# Supplementary material for: The Importance of Lateral Connections in the Parietal Cortex for Generating Motor Plans
Source: PLoS One. 2015 Aug 7;10(8):e0134669. doi: 10.1371/journal.pone.0134669 (PMC4529220; doi:10.1371/journal.pone.0134669)
Supplement: S1 Dataset — The complete dataset utilized in the data-dependent figures. (ZIP) [file pone.0134669.s001.zip › Champion_Data/Evolved_Flash_Task/TS_5/fblat_A10_2to4_9T1/ppc_lat_input.txt]

0	0	0	0	0	0	0	0	4.48109e-05	4.48109e-05	4.48109e-05	4.48109e-05	4.48109e-05	4.48109e-05	4.48109e-05	4.48109e-05	4.30477e-05	4.30477e-05	4.30477e-05	4.30477e-05	4.30477e-05	4.30477e-05	4.30477e-05	4.30477e-05	4.26981e-05	4.26981e-05	4.26981e-05	4.26981e-05	4.26981e-05	4.26981e-05	4.26981e-05	4.26981e-05	4.25401e-05	4.25401e-05	4.25401e-05	4.25401e-05	4.25401e-05	4.25401e-05	4.25401e-05	4.25401e-05	4.30786e-05	4.30786e-05	4.30786e-05	4.30786e-05	4.30786e-05	4.30786e-05	4.30786e-05	4.30786e-05	4.30809e-05	4.30809e-05	4.30809e-05	4.30809e-05	4.30809e-05	4.30809e-05	4.30809e-05	4.30809e-05	4.30809e-05	4.30809e-05	4.30809e-05	4.30809e-05	4.30809e-05	4.30809e-05	4.30809e-05	4.30809e-05	4.30809e-05	4.30809e-05	4.30809e-05	4.30809e-05	4.30809e-05	4.30809e-05	4.30809e-05	4.30809e-05	4.30809e-05	4.30809e-05	4.30809e-05	4.30809e-05	4.30809e-05	4.30809e-05	4.30809e-05	4.30809e-05	5.06784e-05	4.32001e-05	4.3083e-05	4.32001e-05	4.30827e-05	4.3083e-05	4.30827e-05	4.30827e-05	4.24875e-05	2.41215e-06	5.56724e-05	0.000763653	0.00036704	0.000916232	0.000189281	8.10887e-05	3.96243e-05	1.06936e-06	0.000200483	0.000823248	0.0016701	7.91174e-06	4.73708e-06	5.95369e-05	3.67161e-05	8.87558e-07	0.000683346	0.00126501	0.00170192	0.000831254	1.77806e-06	5.95554e-05	3.58896e-05	9.50525e-07	2.85202e-05	0.000625755	0.00192897	0.000193086	1.4916e-06	5.95126e-05	2.74857e-05	8.88477e-07	3.22765e-05	0.00109991	0.0018036	0.00138156	1.49821e-06	5.28089e-05	2.06752e-05	8.83633e-07	3.00933e-05	0.000414524	0.00166763	0.000176382	1.50313e-06	9.93232e-06	1.17557e-05	8.87152e-07	3.933e-05	0.00041553	0.00166026	0.000163904	1.50142e-06	3.07953e-06	1.11534e-05	8.96234e-07	3.52623e-05	0.00042209	0.00155763	0.000179704	1.50111e-06	1.77821e-06	1.24989e-05	9.14174e-07	4.55205e-05	0.000422739	0.00154603	0.000181315	1.50131e-06	1.89331e-06	0.000747704	9.702e-07	3.62648e-05	0.000422445	0.00144264	0.00018124	1.50132e-06	1.40628e-05	8.58767e-06	4.23858e-06	0.000124166	0.000409445	0.00121853	0.000178505	1.50513e-06	7.20081e-05	1.55148e-05	1.68042e-05	3.42433e-05	0.000408294	0.000234522	0.000178527	1.54607e-06	0.00066433	3.42642e-05	2.47092e-05	4.88851e-06	0.000408145	9.62957e-05	0.000178519	6.97667e-06	0.00075342	4.31044e-05	2.45605e-05	3.02077e-05	0.000408129	9.38507e-05	0.000178519	8.11728e-06	0.000777599	4.33063e-05	2.61799e-05	2.12874e-05	0.000408126	7.86702e-05	0.000178519	2.38661e-05	0.000705015	4.31626e-05	2.45582e-05	4.38276e-05	0.000408291	9.29175e-05	0.000178591	4.3234e-05	0.000143121	4.31627e-05	2.45596e-05	4.49506e-05	0.000418918	9.3775e-05	0.00018052	4.21799e-05	0.000139357	4.31627e-05	2.45594e-05	4.44673e-05	0.000417422	9.37959e-05	0.000180516	4.21608e-05	0.000139311	4.31627e-05	2.45594e-05	4.34503e-05	0.000407672	9.37963e-05	0.000180519	4.21606e-05	0.000139312	4.31627e-05	2.46154e-05	4.34535e-05	0.000405445	9.37961e-05	0.000179699	4.21607e-05	0.000135979	4.31627e-05	2.45784e-05	4.34522e-05	0.000404629	9.41445e-05	0.000177299	4.21606e-05	0.000138023	4.31627e-05	2.45784e-05	4.34497e-05	0.000404276	9.41445e-05	0.000176594	4.21569e-05	0.00013818	4.12405e-05	2.45784e-05	4.34501e-05	0.000404118	9.41445e-05	0.000176379	4.21569e-05	0.000138171	4.12088e-05	2.45784e-05	4.34436e-05	0.000404966	9.41445e-05	0.000176306	4.21569e-05	0.000138173	4.11614e-05	2.45784e-05	4.34436e-05	0.000416662	9.41445e-05	0.000176281	4.21569e-05	0.000138173	4.11223e-05	2.45784e-05	4.34436e-05	0.00041666	9.41445e-05	0.000176674	4.21569e-05	0.000138991	4.12655e-05	2.45784e-05	4.34436e-05	0.00041077	9.41445e-05	0.000179739	4.21569e-05	0.000138992	4.12718e-05	2.45784e-05	4.34436e-05	0.000244511	9.41445e-05	0.000179726	4.21569e-05	0.000138992	4.22226e-05	2.45784e-05	4.34436e-05	0.000206128	9.41445e-05	0.000179727	4.21569e-05	0.000138992	4.22188e-05	2.45784e-05	4.34436e-05	0.000207911	9.41445e-05	0.000177193	4.21569e-05	0.000138992	4.22188e-05	2.45784e-05	4.34436e-05	0.000209788	9.41445e-05	0.000169804	4.21569e-05	0.000138992	4.22188e-05	2.45784e-05	4.34436e-05	0.000211574	9.41445e-05	0.000156858	4.21569e-05	0.000138992	4.22188e-05	2.45784e-05	4.34436e-05	0.000214607	9.41445e-05	0.000114238	4.21569e-05	0.000138992	4.22188e-05	2.45784e-05	4.34436e-05	0.000226749	9.41445e-05	1.64429e-05	4.21569e-05	0.000138992	4.22188e-05	2.45784e-05	4.34436e-05	0.000227025	9.41445e-05	1.56921e-05	4.21569e-05	0.000138992	4.22188e-05	2.45784e-05	4.34436e-05	0.000227027	9.35615e-05	1.58047e-05	4.21569e-05	0.0001383	4.22188e-05	2.45784e-05	4.34436e-05	0.000227027	9.34816e-05	1.57635e-05	4.21569e-05	0.000138208	4.22188e-05	2.45784e-05	4.34436e-05	0.000227027	9.34654e-05	1.60578e-05	4.21569e-05	0.000138199	4.22188e-05	2.45784e-05	4.34436e-05	0.000227027	9.34611e-05	1.62583e-05	4.21569e-05	0.000138199	0	0	0	0	0	0	0	0	-0.00016535	-0.00016535	-0.00016535	-0.00016535	-0.00016535	-0.00016535	-0.00016535	-0.00016535	-6.0854e-05	-6.0854e-05	-6.0854e-05	-6.0854e-05	-6.0854e-05	-6.0854e-05	-6.0854e-05	-6.0854e-05	-6.07925e-05	-6.07925e-05	-6.07925e-05	-6.07925e-05	-6.07925e-05	-6.07925e-05	-6.07925e-05	-6.07925e-05	-6.08798e-05	-6.08798e-05	-6.08798e-05	-6.08798e-05	-6.08798e-05	-6.08798e-05	-6.08798e-05	-6.08798e-05	-6.10583e-05	-6.10583e-05	-6.10583e-05	-6.10583e-05	-6.10583e-05	-6.10583e-05	-6.10583e-05	-6.10583e-05	-6.10594e-05	-6.10594e-05	-6.10594e-05	-6.10594e-05	-6.10594e-05	-6.10594e-05	-6.10594e-05	-6.10594e-05	-6.10583e-05	-6.10583e-05	-6.10583e-05	-6.10583e-05	-6.10583e-05	-6.10583e-05	-6.10583e-05	-6.10583e-05	-6.10584e-05	-6.10584e-05	-6.10584e-05	-6.10584e-05	-6.10584e-05	-6.10584e-05	-6.10584e-05	-6.10584e-05	-6.10584e-05	-6.10584e-05	-6.10584e-05	-6.10584e-05	-6.10584e-05	-6.10584e-05	-6.10584e-05	-6.10584e-05	-0.000108681	-6.16887e-05	-6.10869e-05	-6.2778e-05	-6.10857e-05	-6.10954e-05	-6.10858e-05	-6.10856e-05	-6.43444e-08	-2.59653e-05	-0.000271215	-7.09088e-07	-0.00309712	-1.83809e-07	-8.25754e-06	-0.00306206	-4.36851e-08	-1.65763e-05	-0.0012023	-7.86916e-07	-0.0019647	-2.69201e-05	-0.000222686	-0.00589255	-4.17221e-08	-1.54855e-05	-0.00516801	-2.69256e-07	-0.00962689	-2.45762e-07	-7.5846e-05	-0.00573263	-4.1466e-08	-1.45704e-05	-0.000886107	-1.25246e-06	-0.00816079	-4.27349e-07	-9.56003e-05	-0.00575742	-2.18107e-08	-1.53665e-05	-0.000950753	-3.67616e-07	-0.00964188	-2.31065e-07	-9.57011e-05	-0.00505071	-4.90056e-08	-1.55763e-05	-0.000940792	-3.23097e-06	-0.00873054	-5.63914e-06	-9.67636e-05	-0.00077701	-1.5984e-07	-1.56292e-05	-0.000735203	-3.3265e-06	-0.00876367	-6.09037e-06	-9.6617e-05	-0.000215227	-1.501e-07	-1.5862e-05	-0.000911187	-3.27385e-06	-0.00822094	-5.37162e-06	-9.65941e-05	-0.000116439	-1.34632e-07	-1.61e-05	-0.000560122	-3.2668e-06	-0.00820651	-5.31156e-06	-9.66087e-05	-0.000125133	-2.20543e-07	-1.66058e-05	-0.000877196	-3.23979e-06	-0.00756356	-5.26558e-06	-9.66779e-05	-0.00117997	-1.75449e-05	-4.14355e-05	-8.2376e-05	-3.48544e-06	-0.00624922	-5.41619e-06	-9.69268e-05	-0.00211776	-1.9038e-05	-9.17409e-05	-0.000962244	-3.5088e-06	-0.000881242	-5.41575e-06	-9.90183e-05	-0.00370636	-7.55971e-05	-0.000115407	-7.64044e-05	-3.51206e-06	-0.000403167	-5.41621e-06	-0.00020096	-0.00411198	-0.000120399	-0.000113653	-0.000149065	-3.51239e-06	-0.000395332	-5.41618e-06	-0.000195328	-0.00423393	-0.000124069	-0.000118323	-0.000106411	-3.51244e-06	-0.000320792	-5.41618e-06	-0.000190606	-0.00357092	-0.000123785	-0.000113875	-0.000163664	-3.52689e-06	-0.000390775	-5.43845e-06	-0.000168813	-0.000596448	-0.000123778	-0.000113884	-0.000165611	-3.32058e-06	-0.000394848	-5.3271e-06	-0.000166534	-0.000594896	-0.000123777	-0.000113883	-0.000164215	-3.16584e-06	-0.000394939	-5.32726e-06	-0.000166511	-0.000594704	-0.000123777	-0.000113883	-0.000161493	-3.28903e-06	-0.00039494	-5.32718e-06	-0.00016651	-0.00059471	-0.000123777	-0.000114695	-0.000161505	-3.31369e-06	-0.000394931	-5.08996e-06	-0.00016651	-0.000578823	-0.000123777	-0.000114591	-0.00016148	-3.32247e-06	-0.000396655	-5.19697e-06	-0.000166503	-0.000588602	-0.000123777	-0.000114592	-0.000161474	-3.32626e-06	-0.000396649	-5.22671e-06	-0.0001665	-0.000589301	-0.000107527	-0.000114592	-0.000161477	-3.32797e-06	-0.000396649	-5.23583e-06	-0.0001665	-0.000589252	-0.000109618	-0.000114592	-0.000161461	-3.40543e-06	-0.000396649	-5.23894e-06	-0.0001665	-0.000589262	-0.000112343	-0.000114592	-0.000161461	-3.26741e-06	-0.000396649	-5.23999e-06	-0.0001665	-0.00058926	-0.000118795	-0.000114592	-0.000161461	-3.26859e-06	-0.000396649	-5.3611e-06	-0.0001665	-0.000593208	-0.000129338	-0.000114592	-0.000161461	-2.83956e-06	-0.000396649	-5.22438e-06	-0.0001665	-0.000593187	-0.000129992	-0.000114592	-0.000161461	-1.01225e-05	-0.000396649	-5.22543e-06	-0.0001665	-0.000593187	-0.000139469	-0.000114592	-0.000161461	-1.67264e-05	-0.000396649	-5.22539e-06	-0.0001665	-0.000593187	-0.000139458	-0.000114592	-0.000161461	-1.66021e-05	-0.000396649	-4.53938e-06	-0.0001665	-0.000593187	-0.000139458	-0.000114592	-0.000161461	-1.64776e-05	-0.000396649	-4.82805e-06	-0.0001665	-0.000593187	-0.000139458	-0.000114592	-0.000161461	-1.63623e-05	-0.000396649	-5.41212e-06	-0.0001665	-0.000593187	-0.000139458	-0.000114592	-0.000161461	-1.74524e-05	-0.000396649	-8.44041e-06	-0.0001665	-0.000593187	-0.000139458	-0.000114592	-0.000161461	-1.67698e-05	-0.000396649	-6.02448e-05	-0.0001665	-0.000593187	-0.000139458	-0.000114592	-0.000161461	-1.67646e-05	-0.000396649	-6.17431e-05	-0.0001665	-0.000593187	-0.000139458	-0.000114592	-0.000161461	-1.67648e-05	-0.000393658	-6.62552e-05	-0.0001665	-0.00058987	-0.000139458	-0.000114592	-0.000161461	-1.67648e-05	-0.000393248	-6.62899e-05	-0.0001665	-0.000589453	-0.000139458	-0.000114592	-0.000161461	-1.67648e-05	-0.000393162	-7.90272e-05	-0.0001665	-0.000589413	-0.000139458	-0.000114592	-0.000161461	-1.67648e-05	-0.000393139	-7.88071e-05	-0.0001665	-0.00058941	0	0	0	0	0	0	0	0	0.000344658	0.000344658	0.000344658	0.000344658	0.000344658	0.000344658	0.000344658	0.000344658	0.000425419	0.000425419	0.000425419	0.000425419	0.000425419	0.000425419	0.000425419	0.000425419	0.00042236	0.00042236	0.00042236	0.00042236	0.00042236	0.00042236	0.00042236	0.00042236	0.000417933	0.000417933	0.000417933	0.000417933	0.000417933	0.000417933	0.000417933	0.000417933	0.000422539	0.000422539	0.000422539	0.000422539	0.000422539	0.000422539	0.000422539	0.000422539	0.000422562	0.000422562	0.000422562	0.000422562	0.000422562	0.000422562	0.000422562	0.000422562	0.000422569	0.000422569	0.000422569	0.000422569	0.000422569	0.000422569	0.000422569	0.000422569	0.000422568	0.000422568	0.000422568	0.000422568	0.000422568	0.000422568	0.000422568	0.000422568	0.000422568	0.000422568	0.000422568	0.000422568	0.000422568	0.000422568	0.000422568	0.000422568	0.00144744	0.000432784	0.000423738	0.000498422	0.000423722	0.000424874	0.000423738	0.00042372	0.0952249	6.43123e-05	0.000299022	0.0895136	0.000357762	0.218614	0.0061925	4.04132e-05	0.220865	3.95566e-05	0.000391935	0.209556	0.00210386	0.000308754	9.04593e-06	1.25556e-05	0.523716	3.46013e-05	0.000583198	1.17414	0.00100937	0.14109	5.73557e-06	1.26405e-05	3.18304	3.81291e-05	7.48515e-05	7.51604	0.00120245	0.0476492	4.20976e-06	1.25869e-05	7.63731	3.39851e-05	9.07514e-05	7.63731	0.0010382	0.392594	4.23239e-06	1.21059e-05	7.63731	3.35631e-05	8.31341e-05	7.63731	0.00101311	0.12195	4.21332e-06	7.37573e-06	7.63731	3.36233e-05	0.000129072	7.63731	0.00101166	0.0142912	4.20929e-06	5.21311e-06	7.63731	3.36648e-05	0.00010372	7.63731	0.000989287	0.00746913	4.20905e-06	4.43362e-06	7.63731	3.34649e-05	0.000171295	7.63731	0.000991716	0.00720441	4.20922e-06	4.54182e-06	7.63731	3.47606e-05	0.000109235	7.63731	0.000973749	0.00684961	4.22833e-06	8.31991e-06	7.63731	8.19736e-05	0.00123645	7.63731	0.000929769	0.00663242	4.23245e-06	4.88715e-05	7.63731	0.00018892	9.95579e-05	7.63731	0.000608671	0.00662299	4.29727e-06	0.000696843	7.63731	0.000237733	6.69792e-05	7.63731	0.000425314	0.00662191	1.54974e-05	0.000741552	7.63731	0.000232272	0.000253351	7.63731	0.000420687	0.00662191	2.02616e-05	0.000750577	7.63731	0.000242856	0.000221688	7.63731	0.00040054	0.00662191	0.000109627	0.000772728	7.63731	0.000233865	0.000339922	7.63731	0.000418495	0.00678673	0.000319875	0.000483135	7.63731	0.000233859	0.000345903	7.63731	0.000419513	0.0069402	0.000313252	0.000478844	7.63731	0.000233858	0.000344241	7.63731	0.000419539	0.00694786	0.000313088	0.000478782	7.63731	0.000233858	0.000340073	7.63731	0.00041954	0.00694841	0.000313086	0.000478785	7.63731	0.000236526	0.000340079	7.63731	0.000419476	0.00530481	0.000313086	0.00047528	7.63731	0.00023632	0.000339888	7.63731	0.000419891	0.00511121	0.000312959	0.00047746	7.63731	0.000236319	0.000339876	7.63731	0.000419892	0.00506726	0.000312925	0.000477625	7.63731	0.000236319	0.000339884	7.63731	0.000419892	0.00505448	0.000312925	0.000477616	7.63731	0.000236319	0.000339856	7.63731	0.000419892	0.00505022	0.000312925	0.000477618	7.63731	0.000236319	0.000339855	7.63731	0.000419892	0.00504877	0.000312925	0.000477617	7.63731	0.000236319	0.000339855	7.63731	0.000419892	0.00577771	0.000312925	0.000478438	7.63731	0.000236319	0.000339855	7.63731	0.000419892	0.00599511	0.000312925	0.00047844	7.63731	0.000236319	0.000339855	7.63731	0.000419892	0.0060038	0.000312925	0.00047844	7.63731	0.000236319	0.000339855	7.63731	0.000419892	0.00600428	0.000312925	0.00047844	7.63731	0.000236319	0.000339855	7.63731	0.000419892	0.00262579	0.000312925	0.00047844	7.63731	0.000236319	0.000339855	7.63731	0.000419892	0.0023697	0.000312925	0.00047844	7.63731	0.000236319	0.000339855	7.63731	0.000419892	0.00204923	0.000312925	0.00047844	7.63731	0.000236319	0.000339855	7.63731	0.000419892	0.00115665	0.000312925	0.00047844	7.63731	0.000236319	0.000339855	7.63731	0.000419892	4.49322e-05	0.000312925	0.00047844	7.63731	0.000236319	0.000339855	7.63731	0.000419896	4.1546e-05	0.000312925	0.00047844	7.63731	0.000236319	0.000339855	7.63731	0.000419265	6.28381e-05	0.000312925	0.000477731	7.63731	0.000236319	0.000339855	7.63731	0.000419184	6.26164e-05	0.000312925	0.000477633	7.63731	0.000236319	0.000339855	7.63731	0.000419168	0.000163028	0.000312925	0.000477624	7.63731	0.000236319	0.000339855	7.63731	0.000419164	0.000166043	0.000312925	0.000477623	0	0	0	0	0	0	0	0	-0.000297704	-0.000297704	-0.000297704	-0.000297704	-0.000297704	-0.000297704	-0.000297704	-0.000297704	-0.000205644	-0.000205644	-0.000205644	-0.000205644	-0.000205644	-0.000205644	-0.000205644	-0.000205644	-0.000207391	-0.000207391	-0.000207391	-0.000207391	-0.000207391	-0.000207391	-0.000207391	-0.000207391	-0.000204208	-0.000204208	-0.000204208	-0.000204208	-0.000204208	-0.000204208	-0.000204208	-0.000204208	-0.00020213	-0.00020213	-0.00020213	-0.00020213	-0.00020213	-0.00020213	-0.00020213	-0.00020213	-0.000202132	-0.000202132	-0.000202132	-0.000202132	-0.000202132	-0.000202132	-0.000202132	-0.000202132	-0.000202129	-0.000202129	-0.000202129	-0.000202129	-0.000202129	-0.000202129	-0.000202129	-0.000202129	-0.00020213	-0.00020213	-0.00020213	-0.00020213	-0.00020213	-0.00020213	-0.00020213	-0.00020213	-0.00020213	-0.00020213	-0.00020213	-0.00020213	-0.00020213	-0.00020213	-0.00020213	-0.00020213	-0.000991622	-0.00020978	-0.000204136	-0.000363166	-0.000204129	-0.00020978	-0.000204216	-0.000204125	-1.34365e-05	-0.000293549	-0.000317257	-1.05147e-05	-0.000407382	-2.34165e-06	-3.5967e-05	-0.00203724	-1.11654e-05	-0.000303968	-0.000343721	-9.15197e-06	-0.000133582	-0.00100343	-0.00403859	-0.0052045	-1.11745e-05	-0.000312688	-0.000265372	-4.5439e-06	-0.000244824	-3.75714e-06	-0.00499257	-0.00505251	-1.12247e-05	-0.00029463	-0.000316807	-1.31719e-05	-0.000215793	-1.7559e-05	-0.00618857	-0.0050759	-2.30842e-06	-0.000303927	-0.000268514	-3.18132e-06	-0.000241154	-2.2457e-06	-0.00610785	-0.00512276	-4.01829e-06	-0.000306533	-0.000284828	-1.4437e-05	-0.000241907	-3.51891e-05	-0.00612891	-0.00559545	-9.50827e-06	-0.000306561	-0.000207777	-1.45611e-05	-0.000241967	-3.81106e-05	-0.00613741	-0.00593174	-9.34923e-06	-0.000307255	-0.000244195	-1.43292e-05	-0.000242805	-3.38567e-05	-0.00613702	-0.00608696	-5.82633e-06	-0.000300253	-0.000169534	-1.43032e-05	-0.000247448	-3.34833e-05	-0.00613701	-0.006177	-1.84313e-06	-0.000300169	-0.000241332	-1.19967e-05	-0.000247875	-2.80732e-05	-0.00622473	-0.00549927	-0.00010279	-0.000294726	-4.13414e-05	-1.26183e-05	-0.000249301	-2.86818e-05	-0.00621883	-0.00168846	-8.73091e-05	-0.000291248	-0.000258134	-1.26756e-05	-0.000257684	-2.86772e-05	-0.00617509	-0.000279781	-0.000143735	-0.000290319	-0.000248225	-1.26834e-05	-0.000286145	-2.86791e-05	-0.00281094	-0.000275896	-0.000172312	-0.000286771	-0.000297608	-1.26842e-05	-0.000286844	-2.8679e-05	-0.0023619	-0.000274927	-0.000210707	-0.000289967	-0.000301895	-1.26843e-05	-0.000286954	-2.8679e-05	-0.000695237	-0.000259835	-0.000210622	-0.000290046	-0.000297024	-1.38494e-05	-0.000284352	-3.13132e-05	-0.000312976	-0.000282086	-0.000210615	-0.000290046	-0.000296832	-1.3285e-05	-0.000284221	-3.08368e-05	-0.000318347	-0.000282396	-0.000210614	-0.000290046	-0.000296842	-5.09502e-06	-0.000284218	-3.08381e-05	-0.00031843	-0.000282401	-0.000210614	-0.000290046	-0.000296563	-5.25331e-06	-0.000284218	-3.08376e-05	-0.000318431	-0.000282415	-0.000210614	-0.000291839	-0.000296565	-5.28711e-06	-0.000284059	-1.18442e-05	-0.000318431	-0.000282776	-0.000210614	-0.000291839	-0.000296205	-5.29939e-06	-0.000284	-1.20595e-05	-0.000317708	-0.00028251	-0.000210614	-0.000291839	-0.000296206	-5.30471e-06	-0.000284	-1.21219e-05	-0.000317732	-0.000282494	-0.000186656	-0.000291839	-0.00029621	-5.3071e-06	-0.000284	-1.21411e-05	-0.000317732	-0.000282495	-0.000188761	-0.000291839	-0.00029621	-8.56513e-06	-0.000284	-1.21476e-05	-0.000317732	-0.000282494	-0.000191464	-0.000291839	-0.00029621	-8.27272e-06	-0.000284	-1.21499e-05	-0.000317732	-0.000282488	-0.000197661	-0.000291839	-0.00029621	-8.27452e-06	-0.000284	-1.9606e-05	-0.000317732	-0.000282408	-0.000207513	-0.000291839	-0.00029621	-4.48823e-07	-0.000284	-1.91654e-05	-0.000317732	-0.000282408	-0.000208193	-0.000291839	-0.00029621	-1.07015e-06	-0.000284	-1.91682e-05	-0.000317732	-0.000282408	-0.00022115	-0.000291839	-0.00029621	-1.48152e-06	-0.000284	-1.9168e-05	-0.000317732	-0.000282408	-0.000221133	-0.000291839	-0.00029621	-1.46915e-06	-0.000284	-1.03967e-06	-0.000317732	-0.000282408	-0.000221133	-0.000291839	-0.00029621	-1.45674e-06	-0.000284	-1.09919e-06	-0.000317732	-0.000282408	-0.000221133	-0.000291839	-0.00029621	-1.44518e-06	-0.000284	-1.2188e-06	-0.000317732	-0.000282408	-0.000221133	-0.000291839	-0.00029621	-6.16398e-06	-0.000284	-1.83672e-06	-0.000317732	-0.000282408	-0.000221133	-0.000291839	-0.00029621	-5.86821e-06	-0.000284	-1.87197e-05	-0.000317732	-0.000282408	-0.000221133	-0.000291839	-0.00029621	-5.86368e-06	-0.000284011	-1.96713e-05	-0.000317732	-0.000282408	-0.000221133	-0.000291839	-0.00029621	-5.86369e-06	-0.000284126	-8.44623e-05	-0.000317732	-0.000282483	-0.000221133	-0.000291839	-0.00029621	-5.86369e-06	-0.000284142	-8.46415e-05	-0.000317732	-0.000282495	-0.000221133	-0.000291839	-0.00029621	-5.86369e-06	-0.000284145	-0.00156015	-0.000317732	-0.000282496	-0.000221133	-0.000291839	-0.00029621	-5.86369e-06	-0.000284146	-0.00152383	-0.000317732	-0.000282496	0	0	0	0	0	0	0	0	-0.000338083	-0.000338083	-0.000338083	-0.000338083	-0.000338083	-0.000338083	-0.000338083	-0.000338083	-0.000419057	-0.000419057	-0.000419057	-0.000419057	-0.000419057	-0.000419057	-0.000419057	-0.000419057	-0.000414518	-0.000414518	-0.000414518	-0.000414518	-0.000414518	-0.000414518	-0.000414518	-0.000414518	-0.00039725	-0.00039725	-0.00039725	-0.00039725	-0.00039725	-0.00039725	-0.00039725	-0.00039725	-0.000402937	-0.000402937	-0.000402937	-0.000402937	-0.000402937	-0.000402937	-0.000402937	-0.000402937	-0.000402928	-0.000402928	-0.000402928	-0.000402928	-0.000402928	-0.000402928	-0.000402928	-0.000402928	-0.000402922	-0.000402922	-0.000402922	-0.000402922	-0.000402922	-0.000402922	-0.000402922	-0.000402922	-0.000402922	-0.000402922	-0.000402922	-0.000402922	-0.000402922	-0.000402922	-0.000402922	-0.000402922	-0.000402922	-0.000402922	-0.000402922	-0.000402922	-0.000402922	-0.000402922	-0.000402922	-0.000402922	-0.00140584	-0.000420345	-0.000411559	-0.00140584	-0.000411559	-0.000484097	-0.000412662	-0.000411544	-6.0098e-05	-0.00181228	-0.000702765	-2.00564e-05	-0.0051279	-3.06733e-06	-3.56995e-05	-0.00806417	-5.50083e-05	-0.00258766	-0.0019814	-1.77897e-05	-0.00251475	-0.000241376	-0.00180118	-0.0182091	-5.73594e-05	-0.00287192	-0.0102352	-7.91872e-06	-0.00812897	-2.99063e-06	-0.000614229	-0.0167371	-5.82415e-05	-0.00266152	-0.0676604	-2.54456e-05	-0.007065	-6.89482e-06	-0.000753678	-0.0169915	-1.80329e-05	-0.00280452	-0.0450741	-2.99729e-06	-0.00796825	-2.06759e-06	-0.000750065	-0.0153281	-3.02846e-05	-0.00283707	-0.0546494	-1.59034e-05	-0.0074183	-2.79428e-05	-0.00076178	-0.00357142	-7.24024e-05	-0.00283546	-0.0402422	-1.62749e-05	-0.00743297	-2.9894e-05	-0.000758767	-0.00139287	-7.36048e-05	-0.00285475	-0.0526086	-1.60797e-05	-0.00713189	-2.68891e-05	-0.000758653	-0.000872288	-3.99335e-05	-0.00283724	-0.0330539	-1.60532e-05	-0.00740708	-2.66308e-05	-0.000758731	-0.000964137	-2.03047e-06	-0.00271069	-0.0556484	-1.10189e-05	-0.00693544	-1.8273e-05	-0.00077609	-0.00556036	-0.000321387	-0.00129944	-0.00767709	-1.16604e-05	-0.00597163	-1.86798e-05	-0.000777411	-0.00531571	-0.000208374	-0.000561394	-0.0727427	-1.17209e-05	-0.00129168	-1.86779e-05	-0.000787828	-0.0039728	-0.000187905	-0.000453604	-0.00588064	-1.17294e-05	-0.000753125	-1.86791e-05	-0.00109104	-0.00436031	-0.000186869	-0.000459998	-0.000589593	-1.17302e-05	-0.000749325	-1.86791e-05	-0.000973625	-0.00445851	-0.000239875	-0.000446433	-0.000531736	-1.17304e-05	-0.000612678	-1.86791e-05	-0.000565817	-0.00373833	-0.000240193	-0.000463004	-0.000345726	-1.41582e-05	-0.000727627	-2.25451e-05	-0.00035771	-0.000920692	-0.000240188	-0.000462924	-0.000339437	-1.35127e-05	-0.000734082	-2.21874e-05	-0.000356715	-0.000922244	-0.000240187	-0.000462925	-0.000340847	-1.75644e-06	-0.000734215	-2.21881e-05	-0.000356733	-0.000921995	-0.000240186	-0.000462926	-0.000344376	-1.80893e-06	-0.000734217	-2.21878e-05	-0.000356733	-0.000922284	-0.000240186	-0.000460082	-0.000344349	-1.81935e-06	-0.000733328	-2.88891e-06	-0.000356733	-0.000902603	-0.000240186	-0.00046048	-0.000343811	-1.82305e-06	-0.000736108	-2.93864e-06	-0.000354208	-0.000914516	-0.000240186	-0.000460478	-0.000343824	-1.82465e-06	-0.000736093	-2.9526e-06	-0.000354225	-0.000915337	-0.000271015	-0.000460478	-0.000343819	-1.82536e-06	-0.000736093	-2.95688e-06	-0.000354225	-0.000915275	-0.00027303	-0.000460478	-0.000343844	-5.05962e-06	-0.000736093	-2.95834e-06	-0.000354225	-0.000915287	-0.000275756	-0.000460478	-0.000343843	-4.90124e-06	-0.000736093	-2.95883e-06	-0.000354225	-0.000915145	-0.000281707	-0.000460478	-0.000343843	-4.90262e-06	-0.000736093	-8.20042e-06	-0.000354225	-0.000919956	-0.000289945	-0.000460478	-0.000343843	-1.00785e-08	-0.000736093	-8.02821e-06	-0.000354225	-0.000919917	-0.000290437	-0.000460478	-0.000343843	-2.70259e-08	-0.000736093	-8.02945e-06	-0.000354225	-0.000919917	-0.000273418	-0.000460478	-0.000343843	-3.99918e-08	-0.000736093	-8.02938e-06	-0.000354225	-0.000919917	-0.000273476	-0.000460478	-0.000343843	-3.97644e-08	-0.000736093	-1.6506e-08	-0.000354225	-0.000919917	-0.000273476	-0.000460478	-0.000343843	-3.95344e-08	-0.000736093	-1.73717e-08	-0.000354225	-0.000919917	-0.000273476	-0.000460478	-0.000343843	-3.9321e-08	-0.000736093	-1.90986e-08	-0.000354225	-0.000919917	-0.000273476	-0.000460478	-0.000343843	-8.63341e-07	-0.000736093	-2.7698e-08	-0.000354225	-0.000919917	-0.000273476	-0.000460478	-0.000343843	-8.37282e-07	-0.000736093	-1.71986e-07	-0.000354225	-0.000919917	-0.000273476	-0.000460478	-0.000343843	-8.37086e-07	-0.000736155	-1.77298e-07	-0.000354225	-0.000919928	-0.000273476	-0.000460478	-0.000343843	-8.37094e-07	-0.000730886	-3.91076e-06	-0.000354225	-0.000915898	-0.000273476	-0.000460478	-0.000343843	-8.37094e-07	-0.000730137	-3.91541e-06	-0.000354225	-0.000915402	-0.000273476	-0.000460478	-0.000343843	-8.37094e-07	-0.000729974	-0.000380924	-0.000354225	-0.000915355	-0.000273476	-0.000460478	-0.000343843	-8.37094e-07	-0.00072993	-0.000377643	-0.000354225	-0.000915351	0	0	0	0	0	0	0	0	8.59399e-05	8.59399e-05	8.59399e-05	8.59399e-05	8.59399e-05	8.59399e-05	8.59399e-05	8.59399e-05	0.000239857	0.000239857	0.000239857	0.000239857	0.000239857	0.000239857	0.000239857	0.000239857	0.000236601	0.000236601	0.000236601	0.000236601	0.000236601	0.000236601	0.000236601	0.000236601	0.000222549	0.000222549	0.000222549	0.000222549	0.000222549	0.000222549	0.000222549	0.000222549	0.000227433	0.000227433	0.000227433	0.000227433	0.000227433	0.000227433	0.000227433	0.000227433	0.000227455	0.000227455	0.000227455	0.000227455	0.000227455	0.000227455	0.000227455	0.000227455	0.000227456	0.000227456	0.000227456	0.000227456	0.000227456	0.000227456	0.000227456	0.000227456	0.000227456	0.000227456	0.000227456	0.000227456	0.000227456	0.000227456	0.000227456	0.000227456	0.000227456	0.000227456	0.000227456	0.000227456	0.000227456	0.000227456	0.000227456	0.000227456	0.000415856	0.000236065	0.000233762	0.00113517	0.00023377	0.000415856	0.000236065	0.000233762	0.0276404	3.58425e-05	0.000117156	0.116438	0.00053051	0.097587	0.00164234	0.000131424	0.0408139	2.47394e-05	0.000304458	0.229949	0.00311882	0.000165467	1.65397e-05	9.64104e-05	0.043861	2.24407e-05	0.0010924	0.867373	0.00166184	0.0694787	6.45765e-06	9.64173e-05	0.0443115	2.45395e-05	0.000368184	1.82804	0.001973	0.0232022	4.8482e-06	9.63536e-05	0.024429	2.22498e-05	0.00041357	1.90427	0.00170425	0.0765252	4.81669e-06	8.74115e-05	0.0102695	2.20188e-05	0.000390945	1.90399	0.00160235	0.00318817	4.83922e-06	2.24424e-05	0.00288962	2.20561e-05	0.000572009	1.90399	0.00159647	0.00165707	4.82738e-06	8.65223e-06	0.00273752	2.21429e-05	0.000461348	1.904	0.00151946	0.00190745	4.8266e-06	5.5358e-06	0.00215344	2.26962e-05	0.000757196	1.904	0.00159034	0.00193829	4.8271e-06	6.13651e-06	0.0300002	2.30643e-05	0.000508921	1.90378	0.00150667	0.00119527	4.88665e-06	3.1378e-05	8.93085e-05	3.91183e-05	0.00561449	1.90374	0.00131675	0.00115447	4.89662e-06	0.000122639	0.000104258	6.07468e-05	0.000478808	1.90374	0.00036066	0.00115432	5.00767e-06	0.000788935	7.67476e-05	6.91312e-05	0.000103442	1.90374	0.000171575	0.00115421	2.00019e-05	0.000875744	6.72928e-05	7.06848e-05	8.69179e-05	1.90374	0.000168909	0.00115422	2.24587e-05	0.00089993	8.05416e-05	7.17523e-05	6.9247e-05	1.90374	0.000141473	0.00115422	5.3835e-05	0.000810867	8.0472e-05	7.02402e-05	8.58864e-05	1.90387	0.000163183	0.00147049	8.43041e-05	0.00022146	8.04752e-05	7.02408e-05	8.65202e-05	1.9039	0.000164504	0.00150524	8.26673e-05	0.000216492	8.04756e-05	7.02406e-05	8.61992e-05	1.8981	0.000164536	0.00150557	8.26372e-05	0.00021643	8.04756e-05	7.02406e-05	8.55972e-05	1.89754	0.000164537	0.0015056	8.26369e-05	0.000216673	8.04756e-05	6.94483e-05	8.55988e-05	1.89744	0.000164279	0.000109459	8.26369e-05	0.000212302	8.04756e-05	6.94127e-05	8.54948e-05	1.89741	0.000164802	0.000105786	8.17047e-05	0.000214894	8.04756e-05	6.94127e-05	8.54932e-05	1.8974	0.000164803	0.000105074	8.16993e-05	0.000215094	0.000100596	6.94127e-05	8.54913e-05	1.8974	0.000164803	0.000104858	8.16993e-05	0.000215082	9.93342e-05	6.94127e-05	8.54868e-05	1.90247	0.000164803	0.000104784	8.16993e-05	0.000215084	9.77059e-05	6.94127e-05	8.54868e-05	1.90263	0.000164803	0.000104759	8.16993e-05	0.000214964	9.42202e-05	6.94127e-05	8.54868e-05	1.90263	0.000164803	0.00038858	8.16993e-05	0.000216	8.95042e-05	6.94127e-05	8.54868e-05	0.535204	0.000164803	0.000401169	8.16993e-05	0.000216001	8.92251e-05	6.94127e-05	8.54868e-05	7.90589e-06	0.000164803	0.000401129	8.16993e-05	0.000216001	7.98046e-05	6.94127e-05	8.54868e-05	9.31392e-08	0.000164803	0.000401133	8.16993e-05	0.000216001	7.97942e-05	6.94127e-05	8.54868e-05	9.44209e-08	0.000164803	1.41692e-07	8.16993e-05	0.000216001	7.97942e-05	6.94127e-05	8.54868e-05	9.57382e-08	0.000164803	1.31396e-07	8.16993e-05	0.000216001	7.97942e-05	6.94127e-05	8.54868e-05	9.69947e-08	0.000164803	1.14867e-07	8.16993e-05	0.000216001	7.97942e-05	6.94127e-05	8.54868e-05	5.2182e-06	0.000164803	6.75413e-08	8.16993e-05	0.000216001	7.97942e-05	6.94127e-05	8.54868e-05	5.668e-06	0.000164803	3.92893e-09	8.16993e-05	0.000216001	7.97942e-05	6.94127e-05	8.54868e-05	5.67653e-06	0.000164821	3.71528e-09	8.16993e-05	0.000216009	7.97942e-05	6.94127e-05	8.54868e-05	5.67656e-06	0.000163892	1.97693e-07	8.16993e-05	0.000215134	7.97942e-05	6.94127e-05	8.54868e-05	5.67656e-06	0.000163759	1.97157e-07	8.16993e-05	0.000215017	7.97942e-05	6.94127e-05	8.54868e-05	5.67656e-06	0.000163732	2.32084e-06	8.16993e-05	0.000215006	7.97942e-05	6.94127e-05	8.54868e-05	5.67656e-06	0.000163724	2.35105e-06	8.16993e-05	0.000215005	0	0	0	0	0	0	0	0	-4.49054e-05	-4.49054e-05	-4.49054e-05	-4.49054e-05	-4.49054e-05	-4.49054e-05	-4.49054e-05	-4.49054e-05	-0.000118913	-0.000118913	-0.000118913	-0.000118913	-0.000118913	-0.000118913	-0.000118913	-0.000118913	-0.000116547	-0.000116547	-0.000116547	-0.000116547	-0.000116547	-0.000116547	-0.000116547	-0.000116547	-0.000111247	-0.000111247	-0.000111247	-0.000111247	-0.000111247	-0.000111247	-0.000111247	-0.000111247	-0.000114366	-0.000114366	-0.000114366	-0.000114366	-0.000114366	-0.000114366	-0.000114366	-0.000114366	-0.000114369	-0.000114369	-0.000114369	-0.000114369	-0.000114369	-0.000114369	-0.000114369	-0.000114369	-0.000114368	-0.000114368	-0.000114368	-0.000114368	-0.000114368	-0.000114368	-0.000114368	-0.000114368	-0.000114368	-0.000114368	-0.000114368	-0.000114368	-0.000114368	-0.000114368	-0.000114368	-0.000114368	-0.000114368	-0.000114368	-0.000114368	-0.000114368	-0.000114368	-0.000114368	-0.000114368	-0.000114368	-0.000137408	-0.000117133	-0.000116815	-0.000398983	-0.000116819	-0.000398983	-0.000119313	-0.000116819	-0.000110311	-0.00023288	-0.000116885	-8.29247e-05	-0.00187536	-6.15139e-05	-2.87712e-05	-0.00152184	-0.000115676	-0.000303323	-0.000530785	-6.50586e-05	-0.00243351	-8.5385e-05	-0.000129018	-0.00321183	-0.000120238	-0.000327956	-0.00566415	-5.13614e-05	-0.00495556	-4.79203e-05	-2.6928e-05	-0.00314604	-0.000121564	-0.000319722	-0.0331018	-6.85151e-05	-0.0048893	-4.71123e-05	-2.77981e-05	-0.00315971	-0.000109027	-0.000326398	-0.0293686	-1.6232e-05	-0.00500257	-1.45935e-05	-2.72261e-05	-0.00271729	-0.000117058	-0.000328539	-0.030121	-2.55372e-05	-0.00454936	-2.39388e-05	-2.77397e-05	-0.000312439	-0.00013914	-0.000328577	-0.0292705	-2.60923e-05	-0.00454817	-2.41898e-05	-2.7588e-05	-6.96201e-05	-0.000143101	-0.000331168	-0.0303736	-2.6164e-05	-0.00425993	-2.37544e-05	-2.7581e-05	-3.41664e-05	-0.000116581	-0.000342656	-0.0279066	-2.61615e-05	-0.0044121	-2.37172e-05	-2.75852e-05	-3.85403e-05	-1.67761e-05	-0.00032699	-0.0315308	-1.7959e-05	-0.00402305	-1.62796e-05	-2.72449e-05	-0.000513754	-9.58391e-05	-0.000169674	-0.0210766	-1.8271e-05	-0.00323478	-1.63571e-05	-2.7323e-05	-0.000958628	-7.21467e-05	-7.49829e-05	-0.0338991	-1.83017e-05	-0.00036286	-1.6357e-05	-2.80019e-05	-0.00168222	-4.49659e-05	-6.11308e-05	-0.0019521	-1.83063e-05	-0.000143408	-1.63573e-05	-7.81436e-05	-0.00191053	-3.90213e-05	-6.20615e-05	-8.75723e-05	-1.83067e-05	-0.000141194	-1.63572e-05	-7.31434e-05	-0.00198086	-4.21138e-05	-5.93188e-05	-6.93384e-05	-1.83068e-05	-0.000106558	-1.63572e-05	-6.06464e-05	-0.00159322	-4.21849e-05	-6.13795e-05	-4.62223e-05	-2.20957e-05	-0.000136375	-1.97426e-05	-4.65283e-05	-0.000201265	-4.2185e-05	-6.13757e-05	-4.53191e-05	-2.1783e-05	-0.000138253	-1.96734e-05	-4.59031e-05	-0.000197586	-4.2185e-05	-6.13759e-05	-4.54462e-05	-2.83472e-06	-0.000138297	-1.96735e-05	-4.58979e-05	-0.000197515	-4.2185e-05	-6.13759e-05	-4.58998e-05	-2.84558e-06	-0.000138298	-1.96735e-05	-4.58978e-05	-0.000197997	-4.2185e-05	-6.09416e-05	-4.58972e-05	-2.8461e-06	-0.00013813	-2.56158e-06	-4.58978e-05	-0.000191832	-4.2185e-05	-6.09896e-05	-4.58718e-05	-2.84611e-06	-0.000138886	-2.57008e-06	-4.56159e-05	-0.00019556	-4.2185e-05	-6.09896e-05	-4.58732e-05	-2.8461e-06	-0.000138886	-2.57226e-06	-4.56161e-05	-0.00019584	-4.85602e-05	-6.09896e-05	-4.58725e-05	-2.84609e-06	-0.000138886	-2.57292e-06	-4.56161e-05	-0.000195821	-4.8505e-05	-6.09896e-05	-4.58755e-05	-7.88748e-06	-0.000138886	-2.57315e-06	-4.56161e-05	-0.000195825	-4.84417e-05	-6.09896e-05	-4.58755e-05	-7.87175e-06	-0.000138886	-2.57322e-06	-4.56161e-05	-0.000195587	-4.82641e-05	-6.09896e-05	-4.58755e-05	-7.87274e-06	-0.000138886	-7.13134e-06	-4.56161e-05	-0.000197101	-4.79087e-05	-6.09896e-05	-4.58755e-05	-1.61839e-08	-0.000138886	-7.10334e-06	-4.56161e-05	-0.000197098	-4.78899e-05	-6.09896e-05	-4.58755e-05	-2.23026e-08	-0.000138886	-7.1036e-06	-4.56161e-05	-0.000197098	-4.46357e-05	-6.09896e-05	-4.58755e-05	-2.60328e-08	-0.000138886	-7.10359e-06	-4.56161e-05	-0.000197098	-4.46396e-05	-6.09896e-05	-4.58755e-05	-2.60911e-08	-0.000138886	-1.46029e-08	-4.56161e-05	-0.000197098	-4.46396e-05	-6.09896e-05	-4.58755e-05	-2.61491e-08	-0.000138886	-1.47375e-08	-4.56161e-05	-0.000197098	-4.46396e-05	-6.09896e-05	-4.58755e-05	-2.62049e-08	-0.000138886	-1.49895e-08	-4.56161e-05	-0.000197098	-4.46396e-05	-6.09896e-05	-4.58755e-05	-5.79018e-07	-0.000138886	-1.59989e-08	-4.56161e-05	-0.000197098	-4.46396e-05	-6.09896e-05	-4.58755e-05	-5.88954e-07	-0.000138886	-2.01951e-08	-4.56161e-05	-0.000197098	-4.46396e-05	-6.09896e-05	-4.58755e-05	-5.89319e-07	-0.000138897	-2.02095e-08	-4.56161e-05	-0.000197115	-4.46396e-05	-6.09896e-05	-4.58755e-05	-5.89325e-07	-0.000137481	-4.45755e-07	-4.56161e-05	-0.000195843	-4.46396e-05	-6.09896e-05	-4.58755e-05	-5.89325e-07	-0.000137275	-4.45686e-07	-4.56161e-05	-0.000195679	-4.46396e-05	-6.09896e-05	-4.58755e-05	-5.89325e-07	-0.000137231	-3.78616e-08	-4.56161e-05	-0.000195663	-4.46396e-05	-6.09896e-05	-4.58755e-05	-5.89325e-07	-0.000137219	-3.78884e-08	-4.56161e-05	-0.000195662	0	0	0	0	0	0	0	0	-0.000202611	-0.000202611	-0.000202611	-0.000202611	-0.000202611	-0.000202611	-0.000202611	-0.000202611	-0.000140143	-0.000140143	-0.000140143	-0.000140143	-0.000140143	-0.000140143	-0.000140143	-0.000140143	-0.000140873	-0.000140873	-0.000140873	-0.000140873	-0.000140873	-0.000140873	-0.000140873	-0.000140873	-0.000138196	-0.000138196	-0.000138196	-0.000138196	-0.000138196	-0.000138196	-0.000138196	-0.000138196	-0.000137191	-0.000137191	-0.000137191	-0.000137191	-0.000137191	-0.000137191	-0.000137191	-0.000137191	-0.000137188	-0.000137188	-0.000137188	-0.000137188	-0.000137188	-0.000137188	-0.000137188	-0.000137188	-0.000137189	-0.000137189	-0.000137189	-0.000137189	-0.000137189	-0.000137189	-0.000137189	-0.000137189	-0.000137189	-0.000137189	-0.000137189	-0.000137189	-0.000137189	-0.000137189	-0.000137189	-0.000137189	-0.000137189	-0.000137189	-0.000137189	-0.000137189	-0.000137189	-0.000137189	-0.000137189	-0.000137189	-0.000142382	-0.000138605	-0.000138544	-0.000246488	-0.000138546	-0.000673033	-0.000142382	-0.000138551	-0.000519111	-0.000147228	-0.000134663	-0.00082594	-3.82628e-05	-0.00336055	-0.000344915	-2.18151e-05	-0.000538066	-0.000144529	-6.81989e-05	-0.000999889	-4.3158e-05	-0.000587387	-4.72829e-05	-1.08785e-05	-0.000534443	-0.00014209	-3.04761e-05	-0.00122545	-3.06284e-05	-0.00299192	-7.8563e-05	-1.09392e-05	-0.000532939	-0.000144631	-2.00927e-05	-0.000917398	-3.13378e-05	-0.00181576	-7.39337e-05	-1.0907e-05	-0.000514064	-0.00014217	-2.10541e-05	-0.000646216	-3.04396e-05	-0.000714736	-7.20371e-05	-1.15624e-05	-0.000448191	-0.00014162	-2.06188e-05	-0.000418779	-3.16039e-05	-0.000340969	-7.1469e-05	-2.72252e-05	-0.0003585	-0.000141561	-2.25642e-05	-0.000415304	-3.16528e-05	-0.000334315	-7.15565e-05	-4.9611e-05	-0.000358474	-0.000140981	-2.16298e-05	-0.000416026	-3.25321e-05	-0.000345425	-7.15639e-05	-6.57639e-05	-0.000354986	-0.000142203	-2.38126e-05	-0.000416174	-3.3231e-05	-0.000346467	-7.15593e-05	-6.4789e-05	-0.000636583	-0.000143726	-2.22216e-05	-0.000349104	-3.44674e-05	-0.000290665	-6.99569e-05	-2.3386e-05	-0.000191349	-0.000158391	-3.53632e-05	-0.000343856	-3.76449e-05	-0.000289142	-6.98819e-05	-2.89253e-05	-0.000208823	-0.00018557	-2.18353e-05	-0.000343368	-9.05338e-05	-0.000289159	-6.93394e-05	-4.72719e-05	-0.000201856	-0.000192349	-6.71241e-05	-0.000343298	-0.000131248	-0.000289154	-5.9701e-05	-4.51902e-05	-0.000198376	-0.000193189	-0.000169405	-0.000343291	-0.000132462	-0.000289155	-6.66576e-05	-4.45392e-05	-0.000201806	-0.000192948	-0.000189316	-0.00034329	-0.000145243	-0.000289155	-0.000118707	-4.88038e-05	-0.000201749	-0.000191811	-0.000200923	-0.00037482	-0.000131996	-0.000315712	-0.00018787	-0.000110777	-0.00020175	-0.000191814	-0.000201863	-0.000379607	-0.000131302	-0.000316925	-0.000187761	-0.000111996	-0.00020175	-0.000191814	-0.000201765	-0.00014587	-0.000131286	-0.000316919	-0.000187749	-0.000112012	-0.00020175	-0.000191814	-0.000201543	-0.000145138	-0.000131286	-0.00031692	-0.000187749	-0.000112363	-0.00020175	-0.000191379	-0.000201546	-0.000144966	-0.000131212	-0.000121728	-0.000187749	-0.000113795	-0.00020175	-0.000191353	-0.000201515	-0.000144907	-0.000130935	-0.000121319	-0.000188909	-0.000112941	-0.00020175	-0.000191353	-0.000201514	-0.000144882	-0.000130935	-0.000121148	-0.000188901	-0.000112877	-0.000211153	-0.000191353	-0.000201513	-0.00014487	-0.000130935	-0.000121096	-0.000188901	-0.000112881	-0.000210648	-0.000191353	-0.000201511	-0.000233746	-0.000130935	-0.000121078	-0.000188901	-0.00011288	-0.000210013	-0.000191353	-0.000201511	-0.000235194	-0.000130935	-0.000121072	-0.000188901	-0.000112703	-0.000208614	-0.000191353	-0.000201511	-0.00023517	-0.000130935	-0.000195353	-0.000188901	-0.000112359	-0.000206371	-0.000191353	-0.000201511	-1.27561e-05	-0.000130935	-0.000196449	-0.000188901	-0.00011236	-0.000206185	-0.000191353	-0.000201511	-9.64047e-06	-0.000130935	-0.000196441	-0.000188901	-0.00011236	-0.000201541	-0.000191353	-0.000201511	-8.54788e-06	-0.000130935	-0.000196441	-0.000188901	-0.00011236	-0.000201545	-0.000191353	-0.000201511	-8.5529e-06	-0.000130935	-1.06553e-05	-0.000188901	-0.00011236	-0.000201545	-0.000191353	-0.000201511	-8.55808e-06	-0.000130935	-1.05098e-05	-0.000188901	-0.00011236	-0.000201545	-0.000191353	-0.000201511	-8.56278e-06	-0.000130935	-1.0217e-05	-0.000188901	-0.00011236	-0.000201545	-0.000191353	-0.000201511	-3.67832e-05	-0.000130935	-9.12838e-06	-0.000188901	-0.00011236	-0.000201545	-0.000191353	-0.000201511	-3.68424e-05	-0.000130935	-4.70054e-06	-0.000188901	-0.00011236	-0.000201545	-0.000191353	-0.000201511	-3.68383e-05	-0.00013094	-4.63074e-06	-0.000188901	-0.000112372	-0.000201545	-0.000191353	-0.000201511	-3.68382e-05	-0.000131453	-1.98836e-05	-0.000188901	-0.00011266	-0.000201545	-0.000191353	-0.000201511	-3.68382e-05	-0.000131527	-1.9865e-05	-0.000188901	-0.000112697	-0.000201545	-0.000191353	-0.000201511	-3.68382e-05	-0.000131543	-2.04178e-07	-0.000188901	-0.0001127	-0.000201545	-0.000191353	-0.000201511	-3.68382e-05	-0.000131547	-2.05007e-07	-0.000188901	-0.000112701	0	0	0	0	0	0	0	0	-0.000104284	-0.000104284	-0.000104284	-0.000104284	-0.000104284	-0.000104284	-0.000104284	-0.000104284	-0.00106554	-0.00106554	-0.00106554	-0.00106554	-0.00106554	-0.00106554	-0.00106554	-0.00106554	-0.0010287	-0.0010287	-0.0010287	-0.0010287	-0.0010287	-0.0010287	-0.0010287	-0.0010287	-0.00101401	-0.00101401	-0.00101401	-0.00101401	-0.00101401	-0.00101401	-0.00101401	-0.00101401	-0.00105444	-0.00105444	-0.00105444	-0.00105444	-0.00105444	-0.00105444	-0.00105444	-0.00105444	-0.00105418	-0.00105418	-0.00105418	-0.00105418	-0.00105418	-0.00105418	-0.00105418	-0.00105418	-0.00105418	-0.00105418	-0.00105418	-0.00105418	-0.00105418	-0.00105418	-0.00105418	-0.00105418	-0.00105418	-0.00105418	-0.00105418	-0.00105418	-0.00105418	-0.00105418	-0.00105418	-0.00105418	-0.00105418	-0.00105418	-0.00105418	-0.00105418	-0.00105418	-0.00105418	-0.00105418	-0.00105418	-0.00105993	-0.0010571	-0.00105705	-0.00124333	-0.00105706	-0.00360744	-0.00107966	-0.0010571	-0.994228	-0.00447134	-0.000255117	-0.0228963	-0.0014337	-0.17004	-0.00154937	-0.000647707	-0.00150458	-0.00878732	-0.000586724	-0.0132266	-0.00451209	-0.000147928	-0.000151491	-0.000776456	-1.30515	-0.00987378	-0.0048857	-0.0325622	-0.00249122	-0.0868036	-4.03699e-05	-0.000772576	-0.000159598	-0.0101827	-0.197541	-0.00782238	-0.00292095	-0.0169478	-3.20706e-05	-0.000773837	-1.39036	-0.00973169	-0.0560947	-0.0223124	-0.00252934	-0.0300762	-3.14227e-05	-0.000698444	-4.32937e-05	-0.00971098	-0.154229	-0.00345856	-0.00239414	-0.00136587	-3.19124e-05	-0.000162896	-0.441602	-0.00968736	-0.100149	-0.00399614	-0.00239029	-0.00156821	-3.1699e-05	-5.89397e-05	-0.0211105	-0.0096677	-0.122835	-0.00407302	-0.00229873	-0.00177102	-3.16944e-05	-3.65497e-05	-0.419626	-0.00971256	-0.15714	-0.00408022	-0.00230309	-0.00178837	-3.16971e-05	-3.87659e-05	-0.00196145	-0.00889395	-0.0841031	-0.00388499	-0.00217207	-0.00170316	-3.12484e-05	-0.000221389	-0.0027544	-0.00177925	-0.808901	-0.0036777	-0.00188213	-0.00166199	-3.13078e-05	-0.000469805	-0.00186736	-0.000328638	-0.000588391	-0.00366522	-0.000466714	-0.00166271	-3.18926e-05	-0.00114921	-0.00026586	-0.000209454	-0.0464892	-0.00366312	-0.000242529	-0.00166257	-9.48935e-05	-0.00125695	-0.00014156	-0.000210196	-0.000196536	-0.00366293	-0.000240977	-0.00166258	-9.44182e-05	-0.00128679	-0.000141384	-0.000194311	-0.000260092	-0.0036629	-0.000198824	-0.00166258	-0.000105733	-0.0011416	-0.000141978	-0.000209871	-0.000109	-0.003754	-0.000237777	-0.00170397	-0.000104407	-0.000284283	-0.000141987	-0.000209826	-0.000105198	-0.00392929	-0.00024015	-0.00173478	-0.000103175	-0.000280611	-0.000141988	-0.000209828	-0.000106445	-0.0030013	-0.000240203	-0.00173431	-0.000103162	-0.000280545	-0.000141988	-0.000209828	-0.000109392	-0.00290897	-0.000240204	-0.00173434	-0.000103162	-0.000281228	-0.000141988	-0.000209743	-0.000109377	-0.00288666	-0.000240168	-0.00132405	-0.000103162	-0.000275561	-0.000141988	-0.000210117	-0.000109375	-0.00287827	-0.000241121	-0.00130239	-0.000104339	-0.000279162	-0.000141988	-0.000210116	-0.000109383	-0.00287462	-0.00024112	-0.00129546	-0.000104338	-0.000279427	-0.000143158	-0.000210116	-0.000109383	-0.00287298	-0.00024112	-0.00129335	-0.000104338	-0.000279409	-0.000140122	-0.000210116	-0.000109401	-0.00328698	-0.00024112	-0.00129263	-0.000104338	-0.000279413	-0.000136337	-0.000210116	-0.000109401	-0.00342707	-0.00024112	-0.00129239	-0.000104338	-0.000279074	-0.000128009	-0.000210116	-0.000109401	-0.00342273	-0.00024112	-0.00147905	-0.000104338	-0.000280521	-0.000116039	-0.000210116	-0.000109401	-0.00149738	-0.00024112	-0.00151369	-0.000104338	-0.000280517	-0.00011536	-0.000210116	-0.000109401	-0.00059	-0.00024112	-0.00151303	-0.000104338	-0.000280517	-0.000114888	-0.000210116	-0.000109401	-0.000427821	-0.00024112	-0.00151306	-0.000104338	-0.000280517	-0.000114897	-0.000210116	-0.000109401	-0.000433702	-0.00024112	-0.000661638	-0.000104338	-0.000280517	-0.000114897	-0.000210116	-0.000109401	-0.000439155	-0.00024112	-0.000627534	-0.000104338	-0.000280517	-0.000114897	-0.000210116	-0.000109401	-0.000444352	-0.00024112	-0.000562292	-0.000104338	-0.000280517	-0.000114897	-0.000210116	-0.000109401	-0.00067869	-0.00024112	-0.000365236	-0.000104338	-0.000280517	-0.000114897	-0.000210116	-0.000109401	-0.000730447	-0.00024112	-4.2448e-05	-0.000104338	-0.000280517	-0.000114897	-0.000210116	-0.000109401	-0.000731187	-0.000241122	-4.10023e-05	-0.000104338	-0.00028054	-0.000114897	-0.000210116	-0.000109401	-0.000731186	-0.000239217	-6.2011e-05	-0.000104338	-0.000279323	-0.000114897	-0.000210116	-0.000109401	-0.000731186	-0.000238932	-6.19051e-05	-0.000104338	-0.000279167	-0.000114897	-0.000210116	-0.000109401	-0.000731186	-0.00023887	-3.35779e-06	-0.000104338	-0.000279151	-0.000114897	-0.000210116	-0.000109401	-0.000731186	-0.000238853	-3.3842e-06	-0.000104338	-0.000279151	0	0	0	0	0	0	0	0	-0.000410092	-0.000410092	-0.000410092	-0.000410092	-0.000410092	-0.000410092	-0.000410092	-0.000410092	-0.013479	-0.013479	-0.013479	-0.013479	-0.013479	-0.013479	-0.013479	-0.013479	-0.0120043	-0.0120043	-0.0120043	-0.0120043	-0.0120043	-0.0120043	-0.0120043	-0.0120043	-0.0120533	-0.0120533	-0.0120533	-0.0120533	-0.0120533	-0.0120533	-0.0120533	-0.0120533	-0.0123898	-0.0123898	-0.0123898	-0.0123898	-0.0123898	-0.0123898	-0.0123898	-0.0123898	-0.0123598	-0.0123598	-0.0123598	-0.0123598	-0.0123598	-0.0123598	-0.0123598	-0.0123598	-0.0123625	-0.0123625	-0.0123625	-0.0123625	-0.0123625	-0.0123625	-0.0123625	-0.0123625	-0.0123622	-0.0123622	-0.0123622	-0.0123622	-0.0123622	-0.0123622	-0.0123622	-0.0123622	-0.0123622	-0.0123622	-0.0123622	-0.0123622	-0.0123622	-0.0123622	-0.0123622	-0.0123622	-0.0123697	-0.0123678	-0.0123678	-0.0127099	-0.0123678	-0.0219811	-0.0124897	-0.012368	-3.38881	-0.00922874	-0.00101767	-0.268271	-0.00936678	-0.553383	-0.0100986	-0.171366	-6.78188e-11	-0.0151373	-0.00293868	-0.0119944	-0.0162541	-0.00405329	-0.333779	-0.534263	-4.72631	-0.0161655	-0.0102466	-0.235879	-0.00428721	-0.80532	-0.017368	-0.0357373	-2.99146e-15	-0.0168312	-0.289807	-0.00926533	-0.00523571	-0.00755596	-0.160812	-1.33986	-4.9911	-0.0158424	-0.0254348	-0.168272	-0.00445016	-0.244175	-0.0539963	-7.6324e-05	-1.95036e-16	-0.0158389	-0.207075	-0.0065437	-0.00430608	-0.00332232	-0.122371	-0.598651	-1.28161	-0.0158036	-0.0552534	-0.0221313	-0.0042984	-0.019715	-0.0732264	-0.00321117	-0.000100252	-0.0157578	-0.140837	-0.0201526	-0.00415359	-0.0189402	-0.105792	-0.197765	-1.41036	-0.0157624	-0.118227	-0.0205068	-0.00414882	-0.0191784	-0.082914	-0.0481044	-7.07801e-06	-0.014676	-0.0917248	-0.0202885	-0.00397319	-0.0189934	-0.0979593	-0.513602	-0.00766488	-0.00393516	-1.00828	-0.0190691	-0.00357368	-0.018515	-0.0876244	-0.00199333	-0.00558099	-0.00103225	-0.000100925	-0.019137	-0.00128239	-0.0185806	-0.0950446	-0.00302324	-0.000960377	-0.000725303	-0.0586878	-0.0191126	-0.0007756	-0.01857	-0.0605075	-0.00308327	-0.000551871	-0.000728133	-0.000580279	-0.0191146	-0.00077405	-0.0185715	-0.0470386	-0.00312292	-0.000551399	-0.000684469	-0.000861971	-0.0191141	-0.000669904	-0.0185713	-0.00266668	-0.00251924	-0.000553324	-0.000728435	-0.000423151	-0.0191926	-0.000767783	-0.0186475	-0.000465321	-0.000881946	-0.000553353	-0.000728142	-0.00041197	-0.0202128	-0.000773223	-0.0190202	-0.000484539	-0.000880084	-0.000553358	-0.000728146	-0.000416152	-0.0192017	-0.000773333	-0.0189668	-0.000484747	-0.000879937	-0.000553358	-0.000728147	-0.000425761	-0.0185643	-0.000773335	-0.0189745	-0.000484749	-0.000880926	-0.000553358	-0.000728117	-0.000425691	-0.0184877	-0.000773316	-0.0181301	-0.000484749	-0.000867702	-0.000553358	-0.000729176	-0.000425693	-0.0184381	-0.000775652	-0.0179443	-0.000488205	-0.000875979	-0.000553358	-0.000729169	-0.000425717	-0.018419	-0.000775639	-0.0178952	-0.000488282	-0.000876572	-0.000553825	-0.000729169	-0.000425716	-0.0184099	-0.000775639	-0.0178792	-0.000488282	-0.000876526	-0.000542173	-0.000729169	-0.000425775	-0.0188291	-0.000775639	-0.0178737	-0.000488282	-0.000876535	-0.000527677	-0.000729169	-0.000425774	-0.019693	-0.000775639	-0.0178719	-0.000488282	-0.000876043	-0.000496088	-0.000729169	-0.000425774	-0.0195602	-0.000775639	-0.0182821	-0.000488282	-0.000879528	-0.000454681	-0.000729169	-0.000425774	-0.0170131	-0.000775639	-0.0185927	-0.000488282	-0.000879502	-0.000453142	-0.000729169	-0.000425774	-0.00604674	-0.000775639	-0.0185453	-0.000488282	-0.000879502	-0.000452954	-0.000729169	-0.000425774	-0.00456354	-0.000775639	-0.0185519	-0.000488282	-0.000879502	-0.000452974	-0.000729169	-0.000425774	-0.00467324	-0.000775639	-0.0161198	-0.000488282	-0.000879502	-0.000452974	-0.000729169	-0.000425774	-0.00472882	-0.000775639	-0.0156902	-0.000488282	-0.000879502	-0.000452974	-0.000729169	-0.000425774	-0.00478343	-0.000775639	-0.0144854	-0.000488282	-0.000879502	-0.000452974	-0.000729169	-0.000425774	-0.00518141	-0.000775639	-0.0107192	-0.000488282	-0.000879502	-0.000452974	-0.000729169	-0.000425774	-0.00557005	-0.000775639	-0.00630829	-0.000488282	-0.000879502	-0.000452974	-0.000729169	-0.000425774	-0.00556118	-0.00077564	-0.00668869	-0.000488282	-0.000879535	-0.000452974	-0.000729169	-0.000425774	-0.00556157	-0.000770932	-0.00715255	-0.000488282	-0.000876664	-0.000452974	-0.000729169	-0.000425774	-0.00556155	-0.000770245	-0.00714864	-0.000488282	-0.000876318	-0.000452974	-0.000729169	-0.000425774	-0.00556155	-0.000770093	-0.002747	-0.000488282	-0.000876283	-0.000452974	-0.000729169	-0.000425774	-0.00556155	-0.00077005	-0.00280057	-0.000488282	-0.00087628	0	0	0	0	0	0	0	0	-0.000286923	-0.000286923	-0.000286923	-0.000286923	-0.000286923	-0.000286923	-0.000286923	-0.000286923	-0.00120247	-0.00120247	-0.00120247	-0.00120247	-0.00120247	-0.00120247	-0.00120247	-0.00120247	-0.0011867	-0.0011867	-0.0011867	-0.0011867	-0.0011867	-0.0011867	-0.0011867	-0.0011867	-0.00118353	-0.00118353	-0.00118353	-0.00118353	-0.00118353	-0.00118353	-0.00118353	-0.00118353	-0.00119814	-0.00119814	-0.00119814	-0.00119814	-0.00119814	-0.00119814	-0.00119814	-0.00119814	-0.00119811	-0.00119811	-0.00119811	-0.00119811	-0.00119811	-0.00119811	-0.00119811	-0.00119811	-0.0011981	-0.0011981	-0.0011981	-0.0011981	-0.0011981	-0.0011981	-0.0011981	-0.0011981	-0.0011981	-0.0011981	-0.0011981	-0.0011981	-0.0011981	-0.0011981	-0.0011981	-0.0011981	-0.0011981	-0.0011981	-0.0011981	-0.0011981	-0.0011981	-0.0011981	-0.0011981	-0.0011981	-0.00119816	-0.00119815	-0.00119815	-0.00120142	-0.00119815	-0.00140936	-0.00120142	-0.00119816	-0.0023235	-9.72484e-05	-0.000479891	-0.0121843	-0.00434311	-0.0116685	-0.00180396	-0.0183768	-0.00243104	-6.23178e-05	-0.00167225	-0.00593249	-0.00923898	-0.00488041	-0.00763207	-0.0691022	-0.00235337	-5.66948e-05	-0.00415291	-0.0111022	-0.00524846	-0.0175261	-0.00426102	-0.0467624	-0.00232799	-5.98051e-05	-0.00138884	-0.00443493	-0.00589007	-0.0255308	-0.00395453	-0.0556158	-0.00223172	-5.66242e-05	-0.00114561	-0.00930062	-0.0054044	-0.00977765	-0.00393909	-0.0475472	-0.00153353	-5.63291e-05	-0.00120067	-0.00285068	-0.00511816	-0.00233709	-0.00397702	-0.0131541	-0.000817486	-5.6444e-05	-0.00126376	-0.00300568	-0.00511256	-0.00240399	-0.00397762	-0.00662379	-0.000810611	-5.67773e-05	-0.00112881	-0.00304952	-0.00485414	-0.00253707	-0.0039769	-0.00446257	-0.000882809	-5.75353e-05	-0.00147813	-0.00305315	-0.00483873	-0.002546	-0.00397736	-0.00476964	-0.00808951	-5.87665e-05	-0.00116157	-0.00305092	-0.00457807	-0.00254428	-0.00397387	-0.0235992	-0.000186451	-0.000110827	-0.00433503	-0.00294671	-0.00400651	-0.00250489	-0.00398106	-0.00991435	-0.000272838	-0.000191854	-0.00106773	-0.00294006	-0.00107497	-0.00250559	-0.00403413	-0.00275733	-0.000298862	-0.000224981	-0.00022633	-0.00293902	-0.000547221	-0.00250546	-0.00519719	-0.00310405	-0.000301571	-0.000224781	-0.000269019	-0.00293892	-0.000539954	-0.00250547	-0.00393746	-0.00316071	-0.000301301	-0.000230846	-0.000211948	-0.0029389	-0.000464936	-0.00250546	-0.000903403	-0.00264846	-0.000300908	-0.000224716	-0.000285021	-0.00294009	-0.000535715	-0.00250648	-0.000307534	-0.00072873	-0.000300914	-0.000224734	-0.000287367	-0.00302537	-0.000539625	-0.002536	-0.000310562	-0.000726209	-0.000300915	-0.000224733	-0.000286037	-0.00301271	-0.000539709	-0.00253543	-0.000310609	-0.000726053	-0.000300915	-0.000224733	-0.000283347	-0.00293933	-0.000539711	-0.00253545	-0.000310609	-0.000726281	-0.000300915	-0.000224733	-0.000283362	-0.00292472	-0.000539709	-0.00252394	-0.000310609	-0.000712454	-0.000300915	-0.000224593	-0.000283361	-0.00291908	-0.000541407	-0.00249853	-0.000311317	-0.000720999	-0.000300915	-0.000224593	-0.000283354	-0.00291663	-0.0005414	-0.00249247	-0.000311339	-0.000721607	-0.00030093	-0.000224593	-0.000283355	-0.00291552	-0.0005414	-0.0024906	-0.000311339	-0.000721562	-0.000299305	-0.000224593	-0.000283337	-0.00292166	-0.0005414	-0.00248996	-0.000311339	-0.000721571	-0.000297216	-0.000224593	-0.000283337	-0.00300871	-0.0005414	-0.00248974	-0.000311339	-0.000721459	-0.000292878	-0.000224593	-0.000283337	-0.00300638	-0.0005414	-0.00249533	-0.000311339	-0.000724957	-0.000288816	-0.000224593	-0.000283337	-0.00296393	-0.0005414	-0.00252625	-0.000311339	-0.000724935	-0.000288889	-0.000224593	-0.000283337	-0.0016838	-0.0005414	-0.00252536	-0.000311339	-0.000724935	-0.000288882	-0.000224593	-0.000283337	-0.00141474	-0.0005414	-0.00252538	-0.000311339	-0.000724935	-0.000288864	-0.000224593	-0.000283337	-0.00142981	-0.0005414	-0.00248977	-0.000311339	-0.000724935	-0.000288864	-0.000224593	-0.000283337	-0.00144203	-0.0005414	-0.00242031	-0.000311339	-0.000724935	-0.000288864	-0.000224593	-0.000283337	-0.00145367	-0.0005414	-0.00229779	-0.000311339	-0.000724935	-0.000288864	-0.000224593	-0.000283337	-0.00147393	-0.0005414	-0.00188588	-0.000311339	-0.000724935	-0.000288864	-0.000224593	-0.000283337	-0.00155312	-0.0005414	-0.00110841	-0.000311339	-0.000724935	-0.000288864	-0.000224593	-0.000283337	-0.0015538	-0.0005414	-0.00112257	-0.000311339	-0.000724943	-0.000288864	-0.000224593	-0.000283337	-0.00155379	-0.000538421	-0.00113023	-0.000311339	-0.000722024	-0.000288864	-0.000224593	-0.000283337	-0.00155379	-0.000538015	-0.00113148	-0.000311339	-0.000721664	-0.000288864	-0.000224593	-0.000283337	-0.00155379	-0.000537929	-0.00094912	-0.000311339	-0.000721629	-0.000288864	-0.000224593	-0.000283337	-0.00155379	-0.000537906	-0.000945249	-0.000311339	-0.000721626	0	0	0	0	0	0	0	0	-0.000318629	-0.000318629	-0.000318629	-0.000318629	-0.000318629	-0.000318629	-0.000318629	-0.000318629	-2.29878e-05	-2.29878e-05	-2.29878e-05	-2.29878e-05	-2.29878e-05	-2.29878e-05	-2.29878e-05	-2.29878e-05	-2.35272e-05	-2.35272e-05	-2.35272e-05	-2.35272e-05	-2.35272e-05	-2.35272e-05	-2.35272e-05	-2.35272e-05	-2.3594e-05	-2.3594e-05	-2.3594e-05	-2.3594e-05	-2.3594e-05	-2.3594e-05	-2.3594e-05	-2.3594e-05	-2.28289e-05	-2.28289e-05	-2.28289e-05	-2.28289e-05	-2.28289e-05	-2.28289e-05	-2.28289e-05	-2.28289e-05	-2.28261e-05	-2.28261e-05	-2.28261e-05	-2.28261e-05	-2.28261e-05	-2.28261e-05	-2.28261e-05	-2.28261e-05	-2.28268e-05	-2.28268e-05	-2.28268e-05	-2.28268e-05	-2.28268e-05	-2.28268e-05	-2.28268e-05	-2.28268e-05	-2.28268e-05	-2.28268e-05	-2.28268e-05	-2.28268e-05	-2.28268e-05	-2.28268e-05	-2.28268e-05	-2.28268e-05	-2.28268e-05	-2.28268e-05	-2.28268e-05	-2.28268e-05	-2.28268e-05	-2.28268e-05	-2.28268e-05	-2.28268e-05	-4.0631e-05	-2.34697e-05	-2.28406e-05	-2.30624e-05	-2.2837e-05	-2.28374e-05	-2.2837e-05	-2.2837e-05	-0.000130334	-2.14275e-05	-6.37289e-05	-0.00032719	-6.97149e-07	-0.000970476	-0.000428686	-3.15441e-08	-0.000119771	-1.47815e-05	-6.31669e-06	-0.000991371	-9.47356e-07	-4.9515e-06	-1.62575e-07	-1.36553e-09	-0.000112572	-1.30526e-05	-3.67671e-07	-0.00121193	-5.85991e-07	-0.000611236	-8.51279e-07	-1.39833e-09	-0.000110637	-1.35983e-05	-1.53362e-08	-0.000923164	-6.07222e-07	-7.01389e-05	-7.42994e-07	-1.38027e-09	-5.70684e-05	-1.27865e-05	-2.07087e-08	-0.0011265	-5.90452e-07	-0.00137237	-7.49021e-07	-1.67249e-09	-5.25006e-05	-1.26713e-05	-1.83488e-08	-0.000659734	-6.66129e-07	-0.000338876	-7.2594e-07	-2.90681e-08	-4.16906e-05	-1.26744e-05	-2.43884e-08	-0.000643713	-6.69812e-07	-0.000322292	-7.29175e-07	-2.15066e-07	-3.98049e-05	-1.25522e-05	-2.31563e-08	-0.000641593	-7.32572e-07	-0.00034647	-7.29427e-07	-5.50776e-07	-4.08391e-05	-1.22789e-05	-2.59918e-08	-0.000641714	-7.39687e-07	-0.000348979	-7.29278e-07	-4.95692e-07	-0.000858786	-1.31888e-05	-2.34377e-08	-0.00063878	-8.34448e-07	-0.000347499	-7.29988e-07	-1.67284e-08	-6.49228e-05	-3.84376e-05	-4.0351e-08	-0.000624186	-1.11748e-06	-0.000345022	-7.27464e-07	-9.23824e-08	-0.000101978	-0.000138764	-2.28944e-08	-0.000622847	-2.01471e-05	-0.000345093	-7.11579e-07	-2.2509e-06	-0.000223526	-0.000191807	-9.19803e-07	-0.000622644	-6.95234e-05	-0.000345084	-6.35322e-07	-1.97028e-06	-0.00028311	-0.000182957	-0.000120974	-0.000622624	-7.12456e-05	-0.000345086	-1.12003e-06	-1.88549e-06	-0.000290864	-0.000193732	-0.000165112	-0.000622621	-0.000100762	-0.000345086	-2.62195e-05	-2.75836e-06	-0.000290048	-0.000183624	-0.000305063	-0.000624038	-7.26456e-05	-0.000345871	-0.000261401	-4.25312e-05	-0.000290047	-0.00018365	-0.000314212	-0.000636105	-7.1329e-05	-0.000347451	-0.000257541	-4.41645e-05	-0.000290047	-0.000183649	-0.00031243	-0.000627531	-7.12985e-05	-0.000347433	-0.000257421	-4.41857e-05	-0.000290047	-0.000183649	-0.00030735	-0.000624277	-7.12979e-05	-0.000347438	-0.000257421	-4.41852e-05	-0.000290047	-0.000187881	-0.000307387	-0.000624083	-7.12951e-05	-0.000342537	-0.000257421	-4.60284e-05	-0.000290047	-0.00018764	-0.000307256	-0.000624058	-7.07803e-05	-0.000339533	-0.000257414	-4.48938e-05	-0.000290047	-0.00018764	-0.00030724	-0.000624052	-7.07806e-05	-0.000338558	-0.000257368	-4.48081e-05	-0.000221393	-0.00018764	-0.000307282	-0.000624048	-7.07806e-05	-0.000338259	-0.000257368	-4.48135e-05	-0.000222013	-0.00018764	-0.000307249	-0.000628495	-7.07806e-05	-0.000338158	-0.000257368	-4.48124e-05	-0.000222622	-0.00018764	-0.000307249	-0.000630411	-7.07806e-05	-0.000338123	-0.000257368	-4.48125e-05	-0.000224189	-0.00018764	-0.000307249	-0.000630295	-7.07806e-05	-0.000340521	-0.000257368	-4.43567e-05	-0.000225671	-0.00018764	-0.000307249	-0.000616165	-7.07806e-05	-0.000344564	-0.000257368	-4.43573e-05	-0.000225427	-0.00018764	-0.000307249	-0.000392508	-7.07806e-05	-0.000344542	-0.000257368	-4.43573e-05	-0.000258024	-0.00018764	-0.000307249	-0.000314362	-7.07806e-05	-0.000344546	-0.000257368	-4.43573e-05	-0.000257939	-0.00018764	-0.000307249	-0.000313715	-7.07806e-05	-0.000336816	-0.000257368	-4.43573e-05	-0.00025794	-0.00018764	-0.000307249	-0.000312898	-7.07806e-05	-0.000326652	-0.000257368	-4.43573e-05	-0.00025794	-0.00018764	-0.000307249	-0.000312113	-7.07806e-05	-0.000308314	-0.000257368	-4.43573e-05	-0.00025794	-0.00018764	-0.000307249	-0.000314999	-7.07806e-05	-0.000242568	-0.000257368	-4.43573e-05	-0.00025794	-0.00018764	-0.000307249	-0.000308528	-7.07806e-05	-3.40269e-05	-0.000257368	-4.43573e-05	-0.00025794	-0.00018764	-0.000307249	-0.000308301	-7.0781e-05	-3.20696e-05	-0.000257368	-4.43573e-05	-0.00025794	-0.00018764	-0.000307249	-0.000308298	-7.17564e-05	-3.24427e-05	-0.000257368	-4.47369e-05	-0.00025794	-0.00018764	-0.000307249	-0.000308298	-7.19007e-05	-3.23125e-05	-0.000257368	-4.47861e-05	-0.00025794	-0.00018764	-0.000307249	-0.000308298	-7.19318e-05	-3.36259e-05	-0.000257368	-4.47909e-05	-0.00025794	-0.00018764	-0.000307249	-0.000308298	-7.19402e-05	-3.42718e-05	-0.000257368	-4.47913e-05	0	0	0	0	0	0	0	0	-0.000125329	-0.000125329	-0.000125329	-0.000125329	-0.000125329	-0.000125329	-0.000125329	-0.000125329	-2.76377e-05	-2.76377e-05	-2.76377e-05	-2.76377e-05	-2.76377e-05	-2.76377e-05	-2.76377e-05	-2.76377e-05	-2.82571e-05	-2.82571e-05	-2.82571e-05	-2.82571e-05	-2.82571e-05	-2.82571e-05	-2.82571e-05	-2.82571e-05	-2.81592e-05	-2.81592e-05	-2.81592e-05	-2.81592e-05	-2.81592e-05	-2.81592e-05	-2.81592e-05	-2.81592e-05	-2.73469e-05	-2.73469e-05	-2.73469e-05	-2.73469e-05	-2.73469e-05	-2.73469e-05	-2.73469e-05	-2.73469e-05	-2.73461e-05	-2.73461e-05	-2.73461e-05	-2.73461e-05	-2.73461e-05	-2.73461e-05	-2.73461e-05	-2.73461e-05	-2.73462e-05	-2.73462e-05	-2.73462e-05	-2.73462e-05	-2.73462e-05	-2.73462e-05	-2.73462e-05	-2.73462e-05	-2.73462e-05	-2.73462e-05	-2.73462e-05	-2.73462e-05	-2.73462e-05	-2.73462e-05	-2.73462e-05	-2.73462e-05	-2.73462e-05	-2.73462e-05	-2.73462e-05	-2.73462e-05	-2.73462e-05	-2.73462e-05	-2.73462e-05	-2.73462e-05	-0.000209849	-3.02903e-05	-2.74868e-05	-3.02903e-05	-2.74716e-05	-2.74868e-05	-2.74716e-05	-2.74709e-05	-5.07839e-06	-3.35814e-06	-5.42174e-05	-4.17993e-05	-1.21397e-05	-2.62571e-05	-7.17709e-05	-1.70677e-05	-3.87283e-06	-1.54814e-06	-2.73375e-05	-5.3839e-05	-9.54595e-06	-0.000126889	-5.46017e-05	-1.21068e-05	-3.53894e-06	-1.29427e-06	-4.27252e-06	-4.74378e-05	-8.35414e-06	-4.54447e-05	-0.000173207	-1.21647e-05	-3.46051e-06	-1.3169e-06	-8.75755e-08	-5.93861e-05	-8.07551e-06	-5.71714e-05	-0.000181216	-1.2139e-05	-3.99432e-07	-1.17829e-06	-7.84557e-08	-4.46374e-05	-8.34765e-06	-4.23916e-05	-0.000181214	-1.3225e-05	-5.12021e-07	-1.1753e-06	-7.82057e-08	-5.91544e-05	-8.7712e-06	-7.52894e-05	-0.00017847	-4.5109e-05	-6.50678e-07	-1.17837e-06	-7.35288e-08	-5.85967e-05	-8.78774e-06	-7.64531e-05	-0.000179553	-0.000106557	-6.00778e-07	-1.17917e-06	-7.66761e-08	-5.81739e-05	-9.0519e-06	-7.4635e-05	-0.000179574	-0.000159463	-4.68684e-07	-1.12832e-06	-7.05162e-08	-5.814e-05	-9.15341e-06	-7.44702e-05	-0.000179561	-0.000153631	-1.84609e-05	-1.23187e-06	-7.74454e-08	-5.5548e-05	-9.63073e-06	-7.1147e-05	-0.000181049	-3.54665e-05	-6.30584e-06	-6.38346e-06	-5.16207e-08	-5.59928e-05	-1.09039e-05	-7.14828e-05	-0.000180772	-2.39258e-05	-1.08384e-05	-3.68959e-05	-7.72585e-08	-5.60281e-05	-3.69467e-05	-7.14807e-05	-0.000178403	-1.63356e-05	-4.75179e-05	-5.87867e-05	-3.73294e-07	-5.60323e-05	-6.07907e-05	-7.14817e-05	-9.19937e-05	-1.51428e-05	-7.5835e-05	-5.09662e-05	-4.81082e-05	-5.60327e-05	-6.11623e-05	-7.14816e-05	-9.53916e-05	-1.48275e-05	-8.89733e-05	-5.63171e-05	-5.01737e-05	-5.60328e-05	-7.1747e-05	-7.14816e-05	-0.000104865	-1.64814e-05	-8.86014e-05	-5.2109e-05	-0.000119822	-5.73237e-05	-6.14982e-05	-7.31285e-05	-0.000120224	-5.32555e-05	-8.85986e-05	-5.21156e-05	-0.000124152	-5.69516e-05	-6.09597e-05	-7.28807e-05	-0.000121108	-5.4121e-05	-8.85981e-05	-5.21153e-05	-0.00012302	-4.94645e-05	-6.09473e-05	-7.28813e-05	-0.000121111	-5.41325e-05	-8.85981e-05	-5.21153e-05	-0.000119796	-4.98956e-05	-6.09471e-05	-7.28811e-05	-0.000121112	-5.41325e-05	-8.85981e-05	-5.59148e-05	-0.000119812	-5.0002e-05	-6.09215e-05	-6.3313e-05	-0.000121112	-5.50963e-05	-8.85981e-05	-5.58126e-05	-0.000119504	-5.00424e-05	-6.0714e-05	-6.35566e-05	-0.000121061	-5.45003e-05	-8.85981e-05	-5.58126e-05	-0.000119496	-5.006e-05	-6.0714e-05	-6.36243e-05	-0.00012106	-5.44558e-05	-3.87292e-05	-5.58126e-05	-0.000119547	-5.00679e-05	-6.0714e-05	-6.36451e-05	-0.00012106	-5.44585e-05	-3.91645e-05	-5.58126e-05	-0.000119527	-5.3722e-05	-6.0714e-05	-6.36521e-05	-0.00012106	-5.44579e-05	-3.97052e-05	-5.58126e-05	-0.000119527	-5.31304e-05	-6.0714e-05	-6.36546e-05	-0.00012106	-5.44579e-05	-4.10176e-05	-5.58126e-05	-0.000119527	-5.31309e-05	-6.0714e-05	-6.82962e-05	-0.00012106	-5.42209e-05	-4.32952e-05	-5.58126e-05	-0.000119527	-4.25048e-05	-6.0714e-05	-6.79704e-05	-0.00012106	-5.42212e-05	-4.34416e-05	-5.58126e-05	-0.000119527	-4.79849e-05	-6.0714e-05	-6.79728e-05	-0.00012106	-5.42212e-05	-6.57053e-05	-5.58126e-05	-0.000119527	-4.91884e-05	-6.0714e-05	-6.79727e-05	-0.00012106	-5.42212e-05	-6.56872e-05	-5.58126e-05	-0.000119527	-4.89856e-05	-6.0714e-05	-5.43773e-05	-0.00012106	-5.42212e-05	-6.56872e-05	-5.58126e-05	-0.000119527	-4.87831e-05	-6.0714e-05	-5.50136e-05	-0.00012106	-5.42212e-05	-6.56872e-05	-5.58126e-05	-0.000119527	-4.85922e-05	-6.0714e-05	-5.61998e-05	-0.00012106	-5.42212e-05	-6.56872e-05	-5.58126e-05	-0.000119527	-5.41492e-05	-6.0714e-05	-6.11255e-05	-0.00012106	-5.42212e-05	-6.56872e-05	-5.58126e-05	-0.000119527	-5.27394e-05	-6.0714e-05	-9.47453e-05	-0.00012106	-5.42212e-05	-6.56872e-05	-5.58126e-05	-0.000119527	-5.27077e-05	-6.0717e-05	-9.55067e-05	-0.00012106	-5.42212e-05	-6.56872e-05	-5.58126e-05	-0.000119527	-5.27075e-05	-6.1138e-05	-0.000106781	-0.00012106	-5.44202e-05	-6.56872e-05	-5.58126e-05	-0.000119527	-5.27075e-05	-6.12023e-05	-0.000106813	-0.00012106	-5.44462e-05	-6.56872e-05	-5.58126e-05	-0.000119527	-5.27075e-05	-6.12164e-05	-0.000155599	-0.00012106	-5.44487e-05	-6.56872e-05	-5.58126e-05	-0.000119527	-5.27075e-05	-6.12203e-05	-0.000155258	-0.00012106	-5.44488e-05	0	0	0	0	0	0	0	0	-0.000283371	-0.000283371	-0.000283371	-0.000283371	-0.000283371	-0.000283371	-0.000283371	-0.000283371	-0.00206149	-0.00206149	-0.00206149	-0.00206149	-0.00206149	-0.00206149	-0.00206149	-0.00206149	-0.00200009	-0.00200009	-0.00200009	-0.00200009	-0.00200009	-0.00200009	-0.00200009	-0.00200009	-0.00188192	-0.00188192	-0.00188192	-0.00188192	-0.00188192	-0.00188192	-0.00188192	-0.00188192	-0.00192814	-0.00192814	-0.00192814	-0.00192814	-0.00192814	-0.00192814	-0.00192814	-0.00192814	-0.00192752	-0.00192752	-0.00192752	-0.00192752	-0.00192752	-0.00192752	-0.00192752	-0.00192752	-0.00192755	-0.00192755	-0.00192755	-0.00192755	-0.00192755	-0.00192755	-0.00192755	-0.00192755	-0.00192755	-0.00192755	-0.00192755	-0.00192755	-0.00192755	-0.00192755	-0.00192755	-0.00192755	-0.00192755	-0.00192755	-0.00192755	-0.00192755	-0.00192755	-0.00192755	-0.00192755	-0.00192755	-0.145849	-0.0024419	-0.00198342	-0.00352357	-0.00198125	-0.00200048	-0.00198182	-0.00198094	-5.99981	-0.00976254	-0.000399061	-0.128471	-0.000419873	-0.236068	-0.00519534	-0.000310823	-1.26953e-17	-0.0182292	-0.00035401	-0.0363367	-0.000977482	-0.000173726	-0.000426826	-0.000295306	-6.22338	-0.0195606	-0.000710596	-0.189286	-0.000338775	-0.138721	-0.000310896	-0.000295156	-2.57731e-18	-0.0203073	-0.0206933	-0.0142751	-0.000388191	-0.0239024	-0.000246051	-0.000295187	-3.93996	-0.0155703	-0.0186348	-0.0939104	-0.000332622	-0.132502	-0.00024591	-0.000293424	-5.25489e-13	-0.0159919	-0.0189946	-0.00694573	-0.000333776	-0.00250303	-0.000247276	-0.000269955	-1.16233	-0.0158887	-0.0247008	-0.0132447	-0.000333677	-0.00617952	-0.000246398	-0.00025467	-0.000237818	-0.0157727	-0.0191852	-0.0128976	-0.000335039	-0.00682032	-0.000246402	-0.000247949	-0.489611	-0.0135938	-0.0320475	-0.012962	-0.000352137	-0.00686534	-0.000246399	-0.000262443	-0.00166792	-0.0128466	-0.0197408	-0.00989519	-0.000351874	-0.00524244	-0.000257885	-0.000289934	-0.00210274	-0.00286744	-0.210039	-0.00948231	-0.000350472	-0.00516362	-0.00025787	-0.000307851	-0.00153427	-0.00066735	-0.00468291	-0.00945596	-0.000347908	-0.00516719	-0.000258239	-0.000332728	-0.000232892	-0.000448078	-0.0226695	-0.00945023	-0.000331876	-0.00516663	-0.000345593	-0.000334571	-0.000125963	-0.000359648	-0.000485442	-0.00944985	-0.000335441	-0.00516668	-0.000339027	-0.000335341	-0.000217354	-0.000360536	-0.000654144	-0.00944976	-0.000318264	-0.00516667	-0.000317967	-0.000324483	-0.000218038	-0.000386336	-0.000292482	-0.0108139	-0.000326716	-0.00591308	-0.00028953	-0.000299648	-0.000218052	-0.000386228	-0.000284167	-0.0112988	-0.00032724	-0.00599881	-0.000289732	-0.00029937	-0.000218054	-0.000386231	-0.000289622	-0.0049354	-0.000327251	-0.00599474	-0.00028974	-0.000299366	-0.000218054	-0.000386231	-0.000297206	-0.00497651	-0.000327252	-0.00599501	-0.00028974	-0.000299391	-0.000218054	-0.00043182	-0.00029716	-0.00493363	-0.000326414	-0.00262197	-0.00028974	-0.000298908	-0.000218054	-0.000432366	-0.000294427	-0.00492035	-0.000326607	-0.0026347	-0.000288553	-0.000299132	-0.000218054	-0.000432364	-0.000294452	-0.00491442	-0.000326607	-0.00261943	-0.000288561	-0.000299148	-5.91361e-05	-0.000432364	-0.00029465	-0.00491176	-0.000326607	-0.00261516	-0.000288561	-0.000299147	-5.79224e-05	-0.000432364	-0.000294696	-0.00742427	-0.000326607	-0.00261369	-0.000288561	-0.000299147	-5.63187e-05	-0.000432364	-0.000294696	-0.00762149	-0.000326607	-0.00261319	-0.000288561	-0.000299135	-5.28062e-05	-0.000432364	-0.000294696	-0.00760799	-0.000326607	-0.00395137	-0.000288561	-0.000299224	-4.7808e-05	-0.000432364	-0.000294696	-0.00206516	-0.000326607	-0.00401358	-0.000288561	-0.000299223	-4.75258e-05	-0.000432364	-0.000294696	-0.000700307	-0.000326607	-0.00401092	-0.000288561	-0.000299223	-9.12614e-05	-0.000432364	-0.000294696	-0.000466978	-0.000326607	-0.00401104	-0.000288561	-0.000299223	-9.12366e-05	-0.000432364	-0.000294696	-0.000472867	-0.000326607	-0.00108826	-0.000288561	-0.000299223	-9.12366e-05	-0.000432364	-0.000294696	-0.000478023	-0.000326607	-0.00104598	-0.000288561	-0.000299223	-9.12366e-05	-0.000432364	-0.000294696	-0.000482919	-0.000326607	-0.00093327	-0.000288561	-0.000299223	-9.12366e-05	-0.000432364	-0.000294696	-0.000935223	-0.000326607	-0.000597774	-0.000288561	-0.000299223	-9.12366e-05	-0.000432364	-0.000294696	-0.000992734	-0.000326607	-7.58793e-05	-0.000288561	-0.000299223	-9.12366e-05	-0.000432364	-0.000294696	-0.000993289	-0.000326706	-7.39304e-05	-0.000288561	-0.000299225	-9.12366e-05	-0.000432364	-0.000294696	-0.000993281	-0.000326149	-0.000141946	-0.000288561	-0.00029915	-9.12366e-05	-0.000432364	-0.000294696	-0.000993281	-0.000326054	-0.00014174	-0.000288561	-0.00029914	-9.12366e-05	-0.000432364	-0.000294696	-0.000993281	-0.000326031	-0.00108845	-0.000288561	-0.00029914	-9.12366e-05	-0.000432364	-0.000294696	-0.000993281	-0.000326025	-0.00108559	-0.000288561	-0.00029914	0	0	0	0	0	0	0	0	0.000405685	0.000405685	0.000405685	0.000405685	0.000405685	0.000405685	0.000405685	0.000405685	0.00848733	0.00848733	0.00848733	0.00848733	0.00848733	0.00848733	0.00848733	0.00848733	0.00879633	0.00879633	0.00879633	0.00879633	0.00879633	0.00879633	0.00879633	0.00879633	0.00720859	0.00720859	0.00720859	0.00720859	0.00720859	0.00720859	0.00720859	0.00720859	0.0073919	0.0073919	0.0073919	0.0073919	0.0073919	0.0073919	0.0073919	0.0073919	0.00740283	0.00740283	0.00740283	0.00740283	0.00740283	0.00740283	0.00740283	0.00740283	0.00740333	0.00740333	0.00740333	0.00740333	0.00740333	0.00740333	0.00740333	0.00740333	0.00740336	0.00740336	0.00740336	0.00740336	0.00740336	0.00740336	0.00740336	0.00740336	0.00740336	0.00740336	0.00740336	0.00740336	0.00740336	0.00740336	0.00740336	0.00740336	1.71034	0.010686	0.00817576	0.0619832	0.00816721	0.00899938	0.00819968	0.0081627	8.98962	0.0930367	0.00157897	0.0372378	0.0269643	0.00327347	0.000988303	0.220618	8.98962	0.453486	0.00536235	0.0119696	0.0266881	0.0165251	0.130469	4.66062	8.98962	4.57668	0.0583441	0.0124778	0.023386	0.00311901	0.0948219	8.98962	8.98962	8.98962	6.5213	0.00872409	0.0231159	0.0110088	0.0735809	8.98962	8.98962	8.98962	8.98962	0.00148416	0.0220837	0.00154503	0.0620464	8.98962	8.98962	8.98962	8.98962	0.000950168	0.0204431	0.00121853	0.0583963	8.98962	8.98962	8.98962	8.98962	0.000959343	0.0201253	0.00123236	0.0564793	8.98962	8.98962	8.98962	8.98962	0.000968715	0.0191585	0.0012249	0.0556606	8.98962	8.98962	8.98962	8.98962	0.000969496	0.0225642	0.00122333	0.0553251	8.98962	8.98962	8.98962	8.98962	0.000372417	0.0215072	0.000469866	0.0634626	8.98962	8.98962	8.98962	8.98962	0.000367419	0.0178247	0.000464797	0.0675945	8.98962	8.98962	8.98962	8.98962	0.000367152	0.00295064	0.00046473	0.070525	8.98962	8.98962	8.98962	8.98962	0.000367123	0.0012792	0.000464724	0.072392	8.98962	8.98962	8.98962	8.98962	0.00036712	0.00127609	0.000464723	0.0484146	8.98962	8.98962	8.98962	8.98962	0.000367119	0.000923084	0.000464723	0.004059	8.98962	8.98962	8.98962	8.98962	0.00059236	0.00114948	0.000749842	0.000498389	8.98962	8.98962	8.98962	8.98962	0.000597741	0.00116627	0.000754682	0.00049143	8.98962	8.98962	8.98962	8.98962	3.2432e-05	0.00116677	0.000754722	0.000491617	8.98962	8.98962	8.98962	8.98962	3.19443e-05	0.00116678	0.00075472	0.000491618	8.98962	8.98962	8.98962	8.98962	3.18565e-05	0.00115604	4.09389e-05	0.000491618	8.98962	8.98962	8.98962	8.98962	3.18232e-05	0.00116165	4.06681e-05	0.000480547	8.98962	8.98962	8.98962	8.98962	3.18086e-05	0.0011617	4.06682e-05	0.000480579	8.98962	8.98962	8.98962	8.98962	3.18021e-05	0.0011617	4.06684e-05	0.000480579	8.98962	8.98962	8.98962	8.98962	0.000136538	0.0011617	4.06684e-05	0.000480579	8.98962	8.98962	8.98962	8.98962	0.000138593	0.0011617	4.06685e-05	0.000480579	8.98962	8.98962	8.98962	8.98962	0.000138596	0.0011617	0.00017462	0.000480579	8.98962	8.98962	8.98962	8.98962	1.42451e-06	0.0011617	0.000174959	0.000480579	8.98962	8.98962	8.98962	8.98962	1.26593e-06	0.0011617	0.000174951	0.000480579	8.98962	8.98962	8.98962	8.98962	1.25704e-06	0.0011617	0.00017495	0.000480579	8.98962	8.98962	8.98962	8.98962	1.26385e-06	0.0011617	1.79821e-06	0.000480579	8.98962	8.98962	8.98962	8.98962	1.27072e-06	0.0011617	1.79511e-06	0.000480579	8.98962	8.98962	8.98962	8.98962	1.27726e-06	0.0011617	1.79503e-06	0.000480579	8.98962	8.98962	8.98962	8.98962	1.26532e-05	0.0011617	1.81416e-06	0.000480579	8.98962	8.98962	8.98962	8.98962	1.31034e-05	0.0011617	3.65551e-06	0.000480579	8.98962	8.98962	8.98962	8.98962	1.31144e-05	0.001163	3.78519e-06	0.000480579	8.98962	8.98962	8.98962	8.98962	1.31145e-05	0.00115153	3.7328e-05	0.000480579	8.98962	8.98962	8.98962	8.98962	1.31145e-05	0.00114969	3.74384e-05	0.000480579	8.98962	8.98962	8.98962	8.98962	1.31145e-05	0.00114929	0.0181751	0.000480579	8.98962	8.98962	8.98962	8.98962	1.31145e-05	0.00114919	0.020577	0.000480579	8.98962	0	0	0	0	0	0	0	0	0.000180096	0.000180096	0.000180096	0.000180096	0.000180096	0.000180096	0.000180096	0.000180096	0.000362013	0.000362013	0.000362013	0.000362013	0.000362013	0.000362013	0.000362013	0.000362013	0.000363119	0.000363119	0.000363119	0.000363119	0.000363119	0.000363119	0.000363119	0.000363119	0.000239659	0.000239659	0.000239659	0.000239659	0.000239659	0.000239659	0.000239659	0.000239659	0.000238836	0.000238836	0.000238836	0.000238836	0.000238836	0.000238836	0.000238836	0.000238836	0.000238832	0.000238832	0.000238832	0.000238832	0.000238832	0.000238832	0.000238832	0.000238832	0.000238829	0.000238829	0.000238829	0.000238829	0.000238829	0.000238829	0.000238829	0.000238829	0.000238829	0.000238829	0.000238829	0.000238829	0.000238829	0.000238829	0.000238829	0.000238829	0.000238829	0.000238829	0.000238829	0.000238829	0.000238829	0.000238829	0.000238829	0.000238829	0.0220647	0.000362955	0.000294792	0.0220647	0.000294792	0.0005238	0.000302579	0.000294469	0.00743838	0.00777719	0.000207081	0.000257026	0.000159056	2.4925e-06	1.81346e-05	0.00198106	0.00696359	0.0209126	0.000133534	0.000147307	2.66255e-05	0.00425888	0.0167882	0.00793285	0.00763391	0.0290641	0.00011046	7.33858e-05	3.94957e-05	3.36135e-06	0.0271951	0.00822617	0.0079005	0.0280761	0.00734235	0.000217783	3.35879e-05	3.24288e-05	0.0382707	0.00828698	0.000119975	0.0247712	0.00623504	1.21383e-06	3.73435e-05	8.28585e-07	0.0401927	0.00869979	0.000178626	0.0244258	0.00689728	5.77792e-06	3.85686e-05	1.92388e-05	0.0410964	0.0161622	0.000423668	0.0242685	0.00459953	5.80779e-06	3.86264e-05	2.1233e-05	0.0413545	0.0262957	0.000451788	0.0241021	0.00533945	5.70256e-06	3.98508e-05	1.84513e-05	0.0414378	0.034683	2.4622e-05	0.0210309	0.00364986	5.69121e-06	5.82597e-05	1.82045e-05	0.0414611	0.0535387	1.17633e-07	0.0189257	0.00741559	7.4092e-07	5.97005e-05	2.3689e-06	0.0517037	0.0292074	6.61639e-05	0.00307516	0.00118657	7.80646e-07	6.33782e-05	2.4237e-06	0.0557409	0.00284182	3.04023e-05	0.000457398	0.0078164	7.84302e-07	0.000111724	2.42316e-06	0.0564032	9.23839e-05	1.23033e-05	0.000275367	0.0142461	7.848e-07	0.00017324	2.42333e-06	0.0133758	8.43205e-05	9.53209e-06	0.000310888	0.000481998	7.84851e-07	0.000183154	2.42332e-06	0.00692083	8.42903e-05	3.75739e-05	0.000304881	0.000575516	7.84858e-07	0.0001594	2.42332e-06	0.000935721	6.6543e-05	3.7738e-05	0.000330526	0.000190965	2.17511e-06	0.000152105	6.71585e-06	0.000209631	0.000119571	3.77377e-05	0.00033056	0.000183942	2.0835e-06	0.000151747	6.60803e-06	0.000214429	0.000120627	3.77377e-05	0.000330562	0.00018738	4.27651e-09	0.000151739	6.60838e-06	0.000214565	0.000120643	3.77377e-05	0.000330562	0.000192675	4.42009e-09	0.000151738	6.60825e-06	0.000214567	0.000121262	3.77377e-05	0.000311194	0.000192662	4.45153e-09	0.000148747	1.35846e-08	0.000214567	0.000121509	3.77376e-05	0.000311739	0.000187775	4.46303e-09	0.000148588	1.38637e-08	0.000199987	0.000120815	3.77376e-05	0.00031174	0.000187782	4.468e-09	0.000148588	1.39476e-08	0.000199993	0.000120764	7.63155e-05	0.00031174	0.000187712	4.47024e-09	0.000148588	1.39734e-08	0.000199993	0.000120767	7.65637e-05	0.00031174	0.000187746	9.86167e-08	0.000148588	1.39822e-08	0.000199993	0.000120767	7.6874e-05	0.00031174	0.000187746	9.49329e-08	0.000148588	1.39851e-08	0.000199993	0.000120458	7.74243e-05	0.00031174	0.000187746	9.49528e-08	0.000148588	3.08475e-07	0.000199993	0.000120199	7.79373e-05	0.00031174	0.000187746	5.84266e-12	0.000148588	3.00525e-07	0.000199993	0.000120199	7.80069e-05	0.00031174	0.000187746	1.43273e-11	0.000148588	3.00568e-07	0.000199993	0.000120199	5.48547e-05	0.00031174	0.000187746	1.99329e-11	0.000148588	3.00564e-07	0.000199993	0.000120199	5.48523e-05	0.00031174	0.000187746	1.97362e-11	0.000148588	1.84937e-11	0.000199993	0.000120199	5.48523e-05	0.00031174	0.000187746	1.95394e-11	0.000148588	1.97296e-11	0.000199993	0.000120199	5.48523e-05	0.00031174	0.000187746	1.93561e-11	0.000148588	2.22572e-11	0.000199993	0.000120199	5.48523e-05	0.00031174	0.000187746	2.44817e-09	0.000148588	3.6065e-11	0.000199993	0.000120199	5.48523e-05	0.00031174	0.000187746	2.3079e-09	0.000148588	7.06911e-10	0.000199993	0.000120199	5.48523e-05	0.00031174	0.000187746	2.30556e-09	0.000148949	7.5914e-10	0.000199993	0.000120236	5.48523e-05	0.00031174	0.000187746	2.30556e-09	0.000149132	9.67696e-08	0.000199993	0.000120459	5.48523e-05	0.00031174	0.000187746	2.30556e-09	0.000149149	9.71649e-08	0.000199993	0.000120489	5.48523e-05	0.00031174	0.000187746	2.30556e-09	0.000149152	0.00157851	0.000199993	0.000120492	5.48523e-05	0.00031174	0.000187746	2.30556e-09	0.000149152	0.00156687	0.000199993	0.000120492	0	0	0	0	0	0	0	0	-0.000418591	-0.000418591	-0.000418591	-0.000418591	-0.000418591	-0.000418591	-0.000418591	-0.000418591	-1.9022e-05	-1.9022e-05	-1.9022e-05	-1.9022e-05	-1.9022e-05	-1.9022e-05	-1.9022e-05	-1.9022e-05	-1.93723e-05	-1.93723e-05	-1.93723e-05	-1.93723e-05	-1.93723e-05	-1.93723e-05	-1.93723e-05	-1.93723e-05	-1.13659e-05	-1.13659e-05	-1.13659e-05	-1.13659e-05	-1.13659e-05	-1.13659e-05	-1.13659e-05	-1.13659e-05	-1.10631e-05	-1.10631e-05	-1.10631e-05	-1.10631e-05	-1.10631e-05	-1.10631e-05	-1.10631e-05	-1.10631e-05	-1.10613e-05	-1.10613e-05	-1.10613e-05	-1.10613e-05	-1.10613e-05	-1.10613e-05	-1.10613e-05	-1.10613e-05	-1.10615e-05	-1.10615e-05	-1.10615e-05	-1.10615e-05	-1.10615e-05	-1.10615e-05	-1.10615e-05	-1.10615e-05	-1.10615e-05	-1.10615e-05	-1.10615e-05	-1.10615e-05	-1.10615e-05	-1.10615e-05	-1.10615e-05	-1.10615e-05	-1.10615e-05	-1.10615e-05	-1.10615e-05	-1.10615e-05	-1.10615e-05	-1.10615e-05	-1.10615e-05	-1.10615e-05	-0.000110658	-1.59719e-05	-1.44936e-05	-0.00374343	-1.45088e-05	-0.000110658	-1.59719e-05	-1.44936e-05	-4.42563e-06	-0.00049082	-0.000112943	-4.78364e-05	-2.79621e-06	-1.60356e-06	-8.91261e-06	-1.89173e-07	-3.52001e-06	-0.000761584	-1.52441e-05	-0.000167435	-7.51297e-07	-1.0878e-05	-6.26714e-07	-1.35551e-08	-3.58131e-06	-0.000831605	-2.71245e-06	-5.20914e-05	-2.35593e-06	-8.74157e-07	-1.64377e-06	-1.38145e-08	-3.62062e-06	-0.000759064	-3.58822e-06	-0.000301955	-2.00798e-06	-3.55828e-07	-2.00922e-06	-1.3669e-08	-4.83943e-07	-0.00075725	-5.22289e-06	-2.92138e-07	-2.36902e-06	-1.91582e-07	-1.83508e-06	-1.58555e-08	-1.09171e-06	-0.000764865	-4.76404e-06	-2.93304e-06	-2.59977e-06	-4.27558e-06	-1.80115e-06	-1.46378e-07	-3.96587e-06	-0.000763321	-4.27497e-06	-2.91966e-06	-2.6138e-06	-4.52485e-06	-1.80179e-06	-6.95121e-07	-3.92135e-06	-0.000758131	-5.36886e-06	-2.83334e-06	-2.83813e-06	-4.05644e-06	-1.8023e-06	-1.44432e-06	-5.07333e-07	-0.000840548	-3.1368e-06	-2.82491e-06	-4.64588e-06	-4.01971e-06	-1.80199e-06	-2.18611e-06	-4.47627e-08	-0.000837061	-8.24622e-06	-2.05182e-07	-5.08677e-06	-2.91907e-07	-2.03351e-06	-1.56655e-07	-2.72962e-05	-0.000564626	-5.94201e-07	-2.20197e-07	-6.34964e-06	-3.01152e-07	-2.02772e-06	-7.01936e-07	-1.92899e-05	-0.000442995	-9.39133e-06	-2.2157e-07	-5.48034e-05	-3.01163e-07	-1.98681e-06	-1.09716e-05	-3.21455e-05	-0.000407397	-0.000123862	-2.21754e-07	-0.000169945	-3.0119e-07	-1.44763e-06	-9.91837e-06	-3.91976e-05	-0.000509564	-0.000432533	-2.21773e-07	-0.000183404	-3.01189e-07	-2.39768e-06	-9.8077e-06	-0.000102524	-0.000472455	-0.000630138	-2.21776e-07	-0.000185546	-3.01189e-07	-4.9155e-05	-1.03741e-05	-0.000102531	-0.000479518	-0.000424318	-8.22815e-07	-0.000146019	-1.11745e-06	-0.000362776	-8.7291e-05	-0.000102526	-0.000479484	-0.000424998	-7.76374e-07	-0.000144125	-1.09164e-06	-0.000357293	-8.98574e-05	-0.000102526	-0.000479485	-0.000423536	-2.73626e-10	-0.000144081	-1.09165e-06	-0.000357171	-8.98899e-05	-0.000102525	-0.000479485	-0.000425562	-2.87309e-10	-0.00014408	-1.09164e-06	-0.000357171	-9.15666e-05	-0.000102525	-0.000428862	-0.00042555	-2.90429e-10	-0.000140424	-3.8552e-10	-0.000357171	-9.34575e-05	-0.000102525	-0.00042917	-0.000417162	-2.91583e-10	-0.000139682	-3.93477e-10	-0.000319461	-9.16608e-05	-0.000102525	-0.000429169	-0.000417193	-2.92084e-10	-0.000139683	-3.9555e-10	-0.000319502	-9.15253e-05	-0.000378043	-0.000429169	-0.00041691	-2.92309e-10	-0.000139683	-3.96183e-10	-0.000319502	-9.1534e-05	-0.000382973	-0.000429169	-0.000416927	-1.556e-08	-0.000139683	-3.964e-10	-0.000319502	-9.15322e-05	-0.000390452	-0.000429169	-0.000416927	-1.46901e-08	-0.000139683	-3.96473e-10	-0.000319502	-9.06902e-05	-0.000407341	-0.000429169	-0.000416927	-1.46938e-08	-0.000139683	-2.10988e-08	-0.000319502	-8.99714e-05	-0.000428744	-0.000429169	-0.000416927	-5.77539e-14	-0.000139683	-2.05831e-08	-0.000319502	-8.99726e-05	-0.000429198	-0.000429169	-0.000416927	-1.83723e-13	-0.000139683	-2.05879e-08	-0.000319502	-8.99726e-05	-0.000223514	-0.000429169	-0.000416927	-2.70044e-13	-0.000139683	-2.05879e-08	-0.000319502	-8.99726e-05	-0.000223877	-0.000429169	-0.000416927	-2.65702e-13	-0.000139683	-8.0915e-14	-0.000319502	-8.99726e-05	-0.000223876	-0.000429169	-0.000416927	-2.61395e-13	-0.000139683	-8.56826e-14	-0.000319502	-8.99726e-05	-0.000223876	-0.000429169	-0.000416927	-2.57402e-13	-0.000139683	-9.51892e-14	-0.000319502	-8.99726e-05	-0.000223876	-0.000429169	-0.000416927	-1.2817e-10	-0.000139683	-1.41769e-13	-0.000319502	-8.99726e-05	-0.000223876	-0.000429169	-0.000416927	-1.16111e-10	-0.000139683	-4.23901e-13	-0.000319502	-8.99726e-05	-0.000223876	-0.000429169	-0.000416927	-1.15892e-10	-0.000140122	-4.18634e-13	-0.000319502	-9.00732e-05	-0.000223876	-0.000429169	-0.000416927	-1.15891e-10	-0.000141479	-2.11247e-10	-0.000319502	-9.06726e-05	-0.000223876	-0.000429169	-0.000416927	-1.15891e-10	-0.000141673	-2.10775e-10	-0.000319502	-9.07499e-05	-0.000223876	-0.000429169	-0.000416927	-1.15891e-10	-0.000141715	-3.88443e-08	-0.000319502	-9.07575e-05	-0.000223876	-0.000429169	-0.000416927	-1.15891e-10	-0.000141726	-3.92556e-08	-0.000319502	-9.07581e-05	0	0	0	0	0	0	0	0	-8.94974e-05	-8.94974e-05	-8.94974e-05	-8.94974e-05	-8.94974e-05	-8.94974e-05	-8.94974e-05	-8.94974e-05	-0.000905743	-0.000905743	-0.000905743	-0.000905743	-0.000905743	-0.000905743	-0.000905743	-0.000905743	-0.000888927	-0.000888927	-0.000888927	-0.000888927	-0.000888927	-0.000888927	-0.000888927	-0.000888927	-0.000583272	-0.000583272	-0.000583272	-0.000583272	-0.000583272	-0.000583272	-0.000583272	-0.000583272	-0.000596942	-0.000596942	-0.000596942	-0.000596942	-0.000596942	-0.000596942	-0.000596942	-0.000596942	-0.000596938	-0.000596938	-0.000596938	-0.000596938	-0.000596938	-0.000596938	-0.000596938	-0.000596938	-0.000596929	-0.000596929	-0.000596929	-0.000596929	-0.000596929	-0.000596929	-0.000596929	-0.000596929	-0.000596929	-0.000596929	-0.000596929	-0.000596929	-0.000596929	-0.000596929	-0.000596929	-0.000596929	-0.000596929	-0.000596929	-0.000596929	-0.000596929	-0.000596929	-0.000596929	-0.000596929	-0.000596929	-0.00130881	-0.000756217	-0.000735955	-0.0539592	-0.000736762	-0.0539592	-0.000907056	-0.000736762	-0.00426976	-0.000533885	-0.000194078	-0.0336897	-0.00274056	-0.0212354	-0.000239997	-0.0384631	-0.00491193	-0.000686741	-0.000712921	-0.0155095	-0.00263965	-0.280174	-0.0375625	-0.261612	-0.00510887	-0.000740273	-0.00307033	-0.0234651	-0.00197388	-0.00583433	-0.0134423	-0.0533422	-0.00515325	-0.000740248	-0.0281518	-0.0145852	-0.00201647	-0.203356	-0.0163948	-0.235564	-0.00308454	-0.000716119	-0.0174309	-0.00028984	-0.00193581	-7.2193e-05	-0.0129352	-0.0591683	-0.00248618	-0.000716958	-0.0209152	-0.00020182	-0.00182336	-0.000281951	-0.0135262	-0.0505296	-0.00187349	-0.000716473	-0.0178045	-0.00020402	-0.00181899	-0.000286148	-0.0134428	-0.0192029	-0.00196363	-0.000718695	-0.0174489	-0.000205896	-0.00173381	-0.000283875	-0.0134488	-0.0148993	-0.000925458	-0.000903435	-0.0194267	-0.000206045	-0.00251478	-0.000283457	-0.0134496	-0.0233116	-0.000191183	-0.00085994	-0.0252621	-2.68316e-05	-0.00234936	-3.69091e-05	-0.0119279	-0.121824	-0.000147721	-0.000394927	-0.0407729	-2.65595e-05	-0.00202197	-3.67633e-05	-0.0120858	-0.0111072	-0.000116819	-0.000162193	-0.0215414	-2.65344e-05	-0.000457762	-3.67587e-05	-0.0121777	-0.00136971	-5.10931e-05	-0.000129179	-0.00383664	-2.65314e-05	-0.000237713	-3.67582e-05	-0.00945919	-0.00155969	-3.91668e-05	-0.000148872	-0.000192912	-2.65311e-05	-0.000244793	-3.67582e-05	-0.00611015	-0.00161091	-5.64493e-05	-0.000128244	-0.000174766	-2.6531e-05	-0.000168659	-3.67582e-05	-0.000517717	-0.00105826	-5.65572e-05	-0.000133198	-9.37246e-05	-7.35251e-05	-0.000200761	-0.000101866	-8.91445e-05	-0.000253003	-5.65585e-05	-0.000133187	-9.19499e-05	-7.41976e-05	-0.000202702	-0.000102312	-9.09831e-05	-0.000249546	-5.65586e-05	-0.000133188	-9.13783e-05	-1.52579e-07	-0.000202746	-0.000102313	-9.10245e-05	-0.000249489	-5.65586e-05	-0.000133188	-9.25477e-05	-1.50936e-07	-0.000202747	-0.000102313	-9.10249e-05	-0.000259626	-5.65586e-05	-0.000124138	-9.25416e-05	-1.50517e-07	-0.00019875	-2.10334e-07	-9.10249e-05	-0.000252567	-5.65587e-05	-0.000124256	-9.16903e-05	-1.50359e-07	-0.000199523	-2.10222e-07	-8.56914e-05	-0.000255877	-5.65587e-05	-0.000124256	-9.16942e-05	-1.50291e-07	-0.000199522	-2.10231e-07	-8.57082e-05	-0.000256128	-0.000129383	-0.000124256	-9.16555e-05	-1.5026e-07	-0.000199522	-2.10234e-07	-8.57082e-05	-0.000256111	-0.000128355	-0.000124256	-9.16629e-05	-3.31379e-06	-0.000199522	-2.10235e-07	-8.57082e-05	-0.000256115	-0.00012715	-0.000124256	-9.16629e-05	-3.36183e-06	-0.000199522	-2.10235e-07	-8.57082e-05	-0.000251066	-0.000124428	-0.000124256	-9.16629e-05	-3.36179e-06	-0.000199522	-4.63689e-06	-8.57082e-05	-0.000252429	-0.00012101	-0.000124256	-9.16629e-05	-2.06845e-10	-0.000199522	-4.64097e-06	-8.57082e-05	-0.000252426	-0.000120967	-0.000124256	-9.16629e-05	-1.76091e-10	-0.000199522	-4.64071e-06	-8.57082e-05	-0.000252426	-7.99797e-05	-0.000124256	-9.16629e-05	-1.7136e-10	-0.000199522	-4.64068e-06	-8.57082e-05	-0.000252426	-8.00075e-05	-0.000124256	-9.16629e-05	-1.72239e-10	-0.000199522	-2.85539e-10	-8.57082e-05	-0.000252426	-8.00075e-05	-0.000124256	-9.16629e-05	-1.73126e-10	-0.000199522	-2.85525e-10	-8.57082e-05	-0.000252426	-8.00075e-05	-0.000124256	-9.16629e-05	-1.73968e-10	-0.000199522	-2.85713e-10	-8.57082e-05	-0.000252426	-8.00075e-05	-0.000124256	-9.16629e-05	-2.22692e-08	-0.000199522	-2.90037e-10	-8.57082e-05	-0.000252426	-8.00075e-05	-0.000124256	-9.16629e-05	-2.30084e-08	-0.000199522	-6.61886e-10	-8.57082e-05	-0.000252426	-8.00075e-05	-0.000124256	-9.16629e-05	-2.30257e-08	-0.000200007	-6.89316e-10	-8.57082e-05	-0.000253039	-8.00075e-05	-0.000124256	-9.16629e-05	-2.30258e-08	-0.000198537	-8.78556e-08	-8.57082e-05	-0.000251911	-8.00075e-05	-0.000124256	-9.16629e-05	-2.30258e-08	-0.000198322	-8.81319e-08	-8.57082e-05	-0.000251768	-8.00075e-05	-0.000124256	-9.16629e-05	-2.30258e-08	-0.000198275	-4.78219e-10	-8.57082e-05	-0.000251754	-8.00075e-05	-0.000124256	-9.16629e-05	-2.30258e-08	-0.000198262	-4.71165e-10	-8.57082e-05	-0.000251753	0	0	0	0	0	0	0	0	-0.000446948	-0.000446948	-0.000446948	-0.000446948	-0.000446948	-0.000446948	-0.000446948	-0.000446948	-0.00013739	-0.00013739	-0.00013739	-0.00013739	-0.00013739	-0.00013739	-0.00013739	-0.00013739	-0.000140438	-0.000140438	-0.000140438	-0.000140438	-0.000140438	-0.000140438	-0.000140438	-0.000140438	-0.000116347	-0.000116347	-0.000116347	-0.000116347	-0.000116347	-0.000116347	-0.000116347	-0.000116347	-0.00011321	-0.00011321	-0.00011321	-0.00011321	-0.00011321	-0.00011321	-0.00011321	-0.00011321	-0.000113208	-0.000113208	-0.000113208	-0.000113208	-0.000113208	-0.000113208	-0.000113208	-0.000113208	-0.000113207	-0.000113207	-0.000113207	-0.000113207	-0.000113207	-0.000113207	-0.000113207	-0.000113207	-0.000113207	-0.000113207	-0.000113207	-0.000113207	-0.000113207	-0.000113207	-0.000113207	-0.000113207	-0.000113207	-0.000113207	-0.000113207	-0.000113207	-0.000113207	-0.000113207	-0.000113207	-0.000113207	-0.000137636	-0.000125395	-0.000124829	-0.000953518	-0.000124898	-0.0321673	-0.000163461	-0.000125028	-1.17848e-06	-0.000193851	-0.000242593	-2.89651e-05	-5.29434e-05	-0.000327794	-4.74175e-05	-0.000257818	-9.20216e-07	-0.000188554	-9.91452e-05	-3.19437e-05	-1.1975e-05	-0.291549	-0.00285859	-0.000376991	-9.06987e-07	-0.000189556	-1.90628e-05	-1.50409e-05	-1.7862e-05	-8.18335e-05	-0.00884359	-0.00037656	-9.07923e-07	-0.000178265	-1.04379e-05	-4.8946e-05	-1.52983e-05	-0.00361658	-0.0107951	-0.000376843	-8.05184e-07	-0.000188712	-8.69917e-06	-2.49199e-06	-1.73241e-05	-1.68388e-06	-0.00809676	-0.000416828	-1.52861e-06	-0.000190026	-9.19962e-06	-1.27932e-05	-1.84218e-05	-3.60749e-05	-0.00819652	-0.00173952	-4.03732e-06	-0.000189977	-6.5453e-06	-1.27649e-05	-1.84718e-05	-3.93434e-05	-0.00822649	-0.00468634	-3.91219e-06	-0.000189516	-7.84056e-06	-1.249e-05	-1.93412e-05	-3.45526e-05	-0.00822594	-0.00732673	-3.20891e-06	-0.000216347	-5.21413e-06	-1.24624e-05	-2.31686e-05	-3.41363e-05	-0.00822515	-0.00793292	-1.73388e-06	-0.000220835	-9.04382e-06	-4.78587e-06	-2.45483e-05	-1.31043e-05	-0.00658151	-0.00142103	-0.000111281	-0.000276648	-1.25627e-06	-5.04629e-06	-2.82939e-05	-1.34231e-05	-0.00665005	-0.000346156	-0.000102326	-0.000384345	-9.88039e-06	-5.06992e-06	-0.000112076	-1.34209e-05	-0.00649957	-4.7172e-05	-0.0002257	-0.000415539	-5.11669e-05	-5.07308e-06	-0.000229164	-1.34219e-05	-0.00158481	-4.25683e-05	-0.000297232	-0.000434673	-0.00034823	-5.07341e-06	-0.000236648	-1.34218e-05	-0.00144007	-4.09451e-05	-0.000317698	-0.000410477	-0.000417563	-5.07346e-06	-0.000256676	-1.34218e-05	-0.000490731	-4.11287e-05	-0.000317389	-0.00040511	-0.000443332	-8.1864e-06	-0.000218808	-2.16571e-05	-0.000325582	-0.000160843	-0.000317377	-0.000405135	-0.000447069	-7.83736e-06	-0.000216924	-2.1288e-05	-0.000332932	-0.000163807	-0.000317375	-0.000405135	-0.00044308	-4.2445e-07	-0.000216881	-2.1289e-05	-0.000333031	-0.000163846	-0.000317374	-0.000405135	-0.000440973	-4.40049e-07	-0.00021688	-2.12887e-05	-0.000333033	-0.000172488	-0.000317374	-0.000396011	-0.00044099	-4.43552e-07	-0.000214885	-1.15469e-06	-0.000333033	-0.000177176	-0.000317374	-0.000395921	-0.000439861	-4.44843e-07	-0.000214128	-1.17792e-06	-0.000353761	-0.000174917	-0.000317374	-0.000395921	-0.00043986	-4.45403e-07	-0.000214129	-1.18464e-06	-0.000353728	-0.000174753	-0.000415792	-0.000395921	-0.000439801	-4.45656e-07	-0.000214129	-1.1867e-06	-0.000353728	-0.000174763	-0.000421235	-0.000395921	-0.000439791	-1.91405e-06	-0.000214129	-1.18741e-06	-0.000353728	-0.000174761	-0.000428736	-0.000395921	-0.000439791	-1.83472e-06	-0.000214129	-1.18765e-06	-0.000353728	-0.000170327	-0.000446135	-0.000395921	-0.000439791	-1.83507e-06	-0.000214129	-5.09987e-06	-0.000353728	-0.000169474	-0.000473785	-0.000395921	-0.000439791	-1.88623e-08	-0.000214129	-4.97364e-06	-0.000353728	-0.000169476	-0.000475517	-0.000395921	-0.000439791	-4.60229e-08	-0.000214129	-4.97444e-06	-0.000353728	-0.000169476	-0.000415442	-0.000395921	-0.000439791	-6.28374e-08	-0.000214129	-4.97438e-06	-0.000353728	-0.000169476	-0.000415631	-0.000395921	-0.000439791	-6.20977e-08	-0.000214129	-5.1128e-08	-0.000353728	-0.000169476	-0.000415631	-0.000395921	-0.000439791	-6.13599e-08	-0.000214129	-5.43572e-08	-0.000353728	-0.000169476	-0.000415631	-0.000395921	-0.000439791	-6.06732e-08	-0.000214129	-6.0904e-08	-0.000353728	-0.000169476	-0.000415631	-0.000395921	-0.000439791	-5.92832e-07	-0.000214129	-9.55848e-08	-0.000353728	-0.000169476	-0.000415631	-0.000395921	-0.000439791	-5.51767e-07	-0.000214129	-1.17249e-06	-0.000353728	-0.000169476	-0.000415631	-0.000395921	-0.000439791	-5.51026e-07	-0.000214368	-1.23547e-06	-0.000353728	-0.000170009	-0.000415631	-0.000395921	-0.000439791	-5.51024e-07	-0.000215789	-1.21864e-05	-0.000353728	-0.000170735	-0.000415631	-0.000395921	-0.000439791	-5.51024e-07	-0.000215995	-1.22182e-05	-0.000353728	-0.00017083	-0.000415631	-0.000395921	-0.000439791	-5.51024e-07	-0.000216039	-7.51774e-10	-0.000353728	-0.00017084	-0.000415631	-0.000395921	-0.000439791	-5.51024e-07	-0.000216051	-7.42299e-10	-0.000353728	-0.00017084	0	0	0	0	0	0	0	0	-0.000634491	-0.000634491	-0.000634491	-0.000634491	-0.000634491	-0.000634491	-0.000634491	-0.000634491	-0.00338899	-0.00338899	-0.00338899	-0.00338899	-0.00338899	-0.00338899	-0.00338899	-0.00338899	-0.00334545	-0.00334545	-0.00334545	-0.00334545	-0.00334545	-0.00334545	-0.00334545	-0.00334545	-0.00317101	-0.00317101	-0.00317101	-0.00317101	-0.00317101	-0.00317101	-0.00317101	-0.00317101	-0.00314024	-0.00314024	-0.00314024	-0.00314024	-0.00314024	-0.00314024	-0.00314024	-0.00314024	-0.00314088	-0.00314088	-0.00314088	-0.00314088	-0.00314088	-0.00314088	-0.00314088	-0.00314088	-0.00314089	-0.00314089	-0.00314089	-0.00314089	-0.00314089	-0.00314089	-0.00314089	-0.00314089	-0.00314089	-0.00314089	-0.00314089	-0.00314089	-0.00314089	-0.00314089	-0.00314089	-0.00314089	-0.00314089	-0.00314089	-0.00314089	-0.00314089	-0.00314089	-0.00314089	-0.00314089	-0.00314089	-0.00325974	-0.00322933	-0.0032279	-0.00574196	-0.0032284	-0.23915	-0.0039791	-0.00323194	-3.44577	-0.0595553	-0.000391583	-0.0345521	-1.46292e-05	-0.57558	-0.00510083	-0.000181654	-3.56739e-11	-0.120707	-4.36239e-05	-0.0168833	-5.52032e-06	-0.0954682	-0.041981	-0.00030554	-5.22587	-0.0962074	-4.45045e-06	-0.0408733	-1.00848e-06	-1.6797	-0.197625	-0.000305151	-5.85521e-17	-0.115734	-0.00053265	-0.01264	-1.00109e-06	-5.18754e-05	-0.0584489	-0.000305463	-5.82489	-0.0991351	-0.000395731	-0.0187132	-9.05423e-07	-0.0264397	-0.134012	-0.000377077	-4.09703e-19	-0.111358	-0.000444155	-0.00449708	-1.04258e-06	-0.00638141	-0.075322	-0.0073059	-2.26451	-0.100921	-0.000415178	-0.0048449	-1.04794e-06	-0.0073685	-0.11739	-0.0551638	-1.10201e-07	-0.106755	-0.00036831	-0.00485084	-1.16526e-06	-0.00755145	-0.085627	-0.101532	-2.37928	-0.103246	-0.000483529	-0.00485527	-1.23804e-06	-0.00755639	-0.108671	-0.0664126	-6.81818e-10	-0.097164	-0.00039391	-0.00370623	-1.4053e-06	-0.00576879	-0.0794826	-0.0024787	-0.0259155	-0.0108133	-0.00150818	-0.00356872	-1.90681e-06	-0.00575815	-0.0985459	-0.000239103	-0.0114974	-0.00262337	-0.000375869	-0.00355693	-3.9681e-05	-0.00575799	-0.0817419	-5.3039e-06	-0.00151674	-0.00155871	-0.0161991	-0.00355505	-0.00016467	-0.00575776	-0.00955631	-4.28854e-06	-0.000822833	-0.00158797	-0.000980646	-0.00355487	-0.000172313	-0.00575777	-0.0123436	-3.96903e-06	-0.000824113	-0.00141003	-0.0019955	-0.00355485	-0.000231179	-0.00575777	-0.00131424	-4.65873e-06	-0.000828491	-0.00155515	-0.00064739	-0.00406873	-0.000171062	-0.00658996	-0.000485848	-7.89165e-05	-0.000828514	-0.00155329	-0.00063064	-0.00421164	-0.000168342	-0.00662694	-0.000511017	-8.20707e-05	-0.00082852	-0.00155332	-0.000640857	-0.00184192	-0.000168279	-0.00662518	-0.000511304	-8.21129e-05	-0.000828521	-0.00155332	-0.000665397	-0.00183985	-0.000168278	-0.00662526	-0.000511308	-8.54478e-05	-0.000828521	-0.00154696	-0.000665188	-0.00183406	-0.000167847	-0.00289683	-0.000511308	-9.02138e-05	-0.000828521	-0.00155056	-0.000664915	-0.00183219	-0.000166732	-0.00295575	-0.000571663	-8.78502e-05	-0.000828521	-0.00155052	-0.000664973	-0.00183139	-0.000166734	-0.00294916	-0.000571492	-8.76775e-05	-0.000870314	-0.00155052	-0.000664955	-0.00183102	-0.000166734	-0.00294771	-0.000571493	-8.76883e-05	-0.000853568	-0.00155052	-0.000665109	-0.002769	-0.000166734	-0.0029472	-0.000571493	-8.76861e-05	-0.000833132	-0.00155052	-0.000665109	-0.00280102	-0.000166734	-0.00294703	-0.000571493	-8.59577e-05	-0.000787304	-0.00155052	-0.000665109	-0.00279958	-0.000166734	-0.00445682	-0.000571493	-8.50619e-05	-0.00072125	-0.00155052	-0.000665109	-0.000759338	-0.000166734	-0.00444712	-0.000571493	-8.50632e-05	-0.000718231	-0.00155052	-0.000665109	-0.000340217	-0.000166734	-0.00444689	-0.000571493	-8.50632e-05	-0.000700787	-0.00155052	-0.000665109	-0.000241741	-0.000166734	-0.00444688	-0.000571493	-8.50632e-05	-0.000700945	-0.00155052	-0.000665109	-0.000242048	-0.000166734	-0.00120624	-0.000571493	-8.50632e-05	-0.000700945	-0.00155052	-0.000665109	-0.00024219	-0.000166734	-0.00121195	-0.000571493	-8.50632e-05	-0.000700945	-0.00155052	-0.000665109	-0.000242307	-0.000166734	-0.00116909	-0.000571493	-8.50632e-05	-0.000700945	-0.00155052	-0.000665109	-0.000465459	-0.000166734	-0.00103003	-0.000571493	-8.50632e-05	-0.000700945	-0.00155052	-0.000665109	-0.000463633	-0.000166734	-0.00131513	-0.000571493	-8.50632e-05	-0.000700945	-0.00155052	-0.000665109	-0.0004634	-0.000166785	-0.00135923	-0.000571493	-8.52698e-05	-0.000700945	-0.00155052	-0.000665109	-0.000463394	-0.000168678	-0.00260815	-0.000571493	-8.60281e-05	-0.000700945	-0.00155052	-0.000665109	-0.000463394	-0.000168939	-0.00259182	-0.000571493	-8.61279e-05	-0.000700945	-0.00155052	-0.000665109	-0.000463394	-0.000168992	-5.3295e-06	-0.000571493	-8.61376e-05	-0.000700945	-0.00155052	-0.000665109	-0.000463394	-0.000169007	-5.35415e-06	-0.000571493	-8.61383e-05	0	0	0	0	0	0	0	0	0.000396551	0.000396551	0.000396551	0.000396551	0.000396551	0.000396551	0.000396551	0.000396551	0.000412729	0.000412729	0.000412729	0.000412729	0.000412729	0.000412729	0.000412729	0.000412729	0.000418325	0.000418325	0.000418325	0.000418325	0.000418325	0.000418325	0.000418325	0.000418325	0.000415519	0.000415519	0.000415519	0.000415519	0.000415519	0.000415519	0.000415519	0.000415519	0.000407431	0.000407431	0.000407431	0.000407431	0.000407431	0.000407431	0.000407431	0.000407431	0.000407383	0.000407383	0.000407383	0.000407383	0.000407383	0.000407383	0.000407383	0.000407383	0.000407388	0.000407388	0.000407388	0.000407388	0.000407388	0.000407388	0.000407388	0.000407388	0.000407388	0.000407388	0.000407388	0.000407388	0.000407388	0.000407388	0.000407388	0.000407388	0.000407388	0.000407388	0.000407388	0.000407388	0.000407388	0.000407388	0.000407388	0.000407388	0.000409482	0.000409256	0.000409245	0.000451245	0.000409256	0.00312544	0.000451245	0.000409482	0.0213354	0.0017376	0.000177231	0.00247717	6.08848e-06	0.0366261	0.00125724	1.20184e-05	0.0306461	0.00281028	2.32567e-05	0.00264917	3.43855e-06	0.024228	0.000533297	6.48611e-06	0.0341926	0.00307437	2.17799e-06	0.00417002	1.1261e-06	0.0424411	0.0028602	6.53093e-06	0.0354077	0.00311657	9.26139e-06	0.00235001	1.12241e-06	0.0671068	0.00275743	6.50979e-06	0.037744	0.00307604	8.35476e-06	0.00326873	1.05921e-06	0.00638545	0.00249262	7.8566e-06	0.0281389	0.00305243	8.64245e-06	0.00139278	1.19726e-06	0.00159428	0.00244871	0.000115659	0.0171904	0.00304107	8.83901e-06	0.0013353	1.20302e-06	0.00151307	0.00245695	0.000761935	0.0165078	0.00299373	8.21575e-06	0.00133439	1.31769e-06	0.00156073	0.00245791	0.00185482	0.0164246	0.00294497	9.70231e-06	0.001335	1.34126e-06	0.00156534	0.00245742	0.0016973	0.0049943	0.00288343	8.39082e-06	0.00127554	1.50358e-06	0.00149586	0.0023483	6.80065e-05	0.00168838	0.00127047	1.89689e-05	0.00123649	1.98128e-06	0.00148086	0.00233761	1.93523e-05	0.00137755	0.000660761	8.16018e-06	0.00123253	3.06135e-05	0.00148066	0.00225989	4.64682e-06	0.000598332	0.000541584	0.000250537	0.00123197	0.00010641	0.00148062	0.000521287	3.90978e-06	0.000453183	0.000541981	0.00037	0.00123191	0.000110003	0.00148062	0.0005095	3.67741e-06	0.000451111	0.000522756	0.000575383	0.0012319	0.000148487	0.00148062	0.000329554	4.59013e-06	0.000451935	0.00053982	0.000399176	0.00126028	0.000111496	0.00151473	0.000328681	5.99554e-05	0.00045195	0.000539873	0.00039536	0.00129291	0.000109702	0.00152606	0.000336461	6.21771e-05	0.000451952	0.000539875	0.000398198	0.00112452	0.000109659	0.00152619	0.000336586	6.22081e-05	0.000451952	0.000539875	0.000403908	0.00111157	0.000109658	0.00152619	0.000336588	6.33683e-05	0.000451953	0.000539648	0.000403909	0.00110988	0.000109612	0.00132585	0.000336588	6.63465e-05	0.000451953	0.00054006	0.000403894	0.00110937	0.000108917	0.00131587	0.000361127	6.47828e-05	0.000451953	0.000540062	0.000403905	0.00110917	0.000108917	0.00131375	0.000361209	6.46653e-05	0.000454274	0.000540062	0.000403904	0.00110907	0.000108917	0.00131312	0.000361209	6.46724e-05	0.000450305	0.000540062	0.000403939	0.00118987	0.000108917	0.0013129	0.000361209	6.4671e-05	0.000445253	0.000540062	0.000403939	0.00120132	0.000108917	0.00131283	0.000361209	6.40761e-05	0.000433803	0.000540062	0.000403939	0.00120119	0.000108917	0.0014085	0.000361209	6.34668e-05	0.000416252	0.000540062	0.000403939	0.000960962	0.000108917	0.00141981	0.000361209	6.34669e-05	0.000415149	0.000540062	0.000403939	0.000550692	0.000108917	0.00141982	0.000361209	6.34669e-05	0.000414083	0.000540062	0.000403939	0.000428283	0.000108917	0.00141982	0.000361209	6.34669e-05	0.000414088	0.000540062	0.000403939	0.000427338	0.000108917	0.00113587	0.000361209	6.34669e-05	0.000414088	0.000540062	0.000403939	0.000426805	0.000108917	0.0011147	0.000361209	6.34669e-05	0.000414088	0.000540062	0.000403939	0.000426279	0.000108917	0.00108078	0.000361209	6.34669e-05	0.000414088	0.000540062	0.000403939	0.000476089	0.000108917	0.000962239	0.000361209	6.34669e-05	0.000414088	0.000540062	0.000403939	0.000470422	0.000108917	0.000729851	0.000361209	6.34669e-05	0.000414088	0.000540062	0.000403939	0.000470106	0.000108922	0.000732941	0.000361209	6.35379e-05	0.000414088	0.000540062	0.000403939	0.000470098	0.00011016	0.000819368	0.000361209	6.40503e-05	0.000414088	0.000540062	0.000403939	0.000470098	0.000110338	0.000820591	0.000361209	6.41179e-05	0.000414088	0.000540062	0.000403939	0.000470098	0.000110376	0.000106851	0.000361209	6.41244e-05	0.000414088	0.000540062	0.000403939	0.000470098	0.000110386	0.000105858	0.000361209	6.4125e-05	0	0	0	0	0	0	0	0	-0.000241398	-0.000241398	-0.000241398	-0.000241398	-0.000241398	-0.000241398	-0.000241398	-0.000241398	-0.000267001	-0.000267001	-0.000267001	-0.000267001	-0.000267001	-0.000267001	-0.000267001	-0.000267001	-0.000269843	-0.000269843	-0.000269843	-0.000269843	-0.000269843	-0.000269843	-0.000269843	-0.000269843	-0.000269853	-0.000269853	-0.000269853	-0.000269853	-0.000269853	-0.000269853	-0.000269853	-0.000269853	-0.000265448	-0.000265448	-0.000265448	-0.000265448	-0.000265448	-0.000265448	-0.000265448	-0.000265448	-0.00026544	-0.00026544	-0.00026544	-0.00026544	-0.00026544	-0.00026544	-0.00026544	-0.00026544	-0.000265446	-0.000265446	-0.000265446	-0.000265446	-0.000265446	-0.000265446	-0.000265446	-0.000265446	-0.000265445	-0.000265445	-0.000265445	-0.000265445	-0.000265445	-0.000265445	-0.000265445	-0.000265445	-0.000265445	-0.000265445	-0.000265445	-0.000265445	-0.000265445	-0.000265445	-0.000265445	-0.000265445	-0.000265569	-0.000265564	-0.000265564	-0.000268185	-0.000265564	-0.000472467	-0.000272921	-0.000265606	-0.062631	-0.00118386	-0.000102679	-0.0044798	-2.87996e-06	-0.0234305	-0.0013555	-2.97825e-06	-0.0514519	-0.00192473	-1.22848e-05	-0.00496194	-2.31545e-06	-0.00124411	-0.000100103	-1.0691e-06	-0.0583195	-0.00207164	-1.21559e-06	-0.00963741	-6.30949e-07	-0.0189104	-0.000511828	-1.07929e-06	-0.0558145	-0.00213096	-5.39914e-06	-0.00373571	-6.54286e-07	-0.0129996	-0.000449321	-1.07416e-06	-0.0603281	-0.00206569	-5.2261e-06	-0.00780145	-5.96294e-07	-0.00973378	-0.000436956	-1.29868e-06	-0.0359065	-0.00204591	-5.28361e-06	-0.00199874	-6.75268e-07	-0.0016255	-0.000429557	-1.98561e-05	-0.0216813	-0.00203858	-6.02228e-06	-0.00202424	-6.78572e-07	-0.00165595	-0.000430903	-0.000134212	-0.0253601	-0.00200479	-5.32026e-06	-0.00203315	-7.44436e-07	-0.00177634	-0.000431044	-0.00032904	-0.0251008	-0.00195753	-7.04348e-06	-0.00203509	-7.52258e-07	-0.00178589	-0.000430952	-0.000296685	-0.00972409	-0.00191408	-5.44258e-06	-0.00202587	-8.45175e-07	-0.00177814	-0.000427486	-1.14215e-05	-0.00122069	-0.000804048	-2.13659e-05	-0.00193382	-1.11916e-06	-0.00174956	-0.000425907	-5.20791e-06	-0.00112539	-0.000407378	-5.18164e-06	-0.00192677	-1.82856e-05	-0.00175	-0.000412525	-2.56278e-06	-0.000402322	-0.000332027	-0.000174592	-0.00192568	-6.35311e-05	-0.00174991	-0.000124124	-2.16829e-06	-0.000287382	-0.000332513	-0.000227112	-0.00192557	-6.55956e-05	-0.00174992	-0.000134045	-2.0598e-06	-0.000286885	-0.000321163	-0.000356125	-0.00192556	-8.92225e-05	-0.00174992	-0.000159049	-2.64253e-06	-0.000287461	-0.000332489	-0.00024142	-0.00192994	-6.67133e-05	-0.0017539	-0.000219234	-3.58277e-05	-0.000287471	-0.000332448	-0.000239477	-0.00200555	-6.56558e-05	-0.00177495	-0.000223146	-3.71481e-05	-0.000287472	-0.00033245	-0.000241444	-0.00197892	-6.56312e-05	-0.00177465	-0.000223184	-3.71657e-05	-0.000287472	-0.00033245	-0.000245185	-0.0019406	-6.56307e-05	-0.00177466	-0.000223184	-3.73563e-05	-0.000287472	-0.000332441	-0.000245168	-0.0019346	-6.56281e-05	-0.00174963	-0.000223184	-3.89423e-05	-0.000287472	-0.000332713	-0.000245168	-0.00193246	-6.52068e-05	-0.00172945	-0.000228326	-3.80128e-05	-0.000287472	-0.000332712	-0.000245176	-0.00193154	-6.52071e-05	-0.00172416	-0.00022832	-3.79436e-05	-0.00028756	-0.000332712	-0.000245175	-0.00193113	-6.52071e-05	-0.00172254	-0.00022832	-3.79479e-05	-0.000283988	-0.000332712	-0.000245198	-0.0019447	-6.52071e-05	-0.00172199	-0.00022832	-3.79471e-05	-0.000279479	-0.000332712	-0.000245198	-0.00198307	-6.52071e-05	-0.0017218	-0.00022832	-3.78501e-05	-0.000269394	-0.000332712	-0.000245198	-0.00198196	-6.52071e-05	-0.001734	-0.00022832	-3.74848e-05	-0.000254185	-0.000332712	-0.000245198	-0.00193752	-6.52071e-05	-0.00175934	-0.00022832	-3.74852e-05	-0.000253263	-0.000332712	-0.000245198	-0.000844516	-6.52071e-05	-0.0017588	-0.00022832	-3.74852e-05	-0.000253225	-0.000332712	-0.000245198	-0.000598258	-6.52071e-05	-0.00175881	-0.00022832	-3.74852e-05	-0.00025323	-0.000332712	-0.000245198	-0.000600105	-6.52071e-05	-0.00171936	-0.00022832	-3.74852e-05	-0.00025323	-0.000332712	-0.000245198	-0.000600874	-6.52071e-05	-0.00166121	-0.00022832	-3.74852e-05	-0.00025323	-0.000332712	-0.000245198	-0.000601563	-6.52071e-05	-0.00155838	-0.00022832	-3.74852e-05	-0.00025323	-0.000332712	-0.000245198	-0.000608992	-6.52071e-05	-0.00121484	-0.00022832	-3.74852e-05	-0.00025323	-0.000332712	-0.000245198	-0.000610303	-6.52071e-05	-0.000419926	-0.00022832	-3.74852e-05	-0.00025323	-0.000332712	-0.000245198	-0.000610047	-6.52074e-05	-0.000417464	-0.00022832	-3.74967e-05	-0.00025323	-0.000332712	-0.000245198	-0.00061004	-6.59562e-05	-0.000422188	-0.00022832	-3.78033e-05	-0.00025323	-0.000332712	-0.000245198	-0.00061004	-6.60631e-05	-0.000422112	-0.00022832	-3.78434e-05	-0.00025323	-0.000332712	-0.000245198	-0.00061004	-6.60856e-05	-0.000289763	-0.00022832	-3.78473e-05	-0.00025323	-0.000332712	-0.000245198	-0.00061004	-6.60915e-05	-0.00029026	-0.00022832	-3.78476e-05	0	0	0	0	0	0	0	0	-0.000445389	-0.000445389	-0.000445389	-0.000445389	-0.000445389	-0.000445389	-0.000445389	-0.000445389	-0.00248189	-0.00248189	-0.00248189	-0.00248189	-0.00248189	-0.00248189	-0.00248189	-0.00248189	-0.002359	-0.002359	-0.002359	-0.002359	-0.002359	-0.002359	-0.002359	-0.002359	-0.00232045	-0.00232045	-0.00232045	-0.00232045	-0.00232045	-0.00232045	-0.00232045	-0.00232045	-0.00242911	-0.00242911	-0.00242911	-0.00242911	-0.00242911	-0.00242911	-0.00242911	-0.00242911	-0.00242709	-0.00242709	-0.00242709	-0.00242709	-0.00242709	-0.00242709	-0.00242709	-0.00242709	-0.00242717	-0.00242717	-0.00242717	-0.00242717	-0.00242717	-0.00242717	-0.00242717	-0.00242717	-0.00242717	-0.00242717	-0.00242717	-0.00242717	-0.00242717	-0.00242717	-0.00242717	-0.00242717	-0.00242717	-0.00242717	-0.00242717	-0.00242717	-0.00242717	-0.00242717	-0.00242717	-0.00242717	-0.00831006	-0.00286276	-0.00244041	-0.00248583	-0.00243389	-0.00243389	-0.0024338	-0.00243378	-9.73072	-0.17614	-0.000814618	-0.0871826	-0.00080681	-0.659651	-0.00749211	-2.08145e-05	-1.53496e-29	-0.177025	-0.000714943	-0.059692	-0.00347266	-1.11838e-07	-3.66563e-06	-3.19481e-06	-9.80953	-0.22815	-0.00589595	-0.178513	-0.00206451	-0.127652	-9.26472e-07	-3.22425e-06	-1.00778e-29	-0.16135	-1.56215	-0.0181663	-0.00249704	-0.00287978	-6.6217e-07	-3.20452e-06	-9.70912	-0.217975	-2.38963e-05	-0.181439	-0.00210939	-0.323002	-6.6695e-07	-3.02861e-06	-2.95893e-30	-0.142185	-2.24272	-0.00721316	-0.0020637	-0.000542761	-6.73101e-07	-1.48402e-06	-8.5733	-0.248161	-2.1045e-07	-0.0267407	-0.0020634	-0.00549	-6.66166e-07	-9.00473e-07	-5.2413e-27	-0.11187	-2.77973	-0.0236385	-0.00205325	-0.00631739	-6.66143e-07	-7.13023e-07	-8.48266	-0.289651	-4.76191e-09	-0.0242612	-0.00206155	-0.00638553	-6.66153e-07	-7.36536e-07	-7.38423e-29	-0.067623	-2.84079	-0.0238114	-0.00200708	-0.00629688	-6.69573e-07	-1.76292e-06	-0.051125	-0.0254097	-2.14305e-08	-0.0223385	-0.00187621	-0.00611817	-6.70269e-07	-2.40539e-05	-0.0172401	-0.00223889	-2.68931	-0.0224533	-0.000994139	-0.00612813	-6.81814e-07	-0.00121893	-0.00126064	-0.0012711	-2.46349e-09	-0.0224157	-0.000751451	-0.00612711	-3.9971e-06	-0.0013132	-0.000559205	-0.000980255	-0.00167913	-0.0224201	-0.000756428	-0.00612721	-6.0213e-06	-0.00133481	-0.000614852	-0.000890362	-0.00188127	-0.0224191	-0.00067215	-0.0061272	-7.83262e-05	-0.00139741	-0.000618705	-0.00100855	-0.000468113	-0.0225787	-0.000749854	-0.00617084	-0.000413079	-0.000710289	-0.000618743	-0.0010075	-0.000445784	-0.0238351	-0.000754257	-0.00629861	-0.000399075	-0.0007071	-0.00061875	-0.00100751	-0.000456699	-0.0231269	-0.000754345	-0.0062921	-0.000398888	-0.000707017	-0.000618752	-0.00100751	-0.000477409	-0.0222776	-0.000754347	-0.00629257	-0.000398886	-0.00070702	-0.000618752	-0.00115319	-0.000477252	-0.0222167	-0.000754042	-0.00615144	-0.000398886	-0.000699581	-0.000618752	-0.00115522	-0.000475304	-0.0221531	-0.000755862	-0.00600035	-0.000398825	-0.000704278	-0.000618752	-0.0011552	-0.000475363	-0.0221318	-0.000755854	-0.0059614	-0.00039877	-0.000704587	-0.000237659	-0.0011552	-0.000476443	-0.0221211	-0.000755854	-0.0059492	-0.00039877	-0.000704567	-0.000231643	-0.0011552	-0.00047657	-0.0223682	-0.000755854	-0.005945	-0.00039877	-0.000704571	-0.000223359	-0.0011552	-0.000476569	-0.0234539	-0.000755854	-0.00594358	-0.00039877	-0.000704569	-0.000205217	-0.0011552	-0.000476569	-0.0232562	-0.000755854	-0.00601085	-0.00039877	-0.000706312	-0.000178303	-0.0011552	-0.000476569	-0.0230051	-0.000755854	-0.0062105	-0.00039877	-0.000706301	-0.000176579	-0.0011552	-0.000476569	-0.00723033	-0.000755854	-0.00619996	-0.00039877	-0.000706301	-0.000284922	-0.0011552	-0.000476569	-0.00531247	-0.000755854	-0.00620057	-0.00039877	-0.000706301	-0.000284731	-0.0011552	-0.000476569	-0.00545879	-0.000755854	-0.00612463	-0.00039877	-0.000706301	-0.000284732	-0.0011552	-0.000476569	-0.00552307	-0.000755854	-0.00564521	-0.00039877	-0.000706301	-0.000284732	-0.0011552	-0.000476569	-0.0055873	-0.000755854	-0.00486236	-0.00039877	-0.000706301	-0.000284732	-0.0011552	-0.000476569	-0.00567619	-0.000755854	-0.00265322	-0.00039877	-0.000706301	-0.000284732	-0.0011552	-0.000476569	-0.00611626	-0.000755854	-6.44679e-05	-0.00039877	-0.000706301	-0.000284732	-0.0011552	-0.000476569	-0.00610381	-0.000755915	-6.01815e-05	-0.00039877	-0.000706302	-0.000284732	-0.0011552	-0.000476569	-0.00610439	-0.000751761	-6.05618e-05	-0.00039877	-0.000704796	-0.000284732	-0.0011552	-0.000476569	-0.00610436	-0.000751119	-6.0259e-05	-0.00039877	-0.0007046	-0.000284732	-0.0011552	-0.000476569	-0.00610436	-0.000750971	-6.34386e-05	-0.00039877	-0.000704582	-0.000284732	-0.0011552	-0.000476569	-0.00610436	-0.000750931	-6.49642e-05	-0.00039877	-0.000704581	0	0	0	0	0	0	0	0	-0.000583103	-0.000583103	-0.000583103	-0.000583103	-0.000583103	-0.000583103	-0.000583103	-0.000583103	-0.000638816	-0.000638816	-0.000638816	-0.000638816	-0.000638816	-0.000638816	-0.000638816	-0.000638816	-0.00064067	-0.00064067	-0.00064067	-0.00064067	-0.00064067	-0.00064067	-0.00064067	-0.00064067	-0.000607307	-0.000607307	-0.000607307	-0.000607307	-0.000607307	-0.000607307	-0.000607307	-0.000607307	-0.000602639	-0.000602639	-0.000602639	-0.000602639	-0.000602639	-0.000602639	-0.000602639	-0.000602639	-0.000602608	-0.000602608	-0.000602608	-0.000602608	-0.000602608	-0.000602608	-0.000602608	-0.000602608	-0.000602615	-0.000602615	-0.000602615	-0.000602615	-0.000602615	-0.000602615	-0.000602615	-0.000602615	-0.000602614	-0.000602614	-0.000602614	-0.000602614	-0.000602614	-0.000602614	-0.000602614	-0.000602614	-0.000602615	-0.000602615	-0.000602615	-0.000602615	-0.000602615	-0.000602615	-0.000602615	-0.000602615	-0.0465013	-0.00110182	-0.000625423	-0.000763471	-0.000619586	-0.000620087	-0.000619408	-0.000619311	-2.1982	-0.104755	-0.00036961	-0.000201829	-1.3814e-05	-0.000343632	-0.000340239	-1.40355e-05	-3.01012e-07	-0.17055	-4.53952e-05	-0.000251441	-4.15354e-06	-0.000775451	-0.000379014	-5.72763e-06	-3.92269	-0.136352	-1.03633e-05	-0.000227985	-2.83163e-06	-0.00020562	-0.00116266	-5.77094e-06	-7.60066e-13	-0.166711	-0.00129513	-0.00028323	-2.62899e-06	-0.000294074	-0.00122169	-5.74849e-06	-0.0905542	-0.0789395	-0.00135146	-0.000191194	-2.6593e-06	-0.000182212	-0.00121926	-6.8122e-06	-0.0440575	-0.152629	-0.00138468	-0.000244378	-2.97777e-06	-0.000347399	-0.00120916	-7.77407e-05	-0.0713899	-0.0873132	-0.00128517	-0.000239834	-2.99305e-06	-0.000353558	-0.00120839	-0.000427902	-0.0640959	-0.14002	-0.00132296	-0.000237401	-3.29127e-06	-0.000343766	-0.00120878	-0.000950659	-0.0199189	-0.0699033	-0.00122086	-0.000237233	-3.47908e-06	-0.000342886	-0.00120853	-0.000912283	-0.000115888	-0.107709	-0.00135957	-0.000206073	-3.85458e-06	-0.000297838	-0.00126964	-4.97946e-05	-0.00464396	-0.00799083	-0.000922973	-0.00020721	-4.93871e-06	-0.000299421	-0.00126461	-2.26368e-05	-0.00200726	-0.00191223	-0.00134747	-0.000207279	-5.69554e-05	-0.000299406	-0.00122499	-1.04247e-05	-0.000373637	-0.00108716	-0.0256114	-0.000207284	-0.00019754	-0.000299411	-0.000340274	-8.96655e-06	-0.000223581	-0.000479393	-0.000898444	-0.000207285	-0.000206313	-0.00029941	-0.000365895	-8.60549e-06	-0.00038678	-0.000498334	-0.00192452	-0.000207285	-0.000260294	-0.000299411	-0.000435903	-1.0419e-05	-0.000388386	-0.000551602	-0.000595578	-0.000222397	-0.000204455	-0.000321239	-0.000569246	-0.000106783	-0.000388392	-0.000551316	-0.000570087	-0.000221425	-0.000201871	-0.00032005	-0.000578646	-0.000110234	-0.000388393	-0.000551321	-0.000593756	-0.000177118	-0.000201811	-0.000320056	-0.00057875	-0.000110279	-0.000388393	-0.000551321	-0.000616332	-0.000179001	-0.00020181	-0.000320055	-0.000578752	-0.000110283	-0.000388393	-0.000833858	-0.000616145	-0.000179502	-0.000200984	-0.00025604	-0.000578751	-0.000114175	-0.000388393	-0.00083406	-0.000601176	-0.000179695	-0.000199911	-0.000257251	-0.000577271	-0.000111736	-0.000388393	-0.000834058	-0.000601297	-0.00017978	-0.000199913	-0.000257564	-0.000577289	-0.000111555	-2.10669e-05	-0.000834058	-0.000605581	-0.000179817	-0.000199913	-0.000257661	-0.000577289	-0.000111567	-2.09445e-05	-0.000834058	-0.000605705	-0.000201063	-0.000199913	-0.000257693	-0.000577289	-0.000111564	-2.07188e-05	-0.000834058	-0.000605704	-0.000198227	-0.000199913	-0.000257704	-0.000577289	-0.000111562	-2.01685e-05	-0.000834058	-0.000605704	-0.000198224	-0.000199913	-0.000288129	-0.000577289	-0.000110601	-1.91679e-05	-0.000834058	-0.000605704	-0.000175679	-0.000199913	-0.000286516	-0.000577289	-0.000110602	-1.90968e-05	-0.000834058	-0.000605704	-0.000185936	-0.000199913	-0.000286529	-0.000577289	-0.000110602	-8.19971e-05	-0.000834058	-0.000605704	-0.000182535	-0.000199913	-0.000286528	-0.000577289	-0.000110602	-8.19697e-05	-0.000834058	-0.000605704	-0.000181377	-0.000199913	-0.000253934	-0.000577289	-0.000110602	-8.19697e-05	-0.000834058	-0.000605704	-0.00018022	-0.000199913	-0.00025738	-0.000577289	-0.000110602	-8.19697e-05	-0.000834058	-0.000605704	-0.00017913	-0.000199913	-0.000263757	-0.000577289	-0.000110602	-8.19697e-05	-0.000834058	-0.000605704	-0.000189309	-0.000199913	-0.000290675	-0.000577289	-0.000110602	-8.19697e-05	-0.000834058	-0.000605704	-0.00018156	-0.000199913	-0.000506278	-0.000577289	-0.000110602	-8.19697e-05	-0.000834058	-0.000605704	-0.000181382	-0.000200082	-0.000511599	-0.000577289	-0.000110603	-8.19697e-05	-0.000834058	-0.000605704	-0.00018138	-0.000201867	-0.000543416	-0.000577289	-0.00011141	-8.19697e-05	-0.000834058	-0.000605704	-0.00018138	-0.000202109	-0.000543635	-0.000577289	-0.000111515	-8.19697e-05	-0.000834058	-0.000605704	-0.00018138	-0.000202157	-0.000882642	-0.000577289	-0.000111525	-8.19697e-05	-0.000834058	-0.000605704	-0.00018138	-0.00020217	-0.000877694	-0.000577289	-0.000111526	0	0	0	0	0	0	0	0	-0.000355036	-0.000355036	-0.000355036	-0.000355036	-0.000355036	-0.000355036	-0.000355036	-0.000355036	-0.000146415	-0.000146415	-0.000146415	-0.000146415	-0.000146415	-0.000146415	-0.000146415	-0.000146415	-0.000149643	-0.000149643	-0.000149643	-0.000149643	-0.000149643	-0.000149643	-0.000149643	-0.000149643	-0.000108837	-0.000108837	-0.000108837	-0.000108837	-0.000108837	-0.000108837	-0.000108837	-0.000108837	-0.000105817	-0.000105817	-0.000105817	-0.000105817	-0.000105817	-0.000105817	-0.000105817	-0.000105817	-0.000105814	-0.000105814	-0.000105814	-0.000105814	-0.000105814	-0.000105814	-0.000105814	-0.000105814	-0.000105814	-0.000105814	-0.000105814	-0.000105814	-0.000105814	-0.000105814	-0.000105814	-0.000105814	-0.000105814	-0.000105814	-0.000105814	-0.000105814	-0.000105814	-0.000105814	-0.000105814	-0.000105814	-0.000105814	-0.000105814	-0.000105814	-0.000105814	-0.000105814	-0.000105814	-0.000105814	-0.000105814	-1.03797	-0.000425236	-0.000127133	-0.000425236	-0.000124809	-0.000127133	-0.000124809	-0.000124476	-4.23974e-05	-0.000694849	-0.000155422	-6.87481e-05	-1.60409e-05	-1.35462e-05	-7.86521e-05	-7.21834e-05	-0.0942784	-0.000731645	-4.12e-05	-7.36394e-05	-4.55979e-06	-0.00146425	-0.00127173	-8.23513e-05	-0.0462333	-0.000740441	-5.00834e-06	-5.06365e-05	-4.00939e-06	-2.18054e-05	-0.00552059	-8.25039e-05	-0.0663949	-0.000713758	-3.65864e-06	-9.53343e-05	-3.58282e-06	-8.2582e-05	-0.00626719	-8.24731e-05	-5.92642e-06	-0.00021669	-2.96142e-06	-1.66426e-05	-3.83133e-06	-1.36501e-05	-0.0061926	-9.49393e-05	-1.40539e-05	-0.000217968	-3.12914e-06	-3.94371e-05	-4.18079e-06	-8.83818e-05	-0.00612235	-0.000688444	-2.43783e-05	-0.000217733	-2.45114e-06	-3.89763e-05	-4.19579e-06	-9.36059e-05	-0.00615621	-0.00274631	-2.39958e-05	-0.000216279	-2.72061e-06	-3.83689e-05	-4.47325e-06	-8.6126e-05	-0.00615605	-0.00518486	-5.45811e-07	-9.32759e-05	-2.1539e-06	-3.83144e-05	-5.89984e-06	-8.54485e-05	-0.00615517	-0.00647907	-3.50735e-07	-9.48884e-05	-3.50099e-06	-1.67465e-05	-6.40457e-06	-3.73393e-05	-0.00806276	-0.000597217	-3.91963e-06	-9.98825e-05	-1.13588e-06	-1.72074e-05	-7.82211e-06	-3.78691e-05	-0.00792518	-0.000129616	-3.6879e-06	-0.000120968	-3.16926e-06	-1.72471e-05	-5.55628e-05	-3.78641e-05	-0.00771318	-1.64301e-05	-5.59904e-06	-0.000125542	-3.50699e-05	-1.72522e-05	-0.000143288	-3.78657e-05	-0.00160155	-1.43246e-05	-6.48569e-06	-3.40407e-05	-0.000240935	-1.72528e-05	-0.000153593	-3.78655e-05	-0.00149616	-1.39326e-05	-4.2177e-05	-5.18508e-05	-0.000375747	-1.72528e-05	-0.000169169	-3.78655e-05	-0.000649444	-1.36008e-05	-4.21501e-05	-5.15127e-05	-0.000351876	-2.6095e-05	-0.000135954	-5.72717e-05	-0.000363482	-9.01852e-05	-4.21491e-05	-5.15136e-05	-0.000346347	-2.55213e-05	-0.000134336	-5.67108e-05	-0.000373251	-9.25575e-05	-4.2149e-05	-5.15135e-05	-0.000371642	-6.916e-06	-0.000134299	-5.67128e-05	-0.000373365	-9.25889e-05	-4.2149e-05	-5.15135e-05	-0.000371091	-7.07196e-06	-0.000134299	-5.67121e-05	-0.000373367	-9.26629e-05	-4.2149e-05	-9.89191e-05	-0.000371098	-7.10866e-06	-0.000131034	-1.538e-05	-0.000373367	-9.49677e-05	-4.2149e-05	-9.88704e-05	-0.00033988	-7.12237e-06	-0.000130404	-1.55728e-05	-0.000364292	-9.33021e-05	-4.2149e-05	-9.88704e-05	-0.000339958	-7.12834e-06	-0.000130404	-1.56287e-05	-0.00036434	-9.31796e-05	-4.33218e-07	-9.88704e-05	-0.000343836	-7.13101e-06	-0.000130404	-1.56459e-05	-0.00036434	-9.31872e-05	-4.3667e-07	-9.88704e-05	-0.000343824	-1.36957e-05	-0.000130404	-1.56518e-05	-0.00036434	-9.31856e-05	-4.40974e-07	-9.88704e-05	-0.000343824	-1.33283e-05	-0.000130404	-1.56537e-05	-0.00036434	-9.31484e-05	-4.50804e-07	-9.88704e-05	-0.000343824	-1.33293e-05	-0.000130404	-3.00606e-05	-0.00036434	-9.24968e-05	-4.66203e-07	-9.88704e-05	-0.000343824	-6.59146e-06	-0.000130404	-2.95936e-05	-0.00036434	-9.24978e-05	-4.67254e-07	-9.88704e-05	-0.000343824	-1.02555e-05	-0.000130404	-2.95962e-05	-0.00036434	-9.24978e-05	-4.60886e-06	-9.88704e-05	-0.000343824	-1.17397e-05	-0.000130404	-2.9596e-05	-0.00036434	-9.24978e-05	-4.60871e-06	-9.88704e-05	-0.000343824	-1.1635e-05	-0.000130404	-1.4635e-05	-0.00036434	-9.24978e-05	-4.60871e-06	-9.88704e-05	-0.000343824	-1.15306e-05	-0.000130404	-1.5211e-05	-0.00036434	-9.24978e-05	-4.60871e-06	-9.88704e-05	-0.000343824	-1.14329e-05	-0.000130404	-1.63403e-05	-0.00036434	-9.24978e-05	-4.60871e-06	-9.88704e-05	-0.000343824	-1.61424e-05	-0.000130404	-2.17587e-05	-0.00036434	-9.24978e-05	-4.60871e-06	-9.88704e-05	-0.000343824	-1.52647e-05	-0.000130404	-0.000125268	-0.00036434	-9.24978e-05	-4.60871e-06	-9.88704e-05	-0.000343824	-1.52466e-05	-0.000131075	-0.000130479	-0.00036434	-9.25054e-05	-4.60871e-06	-9.88704e-05	-0.000343824	-1.52465e-05	-0.000132247	-0.000185532	-0.00036434	-9.30544e-05	-4.60871e-06	-9.88704e-05	-0.000343824	-1.52465e-05	-0.000132417	-0.000185893	-0.00036434	-9.31264e-05	-4.60871e-06	-9.88704e-05	-0.000343824	-1.52465e-05	-0.000132453	-0.00255802	-0.00036434	-9.31333e-05	-4.60871e-06	-9.88704e-05	-0.000343824	-1.52465e-05	-0.000132463	-0.00248458	-0.00036434	-9.31338e-05	0	0	0	0	0	0	0	0	-0.000132254	-0.000132254	-0.000132254	-0.000132254	-0.000132254	-0.000132254	-0.000132254	-0.000132254	-0.00198123	-0.00198123	-0.00198123	-0.00198123	-0.00198123	-0.00198123	-0.00198123	-0.00198123	-0.00189157	-0.00189157	-0.00189157	-0.00189157	-0.00189157	-0.00189157	-0.00189157	-0.00189157	-0.00059359	-0.00059359	-0.00059359	-0.00059359	-0.00059359	-0.00059359	-0.00059359	-0.00059359	-0.000628332	-0.000628332	-0.000628332	-0.000628332	-0.000628332	-0.000628332	-0.000628332	-0.000628332	-0.000628239	-0.000628239	-0.000628239	-0.000628239	-0.000628239	-0.000628239	-0.000628239	-0.000628239	-0.000628228	-0.000628228	-0.000628228	-0.000628228	-0.000628228	-0.000628228	-0.000628228	-0.000628228	-0.000628228	-0.000628228	-0.000628228	-0.000628228	-0.000628228	-0.000628228	-0.000628228	-0.000628228	-0.000628228	-0.000628228	-0.000628228	-0.000628228	-0.000628228	-0.000628228	-0.000628228	-0.000628228	-2.87287	-0.0054216	-0.00114849	-0.0818888	-0.00112857	-0.00137758	-0.00114849	-0.00111804	-4.47467e-07	-0.0154289	-0.000413695	-0.0139492	-0.0343383	-0.00030776	-0.000133133	-0.0940179	-2.92511	-0.0265671	-0.00416848	-0.0103096	-0.0409729	-0.000534161	-0.00598988	-0.319027	-4.19569e-07	-0.0288623	-0.13948	-0.0112648	-0.0612022	-0.000248549	-0.0006163	-0.0627808	-2.92568	-0.0277685	-1.55272	-0.00949645	-0.0547039	-0.000473799	-0.000641492	-0.389773	-3.70623e-12	-0.00589853	-7.05193e-05	-0.000148364	-0.0555109	-0.000155557	-0.000622003	-0.0301009	-0.0122179	-0.00700129	-2.23036	-0.000142567	-0.0483037	-0.000136706	-0.00064233	-0.0187204	-0.00935095	-0.00693567	-4.21877e-07	-0.000146508	-0.0506734	-0.000137436	-0.000637107	-0.00218028	-0.0103134	-0.00699724	-2.1915	-0.000148226	-0.0452934	-0.000137366	-0.000636896	-0.000862588	-5.33763e-06	-0.00192507	-5.81898e-07	-0.00014833	-0.118553	-0.000137317	-0.000637037	-0.00294014	-1.44407e-07	-0.00181529	-2.59394	-8.04645e-06	-0.0608045	-7.44823e-06	-0.00145672	-0.125435	-5.45405e-07	-0.000384617	-8.95161e-08	-8.06271e-06	-0.0677913	-7.43426e-06	-0.00145361	-0.0440045	-3.16884e-07	-6.43436e-05	-2.52117	-8.06505e-06	-0.00264984	-7.43391e-06	-0.00150096	-0.0354244	-7.67621e-08	-4.06252e-05	-1.61073e-09	-8.06559e-06	-0.0010671	-7.43386e-06	-0.00439284	-0.0450292	-4.90968e-08	-2.01292e-05	-0.000537814	-8.06564e-06	-0.00125377	-7.43384e-06	-0.00315586	-0.0461823	-2.07527e-06	-3.58254e-05	-0.000567168	-8.06566e-06	-0.00052392	-7.43384e-06	-0.000877575	-0.0189398	-2.08358e-06	-3.86788e-05	-0.000147084	-3.4632e-05	-0.000762759	-3.19192e-05	-0.000167899	-0.0010972	-2.08364e-06	-3.86742e-05	-0.000139856	-3.45935e-05	-0.000777515	-3.19878e-05	-0.000167721	-0.00120321	-2.08365e-06	-3.86745e-05	-0.000157898	-3.55535e-07	-0.000777812	-3.1988e-05	-0.000167741	-0.00120157	-2.08365e-06	-3.86745e-05	-0.000161822	-3.52386e-07	-0.000777818	-3.19879e-05	-0.000167741	-0.0012115	-2.08365e-06	-5.49975e-05	-0.000161799	-3.51408e-07	-0.000712398	-3.28784e-07	-0.000167741	-0.00113093	-2.08365e-06	-5.50886e-05	-0.000134056	-3.51022e-07	-0.000718621	-3.28538e-07	-0.000146551	-0.00116396	-2.08365e-06	-5.50886e-05	-0.000134094	-3.50854e-07	-0.000718588	-3.28501e-07	-0.000146587	-0.00116616	-1.77008e-07	-5.50886e-05	-0.000134922	-3.50779e-07	-0.000718588	-3.28491e-07	-0.000146587	-0.00116599	-1.75283e-07	-5.50886e-05	-0.000134942	-3.45964e-06	-0.000718588	-3.28488e-07	-0.000146587	-0.00116602	-1.73122e-07	-5.50886e-05	-0.000134942	-3.50707e-06	-0.000718588	-3.28487e-07	-0.000146587	-0.00116124	-1.68117e-07	-5.50886e-05	-0.000134942	-3.50736e-06	-0.000718588	-3.24009e-06	-0.000146587	-0.0011746	-1.60742e-07	-5.50886e-05	-0.000134942	-2.97945e-07	-0.000718588	-3.2431e-06	-0.000146587	-0.00117447	-1.6042e-07	-5.50886e-05	-0.000134942	-3.1816e-07	-0.000718588	-3.24301e-06	-0.000146587	-0.00117447	-5.50393e-07	-5.50886e-05	-0.000134942	-3.44992e-07	-0.000718588	-3.24301e-06	-0.000146587	-0.00117447	-5.50451e-07	-5.50886e-05	-0.000134942	-3.47458e-07	-0.000718588	-2.75497e-07	-0.000146587	-0.00117447	-5.50451e-07	-5.50886e-05	-0.000134942	-3.49946e-07	-0.000718588	-2.75102e-07	-0.000146587	-0.00117447	-5.50451e-07	-5.50886e-05	-0.000134942	-3.52323e-07	-0.000718588	-2.74487e-07	-0.000146587	-0.00117447	-5.50451e-07	-5.50886e-05	-0.000134942	-1.21573e-06	-0.000718588	-2.73515e-07	-0.000146587	-0.00117447	-5.50451e-07	-5.50886e-05	-0.000134942	-1.27482e-06	-0.000718588	-3.65034e-07	-0.000146587	-0.00117447	-5.50451e-07	-5.50886e-05	-0.000134942	-1.27642e-06	-0.000731995	-3.70806e-07	-0.000146587	-0.00117546	-5.50451e-07	-5.50886e-05	-0.000134942	-1.27644e-06	-0.000720562	-1.27209e-06	-0.000146587	-0.00116429	-5.50451e-07	-5.50886e-05	-0.000134942	-1.27644e-06	-0.000718957	-1.27366e-06	-0.000146587	-0.00116294	-5.50451e-07	-5.50886e-05	-0.000134942	-1.27644e-06	-0.000718607	-0.00360205	-0.000146587	-0.00116281	-5.50451e-07	-5.50886e-05	-0.000134942	-1.27644e-06	-0.000718513	-0.0034849	-0.000146587	-0.0011628	0	0	0	0	0	0	0	0	0.000322923	0.000322923	0.000322923	0.000322923	0.000322923	0.000322923	0.000322923	0.000322923	0.00350935	0.00350935	0.00350935	0.00350935	0.00350935	0.00350935	0.00350935	0.00350935	0.00360053	0.00360053	0.00360053	0.00360053	0.00360053	0.00360053	0.00360053	0.00360053	0.000308251	0.000308251	0.000308251	0.000308251	0.000308251	0.000308251	0.000308251	0.000308251	0.000301095	0.000301095	0.000301095	0.000301095	0.000301095	0.000301095	0.000301095	0.000301095	0.000301099	0.000301099	0.000301099	0.000301099	0.000301099	0.000301099	0.000301099	0.000301099	0.000301099	0.000301099	0.000301099	0.000301099	0.000301099	0.000301099	0.000301099	0.000301099	0.000301099	0.000301099	0.000301099	0.000301099	0.000301099	0.000301099	0.000301099	0.000301099	0.000301099	0.000301099	0.000301099	0.000301099	0.000301099	0.000301099	0.000301099	0.000301099	4.15046	0.00351299	0.0010506	4.15046	0.0010506	0.00351299	0.00120992	0.0010314	7.15569	0.00122253	0.000107075	7.15569	8.63346e-05	0.327773	0.00326681	0.00174119	7.15569	0.00139351	7.6701e-05	7.15569	0.000109077	1.37011	0.0312172	0.00917068	7.15569	0.00142722	3.2098e-05	7.15569	1.83389e-05	7.15284	0.0888909	0.00960919	7.15569	0.0015258	0.000125958	7.15569	2.01218e-05	7.15569	0.116889	0.00969791	7.15569	0.000416082	8.15735e-05	7.15569	1.67971e-05	7.15569	0.121678	0.0102889	7.15569	0.000407441	9.14586e-05	7.15569	1.75242e-05	7.15569	0.126181	0.0226958	7.15569	0.000406628	9.50787e-05	7.15569	1.75305e-05	7.15569	0.130889	0.0431739	7.15569	0.000402991	7.70875e-05	7.15569	1.79195e-05	7.15569	0.135556	0.0651259	7.15569	0.000197391	0.00012601	7.15569	0.000137993	7.15569	0.140321	0.656534	7.15569	0.000192985	0.00062114	7.15569	0.000143178	7.15569	0.50829	5.52236	7.15569	0.000111302	0.00694778	7.15569	0.000155888	7.15569	3.95318	7.15569	7.15569	6.73864e-05	0.000523268	7.15569	0.00037342	7.15569	7.15569	7.15569	7.15569	5.8534e-05	0.0015934	7.15569	0.000506886	7.15569	7.15569	7.15569	7.15569	0.000118431	0.000734801	7.15569	0.000746798	7.15569	7.15569	7.15569	7.15569	0.000164706	0.00138498	7.15569	0.000294158	7.15569	7.15569	7.15569	7.15569	0.000168584	0.000384193	7.15569	0.000270349	7.15569	7.15569	7.15569	7.15569	0.000168585	0.000382695	7.15569	0.000269102	7.15569	7.15569	7.15569	7.15569	0.000168585	0.000408727	7.15569	0.000269071	7.15569	7.15569	7.15569	7.15569	0.000168585	0.000413233	7.15569	0.00026907	7.15569	7.15569	7.15569	7.15569	0.00011855	0.000413233	7.15569	0.000222931	7.15569	7.15569	7.15569	7.15569	0.000118571	0.000324307	7.15569	0.000222456	7.15569	7.15569	7.15569	7.15569	0.000118571	0.000324095	7.15569	0.000222456	7.15569	7.15569	7.15569	7.15569	0.000118571	0.000322104	7.15569	0.000222456	7.15569	7.15569	7.15569	7.15569	0.000118571	0.000322119	7.15569	0.000222456	7.15569	7.15569	7.15569	7.15569	0.000118571	0.000322119	7.15569	0.000222456	7.15569	7.15569	7.15569	7.15569	0.000118571	0.000322119	7.15569	0.000222456	7.15569	7.15569	7.15569	7.15569	0.000118571	0.000322119	7.15569	0.000222456	7.15569	7.15569	7.15569	7.15569	0.000118571	0.000322119	7.15569	0.000222456	7.15569	7.15569	7.15569	7.15569	0.000118571	0.000322119	7.15569	0.000222456	7.15569	7.15569	7.15569	7.15569	0.000118571	0.000322119	7.15569	0.000222456	7.15569	7.15569	7.15569	7.15569	0.000118571	0.000322119	7.15569	0.000222456	7.15569	7.15569	7.15569	7.15569	0.000118571	0.000322119	7.15569	0.000222456	7.15569	7.15569	7.15569	7.15569	0.000118571	0.000322119	7.15569	0.000222456	7.15569	7.15569	7.15569	7.15569	0.000118571	0.000322119	7.15569	0.000222456	7.15569	7.15569	7.15569	7.15569	0.000118571	0.000322119	7.15569	0.000231493	7.15569	7.15569	7.15569	7.15569	0.000118571	0.000322119	7.15569	0.000232206	7.15569	7.15569	7.15569	7.15569	0.000118571	0.000322119	7.15569	0.000232303	7.15569	7.15569	7.15569	7.15569	0.000118571	0.000322119	7.15569	0.000232323	7.15569	7.15569	7.15569	7.15569	0.000118571	0.000322119	7.15569	0.000232328	7.15569	7.15569	7.15569	0	0	0	0	0	0	0	0	-0.000352225	-0.000352225	-0.000352225	-0.000352225	-0.000352225	-0.000352225	-0.000352225	-0.000352225	-0.000269199	-0.000269199	-0.000269199	-0.000269199	-0.000269199	-0.000269199	-0.000269199	-0.000269199	-0.000267459	-0.000267459	-0.000267459	-0.000267459	-0.000267459	-0.000267459	-0.000267459	-0.000267459	-1.12949e-05	-1.12949e-05	-1.12949e-05	-1.12949e-05	-1.12949e-05	-1.12949e-05	-1.12949e-05	-1.12949e-05	-1.14045e-05	-1.14045e-05	-1.14045e-05	-1.14045e-05	-1.14045e-05	-1.14045e-05	-1.14045e-05	-1.14045e-05	-1.14041e-05	-1.14041e-05	-1.14041e-05	-1.14041e-05	-1.14041e-05	-1.14041e-05	-1.14041e-05	-1.14041e-05	-1.14042e-05	-1.14042e-05	-1.14042e-05	-1.14042e-05	-1.14042e-05	-1.14042e-05	-1.14042e-05	-1.14042e-05	-1.14042e-05	-1.14042e-05	-1.14042e-05	-1.14042e-05	-1.14042e-05	-1.14042e-05	-1.14042e-05	-1.14042e-05	-1.14042e-05	-1.14042e-05	-1.14042e-05	-1.14042e-05	-1.14042e-05	-1.14042e-05	-1.14042e-05	-1.14042e-05	-0.00417291	-9.85786e-05	-5.59541e-05	-3.75208	-5.69422e-05	-0.00417291	-9.85786e-05	-5.59541e-05	-0.130727	-0.000254947	-6.11197e-05	-2.31344e-11	-2.65557e-05	-0.0685377	-0.000333445	-2.59167e-06	-0.0588421	-0.000311193	-4.00466e-05	-7.06459	-5.46208e-05	-0.000222326	-2.30286e-06	-5.68322e-07	-0.102556	-0.000319158	-4.78595e-05	-6.41298e-22	-4.64022e-05	-0.035234	-1.84238e-06	-5.73684e-07	-0.074132	-0.000327464	-7.96763e-05	-6.93461	-5.00861e-05	-0.00492114	-1.58094e-06	-5.70473e-07	-0.00126287	-0.000179655	-0.000104215	-1.19202e-26	-4.59779e-05	-0.000839442	-8.93386e-07	-5.70448e-07	-0.00160762	-0.000179076	-9.61682e-05	-0.000334981	-4.63897e-05	-0.000156145	-8.89396e-07	-7.01738e-07	-0.00102021	-0.00017891	-0.000125739	-0.000332025	-4.64233e-05	-0.000147898	-8.87172e-07	-8.11553e-07	-0.00104954	-0.000178306	-0.000115131	-0.000334566	-4.69172e-05	-0.000160333	-8.87209e-07	-8.69422e-07	-4.45622e-06	-0.000359243	-0.00013943	-0.000334866	-0.000646359	-0.000161592	-8.87188e-07	-1.34037e-05	-3.71754e-06	-0.000353544	-0.00160296	-1.18271e-07	-0.000649784	-5.70872e-08	-1.79418e-06	-1.06169e-05	-6.96517e-07	-0.000253031	-0.0039645	-1.15457e-07	-0.000664801	-5.6514e-08	-1.79398e-06	-5.39341e-05	-6.75067e-07	-0.000182871	-0.00170795	-1.1518e-07	-0.000843586	-5.65229e-08	-1.80225e-06	-0.000700282	-3.98257e-07	-0.000167085	-0.00241568	-1.15142e-07	-0.000910723	-5.65209e-08	-4.0573e-06	-0.000707516	-3.33189e-07	-0.000616369	-0.00124274	-1.15138e-07	-0.00148282	-5.65211e-08	-5.57151e-06	-0.000884142	-5.16075e-06	-0.000425387	-0.00193299	-1.15137e-07	-0.000406163	-5.65211e-08	-0.000137488	-0.000247302	-5.16502e-06	-0.000432645	-0.000438395	-6.12678e-06	-0.000401707	-3.00764e-06	-0.000349008	-0.000304121	-5.16513e-06	-0.000432612	-0.000451002	-6.26229e-06	-0.000401299	-3.03108e-06	-0.000341957	-0.000304798	-5.16515e-06	-0.000432612	-0.000425785	-2.46314e-11	-0.00040129	-3.03097e-06	-0.000341837	-0.000304805	-5.16515e-06	-0.000432612	-0.000428448	-2.42559e-11	-0.00040129	-3.03101e-06	-0.000341836	-0.000363368	-5.16515e-06	-0.000225294	-0.000428431	-2.41791e-11	-0.000314933	-1.19125e-11	-0.000341836	-0.00032577	-5.16516e-06	-0.000225726	-0.000354967	-2.41515e-11	-0.000315005	-1.17818e-11	-0.000178019	-0.000325338	-5.16516e-06	-0.000225725	-0.000355169	-2.41395e-11	-0.000315005	-1.17419e-11	-0.00017822	-0.000325293	-0.000502502	-0.000225725	-0.000351162	-2.41342e-11	-0.000315005	-1.17298e-11	-0.00017822	-0.000325297	-0.000496943	-0.000225725	-0.000351185	-1.21725e-08	-0.000315005	-1.17256e-11	-0.00017822	-0.000325296	-0.000492279	-0.000225725	-0.000351185	-1.23847e-08	-0.000315005	-1.17242e-11	-0.00017822	-0.000297931	-0.000481703	-0.000225725	-0.000351185	-1.23833e-08	-0.000315005	-5.91366e-09	-0.00017822	-0.00029776	-0.000463947	-0.000225725	-0.000351185	-1.53357e-11	-0.000315005	-5.99924e-09	-0.00017822	-0.000297761	-0.000462534	-0.000225725	-0.000351185	-9.58572e-12	-0.000315005	-5.99884e-09	-0.00017822	-0.000297761	-4.68954e-05	-0.000225725	-0.000351185	-7.97502e-12	-0.000315005	-5.9989e-09	-0.00017822	-0.000297761	-4.70437e-05	-0.000225725	-0.000351185	-8.00645e-12	-0.000315005	-7.42924e-12	-0.00017822	-0.000297761	-4.70437e-05	-0.000225725	-0.000351185	-8.03845e-12	-0.000315005	-7.16539e-12	-0.00017822	-0.000297761	-4.70437e-05	-0.000225725	-0.000351185	-8.06855e-12	-0.000315005	-6.69702e-12	-0.00017822	-0.000297761	-4.70437e-05	-0.000225725	-0.000351185	-2.29996e-10	-0.000315005	-5.09219e-12	-0.00017822	-0.000297761	-4.70437e-05	-0.000225725	-0.000351185	-2.35248e-10	-0.000315005	-7.74361e-13	-0.00017822	-0.000297761	-4.70437e-05	-0.000225725	-0.000351185	-2.35323e-10	-0.000331621	-7.36116e-13	-0.00017822	-0.000303317	-4.70437e-05	-0.000225725	-0.000351185	-2.35323e-10	-0.000331788	-2.09199e-11	-0.00017822	-0.000303491	-4.70437e-05	-0.000225725	-0.000351185	-2.35323e-10	-0.000331815	-2.08549e-11	-0.00017822	-0.000303513	-4.70437e-05	-0.000225725	-0.000351185	-2.35323e-10	-0.00033182	-1.68399e-08	-0.00017822	-0.000303515	-4.70437e-05	-0.000225725	-0.000351185	-2.35323e-10	-0.000331821	-1.70904e-08	-0.00017822	-0.000303515	0	0	0	0	0	0	0	0	0.000288362	0.000288362	0.000288362	0.000288362	0.000288362	0.000288362	0.000288362	0.000288362	0.000208344	0.000208344	0.000208344	0.000208344	0.000208344	0.000208344	0.000208344	0.000208344	0.00020734	0.00020734	0.00020734	0.00020734	0.00020734	0.00020734	0.00020734	0.00020734	1.77161e-05	1.77161e-05	1.77161e-05	1.77161e-05	1.77161e-05	1.77161e-05	1.77161e-05	1.77161e-05	1.77015e-05	1.77015e-05	1.77015e-05	1.77015e-05	1.77015e-05	1.77015e-05	1.77015e-05	1.77015e-05	1.76996e-05	1.76996e-05	1.76996e-05	1.76996e-05	1.76996e-05	1.76996e-05	1.76996e-05	1.76996e-05	1.77001e-05	1.77001e-05	1.77001e-05	1.77001e-05	1.77001e-05	1.77001e-05	1.77001e-05	1.77001e-05	1.77e-05	1.77e-05	1.77e-05	1.77e-05	1.77e-05	1.77e-05	1.77e-05	1.77e-05	1.77e-05	1.77e-05	1.77e-05	1.77e-05	1.77e-05	1.77e-05	1.77e-05	1.77e-05	0.000206597	7.11336e-05	6.06365e-05	0.532509	6.17654e-05	0.532509	0.000206597	6.17654e-05	0.479521	0.00693149	4.37333e-05	6.14924	9.30355e-07	6.34742	0.000714461	5.62255e-08	5.23939	0.0241231	4.38877e-06	6.38985	8.90441e-07	6.38985	1.35723e-06	4.00285e-09	6.38985	0.0345454	1.35221e-06	6.38985	4.87375e-07	6.38985	2.87513e-06	4.07612e-09	6.38985	0.0371372	8.51476e-05	6.38985	5.07172e-07	6.38985	2.4619e-06	4.03427e-09	6.38985	0.0323883	0.00012427	6.38985	4.63529e-07	6.38985	7.24579e-07	4.63081e-09	6.38985	0.0310848	0.000114819	6.38985	5.16551e-07	6.38985	7.1451e-07	4.92193e-08	6.38985	0.0305971	0.000152213	6.38985	5.19255e-07	6.38985	7.12345e-07	2.57966e-07	6.38985	0.0299253	0.000138412	6.38985	5.69949e-07	6.38985	7.12577e-07	5.61902e-07	6.38985	0.105281	0.000168201	6.38985	4.41922e-06	6.38985	7.12431e-07	3.50253e-06	6.38985	0.169068	0.00106556	6.38985	4.88879e-06	6.38985	3.52336e-07	2.11793e-07	6.38985	0.0333347	0.00272877	6.38985	6.23377e-06	6.38985	3.51231e-07	7.91754e-07	6.38985	0.00163641	0.00133995	6.38985	6.97519e-05	6.38985	3.43767e-07	9.59272e-06	6.38985	0.000736046	0.0260883	6.38985	0.000221294	6.38985	3.13147e-07	8.57864e-06	6.38985	0.0016759	0.00175325	6.38985	0.000333969	6.38985	4.89743e-07	9.3318e-06	6.38985	0.000801136	0.00287018	6.38985	0.000154841	6.38985	1.19105e-05	4.8801e-06	6.38985	0.00087392	0.000368059	6.38985	0.000122145	6.38985	0.000105719	4.69597e-05	6.38985	0.000874303	0.000353651	6.38985	0.000120548	6.38985	0.000104925	4.84753e-05	6.38985	0.000874312	0.000321667	6.38985	0.000120509	6.38985	0.000104893	4.84957e-05	6.38985	0.000874312	0.000333128	6.38985	0.000120509	6.38985	0.000104893	7.06465e-05	6.38985	0.000578083	0.000333116	6.38985	9.98441e-05	6.38985	0.000104893	6.88078e-05	6.38985	0.000578045	0.000305096	6.38985	9.93071e-05	6.38985	7.37614e-05	6.73998e-05	6.38985	0.000578045	0.000305057	6.38985	9.93069e-05	6.38985	7.37353e-05	6.72921e-05	6.38985	0.000578045	0.000302896	6.38985	9.93069e-05	6.38985	7.37353e-05	6.72987e-05	6.38985	0.000578045	0.000302958	6.38985	9.93069e-05	6.38985	7.37353e-05	6.72974e-05	6.38985	0.000578045	0.000302958	6.38985	9.93069e-05	6.38985	7.37353e-05	5.57576e-05	6.38985	0.000578045	0.000302958	6.38985	9.93069e-05	6.38985	7.37353e-05	5.52829e-05	6.38985	0.000578045	0.000302958	6.38985	9.93069e-05	6.38985	7.37353e-05	5.52832e-05	6.38985	0.000578045	0.000302958	6.38985	9.93069e-05	6.38985	7.37353e-05	5.52832e-05	6.38985	0.000578045	0.000302958	6.38985	9.93069e-05	6.38985	7.37353e-05	5.52832e-05	6.38985	0.000578045	0.000302958	6.38985	9.93069e-05	6.38985	7.37353e-05	5.52832e-05	6.38985	0.000578045	0.000302958	6.38985	9.93069e-05	6.38985	7.37353e-05	5.52832e-05	6.38985	0.000578045	0.000302958	6.38985	9.93069e-05	6.38985	7.37353e-05	5.52832e-05	6.38985	0.000578045	0.000302958	6.38985	9.93069e-05	6.38985	7.37353e-05	5.52832e-05	6.38985	0.000578045	0.000302958	6.38985	9.93069e-05	6.38985	7.37353e-05	5.52832e-05	6.38985	0.000578045	0.000302958	6.38985	0.000103341	6.38985	7.37353e-05	5.75291e-05	6.38985	0.000578045	0.000302958	6.38985	0.00010425	6.38985	7.37353e-05	5.79374e-05	6.38985	0.000578045	0.000302958	6.38985	0.000104375	6.38985	7.37353e-05	5.79904e-05	6.38985	0.000578045	0.000302958	6.38985	0.0001044	6.38985	7.37353e-05	5.79956e-05	6.38985	0.000578045	0.000302958	6.38985	0.000104407	6.38985	7.37353e-05	5.7996e-05	0	0	0	0	0	0	0	0	-0.00010413	-0.00010413	-0.00010413	-0.00010413	-0.00010413	-0.00010413	-0.00010413	-0.00010413	-6.88983e-06	-6.88983e-06	-6.88983e-06	-6.88983e-06	-6.88983e-06	-6.88983e-06	-6.88983e-06	-6.88983e-06	-7.01178e-06	-7.01178e-06	-7.01178e-06	-7.01178e-06	-7.01178e-06	-7.01178e-06	-7.01178e-06	-7.01178e-06	-2.22388e-06	-2.22388e-06	-2.22388e-06	-2.22388e-06	-2.22388e-06	-2.22388e-06	-2.22388e-06	-2.22388e-06	-2.16095e-06	-2.16095e-06	-2.16095e-06	-2.16095e-06	-2.16095e-06	-2.16095e-06	-2.16095e-06	-2.16095e-06	-2.16062e-06	-2.16062e-06	-2.16062e-06	-2.16062e-06	-2.16062e-06	-2.16062e-06	-2.16062e-06	-2.16062e-06	-2.16067e-06	-2.16067e-06	-2.16067e-06	-2.16067e-06	-2.16067e-06	-2.16067e-06	-2.16067e-06	-2.16067e-06	-2.16067e-06	-2.16067e-06	-2.16067e-06	-2.16067e-06	-2.16067e-06	-2.16067e-06	-2.16067e-06	-2.16067e-06	-2.16067e-06	-2.16067e-06	-2.16067e-06	-2.16067e-06	-2.16067e-06	-2.16067e-06	-2.16067e-06	-2.16067e-06	-4.73912e-06	-3.95073e-06	-3.84594e-06	-0.000289639	-3.88217e-06	-0.411845	-1.8677e-05	-3.95073e-06	-1.08304e-05	-3.25988e-05	-1.4172e-05	-0.000315966	-1.3667e-07	-0.0623995	-9.52128e-05	-5.29437e-09	-1.0177e-05	-3.9163e-05	-1.18549e-06	-0.00106943	-9.64184e-08	-0.033661	-1.37729e-07	-2.06288e-10	-1.00986e-05	-3.94675e-05	-1.0045e-07	-0.000811761	-1.02819e-07	-0.44277	-5.77538e-07	-2.11263e-10	-1.00921e-05	-3.89372e-05	-4.07698e-08	-0.00125718	-9.92814e-08	-0.00377974	-5.62761e-07	-2.08493e-10	-8.09191e-06	-3.8601e-05	-5.96568e-08	-1.17576e-05	-1.01974e-07	-1.13574e-05	-1.16785e-07	-2.46229e-10	-9.77283e-06	-3.85183e-05	-5.30649e-08	-1.84721e-05	-1.15313e-07	-1.30949e-05	-1.13653e-07	-4.39649e-09	-1.2931e-05	-3.84518e-05	-6.27134e-08	-1.80709e-05	-1.16019e-07	-1.28169e-05	-1.13888e-07	-3.31487e-08	-1.27838e-05	-3.80144e-05	-6.54106e-08	-1.78336e-05	-1.28063e-07	-1.29823e-05	-1.13929e-07	-8.56277e-08	-1.25675e-05	-8.52424e-05	-5.86856e-08	-1.78168e-05	-3.36722e-07	-1.30092e-05	-1.13904e-07	-1.60222e-07	-1.23939e-05	-8.71675e-05	-1.67801e-07	-9.66289e-07	-3.79907e-07	-7.05675e-07	-3.08942e-08	-5.24034e-09	-3.77718e-05	-9.19922e-05	-9.71031e-08	-9.74758e-07	-5.09185e-07	-7.10002e-07	-3.07831e-08	-3.06229e-08	-3.77601e-05	-0.000118779	-1.99155e-07	-9.75342e-07	-9.12523e-06	-7.10107e-07	-3.00489e-08	-8.18852e-07	-5.01243e-05	-0.000124289	-7.28904e-06	-9.75396e-07	-3.48133e-05	-7.10117e-07	-2.44377e-08	-7.16346e-07	-5.52018e-05	-0.000162795	-0.000105461	-9.75402e-07	-4.27572e-05	-7.10119e-07	-4.41435e-08	-6.07328e-07	-5.52419e-05	-0.000108355	-0.00016449	-9.75403e-07	-3.71241e-05	-7.10119e-07	-5.82671e-07	-6.19325e-07	-5.52196e-05	-0.00010764	-0.000111788	-4.18818e-06	-2.7016e-05	-3.04911e-06	-1.2419e-05	-9.8005e-06	-5.52189e-05	-0.000107641	-0.000113498	-4.15892e-06	-2.65406e-05	-3.03355e-06	-1.22491e-05	-1.01828e-05	-5.52188e-05	-0.000107641	-0.000105868	-4.27377e-08	-2.65294e-05	-3.03346e-06	-1.22433e-05	-1.01879e-05	-5.52188e-05	-0.000107641	-0.000105785	-4.33286e-08	-2.65292e-05	-3.03349e-06	-1.22433e-05	-1.65412e-05	-5.52188e-05	-9.40431e-05	-0.000105787	-4.34865e-08	-2.42975e-05	-3.11789e-08	-1.22433e-05	-1.83099e-05	-5.52187e-05	-9.4037e-05	-0.000103216	-4.35473e-08	-2.41271e-05	-3.12095e-08	-1.74108e-05	-1.78544e-05	-5.52187e-05	-9.4037e-05	-0.000103217	-4.35738e-08	-2.41271e-05	-3.12031e-08	-1.74069e-05	-1.78199e-05	-0.000143764	-9.4037e-05	-0.000102982	-4.35857e-08	-2.41271e-05	-3.1201e-08	-1.74069e-05	-1.78221e-05	-0.00014427	-9.4037e-05	-0.000102982	-4.2997e-07	-2.41271e-05	-3.12003e-08	-1.74069e-05	-1.78216e-05	-0.000145039	-9.4037e-05	-0.000102982	-4.22119e-07	-2.41271e-05	-3.12001e-08	-1.74069e-05	-1.39864e-05	-0.000146723	-9.4037e-05	-0.000102982	-4.22105e-07	-2.41271e-05	-3.07748e-07	-1.74069e-05	-1.38432e-05	-0.000147878	-9.4037e-05	-0.000102982	-3.58594e-08	-2.41271e-05	-3.07636e-07	-1.74069e-05	-1.38433e-05	-0.000147675	-9.4037e-05	-0.000102982	-3.91677e-08	-2.41271e-05	-3.07654e-07	-1.74069e-05	-1.38433e-05	-9.15226e-05	-9.4037e-05	-0.000102982	-3.82341e-08	-2.41271e-05	-3.07656e-07	-1.74069e-05	-1.38433e-05	-9.15618e-05	-9.4037e-05	-0.000102982	-3.79383e-08	-2.41271e-05	-2.61356e-08	-1.74069e-05	-1.38433e-05	-9.15618e-05	-9.4037e-05	-0.000102982	-3.7644e-08	-2.41271e-05	-2.60946e-08	-1.74069e-05	-1.38433e-05	-9.15618e-05	-9.4037e-05	-0.000102982	-3.73673e-08	-2.41271e-05	-2.59923e-08	-1.74069e-05	-1.38433e-05	-9.15618e-05	-9.4037e-05	-0.000102982	-1.27411e-07	-2.41271e-05	-2.52249e-08	-1.74069e-05	-1.38433e-05	-9.15618e-05	-9.4037e-05	-0.000102982	-1.21115e-07	-2.41271e-05	-9.0678e-09	-1.74069e-05	-1.38433e-05	-9.15618e-05	-9.4037e-05	-0.000102982	-1.20963e-07	-2.45774e-05	-8.63987e-09	-1.74069e-05	-1.45735e-05	-9.15618e-05	-9.4037e-05	-0.000102982	-1.20962e-07	-2.48976e-05	-2.96516e-08	-1.74069e-05	-1.46994e-05	-9.15618e-05	-9.4037e-05	-0.000102982	-1.20962e-07	-2.49443e-05	-2.95421e-08	-1.74069e-05	-1.47157e-05	-9.15618e-05	-9.4037e-05	-0.000102982	-1.20962e-07	-2.49542e-05	-1.16109e-13	-1.74069e-05	-1.47173e-05	-9.15618e-05	-9.4037e-05	-0.000102982	-1.20962e-07	-2.49569e-05	-1.18159e-13	-1.74069e-05	-1.47174e-05	0	0	0	0	0	0	0	0	-0.000417657	-0.000417657	-0.000417657	-0.000417657	-0.000417657	-0.000417657	-0.000417657	-0.000417657	-4.26112e-05	-4.26112e-05	-4.26112e-05	-4.26112e-05	-4.26112e-05	-4.26112e-05	-4.26112e-05	-4.26112e-05	-4.36326e-05	-4.36326e-05	-4.36326e-05	-4.36326e-05	-4.36326e-05	-4.36326e-05	-4.36326e-05	-4.36326e-05	-3.17816e-05	-3.17816e-05	-3.17816e-05	-3.17816e-05	-3.17816e-05	-3.17816e-05	-3.17816e-05	-3.17816e-05	-3.08353e-05	-3.08353e-05	-3.08353e-05	-3.08353e-05	-3.08353e-05	-3.08353e-05	-3.08353e-05	-3.08353e-05	-3.08333e-05	-3.08333e-05	-3.08333e-05	-3.08333e-05	-3.08333e-05	-3.08333e-05	-3.08333e-05	-3.08333e-05	-3.08332e-05	-3.08332e-05	-3.08332e-05	-3.08332e-05	-3.08332e-05	-3.08332e-05	-3.08332e-05	-3.08332e-05	-3.08332e-05	-3.08332e-05	-3.08332e-05	-3.08332e-05	-3.08332e-05	-3.08332e-05	-3.08332e-05	-3.08332e-05	-3.08332e-05	-3.08332e-05	-3.08332e-05	-3.08332e-05	-3.08332e-05	-3.08332e-05	-3.08332e-05	-3.08332e-05	-3.70454e-05	-3.63683e-05	-3.6271e-05	-0.000123913	-3.63683e-05	-0.335779	-0.000123913	-3.70454e-05	-3.7949e-08	-3.29614e-05	-0.000179375	-2.29301e-06	-4.14172e-05	-0.000200707	-4.80798e-05	-4.73436e-05	-2.52389e-08	-2.29523e-05	-8.74704e-05	-3.79129e-06	-1.20405e-05	-0.667852	-0.000370849	-3.01148e-05	-2.39103e-08	-2.1395e-05	-2.01765e-05	-1.34313e-06	-3.06959e-05	-2.4584e-05	-0.000896205	-3.02656e-05	-2.37206e-08	-2.00817e-05	-1.89754e-06	-6.46394e-06	-2.61853e-05	-0.00793808	-0.00115048	-3.0195e-05	-2.14822e-08	-2.14084e-05	-1.87317e-06	-5.44972e-07	-3.07402e-05	-3.29375e-07	-0.000336383	-3.1926e-05	-5.07901e-08	-2.16029e-05	-1.86471e-06	-4.65557e-06	-3.20933e-05	-1.07016e-05	-0.000334687	-9.662e-05	-1.76898e-07	-2.16366e-05	-1.40548e-06	-4.67162e-06	-3.21695e-05	-1.1643e-05	-0.00033604	-0.000209841	-1.64903e-07	-2.16849e-05	-1.76108e-06	-4.55351e-06	-3.32589e-05	-1.01599e-05	-0.000336076	-0.00030165	-1.77897e-07	-2.83714e-05	-1.05508e-06	-4.54125e-06	-4.37162e-05	-1.0036e-05	-0.000336053	-0.000329211	-3.85603e-07	-2.99608e-05	-2.21368e-06	-1.98476e-06	-4.56611e-05	-4.38467e-06	-0.000146907	-8.77995e-05	-3.42264e-05	-7.93133e-05	-1.83204e-07	-2.12613e-06	-5.08746e-05	-4.51727e-06	-0.000146904	-7.12276e-05	-3.87047e-05	-0.000229901	-2.54355e-06	-2.13917e-06	-0.000143074	-4.51681e-06	-0.000144911	-6.32414e-05	-0.000180671	-0.000303822	-8.69241e-06	-2.14093e-06	-0.00024777	-4.51722e-06	-6.89043e-05	-5.92007e-05	-0.000303018	-0.000318617	-0.000259271	-2.14111e-06	-0.000262097	-4.51719e-06	-7.47737e-05	-4.64795e-05	-0.00028485	-0.000291501	-0.000280738	-2.14114e-06	-0.000263586	-4.5172e-06	-2.8866e-05	-4.84669e-05	-0.000284137	-0.000278288	-0.000415447	-3.23849e-06	-0.000230849	-6.83227e-06	-6.09168e-05	-0.000139744	-0.00028412	-0.000278332	-0.000424837	-3.06018e-06	-0.000229169	-6.68506e-06	-6.11702e-05	-0.000141728	-0.000284117	-0.00027833	-0.000412096	-8.28249e-07	-0.000229132	-6.6853e-06	-6.11711e-05	-0.000141754	-0.000284117	-0.00027833	-0.000405075	-8.66021e-07	-0.000229131	-6.68519e-06	-6.11712e-05	-0.000206502	-0.000284117	-0.000271565	-0.000405124	-8.74395e-07	-0.000223561	-1.81298e-06	-6.11712e-05	-0.000234475	-0.000284117	-0.000271286	-0.000403464	-8.77471e-07	-0.000222913	-1.854e-06	-0.000117464	-0.000232141	-0.000284117	-0.000271286	-0.000403452	-8.78806e-07	-0.000222914	-1.86546e-06	-0.000117411	-0.000231973	-0.000338706	-0.000271286	-0.000403289	-8.79404e-07	-0.000222914	-1.86898e-06	-0.000117411	-0.000231984	-0.000345636	-0.000271286	-0.000403249	-1.68921e-06	-0.000222914	-1.87018e-06	-0.000117411	-0.000231982	-0.0003549	-0.000271286	-0.000403249	-1.60413e-06	-0.000222914	-1.87059e-06	-0.000117411	-0.000192203	-0.000376899	-0.000271286	-0.000403249	-1.60456e-06	-0.000222914	-3.59229e-06	-0.000117411	-0.000191504	-0.000412282	-0.000271286	-0.000403249	-7.93489e-07	-0.000222914	-3.49371e-06	-0.000117411	-0.000191506	-0.00041427	-0.000271286	-0.000403249	-2.52632e-06	-0.000222914	-3.49444e-06	-0.000117411	-0.000191506	-0.000379416	-0.000271286	-0.000403249	-3.81089e-06	-0.000222914	-3.49441e-06	-0.000117411	-0.000191506	-0.000379506	-0.000271286	-0.000403249	-3.75953e-06	-0.000222914	-1.72796e-06	-0.000117411	-0.000191506	-0.000379506	-0.000271286	-0.000403249	-3.7084e-06	-0.000222914	-1.84703e-06	-0.000117411	-0.000191506	-0.000379506	-0.000271286	-0.000403249	-3.66094e-06	-0.000222914	-2.08948e-06	-0.000117411	-0.000191506	-0.000379506	-0.000271286	-0.000403249	-5.15011e-06	-0.000222914	-3.38008e-06	-0.000117411	-0.000191506	-0.000379506	-0.000271286	-0.000403249	-4.74806e-06	-0.000222914	-3.05816e-05	-0.000117411	-0.000191506	-0.000379506	-0.000271286	-0.000403249	-4.74124e-06	-0.000224059	-3.15391e-05	-0.000117411	-0.000199286	-0.000379506	-0.000271286	-0.000403249	-4.74123e-06	-0.000225366	-4.48576e-05	-0.000117411	-0.000199934	-0.000379506	-0.000271286	-0.000403249	-4.74123e-06	-0.000225562	-4.48944e-05	-0.000117411	-0.00020002	-0.000379506	-0.000271286	-0.000403249	-4.74123e-06	-0.000225604	-1.58549e-08	-0.000117411	-0.000200028	-0.000379506	-0.000271286	-0.000403249	-4.74123e-06	-0.000225616	-1.57904e-08	-0.000117411	-0.000200029	0	0	0	0	0	0	0	0	0.000315346	0.000315346	0.000315346	0.000315346	0.000315346	0.000315346	0.000315346	0.000315346	0.000639997	0.000639997	0.000639997	0.000639997	0.000639997	0.000639997	0.000639997	0.000639997	0.000643444	0.000643444	0.000643444	0.000643444	0.000643444	0.000643444	0.000643444	0.000643444	0.000610807	0.000610807	0.000610807	0.000610807	0.000610807	0.000610807	0.000610807	0.000610807	0.00060971	0.00060971	0.00060971	0.00060971	0.00060971	0.00060971	0.00060971	0.00060971	0.000609734	0.000609734	0.000609734	0.000609734	0.000609734	0.000609734	0.000609734	0.000609734	0.000609723	0.000609723	0.000609723	0.000609723	0.000609723	0.000609723	0.000609723	0.000609723	0.000609723	0.000609723	0.000609723	0.000609723	0.000609723	0.000609723	0.000609723	0.000609723	0.000609723	0.000609723	0.000609723	0.000609723	0.000609723	0.000609723	0.000609723	0.000609723	0.000627401	0.000626714	0.000626616	0.000772469	0.000626894	0.0469047	0.00111478	0.0006328	1.76246e-05	0.000377748	0.000492898	5.11596e-05	0.00224028	0.00147052	0.000167875	0.0364435	1.55196e-05	0.000367425	0.00102971	2.82319e-05	0.000938902	0.560927	0.102599	0.337219	1.55788e-05	0.00037517	0.00143462	1.86279e-05	0.00126339	0.144549	0.205794	2.28749	1.56376e-05	0.000360058	0.00231729	3.52675e-05	0.00115437	0.0513527	0.518295	6.98778	1.56823e-05	0.000373945	0.001705	1.71822e-05	0.00123793	1.95176e-05	2.25123	6.98778	2.23678e-05	0.000376537	0.00187735	4.54284e-05	0.00120654	0.000113092	6.98776	6.98778	3.90533e-05	0.000376713	0.00135055	4.59611e-05	0.00120451	0.000121856	6.98778	6.98778	3.87353e-05	0.000378341	0.0014999	4.55732e-05	0.00117807	0.000110201	6.98778	6.98778	3.81245e-05	0.000399181	0.0011805	4.5523e-05	0.0012302	0.00010911	6.98778	6.98778	1.56208e-05	0.000396482	0.00154065	3.95444e-05	0.00119696	9.47445e-05	6.98778	6.98778	0.000228145	0.000376524	0.0004876	4.09347e-05	0.0011198	9.60969e-05	6.98778	6.98778	0.000201309	0.000342139	0.00160812	4.10643e-05	0.000572058	9.60792e-05	6.98778	6.98778	0.000264413	0.000335338	0.000660739	4.10822e-05	0.000446	9.60836e-05	6.98778	6.98778	0.000293024	0.000337071	0.000370724	4.1084e-05	0.000446581	9.60832e-05	6.98778	6.98778	0.000288344	0.000327953	0.000340202	4.10843e-05	0.000405155	9.60832e-05	6.98778	6.98778	0.000288356	0.000328871	0.000319216	4.40796e-05	0.00043451	0.000103088	6.98778	6.98778	0.000288351	0.000328873	0.000318054	4.28411e-05	0.000436338	0.000102084	6.98778	6.98778	0.000288349	0.000328873	0.000316597	3.42369e-05	0.000436385	0.000102087	6.98778	6.98778	0.000288349	0.000328873	0.000316574	3.48878e-05	0.000436386	0.000102086	6.98778	6.98778	0.000288349	0.000328032	0.000316572	3.50205e-05	0.000434599	8.16676e-05	6.98778	6.98778	0.000288349	0.000328055	0.000316444	3.50679e-05	0.00043527	8.2793e-05	6.98778	6.98778	0.000288349	0.000328055	0.000316445	3.50883e-05	0.000435272	8.31447e-05	6.98778	6.98778	0.00029373	0.000328055	0.000316432	3.50975e-05	0.000435272	8.32526e-05	6.98778	6.98778	0.000295774	0.000328055	0.000316433	3.92453e-05	0.000435272	8.32894e-05	6.98778	6.98778	0.00029843	0.000328055	0.000316433	3.84383e-05	0.000435272	8.3302e-05	6.98778	6.98778	0.000304504	0.000328055	0.000316433	3.84444e-05	0.000435272	9.31401e-05	6.98778	6.98778	0.000315295	0.000328055	0.000316433	3.40717e-05	0.000435272	9.14887e-05	6.98778	6.98778	0.000316327	0.000328055	0.000316433	6.29931e-05	0.000435272	9.14953e-05	6.98778	6.98778	0.000313419	0.000328055	0.000316433	8.05893e-05	0.000435272	9.14942e-05	6.98778	6.98778	0.000313416	0.000328055	0.000316433	8.02567e-05	0.000435272	8.10864e-05	6.98778	6.98778	0.000313416	0.000328055	0.000316433	7.9909e-05	0.000435272	8.48258e-05	6.98778	6.98778	0.000313416	0.000328055	0.000316433	7.95851e-05	0.000435272	9.23015e-05	6.98778	6.98778	0.000313416	0.000328055	0.000316433	8.42517e-05	0.000435272	0.000129934	6.98778	6.98778	0.000313416	0.000328055	0.000316433	8.22759e-05	0.000435272	0.00134135	6.98778	6.98778	0.000313416	0.000328055	0.000316433	8.22527e-05	0.000435639	0.00144077	6.98778	6.98778	0.000313416	0.000328055	0.000316433	8.2253e-05	0.0004344	0.00153136	6.98778	6.98778	0.000313416	0.000328055	0.000316433	8.2253e-05	0.000434215	0.00153826	6.98778	6.98778	0.000313416	0.000328055	0.000316433	8.2253e-05	0.000434176	0.000111779	6.98778	6.98778	0.000313416	0.000328055	0.000316433	8.2253e-05	0.000434166	0.000108595	6.98778	6.98778	0	0	0	0	0	0	0	0	0.000104615	0.000104615	0.000104615	0.000104615	0.000104615	0.000104615	0.000104615	0.000104615	3.46116e-05	3.46116e-05	3.46116e-05	3.46116e-05	3.46116e-05	3.46116e-05	3.46116e-05	3.46116e-05	3.42481e-05	3.42481e-05	3.42481e-05	3.42481e-05	3.42481e-05	3.42481e-05	3.42481e-05	3.42481e-05	3.39414e-05	3.39414e-05	3.39414e-05	3.39414e-05	3.39414e-05	3.39414e-05	3.39414e-05	3.39414e-05	3.438e-05	3.438e-05	3.438e-05	3.438e-05	3.438e-05	3.438e-05	3.438e-05	3.438e-05	3.43803e-05	3.43803e-05	3.43803e-05	3.43803e-05	3.43803e-05	3.43803e-05	3.43803e-05	3.43803e-05	3.43805e-05	3.43805e-05	3.43805e-05	3.43805e-05	3.43805e-05	3.43805e-05	3.43805e-05	3.43805e-05	3.43805e-05	3.43805e-05	3.43805e-05	3.43805e-05	3.43805e-05	3.43805e-05	3.43805e-05	3.43805e-05	3.43805e-05	3.43805e-05	3.43805e-05	3.43805e-05	3.43805e-05	3.43805e-05	3.43805e-05	3.43805e-05	3.44757e-05	3.44744e-05	3.44742e-05	3.52117e-05	3.44757e-05	0.000117777	4.05523e-05	3.45681e-05	1.18173e-05	5.59514e-06	0.000111897	0.000180014	0.000456561	0.000839378	0.000163543	1.55513e-05	1.02158e-05	2.72453e-06	0.000333328	0.000325544	0.00206808	2.56226e-06	4.02277e-07	3.46947e-06	9.48756e-06	2.30327e-06	0.0014316	0.000337278	0.00399998	0.000486724	1.14104e-07	3.49606e-06	9.29704e-06	2.40768e-06	5.6297e-05	0.000290884	0.0044922	4.23443e-05	9.83108e-08	3.4783e-06	8.39433e-06	2.31718e-06	8.13666e-05	0.000327383	0.00442325	0.000365899	8.43555e-08	3.06268e-06	8.03373e-06	2.31361e-06	7.09489e-05	0.000254224	0.00407739	9.04086e-05	8.44074e-08	5.66721e-07	6.66174e-06	2.32286e-06	9.77132e-05	0.000257217	0.00405523	8.47818e-05	8.41465e-08	1.73806e-07	6.28432e-06	2.34928e-06	9.33621e-05	0.000259502	0.00381648	9.1479e-05	8.41294e-08	9.98521e-08	6.89631e-06	2.41062e-06	0.000103339	0.000259694	0.00380159	9.22092e-05	8.41409e-08	1.06019e-07	0.000229101	2.55278e-06	9.47557e-05	0.000256047	0.00354191	9.09397e-05	8.0094e-08	8.12893e-07	1.59718e-05	1.0682e-05	0.000151684	0.00025376	0.00297898	9.036e-05	8.03102e-08	1.7138e-05	2.66466e-05	4.04594e-05	9.28621e-05	0.000253575	0.000548853	9.03791e-05	8.29139e-08	0.0014203	7.11563e-05	5.87255e-05	1.22487e-05	0.000253554	0.000227638	9.0377e-05	6.93713e-07	0.00166056	9.60825e-05	5.86635e-05	7.22514e-05	0.000253552	0.00022176	9.03774e-05	1.06218e-06	0.00164447	9.59817e-05	6.21928e-05	5.09669e-05	0.000253551	0.000184989	9.03774e-05	1.23366e-05	0.00159407	9.56667e-05	5.84858e-05	0.000102442	0.000255359	0.000218993	9.10215e-05	6.97212e-05	0.00031973	9.56652e-05	5.84878e-05	0.000105006	0.000257236	0.000221077	9.13753e-05	6.68543e-05	0.000309552	9.56651e-05	5.84876e-05	0.000103827	0.000251529	0.000221129	9.13714e-05	6.67994e-05	0.000309431	9.56651e-05	5.84876e-05	0.000101464	0.000248916	0.00022113	9.13728e-05	6.67988e-05	0.000325041	9.56651e-05	5.84785e-05	0.000101471	0.000248253	0.000221041	8.93229e-05	6.67988e-05	0.000324485	9.56651e-05	5.83935e-05	0.000101468	0.000248004	0.000221872	8.85219e-05	7.64576e-05	0.000329478	9.56651e-05	5.83935e-05	0.000101462	0.000247895	0.000221873	8.82543e-05	7.6449e-05	0.000329863	9.5772e-05	5.83935e-05	0.000101462	0.000247846	0.000221873	8.81723e-05	7.6449e-05	0.000329841	9.61426e-05	5.83935e-05	0.000101447	0.000250652	0.000221873	8.81445e-05	7.6449e-05	0.000329846	9.66042e-05	5.83935e-05	0.000101447	0.000254065	0.000221873	8.81349e-05	7.6449e-05	0.000321828	9.77737e-05	5.83935e-05	0.000101447	0.000254072	0.000221873	8.91371e-05	7.6449e-05	0.000323723	9.95278e-05	5.83935e-05	0.000101447	0.000250956	0.000221873	9.02291e-05	7.6449e-05	0.000323726	9.95387e-05	5.83935e-05	0.000101447	0.000216155	0.000221873	9.02276e-05	7.6449e-05	0.000323726	9.94834e-05	5.83935e-05	0.000101447	0.000208191	0.000221873	9.02286e-05	7.6449e-05	0.000323726	9.94758e-05	5.83935e-05	0.000101447	0.000209324	0.000221873	8.91236e-05	7.6449e-05	0.000323726	9.94758e-05	5.83935e-05	0.000101447	0.000210485	0.000221873	8.63161e-05	7.6449e-05	0.000323726	9.94758e-05	5.83935e-05	0.000101447	0.00021159	0.000221873	8.12728e-05	7.6449e-05	0.000323726	9.94758e-05	5.83935e-05	0.000101447	0.000213838	0.000221873	6.32158e-05	7.6449e-05	0.000323726	9.94758e-05	5.83935e-05	0.000101447	0.000221472	0.000221873	7.25444e-06	7.6449e-05	0.000323726	9.94758e-05	5.83935e-05	0.000101447	0.000221666	0.000221891	6.76486e-06	7.6449e-05	0.000325388	9.94758e-05	5.83935e-05	0.000101447	0.000221668	0.000220497	6.80838e-06	7.6449e-05	0.000323756	9.94758e-05	5.83935e-05	0.000101447	0.000221668	0.000220304	6.77673e-06	7.6449e-05	0.000323536	9.94758e-05	5.83935e-05	0.000101447	0.000221668	0.000220265	4.17387e-06	7.6449e-05	0.000323514	9.94758e-05	5.83935e-05	0.000101447	0.000221668	0.000220255	4.26702e-06	7.6449e-05	0.000323513	0	0	0	0	0	0	0	0	0.000281375	0.000281375	0.000281375	0.000281375	0.000281375	0.000281375	0.000281375	0.000281375	0.00350222	0.00350222	0.00350222	0.00350222	0.00350222	0.00350222	0.00350222	0.00350222	0.00351661	0.00351661	0.00351661	0.00351661	0.00351661	0.00351661	0.00351661	0.00351661	0.00342438	0.00342438	0.00342438	0.00342438	0.00342438	0.00342438	0.00342438	0.00342438	0.00351889	0.00351889	0.00351889	0.00351889	0.00351889	0.00351889	0.00351889	0.00351889	0.00352152	0.00352152	0.00352152	0.00352152	0.00352152	0.00352152	0.00352152	0.00352152	0.00352161	0.00352161	0.00352161	0.00352161	0.00352161	0.00352161	0.00352161	0.00352161	0.00352161	0.00352161	0.00352161	0.00352161	0.00352161	0.00352161	0.00352161	0.00352161	0.00352161	0.00352161	0.00352161	0.00352161	0.00352161	0.00352161	0.00352161	0.00352161	0.0172406	0.00632459	0.00365483	0.00365483	0.00355795	0.00355656	0.00355643	0.00355636	5.91982	0.104864	0.000538693	0.0432497	0.000563273	0.128464	0.00387642	0.000788117	6.23502	0.630736	0.000412975	0.0357763	0.000803831	0.00653234	0.00195857	0.00107433	6.23502	5.51448	0.0010077	0.0793585	0.000294212	0.0715983	0.0012993	0.00107295	6.23502	6.23502	0.232518	0.0312815	0.000322771	0.09993	0.00107991	0.00107476	6.23502	6.23502	1.11876	0.0572269	0.000281114	0.134698	0.00107525	0.00107616	6.23502	6.23502	6.20142	0.0123342	0.000283676	0.013967	0.00108593	0.00107632	6.23502	6.23502	6.23502	0.00870248	0.00028369	0.00529727	0.00108084	0.00107628	6.23502	6.23502	6.23502	0.00861971	0.000287204	0.00547046	0.00108083	0.00107667	6.23502	6.23502	6.23502	0.00863166	0.000291769	0.00552501	0.0010808	0.00109745	6.23502	6.23502	6.23502	0.00844005	0.000292571	0.00540543	0.00110098	0.00109266	6.23502	6.23502	6.23502	0.00796637	0.00029375	0.00527664	0.00110089	0.000656752	6.23502	6.23502	6.23502	0.00789794	0.000314412	0.00527173	0.00109765	0.000296876	6.23502	6.23502	6.23502	0.00788842	0.000329672	0.00527118	0.00104487	0.000293586	6.23502	6.23502	6.23502	0.00788729	0.000334746	0.00527117	0.000930449	0.000293374	6.23502	6.23502	6.23502	0.00788714	0.000322682	0.00527117	0.000477644	0.0002836	6.23502	6.23502	6.23502	0.00797699	0.000331656	0.00533125	0.00029845	0.000283244	6.23502	6.23502	6.23502	0.00836136	0.000332307	0.00542581	0.00030042	0.000283253	6.23502	6.23502	6.23502	0.00829672	0.000332323	0.00542958	0.000300485	0.000283255	6.23502	6.23502	6.23502	0.00801615	0.000332323	0.00542979	0.000300485	0.000283257	6.23502	6.23502	6.23502	0.00794268	0.000331569	0.00536335	0.000300485	0.00028323	6.23502	6.23502	6.23502	0.00791794	0.000331769	0.00527217	0.000300317	0.000283211	6.23502	6.23502	6.23502	0.00790769	0.00033177	0.0052449	0.000300335	0.000283211	6.23502	6.23502	6.23502	0.00790314	0.00033177	0.00523663	0.000300335	0.000283211	6.23502	6.23502	6.23502	0.00794986	0.00033177	0.00523385	0.000300335	0.000283211	6.23502	6.23502	6.23502	0.00826462	0.00033177	0.00523292	0.000300335	0.000283209	6.23502	6.23502	6.23502	0.00828227	0.00033177	0.0052649	0.000300335	0.000283213	6.23502	6.23502	6.23502	0.00838558	0.00033177	0.0053755	0.000300335	0.000283213	6.23502	6.23502	6.23502	0.00321828	0.00033177	0.0053791	0.000300335	0.000283213	6.23502	6.23502	6.23502	0.00217287	0.00033177	0.00537927	0.000300335	0.000283213	6.23502	6.23502	6.23502	0.00217531	0.00033177	0.0054459	0.000300335	0.000283213	6.23502	6.23502	6.23502	0.0021953	0.00033177	0.0051897	0.000300335	0.000283213	6.23502	6.23502	6.23502	0.00221454	0.00033177	0.00473387	0.000300335	0.000283213	6.23502	6.23502	6.23502	0.00221714	0.00033177	0.00333099	0.000300335	0.000283213	6.23502	6.23502	6.23502	0.00233739	0.00033177	0.000805718	0.000300335	0.000283213	6.23502	6.23502	6.23502	0.00234144	0.000332038	0.000780491	0.000300335	0.000283214	6.23502	6.23502	6.23502	0.0023415	0.000331337	0.000775411	0.000300335	0.000283214	6.23502	6.23502	6.23502	0.0023415	0.000331207	0.000775459	0.000300335	0.000283215	6.23502	6.23502	6.23502	0.0023415	0.000331176	0.000806953	0.000300335	0.000283215	6.23502	6.23502	6.23502	0.0023415	0.000331167	0.000806799	0.000300335	0.000283215	0	0	0	0	0	0	0	0	0.000450601	0.000450601	0.000450601	0.000450601	0.000450601	0.000450601	0.000450601	0.000450601	0.0013634	0.0013634	0.0013634	0.0013634	0.0013634	0.0013634	0.0013634	0.0013634	0.00135534	0.00135534	0.00135534	0.00135534	0.00135534	0.00135534	0.00135534	0.00135534	0.0011151	0.0011151	0.0011151	0.0011151	0.0011151	0.0011151	0.0011151	0.0011151	0.00113541	0.00113541	0.00113541	0.00113541	0.00113541	0.00113541	0.00113541	0.00113541	0.00113567	0.00113567	0.00113567	0.00113567	0.00113567	0.00113567	0.00113567	0.00113567	0.00113564	0.00113564	0.00113564	0.00113564	0.00113564	0.00113564	0.00113564	0.00113564	0.00113564	0.00113564	0.00113564	0.00113564	0.00113564	0.00113564	0.00113564	0.00113564	0.00113564	0.00113564	0.00113564	0.00113564	0.00113564	0.00113564	0.00113564	0.00113564	0.313602	0.00955797	0.00138067	0.00163969	0.00125789	0.00125421	0.0012529	0.00125221	0.0155239	0.0271364	0.00171788	3.82419e-06	0.0687779	5.67517e-07	2.39197e-05	0.798744	0.0013939	0.0444998	0.0122144	1.93307e-06	0.0368135	0.00324461	0.156189	9.964	0.00131691	0.0578163	0.147128	6.764e-07	0.116976	9.21658e-07	0.119524	9.98491	0.00134139	0.0578571	3.55708	3.1124e-06	0.183553	9.36457e-06	0.124329	9.98491	5.54973e-06	0.00837424	9.98491	7.19386e-07	0.346412	4.20098e-07	0.128022	9.98491	1.12229e-05	0.00586444	9.98491	6.79625e-06	0.995503	2.15075e-05	0.135168	9.98491	3.68732e-05	0.00575511	9.98491	7.03991e-06	9.35854	2.41613e-05	0.142017	9.98491	3.75103e-05	0.0058175	9.98491	6.93381e-06	9.98491	2.03801e-05	0.149409	9.98491	3.36539e-06	0.00226467	9.98491	6.91854e-06	9.98491	2.00549e-05	0.157891	9.98491	7.86345e-08	0.00207928	9.98491	5.53423e-06	9.98491	1.60324e-05	0.19982	9.98491	6.64671e-05	0.000879333	9.98491	5.98383e-06	9.98491	1.6525e-05	0.273129	9.98491	3.86544e-05	0.000307216	9.98491	6.02695e-06	9.98491	1.65212e-05	0.474055	9.98491	3.71805e-05	0.000235269	9.98491	6.03301e-06	9.98491	1.65227e-05	1.79427	9.98491	3.81077e-05	1.27674e-05	9.98491	6.03363e-06	9.98491	1.65226e-05	9.98164	9.98491	0.000118286	1.97024e-05	9.98491	6.03371e-06	9.98491	1.65226e-05	9.98491	9.98491	0.000118601	2.05751e-05	9.98491	6.74596e-06	9.98491	1.8473e-05	9.98491	9.98491	0.000118597	2.05741e-05	9.98491	6.32496e-06	9.98491	1.80783e-05	9.98491	9.98491	0.000118596	2.05742e-05	9.98491	5.59242e-06	9.98491	1.80793e-05	9.98491	9.98491	0.000118596	2.05742e-05	9.98491	5.81701e-06	9.98491	1.80789e-05	9.98491	9.98491	0.000118596	8.8341e-05	9.98491	5.86128e-06	9.98491	1.60224e-05	9.98491	9.98491	0.000118596	8.84756e-05	9.98491	5.87695e-06	9.98491	1.64357e-05	9.98491	9.98491	0.000118596	8.84757e-05	9.98491	5.8837e-06	9.98491	1.6558e-05	9.98491	9.98491	2.438e-07	8.84757e-05	9.98491	5.88675e-06	9.98491	1.65956e-05	9.98491	9.98491	2.46292e-07	8.84757e-05	9.98491	6.25461e-06	9.98491	1.66084e-05	9.98491	9.98491	2.49867e-07	8.84757e-05	9.98491	5.9964e-06	9.98491	1.66127e-05	9.98491	9.98491	2.57838e-07	8.84757e-05	9.98491	5.99877e-06	9.98491	1.76483e-05	9.98491	9.98491	2.70421e-07	8.84757e-05	9.98491	6.76897e-06	9.98491	1.7086e-05	9.98491	9.98491	2.71447e-07	8.84757e-05	9.98491	2.68889e-05	9.98491	1.70893e-05	9.98491	9.98491	5.98695e-06	8.84757e-05	9.98491	4.70657e-05	9.98491	1.70891e-05	9.98491	9.98491	5.9878e-06	8.84757e-05	9.98491	4.67425e-05	9.98491	1.92827e-05	9.98491	9.98491	5.9878e-06	8.84757e-05	9.98491	4.64078e-05	9.98491	2.08783e-05	9.98491	9.98491	5.9878e-06	8.84757e-05	9.98491	4.60984e-05	9.98491	2.42095e-05	9.98491	9.98491	5.9878e-06	8.84757e-05	9.98491	4.31556e-05	9.98491	4.36244e-05	9.98491	9.98491	5.9878e-06	8.84757e-05	9.98491	4.16006e-05	9.98491	0.00129674	9.98491	9.98491	5.9878e-06	8.84757e-05	9.98491	4.15931e-05	9.98491	0.00141017	9.98491	9.98491	5.9878e-06	8.84757e-05	9.98491	4.15937e-05	9.98491	0.00132864	9.98491	9.98491	5.9878e-06	8.84757e-05	9.98491	4.15937e-05	9.98491	0.00133312	9.98491	9.98491	5.9878e-06	8.84757e-05	9.98491	4.15937e-05	9.98491	0.00194199	9.98491	9.98491	5.9878e-06	8.84757e-05	9.98491	4.15937e-05	9.98491	0.0019144	9.98491	9.98491	0	0	0	0	0	0	0	0	0.000582803	0.000582803	0.000582803	0.000582803	0.000582803	0.000582803	0.000582803	0.000582803	0.007051	0.007051	0.007051	0.007051	0.007051	0.007051	0.007051	0.007051	0.00720368	0.00720368	0.00720368	0.00720368	0.00720368	0.00720368	0.00720368	0.00720368	0.00226284	0.00226284	0.00226284	0.00226284	0.00226284	0.00226284	0.00226284	0.00226284	0.00226817	0.00226817	0.00226817	0.00226817	0.00226817	0.00226817	0.00226817	0.00226817	0.00226847	0.00226847	0.00226847	0.00226847	0.00226847	0.00226847	0.00226847	0.00226847	0.00226845	0.00226845	0.00226845	0.00226845	0.00226845	0.00226845	0.00226845	0.00226845	0.00226845	0.00226845	0.00226845	0.00226845	0.00226845	0.00226845	0.00226845	0.00226845	0.00226845	0.00226845	0.00226845	0.00226845	0.00226845	0.00226845	0.00226845	0.00226845	12.6052	0.297178	0.00497447	0.0195825	0.00414719	0.00414719	0.00407524	0.00403722	12.9144	5.59469	0.00158981	0.0204085	0.0323083	0.00403332	0.00101119	0.0682233	12.9144	12.9144	0.00772871	0.0102972	0.062748	0.00196445	0.0106346	0.474725	12.9144	12.9144	0.125093	0.0124968	0.0846098	0.00297233	0.00213613	5.79822	12.9144	12.9144	7.3052	0.00808611	0.105311	0.00433819	0.00190471	12.9144	12.9144	12.9144	12.9144	0.00232858	0.113565	0.00245055	0.00187742	12.9144	12.9144	12.9144	12.9144	0.00129951	0.109924	0.00109823	0.00192407	12.9144	12.9144	12.9144	12.9144	0.00131137	0.10652	0.00107339	0.00191194	12.9144	12.9144	12.9144	12.9144	0.00132881	0.0971684	0.00110224	0.00191127	12.9144	12.9144	12.9144	12.9144	0.00133037	0.204018	0.00110486	0.00191155	12.9144	12.9144	12.9144	12.9144	0.000360852	0.409326	0.000299682	0.00497532	12.9144	12.9144	12.9144	12.9144	0.00035313	1.40979	0.000295417	0.00510656	12.9144	12.9144	12.9144	12.9144	0.000352708	12.3985	0.000295401	0.00522864	12.9144	12.9144	12.9144	12.9144	0.000352659	12.9144	0.000295394	0.0114913	12.9144	12.9144	12.9144	12.9144	0.000352654	12.9144	0.000295395	0.00946322	12.9144	12.9144	12.9144	12.9144	0.000352653	12.9144	0.000295395	0.00324515	12.9144	12.9144	12.9144	12.9144	0.000677171	12.9144	0.000567225	0.00071973	12.9144	12.9144	12.9144	12.9144	0.000686818	12.9144	0.000571941	0.000703795	12.9144	12.9144	12.9144	12.9144	0.000339787	12.9144	0.000571961	0.000703792	12.9144	12.9144	12.9144	12.9144	0.000333657	12.9144	0.000571963	0.000703791	12.9144	12.9144	12.9144	12.9144	0.00033235	12.9144	0.000282836	0.000703792	12.9144	12.9144	12.9144	12.9144	0.000331859	12.9144	0.000280744	0.000644587	12.9144	12.9144	12.9144	12.9144	0.000331646	12.9144	0.00028037	0.000644345	12.9144	12.9144	12.9144	12.9144	0.00033155	12.9144	0.000280257	0.000644344	12.9144	12.9144	12.9144	12.9144	0.000471421	12.9144	0.000280219	0.000644344	12.9144	12.9144	12.9144	12.9144	0.000481458	12.9144	0.000280206	0.000644344	12.9144	12.9144	12.9144	12.9144	0.000481491	12.9144	0.000398462	0.000644344	12.9144	12.9144	12.9144	12.9144	0.000973643	12.9144	0.000401338	0.000644344	12.9144	12.9144	12.9144	12.9144	0.000793615	12.9144	0.000401321	0.000644344	12.9144	12.9144	12.9144	12.9144	0.00076429	12.9144	0.000401321	0.000644344	12.9144	12.9144	12.9144	12.9144	0.000769884	12.9144	0.00081156	0.000644344	12.9144	12.9144	12.9144	12.9144	0.000775749	12.9144	0.000802428	0.000644344	12.9144	12.9144	12.9144	12.9144	0.000781343	12.9144	0.000781512	0.000644344	12.9144	12.9144	12.9144	12.9144	0.000552788	12.9144	0.000708034	0.000644344	12.9144	12.9144	12.9144	12.9144	0.000579029	12.9144	0.000576394	0.000644344	12.9144	12.9144	12.9144	12.9144	0.000579794	12.9144	0.00057958	0.000644344	12.9144	12.9144	12.9144	12.9144	0.000579802	12.9144	0.000407529	0.000644344	12.9144	12.9144	12.9144	12.9144	0.000579802	12.9144	0.000407334	0.000644344	12.9144	12.9144	12.9144	12.9144	0.000579802	12.9144	0.00312779	0.000644344	12.9144	12.9144	12.9144	12.9144	0.000579802	12.9144	0.00318046	0.000644344	12.9144	0	0	0	0	0	0	0	0	-0.000127811	-0.000127811	-0.000127811	-0.000127811	-0.000127811	-0.000127811	-0.000127811	-0.000127811	-0.000240416	-0.000240416	-0.000240416	-0.000240416	-0.000240416	-0.000240416	-0.000240416	-0.000240416	-0.000241031	-0.000241031	-0.000241031	-0.000241031	-0.000241031	-0.000241031	-0.000241031	-0.000241031	-4.1261e-06	-4.1261e-06	-4.1261e-06	-4.1261e-06	-4.1261e-06	-4.1261e-06	-4.1261e-06	-4.1261e-06	-4.11149e-06	-4.11149e-06	-4.11149e-06	-4.11149e-06	-4.11149e-06	-4.11149e-06	-4.11149e-06	-4.11149e-06	-4.11139e-06	-4.11139e-06	-4.11139e-06	-4.11139e-06	-4.11139e-06	-4.11139e-06	-4.11139e-06	-4.11139e-06	-4.11144e-06	-4.11144e-06	-4.11144e-06	-4.11144e-06	-4.11144e-06	-4.11144e-06	-4.11144e-06	-4.11144e-06	-4.11144e-06	-4.11144e-06	-4.11144e-06	-4.11144e-06	-4.11144e-06	-4.11144e-06	-4.11144e-06	-4.11144e-06	-4.11144e-06	-4.11144e-06	-4.11144e-06	-4.11144e-06	-4.11144e-06	-4.11144e-06	-4.11144e-06	-4.11144e-06	-2.76491	-0.00809714	-4.11305e-05	-0.00809714	-3.46323e-05	-4.11305e-05	-3.46323e-05	-3.15521e-05	-2.30547e-05	-0.0205205	-1.38554e-05	-0.145139	-1.2729e-06	-0.00218933	-0.000137529	-1.30271e-06	-2.83197	-0.0282944	-3.57415e-06	-0.0509061	-1.43434e-06	-9.04293e-05	-1.54858e-05	-7.41109e-07	-1.92968e-05	-0.0285792	-9.14868e-07	-0.204571	-4.39724e-07	-0.0017778	-4.18508e-05	-7.45052e-07	-2.83198	-0.0295836	-4.31288e-06	-0.0241777	-4.68256e-07	-0.00133304	-3.60378e-05	-7.43083e-07	-5.55755e-12	-0.000110386	-3.1736e-06	-0.000827418	-3.82019e-07	-0.00134801	-3.2645e-05	-8.33993e-07	-0.00636716	-0.000136634	-3.21477e-06	-0.000225133	-4.13878e-07	-0.000164205	-3.23276e-05	-4.64826e-06	-0.00273876	-0.000136199	-3.74823e-06	-0.000220904	-4.15098e-07	-0.000157667	-3.23759e-05	-1.54924e-05	-0.0029613	-0.000134499	-3.24893e-06	-0.000222995	-4.40297e-07	-0.000171122	-3.23829e-05	-2.72731e-05	-1.92327e-09	-1.35847e-06	-4.49567e-06	-0.0002233	-8.16799e-06	-0.000172356	-3.23785e-05	-0.00107812	-9.11382e-10	-1.32323e-06	-6.14851e-05	-2.29543e-06	-8.79686e-06	-1.77217e-06	-0.000596884	-0.000137308	-6.07144e-11	-5.85581e-07	-0.000299105	-2.18683e-06	-1.05136e-05	-1.74134e-06	-0.000592935	-7.53724e-05	-5.38855e-11	-2.89114e-07	-1.56931e-05	-2.17678e-06	-6.2561e-05	-1.74142e-06	-0.000581073	-4.061e-05	-1.83779e-11	-2.35661e-07	-0.000151353	-2.17538e-06	-0.000135342	-1.74132e-06	-0.00027796	-3.64935e-05	-1.28278e-11	-2.00362e-08	-9.09522e-05	-2.17524e-06	-0.000359761	-1.74132e-06	-0.00028391	-4.64131e-05	-1.609e-08	-1.91071e-07	-0.000948677	-2.17522e-06	-0.000101246	-1.74132e-06	-0.0007219	-8.3165e-06	-1.61217e-08	-1.97684e-07	-0.00014975	-2.14556e-05	-8.47256e-05	-1.71759e-05	-0.000182618	-4.2972e-05	-1.61223e-08	-1.97677e-07	-0.000132067	-2.23584e-05	-8.38952e-05	-1.74134e-05	-0.000185793	-4.39588e-05	-1.61224e-08	-1.97677e-07	-0.000255519	-1.9022e-06	-8.38759e-05	-1.74131e-05	-0.000185817	-4.39719e-05	-1.61224e-08	-1.97677e-07	-0.000259019	-1.8557e-06	-8.38755e-05	-1.74132e-05	-0.000185818	-4.6021e-05	-1.61224e-08	-6.78223e-07	-0.000259001	-1.84692e-06	-5.19817e-05	-1.47928e-06	-0.000185818	-4.1215e-05	-1.61224e-08	-6.78763e-07	-9.34623e-05	-1.84385e-06	-5.17872e-05	-1.45931e-06	-0.000115162	-4.05937e-05	-1.61224e-08	-6.78763e-07	-9.3582e-05	-1.84253e-06	-5.17874e-05	-1.45387e-06	-0.000115226	-4.05472e-05	-8.74847e-11	-6.78763e-07	-9.94064e-05	-1.84193e-06	-5.17874e-05	-1.45221e-06	-0.000115226	-4.05501e-05	-8.62902e-11	-6.78763e-07	-9.94106e-05	-6.31867e-06	-5.17874e-05	-1.45164e-06	-0.000115226	-4.05495e-05	-8.47823e-11	-6.78763e-07	-9.94106e-05	-6.48813e-06	-5.17874e-05	-1.45145e-06	-0.000115226	-3.96364e-05	-8.14359e-11	-6.78763e-07	-9.94106e-05	-6.48645e-06	-5.17874e-05	-4.97964e-06	-0.000115226	-3.93954e-05	-7.65345e-11	-6.78763e-07	-9.94106e-05	-7.63518e-05	-5.17874e-05	-5.06478e-06	-0.000115226	-3.93957e-05	-7.62459e-11	-6.78763e-07	-9.94106e-05	-3.17437e-05	-5.17874e-05	-5.06409e-06	-0.000115226	-3.93957e-05	-1.03506e-09	-6.78763e-07	-9.94106e-05	-2.23048e-05	-5.17874e-05	-5.06412e-06	-0.000115226	-3.93957e-05	-1.03507e-09	-6.78763e-07	-9.94106e-05	-2.23979e-05	-5.17874e-05	-5.96109e-05	-0.000115226	-3.93957e-05	-1.03507e-09	-6.78763e-07	-9.94106e-05	-2.24916e-05	-5.17874e-05	-5.72276e-05	-0.000115226	-3.93957e-05	-1.03507e-09	-6.78763e-07	-9.94106e-05	-2.2579e-05	-5.17874e-05	-5.31042e-05	-0.000115226	-3.93957e-05	-1.03507e-09	-6.78763e-07	-9.94106e-05	-6.60232e-06	-5.17874e-05	-3.97217e-05	-0.000115226	-3.93957e-05	-1.03507e-09	-6.78763e-07	-9.94106e-05	-6.74202e-06	-5.17874e-05	-1.14927e-05	-0.000115226	-3.93957e-05	-1.03507e-09	-6.78763e-07	-9.94106e-05	-6.7423e-06	-6.17378e-05	-1.13354e-05	-0.000115226	-3.97203e-05	-1.03507e-09	-6.78763e-07	-9.94106e-05	-6.74224e-06	-6.21638e-05	-3.30346e-06	-0.000115226	-3.99244e-05	-1.03507e-09	-6.78763e-07	-9.94106e-05	-6.74224e-06	-6.22244e-05	-3.30306e-06	-0.000115226	-3.99512e-05	-1.03507e-09	-6.78763e-07	-9.94106e-05	-6.74224e-06	-6.2237e-05	-0.00160587	-0.000115226	-3.99538e-05	-1.03507e-09	-6.78763e-07	-9.94106e-05	-6.74224e-06	-6.22404e-05	-0.00158796	-0.000115226	-3.9954e-05	0	0	0	0	0	0	0	0	2.60094e-05	2.60094e-05	2.60094e-05	2.60094e-05	2.60094e-05	2.60094e-05	2.60094e-05	2.60094e-05	2.74111e-06	2.74111e-06	2.74111e-06	2.74111e-06	2.74111e-06	2.74111e-06	2.74111e-06	2.74111e-06	2.85361e-06	2.85361e-06	2.85361e-06	2.85361e-06	2.85361e-06	2.85361e-06	2.85361e-06	2.85361e-06	5.07666e-10	5.07666e-10	5.07666e-10	5.07666e-10	5.07666e-10	5.07666e-10	5.07666e-10	5.07666e-10	4.80551e-10	4.80551e-10	4.80551e-10	4.80551e-10	4.80551e-10	4.80551e-10	4.80551e-10	4.80551e-10	4.80524e-10	4.80524e-10	4.80524e-10	4.80524e-10	4.80524e-10	4.80524e-10	4.80524e-10	4.80524e-10	4.80527e-10	4.80527e-10	4.80527e-10	4.80527e-10	4.80527e-10	4.80527e-10	4.80527e-10	4.80527e-10	4.80527e-10	4.80527e-10	4.80527e-10	4.80527e-10	4.80527e-10	4.80527e-10	4.80527e-10	4.80527e-10	4.80527e-10	4.80527e-10	4.80527e-10	4.80527e-10	4.80527e-10	4.80527e-10	4.80527e-10	4.80527e-10	0.00468367	2.72848e-06	4.46385e-08	0.00468367	4.46385e-08	1.75923e-07	6.44228e-08	3.72125e-08	3.32067e-05	6.52919e-08	8.69223e-08	0.0201049	3.29515e-09	4.72386e-07	4.64975e-07	9.76038e-09	2.17614e-05	1.89389e-08	1.70739e-08	0.0298154	1.95584e-09	6.82843e-06	4.10466e-07	6.45272e-09	1.88179e-05	1.41343e-08	3.68616e-10	0.0330187	9.55482e-10	1.36097e-06	4.88812e-06	6.50359e-09	1.81304e-05	1.47334e-08	6.8903e-13	0.035108	9.10342e-10	2.80289e-06	5.14503e-06	6.48263e-09	1.13575e-10	1.88601e-10	4.21023e-13	2.7482e-07	7.56595e-10	2.11137e-07	2.88645e-06	7.66877e-09	1.47212e-10	1.87167e-10	4.30143e-13	2.12204e-07	8.50063e-10	3.39226e-07	2.80284e-06	1.23523e-07	1.74147e-10	1.87836e-10	3.86567e-13	2.0703e-07	8.53695e-10	3.46012e-07	2.83609e-06	8.66104e-07	1.53855e-10	1.87246e-10	3.98335e-13	2.04972e-07	9.17909e-10	3.37413e-07	2.83693e-06	2.16087e-06	5.83138e-17	1.585e-11	3.80581e-13	2.04848e-07	4.49829e-07	3.36546e-07	2.83644e-06	0.00347212	2.87892e-14	1.83391e-11	1.96191e-10	1.26032e-11	5.0524e-07	2.07052e-11	0.000275864	0.000128983	1.85384e-15	2.53425e-10	1.58422e-10	1.25763e-11	6.70314e-07	2.07546e-11	0.000275447	3.17303e-05	4.6165e-15	4.41806e-09	9.54407e-11	1.25716e-11	1.09029e-05	2.07533e-11	0.000266671	6.3009e-06	4.39152e-14	9.3869e-09	3.4329e-09	1.25706e-11	3.46706e-05	2.07534e-11	5.04728e-05	5.26263e-06	8.90412e-14	1.10169e-07	1.57243e-05	1.25705e-11	0.000270841	2.07534e-11	4.9502e-05	1.14654e-05	1.5456e-10	4.28148e-07	0.000257472	1.25705e-11	1.75927e-05	2.07534e-11	0.00063022	3.39646e-07	1.53551e-10	3.77607e-07	4.81057e-05	1.60255e-09	1.25434e-05	2.64574e-09	5.96311e-05	4.83361e-06	1.53544e-10	3.77666e-07	5.76229e-05	1.60556e-09	1.23041e-05	2.64175e-09	6.07848e-05	5.01687e-06	1.53543e-10	3.77663e-07	8.05163e-05	8.71321e-12	1.22985e-05	2.64179e-09	6.08001e-05	5.01937e-06	1.53543e-10	3.77663e-07	7.72223e-05	8.77769e-12	1.22984e-05	2.64177e-09	6.08003e-05	6.57585e-06	1.53543e-10	1.10075e-07	7.72345e-05	8.79787e-12	4.43776e-06	1.4335e-11	6.08003e-05	4.52574e-06	1.53543e-10	1.09755e-07	2.08189e-05	8.80588e-12	4.40456e-06	1.43796e-11	1.41612e-05	4.4153e-06	1.53543e-10	1.09755e-07	2.08077e-05	8.80942e-12	4.40456e-06	1.43942e-11	1.41564e-05	4.40708e-06	2.82962e-08	1.09755e-07	1.95886e-05	8.811e-12	4.40456e-06	1.43987e-11	1.41564e-05	4.40759e-06	2.87126e-08	1.09755e-07	1.95832e-05	1.19621e-10	4.40456e-06	1.44003e-11	1.41564e-05	4.40748e-06	2.92486e-08	1.09755e-07	1.95832e-05	1.18286e-10	4.40456e-06	1.44008e-11	1.41564e-05	3.85069e-06	3.0577e-08	1.09755e-07	1.95832e-05	1.18277e-10	4.40456e-06	1.95498e-10	1.41564e-05	3.81286e-06	3.30119e-08	1.09755e-07	1.95832e-05	2.17977e-08	4.40456e-06	1.94685e-10	1.41564e-05	3.8129e-06	3.31808e-08	1.09755e-07	1.95832e-05	2.03983e-08	4.40456e-06	1.94687e-10	1.41564e-05	3.8129e-06	2.44421e-09	1.09755e-07	1.95832e-05	1.90497e-08	4.40456e-06	1.94686e-10	1.41564e-05	3.8129e-06	2.44376e-09	1.09755e-07	1.95832e-05	1.89332e-08	4.40456e-06	3.58784e-08	1.41564e-05	3.8129e-06	2.44376e-09	1.09755e-07	1.95832e-05	1.88172e-08	4.40456e-06	3.62699e-08	1.41564e-05	3.8129e-06	2.44376e-09	1.09755e-07	1.95832e-05	1.87078e-08	4.40456e-06	3.70118e-08	1.41564e-05	3.8129e-06	2.44376e-09	1.09755e-07	1.95832e-05	1.37131e-09	4.40456e-06	4.02439e-08	1.41564e-05	3.8129e-06	2.44376e-09	1.09755e-07	1.95832e-05	1.31637e-09	4.40456e-06	7.97757e-08	1.41564e-05	3.8129e-06	2.44376e-09	1.09755e-07	1.95832e-05	1.31493e-09	6.41646e-06	8.1489e-08	1.41564e-05	4.00523e-06	2.44376e-09	1.09755e-07	1.95832e-05	1.31492e-09	6.51149e-06	6.0023e-09	1.41564e-05	4.03862e-06	2.44376e-09	1.09755e-07	1.95832e-05	1.31492e-09	6.52593e-06	6.01075e-09	1.41564e-05	4.04302e-06	2.44376e-09	1.09755e-07	1.95832e-05	1.31492e-09	6.52906e-06	9.76716e-05	1.41564e-05	4.04345e-06	2.44376e-09	1.09755e-07	1.95832e-05	1.31492e-09	6.52992e-06	9.70948e-05	1.41564e-05	4.04348e-06	0	0	0	0	0	0	0	0	-7.86171e-05	-7.86171e-05	-7.86171e-05	-7.86171e-05	-7.86171e-05	-7.86171e-05	-7.86171e-05	-7.86171e-05	-3.1626e-05	-3.1626e-05	-3.1626e-05	-3.1626e-05	-3.1626e-05	-3.1626e-05	-3.1626e-05	-3.1626e-05	-3.15359e-05	-3.15359e-05	-3.15359e-05	-3.15359e-05	-3.15359e-05	-3.15359e-05	-3.15359e-05	-3.15359e-05	-4.72027e-10	-4.72027e-10	-4.72027e-10	-4.72027e-10	-4.72027e-10	-4.72027e-10	-4.72027e-10	-4.72027e-10	-4.74064e-10	-4.74064e-10	-4.74064e-10	-4.74064e-10	-4.74064e-10	-4.74064e-10	-4.74064e-10	-4.74064e-10	-4.74066e-10	-4.74066e-10	-4.74066e-10	-4.74066e-10	-4.74066e-10	-4.74066e-10	-4.74066e-10	-4.74066e-10	-4.74063e-10	-4.74063e-10	-4.74063e-10	-4.74063e-10	-4.74063e-10	-4.74063e-10	-4.74063e-10	-4.74063e-10	-4.74063e-10	-4.74063e-10	-4.74063e-10	-4.74063e-10	-4.74063e-10	-4.74063e-10	-4.74063e-10	-4.74063e-10	-4.74063e-10	-4.74063e-10	-4.74063e-10	-4.74063e-10	-4.74063e-10	-4.74063e-10	-4.74063e-10	-4.74063e-10	-3.16858e-05	-9.36303e-07	-1.3514e-07	-0.360257	-1.60498e-07	-3.16858e-05	-9.36303e-07	-1.3514e-07	-5.32844e-07	-4.80149e-07	-4.23277e-07	-0.00375606	-2.09584e-06	-2.27487e-06	-4.6414e-07	-6.3459e-07	-4.20257e-07	-3.32346e-07	-1.0846e-06	-0.0695868	-2.3319e-06	-6.69445e-06	-4.55524e-07	-5.33398e-07	-4.04204e-07	-3.10435e-07	-3.14775e-06	-0.0241333	-6.49639e-06	-2.18799e-06	-1.96432e-07	-5.33275e-07	-4.01315e-07	-3.02951e-07	-6.39566e-07	-0.0750347	-6.26933e-06	-1.46338e-06	-2.14263e-07	-5.33144e-07	-1.46872e-09	-4.07463e-08	-6.6632e-07	-7.63751e-09	-5.19363e-06	-1.07546e-08	-2.81413e-08	-4.40999e-07	-2.26213e-09	-4.10328e-08	-6.37014e-07	-4.21483e-08	-4.88377e-06	-4.33571e-08	-2.82854e-08	-1.2136e-07	-4.15301e-09	-4.11381e-08	-6.08399e-07	-4.29046e-08	-4.87379e-06	-4.44691e-08	-2.82378e-08	-4.91422e-08	-3.96958e-09	-4.15496e-08	-6.76575e-07	-4.25993e-08	-4.66384e-06	-4.23553e-08	-2.82333e-08	-3.21406e-08	-2.83745e-12	-4.9605e-07	-5.30167e-07	-4.2555e-08	-0.0130455	-4.21843e-08	-2.82362e-08	-0.000193167	-7.18643e-12	-5.10082e-07	-0.00187487	-1.67244e-13	-0.011191	-1.65764e-13	-3.32362e-07	-0.000906659	-4.69566e-11	-1.09674e-06	-0.000560391	-1.73707e-13	-0.00993371	-1.68109e-13	-3.32983e-07	-0.00289706	-5.40857e-11	-2.1759e-06	-0.0039463	-1.74313e-13	-0.0026367	-1.68112e-13	-3.3909e-07	-0.0136541	-1.37788e-10	-2.64469e-06	-0.000709175	-1.74398e-13	-0.00154952	-1.68118e-13	-8.34252e-07	-0.0138025	-1.8784e-10	-0.000257069	-0.0015133	-1.74407e-13	-0.020912	-1.68118e-13	-9.41491e-07	-0.0509395	-6.99403e-09	-7.72277e-05	-0.00902944	-1.74409e-13	-0.000298215	-1.68118e-13	-0.000210078	-0.00048317	-6.9811e-09	-7.48725e-05	-0.000232477	-8.79748e-11	-0.00039827	-8.48023e-11	-9.89523e-05	-0.000206563	-6.98086e-09	-7.48764e-05	-0.000314151	-8.52653e-11	-0.000400908	-8.39131e-11	-9.72055e-05	-0.000203446	-6.98082e-09	-7.48762e-05	-0.000219316	-1.05477e-13	-0.00040097	-8.39134e-11	-9.71772e-05	-0.000203404	-6.98082e-09	-7.48762e-05	-0.000216552	-1.07484e-13	-0.000400971	-8.39131e-11	-9.71769e-05	-0.000529491	-6.98082e-09	-7.59136e-06	-0.000216566	-1.0787e-13	-0.000108093	-1.03921e-13	-9.71769e-05	-0.000270007	-6.98082e-09	-7.58942e-06	-7.81506e-05	-1.08006e-13	-0.000108653	-1.04874e-13	-9.85243e-06	-0.000273674	-6.98082e-09	-7.58943e-06	-7.82301e-05	-1.08065e-13	-0.000108653	-1.0512e-13	-9.85829e-06	-0.000273903	-0.000113447	-7.58943e-06	-6.99709e-05	-1.08091e-13	-0.000108653	-1.05195e-13	-9.85829e-06	-0.000273888	-0.000114618	-7.58943e-06	-6.99697e-05	-3.07185e-12	-0.000108653	-1.0522e-13	-9.85829e-06	-0.000273891	-0.000116262	-7.58943e-06	-6.99697e-05	-3.01084e-12	-0.000108653	-1.05229e-13	-9.85829e-06	-0.000169752	-0.000120109	-7.58943e-06	-6.99697e-05	-3.01143e-12	-0.000108653	-2.99026e-12	-9.85829e-06	-0.000170663	-0.000126094	-7.58943e-06	-6.99697e-05	-2.43167e-09	-0.000108653	-2.95745e-12	-9.85829e-06	-0.000170661	-0.000126415	-7.58943e-06	-6.99697e-05	-4.69484e-09	-0.000108653	-2.95775e-12	-9.85829e-06	-0.000170661	-9.91677e-07	-7.58943e-06	-6.99697e-05	-6.10304e-09	-0.000108653	-2.95775e-12	-9.85829e-06	-0.000170661	-9.926e-07	-7.58943e-06	-6.99697e-05	-6.0844e-09	-0.000108653	-2.3883e-09	-9.85829e-06	-0.000170661	-9.926e-07	-7.58943e-06	-6.99697e-05	-6.06545e-09	-0.000108653	-2.44992e-09	-9.85829e-06	-0.000170661	-9.926e-07	-7.58943e-06	-6.99697e-05	-6.04789e-09	-0.000108653	-2.5676e-09	-9.85829e-06	-0.000170661	-9.926e-07	-7.58943e-06	-6.99697e-05	-2.1232e-10	-0.000108653	-3.06657e-09	-9.85829e-06	-0.000170661	-9.926e-07	-7.58943e-06	-6.99697e-05	-2.09039e-10	-0.000108653	-4.94879e-09	-9.85829e-06	-0.000170661	-9.926e-07	-7.58943e-06	-6.99697e-05	-2.09033e-10	-0.000176406	-4.91853e-09	-9.85829e-06	-0.000203449	-9.926e-07	-7.58943e-06	-6.99697e-05	-2.09035e-10	-0.000175422	-1.7312e-10	-9.85829e-06	-0.000202616	-9.926e-07	-7.58943e-06	-6.99697e-05	-2.09035e-10	-0.000175298	-1.7294e-10	-9.85829e-06	-0.000202514	-9.926e-07	-7.58943e-06	-6.99697e-05	-2.09035e-10	-0.000175273	-3.18711e-08	-9.85829e-06	-0.000202505	-9.926e-07	-7.58943e-06	-6.99697e-05	-2.09035e-10	-0.000175266	-3.2028e-08	-9.85829e-06	-0.000202504	0	0	0	0	0	0	0	0	-0.000317415	-0.000317415	-0.000317415	-0.000317415	-0.000317415	-0.000317415	-0.000317415	-0.000317415	-0.000108201	-0.000108201	-0.000108201	-0.000108201	-0.000108201	-0.000108201	-0.000108201	-0.000108201	-0.000111804	-0.000111804	-0.000111804	-0.000111804	-0.000111804	-0.000111804	-0.000111804	-0.000111804	-1.9828e-08	-1.9828e-08	-1.9828e-08	-1.9828e-08	-1.9828e-08	-1.9828e-08	-1.9828e-08	-1.9828e-08	-1.90349e-08	-1.90349e-08	-1.90349e-08	-1.90349e-08	-1.90349e-08	-1.90349e-08	-1.90349e-08	-1.90349e-08	-1.90343e-08	-1.90343e-08	-1.90343e-08	-1.90343e-08	-1.90343e-08	-1.90343e-08	-1.90343e-08	-1.90343e-08	-1.90344e-08	-1.90344e-08	-1.90344e-08	-1.90344e-08	-1.90344e-08	-1.90344e-08	-1.90344e-08	-1.90344e-08	-1.90344e-08	-1.90344e-08	-1.90344e-08	-1.90344e-08	-1.90344e-08	-1.90344e-08	-1.90344e-08	-1.90344e-08	-1.90344e-08	-1.90344e-08	-1.90344e-08	-1.90344e-08	-1.90344e-08	-1.90344e-08	-1.90344e-08	-1.90344e-08	-6.96856e-06	-2.55188e-06	-1.47404e-06	-0.182202	-1.7682e-06	-0.182202	-0.000108078	-1.7682e-06	-1.2793e-06	-1.36033e-07	-1.24539e-06	-0.542012	-8.73307e-08	-0.498082	-0.00075981	-4.35315e-07	-1.07681e-06	-5.84203e-08	-2.79201e-07	-0.0389647	-6.49519e-08	-0.164639	-0.000740903	-4.15036e-07	-9.76463e-07	-4.74827e-08	-1.05212e-08	-1.92086	-2.12126e-08	-1.21659	-0.00664117	-4.17004e-07	-9.50478e-07	-5.00607e-08	-1.52533e-10	-1.04294e-06	-2.11311e-08	-0.00110296	-0.00620709	-4.16341e-07	-1.70861e-07	-2.67619e-08	-1.09154e-10	-2.3795e-05	-1.65561e-08	-2.73574e-05	-8.24372e-05	-4.03492e-07	-1.58537e-07	-2.64922e-08	-1.13839e-10	-1.13399e-05	-1.84564e-08	-1.51252e-05	-8.43409e-05	-4.99246e-06	-1.205e-07	-2.65412e-08	-1.09083e-10	-1.10418e-05	-1.8525e-08	-1.50769e-05	-8.51709e-05	-2.90952e-05	-1.11748e-07	-2.63772e-08	-1.03964e-10	-1.10255e-05	-1.98264e-08	-1.53071e-05	-8.51937e-05	-6.65505e-05	-1.25763e-07	-2.54776e-06	-1.1834e-10	-1.10288e-05	-9.71268e-06	-1.53212e-05	-8.51797e-05	-0.0145339	-1.35616e-05	-2.82077e-06	-5.18254e-08	-6.78584e-10	-1.08001e-05	-9.4275e-10	-7.2369e-06	-0.000641485	-3.53372e-07	-1.62269e-05	-9.83567e-08	-6.61255e-10	-1.39724e-05	-9.35649e-10	-7.21712e-06	-0.000135044	-7.0139e-07	-0.000114209	-1.82691e-07	-6.59606e-10	-0.000179372	-9.35596e-10	-6.99727e-06	-1.64368e-05	-2.54358e-06	-0.000190064	-4.88396e-06	-6.59367e-10	-0.000510866	-9.35578e-10	-1.37725e-06	-1.38838e-05	-3.76773e-06	-0.00349348	-0.00223138	-6.59342e-10	-0.00398395	-9.35578e-10	-1.24211e-06	-2.68419e-05	-3.772e-06	-0.000376043	-0.00703347	-6.59339e-10	-0.000241409	-9.35578e-10	-6.2654e-06	-2.08318e-06	-3.75564e-06	-0.000353593	-0.000800757	-8.40556e-08	-0.000184457	-1.19272e-07	-1.41472e-05	-2.30252e-05	-3.75558e-06	-0.000353692	-0.00100864	-8.58809e-08	-0.000181442	-1.19984e-07	-1.45321e-05	-2.38101e-05	-3.75557e-06	-0.000353689	-0.000518712	-4.66388e-10	-0.000181374	-1.19985e-07	-1.4537e-05	-2.38207e-05	-3.75557e-06	-0.000353689	-0.000506634	-4.62791e-10	-0.000181373	-1.19984e-07	-1.45371e-05	-0.000182946	-3.75557e-06	-8.23752e-05	-0.000506743	-4.6236e-10	-6.54466e-05	-6.51068e-10	-1.45371e-05	-0.000133252	-3.75557e-06	-8.23825e-05	-0.000314055	-4.62238e-10	-6.50743e-05	-6.48514e-10	-4.23704e-06	-0.00013035	-3.75557e-06	-8.23825e-05	-0.000314489	-4.62187e-10	-6.50744e-05	-6.47957e-10	-4.23761e-06	-0.000130133	-0.00182645	-8.23825e-05	-0.000293119	-4.62164e-10	-6.50744e-05	-6.47789e-10	-4.23761e-06	-0.000130147	-0.00181024	-8.23825e-05	-0.000293115	-6.27388e-09	-6.50744e-05	-6.47731e-10	-4.23761e-06	-0.000130144	-0.00182146	-8.23825e-05	-0.000293115	-6.31277e-09	-6.50744e-05	-6.47712e-10	-4.23761e-06	-4.69614e-05	-0.00185013	-8.23825e-05	-0.000293115	-6.3117e-09	-6.50744e-05	-8.79279e-09	-4.23761e-06	-4.65736e-05	-0.00191075	-8.23825e-05	-0.000293115	-1.16318e-06	-6.50744e-05	-8.83225e-09	-4.23761e-06	-4.65741e-05	-0.00191492	-8.23825e-05	-0.000293115	-7.29336e-07	-6.50744e-05	-8.8317e-09	-4.23761e-06	-4.65741e-05	-8.68417e-05	-8.23825e-05	-0.000293115	-5.90451e-07	-6.50744e-05	-8.83168e-09	-4.23761e-06	-4.65741e-05	-8.80379e-05	-8.23825e-05	-0.000293115	-5.89432e-07	-6.50744e-05	-1.62758e-06	-4.23761e-06	-4.65741e-05	-8.80372e-05	-8.23825e-05	-0.000293115	-5.88433e-07	-6.50744e-05	-1.61216e-06	-4.23761e-06	-4.65741e-05	-8.80372e-05	-8.23825e-05	-0.000293115	-5.87461e-07	-6.50744e-05	-1.58448e-06	-4.23761e-06	-4.65741e-05	-8.80372e-05	-8.23825e-05	-0.000293115	-4.32131e-08	-6.50744e-05	-1.49112e-06	-4.23761e-06	-4.65741e-05	-8.80372e-05	-8.23825e-05	-0.000293115	-4.25847e-08	-6.50744e-05	-1.72953e-06	-4.23761e-06	-4.65741e-05	-8.80372e-05	-8.23825e-05	-0.000293115	-4.25574e-08	-9.47987e-05	-1.76185e-06	-4.23761e-06	-6.78479e-05	-8.80372e-05	-8.23825e-05	-0.000293115	-4.25569e-08	-9.59923e-05	-1.29762e-07	-4.23761e-06	-6.83486e-05	-8.80372e-05	-8.23825e-05	-0.000293115	-4.25569e-08	-9.61743e-05	-1.29978e-07	-4.23761e-06	-6.84157e-05	-8.80372e-05	-8.23825e-05	-0.000293115	-4.25569e-08	-9.62138e-05	-7.05289e-10	-4.23761e-06	-6.84222e-05	-8.80372e-05	-8.23825e-05	-0.000293115	-4.25569e-08	-9.62244e-05	-6.99819e-10	-4.23761e-06	-6.84226e-05	0	0	0	0	0	0	0	0	-4.95135e-05	-4.95135e-05	-4.95135e-05	-4.95135e-05	-4.95135e-05	-4.95135e-05	-4.95135e-05	-4.95135e-05	-3.73449e-05	-3.73449e-05	-3.73449e-05	-3.73449e-05	-3.73449e-05	-3.73449e-05	-3.73449e-05	-3.73449e-05	-3.81017e-05	-3.81017e-05	-3.81017e-05	-3.81017e-05	-3.81017e-05	-3.81017e-05	-3.81017e-05	-3.81017e-05	-6.57562e-07	-6.57562e-07	-6.57562e-07	-6.57562e-07	-6.57562e-07	-6.57562e-07	-6.57562e-07	-6.57562e-07	-6.39056e-07	-6.39056e-07	-6.39056e-07	-6.39056e-07	-6.39056e-07	-6.39056e-07	-6.39056e-07	-6.39056e-07	-6.39011e-07	-6.39011e-07	-6.39011e-07	-6.39011e-07	-6.39011e-07	-6.39011e-07	-6.39011e-07	-6.39011e-07	-6.39011e-07	-6.39011e-07	-6.39011e-07	-6.39011e-07	-6.39011e-07	-6.39011e-07	-6.39011e-07	-6.39011e-07	-6.39009e-07	-6.39009e-07	-6.39009e-07	-6.39009e-07	-6.39009e-07	-6.39009e-07	-6.39009e-07	-6.39009e-07	-6.39011e-07	-6.39011e-07	-6.39011e-07	-6.39011e-07	-6.39011e-07	-6.39011e-07	-6.39011e-07	-6.39011e-07	-6.39264e-06	-5.38267e-06	-4.90392e-06	-0.00126064	-5.38267e-06	-1.03444	-0.00126064	-6.39264e-06	-2.65993e-06	-0.000103773	-3.58103e-06	-3.61864e-05	-1.71094e-07	-0.000139238	-0.000241825	-2.81575e-06	-2.69895e-06	-0.000235797	-4.712e-07	-3.26512e-05	-1.91281e-08	-1.095	-0.0549369	-4.83365e-06	-2.89958e-06	-0.000284205	-3.91184e-08	-1.89144e-05	-1.52964e-08	-0.000136211	-0.204039	-4.83222e-06	-2.96594e-06	-0.000261565	-7.66942e-07	-4.78871e-05	-1.27688e-08	-0.914953	-0.0954265	-4.83735e-06	-2.49703e-06	-0.000256608	-5.8015e-07	-8.67864e-08	-1.2745e-08	-6.29481e-11	-0.000911841	-4.52199e-06	-3.83035e-06	-0.000258057	-6.4803e-07	-3.13599e-07	-1.45001e-08	-1.16664e-06	-0.00184342	-7.64652e-05	-8.35001e-06	-0.000256872	-4.32884e-07	-3.0874e-07	-1.45785e-08	-1.28133e-06	-0.00183844	-0.000554064	-8.7314e-06	-0.000253209	-5.0362e-07	-3.01758e-07	-1.612e-08	-1.12276e-06	-0.00183914	-0.00139743	-3.80619e-05	-0.0045199	-3.55811e-07	-3.01125e-07	-3.00384e-07	-1.10855e-06	-0.00183872	-0.00621664	-5.88788e-07	-0.00416797	-8.9766e-06	-3.09454e-09	-3.37806e-07	-1.13877e-08	-1.89327e-05	-0.000202404	-0.000125527	-0.00100702	-1.68819e-06	-3.2231e-09	-4.494e-07	-1.16254e-08	-1.91149e-05	-1.37787e-05	-6.83658e-05	-0.000296695	-2.20744e-05	-3.23439e-09	-7.38334e-06	-1.16228e-08	-1.82956e-05	-3.36985e-07	-3.76401e-05	-0.00020845	-0.000639888	-3.23587e-09	-3.07803e-05	-1.16235e-08	-1.51318e-06	-2.7454e-07	-3.2018e-05	-0.00054371	-0.000325311	-3.23601e-09	-8.3122e-05	-1.16235e-08	-1.17305e-06	-1.2884e-07	-1.43265e-05	-0.000119135	-0.000708827	-3.23604e-09	-2.64378e-05	-1.16235e-08	-1.62679e-08	-6.81397e-08	-1.43727e-05	-0.00012682	-8.41283e-05	-3.19194e-08	-1.97037e-05	-1.14651e-07	-5.86442e-08	-1.01272e-06	-1.43725e-05	-0.000126805	-8.66397e-05	-3.08698e-08	-1.93875e-05	-1.13003e-07	-6.11193e-08	-1.05185e-06	-1.43725e-05	-0.000126806	-5.7908e-05	-2.61942e-09	-1.93801e-05	-1.1301e-07	-6.11628e-08	-1.05239e-06	-1.43725e-05	-0.000126806	-5.92231e-05	-2.70677e-09	-1.93799e-05	-1.13007e-07	-6.11632e-08	-1.44859e-05	-1.43725e-05	-7.85906e-05	-5.92179e-05	-2.72753e-09	-1.20106e-05	-9.60013e-09	-6.11632e-08	-2.14593e-05	-1.43725e-05	-7.87299e-05	-5.17376e-05	-2.73528e-09	-1.1933e-05	-9.78315e-09	-2.09849e-07	-2.09221e-05	-1.43725e-05	-7.87297e-05	-5.17431e-05	-2.73864e-09	-1.1933e-05	-9.8385e-09	-2.09877e-07	-2.08827e-05	-0.000110376	-7.87297e-05	-5.05779e-05	-2.74017e-09	-1.1933e-05	-9.85551e-09	-2.09877e-07	-2.0885e-05	-0.00011073	-7.87297e-05	-5.05855e-05	-9.40375e-09	-1.1933e-05	-9.86129e-09	-2.09877e-07	-2.08846e-05	-0.000111309	-7.87297e-05	-5.05855e-05	-9.03453e-09	-1.1933e-05	-9.86327e-09	-2.09877e-07	-5.62918e-06	-0.000112448	-7.87297e-05	-5.05855e-05	-9.03551e-09	-1.1933e-05	-3.38429e-08	-2.09877e-07	-5.5738e-06	-0.000113752	-7.87297e-05	-5.05855e-05	-1.06367e-07	-1.1933e-05	-3.30306e-08	-2.09877e-07	-5.57385e-06	-0.000113868	-7.87297e-05	-5.05855e-05	-2.07997e-07	-1.1933e-05	-3.30349e-08	-2.09877e-07	-5.57385e-06	-4.10901e-05	-7.87297e-05	-5.05855e-05	-2.56516e-07	-1.1933e-05	-3.30343e-08	-2.09877e-07	-5.57385e-06	-4.11164e-05	-7.87297e-05	-5.05855e-05	-2.53169e-07	-1.1933e-05	-3.88865e-07	-2.09877e-07	-5.57385e-06	-4.11164e-05	-7.87297e-05	-5.05855e-05	-2.49841e-07	-1.1933e-05	-4.13108e-07	-2.09877e-07	-5.57385e-06	-4.11164e-05	-7.87297e-05	-5.05855e-05	-2.46741e-07	-1.1933e-05	-4.62378e-07	-2.09877e-07	-5.57385e-06	-4.11164e-05	-7.87297e-05	-5.05855e-05	-7.11647e-08	-1.1933e-05	-7.27002e-07	-2.09877e-07	-5.57385e-06	-4.11164e-05	-7.87297e-05	-5.05855e-05	-6.55732e-08	-1.1933e-05	-1.29862e-05	-2.09877e-07	-5.57385e-06	-4.11164e-05	-7.87297e-05	-5.05855e-05	-6.546e-08	-1.42258e-05	-1.39509e-05	-2.09877e-07	-9.0499e-06	-4.11164e-05	-7.87297e-05	-5.05855e-05	-6.54595e-08	-1.43891e-05	-4.0657e-06	-2.09877e-07	-9.12644e-06	-4.11164e-05	-7.87297e-05	-5.05855e-05	-6.54595e-08	-1.44122e-05	-4.08315e-06	-2.09877e-07	-9.13656e-06	-4.11164e-05	-7.87297e-05	-5.05855e-05	-6.54595e-08	-1.4417e-05	-2.51231e-10	-2.09877e-07	-9.13757e-06	-4.11164e-05	-7.87297e-05	-5.05855e-05	-6.54595e-08	-1.44183e-05	-2.46272e-10	-2.09877e-07	-9.13763e-06	0	0	0	0	0	0	0	0	-0.000100199	-0.000100199	-0.000100199	-0.000100199	-0.000100199	-0.000100199	-0.000100199	-0.000100199	-8.19232e-05	-8.19232e-05	-8.19232e-05	-8.19232e-05	-8.19232e-05	-8.19232e-05	-8.19232e-05	-8.19232e-05	-8.34828e-05	-8.34828e-05	-8.34828e-05	-8.34828e-05	-8.34828e-05	-8.34828e-05	-8.34828e-05	-8.34828e-05	-2.65174e-05	-2.65174e-05	-2.65174e-05	-2.65174e-05	-2.65174e-05	-2.65174e-05	-2.65174e-05	-2.65174e-05	-2.581e-05	-2.581e-05	-2.581e-05	-2.581e-05	-2.581e-05	-2.581e-05	-2.581e-05	-2.581e-05	-2.58081e-05	-2.58081e-05	-2.58081e-05	-2.58081e-05	-2.58081e-05	-2.58081e-05	-2.58081e-05	-2.58081e-05	-2.58083e-05	-2.58083e-05	-2.58083e-05	-2.58083e-05	-2.58083e-05	-2.58083e-05	-2.58083e-05	-2.58083e-05	-2.58083e-05	-2.58083e-05	-2.58083e-05	-2.58083e-05	-2.58083e-05	-2.58083e-05	-2.58083e-05	-2.58083e-05	-2.58083e-05	-2.58083e-05	-2.58083e-05	-2.58083e-05	-2.58083e-05	-2.58083e-05	-2.58083e-05	-2.58083e-05	-4.71892e-05	-4.63704e-05	-4.59377e-05	-0.00022307	-4.71892e-05	-1.61975	-0.00345469	-5.66059e-05	-0.000253208	-0.000702457	-2.5393e-05	-6.11166e-05	-6.11123e-07	-9.47586e-06	-0.00215099	-4.4002e-06	-0.000285766	-0.00152485	-2.44291e-06	-6.10968e-05	-1.20359e-07	-2.17253	-0.0294731	-3.96016e-06	-0.000305573	-0.0017849	-1.5736e-07	-5.49167e-05	-5.99578e-08	-1.77933e-07	-0.167944	-3.97666e-06	-0.000311353	-0.00170207	-2.28626e-06	-7.22465e-05	-5.3638e-08	-1.84139	-0.0698269	-3.97082e-06	-0.00033232	-0.00175905	-1.87335e-06	-1.16775e-05	-5.3715e-08	-9.51823e-12	-0.00199693	-4.02766e-06	-0.000366361	-0.00175766	-2.02884e-06	-1.65399e-05	-6.20273e-08	-3.79424e-05	-0.00328508	-9.46937e-05	-0.000474905	-0.00174929	-1.62171e-06	-1.61429e-05	-6.23942e-08	-3.9765e-05	-0.00326742	-0.000864426	-0.000499659	-0.00171959	-1.71271e-06	-1.59143e-05	-6.96743e-08	-3.73539e-05	-0.00326911	-0.0024258	-0.000951995	-0.00433824	-1.50825e-06	-1.58976e-05	-1.61254e-07	-3.71224e-05	-0.00326827	-0.00213016	-3.50426e-05	-0.00407357	-3.86113e-06	-4.31088e-06	-1.84093e-07	-1.00648e-05	-0.000177543	-4.8663e-05	-0.000604276	-0.00105653	-2.10996e-06	-4.35069e-06	-2.53784e-07	-1.01448e-05	-0.00018092	-5.45494e-06	-0.000371234	-0.000342525	-5.21479e-06	-4.35345e-06	-6.01238e-06	-1.01434e-05	-0.000173081	-3.22381e-07	-0.000160729	-0.000246343	-0.000251321	-4.35371e-06	-2.79681e-05	-1.01437e-05	-1.83864e-05	-2.60043e-07	-0.000124965	-0.000294282	-0.000184356	-4.35373e-06	-3.81137e-05	-1.01436e-05	-1.60589e-05	-6.66329e-08	-8.65592e-05	-0.000172548	-0.000333745	-4.35374e-06	-3.58175e-05	-1.01436e-05	-5.39542e-08	-8.36393e-08	-8.68417e-05	-0.00018257	-0.000117734	-8.36033e-06	-2.57037e-05	-1.94784e-05	-1.36489e-07	-1.70591e-06	-8.68423e-05	-0.000182546	-0.00011677	-8.29851e-06	-2.52382e-05	-1.93762e-05	-1.41515e-07	-1.77956e-06	-8.68423e-05	-0.000182547	-0.000103147	-4.10265e-06	-2.52273e-05	-1.93769e-05	-1.41596e-07	-1.78057e-06	-8.68424e-05	-0.000182547	-0.000105439	-4.16423e-06	-2.52271e-05	-1.93766e-05	-1.41597e-07	-1.36752e-05	-8.68424e-05	-0.000167191	-0.000105429	-4.18082e-06	-2.20401e-05	-9.58163e-06	-1.41597e-07	-2.74841e-05	-8.68424e-05	-0.000167431	-0.000103056	-4.18719e-06	-2.18789e-05	-9.66185e-06	-1.39667e-06	-2.6719e-05	-8.68424e-05	-0.00016743	-0.000103063	-4.18998e-06	-2.1879e-05	-9.68692e-06	-1.39679e-06	-2.66627e-05	-0.000126508	-0.00016743	-0.00010264	-4.19122e-06	-2.1879e-05	-9.69462e-06	-1.39679e-06	-2.66661e-05	-0.000126167	-0.00016743	-0.000102655	-5.96101e-06	-2.1879e-05	-9.69725e-06	-1.39679e-06	-2.66654e-05	-0.000125798	-0.00016743	-0.000102655	-5.8426e-06	-2.1879e-05	-9.69814e-06	-1.39679e-06	-9.62194e-06	-0.000124795	-0.00016743	-0.000102655	-5.84239e-06	-2.1879e-05	-1.37919e-05	-1.39679e-06	-9.51606e-06	-0.000122813	-0.00016743	-0.000102655	-1.18154e-05	-2.1879e-05	-1.36425e-05	-1.39679e-06	-9.51617e-06	-0.000122709	-0.00016743	-0.000102655	-1.33573e-05	-2.1879e-05	-1.36431e-05	-1.39679e-06	-9.51617e-06	-0.000101668	-0.00016743	-0.000102655	-1.33387e-05	-2.1879e-05	-1.3643e-05	-1.39679e-06	-9.51617e-06	-0.000101691	-0.00016743	-0.000102655	-1.32221e-05	-2.1879e-05	-2.75898e-05	-1.39679e-06	-9.51617e-06	-0.000101691	-0.00016743	-0.000102655	-1.3106e-05	-2.1879e-05	-2.8361e-05	-1.39679e-06	-9.51617e-06	-0.000101691	-0.00016743	-0.000102655	-1.2997e-05	-2.1879e-05	-2.98647e-05	-1.39679e-06	-9.51617e-06	-0.000101691	-0.00016743	-0.000102655	-9.07544e-06	-2.1879e-05	-3.68758e-05	-1.39679e-06	-9.51617e-06	-0.000101691	-0.00016743	-0.000102655	-8.57291e-06	-2.1879e-05	-0.000173531	-1.39679e-06	-9.51617e-06	-0.000101691	-0.00016743	-0.000102655	-8.56098e-06	-2.29826e-05	-0.000181196	-1.39679e-06	-1.38629e-05	-0.000101691	-0.00016743	-0.000102655	-8.56087e-06	-2.3282e-05	-0.000127397	-1.39679e-06	-1.39938e-05	-0.000101691	-0.00016743	-0.000102655	-8.56087e-06	-2.33246e-05	-0.000127808	-1.39679e-06	-1.40111e-05	-0.000101691	-0.00016743	-0.000102655	-8.56087e-06	-2.33334e-05	-2.62744e-07	-1.39679e-06	-1.40128e-05	-0.000101691	-0.00016743	-0.000102655	-8.56087e-06	-2.33358e-05	-2.59514e-07	-1.39679e-06	-1.40129e-05	0	0	0	0	0	0	0	0	-0.000106467	-0.000106467	-0.000106467	-0.000106467	-0.000106467	-0.000106467	-0.000106467	-0.000106467	-0.000306111	-0.000306111	-0.000306111	-0.000306111	-0.000306111	-0.000306111	-0.000306111	-0.000306111	-0.00029823	-0.00029823	-0.00029823	-0.00029823	-0.00029823	-0.00029823	-0.00029823	-0.00029823	-0.000243155	-0.000243155	-0.000243155	-0.000243155	-0.000243155	-0.000243155	-0.000243155	-0.000243155	-0.000252253	-0.000252253	-0.000252253	-0.000252253	-0.000252253	-0.000252253	-0.000252253	-0.000252253	-0.000252262	-0.000252262	-0.000252262	-0.000252262	-0.000252262	-0.000252262	-0.000252262	-0.000252262	-0.000252262	-0.000252262	-0.000252262	-0.000252262	-0.000252262	-0.000252262	-0.000252262	-0.000252262	-0.000252262	-0.000252262	-0.000252262	-0.000252262	-0.000252262	-0.000252262	-0.000252262	-0.000252262	-0.000252262	-0.000252262	-0.000252262	-0.000252262	-0.000252262	-0.000252262	-0.000252262	-0.000252262	-0.000278601	-0.000278309	-0.000278155	-0.000364229	-0.000279417	-0.0697919	-0.00212324	-0.000306692	-0.0022747	-9.58016e-06	-0.000225872	-0.0318351	-0.010826	-1.69363	-0.0116882	-0.00146447	-0.00240118	-4.25664e-06	-0.0024999	-0.0215492	-0.111983	-9.5533e-09	-7.54605e-05	-0.0014386	-0.00224918	-3.5389e-06	-0.0443611	-0.0521404	-0.0509485	-1.766	-9.97534e-06	-0.00143365	-0.0022022	-3.91176e-06	-0.00248314	-0.0110394	-0.0983405	-1.27906e-06	-7.38049e-06	-0.00143529	-0.00201662	-3.54756e-06	-0.00418361	-0.0335861	-0.0606952	-0.0545642	-9.71603e-07	-0.00103231	-0.00107149	-3.52017e-06	-0.00377318	-0.00461904	-0.0693943	-0.000960221	-9.85876e-07	-3.92673e-05	-0.000363738	-3.53627e-06	-0.00583844	-0.00584062	-0.0646914	-0.00129264	-9.81118e-07	-3.99403e-06	-0.000353989	-3.58954e-06	-0.00468116	-0.00596123	-0.0598283	-0.001511	-9.8073e-07	-1.36245e-06	-0.000482391	-4.41276e-06	-0.00757637	-0.00597241	-0.0702665	-0.00153126	-9.80979e-07	-1.35319e-06	-0.033289	-4.59395e-06	-0.00556426	-0.00478081	-0.0570375	-0.00122575	-3.76718e-07	-6.82684e-05	-3.51058e-05	-1.69559e-05	-0.0546153	-0.00455517	-0.045564	-0.00119472	-3.78509e-07	-0.000765928	-8.36024e-05	-5.06223e-05	-0.003716	-0.00454034	-0.00200889	-0.00119526	-3.97e-07	-0.017479	-0.000113653	-6.97479e-05	-0.000112535	-0.00453789	-0.000537794	-0.00119515	-5.12591e-06	-0.0192751	-0.000120933	-7.09467e-05	-0.000111023	-0.00453767	-0.000546289	-0.00119516	-5.95645e-06	-0.00885692	-0.000111873	-6.84943e-05	-6.38151e-05	-0.00453764	-0.000353366	-0.00119516	-1.10833e-06	-0.00813073	-0.000111578	-6.49519e-05	-0.000108373	-0.00507212	-0.000499464	-0.00133616	-3.19746e-06	-0.000360389	-0.000111581	-6.49569e-05	-0.0001103	-0.00529542	-0.000508512	-0.00136161	-3.07671e-06	-0.000365811	-0.000111582	-6.49567e-05	-0.000106554	-0.00469394	-0.000508707	-0.00136127	-3.07479e-06	-0.000365579	-0.000111582	-6.49567e-05	-0.000104455	-0.00451202	-0.00050871	-0.0013613	-3.07477e-06	-0.000951611	-0.000111582	-6.4359e-05	-0.000104464	-0.00447276	-0.000497257	-0.00120652	-3.07477e-06	-0.00136646	-0.000111582	-6.42782e-05	-0.000104226	-0.00445736	-0.000501122	-0.00117958	-1.32024e-05	-0.00140248	-0.000111582	-6.42782e-05	-0.000104221	-0.00445064	-0.000501106	-0.0011717	-1.32e-05	-0.00140517	-0.000116115	-6.42782e-05	-0.000104178	-0.00444762	-0.000501106	-0.0011693	-1.32e-05	-0.00140496	-0.000115129	-6.42782e-05	-0.000104164	-0.00472245	-0.000501106	-0.00116848	-1.32e-05	-0.001405	-0.000113861	-6.42782e-05	-0.000104164	-0.00497046	-0.000501106	-0.0011682	-1.32e-05	-0.000870929	-0.000111236	-6.42782e-05	-0.000104164	-0.00496033	-0.000501106	-0.00124077	-1.32e-05	-0.000884649	-0.000108014	-6.42782e-05	-0.000104164	-0.00559556	-0.000501106	-0.00127812	-1.32e-05	-0.000884549	-0.000107829	-6.42782e-05	-0.000104164	-0.0021634	-0.000501106	-0.00127753	-1.32e-05	-0.000884549	-0.000105703	-6.42782e-05	-0.000104164	-0.0016398	-0.000501106	-0.00127755	-1.32e-05	-0.000884549	-0.000105695	-6.42782e-05	-0.000104164	-0.00167418	-0.000501106	-0.00144143	-1.32e-05	-0.000884549	-0.000105695	-6.42782e-05	-0.000104164	-0.00170229	-0.000501106	-0.00133666	-1.32e-05	-0.000884549	-0.000105695	-6.42782e-05	-0.000104164	-0.00172931	-0.000501106	-0.00116532	-1.32e-05	-0.000884549	-0.000105695	-6.42782e-05	-0.000104164	-0.00164971	-0.000501106	-0.000674015	-1.32e-05	-0.000884549	-0.000105695	-6.42782e-05	-0.000104164	-0.00183161	-0.000501106	-2.83251e-05	-1.32e-05	-0.000884549	-0.000105695	-6.42782e-05	-0.000104164	-0.00183301	-0.000505234	-2.65377e-05	-1.32e-05	-0.00105443	-0.000105695	-6.42782e-05	-0.000104164	-0.00183302	-0.000498431	-2.4984e-05	-1.32e-05	-0.00104284	-0.000105695	-6.42782e-05	-0.000104164	-0.00183302	-0.000497503	-2.48902e-05	-1.32e-05	-0.0010416	-0.000105695	-6.42782e-05	-0.000104164	-0.00183302	-0.000497308	-3.24082e-06	-1.32e-05	-0.00104148	-0.000105695	-6.42782e-05	-0.000104164	-0.00183302	-0.000497256	-3.29995e-06	-1.32e-05	-0.00104147	0	0	0	0	0	0	0	0	-0.000109972	-0.000109972	-0.000109972	-0.000109972	-0.000109972	-0.000109972	-0.000109972	-0.000109972	-0.00013078	-0.00013078	-0.00013078	-0.00013078	-0.00013078	-0.00013078	-0.00013078	-0.00013078	-0.00012967	-0.00012967	-0.00012967	-0.00012967	-0.00012967	-0.00012967	-0.00012967	-0.00012967	-0.000127151	-0.000127151	-0.000127151	-0.000127151	-0.000127151	-0.000127151	-0.000127151	-0.000127151	-0.00012863	-0.00012863	-0.00012863	-0.00012863	-0.00012863	-0.00012863	-0.00012863	-0.00012863	-0.000128631	-0.000128631	-0.000128631	-0.000128631	-0.000128631	-0.000128631	-0.000128631	-0.000128631	-0.000128629	-0.000128629	-0.000128629	-0.000128629	-0.000128629	-0.000128629	-0.000128629	-0.000128629	-0.000128629	-0.000128629	-0.000128629	-0.000128629	-0.000128629	-0.000128629	-0.000128629	-0.000128629	-0.000128629	-0.000128629	-0.000128629	-0.000128629	-0.000128629	-0.000128629	-0.000128629	-0.000128629	-0.000129906	-0.000129901	-0.000129899	-0.000133497	-0.000129957	-0.000630982	-0.000231103	-0.000133497	-6.57844e-06	-0.00044133	-0.000210128	-2.90995e-06	-0.00121425	-6.36625e-06	-2.56749e-05	-0.00206042	-5.97089e-06	-0.000597037	-0.000525076	-2.56478e-06	-0.000637536	-0.000387631	-0.00100223	-0.00463154	-6.1826e-06	-0.000654825	-0.0021518	-1.23446e-06	-0.00178073	-6.46763e-06	-0.000402752	-0.00451026	-6.26389e-06	-0.000612589	-0.0110157	-3.55312e-06	-0.00161261	-1.46162e-05	-0.000484488	-0.00453112	-6.56289e-06	-0.00065356	-0.010395	-1.51499e-06	-0.00178792	-1.08064e-06	-0.000271856	-0.00403844	-1.05575e-05	-0.000660774	-0.0106934	-6.87234e-06	-0.00168782	-1.17341e-05	-0.000276006	-0.00113055	-2.33572e-05	-0.000660596	-0.0085644	-7.01457e-06	-0.00168588	-1.24916e-05	-0.000275113	-0.00047202	-2.36509e-05	-0.00066463	-0.0100705	-6.93683e-06	-0.0016262	-1.13312e-05	-0.000275074	-0.000311374	-2.17452e-05	-0.00068086	-0.00709432	-6.92635e-06	-0.00164415	-1.12306e-05	-0.000275099	-0.000315761	-1.66419e-06	-0.000655115	-0.00998651	-6.77053e-06	-0.00155523	-1.09744e-05	-0.000230751	-0.00144734	-0.000155054	-0.000355381	-0.00187867	-7.12657e-06	-0.00136207	-1.11959e-05	-0.000231194	-0.001317	-0.000106829	-0.000175088	-0.0112058	-7.16005e-06	-0.00035744	-1.11948e-05	-0.000233807	-0.000906814	-0.000101992	-0.000146098	-0.00178372	-7.16472e-06	-0.000218844	-1.11955e-05	-0.000296646	-0.000976361	-0.000103007	-0.000146399	-0.000179441	-7.1652e-06	-0.000217851	-1.11954e-05	-0.000265407	-0.000760754	-0.000102246	-0.000140761	-0.000159601	-7.16527e-06	-0.000184819	-1.11954e-05	-5.77174e-05	-0.000675333	-0.000102393	-0.000145094	-0.000112502	-7.24702e-06	-0.000214397	-1.13232e-05	-4.0351e-05	-0.000198982	-0.00010239	-0.000145084	-0.000110688	-6.94705e-06	-0.00021616	-1.11601e-05	-4.02401e-05	-0.000196324	-0.00010239	-0.000145084	-0.000110739	-6.85157e-06	-0.0002162	-1.11604e-05	-4.02423e-05	-0.000196284	-0.00010239	-0.000145084	-0.00011168	-7.03753e-06	-0.000216201	-1.11603e-05	-4.02423e-05	-0.00025715	-0.00010239	-0.000145003	-0.000111674	-7.07462e-06	-0.00021571	-1.10236e-05	-4.02423e-05	-0.00028884	-0.00010239	-0.000145105	-0.000111659	-7.0878e-06	-0.000216418	-1.11958e-05	-6.49333e-05	-0.000292039	-0.00010239	-0.000145105	-0.000111663	-7.09349e-06	-0.000216417	-1.12446e-05	-6.49231e-05	-0.000292282	-0.000102639	-0.000145105	-0.00011166	-7.09605e-06	-0.000216417	-1.12596e-05	-6.49231e-05	-0.000292266	-0.000103384	-0.000145105	-0.000111666	-7.14106e-06	-0.000216417	-1.12647e-05	-6.49231e-05	-0.00029227	-0.000104362	-0.000145105	-0.000111666	-6.93657e-06	-0.000216417	-1.12664e-05	-6.49231e-05	-0.000255349	-0.000106505	-0.000145105	-0.000111666	-6.93833e-06	-0.000216417	-1.13366e-05	-6.49231e-05	-0.000256587	-0.000109524	-0.000145105	-0.000111666	-7.02452e-06	-0.000216417	-1.11186e-05	-6.49231e-05	-0.000256584	-0.000109712	-0.000145105	-0.000111666	-1.71685e-05	-0.000216417	-1.11201e-05	-6.49231e-05	-0.000256584	-0.000109579	-0.000145105	-0.000111666	-2.44682e-05	-0.000216417	-1.112e-05	-6.49231e-05	-0.000256584	-0.000109587	-0.000145105	-0.000111666	-2.43375e-05	-0.000216417	-1.12579e-05	-6.49231e-05	-0.000256584	-0.000109587	-0.000145105	-0.000111666	-2.42067e-05	-0.000216417	-1.17983e-05	-6.49231e-05	-0.000256584	-0.000109587	-0.000145105	-0.000111666	-2.40853e-05	-0.000216417	-1.2871e-05	-6.49231e-05	-0.000256584	-0.000109587	-0.000145105	-0.000111666	-2.3837e-05	-0.000216417	-1.81148e-05	-6.49231e-05	-0.000256584	-0.000109587	-0.000145105	-0.000111666	-2.3164e-05	-0.000216417	-9.93115e-05	-6.49231e-05	-0.000256584	-0.000109587	-0.000145105	-0.000111666	-2.31587e-05	-0.000216592	-0.000102188	-6.49231e-05	-0.000269526	-0.000109587	-0.000145105	-0.000111666	-2.31589e-05	-0.00021525	-0.000101565	-6.49231e-05	-0.000268473	-0.000109587	-0.000145105	-0.000111666	-2.31589e-05	-0.000215054	-0.000101689	-6.49231e-05	-0.000268342	-0.000109587	-0.000145105	-0.000111666	-2.31589e-05	-0.000215011	-6.9805e-05	-6.49231e-05	-0.00026833	-0.000109587	-0.000145105	-0.000111666	-2.31589e-05	-0.000215	-6.94195e-05	-6.49231e-05	-0.000268329	0	0	0	0	0	0	0	0	0.000327624	0.000327624	0.000327624	0.000327624	0.000327624	0.000327624	0.000327624	0.000327624	0.00144951	0.00144951	0.00144951	0.00144951	0.00144951	0.00144951	0.00144951	0.00144951	0.00143749	0.00143749	0.00143749	0.00143749	0.00143749	0.00143749	0.00143749	0.00143749	0.00137154	0.00137154	0.00137154	0.00137154	0.00137154	0.00137154	0.00137154	0.00137154	0.00140941	0.00140941	0.00140941	0.00140941	0.00140941	0.00140941	0.00140941	0.00140941	0.00141	0.00141	0.00141	0.00141	0.00141	0.00141	0.00141	0.00141	0.00140998	0.00140998	0.00140998	0.00140998	0.00140998	0.00140998	0.00140998	0.00140998	0.00140998	0.00140998	0.00140998	0.00140998	0.00140998	0.00140998	0.00140998	0.00140998	0.00140998	0.00140998	0.00140998	0.00140998	0.00140998	0.00140998	0.00140998	0.00140998	0.00491788	0.00491788	0.001694	0.00147094	0.00144406	0.0014402	0.0014402	0.00144015	0.000539877	0.000149712	0.00122085	0.00387136	0.123345	0.00175427	0.000925619	0.330987	0.000476569	6.65495e-05	0.0197412	0.0019507	0.899898	0.00149887	0.00916173	5.87182	0.000449708	5.73439e-05	0.337288	0.00243963	7.1553	0.00274106	0.00157105	7.25985	0.000442208	5.98547e-05	0.495374	0.00158277	7.25985	0.00370615	0.00140269	7.25985	0.000119612	1.67802e-05	1.09839	0.00220459	7.25985	0.00240382	0.00139823	7.25985	0.000103372	1.67833e-05	6.86639	0.00135378	7.25985	0.00104783	0.00142925	7.25985	7.54216e-05	1.68603e-05	7.25985	0.00137988	7.25985	0.00102226	0.00142608	7.25985	7.2271e-05	1.71585e-05	7.25985	0.00140219	7.25985	0.00105194	0.00142544	7.25985	4.78175e-05	1.21517e-05	7.25985	0.00140407	7.25985	0.00105469	0.00142581	7.25985	0.000904502	1.25613e-05	7.25985	0.00138706	7.25985	0.00104191	0.00148349	7.25985	5.20542e-05	4.08756e-05	7.25985	0.00137116	7.25985	0.00103319	0.001491	7.25985	7.94973e-05	0.000106583	7.25985	0.00136987	7.25985	0.00103311	0.00154981	7.25985	0.000154133	0.00014199	7.25985	0.00136974	7.25985	0.00103309	0.0058838	7.25985	0.000187727	1.84712e-05	7.25985	0.00136972	7.25985	0.00103309	0.00461443	7.25985	0.000240822	2.33572e-05	7.25985	0.00136972	7.25985	0.00103309	0.00120101	7.25985	0.000240312	2.22661e-05	7.25985	0.00137819	7.25985	0.00103947	0.000366814	7.25985	0.00024031	2.22671e-05	7.25985	0.00139112	7.25985	0.00104602	0.00036031	7.25985	0.00024031	2.2267e-05	7.25985	0.00140889	7.25985	0.00104607	0.000360277	7.25985	0.00024031	2.2267e-05	7.25985	0.00138548	7.25985	0.00104607	0.000360276	7.25985	0.00024031	6.17092e-05	7.25985	0.00137908	7.25985	0.00105904	0.000360276	7.25985	0.00024031	6.16583e-05	7.25985	0.00137667	7.25985	0.00105338	0.00035984	7.25985	0.00024031	6.16583e-05	7.25985	0.00137562	7.25985	0.00105186	0.000359857	7.25985	1.74586e-05	6.16583e-05	7.25985	0.00137515	7.25985	0.0010514	0.000359857	7.25985	1.7445e-05	6.16583e-05	7.25985	0.0013665	7.25985	0.00105125	0.000359857	7.25985	1.74638e-05	6.16583e-05	7.25985	0.00139759	7.25985	0.00105119	0.000359857	7.25985	1.75327e-05	6.16583e-05	7.25985	0.00139797	7.25985	0.00104472	0.000359857	7.25985	1.78081e-05	6.16583e-05	7.25985	0.00142999	7.25985	0.0010516	0.000359857	7.25985	1.78449e-05	6.16583e-05	7.25985	0.00124105	7.25985	0.00105159	0.000359857	7.25985	6.62065e-05	6.16583e-05	7.25985	0.00124683	7.25985	0.00105159	0.000359857	7.25985	6.62259e-05	6.16583e-05	7.25985	0.00125882	7.25985	0.00107572	0.000359857	7.25985	6.62259e-05	6.16583e-05	7.25985	0.00127103	7.25985	0.00105958	0.000359857	7.25985	6.62259e-05	6.16583e-05	7.25985	0.00128271	7.25985	0.00103024	0.000359857	7.25985	6.62259e-05	6.16583e-05	7.25985	0.00127808	7.25985	0.000926926	0.000359857	7.25985	6.62259e-05	6.16583e-05	7.25985	0.00135957	7.25985	0.000703903	0.000359857	7.25985	6.62259e-05	6.16583e-05	7.25985	0.00136246	7.25985	0.000705575	0.000359857	7.25985	6.62259e-05	6.16583e-05	7.25985	0.00136251	7.25985	0.000697553	0.000359857	7.25985	6.62259e-05	6.16583e-05	7.25985	0.00136251	7.25985	0.000697965	0.000359857	7.25985	6.62259e-05	6.16583e-05	7.25985	0.00136251	7.25985	0.000710986	0.000359857	7.25985	6.62259e-05	6.16583e-05	7.25985	0.00136251	7.25985	0.000708884	0.000359857	7.25985	0	0	0	0	0	0	0	0	-0.000279082	-0.000279082	-0.000279082	-0.000279082	-0.000279082	-0.000279082	-0.000279082	-0.000279082	-0.00221247	-0.00221247	-0.00221247	-0.00221247	-0.00221247	-0.00221247	-0.00221247	-0.00221247	-0.0021413	-0.0021413	-0.0021413	-0.0021413	-0.0021413	-0.0021413	-0.0021413	-0.0021413	-0.00140281	-0.00140281	-0.00140281	-0.00140281	-0.00140281	-0.00140281	-0.00140281	-0.00140281	-0.00144858	-0.00144858	-0.00144858	-0.00144858	-0.00144858	-0.00144858	-0.00144858	-0.00144858	-0.00144817	-0.00144817	-0.00144817	-0.00144817	-0.00144817	-0.00144817	-0.00144817	-0.00144817	-0.00144817	-0.00144817	-0.00144817	-0.00144817	-0.00144817	-0.00144817	-0.00144817	-0.00144817	-0.00144817	-0.00144817	-0.00144817	-0.00144817	-0.00144817	-0.00144817	-0.00144817	-0.00144817	-0.00144817	-0.00144817	-0.00144817	-0.00144817	-0.00144817	-0.00144817	-0.00144817	-0.00144817	-0.131694	-0.131694	-0.00317547	-0.00220063	-0.00183464	-0.00178744	-0.00178744	-0.00178548	-1.26214	-0.132131	-0.000962551	-0.00338349	-0.0038812	-0.00314262	-0.000742593	-0.0107208	-0.000402131	-0.226291	-0.00241837	-0.00182841	-0.00487939	-0.0019838	-0.00596944	-0.0343254	-3.05179	-0.128997	-0.0121659	-0.00262392	-0.00377582	-0.00273718	-0.00226679	-0.028453	-5.82318e-10	-0.263517	-0.283468	-0.00152327	-0.00398246	-0.00455282	-0.00221443	-0.0298978	-0.08899	-0.00131274	-0.019692	-0.001912	-0.00364935	-0.00208746	-0.00220487	-0.0271389	-0.0321233	-0.00952413	-0.14897	-0.000966606	-0.00347826	-0.000896153	-0.00224165	-0.00777209	-0.0319937	-0.00893416	-0.057356	-0.000980556	-0.00347426	-0.000893105	-0.00223198	-0.00368553	-0.0342987	-0.00897378	-0.105658	-0.000991336	-0.00335268	-0.000918542	-0.00223183	-0.00249949	-0.00210952	-0.00117048	-0.0867734	-0.000992248	-0.00417979	-0.000920384	-0.00223201	-0.00393985	-0.000192067	-0.00115526	-0.106763	-0.00087945	-0.00394163	-0.000815766	-0.00325084	-0.01767	-0.000150395	-0.000311038	-0.203235	-0.000862905	-0.0034736	-0.000808802	-0.00323077	-0.00868651	-0.000101738	-7.56862e-05	-0.0168183	-0.000861547	-0.00099366	-0.00080882	-0.00326519	-0.00284707	-2.68852e-05	-5.21437e-05	-0.0140096	-0.000861366	-0.000584187	-0.000808798	-0.00411818	-0.00316575	-1.75361e-05	-1.0737e-07	-0.000220482	-0.000861347	-0.000669508	-0.000808799	-0.00323848	-0.00328181	-6.89576e-05	-2.79883e-07	-0.00052168	-0.000861345	-0.000507403	-0.000808798	-0.000945382	-0.00228302	-6.91608e-05	-2.97828e-07	-0.000230069	-0.000914949	-0.000593396	-0.000859133	-0.000309273	-0.000678846	-6.91632e-05	-2.97805e-07	-9.77746e-05	-0.000929606	-0.000598312	-0.00086493	-0.000312221	-0.000675573	-6.91636e-05	-2.97806e-07	-0.000159378	-0.00104938	-0.000598415	-0.000864894	-0.000312279	-0.000675441	-6.91636e-05	-2.97806e-07	-0.000162769	-0.001032	-0.000598416	-0.000864894	-0.000312279	-0.000676013	-6.91636e-05	-6.56833e-06	-0.00016275	-0.00102838	-0.000557757	-0.000975893	-0.000312279	-0.000657671	-6.91637e-05	-6.57754e-06	-0.000107605	-0.00102702	-0.000559853	-0.00096951	-0.000306123	-0.000665141	-6.91637e-05	-6.57754e-06	-0.000107656	-0.00102642	-0.000559844	-0.000968194	-0.000306161	-0.000665673	-2.44258e-08	-6.57754e-06	-0.000162828	-0.00102616	-0.000559844	-0.000967788	-0.000306161	-0.000665634	-2.4153e-08	-6.57754e-06	-0.000162782	-0.000965925	-0.000559844	-0.00096765	-0.000306161	-0.000665642	-2.37941e-08	-6.57754e-06	-0.000162782	-0.000985105	-0.000559844	-0.000967604	-0.000306161	-0.000665361	-2.29806e-08	-6.57754e-06	-0.000162782	-0.000984908	-0.000559844	-0.0009109	-0.000306161	-0.000668403	-2.18007e-08	-6.57754e-06	-0.000162782	-0.00123108	-0.000559844	-0.000917528	-0.000306161	-0.000668384	-2.17438e-08	-6.57754e-06	-0.000162782	-0.00089681	-0.000559844	-0.000917415	-0.000306161	-0.000668384	-1.15705e-06	-6.57754e-06	-0.000162782	-0.000819856	-0.000559844	-0.000917415	-0.000306161	-0.000668384	-1.15712e-06	-6.57754e-06	-0.000162782	-0.000825305	-0.000559844	-0.00114675	-0.000306161	-0.000668384	-1.15712e-06	-6.57754e-06	-0.000162782	-0.000830305	-0.000559844	-0.00112722	-0.000306161	-0.000668384	-1.15712e-06	-6.57754e-06	-0.000162782	-0.000835052	-0.000559844	-0.00109602	-0.000306161	-0.000668384	-1.15712e-06	-6.57754e-06	-0.000162782	-0.000750485	-0.000559844	-0.000987352	-0.000306161	-0.000668384	-1.15712e-06	-6.57754e-06	-0.000162782	-0.000779784	-0.000559844	-0.0008471	-0.000306161	-0.000668384	-1.15712e-06	-6.57754e-06	-0.000162782	-0.000780229	-0.000585936	-0.000856763	-0.000306161	-0.000668562	-1.15712e-06	-6.57754e-06	-0.000162782	-0.00078023	-0.000581825	-0.00076615	-0.000306161	-0.000666023	-1.15712e-06	-6.57754e-06	-0.000162782	-0.00078023	-0.000581242	-0.000767547	-0.000306161	-0.000665708	-1.15712e-06	-6.57754e-06	-0.000162782	-0.00078023	-0.000581113	-0.000914986	-0.000306161	-0.000665678	-1.15712e-06	-6.57754e-06	-0.000162782	-0.00078023	-0.000581078	-0.000909077	-0.000306161	-0.000665675	0	0	0	0	0	0	0	0	0.00014263	0.00014263	0.00014263	0.00014263	0.00014263	0.00014263	0.00014263	0.00014263	0.000442211	0.000442211	0.000442211	0.000442211	0.000442211	0.000442211	0.000442211	0.000442211	0.000443265	0.000443265	0.000443265	0.000443265	0.000443265	0.000443265	0.000443265	0.000443265	3.79053e-05	3.79053e-05	3.79053e-05	3.79053e-05	3.79053e-05	3.79053e-05	3.79053e-05	3.79053e-05	3.79734e-05	3.79734e-05	3.79734e-05	3.79734e-05	3.79734e-05	3.79734e-05	3.79734e-05	3.79734e-05	3.79776e-05	3.79776e-05	3.79776e-05	3.79776e-05	3.79776e-05	3.79776e-05	3.79776e-05	3.79776e-05	3.79773e-05	3.79773e-05	3.79773e-05	3.79773e-05	3.79773e-05	3.79773e-05	3.79773e-05	3.79773e-05	3.79774e-05	3.79774e-05	3.79774e-05	3.79774e-05	3.79774e-05	3.79774e-05	3.79774e-05	3.79774e-05	3.79774e-05	3.79774e-05	3.79774e-05	3.79774e-05	3.79774e-05	3.79774e-05	3.79774e-05	3.79774e-05	0.893907	0.893907	0.000443232	0.000443232	0.00015262	0.000132521	0.000132521	0.000130099	3.14594	2.15322	0.000189498	0.0332594	0.000749731	0.00762999	0.000658364	0.00287099	3.16056	3.16021	0.000861227	0.022042	0.00297287	0.000967557	0.000858501	0.0133314	3.16056	3.16056	0.00145939	0.0487052	0.00129326	0.0163604	0.000611938	0.0142788	3.16056	3.16056	2.38849e-05	0.0157925	0.00146652	0.0223772	0.000511831	0.0144647	3.16055	3.15843	5.20785e-06	0.0103538	0.00110745	0.0153784	0.000499199	0.0130747	3.16055	3.15838	5.38561e-06	0.00167734	0.0010334	0.00112033	0.000501471	0.00295241	3.16053	3.15838	6.18658e-06	0.00157217	0.00102869	0.00095306	0.000503108	0.000969385	3.16052	3.1584	5.20941e-06	0.00160637	0.000962964	0.00104721	0.00050301	0.00058685	3.01276	2.38702	7.88916e-06	0.00161042	0.0035224	0.00105663	0.000503077	0.00592556	3.15916	0.0308019	2.02079e-05	0.000796688	0.00338071	0.000522809	0.0038594	0.0354839	2.74515	4.16547e-09	0.000153359	0.000749154	0.00291458	0.000508186	0.00396681	0.0236096	1.2734	2.24663e-08	9.90013e-07	0.000745224	0.000695267	0.000508137	0.0040384	0.0061218	8.31878e-05	3.824e-08	1.93823e-07	0.000744713	0.000292868	0.000508101	0.00612906	0.00577144	7.20619e-09	2.3479e-12	4.30844e-06	0.00074466	0.000651291	0.000508102	0.00475389	0.00702127	5.44824e-07	5.65542e-11	5.51264e-05	0.000744653	0.000293461	0.000508102	0.00158314	0.00190298	5.42374e-07	5.17486e-11	7.74853e-05	0.00105884	0.000336464	0.000722508	0.000182714	0.000443564	5.4238e-07	5.1754e-11	2.17867e-05	0.00111084	0.000339108	0.000736878	0.000181421	0.000430133	5.4238e-07	5.17536e-11	9.2195e-05	0.0022501	0.000339176	0.000736948	0.000181439	0.000429979	5.4238e-07	5.17536e-11	8.94433e-05	0.00218644	0.000339177	0.000736955	0.000181439	0.000436132	5.4238e-07	6.59779e-09	8.94518e-05	0.00216753	0.000224257	0.00148997	0.000181439	0.000391077	5.4238e-07	6.58417e-09	2.0833e-05	0.00216073	0.000224761	0.00147345	0.000150328	0.000396047	5.4238e-07	6.58419e-09	2.08206e-05	0.00215781	0.000224761	0.0014667	0.000150303	0.000396457	2.13167e-12	6.58419e-09	3.99809e-05	0.0021565	0.000224761	0.00146462	0.000150303	0.000396433	2.12473e-12	6.58419e-09	3.99787e-05	0.00151634	0.000224761	0.00146392	0.000150303	0.000396438	2.11539e-12	6.58419e-09	3.99787e-05	0.00157652	0.000224761	0.00146368	0.000150303	0.000393631	2.10003e-12	6.58419e-09	3.99787e-05	0.00157692	0.000224761	0.00102935	0.000150303	0.000395713	2.10685e-12	6.58419e-09	3.99787e-05	0.00580669	0.000224761	0.00104738	0.000150303	0.000395717	2.11018e-12	6.58419e-09	3.99787e-05	0.00240479	0.000224761	0.00104734	0.000150303	0.000395717	1.06442e-09	6.58419e-09	3.99787e-05	0.0017169	0.000224761	0.00104734	0.000150303	0.000395717	1.06425e-09	6.58419e-09	3.99787e-05	0.00172884	0.000224761	0.00385854	0.000150303	0.000395717	1.06425e-09	6.58419e-09	3.99787e-05	0.00175026	0.000224761	0.0037549	0.000150303	0.000395717	1.06425e-09	6.58419e-09	3.99787e-05	0.00177082	0.000224761	0.00343122	0.000150303	0.000395717	1.06425e-09	6.58419e-09	3.99787e-05	0.000931536	0.000224761	0.00242932	0.000150303	0.000395717	1.06425e-09	6.58419e-09	3.99787e-05	0.000996299	0.000224761	0.000709582	0.000150303	0.000395717	1.06425e-09	6.58419e-09	3.99787e-05	0.00099816	0.000294456	0.000697683	0.000150303	0.000397521	1.06425e-09	6.58419e-09	3.99787e-05	0.000998178	0.000293161	0.000363248	0.000150303	0.000395773	1.06425e-09	6.58419e-09	3.99787e-05	0.000998178	0.000292968	0.000362612	0.000150303	0.000395542	1.06425e-09	6.58419e-09	3.99787e-05	0.000998178	0.00029293	0.000943916	0.000150303	0.000395519	1.06425e-09	6.58419e-09	3.99787e-05	0.000998178	0.000292921	0.000944647	0.000150303	0.000395517	0	0	0	0	0	0	0	0	-0.000134736	-0.000134736	-0.000134736	-0.000134736	-0.000134736	-0.000134736	-0.000134736	-0.000134736	-0.000201571	-0.000201571	-0.000201571	-0.000201571	-0.000201571	-0.000201571	-0.000201571	-0.000201571	-0.000198173	-0.000198173	-0.000198173	-0.000198173	-0.000198173	-0.000198173	-0.000198173	-0.000198173	-3.46685e-08	-3.46685e-08	-3.46685e-08	-3.46685e-08	-3.46685e-08	-3.46685e-08	-3.46685e-08	-3.46685e-08	-3.55825e-08	-3.55825e-08	-3.55825e-08	-3.55825e-08	-3.55825e-08	-3.55825e-08	-3.55825e-08	-3.55825e-08	-3.55852e-08	-3.55852e-08	-3.55852e-08	-3.55852e-08	-3.55852e-08	-3.55852e-08	-3.55852e-08	-3.55852e-08	-3.55853e-08	-3.55853e-08	-3.55853e-08	-3.55853e-08	-3.55853e-08	-3.55853e-08	-3.55853e-08	-3.55853e-08	-3.55854e-08	-3.55854e-08	-3.55854e-08	-3.55854e-08	-3.55854e-08	-3.55854e-08	-3.55854e-08	-3.55854e-08	-3.55853e-08	-3.55853e-08	-3.55853e-08	-3.55853e-08	-3.55853e-08	-3.55853e-08	-3.55853e-08	-3.55853e-08	-0.313027	-0.313027	-1.30279e-05	-0.000202045	-4.77081e-06	-3.3057e-06	-3.3057e-06	-2.75576e-06	-0.142158	-0.00100446	-1.35377e-05	-0.0191267	-7.71488e-05	-0.000527456	-2.78715e-05	-4.62676e-06	-0.46395	-0.004218	-8.25764e-05	-0.0171801	-0.000748629	-2.1607e-07	-9.86096e-08	-2.91707e-06	-0.0437388	-0.00331942	-0.000618311	-0.037346	-0.000648228	-0.000386812	-2.10667e-08	-2.91834e-06	-0.76989	-0.00369657	-2.0144e-05	-0.00933309	-0.000792107	-4.13906e-05	-1.57701e-08	-2.9155e-06	-2.93242e-08	-2.56918e-08	-5.13188e-06	-0.000417973	-0.000392607	-0.000667484	-1.28721e-08	-2.38114e-06	-5.65583e-06	-2.61883e-08	-4.64793e-06	-7.99795e-05	-0.000352136	-2.06544e-05	-1.29612e-08	-2.05732e-07	-2.07687e-06	-2.63106e-08	-7.13072e-06	-8.09573e-05	-0.000350514	-1.86891e-05	-1.29237e-08	-3.69974e-08	-1.97818e-06	-2.66446e-08	-5.89061e-06	-8.30838e-05	-0.000320213	-2.17666e-05	-1.29199e-08	-1.65463e-08	-7.79732e-13	-1.6839e-12	-9.1611e-06	-8.32917e-05	-0.030552	-2.20833e-05	-1.29224e-08	-3.25328e-05	-1.06279e-10	-1.78899e-12	-0.000598827	-7.07711e-06	-0.0220363	-1.87718e-06	-6.28544e-06	-0.000614274	-1.37991e-13	-8.93215e-12	-0.00501688	-6.70133e-06	-0.0184008	-1.82902e-06	-6.30828e-06	-0.00656849	-2.81978e-13	-3.83841e-11	-5.39773e-06	-6.66914e-06	-0.00172121	-1.82943e-06	-6.55879e-06	-0.150959	-5.2372e-13	-5.80104e-11	-3.25613e-07	-6.6649e-06	-0.000543824	-1.82928e-06	-6.11618e-05	-0.062396	-6.15829e-13	-3.14256e-13	-1.29133e-06	-6.66446e-06	-0.00975046	-1.82929e-06	-7.58313e-05	-0.304599	-1.06495e-09	-4.28774e-11	-0.000393208	-6.6644e-06	-0.000709302	-1.82929e-06	-0.00273205	-0.00110928	-1.06122e-09	-4.0041e-11	-8.6159e-05	-2.28651e-05	-0.000975571	-6.27622e-06	-0.000283476	-0.00106393	-1.06124e-09	-4.00439e-11	-4.3818e-05	-2.39227e-05	-0.000987076	-6.39363e-06	-0.000278613	-0.00102993	-1.06124e-09	-4.00438e-11	-0.000427234	-0.000282024	-0.000987311	-6.39327e-06	-0.000278447	-0.00102974	-1.06124e-09	-4.00438e-11	-0.000415576	-0.000270366	-0.000987317	-6.39341e-06	-0.000278445	-0.00118531	-1.06124e-09	-5.43606e-10	-0.00041565	-0.000267941	-0.000229998	-7.5258e-05	-0.000278445	-0.000708256	-1.06124e-09	-5.42729e-10	-1.88478e-05	-0.000267049	-0.000232611	-7.35406e-05	-0.000100479	-0.000726553	-1.06124e-09	-5.42729e-10	-1.89033e-05	-0.000266663	-0.000232606	-7.30573e-05	-0.000100602	-0.000727645	-1.31428e-12	-5.42729e-10	-2.68818e-05	-0.00026649	-0.000232606	-7.291e-05	-0.000100602	-0.000727565	-1.30657e-12	-5.42729e-10	-2.68758e-05	-7.76541e-05	-0.000232606	-7.28601e-05	-0.000100602	-0.000727581	-1.29644e-12	-5.42729e-10	-2.68758e-05	-8.15989e-05	-0.000232606	-7.28431e-05	-0.000100602	-0.000678149	-1.27633e-12	-5.42729e-10	-2.68758e-05	-8.15819e-05	-0.000232606	-2.12297e-05	-0.000100602	-0.000684303	-1.25368e-12	-5.42729e-10	-2.68758e-05	-0.00791604	-0.000232606	-2.18581e-05	-0.000100602	-0.000684266	-1.25216e-12	-5.42729e-10	-2.68758e-05	-0.00297946	-0.000232606	-2.18543e-05	-0.000100602	-0.000684266	-3.55814e-11	-5.42729e-10	-2.68758e-05	-0.00227486	-0.000232606	-2.18546e-05	-0.000100602	-0.000684266	-3.55773e-11	-5.42729e-10	-2.68758e-05	-0.0023205	-0.000232606	-0.00212479	-0.000100602	-0.000684266	-3.55773e-11	-5.42729e-10	-2.68758e-05	-0.00235396	-0.000232606	-0.00194819	-0.000100602	-0.000684266	-3.55773e-11	-5.42729e-10	-2.68758e-05	-0.00238611	-0.000232606	-0.0017098	-0.000100602	-0.000684266	-3.55773e-11	-5.42729e-10	-2.68758e-05	-0.000244852	-0.000232606	-0.00101244	-0.000100602	-0.000684266	-3.55773e-11	-5.42729e-10	-2.68758e-05	-0.000272125	-0.000232606	-4.51284e-05	-0.000100602	-0.000684266	-3.55773e-11	-5.42729e-10	-2.68758e-05	-0.000272554	-0.000605542	-4.23409e-05	-0.000100602	-0.000716152	-3.55773e-11	-5.42729e-10	-2.68758e-05	-0.000272556	-0.000598079	-4.29299e-06	-0.000100602	-0.000710763	-3.55773e-11	-5.42729e-10	-2.68758e-05	-0.000272556	-0.000597316	-4.27742e-06	-0.000100602	-0.000710109	-3.55773e-11	-5.42729e-10	-2.68758e-05	-0.000272556	-0.000597156	-7.88605e-05	-0.000100602	-0.000710046	-3.55773e-11	-5.42729e-10	-2.68758e-05	-0.000272556	-0.000597113	-8.02981e-05	-0.000100602	-0.000710041	0	0	0	0	0	0	0	0	0.00016494	0.00016494	0.00016494	0.00016494	0.00016494	0.00016494	0.00016494	0.00016494	8.33171e-05	8.33171e-05	8.33171e-05	8.33171e-05	8.33171e-05	8.33171e-05	8.33171e-05	8.33171e-05	8.44208e-05	8.44208e-05	8.44208e-05	8.44208e-05	8.44208e-05	8.44208e-05	8.44208e-05	8.44208e-05	9.18426e-13	9.18426e-13	9.18426e-13	9.18426e-13	9.18426e-13	9.18426e-13	9.18426e-13	9.18426e-13	9.02631e-13	9.02631e-13	9.02631e-13	9.02631e-13	9.02631e-13	9.02631e-13	9.02631e-13	9.02631e-13	9.02656e-13	9.02656e-13	9.02656e-13	9.02656e-13	9.02656e-13	9.02656e-13	9.02656e-13	9.02656e-13	9.02649e-13	9.02649e-13	9.02649e-13	9.02649e-13	9.02649e-13	9.02649e-13	9.02649e-13	9.02649e-13	9.02649e-13	9.02649e-13	9.02649e-13	9.02649e-13	9.02649e-13	9.02649e-13	9.02649e-13	9.02649e-13	9.02649e-13	9.02649e-13	9.02649e-13	9.02649e-13	9.02649e-13	9.02649e-13	9.02649e-13	9.02649e-13	8.32972e-05	8.32972e-05	2.96251e-08	8.32972e-05	2.96251e-08	2.96251e-08	2.96251e-08	1.02e-08	7.36897e-07	3.23676e-06	4.57183e-08	9.2304e-05	8.39038e-08	1.47272e-08	4.13473e-08	9.58841e-08	5.48323e-07	1.24605e-06	7.45685e-08	8.07495e-05	8.56148e-08	1.92753e-07	2.49978e-07	2.06981e-07	4.96863e-07	1.0152e-06	3.91581e-08	7.25327e-05	8.91999e-08	3.21191e-08	3.68284e-07	2.06177e-07	4.84713e-07	1.03801e-06	7.01803e-10	8.57822e-05	8.75828e-08	6.56026e-08	3.90304e-07	2.06704e-07	4.39861e-11	1.05964e-10	1.66843e-10	7.77985e-09	2.64103e-08	7.24367e-09	1.14024e-07	1.73705e-07	5.57371e-11	1.05879e-10	1.71091e-10	1.01024e-08	2.60736e-08	1.36668e-08	1.13567e-07	1.42799e-07	6.86522e-11	1.06298e-10	1.53368e-10	1.01286e-08	2.60483e-08	1.39854e-08	1.14109e-07	1.24471e-07	6.2963e-11	1.07087e-10	1.59329e-10	1.01026e-08	2.55493e-08	1.35632e-08	1.14103e-07	1.16666e-07	4.57728e-16	5.88556e-13	1.48446e-10	1.00993e-08	0.000414351	1.3522e-08	1.14107e-07	0.176818	2.70841e-14	6.42415e-13	2.60296e-06	5.48005e-11	0.000411923	7.33646e-11	0.00185353	0.714668	6.52626e-15	4.06887e-12	1.8566e-06	5.533e-11	0.000403424	7.36572e-11	0.00188033	3.20968	1.19059e-14	2.6096e-11	2.20139e-07	5.5378e-11	0.000326526	7.36525e-11	0.0018828	3.65492	5.79314e-14	4.32664e-11	1.78808e-07	5.53845e-11	0.000276161	7.36533e-11	0.00140287	3.65492	9.54462e-14	7.9575e-09	1.05496e-05	5.53854e-11	0.128247	7.36533e-11	0.00121187	3.65492	3.69014e-11	1.17455e-07	0.0248652	5.53854e-11	0.00274223	7.36533e-11	0.236011	3.65492	3.67373e-11	1.07953e-07	0.000610427	7.51873e-10	0.00106221	9.99865e-10	0.00647345	3.65492	3.6736e-11	1.07964e-07	0.00106562	7.45942e-10	0.00104854	9.97168e-10	0.00115037	3.65492	3.67359e-11	1.07964e-07	0.00361691	1.3743e-07	0.00104843	9.97183e-10	0.00110512	3.65492	3.67359e-11	1.07964e-07	0.00357856	1.38172e-07	0.00104843	9.9718e-10	0.00110475	3.65492	3.67359e-11	7.95296e-09	0.00357794	1.38321e-07	4.75484e-05	1.83769e-07	0.00110474	3.65492	3.67359e-11	7.93738e-09	6.7302e-05	1.38374e-07	4.71904e-05	1.84523e-07	5.01032e-05	3.65492	3.67359e-11	7.93738e-09	6.55338e-05	1.38397e-07	4.71903e-05	1.84758e-07	4.97069e-05	3.65492	2.96631e-08	7.93738e-09	4.60831e-05	1.38408e-07	4.71903e-05	1.8483e-07	4.97068e-05	3.65492	2.99954e-08	7.93738e-09	4.60677e-05	1.01959e-08	4.71903e-05	1.84855e-07	4.97068e-05	3.65492	3.04227e-08	7.93738e-09	4.60677e-05	1.01354e-08	4.71903e-05	1.84863e-07	4.97068e-05	3.65492	3.14699e-08	7.93738e-09	4.60677e-05	1.01359e-08	4.71903e-05	1.36178e-08	4.97068e-05	3.65492	3.34036e-08	7.93738e-09	4.60677e-05	0.000164726	4.71903e-05	1.35451e-08	4.97068e-05	3.65492	3.3548e-08	7.93738e-09	4.60677e-05	0.000196246	4.71903e-05	1.35454e-08	4.97068e-05	3.65492	1.18061e-09	7.93738e-09	4.60677e-05	0.000210576	4.71903e-05	1.35454e-08	4.97068e-05	3.65492	1.18047e-09	7.93738e-09	4.60677e-05	0.000210349	4.71903e-05	0.000220131	4.97068e-05	3.65492	1.18047e-09	7.93738e-09	4.60677e-05	0.000210095	4.71903e-05	0.000223511	4.97068e-05	3.65492	1.18047e-09	7.93738e-09	4.60677e-05	0.000209857	4.71903e-05	0.000229268	4.97068e-05	3.65492	1.18047e-09	7.93738e-09	4.60677e-05	1.64467e-06	4.71903e-05	0.000254285	4.97068e-05	3.65492	1.18047e-09	7.93738e-09	4.60677e-05	1.63128e-06	4.71903e-05	0.000535525	4.97068e-05	3.65492	1.18047e-09	7.93738e-09	4.60677e-05	1.63116e-06	0.000362408	0.00054798	4.97068e-05	3.65492	1.18047e-09	7.93738e-09	4.60677e-05	1.63116e-06	0.000363533	4.2992e-06	4.97068e-05	3.65492	1.18047e-09	7.93738e-09	4.60677e-05	1.63116e-06	0.000363597	4.28719e-06	4.97068e-05	3.65492	1.18047e-09	7.93738e-09	4.60677e-05	1.63116e-06	0.000363613	0.000417064	4.97068e-05	3.65492	1.18047e-09	7.93738e-09	4.60677e-05	1.63116e-06	0.000363618	0.000415773	4.97068e-05	3.65492	0	0	0	0	0	0	0	0	5.52102e-05	5.52102e-05	5.52102e-05	5.52102e-05	5.52102e-05	5.52102e-05	5.52102e-05	5.52102e-05	2.31877e-06	2.31877e-06	2.31877e-06	2.31877e-06	2.31877e-06	2.31877e-06	2.31877e-06	2.31877e-06	2.3935e-06	2.3935e-06	2.3935e-06	2.3935e-06	2.3935e-06	2.3935e-06	2.3935e-06	2.3935e-06	1.42038e-16	1.42038e-16	1.42038e-16	1.42038e-16	1.42038e-16	1.42038e-16	1.42038e-16	1.42038e-16	1.35406e-16	1.35406e-16	1.35406e-16	1.35406e-16	1.35406e-16	1.35406e-16	1.35406e-16	1.35406e-16	1.35387e-16	1.35387e-16	1.35387e-16	1.35387e-16	1.35387e-16	1.35387e-16	1.35387e-16	1.35387e-16	1.35389e-16	1.35389e-16	1.35389e-16	1.35389e-16	1.35389e-16	1.35389e-16	1.35389e-16	1.35389e-16	1.35389e-16	1.35389e-16	1.35389e-16	1.35389e-16	1.35389e-16	1.35389e-16	1.35389e-16	1.35389e-16	1.35389e-16	1.35389e-16	1.35389e-16	1.35389e-16	1.35389e-16	1.35389e-16	1.35389e-16	1.35389e-16	1.33044e-09	1.33044e-09	3.14133e-11	2.30252e-06	8.57819e-11	1.33044e-09	1.33044e-09	3.14133e-11	2.1463e-11	1.51759e-09	1.51919e-10	5.413e-07	5.12708e-12	2.98301e-10	3.56021e-09	6.03433e-13	1.54462e-11	1.0302e-09	1.51839e-11	1.41263e-06	1.82246e-12	2.20378e-09	3.4992e-10	7.83846e-14	1.44308e-11	9.27689e-10	5.35695e-13	7.62383e-07	2.21073e-12	3.47574e-10	2.75917e-09	7.97625e-14	1.4232e-11	9.02882e-10	2.04127e-14	2.04117e-06	1.97123e-12	2.53443e-10	3.13666e-09	7.90416e-14	1.71509e-13	1.23805e-11	1.25801e-14	7.09788e-12	4.50109e-13	5.70176e-12	4.17797e-11	5.49897e-14	3.06743e-13	1.23891e-11	1.19574e-14	2.47183e-11	5.12926e-13	3.72198e-11	4.05672e-11	1.22761e-12	6.77272e-13	1.23957e-11	1.09028e-14	2.42474e-11	5.16034e-13	3.86326e-11	4.08461e-11	1.08223e-11	6.3019e-13	1.23063e-11	1.25309e-14	2.36998e-11	5.68902e-13	3.60767e-11	4.08609e-11	3.00674e-11	6.29075e-13	2.23526e-09	9.13363e-15	2.36525e-11	1.46176e-07	3.58669e-11	4.0852e-11	8.02035e-05	4.57288e-12	2.41676e-09	3.11227e-09	2.92875e-14	1.66256e-07	4.44076e-14	7.52962e-09	1.98508e-06	3.48609e-11	7.80204e-09	6.64045e-10	3.03675e-14	2.2751e-07	4.52216e-14	7.49961e-09	2.52052e-06	4.69324e-11	3.18213e-08	3.87586e-08	3.04606e-14	4.93742e-06	4.52217e-14	7.26221e-09	6.56618e-06	2.05934e-10	4.54462e-08	1.79728e-06	3.04725e-14	2.0501e-05	4.5224e-14	2.34955e-09	5.53101e-06	3.34414e-10	0.00073713	0.000441048	3.04738e-14	0.0569039	4.5224e-14	3.27162e-09	0.000511133	3.35419e-10	5.79316e-05	0.241746	3.0474e-14	0.000265149	4.5224e-14	0.000286383	4.15741e-07	3.34349e-10	5.4327e-05	0.00722133	8.65947e-13	0.000121134	1.28508e-12	8.15692e-05	8.08571e-06	3.34332e-10	5.43296e-05	0.00468071	8.40591e-13	0.000118598	1.26779e-12	8.18321e-05	8.42819e-06	3.3433e-10	5.43294e-05	0.00133181	6.78068e-10	0.00011854	1.26781e-12	8.18219e-05	8.4328e-06	3.3433e-10	5.43294e-05	0.0012735	6.9947e-10	0.000118539	1.2678e-12	8.18221e-05	0.000155452	3.3433e-10	4.26182e-07	0.00127306	7.04622e-10	2.22785e-06	1.02371e-09	8.18221e-05	1.64997e-05	3.3433e-10	4.25426e-07	5.77768e-05	7.06556e-10	2.20842e-06	1.03644e-09	6.41861e-07	1.60377e-05	3.3433e-10	4.25426e-07	5.72451e-05	7.07397e-10	2.20842e-06	1.0398e-09	6.41408e-07	1.60043e-05	8.50606e-05	4.25426e-07	2.98116e-05	7.07775e-10	2.20842e-06	1.04083e-09	6.41408e-07	1.60063e-05	8.64852e-05	4.25426e-07	2.98018e-05	2.49136e-11	2.20842e-06	1.04118e-09	6.41408e-07	1.60058e-05	8.82678e-05	4.25426e-07	2.98018e-05	2.39755e-11	2.20842e-06	1.0413e-09	6.41408e-07	3.72773e-06	9.24857e-05	4.25426e-07	2.98018e-05	2.39775e-11	2.20842e-06	3.66463e-11	6.41408e-07	3.68632e-06	9.8955e-05	4.25426e-07	2.98018e-05	6.10111e-06	2.20842e-06	3.60974e-11	6.41408e-07	3.68636e-06	9.92681e-05	4.25426e-07	2.98018e-05	1.0773e-05	2.20842e-06	3.61022e-11	6.41408e-07	3.68636e-06	1.96814e-07	4.25426e-07	2.98018e-05	1.25886e-05	2.20842e-06	3.61022e-11	6.41408e-07	3.68636e-06	1.96654e-07	4.25426e-07	2.98018e-05	1.24281e-05	2.20842e-06	9.18572e-06	6.41408e-07	3.68636e-06	1.96654e-07	4.25426e-07	2.98018e-05	1.22685e-05	2.20842e-06	9.51611e-06	6.41408e-07	3.68636e-06	1.96654e-07	4.25426e-07	2.98018e-05	1.21196e-05	2.20842e-06	1.01536e-05	6.41408e-07	3.68636e-06	1.96654e-07	4.25426e-07	2.98018e-05	2.37817e-08	2.20842e-06	1.30029e-05	6.41408e-07	3.68636e-06	1.96654e-07	4.25426e-07	2.98018e-05	2.19349e-08	2.20842e-06	2.90843e-05	6.41408e-07	3.68636e-06	1.96654e-07	4.25426e-07	2.98018e-05	2.18964e-08	3.03982e-05	2.90539e-05	6.41408e-07	9.59784e-06	1.96654e-07	4.25426e-07	2.98018e-05	2.18962e-08	3.08617e-05	5.76111e-08	6.41408e-07	9.68767e-06	1.96654e-07	4.25426e-07	2.98018e-05	2.18962e-08	3.09298e-05	5.75484e-08	6.41408e-07	9.69937e-06	1.96654e-07	4.25426e-07	2.98018e-05	2.18962e-08	3.09444e-05	6.77438e-07	6.41408e-07	9.70052e-06	1.96654e-07	4.25426e-07	2.98018e-05	2.18962e-08	3.09483e-05	6.80213e-07	6.41408e-07	9.70059e-06	0	0	0	0	0	0	0	0	-0.000165098	-0.000165098	-0.000165098	-0.000165098	-0.000165098	-0.000165098	-0.000165098	-0.000165098	-0.000301695	-0.000301695	-0.000301695	-0.000301695	-0.000301695	-0.000301695	-0.000301695	-0.000301695	-0.000303584	-0.000303584	-0.000303584	-0.000303584	-0.000303584	-0.000303584	-0.000303584	-0.000303584	-3.30348e-12	-3.30348e-12	-3.30348e-12	-3.30348e-12	-3.30348e-12	-3.30348e-12	-3.30348e-12	-3.30348e-12	-3.28118e-12	-3.28118e-12	-3.28118e-12	-3.28118e-12	-3.28118e-12	-3.28118e-12	-3.28118e-12	-3.28118e-12	-3.28119e-12	-3.28119e-12	-3.28119e-12	-3.28119e-12	-3.28119e-12	-3.28119e-12	-3.28119e-12	-3.28119e-12	-3.28114e-12	-3.28114e-12	-3.28114e-12	-3.28114e-12	-3.28114e-12	-3.28114e-12	-3.28114e-12	-3.28114e-12	-3.28115e-12	-3.28115e-12	-3.28115e-12	-3.28115e-12	-3.28115e-12	-3.28115e-12	-3.28115e-12	-3.28115e-12	-3.28115e-12	-3.28115e-12	-3.28115e-12	-3.28115e-12	-3.28115e-12	-3.28115e-12	-3.28115e-12	-3.28115e-12	-1.07688e-07	-1.07688e-07	-3.70774e-08	-0.000302769	-1.07688e-07	-0.000302769	-0.000302769	-1.07688e-07	-1.13327e-08	-4.98549e-07	-2.47326e-08	-7.31178e-06	-6.14623e-08	-2.99607e-06	-3.00374e-05	-1.29783e-06	-1.09974e-08	-8.45427e-07	-1.79523e-08	-4.48357e-06	-1.2213e-08	-0.00617169	-0.0350452	-6.9036e-06	-1.16131e-08	-9.72332e-07	-1.00669e-08	-2.59376e-06	-1.44447e-08	-5.14739e-06	-0.0492815	-6.83507e-06	-1.1823e-08	-9.03987e-07	-1.23283e-07	-6.22388e-06	-1.24863e-08	-6.51541e-05	-0.0565148	-6.87677e-06	-3.72609e-09	-2.83231e-07	-7.62985e-08	-3.20311e-10	-4.00567e-09	-2.30953e-10	-5.61263e-06	-2.12088e-06	-5.65418e-09	-2.85548e-07	-8.61067e-08	-1.14832e-09	-4.13991e-09	-3.85376e-09	-8.65042e-06	-4.10487e-06	-1.17916e-08	-2.84871e-07	-5.71448e-08	-1.15143e-09	-4.14487e-09	-4.23229e-09	-8.66533e-06	-6.51775e-06	-1.21589e-08	-2.8377e-07	-6.59707e-08	-1.13341e-09	-4.25634e-09	-3.71731e-09	-8.66597e-06	-8.09052e-06	-1.49505e-05	-0.00455712	-4.76202e-08	-1.13149e-09	-6.93861e-05	-3.67074e-09	-8.6655e-06	-0.0108611	-5.21384e-07	-0.00420741	-0.00104063	-6.13913e-12	-7.11933e-05	-1.99076e-11	-4.70228e-08	-0.00446707	-5.94971e-05	-0.00149628	-0.000215855	-6.41066e-12	-7.59385e-05	-2.02976e-11	-4.69661e-08	-0.000387478	-3.65251e-05	-0.000559523	-0.104694	-6.43543e-12	-0.000140822	-2.02929e-11	-4.60695e-08	-9.39418e-06	-2.52195e-05	-0.000427644	-0.0919637	-6.43879e-12	-0.000212101	-2.02941e-11	-9.25114e-09	-8.70918e-06	-2.29887e-05	-0.197252	-0.0194174	-6.43912e-12	-0.1015	-2.02939e-11	-6.20444e-09	-0.000100904	-6.19123e-07	-0.000352815	-0.616472	-6.43918e-12	-0.000405668	-2.02939e-11	-9.55046e-08	-2.58472e-06	-6.20666e-07	-0.00163624	-3.78376e-05	-8.74137e-11	-0.000820319	-2.75497e-10	-2.60548e-07	-4.83612e-06	-6.20657e-07	-0.00162036	-0.00896094	-8.43541e-11	-0.000815157	-2.71804e-10	-2.69076e-07	-4.87966e-06	-6.20656e-07	-0.00162056	-0.000857094	-1.5526e-08	-0.000815127	-2.71819e-10	-2.69254e-07	-4.88029e-06	-6.20656e-07	-0.00162056	-0.000925683	-1.59649e-08	-0.000815126	-2.71813e-10	-2.69256e-07	-0.0023725	-6.20656e-07	-7.35069e-05	-0.000925146	-1.60614e-08	-3.69654e-05	-5.00923e-08	-2.69256e-07	-0.000686217	-6.20656e-07	-7.4452e-05	-0.000215504	-1.60966e-08	-3.71336e-05	-5.10128e-08	-1.98342e-08	-0.000690759	-6.20656e-07	-7.44514e-05	-0.000216673	-1.61119e-08	-3.71335e-05	-5.12942e-08	-1.98375e-08	-0.000690433	-0.00175661	-7.44514e-05	-0.000143256	-1.61188e-08	-3.71335e-05	-5.13807e-08	-1.98375e-08	-0.000690452	-0.00174186	-7.44514e-05	-0.00014335	-1.18759e-09	-3.71335e-05	-5.14101e-08	-1.98375e-08	-0.000690449	-0.00175321	-7.44514e-05	-0.00014335	-1.14986e-09	-3.71335e-05	-5.14201e-08	-1.98375e-08	-3.13104e-05	-0.00177656	-7.44514e-05	-0.00014335	-1.15006e-09	-3.71335e-05	-3.78803e-09	-1.98375e-08	-3.1395e-05	-0.00181238	-7.44514e-05	-0.00014335	-1.86918e-05	-3.71335e-05	-3.69996e-09	-1.98375e-08	-3.1395e-05	-0.00181563	-7.44514e-05	-0.00014335	-3.94235e-05	-3.71335e-05	-3.70041e-09	-1.98375e-08	-3.1395e-05	-3.4136e-05	-7.44514e-05	-0.00014335	-5.18818e-05	-3.71335e-05	-3.70034e-09	-1.98375e-08	-3.1395e-05	-3.46016e-05	-7.44514e-05	-0.00014335	-5.14319e-05	-3.71335e-05	-6.01386e-05	-1.98375e-08	-3.1395e-05	-3.46015e-05	-7.44514e-05	-0.00014335	-5.09862e-05	-3.71335e-05	-6.37538e-05	-1.98375e-08	-3.1395e-05	-3.46015e-05	-7.44514e-05	-0.00014335	-5.05703e-05	-3.71335e-05	-7.11507e-05	-1.98375e-08	-3.1395e-05	-3.46015e-05	-7.44514e-05	-0.00014335	-3.93966e-07	-3.71335e-05	-0.000110776	-1.98375e-08	-3.1395e-05	-3.46015e-05	-7.44514e-05	-0.00014335	-3.74335e-07	-3.71335e-05	-0.00204619	-1.98375e-08	-3.1395e-05	-3.46015e-05	-7.44514e-05	-0.00014335	-3.73997e-07	-0.000285181	-0.00217391	-1.98375e-08	-0.000241112	-3.46015e-05	-7.44514e-05	-0.00014335	-3.73996e-07	-0.000285236	-1.70434e-05	-1.98375e-08	-0.000241206	-3.46015e-05	-7.44514e-05	-0.00014335	-3.73997e-07	-0.000285312	-1.7402e-05	-1.98375e-08	-0.00024127	-3.46015e-05	-7.44514e-05	-0.00014335	-3.73997e-07	-0.000285326	-1.4783e-06	-1.98375e-08	-0.000241276	-3.46015e-05	-7.44514e-05	-0.00014335	-3.73997e-07	-0.00028533	-1.44717e-06	-1.98375e-08	-0.000241277	0	0	0	0	0	0	0	0	-0.000309332	-0.000309332	-0.000309332	-0.000309332	-0.000309332	-0.000309332	-0.000309332	-0.000309332	-0.0178727	-0.0178727	-0.0178727	-0.0178727	-0.0178727	-0.0178727	-0.0178727	-0.0178727	-0.0150098	-0.0150098	-0.0150098	-0.0150098	-0.0150098	-0.0150098	-0.0150098	-0.0150098	-2.67395e-06	-2.67395e-06	-2.67395e-06	-2.67395e-06	-2.67395e-06	-2.67395e-06	-2.67395e-06	-2.67395e-06	-3.18307e-06	-3.18307e-06	-3.18307e-06	-3.18307e-06	-3.18307e-06	-3.18307e-06	-3.18307e-06	-3.18307e-06	-3.18348e-06	-3.18348e-06	-3.18348e-06	-3.18348e-06	-3.18348e-06	-3.18348e-06	-3.18348e-06	-3.18348e-06	-3.18345e-06	-3.18345e-06	-3.18345e-06	-3.18345e-06	-3.18345e-06	-3.18345e-06	-3.18345e-06	-3.18345e-06	-3.18345e-06	-3.18345e-06	-3.18345e-06	-3.18345e-06	-3.18345e-06	-3.18345e-06	-3.18345e-06	-3.18345e-06	-3.18345e-06	-3.18345e-06	-3.18345e-06	-3.18345e-06	-3.18345e-06	-3.18345e-06	-3.18345e-06	-3.18345e-06	-0.000295714	-0.000295714	-0.000246521	-0.0180285	-0.00042677	-5.62255	-5.62255	-0.00116528	-0.847531	-0.00177627	-2.64982e-05	-0.118164	-0.00292421	-1.52885e-16	-3.59706e-18	-0.0175823	-0.00284415	-0.00493521	-0.000204493	-0.0199659	-0.00869495	-3.88163	-5.99227	-0.096892	-1.51326	-0.00614322	-0.00897084	-0.0994327	-0.00519946	-4.41045e-11	-1.00486e-19	-0.0526407	-2.19085e-05	-0.00623219	-2.51452	-0.0140647	-0.00617104	-6.67469	-2.51448	-0.0739638	-1.55661	-0.00489494	-2.24318e-08	-0.00106507	-0.00296592	-1.97582e-25	-1.67252e-13	-0.010634	-6.50798e-06	-0.00493486	-2.6367	-0.000197411	-0.002689	-0.000105946	-3.13674e-05	-0.000850531	-0.262398	-0.00491692	-1.11649e-08	-0.000201828	-0.00267953	-9.96922e-05	-3.10549e-05	-0.000111389	-0.0427471	-0.0049254	-2.59768	-0.000207598	-0.0024581	-0.000110631	-3.10446e-05	-4.16656e-05	-6.06245	-1.78374	-1.91628e-08	-0.000208135	-0.22964	-0.000111632	-3.10507e-05	-4.66316e-05	-8.71722e-21	-3.01278e-06	-6.74413	-1.76851e-05	-0.037466	-9.48712e-06	-1.91031e-09	-0.00167589	-0.104432	-0.178247	-2.58199e-19	-1.67789e-05	-0.117076	-9.25558e-06	-1.91796e-09	-0.00143907	-0.024111	-0.00312842	-6.848	-1.6701e-05	-0.00339561	-9.25589e-06	-1.97761e-09	-0.000658085	-0.0029554	-0.0057601	-5.68198e-21	-1.66908e-05	-0.00210722	-9.2552e-06	-6.59366e-09	-0.000782771	-0.001441	-0.0432525	-0.0375388	-1.66898e-05	-0.0382249	-9.25524e-06	-4.83896e-09	-6.98197e-05	-9.35287e-05	-0.00132104	-0.0519729	-1.66896e-05	-0.00202447	-9.25523e-06	-5.55446e-12	-5.08422e-05	-9.50914e-05	-0.00204224	-0.00124272	-5.72611e-05	-0.00381141	-3.17542e-05	-2.01747e-10	-2.86468e-06	-9.50981e-05	-0.00203083	-0.00225244	-5.98423e-05	-0.00383804	-3.23533e-05	-2.00754e-10	-2.75306e-06	-9.50991e-05	-0.00203103	-0.00052981	-0.000705429	-0.00383911	-3.23526e-05	-2.00781e-10	-2.75161e-06	-9.50993e-05	-0.00203103	-0.000559177	-0.000673407	-0.00383912	-3.23529e-05	-2.00781e-10	-0.00778273	-9.50993e-05	-0.000733004	-0.000558956	-0.000667197	-0.000894492	-0.000380821	-2.00781e-10	-0.0240542	-9.50993e-05	-0.000742276	-0.000369571	-0.000664882	-0.000921945	-0.00037303	-2.72566e-09	-0.021847	-9.50993e-05	-0.000742223	-0.000370141	-0.000663878	-0.000921755	-0.000371254	-2.72593e-09	-0.0222583	-0.00130881	-0.000742223	-0.000323379	-0.000663428	-0.000921757	-0.000370712	-2.72593e-09	-0.0221866	-0.00126325	-0.000742223	-0.000323576	-0.000193319	-0.000921757	-0.000370528	-2.72593e-09	-0.0221992	-0.00122205	-0.000742223	-0.000323576	-0.000203998	-0.000921757	-0.000370465	-2.72593e-09	-0.000418465	-0.00113131	-0.000742223	-0.000323576	-0.000203948	-0.000921757	-0.000107975	-2.72593e-09	-0.000498708	-0.00100567	-0.000742223	-0.000323576	-0.0197847	-0.000921757	-0.000110619	-2.72593e-09	-0.000498401	-0.00100021	-0.000742223	-0.000323576	-0.00711985	-0.000921757	-0.000110596	-2.72593e-09	-0.000498402	-0.000269627	-0.000742223	-0.000323576	-0.00597223	-0.000921757	-0.000110596	-2.72593e-09	-0.000498402	-0.000271157	-0.000742223	-0.000323576	-0.00611831	-0.000921757	-0.0107435	-2.72593e-09	-0.000498402	-0.000271154	-0.000742223	-0.000323576	-0.00620768	-0.000921757	-0.00940896	-2.72593e-09	-0.000498402	-0.000271154	-0.000742223	-0.000323576	-0.00629548	-0.000921757	-0.00862966	-2.72593e-09	-0.000498402	-0.000271154	-0.000742223	-0.000323576	-0.000646307	-0.000921757	-0.00598487	-2.72593e-09	-0.000498402	-0.000271154	-0.000742223	-0.000323576	-0.000742568	-0.000921757	-0.00147133	-2.72593e-09	-0.000498402	-0.000271154	-0.000742223	-0.000323576	-0.000743499	-0.00239939	-0.00150826	-2.72593e-09	-0.00685416	-0.000271154	-0.000742223	-0.000323576	-0.000743501	-0.002336	-0.000152864	-2.72593e-09	-0.00647448	-0.000271154	-0.000742223	-0.000323576	-0.000743502	-0.00233166	-0.000154507	-2.72593e-09	-0.00648551	-0.000271154	-0.000742223	-0.000323576	-0.000743502	-0.00233055	-1.58806e-06	-2.72593e-09	-0.00648423	-0.000271154	-0.000742223	-0.000323576	-0.000743502	-0.00233025	-1.58667e-06	-2.72593e-09	-0.00648424	0	0	0	0	0	0	0	0	-0.000234694	-0.000234694	-0.000234694	-0.000234694	-0.000234694	-0.000234694	-0.000234694	-0.000234694	-4.15831e-05	-4.15831e-05	-4.15831e-05	-4.15831e-05	-4.15831e-05	-4.15831e-05	-4.15831e-05	-4.15831e-05	-4.22656e-05	-4.22656e-05	-4.22656e-05	-4.22656e-05	-4.22656e-05	-4.22656e-05	-4.22656e-05	-4.22656e-05	-3.63749e-06	-3.63749e-06	-3.63749e-06	-3.63749e-06	-3.63749e-06	-3.63749e-06	-3.63749e-06	-3.63749e-06	-3.55492e-06	-3.55492e-06	-3.55492e-06	-3.55492e-06	-3.55492e-06	-3.55492e-06	-3.55492e-06	-3.55492e-06	-3.55461e-06	-3.55461e-06	-3.55461e-06	-3.55461e-06	-3.55461e-06	-3.55461e-06	-3.55461e-06	-3.55461e-06	-3.55465e-06	-3.55465e-06	-3.55465e-06	-3.55465e-06	-3.55465e-06	-3.55465e-06	-3.55465e-06	-3.55465e-06	-3.55464e-06	-3.55464e-06	-3.55464e-06	-3.55464e-06	-3.55464e-06	-3.55464e-06	-3.55464e-06	-3.55464e-06	-3.55464e-06	-3.55464e-06	-3.55464e-06	-3.55464e-06	-3.55464e-06	-3.55464e-06	-3.55464e-06	-3.55464e-06	-1.24042e-05	-1.24042e-05	-1.21775e-05	-4.14911e-05	-1.42856e-05	-0.114105	-0.114105	-4.14911e-05	-2.63822e-06	-4.05019e-05	-2.99633e-05	-1.01013e-05	-2.43378e-06	-0.0132653	-0.0610005	-2.69296e-06	-2.31884e-06	-4.38236e-05	-7.01761e-06	-1.86091e-05	-1.17103e-06	-0.0792653	-0.0214127	-6.85621e-07	-2.29885e-06	-4.41424e-05	-1.27549e-06	-1.19664e-05	-1.4777e-06	-0.0152094	-0.0818931	-6.93161e-07	-2.29966e-06	-4.27644e-05	-6.81279e-07	-2.39189e-05	-1.3677e-06	-0.0185443	-0.0567519	-6.89124e-07	-2.22163e-06	-4.3323e-05	-7.62949e-07	-4.02971e-06	-1.245e-06	-2.99197e-06	-7.2427e-06	-2.28434e-07	-3.15288e-06	-4.34134e-05	-7.36833e-07	-9.76807e-06	-1.34543e-06	-1.2392e-05	-1.09555e-05	-1.40857e-06	-5.35137e-06	-4.3376e-05	-6.97522e-07	-9.66962e-06	-1.35052e-06	-1.26988e-05	-1.09822e-05	-5.04016e-06	-5.25833e-06	-4.31212e-05	-7.65866e-07	-9.5277e-06	-1.43617e-06	-1.21276e-05	-1.09846e-05	-9.16993e-06	-3.44908e-05	-0.00032721	-6.15928e-07	-9.51501e-06	-5.32869e-06	-1.20807e-05	-1.09831e-05	-1.71379e-06	-2.55834e-05	-0.000332332	-2.76623e-06	-4.70461e-06	-5.74545e-06	-5.97276e-06	-2.25798e-08	-1.96607e-07	-0.000242386	-0.000368888	-9.53407e-07	-4.82894e-06	-6.90258e-06	-6.04876e-06	-2.25282e-08	-2.69728e-07	-0.000232518	-0.000465561	-7.53434e-06	-4.83972e-06	-4.169e-05	-6.04879e-06	-2.21063e-08	-6.21212e-07	-0.000362259	-0.000488416	-6.88743e-05	-4.84111e-06	-9.92485e-05	-6.04902e-06	-1.22299e-08	-5.63447e-07	-0.000422254	-0.00071123	-0.000463231	-4.84126e-06	-0.000231258	-6.04901e-06	-1.53783e-08	-5.62259e-09	-0.000162	-0.000258246	-0.000678273	-4.84128e-06	-0.000148947	-6.04901e-06	-3.13097e-12	-1.54503e-08	-0.00016224	-0.000257087	-0.000387733	-6.88464e-06	-0.000121871	-8.60212e-06	-1.76214e-10	-8.81133e-08	-0.000162236	-0.000257093	-0.000411298	-6.73881e-06	-0.000120529	-8.52132e-06	-1.7636e-10	-9.02761e-08	-0.000162236	-0.000257092	-0.000254773	-1.36178e-05	-0.000120498	-8.52137e-06	-1.76342e-10	-9.03051e-08	-0.000162236	-0.000257092	-0.000254523	-1.39065e-05	-0.000120497	-8.52133e-06	-1.76342e-10	-4.39286e-05	-0.000162236	-0.000213008	-0.000254527	-1.39746e-05	-7.96678e-05	-1.72325e-05	-1.76342e-10	-0.000444587	-0.000162236	-0.00021304	-0.000237232	-1.4e-05	-7.93371e-05	-1.73774e-05	-2.2481e-08	-0.000436209	-0.000162236	-0.00021304	-0.000237261	-1.40111e-05	-7.93373e-05	-1.74155e-05	-2.24796e-08	-0.000435705	-0.000263407	-0.00021304	-0.000231494	-1.4016e-05	-7.93373e-05	-1.74272e-05	-2.24796e-08	-0.00043574	-0.000265192	-0.00021304	-0.000231502	-9.85765e-06	-7.93373e-05	-1.74312e-05	-2.24796e-08	-0.000435732	-0.000267757	-0.00021304	-0.000231502	-9.6081e-06	-7.93373e-05	-1.74325e-05	-2.24796e-08	-1.97576e-05	-0.000273567	-0.00021304	-0.000231502	-9.60877e-06	-7.93373e-05	-1.22589e-05	-2.24796e-08	-1.96916e-05	-0.000281284	-0.00021304	-0.000231502	-3.54327e-05	-7.93373e-05	-1.21341e-05	-2.24796e-08	-1.96917e-05	-0.000281517	-0.00021304	-0.000231502	-5.35713e-05	-7.93373e-05	-1.21352e-05	-2.24796e-08	-1.96917e-05	-0.000220935	-0.00021304	-0.000231502	-6.04248e-05	-7.93373e-05	-1.21352e-05	-2.24796e-08	-1.96917e-05	-0.000221037	-0.00021304	-0.000231502	-5.99238e-05	-7.93373e-05	-4.47475e-05	-2.24796e-08	-1.96917e-05	-0.000221037	-0.00021304	-0.000231502	-5.94273e-05	-7.93373e-05	-4.58182e-05	-2.24796e-08	-1.96917e-05	-0.000221037	-0.00021304	-0.000231502	-5.89623e-05	-7.93373e-05	-4.78745e-05	-2.24796e-08	-1.96917e-05	-0.000221037	-0.00021304	-0.000231502	-3.05032e-05	-7.93373e-05	-5.65719e-05	-2.24796e-08	-1.96917e-05	-0.000221037	-0.00021304	-0.000231502	-2.89737e-05	-7.93373e-05	-9.39221e-05	-2.24796e-08	-1.96917e-05	-0.000221037	-0.00021304	-0.000231502	-2.89423e-05	-0.00010394	-9.36422e-05	-2.24796e-08	-0.000151236	-0.000221037	-0.00021304	-0.000231502	-2.89422e-05	-0.000104781	-4.87727e-05	-2.24796e-08	-0.000151908	-0.000221037	-0.00021304	-0.000231502	-2.89422e-05	-0.000104906	-4.87532e-05	-2.24796e-08	-0.000152015	-0.000221037	-0.00021304	-0.000231502	-2.89422e-05	-0.000104932	-2.6444e-06	-2.24796e-08	-0.000152025	-0.000221037	-0.00021304	-0.000231502	-2.89422e-05	-0.000104939	-2.65451e-06	-2.24796e-08	-0.000152026	0	0	0	0	0	0	0	0	0.00020099	0.00020099	0.00020099	0.00020099	0.00020099	0.00020099	0.00020099	0.00020099	0.000829066	0.000829066	0.000829066	0.000829066	0.000829066	0.000829066	0.000829066	0.000829066	0.00083425	0.00083425	0.00083425	0.00083425	0.00083425	0.00083425	0.00083425	0.00083425	0.000548072	0.000548072	0.000548072	0.000548072	0.000548072	0.000548072	0.000548072	0.000548072	0.000549542	0.000549542	0.000549542	0.000549542	0.000549542	0.000549542	0.000549542	0.000549542	0.00054963	0.00054963	0.00054963	0.00054963	0.00054963	0.00054963	0.00054963	0.00054963	0.000549623	0.000549623	0.000549623	0.000549623	0.000549623	0.000549623	0.000549623	0.000549623	0.000549624	0.000549624	0.000549624	0.000549624	0.000549624	0.000549624	0.000549624	0.000549624	0.000549623	0.000549623	0.000549623	0.000549623	0.000549623	0.000549623	0.000549623	0.000549623	0.000678403	0.000678403	0.000677659	0.000835251	0.000696321	0.0504847	0.0504847	0.00120534	9.71321e-05	7.966e-07	0.000254078	0.0943572	0.00868378	2.23028	0.347787	0.161143	8.43179e-05	1.64409e-07	0.00217606	0.0760439	0.0438637	4.45377	3.59687	2.49468	7.32455e-05	1.16649e-07	0.00469143	0.171639	0.0229748	4.45377	4.45377	4.45377	7.02356e-05	1.31465e-07	1.93184e-05	0.0825739	0.0228341	4.45377	4.45377	4.45377	5.78432e-05	1.16677e-07	1.22822e-05	0.108357	0.0195481	4.45377	4.45377	4.45377	3.47062e-05	1.15342e-07	1.3028e-05	0.0194228	0.0173609	4.45377	4.45377	4.45377	1.25211e-05	1.1611e-07	1.43996e-05	0.00998263	0.0169833	4.45377	4.45377	4.45377	1.13597e-05	1.17803e-07	1.19895e-05	0.00953653	0.0154527	4.45377	4.45377	4.45377	2.04633e-05	1.76994e-07	1.87845e-05	0.00952838	0.0189013	4.45377	4.45377	4.45377	0.0376835	1.98612e-07	1.58966e-05	0.00844745	0.0178027	4.45377	4.45377	4.45377	1.45808e-05	2.93578e-06	0.000143021	0.00789971	0.0143266	4.45377	4.45377	4.45377	3.28878e-05	3.8952e-05	1.6859e-05	0.00782644	0.00181302	4.45377	4.45377	4.45377	0.000144067	7.98684e-05	1.58334e-06	0.00781673	0.000512553	4.45377	4.45377	4.45377	0.000221423	8.29009e-05	0.000100944	0.0078156	0.000564255	4.45377	4.45377	4.45377	0.00018474	7.73641e-05	6.17161e-05	0.00781546	0.000409096	4.45377	4.45377	4.45377	0.00018356	6.86196e-05	0.000210585	0.00830098	0.000498483	4.45377	4.45377	4.45377	0.000183559	6.86248e-05	0.000222355	0.00874502	0.000504199	4.45377	4.45377	4.45377	0.000183559	6.86242e-05	0.000199759	0.0099149	0.00050435	4.45377	4.45377	4.45377	0.000183559	6.86242e-05	0.000191499	0.00959957	0.000504352	4.45377	4.45377	4.45377	0.000183559	6.72713e-05	0.000191517	0.00948933	0.000470084	4.45377	4.45377	4.45377	0.000183559	6.70833e-05	0.000190159	0.00944956	0.000472051	4.45377	4.45377	4.45377	0.000183559	6.70833e-05	0.000190137	0.00943294	0.000472056	4.45377	4.45377	4.45377	0.000193241	6.70833e-05	0.000189651	0.00942558	0.000472056	4.45377	4.45377	4.45377	0.000193061	6.70833e-05	0.000189599	0.00887128	0.000472056	4.45377	4.45377	4.45377	0.000192759	6.70833e-05	0.000189599	0.00927515	0.000472056	4.45377	4.45377	4.45377	0.000192753	6.70833e-05	0.000189599	0.00930159	0.000472056	4.45377	4.45377	4.45377	0.000196491	6.70833e-05	0.000189599	0.0116228	0.000472056	4.45377	4.45377	4.45377	0.000197111	6.70833e-05	0.000189599	0.00452543	0.000472056	4.45377	4.45377	4.45377	0.000192111	6.70833e-05	0.000189599	0.00312532	0.000472056	4.45377	4.45377	4.45377	0.000192064	6.70833e-05	0.000189599	0.00313615	0.000472056	4.45377	4.45377	4.45377	0.000192064	6.70833e-05	0.000189599	0.00318109	0.000472056	4.45377	4.45377	4.45377	0.000192064	6.70833e-05	0.000189599	0.00322487	0.000472056	4.45377	4.45377	4.45377	0.000192064	6.70833e-05	0.000189599	0.00291807	0.000472056	4.45377	4.45377	4.45377	0.000192064	6.70833e-05	0.000189599	0.00317223	0.000472056	4.45377	4.45377	4.45377	0.000192064	6.70833e-05	0.000189599	0.00318362	0.000494056	4.45377	4.45377	4.45377	0.000192064	6.70833e-05	0.000189599	0.00318391	0.000490655	4.45377	4.45377	4.45377	0.000192064	6.70833e-05	0.000189599	0.00318392	0.000490184	4.45377	4.45377	4.45377	0.000192064	6.70833e-05	0.000189599	0.00318392	0.000490092	4.45377	4.45377	4.45377	0.000192064	6.70833e-05	0.000189599	0.00318392	0.000490068	4.45377	4.45377	4.45377	0	0	0	0	0	0	0	0	9.78736e-05	9.78736e-05	9.78736e-05	9.78736e-05	9.78736e-05	9.78736e-05	9.78736e-05	9.78736e-05	1.82638e-05	1.82638e-05	1.82638e-05	1.82638e-05	1.82638e-05	1.82638e-05	1.82638e-05	1.82638e-05	1.84907e-05	1.84907e-05	1.84907e-05	1.84907e-05	1.84907e-05	1.84907e-05	1.84907e-05	1.84907e-05	1.78307e-05	1.78307e-05	1.78307e-05	1.78307e-05	1.78307e-05	1.78307e-05	1.78307e-05	1.78307e-05	1.75356e-05	1.75356e-05	1.75356e-05	1.75356e-05	1.75356e-05	1.75356e-05	1.75356e-05	1.75356e-05	1.75358e-05	1.75358e-05	1.75358e-05	1.75358e-05	1.75358e-05	1.75358e-05	1.75358e-05	1.75358e-05	1.75355e-05	1.75355e-05	1.75355e-05	1.75355e-05	1.75355e-05	1.75355e-05	1.75355e-05	1.75355e-05	1.75355e-05	1.75355e-05	1.75355e-05	1.75355e-05	1.75355e-05	1.75355e-05	1.75355e-05	1.75355e-05	1.75355e-05	1.75355e-05	1.75355e-05	1.75355e-05	1.75355e-05	1.75355e-05	1.75355e-05	1.75355e-05	1.79114e-05	1.79114e-05	1.79107e-05	1.82938e-05	1.79594e-05	6.11904e-05	6.11904e-05	2.10684e-05	1.53621e-09	1.47287e-06	9.24307e-05	3.93975e-07	0.000396185	2.78215e-07	1.66772e-05	0.000952026	9.02409e-10	5.69407e-07	0.000254432	4.49292e-07	0.000218239	0.000134658	0.000640738	0.00200217	8.14354e-10	4.73436e-07	0.000285222	1.61686e-07	0.000777967	5.92704e-07	0.000532923	0.00200872	7.97537e-10	4.53832e-07	4.50315e-06	7.22208e-07	0.000691495	1.54393e-06	0.000682515	0.00201432	6.89749e-10	4.75255e-07	4.06078e-06	2.18022e-07	0.00080911	1.38363e-07	0.000200019	0.00160266	1.67253e-09	4.80262e-07	4.08769e-06	1.79581e-06	0.000770112	3.81989e-06	0.000199538	0.000606253	5.60274e-09	4.82623e-07	3.0402e-06	1.83321e-06	0.000768482	4.15875e-06	0.000200141	0.000305067	5.01667e-09	4.89534e-07	3.78203e-06	1.79936e-06	0.000737087	3.63653e-06	0.000200113	0.000221102	5.20551e-09	5.19357e-07	2.32303e-06	1.79524e-06	0.000750477	3.59237e-06	0.000200132	0.000196612	1.00896e-07	5.66515e-07	3.74134e-06	1.77305e-06	0.000718363	3.5465e-06	0.000137376	0.000623799	2.2964e-06	3.96207e-06	3.50218e-07	1.90242e-06	0.000647562	3.64806e-06	0.000137502	0.00057884	3.58356e-06	2.66014e-05	4.12427e-06	1.9146e-06	0.000225085	3.64764e-06	0.000138902	0.000426906	3.34963e-05	4.49185e-05	1.07535e-06	1.91629e-06	0.000142367	3.64795e-06	0.000147875	0.000449849	6.97544e-05	4.49399e-05	4.83267e-05	1.91646e-06	0.000141674	3.64794e-06	0.000137058	0.000175604	6.87364e-05	4.80393e-05	3.60657e-05	1.91649e-06	0.000128072	3.64794e-06	1.19519e-05	0.000170251	6.84058e-05	4.40245e-05	9.51329e-05	1.92833e-06	0.000139389	3.67048e-06	1.04778e-05	6.73402e-05	6.84004e-05	4.40277e-05	9.8674e-05	1.81959e-06	0.000140027	3.59575e-06	1.04418e-05	6.64233e-05	6.83996e-05	4.40274e-05	9.62603e-05	1.83833e-06	0.000140043	3.59588e-06	1.04415e-05	6.64116e-05	6.83995e-05	4.40274e-05	9.31195e-05	1.91227e-06	0.000140043	3.59582e-06	1.04415e-05	0.000151923	6.83995e-05	4.39741e-05	9.31286e-05	1.92761e-06	0.000139052	3.64042e-06	1.04415e-05	0.000241893	6.83995e-05	4.38847e-05	9.30887e-05	1.93313e-06	0.000139312	3.71991e-06	2.89368e-05	0.000244133	6.83995e-05	4.38847e-05	9.30815e-05	1.93552e-06	0.000139312	3.74238e-06	2.89408e-05	0.000244296	6.86145e-05	4.38847e-05	9.30675e-05	1.93659e-06	0.000139312	3.74928e-06	2.89408e-05	0.000244286	7.03057e-05	4.38847e-05	9.30487e-05	1.92518e-06	0.000139312	3.75163e-06	2.89408e-05	0.000244288	7.25313e-05	4.38847e-05	9.30486e-05	1.84276e-06	0.000139312	3.75243e-06	2.89408e-05	0.000161518	7.79334e-05	4.38847e-05	9.30486e-05	1.84336e-06	0.000139312	3.72965e-06	2.89408e-05	0.000161976	8.73178e-05	4.38847e-05	9.30486e-05	1.88574e-06	0.000139312	3.6303e-06	2.89408e-05	0.000161976	8.79527e-05	4.38847e-05	9.30486e-05	6.37388e-06	0.000139312	3.63102e-06	2.89408e-05	0.000161976	8.78156e-05	4.38847e-05	9.30486e-05	1.01884e-05	0.000139312	3.63098e-06	2.89408e-05	0.000161976	8.78082e-05	4.38847e-05	9.30486e-05	1.00962e-05	0.000139312	3.71431e-06	2.89408e-05	0.000161976	8.78082e-05	4.38847e-05	9.30486e-05	1.00033e-05	0.000139312	3.9636e-06	2.89408e-05	0.000161976	8.78082e-05	4.38847e-05	9.30486e-05	9.91706e-06	0.000139312	4.47102e-06	2.89408e-05	0.000161976	8.78082e-05	4.38847e-05	9.30486e-05	9.73434e-06	0.000139312	7.16586e-06	2.89408e-05	0.000161976	8.78082e-05	4.38847e-05	9.30486e-05	9.24519e-06	0.000139312	6.94707e-05	2.89408e-05	0.000161976	8.78082e-05	4.38847e-05	9.30486e-05	9.23921e-06	0.000139947	7.20686e-05	2.89408e-05	0.000212202	8.78082e-05	4.38847e-05	9.30486e-05	9.23928e-06	0.000139581	7.12657e-05	2.89408e-05	0.000211669	8.78082e-05	4.38847e-05	9.30486e-05	9.23928e-06	0.000139537	7.13621e-05	2.89408e-05	0.000211589	8.78082e-05	4.38847e-05	9.30486e-05	9.23928e-06	0.000139529	5.98609e-05	2.89408e-05	0.000211581	8.78082e-05	4.38847e-05	9.30486e-05	9.23928e-06	0.000139527	5.94688e-05	2.89408e-05	0.00021158	0	0	0	0	0	0	0	0	8.73473e-05	8.73473e-05	8.73473e-05	8.73473e-05	8.73473e-05	8.73473e-05	8.73473e-05	8.73473e-05	0.000253577	0.000253577	0.000253577	0.000253577	0.000253577	0.000253577	0.000253577	0.000253577	0.00025119	0.00025119	0.00025119	0.00025119	0.00025119	0.00025119	0.00025119	0.00025119	0.000236421	0.000236421	0.000236421	0.000236421	0.000236421	0.000236421	0.000236421	0.000236421	0.000239263	0.000239263	0.000239263	0.000239263	0.000239263	0.000239263	0.000239263	0.000239263	0.000239258	0.000239258	0.000239258	0.000239258	0.000239258	0.000239258	0.000239258	0.000239258	0.000239264	0.000239264	0.000239264	0.000239264	0.000239264	0.000239264	0.000239264	0.000239264	0.000239263	0.000239263	0.000239263	0.000239263	0.000239263	0.000239263	0.000239263	0.000239263	0.000239263	0.000239263	0.000239263	0.000239263	0.000239263	0.000239263	0.000239263	0.000239263	0.000437442	0.00119408	0.000437442	0.000248319	0.000248319	0.000245896	0.000245905	0.000245896	1.71342	0.0236036	0.000109882	0.0231137	4.4686e-06	0.156604	0.00190246	6.48285e-07	1.93554	0.0735701	2.14966e-05	0.0337826	9.43789e-06	0.00013997	3.52527e-06	1.1083e-07	1.93554	0.125208	1.14069e-05	0.104565	2.43407e-06	0.0578581	5.53101e-06	1.12153e-07	1.93554	0.187851	0.000567716	0.0376938	2.79709e-06	0.0155297	4.09743e-06	1.11392e-07	1.93554	0.0631129	0.000406768	0.077092	2.32995e-06	0.107735	4.1097e-06	1.24385e-07	1.93554	0.02476	0.000386515	0.0109066	2.52077e-06	0.00491252	4.07529e-06	6.38632e-07	1.93554	0.0184876	0.000579148	0.00644773	2.52898e-06	0.00203162	4.06324e-06	2.00998e-06	1.93554	0.0173377	0.00045657	0.00635102	2.69795e-06	0.00233572	4.06418e-06	3.4467e-06	1.93554	0.010372	0.000775876	0.00636168	2.74975e-06	0.00237644	4.06358e-06	3.41623e-06	1.93552	0.00907269	0.000479677	0.00644154	2.95541e-06	0.00240816	4.27833e-06	4.89427e-07	1.93492	0.00130094	0.00626708	0.00596331	3.50972e-06	0.00233552	4.269e-06	1.10339e-06	1.93459	0.000193165	0.000315534	0.00589993	1.9883e-05	0.00233468	4.20902e-06	5.31188e-06	1.92639	0.000114518	0.00273264	0.00589132	4.22124e-05	0.00233444	4.57079e-06	4.90841e-06	1.91512	8.33212e-06	0.000110936	0.00589035	4.42952e-05	0.00233445	5.99584e-06	4.79629e-06	1.9169	9.74123e-06	0.000199992	0.00589022	5.20574e-05	0.00233445	2.74205e-05	5.76612e-06	1.91723	1.06157e-05	7.60093e-05	0.00585414	4.44373e-05	0.00232013	8.12578e-05	2.76284e-05	1.91728	1.06147e-05	2.82095e-05	0.00623999	4.40538e-05	0.00237205	8.09985e-05	2.82412e-05	1.91729	1.06147e-05	3.45815e-05	0.00641601	4.40446e-05	0.00237286	8.09849e-05	2.82494e-05	1.91729	1.06147e-05	3.57525e-05	0.00616112	4.40444e-05	0.00237292	8.09848e-05	2.82504e-05	1.91729	3.93814e-05	3.57488e-05	0.00609837	4.35476e-05	0.0024273	8.09848e-05	2.88852e-05	1.91729	3.94688e-05	3.19747e-05	0.00607744	4.33949e-05	0.00236857	8.08578e-05	2.84749e-05	1.91729	3.94688e-05	3.19761e-05	0.00606873	4.3395e-05	0.00235075	8.08526e-05	2.84435e-05	1.80368	3.94688e-05	5.15952e-05	0.00606484	4.3395e-05	0.00234533	8.08526e-05	2.84455e-05	1.64437	3.94688e-05	5.16133e-05	0.00599493	4.3395e-05	0.00234351	8.08526e-05	2.84451e-05	1.20195	3.94688e-05	5.16133e-05	0.00627289	4.3395e-05	0.00234288	8.08526e-05	2.84444e-05	0.0983497	3.94688e-05	5.16133e-05	0.00628368	4.3395e-05	0.00231627	8.08526e-05	2.82785e-05	2.17735e-05	3.94688e-05	5.16133e-05	0.00637356	4.3395e-05	0.00238973	8.08526e-05	2.82786e-05	1.02662e-05	3.94688e-05	5.16133e-05	0.00163613	4.3395e-05	0.00239055	8.08526e-05	2.82786e-05	2.84484e-05	3.94688e-05	5.16133e-05	0.000922812	4.3395e-05	0.0023906	8.08526e-05	2.82786e-05	2.84546e-05	3.94688e-05	5.16133e-05	0.000926033	4.3395e-05	0.00242475	8.08526e-05	2.82786e-05	2.84546e-05	3.94688e-05	5.16133e-05	0.000934442	4.3395e-05	0.00224686	8.08526e-05	2.82786e-05	2.84546e-05	3.94688e-05	5.16133e-05	0.000942412	4.3395e-05	0.00194657	8.08526e-05	2.82786e-05	2.84546e-05	3.94688e-05	5.16133e-05	0.000942424	4.3395e-05	0.00110741	8.08526e-05	2.82786e-05	2.84546e-05	3.94688e-05	5.16133e-05	0.000989662	4.3395e-05	5.40307e-05	8.08526e-05	2.82786e-05	2.84546e-05	3.94688e-05	5.16133e-05	0.000990504	4.40158e-05	5.05163e-05	8.08526e-05	2.82794e-05	2.84546e-05	3.94688e-05	5.16133e-05	0.000990499	4.42636e-05	5.01554e-05	8.08526e-05	2.84178e-05	2.84546e-05	3.94688e-05	5.16133e-05	0.000990499	4.42968e-05	5.00109e-05	8.08526e-05	2.84358e-05	2.84546e-05	3.94688e-05	5.16133e-05	0.000990499	4.43033e-05	5.0268e-05	8.08526e-05	2.84375e-05	2.84546e-05	3.94688e-05	5.16133e-05	0.000990499	4.43051e-05	5.09618e-05	8.08526e-05	2.84377e-05	0	0	0	0	0	0	0	0	4.62705e-05	4.62705e-05	4.62705e-05	4.62705e-05	4.62705e-05	4.62705e-05	4.62705e-05	4.62705e-05	7.33639e-05	7.33639e-05	7.33639e-05	7.33639e-05	7.33639e-05	7.33639e-05	7.33639e-05	7.33639e-05	7.39731e-05	7.39731e-05	7.39731e-05	7.39731e-05	7.39731e-05	7.39731e-05	7.39731e-05	7.39731e-05	4.33085e-05	4.33085e-05	4.33085e-05	4.33085e-05	4.33085e-05	4.33085e-05	4.33085e-05	4.33085e-05	4.29302e-05	4.29302e-05	4.29302e-05	4.29302e-05	4.29302e-05	4.29302e-05	4.29302e-05	4.29302e-05	4.29317e-05	4.29317e-05	4.29317e-05	4.29317e-05	4.29317e-05	4.29317e-05	4.29317e-05	4.29317e-05	4.29309e-05	4.29309e-05	4.29309e-05	4.29309e-05	4.29309e-05	4.29309e-05	4.29309e-05	4.29309e-05	4.29309e-05	4.29309e-05	4.29309e-05	4.29309e-05	4.29309e-05	4.29309e-05	4.29309e-05	4.29309e-05	4.29309e-05	4.29309e-05	4.29309e-05	4.29309e-05	4.29309e-05	4.29309e-05	4.29309e-05	4.29309e-05	0.000429321	0.014332	0.000429321	6.19878e-05	6.19878e-05	5.6251e-05	5.631e-05	5.6251e-05	6.46656e-06	0.00687035	0.000358664	4.2264e-06	0.000152001	1.17612e-06	9.80362e-06	0.00290274	5.45607e-06	0.00564438	0.000595549	2.38942e-06	5.51041e-05	0.00125334	0.0077391	0.0215272	5.40005e-06	0.00555831	0.000503234	1.55282e-06	6.86675e-05	2.81644e-06	0.0107024	0.0244063	5.40167e-06	0.00534155	0.000440117	3.05075e-06	6.18629e-05	2.73222e-05	0.0134105	0.025112	6.96102e-07	2.15101e-05	4.02421e-05	1.60782e-06	6.0613e-05	1.22487e-06	0.0135649	0.0249614	1.03835e-06	2.07899e-05	4.47069e-05	4.45589e-06	6.00164e-05	1.23023e-05	0.0136709	0.0196095	1.89953e-06	2.08048e-05	3.12235e-05	4.49337e-06	5.99657e-05	1.33257e-05	0.0137201	0.0159083	1.86017e-06	2.08797e-05	3.51206e-05	4.44719e-06	5.92818e-05	1.19558e-05	0.0137244	0.0142779	2.62262e-07	1.52181e-06	2.71308e-05	4.44168e-06	6.68274e-05	1.18291e-05	0.0137253	0.0231804	1.88951e-07	1.53361e-06	3.89521e-05	5.01148e-06	6.60494e-05	1.33414e-05	0.0221001	0.0323156	2.4341e-06	1.87388e-06	1.13092e-05	5.19457e-06	6.42661e-05	1.35471e-05	0.0235137	0.0040516	2.33056e-06	2.25923e-06	5.28082e-06	5.21143e-06	4.82393e-05	1.35442e-05	0.023604	0.000107104	3.88172e-06	2.38438e-06	3.49973e-06	5.21376e-06	4.46397e-05	1.35449e-05	0.00800475	0.000101688	4.63628e-06	8.41883e-10	4.94329e-06	5.214e-06	5.56289e-05	1.35448e-05	0.0046837	0.000105792	1.21146e-05	3.15289e-09	1.73122e-05	5.21402e-06	5.1001e-05	1.35449e-05	0.000385662	7.25557e-05	1.21084e-05	3.12325e-09	1.79708e-05	4.90851e-06	5.22921e-05	1.27512e-05	5.32932e-05	5.70597e-05	1.21081e-05	3.1233e-09	9.77326e-07	4.76553e-06	5.23664e-05	1.26176e-05	5.45237e-05	5.68748e-05	1.21081e-05	3.1233e-09	2.70237e-06	5.95075e-06	5.23682e-05	1.26182e-05	5.45542e-05	5.68729e-05	1.21081e-05	3.1233e-09	2.69131e-06	6.07618e-06	5.23683e-05	1.2618e-05	5.45545e-05	5.69501e-05	1.21081e-05	1.66199e-07	2.69135e-06	6.10241e-06	4.68393e-05	1.57728e-05	5.45545e-05	5.56443e-05	1.21081e-05	1.66165e-07	1.40155e-06	6.11186e-06	4.68633e-05	1.60099e-05	5.31703e-05	5.57482e-05	1.21081e-05	1.66165e-07	1.40153e-06	6.11595e-06	4.68633e-05	1.60831e-05	5.31776e-05	5.57578e-05	2.48907e-08	1.66165e-07	6.01785e-06	6.1178e-06	4.68633e-05	1.61055e-05	5.31776e-05	5.5757e-05	2.51061e-08	1.66165e-07	6.01793e-06	5.47261e-06	4.68633e-05	1.61132e-05	5.31776e-05	5.57572e-05	2.53896e-08	1.66165e-07	6.01793e-06	5.34592e-06	4.68633e-05	1.61157e-05	5.31776e-05	5.57194e-05	2.60476e-08	1.66165e-07	6.01793e-06	5.34678e-06	4.68633e-05	1.44151e-05	5.31776e-05	5.57715e-05	2.72213e-08	1.66165e-07	6.01793e-06	6.15496e-06	4.68633e-05	1.41387e-05	5.31776e-05	5.57715e-05	2.73257e-08	1.66165e-07	6.01793e-06	1.15885e-05	4.68633e-05	1.414e-05	5.31776e-05	5.57715e-05	6.02689e-07	1.66165e-07	6.01793e-06	1.48373e-05	4.68633e-05	1.41398e-05	5.31776e-05	5.57715e-05	6.02689e-07	1.66165e-07	6.01793e-06	1.47582e-05	4.68633e-05	1.62768e-05	5.31776e-05	5.57715e-05	6.02689e-07	1.66165e-07	6.01793e-06	1.4678e-05	4.68633e-05	1.70888e-05	5.31776e-05	5.57715e-05	6.02689e-07	1.66165e-07	6.01793e-06	1.46032e-05	4.68633e-05	1.87165e-05	5.31776e-05	5.57715e-05	6.02689e-07	1.66165e-07	6.01793e-06	1.35527e-05	4.68633e-05	2.70574e-05	5.31776e-05	5.57715e-05	6.02689e-07	1.66165e-07	6.01793e-06	1.314e-05	4.68633e-05	0.000338355	5.31776e-05	5.57715e-05	6.02689e-07	1.66165e-07	6.01793e-06	1.31342e-05	5.39453e-05	0.000362918	5.31776e-05	5.58183e-05	6.02689e-07	1.66165e-07	6.01793e-06	1.31342e-05	5.3899e-05	0.000338275	5.31776e-05	5.57777e-05	6.02689e-07	1.66165e-07	6.01793e-06	1.31342e-05	5.38922e-05	0.00033962	5.31776e-05	5.57729e-05	6.02689e-07	1.66165e-07	6.01793e-06	1.31342e-05	5.38908e-05	0.000356746	5.31776e-05	5.57724e-05	6.02689e-07	1.66165e-07	6.01793e-06	1.31342e-05	5.38903e-05	0.000349827	5.31776e-05	5.57724e-05	0	0	0	0	0	0	0	0	-0.000341369	-0.000341369	-0.000341369	-0.000341369	-0.000341369	-0.000341369	-0.000341369	-0.000341369	-0.000321919	-0.000321919	-0.000321919	-0.000321919	-0.000321919	-0.000321919	-0.000321919	-0.000321919	-0.000327073	-0.000327073	-0.000327073	-0.000327073	-0.000327073	-0.000327073	-0.000327073	-0.000327073	-1.39349e-05	-1.39349e-05	-1.39349e-05	-1.39349e-05	-1.39349e-05	-1.39349e-05	-1.39349e-05	-1.39349e-05	-1.37298e-05	-1.37298e-05	-1.37298e-05	-1.37298e-05	-1.37298e-05	-1.37298e-05	-1.37298e-05	-1.37298e-05	-1.37308e-05	-1.37308e-05	-1.37308e-05	-1.37308e-05	-1.37308e-05	-1.37308e-05	-1.37308e-05	-1.37308e-05	-1.37305e-05	-1.37305e-05	-1.37305e-05	-1.37305e-05	-1.37305e-05	-1.37305e-05	-1.37305e-05	-1.37305e-05	-1.37305e-05	-1.37305e-05	-1.37305e-05	-1.37305e-05	-1.37305e-05	-1.37305e-05	-1.37305e-05	-1.37305e-05	-1.37305e-05	-1.37305e-05	-1.37305e-05	-1.37305e-05	-1.37305e-05	-1.37305e-05	-1.37305e-05	-1.37305e-05	-0.00502347	-4.0462	-0.00502347	-0.000118687	-0.000118687	-6.73677e-05	-6.85573e-05	-6.73677e-05	-2.8537e-06	-8.58946e-15	-0.00583778	-2.22073e-05	-0.000998972	-2.41303e-06	-2.49268e-05	-0.0171147	-2.00859e-06	-0.0584181	-0.0185183	-1.1856e-05	-0.000570705	-0.00339082	-0.0203452	-0.161534	-1.81435e-06	-0.03072	-0.0120403	-8.25143e-06	-0.000713585	-9.27958e-06	-0.0235544	-0.0541803	-1.77166e-06	-0.0377525	-0.00025742	-1.44599e-05	-0.000658688	-9.67297e-05	-0.0277925	-0.121986	-2.03907e-08	-2.76653e-07	-2.3491e-06	-5.16694e-06	-0.000399425	-4.04171e-06	-0.0260082	-0.0693954	-3.26316e-08	-3.69432e-07	-2.61159e-06	-1.24403e-05	-0.000385273	-3.25498e-05	-0.0264708	-0.0469266	-5.74464e-08	-3.71132e-07	-1.83963e-06	-1.25833e-05	-0.0003844	-3.5091e-05	-0.0265353	-0.0319833	-5.21587e-08	-3.75367e-07	-2.05126e-06	-1.24901e-05	-0.000368925	-3.1739e-05	-0.0265189	-0.0275849	-2.28303e-10	-1.34921e-10	-1.63819e-06	-1.24776e-05	-0.000743085	-3.14257e-05	-0.0265245	-0.431597	-9.76598e-09	-1.47202e-10	-4.12881e-06	-2.52321e-05	-0.000715547	-6.35243e-05	-0.349434	-0.0539936	-1.1452e-08	-1.0078e-09	-1.4105e-06	-2.60533e-05	-0.000658698	-6.43495e-05	-0.0317626	-0.107317	-1.99755e-08	-6.71301e-09	-8.64967e-09	-2.61294e-05	-0.000285829	-6.43355e-05	-0.337122	-0.0021787	-1.25784e-07	-1.13076e-08	-3.11089e-09	-2.61401e-05	-0.000188813	-6.43383e-05	-0.0144736	-0.00486725	-2.27075e-07	-4.43494e-14	-1.38759e-07	-2.61412e-05	-0.000685149	-6.43379e-05	-0.102713	-0.00700773	-3.53278e-06	-2.5736e-12	-1.03408e-05	-2.61413e-05	-0.000448074	-6.43379e-05	-0.00547052	-0.00145442	-3.51628e-06	-2.35835e-12	-1.92385e-05	-1.83826e-05	-0.000479118	-4.52426e-05	-0.000455973	-0.000707507	-3.5161e-06	-2.35861e-12	-2.0493e-07	-1.79033e-05	-0.000480635	-4.48467e-05	-0.000484615	-0.000704139	-3.51608e-06	-2.35859e-12	-4.45447e-06	-6.59543e-05	-0.000480669	-4.48491e-05	-0.000484751	-0.000704068	-3.51608e-06	-2.35859e-12	-4.31486e-06	-6.70703e-05	-0.000480669	-4.48483e-05	-0.000484753	-0.000720226	-3.51608e-06	-1.18972e-09	-4.31538e-06	-6.72967e-05	-0.000250322	-0.000165372	-0.000484753	-0.000590046	-3.51608e-06	-1.18732e-09	-4.37496e-07	-6.73775e-05	-0.000251123	-0.000167456	-0.000380436	-0.000594594	-3.51608e-06	-1.18732e-09	-4.37476e-07	-6.74124e-05	-0.000251121	-0.000168154	-0.000380792	-0.000594892	-2.16343e-10	-1.18732e-09	-4.31515e-06	-6.7428e-05	-0.000251121	-0.000168368	-0.000380791	-0.00059487	-2.19848e-10	-1.18732e-09	-4.31417e-06	-3.51177e-05	-0.000251121	-0.000168442	-0.000380791	-0.000594874	-2.244e-10	-1.18732e-09	-4.31417e-06	-3.4476e-05	-0.000251121	-0.000168466	-0.000380791	-0.000588164	-2.35507e-10	-1.18732e-09	-4.31417e-06	-3.44816e-05	-0.000251121	-8.77362e-05	-0.000380791	-0.000589891	-2.56585e-10	-1.18732e-09	-4.31417e-06	-7.88833e-05	-0.000251121	-8.62617e-05	-0.000380791	-0.000589882	-2.58336e-10	-1.18732e-09	-4.31417e-06	-0.000140627	-0.000251121	-8.62691e-05	-0.000380791	-0.000589882	-3.29341e-08	-1.18732e-09	-4.31417e-06	-0.000178025	-0.000251121	-8.62681e-05	-0.000380791	-0.000589882	-3.29303e-08	-1.18732e-09	-4.31417e-06	-0.000177341	-0.000251121	-0.000197351	-0.000380791	-0.000589882	-3.29303e-08	-1.18732e-09	-4.31417e-06	-0.000176699	-0.000251121	-0.000206156	-0.000380791	-0.000589882	-3.29303e-08	-1.18732e-09	-4.31417e-06	-0.000176102	-0.000251121	-0.000224048	-0.000380791	-0.000589882	-3.29303e-08	-1.18732e-09	-4.31417e-06	-0.000116102	-0.000251121	-0.000314489	-0.000380791	-0.000589882	-3.29303e-08	-1.18732e-09	-4.31417e-06	-0.000113926	-0.000251121	-0.0035671	-0.000380791	-0.000589882	-3.29303e-08	-1.18732e-09	-4.31417e-06	-0.000113908	-0.000574457	-0.00372459	-0.000380791	-0.000598321	-3.29303e-08	-1.18732e-09	-4.31417e-06	-0.000113908	-0.000571981	-0.00245957	-0.000380791	-0.000596872	-3.29303e-08	-1.18732e-09	-4.31417e-06	-0.000113908	-0.000571873	-0.00249379	-0.000380791	-0.000596701	-3.29303e-08	-1.18732e-09	-4.31417e-06	-0.000113908	-0.000571854	-0.00326591	-0.000380791	-0.000596684	-3.29303e-08	-1.18732e-09	-4.31417e-06	-0.000113908	-0.000571849	-0.00318208	-0.000380791	-0.000596683	0	0	0	0	0	0	0	0	0.000490677	0.000490677	0.000490677	0.000490677	0.000490677	0.000490677	0.000490677	0.000490677	0.00238312	0.00238312	0.00238312	0.00238312	0.00238312	0.00238312	0.00238312	0.00238312	0.00238139	0.00238139	0.00238139	0.00238139	0.00238139	0.00238139	0.00238139	0.00238139	3.54974e-08	3.54974e-08	3.54974e-08	3.54974e-08	3.54974e-08	3.54974e-08	3.54974e-08	3.54974e-08	3.57451e-08	3.57451e-08	3.57451e-08	3.57451e-08	3.57451e-08	3.57451e-08	3.57451e-08	3.57451e-08	3.57495e-08	3.57495e-08	3.57495e-08	3.57495e-08	3.57495e-08	3.57495e-08	3.57495e-08	3.57495e-08	3.57489e-08	3.57489e-08	3.57489e-08	3.57489e-08	3.57489e-08	3.57489e-08	3.57489e-08	3.57489e-08	3.57489e-08	3.57489e-08	3.57489e-08	3.57489e-08	3.57489e-08	3.57489e-08	3.57489e-08	3.57489e-08	3.57489e-08	3.57489e-08	3.57489e-08	3.57489e-08	3.57489e-08	3.57489e-08	3.57489e-08	3.57489e-08	0.00238893	8.25295	0.00238893	7.06058e-05	7.06058e-05	1.01909e-05	1.2103e-05	1.01909e-05	0.000427828	10.873	0.00149443	0.000118319	0.00299034	8.14067e-06	5.96962e-06	0.00173742	0.00040111	10.873	0.0165251	5.6844e-05	0.00708667	1.65512e-05	0.000123982	0.0135652	0.000387089	10.873	0.199402	6.91248e-05	0.00910372	1.2757e-05	2.64048e-05	0.0145971	0.000383012	10.873	0.269233	4.85057e-05	0.00983593	2.37349e-05	2.56922e-05	0.0148386	1.41158e-06	10.873	0.00151711	8.4869e-06	0.0012574	8.83873e-06	1.95599e-05	0.0110428	1.24459e-06	10.873	0.000208811	5.80011e-06	0.00103641	5.3407e-06	1.99708e-05	0.000582523	9.71553e-07	10.873	0.000201834	5.93043e-06	0.00102853	5.32317e-06	1.99275e-05	6.98141e-05	9.47351e-07	10.873	0.000193393	6.00842e-06	0.000928234	5.39657e-06	1.99202e-05	2.66511e-05	7.26016e-10	10.873	0.00021543	6.01406e-06	0.010795	5.40138e-06	1.99247e-05	0.167461	4.73817e-09	10.873	0.00231201	7.08007e-05	0.0102938	6.35847e-05	0.05612	6.9693	6.34591e-10	10.873	0.00399802	7.02708e-05	0.00762708	6.32159e-05	0.0858747	10.873	8.3459e-10	10.873	1.41897e-07	7.02321e-05	0.000403126	6.3213e-05	0.110695	10.873	1.21347e-09	10.873	3.73848e-09	7.02286e-05	9.47983e-05	6.3212e-05	0.333976	10.873	1.35337e-09	10.873	1.58993e-09	7.02282e-05	0.00888608	6.3212e-05	1.21111	10.873	5.02914e-08	10.873	1.6224e-05	7.02282e-05	0.00198946	6.3212e-05	10.8316	10.873	5.0214e-08	10.873	6.52517e-06	2.04691e-05	0.00257983	1.84241e-05	10.873	10.873	5.0214e-08	10.873	5.57723e-07	2.05946e-05	0.00263677	1.85071e-05	10.873	10.873	5.0214e-08	10.873	7.06305e-05	0.00200373	0.00263899	1.85072e-05	10.873	10.873	5.0214e-08	10.873	6.9814e-05	0.00200688	0.00263905	1.85072e-05	10.873	10.873	5.0214e-08	10.873	6.98158e-05	0.00199973	0.000267609	0.00180033	10.873	10.873	5.0214e-08	10.873	5.47642e-07	0.00199686	0.000264681	0.00181855	10.873	10.873	5.0214e-08	10.873	5.47342e-07	0.00199562	0.000264674	0.00181741	10.873	10.873	2.72475e-10	10.873	1.87791e-06	0.00199506	0.000264674	0.00181697	10.873	10.873	2.72443e-10	10.873	1.87778e-06	0.00020227	0.000264674	0.00181683	10.873	10.873	2.7239e-10	10.873	1.87778e-06	0.000203201	0.000264674	0.00181677	10.873	10.873	2.72565e-10	10.873	1.87778e-06	0.00020321	0.000264674	0.000184213	10.873	10.873	2.7512e-10	10.873	1.87778e-06	0.00374518	0.000264674	0.00018267	10.873	10.873	2.75589e-10	10.873	1.87778e-06	0.00352099	0.000264674	0.000182659	10.873	10.873	3.74121e-09	10.873	1.87778e-06	0.00358259	0.000264674	0.000182659	10.873	10.873	3.74104e-09	10.873	1.87778e-06	0.00361251	0.000264674	0.00336664	10.873	10.873	3.74104e-09	10.873	1.87778e-06	0.0036419	0.000264674	0.0034194	10.873	10.873	3.74104e-09	10.873	1.87778e-06	0.00366999	0.000264674	0.00336875	10.873	10.873	3.74104e-09	10.873	1.87778e-06	0.000860518	0.000264674	0.00318996	10.873	10.873	3.74104e-09	10.873	1.87778e-06	0.000886678	0.000264674	0.00346677	10.873	10.873	3.74104e-09	10.873	1.87778e-06	0.000887977	0.00487765	0.00352261	10.873	10.873	3.74104e-09	10.873	1.87778e-06	0.000887996	0.00498858	0.000820839	10.873	10.873	3.74104e-09	10.873	1.87778e-06	0.000887996	0.00498394	0.000805253	10.873	10.873	3.74104e-09	10.873	1.87778e-06	0.000887996	0.00498192	0.00184174	10.873	10.873	3.74104e-09	10.873	1.87778e-06	0.000887996	0.00498135	0.00184522	10.873	10.873	0	0	0	0	0	0	0	0	-0.000571925	-0.000571925	-0.000571925	-0.000571925	-0.000571925	-0.000571925	-0.000571925	-0.000571925	-9.45519e-05	-9.45519e-05	-9.45519e-05	-9.45519e-05	-9.45519e-05	-9.45519e-05	-9.45519e-05	-9.45519e-05	-9.54355e-05	-9.54355e-05	-9.54355e-05	-9.54355e-05	-9.54355e-05	-9.54355e-05	-9.54355e-05	-9.54355e-05	-5.62177e-15	-5.62177e-15	-5.62177e-15	-5.62177e-15	-5.62177e-15	-5.62177e-15	-5.62177e-15	-5.62177e-15	-5.58545e-15	-5.58545e-15	-5.58545e-15	-5.58545e-15	-5.58545e-15	-5.58545e-15	-5.58545e-15	-5.58545e-15	-5.58552e-15	-5.58552e-15	-5.58552e-15	-5.58552e-15	-5.58552e-15	-5.58552e-15	-5.58552e-15	-5.58552e-15	-5.58552e-15	-5.58552e-15	-5.58552e-15	-5.58552e-15	-5.58552e-15	-5.58552e-15	-5.58552e-15	-5.58552e-15	-5.58552e-15	-5.58552e-15	-5.58552e-15	-5.58552e-15	-5.58552e-15	-5.58552e-15	-5.58552e-15	-5.58552e-15	-5.58552e-15	-5.58552e-15	-5.58552e-15	-5.58552e-15	-5.58552e-15	-5.58552e-15	-5.58552e-15	-5.58552e-15	-5.48877e-08	-9.49904e-05	-5.48877e-08	-5.48877e-08	-5.48877e-08	-1.29596e-09	-3.53896e-09	-1.29596e-09	-1.15861e-10	-2.38608e-06	-2.75941e-07	-5.49509e-08	-1.21125e-06	-6.84834e-10	-8.0959e-09	-5.77565e-09	-7.55035e-11	-6.51937e-07	-9.02594e-07	-8.49946e-08	-2.79332e-06	-3.02848e-10	-7.78572e-10	-3.33365e-09	-6.58562e-11	-4.90884e-07	-1.53635e-06	-5.91289e-08	-6.57397e-06	-8.81699e-10	-4.18691e-10	-3.34365e-09	-6.36592e-11	-5.05251e-07	-4.87276e-09	-9.48909e-08	-6.70564e-06	-2.99198e-10	-4.20832e-10	-3.33715e-09	-6.98275e-13	-3.79086e-12	-7.38464e-11	-8.78956e-10	-9.39695e-08	-7.93864e-10	-8.71119e-11	-1.69597e-09	-1.02319e-12	-3.7969e-12	-6.79017e-11	-1.66802e-09	-8.75499e-08	-1.20486e-09	-8.68566e-11	-4.2114e-10	-1.48488e-12	-3.82092e-12	-7.32817e-11	-1.69297e-09	-8.73145e-08	-1.19907e-09	-8.6993e-11	-1.58701e-10	-1.31436e-12	-3.88061e-12	-7.77309e-11	-1.68986e-09	-8.22928e-08	-1.19257e-09	-8.69764e-11	-1.00377e-10	-1.45597e-12	-4.9321e-15	-6.86107e-11	-1.68911e-09	-1.50679e-05	-1.19266e-09	-8.69879e-11	-0.000316808	-3.74465e-10	-5.53491e-15	-1.43077e-08	-3.11282e-07	-1.41911e-05	-2.19794e-07	-2.21314e-05	-0.00168785	-7.6546e-11	-7.40599e-14	-7.69689e-09	-3.17952e-07	-1.22934e-05	-2.21296e-07	-2.21775e-05	-0.00983358	-1.73533e-10	-9.31214e-13	-7.83192e-11	-3.18581e-07	-2.94573e-06	-2.21314e-07	-2.27182e-05	-0.110874	-1.63513e-09	-1.86774e-12	-1.42445e-11	-3.18672e-07	-1.40029e-06	-2.21318e-07	-8.25632e-05	-0.0577741	-3.32596e-09	-1.50395e-09	-1.69243e-09	-3.18681e-07	-0.0221259	-2.21318e-07	-0.000102876	-9.80506	-3.33693e-09	-4.79305e-08	-0.000287629	-3.18682e-07	-0.00121211	-2.21318e-07	-1.12373	-2.27572e-34	-3.3163e-09	-4.26968e-08	-7.80364e-05	-2.34752e-08	-0.00160635	-1.6303e-08	-1.19221e-06	-0.00963801	-3.31614e-09	-4.27024e-08	-0.000965491	-2.30677e-08	-0.00161202	-1.62149e-08	-0.00569237	-0.00879501	-3.31611e-09	-4.2702e-08	-0.0127546	-0.000374655	-0.0016122	-1.62147e-08	-0.00544987	-0.00884896	-3.31611e-09	-4.2702e-08	-0.0111833	-0.000376858	-0.00161221	-1.62147e-08	-0.00545983	-0.0325557	-3.31611e-09	-1.50274e-09	-0.0113186	-0.000377393	-1.26479e-05	-0.000263522	-0.00545943	-0.00121208	-3.31611e-09	-1.49869e-09	-2.24357e-05	-0.000377572	-1.2837e-05	-0.000263733	-0.00010264	-0.00155561	-3.31611e-09	-1.49869e-09	-2.44341e-05	-0.00037765	-1.28369e-05	-0.000263858	-0.000106871	-0.00155302	-6.11122e-07	-1.49869e-09	-7.12158e-06	-0.000377685	-1.28369e-05	-0.000263895	-0.000106867	-0.00155296	-6.21263e-07	-1.49869e-09	-7.12063e-06	-2.9628e-06	-1.28369e-05	-0.000263908	-0.000106867	-0.00155298	-6.34383e-07	-1.49869e-09	-7.12062e-06	-2.94614e-06	-1.28369e-05	-0.000263912	-0.000106867	-0.000808777	-6.66574e-07	-1.49869e-09	-7.12062e-06	-2.9465e-06	-1.28369e-05	-2.0702e-06	-0.000106867	-0.000817349	-7.22281e-07	-1.49869e-09	-7.12062e-06	-0.00143319	-1.28369e-05	-2.06822e-06	-0.000106867	-0.000817294	-7.25588e-07	-1.49869e-09	-7.12062e-06	-0.00205497	-1.28369e-05	-2.06834e-06	-0.000106867	-0.000817294	-5.34496e-08	-1.49869e-09	-7.12062e-06	-0.00238894	-1.28369e-05	-2.06835e-06	-0.000106867	-0.000817294	-5.34422e-08	-1.49869e-09	-7.12062e-06	-0.00238259	-1.28369e-05	-0.00100608	-0.000106867	-0.000817294	-5.34422e-08	-1.49869e-09	-7.12062e-06	-0.00238232	-1.28369e-05	-0.00100395	-0.000106867	-0.000817294	-5.34422e-08	-1.49869e-09	-7.12062e-06	-0.00238204	-1.28369e-05	-0.0010137	-0.000106867	-0.000817294	-5.34422e-08	-1.49869e-09	-7.12062e-06	-0.000108011	-1.28369e-05	-0.00104307	-0.000106867	-0.000817294	-5.34422e-08	-1.49869e-09	-7.12062e-06	-0.000110069	-1.28369e-05	-0.000682177	-0.000106867	-0.000817294	-5.34422e-08	-1.49869e-09	-7.12062e-06	-0.000110095	-0.00624153	-0.000665603	-0.000106867	-0.00186955	-5.34422e-08	-1.49869e-09	-7.12062e-06	-0.000110095	-0.00593086	-3.01894e-05	-0.000106867	-0.00184703	-5.34422e-08	-1.49869e-09	-7.12062e-06	-0.000110095	-0.00594191	-3.02671e-05	-0.000106867	-0.00184633	-5.34422e-08	-1.49869e-09	-7.12062e-06	-0.000110095	-0.00594087	-0.000111608	-0.000106867	-0.00184624	-5.34422e-08	-1.49869e-09	-7.12062e-06	-0.000110095	-0.00594078	-0.000112726	-0.000106867	-0.00184623	0	0	0	0	0	0	0	0	0.000517204	0.000517204	0.000517204	0.000517204	0.000517204	0.000517204	0.000517204	0.000517204	0.00505868	0.00505868	0.00505868	0.00505868	0.00505868	0.00505868	0.00505868	0.00505868	0.00508071	0.00508071	0.00508071	0.00508071	0.00508071	0.00508071	0.00508071	0.00508071	3.68072e-16	3.68072e-16	3.68072e-16	3.68072e-16	3.68072e-16	3.68072e-16	3.68072e-16	3.68072e-16	3.69766e-16	3.69766e-16	3.69766e-16	3.69766e-16	3.69766e-16	3.69766e-16	3.69766e-16	3.69766e-16	3.69801e-16	3.69801e-16	3.69801e-16	3.69801e-16	3.69801e-16	3.69801e-16	3.69801e-16	3.69801e-16	3.69791e-16	3.69791e-16	3.69791e-16	3.69791e-16	3.69791e-16	3.69791e-16	3.69791e-16	3.69791e-16	3.69793e-16	3.69793e-16	3.69793e-16	3.69793e-16	3.69793e-16	3.69793e-16	3.69793e-16	3.69793e-16	3.69793e-16	3.69793e-16	3.69793e-16	3.69793e-16	3.69793e-16	3.69793e-16	3.69793e-16	3.69793e-16	1.04687e-08	3.54282e-07	1.04687e-08	3.54282e-07	3.54282e-07	1.04687e-08	3.54282e-07	1.04687e-08	1.15686e-08	3.00988e-06	5.9329e-09	9.2335e-09	1.44118e-05	1.3512e-10	1.38034e-08	1.54001e-06	1.35007e-08	6.90713e-06	5.19335e-08	4.46725e-09	1.11167e-05	4.33878e-09	3.94287e-06	1.24877e-05	1.50074e-08	8.64099e-06	1.78039e-06	2.85274e-09	2.94763e-05	1.12389e-10	4.44224e-07	1.22652e-05	1.54605e-08	8.07576e-06	0.000234442	5.20169e-09	2.829e-05	3.64024e-10	5.06208e-07	1.23809e-05	2.34236e-09	3.32105e-08	2.9683e-05	1.27434e-11	1.1515e-07	9.92606e-12	1.95043e-09	1.31488e-06	2.73368e-09	3.3631e-08	3.15807e-05	3.30072e-11	1.01163e-07	4.91514e-11	2.01611e-09	6.23297e-08	4.12255e-09	3.35729e-08	2.58045e-05	3.41032e-11	1.00639e-07	5.16703e-11	1.99947e-09	7.35659e-09	4.46209e-09	3.38598e-08	2.79784e-05	3.41167e-11	9.21825e-08	4.81328e-11	1.99876e-09	2.69601e-09	0.000578726	2.76236e-05	2.30195e-05	3.40982e-11	7.37821e-05	4.78074e-11	1.99918e-09	0.000449521	3.17168e-06	2.47039e-05	0.0219678	2.75336e-08	6.48909e-05	3.85917e-08	1.61406e-06	0.0170091	0.000277212	3.76501e-06	0.0101243	2.85332e-08	4.74737e-05	3.90486e-08	1.6202e-06	0.0132747	0.000129618	4.51315e-07	3.28499	2.86305e-08	2.14098e-06	3.90442e-08	1.66654e-06	0.00406927	3.43788e-05	2.60208e-07	11.4608	2.86445e-08	5.98164e-07	3.90456e-08	3.67322e-06	0.00448158	2.30211e-05	0.0659692	11.4608	2.8646e-08	0.146822	3.90455e-08	2.65047e-06	9.97304	5.96148e-08	0.00351105	11.4608	2.86462e-08	0.0108561	3.90456e-08	0.122889	11.4608	5.98843e-08	0.00239911	11.4608	1.0081e-09	0.00555485	1.37407e-09	0.00295221	11.4608	5.98851e-08	0.00237875	11.4608	9.78798e-10	0.00544625	1.36269e-09	0.00118779	11.4608	5.98852e-08	0.0023784	11.4608	0.000248766	0.00544439	1.36273e-09	0.00117227	11.4608	5.98852e-08	0.00237839	11.4608	0.000252252	0.00544436	1.36272e-09	0.00117213	11.4608	5.98852e-08	4.71609e-06	11.4608	0.000252687	1.07984e-05	0.000346719	0.00117213	11.4608	5.98852e-08	4.64203e-06	11.4608	0.00025282	1.04461e-05	0.000351226	2.32395e-06	11.4608	5.98852e-08	4.64202e-06	11.4608	0.000252876	1.04461e-05	0.000352309	2.3037e-06	11.4608	0.000973192	4.64202e-06	11.4608	0.000252901	1.04461e-05	0.00035264	2.3037e-06	11.4608	0.000976722	4.64202e-06	11.4608	5.01405e-07	1.04461e-05	0.000352753	2.3037e-06	11.4608	0.000972313	4.64202e-06	11.4608	4.95207e-07	1.04461e-05	0.000352791	2.3037e-06	11.4608	0.000960504	4.64202e-06	11.4608	4.9532e-07	1.04461e-05	6.99448e-07	2.3037e-06	11.4608	0.000939941	4.64202e-06	11.4608	0.00140237	1.04461e-05	6.88463e-07	2.3037e-06	11.4608	0.000939102	4.64202e-06	11.4608	0.00273223	1.04461e-05	6.88515e-07	2.3037e-06	11.4608	7.36692e-06	4.64202e-06	11.4608	0.00371945	1.04461e-05	6.8851e-07	2.3037e-06	11.4608	7.31627e-06	4.64202e-06	11.4608	0.00375187	1.04461e-05	0.00194926	2.3037e-06	11.4608	7.31627e-06	4.64202e-06	11.4608	0.00375714	1.04461e-05	0.00204367	2.3037e-06	11.4608	7.31627e-06	4.64202e-06	11.4608	0.00376164	1.04461e-05	0.0021734	2.3037e-06	11.4608	7.31627e-06	4.64202e-06	11.4608	7.07869e-05	1.04461e-05	0.00277584	2.3037e-06	11.4608	7.31627e-06	4.64202e-06	11.4608	6.9716e-05	1.04461e-05	0.0124463	2.3037e-06	11.4608	7.31627e-06	4.64202e-06	11.4608	6.9764e-05	0.0295031	0.0138744	2.3037e-06	11.4608	7.31627e-06	4.64202e-06	11.4608	6.97651e-05	0.036296	0.000263867	2.3037e-06	11.4608	7.31627e-06	4.64202e-06	11.4608	6.97651e-05	0.0381166	0.000238541	2.3037e-06	11.4608	7.31627e-06	4.64202e-06	11.4608	6.97651e-05	0.0386244	0.000482292	2.3037e-06	11.4608	7.31627e-06	4.64202e-06	11.4608	6.97651e-05	0.0387674	0.000478558	2.3037e-06	11.4608	0	0	0	0	0	0	0	0	0.000285803	0.000285803	0.000285803	0.000285803	0.000285803	0.000285803	0.000285803	0.000285803	0.033955	0.033955	0.033955	0.033955	0.033955	0.033955	0.033955	0.033955	0.0422293	0.0422293	0.0422293	0.0422293	0.0422293	0.0422293	0.0422293	0.0422293	2.63297e-12	2.63297e-12	2.63297e-12	2.63297e-12	2.63297e-12	2.63297e-12	2.63297e-12	2.63297e-12	2.01892e-12	2.01892e-12	2.01892e-12	2.01892e-12	2.01892e-12	2.01892e-12	2.01892e-12	2.01892e-12	2.01927e-12	2.01927e-12	2.01927e-12	2.01927e-12	2.01927e-12	2.01927e-12	2.01927e-12	2.01927e-12	2.01923e-12	2.01923e-12	2.01923e-12	2.01923e-12	2.01923e-12	2.01923e-12	2.01923e-12	2.01923e-12	2.01924e-12	2.01924e-12	2.01924e-12	2.01924e-12	2.01924e-12	2.01924e-12	2.01924e-12	2.01924e-12	2.01924e-12	2.01924e-12	2.01924e-12	2.01924e-12	2.01924e-12	2.01924e-12	2.01924e-12	2.01924e-12	4.68508e-07	1.27938e-06	4.68508e-07	1.98426e-05	1.98426e-05	1.98426e-05	0.0341554	1.98426e-05	0.000683244	1.6638e-06	2.54993e-08	0.000273901	0.000103529	0.000333134	0.0136233	0.00215554	0.00119805	3.58636e-06	2.33727e-07	5.84996e-05	0.000252508	8.2774e-05	1.09628	0.0530113	0.00135026	4.33701e-06	6.03335e-06	0.000175685	9.45892e-05	0.000353754	6.28191	0.075702	0.00138452	4.51459e-06	0.00135634	3.31358e-05	0.000108611	0.00135073	6.33313	0.0908662	0.000916958	8.83855e-07	0.000560596	1.6452e-06	1.21536e-06	2.40753e-06	6.33313	0.0011318	0.000353549	8.79821e-07	0.000633491	1.91853e-07	1.0831e-06	1.50409e-07	6.33313	3.27727e-05	9.72564e-05	8.77501e-07	0.000666429	1.94155e-07	1.0766e-06	1.43993e-07	6.33313	4.36757e-06	0.000109661	8.79046e-07	0.00053373	2.00233e-07	9.86239e-07	1.57925e-07	6.33313	1.70171e-06	6.213	0.217515	0.000887105	2.00821e-07	0.000180209	1.59098e-07	6.33313	1.89266e-06	6.33313	0.889946	0.100984	3.70166e-05	0.000160484	2.93295e-05	6.33313	5.65575e-05	6.33313	4.87328	1.87071	3.47169e-05	0.00012042	2.84935e-05	6.33313	9.18459e-06	6.33313	6.33313	6.33313	3.45222e-05	7.31497e-06	2.84912e-05	6.33313	3.17488e-07	6.33313	6.33313	6.33313	3.44966e-05	1.98764e-06	2.84889e-05	6.33313	3.62191e-07	6.33313	6.33313	6.33313	3.4494e-05	0.0314727	2.84889e-05	6.33313	6.97437e-05	6.33313	6.33313	6.33313	3.44936e-05	0.00206236	2.84889e-05	6.33313	4.73841e-05	6.33313	6.33313	6.33313	2.54092e-06	0.00231655	2.09859e-06	6.33313	3.04752e-06	6.33313	6.33313	6.33313	2.67847e-06	0.00236619	2.14489e-06	6.33313	2.93265e-06	6.33313	6.33313	6.33313	0.0433131	0.00236815	2.1449e-06	6.33313	2.9312e-06	6.33313	6.33313	6.33313	0.0571995	0.00236821	2.1449e-06	6.33313	0.047284	6.33313	6.33313	6.33313	0.0628043	1.85833e-05	0.0346688	6.33313	0.00481263	6.33313	6.33313	6.33313	0.0652414	1.83938e-05	0.0441797	6.33313	0.00357959	6.33313	6.33313	6.33313	0.0663303	1.83937e-05	0.0472357	6.33313	0.00355321	6.33313	6.33313	6.33313	0.0668224	1.83937e-05	0.048265	6.33313	0.00355207	6.33313	6.33313	6.33313	0.000531496	1.83937e-05	0.0486165	6.33313	0.00355213	6.33313	6.33313	6.33313	0.000340648	1.83937e-05	0.0487372	6.33313	2.78786e-05	6.33313	6.33313	6.33313	0.000340086	1.83937e-05	0.00038557	6.33313	2.74252e-05	6.33313	6.33313	6.33313	0.161221	1.83937e-05	0.000273401	6.33313	2.74248e-05	6.33313	6.33313	6.33313	0.191177	1.83937e-05	0.000273108	6.33313	2.74248e-05	6.33313	6.33313	6.33313	0.172977	1.83937e-05	0.000273107	6.33313	2.74248e-05	6.33313	6.33313	6.33313	0.15375	1.83937e-05	0.13013	6.33313	2.74248e-05	6.33313	6.33313	6.33313	0.135595	1.83937e-05	0.320398	6.33313	2.74248e-05	6.33313	6.33313	6.33313	0.120384	1.83937e-05	1.07764	6.33313	2.74248e-05	6.33313	6.33313	6.33313	0.00502185	1.83937e-05	6.19466	6.33313	2.74248e-05	6.33313	6.33313	6.33313	0.0023271	1.83937e-05	6.33313	6.33313	2.74248e-05	6.33313	6.33313	6.33313	0.00228487	0.00893515	6.33313	6.33313	0.013313	6.33313	6.33313	6.33313	0.00228416	0.00941892	6.33313	6.33313	0.0145919	6.33313	6.33313	6.33313	0.00228415	0.00943276	6.33313	6.33313	0.0147172	6.33313	6.33313	6.33313	0.00228415	0.00942928	6.33313	6.33313	0.0147295	6.33313	6.33313	6.33313	0.00228415	0.00942783	6.33313	6.33313	0.0147307	0	0	0	0	0	0	0	0	-0.000141229	-0.000141229	-0.000141229	-0.000141229	-0.000141229	-0.000141229	-0.000141229	-0.000141229	-0.000764804	-0.000764804	-0.000764804	-0.000764804	-0.000764804	-0.000764804	-0.000764804	-0.000764804	-0.000761923	-0.000761923	-0.000761923	-0.000761923	-0.000761923	-0.000761923	-0.000761923	-0.000761923	-1.1386e-08	-1.1386e-08	-1.1386e-08	-1.1386e-08	-1.1386e-08	-1.1386e-08	-1.1386e-08	-1.1386e-08	-1.14362e-08	-1.14362e-08	-1.14362e-08	-1.14362e-08	-1.14362e-08	-1.14362e-08	-1.14362e-08	-1.14362e-08	-1.14361e-08	-1.14361e-08	-1.14361e-08	-1.14361e-08	-1.14361e-08	-1.14361e-08	-1.14361e-08	-1.14361e-08	-1.14362e-08	-1.14362e-08	-1.14362e-08	-1.14362e-08	-1.14362e-08	-1.14362e-08	-1.14362e-08	-1.14362e-08	-1.14362e-08	-1.14362e-08	-1.14362e-08	-1.14362e-08	-1.14362e-08	-1.14362e-08	-1.14362e-08	-1.14362e-08	-1.14362e-08	-1.14362e-08	-1.14362e-08	-1.14362e-08	-1.14362e-08	-1.14362e-08	-1.14362e-08	-1.14362e-08	-3.2601e-06	-3.87181e-06	-3.2601e-06	-2.25871e-05	-2.25871e-05	-0.000764211	-2.43422	-0.000764211	-0.00481847	-3.81759e-05	-4.85491e-07	-0.000269327	-3.4101e-07	-0.0236628	-1.96339e-07	-5.55679e-05	-0.00725969	-9.78387e-05	-1.00396e-07	-0.000175859	-2.29808e-07	-0.0053072	-2.85254	-7.32014e-05	-0.00786621	-0.000118301	-2.44423e-08	-0.000402634	-5.11451e-08	-0.0204054	-4.50203e-08	-7.31906e-05	-0.00800075	-0.000120439	-1.45855e-06	-0.000127789	-5.31227e-08	-0.037614	-3.02881	-7.32279e-05	-0.00832922	-8.98133e-05	-1.10055e-06	-4.05867e-05	-6.18354e-09	-4.16465e-05	-2.84797e-15	-3.27575e-07	-0.00430239	-8.90408e-05	-1.18811e-06	-8.26423e-06	-6.82488e-09	-8.55441e-06	-2.51329e-05	-2.51389e-06	-0.00187108	-8.85576e-05	-1.24142e-06	-8.04993e-06	-6.84858e-09	-8.29188e-06	-2.51557e-05	-1.04777e-05	-0.00210733	-8.70088e-05	-1.06919e-06	-8.1249e-06	-7.37753e-09	-8.83436e-06	-2.51622e-05	-2.0482e-05	-2.47219	-0.222853	-1.49894e-06	-8.13635e-06	-8.75422e-08	-8.88e-06	-2.51579e-05	-1.37411e-08	-3.54769e-09	-0.0406459	-1.28967e-05	-9.57795e-05	-9.55919e-08	-0.000104551	-9.88868e-11	-1.19251e-09	-0.0904467	-0.0240749	-6.7573e-05	-9.07698e-05	-1.18062e-07	-0.000102475	-9.86068e-11	-1.83165e-10	-0.0287209	-0.00458527	-0.00591425	-9.03311e-05	-9.7373e-07	-0.000102473	-9.57171e-11	-1.46455e-11	-0.00640999	-0.00322422	-0.0765427	-9.02695e-05	-2.56719e-06	-0.000102467	-2.22447e-11	-1.26543e-11	-0.00399934	-0.0443399	-0.00297836	-9.02633e-05	-0.000257293	-0.000102467	-1.83239e-11	-6.61391e-14	-5.36911e-05	-0.000570284	-0.0294467	-9.02624e-05	-9.27636e-05	-0.000102467	-5.99829e-15	-2.78532e-12	-5.55716e-05	-0.000862699	-0.00277233	-2.63087e-05	-7.58452e-05	-2.98662e-05	-1.40413e-12	-1.94685e-11	-5.55742e-05	-0.000860715	-0.00853575	-2.74994e-05	-7.50209e-05	-3.03212e-05	-1.44691e-12	-2.00075e-11	-5.55746e-05	-0.000860733	-0.000377259	-0.00267744	-7.50015e-05	-3.0321e-05	-1.44765e-12	-2.00149e-11	-5.55747e-05	-0.000860733	-0.00041441	-0.00255769	-7.50013e-05	-3.03211e-05	-1.44766e-12	-5.09252e-06	-5.55747e-05	-0.000232043	-0.000414248	-0.00254769	-7.6039e-06	-0.00294728	-1.44766e-12	-7.11986e-05	-5.55747e-05	-0.000233603	-0.00021574	-0.00254359	-7.57369e-06	-0.00284803	-4.11367e-11	-6.98791e-05	-5.55747e-05	-0.0002336	-0.00021608	-0.00254183	-7.57371e-06	-0.00284139	-4.11412e-11	-6.97845e-05	-0.000426784	-0.0002336	-0.000133916	-0.00254103	-7.57371e-06	-0.00283886	-4.11412e-11	-6.97904e-05	-0.00041735	-0.0002336	-0.000134026	-0.000257765	-7.57371e-06	-0.00283801	-4.11412e-11	-6.97892e-05	-0.000407093	-0.0002336	-0.000134026	-0.000269469	-7.57371e-06	-0.00283772	-4.11412e-11	-1.38359e-07	-0.000384282	-0.0002336	-0.000134026	-0.00026937	-7.57371e-06	-0.000287917	-4.11412e-11	-1.37437e-07	-0.000351545	-0.0002336	-0.000134026	-0.00495878	-7.57371e-06	-0.000297869	-4.11412e-11	-1.37438e-07	-0.000349892	-0.0002336	-0.000134026	-0.00190368	-7.57371e-06	-0.000297803	-4.11412e-11	-1.37438e-07	-0.000126263	-0.0002336	-0.000134026	-0.00134455	-7.57371e-06	-0.000297803	-4.11412e-11	-1.37438e-07	-0.000126487	-0.0002336	-0.000134026	-0.00135532	-7.57371e-06	-0.00548141	-4.11412e-11	-1.37438e-07	-0.000126487	-0.0002336	-0.000134026	-0.00136041	-7.57371e-06	-0.00509678	-4.11412e-11	-1.37438e-07	-0.000126487	-0.0002336	-0.000134026	-0.0013652	-7.57371e-06	-0.0048051	-4.11412e-11	-1.37438e-07	-0.000126487	-0.0002336	-0.000134026	-0.000318983	-7.57371e-06	-0.00381657	-4.11412e-11	-1.37438e-07	-0.000126487	-0.0002336	-0.000134026	-0.000327448	-7.57371e-06	-0.0022727	-4.11412e-11	-1.37438e-07	-0.000126487	-0.0002336	-0.000134026	-0.00032741	-0.000139629	-0.00233026	-4.11412e-11	-0.000389123	-0.000126487	-0.0002336	-0.000134026	-0.000327407	-0.00014053	-0.000542638	-4.11412e-11	-0.000390348	-0.000126487	-0.0002336	-0.000134026	-0.000327407	-0.000140671	-0.000551004	-4.11412e-11	-0.000390656	-0.000126487	-0.0002336	-0.000134026	-0.000327407	-0.0001407	-0.000149435	-4.11412e-11	-0.000390686	-0.000126487	-0.0002336	-0.000134026	-0.000327407	-0.000140707	-0.000148634	-4.11412e-11	-0.000390688	0	0	0	0	0	0	0	0	-7.20217e-05	-7.20217e-05	-7.20217e-05	-7.20217e-05	-7.20217e-05	-7.20217e-05	-7.20217e-05	-7.20217e-05	-0.000243205	-0.000243205	-0.000243205	-0.000243205	-0.000243205	-0.000243205	-0.000243205	-0.000243205	-0.000238455	-0.000238455	-0.000238455	-0.000238455	-0.000238455	-0.000238455	-0.000238455	-0.000238455	-1.00595e-05	-1.00595e-05	-1.00595e-05	-1.00595e-05	-1.00595e-05	-1.00595e-05	-1.00595e-05	-1.00595e-05	-1.03708e-05	-1.03708e-05	-1.03708e-05	-1.03708e-05	-1.03708e-05	-1.03708e-05	-1.03708e-05	-1.03708e-05	-1.03719e-05	-1.03719e-05	-1.03719e-05	-1.03719e-05	-1.03719e-05	-1.03719e-05	-1.03719e-05	-1.03719e-05	-1.03717e-05	-1.03717e-05	-1.03717e-05	-1.03717e-05	-1.03717e-05	-1.03717e-05	-1.03717e-05	-1.03717e-05	-1.03718e-05	-1.03718e-05	-1.03718e-05	-1.03718e-05	-1.03718e-05	-1.03718e-05	-1.03718e-05	-1.03718e-05	-1.03718e-05	-1.03718e-05	-1.03718e-05	-1.03718e-05	-1.03718e-05	-1.03718e-05	-1.03718e-05	-1.03718e-05	-5.08873e-05	-5.17859e-05	-5.08873e-05	-8.96504e-05	-8.96504e-05	-0.00378816	-1.28409	-0.00378816	-5.05731e-06	-5.34642e-06	-4.80902e-05	-6.89789e-05	-0.00722375	-0.00135529	-0.000155739	-0.387937	-4.6441e-06	-3.268e-06	-0.000626766	-4.03494e-05	-0.0165158	-0.00192995	-1.49641	-0.132003	-4.49892e-06	-3.00534e-06	-0.0105752	-3.96021e-05	-0.0283051	-0.00173044	-4.37444e-05	-0.608341	-4.46065e-06	-3.05312e-06	-0.00376168	-3.74148e-05	-0.027301	-0.00208943	-1.1021	-0.0265434	-4.22809e-06	-2.92299e-06	-0.00370766	-2.23768e-05	-0.0155223	-2.1393e-05	-6.55183e-09	-0.0229534	-4.23582e-06	-2.93419e-06	-0.00375012	-2.27974e-05	-0.0146907	-1.92681e-05	-2.79128e-05	-0.00092281	-4.03712e-06	-2.94463e-06	-0.00372814	-2.34361e-05	-0.0146907	-1.92601e-05	-2.78026e-05	-0.000111453	-3.93214e-06	-2.99268e-06	-0.00369661	-2.36803e-05	-0.0131519	-1.93242e-05	-2.77915e-05	-3.84254e-05	-6.33139e-05	-4.23336e-05	-0.00379415	-2.36939e-05	-0.0263786	-1.93282e-05	-2.77984e-05	-1.80497e-07	-0.000271542	-4.27792e-05	-0.00749982	-4.79187e-05	-0.0208855	-3.9087e-05	-9.81588e-09	-8.77083e-06	-0.000100219	-8.55957e-05	-0.00827498	-4.81388e-05	-0.0156759	-3.90215e-05	-9.86122e-09	-1.35919e-05	-0.000124283	-0.000137598	-0.0534284	-4.81686e-05	-0.000621377	-3.90211e-05	-1.02354e-08	-1.45309e-05	-0.000192661	-0.000160456	-0.0006717	-4.81741e-05	-0.000150474	-3.90209e-05	-4.01904e-08	-1.75928e-05	-0.000220439	-0.000260297	-0.000287807	-4.81746e-05	-0.000536305	-3.90209e-05	-3.28429e-08	-1.1435e-09	-5.59538e-05	-7.19311e-05	-0.000217032	-4.81747e-05	-0.000259399	-3.90209e-05	-5.17611e-14	-1.2865e-08	-5.59445e-05	-7.02005e-05	-0.000203067	-3.38768e-05	-0.000368969	-2.74397e-05	-1.19379e-12	-5.72254e-10	-5.59441e-05	-7.02032e-05	-0.000243081	-3.37439e-05	-0.000375927	-2.74747e-05	-1.17631e-12	-5.47918e-10	-5.59441e-05	-7.02031e-05	-8.71235e-05	-0.000124397	-0.000376081	-2.74747e-05	-1.17619e-12	-5.47602e-10	-5.59441e-05	-7.02031e-05	-8.62216e-05	-0.000123464	-0.000376084	-2.74747e-05	-1.17618e-12	-8.89991e-06	-5.59441e-05	-5.50954e-05	-8.62245e-05	-0.000123179	-0.000195872	-0.000101306	-1.17619e-12	-0.00108186	-5.59441e-05	-5.5068e-05	-7.71209e-05	-0.000123066	-0.000197669	-0.000101162	-5.93291e-10	-0.00110441	-5.59441e-05	-5.5068e-05	-7.71246e-05	-0.000123016	-0.000197666	-0.000101142	-5.93308e-10	-0.00110663	-8.14968e-05	-5.5068e-05	-7.06368e-05	-0.000122993	-0.000197666	-0.000101136	-5.93308e-10	-0.00110646	-8.16543e-05	-5.5068e-05	-7.06352e-05	-6.40471e-05	-0.000197666	-0.000101134	-5.93308e-10	-0.0011065	-8.18744e-05	-5.5068e-05	-7.06352e-05	-6.47873e-05	-0.000197666	-0.000101133	-5.93308e-10	-8.68536e-06	-8.2443e-05	-5.5068e-05	-7.06352e-05	-6.47934e-05	-0.000197666	-5.26679e-05	-5.93308e-10	-8.85984e-06	-8.3806e-05	-5.5068e-05	-7.06352e-05	-0.000148214	-0.000197666	-5.27405e-05	-5.93308e-10	-8.85973e-06	-8.39512e-05	-5.5068e-05	-7.06352e-05	-0.000168452	-0.000197666	-5.27398e-05	-5.93308e-10	-8.85973e-06	-6.95559e-05	-5.5068e-05	-7.06352e-05	-0.000186684	-0.000197666	-5.27398e-05	-5.93308e-10	-8.85973e-06	-6.95613e-05	-5.5068e-05	-7.06352e-05	-0.000187903	-0.000197666	-0.000120646	-5.93308e-10	-8.85973e-06	-6.95613e-05	-5.5068e-05	-7.06352e-05	-0.000189155	-0.000197666	-0.000120318	-5.93308e-10	-8.85973e-06	-6.95613e-05	-5.5068e-05	-7.06352e-05	-0.000190352	-0.000197666	-0.000119855	-5.93308e-10	-8.85973e-06	-6.95613e-05	-5.5068e-05	-7.06352e-05	-0.000126529	-0.000197666	-0.000118262	-5.93308e-10	-8.85973e-06	-6.95613e-05	-5.5068e-05	-7.06352e-05	-0.000132381	-0.000197666	-0.000121561	-5.93308e-10	-8.85973e-06	-6.95613e-05	-5.5068e-05	-7.06352e-05	-0.000132537	-0.000452124	-0.000122011	-5.93308e-10	-0.00429829	-6.95613e-05	-5.5068e-05	-7.06352e-05	-0.000132539	-0.000445004	-8.06675e-05	-5.93308e-10	-0.00412131	-6.95613e-05	-5.5068e-05	-7.06352e-05	-0.000132539	-0.00044414	-8.07196e-05	-5.93308e-10	-0.0041216	-6.95613e-05	-5.5068e-05	-7.06352e-05	-0.000132539	-0.000443956	-3.52855e-05	-5.93308e-10	-0.00412109	-6.95613e-05	-5.5068e-05	-7.06352e-05	-0.000132539	-0.000443908	-3.52422e-05	-5.93308e-10	-0.00412106	0	0	0	0	0	0	0	0	-2.85108e-05	-2.85108e-05	-2.85108e-05	-2.85108e-05	-2.85108e-05	-2.85108e-05	-2.85108e-05	-2.85108e-05	-3.74452e-05	-3.74452e-05	-3.74452e-05	-3.74452e-05	-3.74452e-05	-3.74452e-05	-3.74452e-05	-3.74452e-05	-3.67245e-05	-3.67245e-05	-3.67245e-05	-3.67245e-05	-3.67245e-05	-3.67245e-05	-3.67245e-05	-3.67245e-05	-2.13593e-05	-2.13593e-05	-2.13593e-05	-2.13593e-05	-2.13593e-05	-2.13593e-05	-2.13593e-05	-2.13593e-05	-2.19651e-05	-2.19651e-05	-2.19651e-05	-2.19651e-05	-2.19651e-05	-2.19651e-05	-2.19651e-05	-2.19651e-05	-2.19665e-05	-2.19665e-05	-2.19665e-05	-2.19665e-05	-2.19665e-05	-2.19665e-05	-2.19665e-05	-2.19665e-05	-2.1966e-05	-2.1966e-05	-2.1966e-05	-2.1966e-05	-2.1966e-05	-2.1966e-05	-2.1966e-05	-2.1966e-05	-2.19661e-05	-2.19661e-05	-2.19661e-05	-2.19661e-05	-2.19661e-05	-2.19661e-05	-2.19661e-05	-2.19661e-05	-2.19661e-05	-2.19661e-05	-2.19661e-05	-2.19661e-05	-2.19661e-05	-2.19661e-05	-2.19661e-05	-2.19661e-05	-2.87816e-05	-2.88116e-05	-2.87816e-05	-3.17169e-05	-3.17169e-05	-0.000219681	-0.00735049	-0.000219681	-1.99652e-07	-2.08458e-05	-7.40125e-05	-6.3561e-07	-0.00584368	-1.45248e-06	-0.000643932	-0.0298385	-1.61467e-07	-1.79539e-05	-0.000867649	-5.36153e-07	-0.00638584	-3.02909e-05	-0.0157985	-0.069722	-1.60848e-07	-1.80313e-05	-0.0202409	-2.32551e-07	-0.0311649	-1.4193e-06	-0.0016236	-0.0525413	-1.61356e-07	-1.71012e-05	-0.0205008	-7.286e-07	-0.0248502	-1.78583e-06	-0.00210986	-0.0594492	-1.60149e-07	-1.80012e-05	-0.02254	-2.75019e-07	-0.0263414	-1.91293e-07	-8.16918e-06	-0.00639803	-2.75412e-07	-1.82516e-05	-0.0219361	-1.44763e-06	-0.0225644	-1.79702e-06	-8.50397e-06	-0.000345587	-6.35094e-07	-1.83019e-05	-0.0189907	-1.50466e-06	-0.0230673	-1.89263e-06	-8.45408e-06	-3.5109e-05	-6.21871e-07	-1.86273e-05	-0.0224447	-1.49601e-06	-0.020726	-1.73627e-06	-8.45068e-06	-1.17634e-05	-9.56659e-07	-3.10103e-05	-0.0156201	-1.49411e-06	-0.0234368	-1.72306e-06	-8.45279e-06	-1.95792e-06	-3.80759e-07	-3.05495e-05	-0.0250481	-1.68584e-06	-0.0200326	-1.94359e-06	-6.13993e-07	-0.000104525	-1.68075e-05	-3.63158e-05	-0.00442983	-1.78627e-06	-0.0147173	-1.98335e-06	-6.16786e-07	-0.000298526	-1.47767e-05	-3.42435e-05	-0.0413937	-1.79596e-06	-0.000518091	-1.98326e-06	-6.40913e-07	-0.000813105	-2.55697e-05	-3.45762e-05	-0.000441196	-1.79734e-06	-0.000131806	-1.98338e-06	-2.89158e-06	-0.000994501	-3.11181e-05	-3.63977e-05	-5.75376e-05	-1.79748e-06	-0.000159506	-1.98337e-06	-2.68588e-06	-2.16537e-06	-2.43178e-05	-2.86102e-05	-3.65984e-05	-1.7975e-06	-0.000101946	-1.98338e-06	-8.09235e-10	-4.21696e-06	-2.43115e-05	-2.85662e-05	-3.50269e-05	-1.69217e-06	-0.000146907	-1.86716e-06	-2.19938e-09	-1.74937e-07	-2.43107e-05	-2.85659e-05	-3.54331e-05	-1.6132e-06	-0.000149886	-1.8395e-06	-2.14962e-09	-1.67328e-07	-2.43106e-05	-2.85659e-05	-2.92501e-05	-2.01302e-06	-0.000149956	-1.83954e-06	-2.14912e-09	-1.6723e-07	-2.43105e-05	-2.85659e-05	-2.91188e-05	-2.0632e-06	-0.000149957	-1.83953e-06	-2.1491e-09	-1.627e-05	-2.43105e-05	-2.78412e-05	-2.91187e-05	-2.07198e-06	-0.000134127	-2.29946e-06	-2.1491e-09	-0.000341814	-2.43105e-05	-2.78398e-05	-2.87903e-05	-2.07497e-06	-0.000135232	-2.33317e-06	-1.1436e-07	-0.000351173	-2.43105e-05	-2.78398e-05	-2.87903e-05	-2.07624e-06	-0.000135231	-2.3424e-06	-1.14358e-07	-0.000351932	-2.52982e-05	-2.78398e-05	-2.85254e-05	-2.07682e-06	-0.000135231	-2.34522e-06	-1.14358e-07	-0.000351882	-2.55797e-05	-2.78398e-05	-2.8525e-05	-1.85777e-06	-0.000135231	-2.34619e-06	-1.14358e-07	-0.000351893	-2.59475e-05	-2.78398e-05	-2.8525e-05	-1.81275e-06	-0.000135231	-2.34651e-06	-1.14358e-07	-3.56931e-05	-2.67924e-05	-2.78398e-05	-2.8525e-05	-1.81335e-06	-0.000135231	-2.09886e-06	-1.14358e-07	-3.62045e-05	-2.81108e-05	-2.78398e-05	-2.8525e-05	-2.08742e-06	-0.000135231	-2.06145e-06	-1.14358e-07	-3.6204e-05	-2.81945e-05	-2.78398e-05	-2.8525e-05	-5.84647e-06	-0.000135231	-2.06176e-06	-1.14358e-07	-3.6204e-05	-2.76387e-05	-2.78398e-05	-2.8525e-05	-9.04605e-06	-0.000135231	-2.06175e-06	-1.14358e-07	-3.6204e-05	-2.76398e-05	-2.78398e-05	-2.8525e-05	-9.03115e-06	-0.000135231	-2.37334e-06	-1.14358e-07	-3.6204e-05	-2.76398e-05	-2.78398e-05	-2.8525e-05	-9.01567e-06	-0.000135231	-2.47681e-06	-1.14358e-07	-3.6204e-05	-2.76398e-05	-2.78398e-05	-2.8525e-05	-9.00187e-06	-0.000135231	-2.68062e-06	-1.14358e-07	-3.6204e-05	-2.76398e-05	-2.78398e-05	-2.8525e-05	-8.37971e-06	-0.000135231	-3.64205e-06	-1.14358e-07	-3.6204e-05	-2.76398e-05	-2.78398e-05	-2.8525e-05	-8.35069e-06	-0.000135231	-1.30137e-05	-1.14358e-07	-3.6204e-05	-2.76398e-05	-2.78398e-05	-2.8525e-05	-8.35481e-06	-0.000155663	-1.31812e-05	-1.14358e-07	-0.000666819	-2.76398e-05	-2.78398e-05	-2.8525e-05	-8.35499e-06	-0.000153368	-1.22873e-05	-1.14358e-07	-0.000657092	-2.76398e-05	-2.78398e-05	-2.8525e-05	-8.35495e-06	-0.000153045	-1.22879e-05	-1.14358e-07	-0.000656289	-2.76398e-05	-2.78398e-05	-2.8525e-05	-8.35495e-06	-0.000152976	-9.37935e-06	-1.14358e-07	-0.00065621	-2.76398e-05	-2.78398e-05	-2.8525e-05	-8.35495e-06	-0.000152959	-9.37737e-06	-1.14358e-07	-0.000656204	0	0	0	0	0	0	0	0	0.00026936	0.00026936	0.00026936	0.00026936	0.00026936	0.00026936	0.00026936	0.00026936	0.000123524	0.000123524	0.000123524	0.000123524	0.000123524	0.000123524	0.000123524	0.000123524	0.000122112	0.000122112	0.000122112	0.000122112	0.000122112	0.000122112	0.000122112	0.000122112	0.000115256	0.000115256	0.000115256	0.000115256	0.000115256	0.000115256	0.000115256	0.000115256	0.000116499	0.000116499	0.000116499	0.000116499	0.000116499	0.000116499	0.000116499	0.000116499	0.000116493	0.000116493	0.000116493	0.000116493	0.000116493	0.000116493	0.000116493	0.000116493	0.000116495	0.000116495	0.000116495	0.000116495	0.000116495	0.000116495	0.000116495	0.000116495	0.000116495	0.000116495	0.000116495	0.000116495	0.000116495	0.000116495	0.000116495	0.000116495	0.000116495	0.000116495	0.000116495	0.000116495	0.000116495	0.000116495	0.000116495	0.000116495	0.000119724	0.000119729	0.000119724	0.000120904	0.000120904	0.000213004	0.000581624	0.000213004	0.00137909	0.00103695	0.000238374	0.000129985	0.000107621	0.000530064	0.00097283	7.88193e-06	0.00153716	0.00158537	0.000161607	0.000257219	0.000171513	5.28151e-06	5.46693e-06	1.08521e-06	0.00159586	0.0017232	0.000300851	0.000231144	0.000269184	0.000200473	3.06637e-06	1.09793e-06	0.00161167	0.00170869	0.00105028	0.000259411	0.000278594	2.75205e-05	2.818e-06	1.0901e-06	0.00169516	0.00172829	0.00160832	0.000237987	0.000275429	0.000247117	5.84454e-07	6.07844e-07	0.00161634	0.00173039	0.00144941	0.000257939	0.000274776	0.000130499	5.82969e-07	5.94428e-07	0.00158925	0.00172804	0.00182155	0.000258219	0.000274992	0.000125333	5.80327e-07	5.85396e-07	0.00163829	0.00172437	0.00180749	0.000258261	0.000277121	0.000130808	5.8034e-07	5.81514e-07	0.0016688	0.00180802	0.00182078	0.000258269	0.000280713	0.000131437	5.80334e-07	4.04663e-07	0.000343485	0.00175083	0.00181429	0.000261471	0.000280505	0.000133094	3.57432e-07	4.24011e-07	0.000760422	0.000888481	0.00184406	0.000261545	0.000279893	0.000133014	3.57511e-07	4.3183e-06	0.000604614	0.000442612	0.0019141	0.000261554	0.000273977	0.000133037	3.60624e-07	0.000158283	0.000349485	0.000365412	0.00183285	0.000261554	0.000279761	0.000133036	1.12627e-06	0.000164875	0.000293968	0.000366619	0.00038244	0.000261554	0.000286977	0.000133036	1.74571e-06	2.15751e-05	0.000286085	0.000346205	0.000398971	0.000261554	0.000282111	0.000133036	1.77617e-06	2.87885e-05	0.000286534	0.000357351	0.000279762	0.000259948	0.000285016	0.000132219	1.33869e-05	2.83381e-05	0.000286538	0.000357366	0.000276116	0.000259886	0.000285207	0.000132187	1.30167e-05	2.83251e-05	0.000286538	0.000357366	0.000271989	0.000265847	0.000285212	0.000132183	1.30093e-05	2.83246e-05	0.000286538	0.000357366	0.000274954	0.000265836	0.000285212	0.000132184	1.30092e-05	0.000104443	0.000286538	0.000356806	0.000274949	0.000265827	0.000281995	0.000135217	1.30092e-05	0.000289439	0.000286538	0.000357064	0.000274763	0.000265824	0.000282051	0.000134676	4.82654e-05	0.00028999	0.000286538	0.000357065	0.00027477	0.000265822	0.000282051	0.000134464	4.82708e-05	0.000289994	0.000287235	0.000357065	0.000274616	0.000265821	0.000282051	0.000134399	4.82708e-05	0.000289994	0.000286267	0.000357065	0.000274635	0.000262822	0.000282051	0.000134377	4.82708e-05	0.000289994	0.000285035	0.000357065	0.000274635	0.000262859	0.000282051	0.000134369	4.82708e-05	0.000151021	0.000281989	0.000357065	0.000274635	0.000262859	0.000282051	0.000132851	4.82708e-05	0.000150865	0.000274943	0.000357065	0.000274635	0.00026662	0.000282051	0.000133628	4.82708e-05	0.000150865	0.000274115	0.000357065	0.000274635	0.000262907	0.000282051	0.00013363	4.82708e-05	0.000150865	0.000273781	0.000357065	0.000274635	0.000259428	0.000282051	0.000133631	4.82708e-05	0.000150865	0.000273796	0.000357065	0.000274635	0.000259478	0.000282051	0.000135543	4.82708e-05	0.000150865	0.000273796	0.000357065	0.000274635	0.000259537	0.000282051	0.000133337	4.82708e-05	0.000150865	0.000273796	0.000357065	0.000274635	0.000259593	0.000282051	0.000129231	4.82708e-05	0.000150865	0.000273796	0.000357065	0.000274635	0.000257802	0.000282051	0.000112779	4.82708e-05	0.000150865	0.000273796	0.000357065	0.000274635	0.000258128	0.000282051	2.53378e-05	4.82708e-05	0.000150865	0.000273796	0.000357065	0.000274635	0.000258135	0.000286086	2.39804e-05	4.82708e-05	0.000345118	0.000273796	0.000357065	0.000274635	0.000258135	0.000285902	2.38163e-05	4.82708e-05	0.000345601	0.000273796	0.000357065	0.000274635	0.000258135	0.000285867	2.37249e-05	4.82708e-05	0.000345596	0.000273796	0.000357065	0.000274635	0.000258135	0.000285859	2.2586e-05	4.82708e-05	0.000345596	0.000273796	0.000357065	0.000274635	0.000258135	0.000285857	2.30005e-05	4.82708e-05	0.000345596	0	0	0	0	0	0	0	0	-0.000148134	-0.000148134	-0.000148134	-0.000148134	-0.000148134	-0.000148134	-0.000148134	-0.000148134	-3.07362e-05	-3.07362e-05	-3.07362e-05	-3.07362e-05	-3.07362e-05	-3.07362e-05	-3.07362e-05	-3.07362e-05	-3.12686e-05	-3.12686e-05	-3.12686e-05	-3.12686e-05	-3.12686e-05	-3.12686e-05	-3.12686e-05	-3.12686e-05	-3.00927e-05	-3.00927e-05	-3.00927e-05	-3.00927e-05	-3.00927e-05	-3.00927e-05	-3.00927e-05	-3.00927e-05	-2.94668e-05	-2.94668e-05	-2.94668e-05	-2.94668e-05	-2.94668e-05	-2.94668e-05	-2.94668e-05	-2.94668e-05	-2.94671e-05	-2.94671e-05	-2.94671e-05	-2.94671e-05	-2.94671e-05	-2.94671e-05	-2.94671e-05	-2.94671e-05	-2.94671e-05	-2.94671e-05	-2.94671e-05	-2.94671e-05	-2.94671e-05	-2.94671e-05	-2.94671e-05	-2.94671e-05	-2.94671e-05	-2.94671e-05	-2.94671e-05	-2.94671e-05	-2.94671e-05	-2.94671e-05	-2.94671e-05	-2.94671e-05	-2.94671e-05	-2.94671e-05	-2.94671e-05	-2.94671e-05	-2.94671e-05	-2.94671e-05	-2.94671e-05	-2.94671e-05	-3.5404e-05	-0.000102826	-0.000102826	-3.01795e-05	-3.07413e-05	-3.00976e-05	-3.00987e-05	-3.00987e-05	-1.87113e-07	-1.74112e-06	-0.000281324	-8.93105e-05	-0.000101052	-5.04672e-05	-0.000113459	-7.71824e-05	-1.28034e-07	-4.66786e-07	-0.000416382	-0.00011318	-0.000167736	-5.8491e-05	-3.20645e-05	-6.3525e-05	-1.11243e-07	-3.47418e-07	-0.000178818	-0.000105708	-0.000192005	-9.26426e-05	-4.73034e-05	-6.36936e-05	-1.07294e-07	-3.633e-07	-4.78029e-07	-0.000115662	-0.000194985	-6.64994e-05	-4.70626e-05	-6.36184e-05	-7.50203e-08	-1.02296e-07	-1.31745e-07	-0.000107344	-0.000195097	-0.000106477	-4.71605e-05	-6.29516e-05	-9.44573e-08	-1.01983e-07	-1.27231e-07	-0.000120099	-0.000192484	-0.00010964	-4.66777e-05	-5.49433e-05	-1.07642e-07	-1.02545e-07	-1.30615e-07	-0.000120188	-0.000192334	-0.00010924	-4.69207e-05	-4.99549e-05	-9.54722e-08	-1.03512e-07	-1.33091e-07	-0.000120068	-0.000188367	-0.000109457	-4.69184e-05	-4.77745e-05	-9.29487e-08	-7.22816e-08	-1.29617e-07	-0.000120054	-0.000185625	-0.000109494	-4.69204e-05	-4.9937e-05	-3.89075e-05	-8.19636e-08	-1.32878e-07	-0.000122808	-0.000184442	-0.000112008	-4.88255e-05	-5.89381e-05	-2.35544e-06	-1.13506e-06	-1.16436e-07	-0.000123239	-0.000181798	-0.000112137	-4.88474e-05	-9.28153e-05	-5.72637e-06	-1.61508e-05	-8.05993e-08	-0.000123277	-0.000157065	-0.00011214	-4.91386e-05	-0.000183115	-4.95751e-05	-3.31906e-05	-7.42472e-08	-0.000123282	-0.000130539	-0.00011214	-6.35456e-05	-0.000185792	-9.7461e-05	-4.30858e-06	-2.71761e-05	-0.000123283	-0.000130414	-0.000112141	-6.84741e-05	-0.000186961	-0.000105472	-5.85841e-06	-2.4327e-05	-0.000123283	-0.000133454	-0.000112141	-0.000108451	-0.000184678	-0.0001048	-5.19643e-06	-9.44975e-05	-0.000121892	-0.000131406	-0.000110876	-0.000141616	-0.000162325	-0.000104795	-5.1972e-06	-1.29632e-05	-0.000121541	-0.000131242	-0.000110768	-0.000140583	-0.000162053	-0.000104795	-5.19715e-06	-1.62169e-05	-0.000123268	-0.000131238	-0.000110768	-0.000140556	-0.000162049	-0.000104795	-5.19715e-06	-1.5543e-05	-0.000123506	-0.000131238	-0.000110768	-0.000140556	-0.000162053	-0.000104795	-1.44031e-05	-1.55456e-05	-0.000123551	-0.000130432	-0.000112352	-0.000140556	-0.000161475	-0.000104795	-1.43619e-05	-1.46346e-05	-0.000123567	-0.00013039	-0.000112376	-0.000140386	-0.000161679	-0.000104795	-1.43619e-05	-1.46331e-05	-0.000123575	-0.000130389	-0.000112374	-0.000140379	-0.000161693	-4.02503e-05	-1.43619e-05	-4.05532e-05	-0.000123578	-0.000130389	-0.000112373	-0.000140379	-0.000161692	-4.08259e-05	-1.43619e-05	-4.05345e-05	-0.000122705	-0.000130389	-0.000112372	-0.000140379	-0.000161693	-4.15401e-05	-1.43619e-05	-4.05345e-05	-0.000122447	-0.000130389	-0.000112372	-0.000140379	-0.000161691	-4.33108e-05	-1.43619e-05	-4.05345e-05	-0.000122449	-0.000130389	-0.000111577	-0.000140379	-0.000161767	-4.65188e-05	-1.43619e-05	-4.05345e-05	-0.000123008	-0.000130389	-0.000111564	-0.000140379	-0.000161767	-4.67289e-05	-1.43619e-05	-4.05345e-05	-0.00013072	-0.000130389	-0.000111565	-0.000140379	-0.000161767	-7.54002e-05	-1.43619e-05	-4.05345e-05	-0.000133753	-0.000130389	-0.000111565	-0.000140379	-0.000161767	-7.53715e-05	-1.43619e-05	-4.05345e-05	-0.000133714	-0.000130389	-0.000112073	-0.000140379	-0.000161767	-7.53715e-05	-1.43619e-05	-4.05345e-05	-0.000133678	-0.000130389	-0.000112056	-0.000140379	-0.000161767	-7.53715e-05	-1.43619e-05	-4.05345e-05	-0.000133644	-0.000130389	-0.000112008	-0.000140379	-0.000161767	-7.53715e-05	-1.43619e-05	-4.05345e-05	-0.000133312	-0.000130389	-0.000111526	-0.000140379	-0.000161767	-7.53715e-05	-1.43619e-05	-4.05345e-05	-0.00013313	-0.000130389	-9.32097e-05	-0.000140379	-0.000161767	-7.53715e-05	-1.43619e-05	-4.05345e-05	-0.00013313	-0.000133381	-9.24194e-05	-0.000140379	-0.000161774	-7.53715e-05	-1.43619e-05	-4.05345e-05	-0.00013313	-0.0001336	-9.22148e-05	-0.000140379	-0.000161708	-7.53715e-05	-1.43619e-05	-4.05345e-05	-0.00013313	-0.000133644	-9.21535e-05	-0.000140379	-0.0001617	-7.53715e-05	-1.43619e-05	-4.05345e-05	-0.00013313	-0.000133655	-9.22316e-05	-0.000140379	-0.000161699	-7.53715e-05	-1.43619e-05	-4.05345e-05	-0.00013313	-0.000133658	-9.25226e-05	-0.000140379	-0.000161699	0	0	0	0	0	0	0	0	-0.000131015	-0.000131015	-0.000131015	-0.000131015	-0.000131015	-0.000131015	-0.000131015	-0.000131015	-0.000762356	-0.000762356	-0.000762356	-0.000762356	-0.000762356	-0.000762356	-0.000762356	-0.000762356	-0.000763394	-0.000763394	-0.000763394	-0.000763394	-0.000763394	-0.000763394	-0.000763394	-0.000763394	-0.00050225	-0.00050225	-0.00050225	-0.00050225	-0.00050225	-0.00050225	-0.00050225	-0.00050225	-0.000501473	-0.000501473	-0.000501473	-0.000501473	-0.000501473	-0.000501473	-0.000501473	-0.000501473	-0.000501522	-0.000501522	-0.000501522	-0.000501522	-0.000501522	-0.000501522	-0.000501522	-0.000501522	-0.000501517	-0.000501517	-0.000501517	-0.000501517	-0.000501517	-0.000501517	-0.000501517	-0.000501517	-0.000501518	-0.000501518	-0.000501518	-0.000501518	-0.000501518	-0.000501518	-0.000501518	-0.000501518	-0.000501518	-0.000501518	-0.000501518	-0.000501518	-0.000501518	-0.000501518	-0.000501518	-0.000501518	-0.00109978	-0.0458605	-0.0458605	-0.000635366	-0.000762126	-0.00061834	-0.000619019	-0.000619019	-0.00465201	-0.00107539	-0.00631819	-0.0279569	-0.000382799	-0.0225937	-0.00177424	-0.007384	-0.00496944	-0.000838798	-0.0138567	-0.00907338	-0.000626277	-0.0270977	-0.0307135	-0.0528744	-0.00473344	-0.000736307	-0.00714662	-0.0272637	-0.000155132	-0.0463278	-0.044026	-0.0372372	-0.00466265	-0.000796882	-0.00140964	-0.00597154	-0.000169975	-0.155766	-0.0354685	-0.042149	-0.00246588	-9.75346e-06	-1.22722e-05	-0.0199669	-0.000121753	-0.00899857	-0.0374668	-0.0406773	-0.00142065	-9.70312e-06	-1.37848e-05	-0.00286618	-0.000121895	-0.00332395	-0.0369704	-0.0387976	-0.000550191	-9.71853e-06	-1.37158e-05	-0.00322507	-0.000121716	-0.00337279	-0.0372883	-0.0377576	-0.000543285	-9.71866e-06	-1.16113e-05	-0.00327452	-0.000119973	-0.0036033	-0.0371988	-0.0373211	-0.000296076	-1.27213e-06	-1.73559e-05	-0.00327988	-0.000106201	-0.00361543	-0.0372244	-0.0536589	-0.00790324	-1.32611e-06	-1.07852e-05	-0.00409909	-0.000106162	-0.00451858	-0.0539009	-0.0499182	-2.8514e-05	-3.1638e-06	-7.77421e-05	-0.00384589	-0.000105907	-0.00438469	-0.0476161	-0.00513018	-4.86804e-05	-7.62039e-06	-7.11236e-07	-0.00383334	-0.000106218	-0.00438873	-0.0496042	-0.000194245	-5.48386e-05	-9.68796e-06	-7.9558e-07	-0.003831	-9.24926e-05	-0.00438832	-0.0199325	-0.000194698	-5.52754e-05	-1.98963e-08	-4.65312e-06	-0.00383079	-0.000103856	-0.00438833	-0.015692	-0.000204233	-7.96683e-05	-5.74032e-08	-8.71137e-06	-0.00383076	-0.000110797	-0.00438833	-0.00106393	-0.000151583	-7.95015e-05	-5.51263e-08	-1.44362e-05	-0.00342677	-0.000110347	-0.00392563	-0.000148573	-0.000142512	-7.95037e-05	-5.51293e-08	-3.01943e-08	-0.00360426	-0.000110309	-0.00400973	-0.000153933	-0.000142432	-7.9504e-05	-5.51293e-08	-1.11436e-07	-0.00414962	-0.000110308	-0.00400721	-0.000154012	-0.000142433	-7.9504e-05	-5.51293e-08	-1.10048e-07	-0.00399271	-0.000110308	-0.00400729	-0.000154013	-0.000142538	-7.9504e-05	-1.21591e-06	-1.10054e-07	-0.00396873	-0.000103845	-0.00461194	-0.000154013	-0.000138839	-7.9504e-05	-1.21478e-06	-7.73895e-08	-0.00395912	-0.000103843	-0.00452768	-0.000150977	-0.000138873	-7.9504e-05	-1.21478e-06	-7.73866e-08	-0.00395496	-0.000103843	-0.00451532	-0.000151005	-0.000138879	-4.31237e-06	-1.21478e-06	-1.70682e-06	-0.00395308	-0.000103843	-0.00451111	-0.000151005	-0.000138878	-4.27928e-06	-1.21478e-06	-1.70666e-06	-0.00368401	-0.000103843	-0.00450968	-0.000151005	-0.000138878	-4.23365e-06	-1.21478e-06	-1.70666e-06	-0.0038385	-0.000103843	-0.0045092	-0.000151005	-0.000138827	-4.13929e-06	-1.21478e-06	-1.70666e-06	-0.00383308	-0.000103843	-0.00420308	-0.000151005	-0.000138865	-4.0526e-06	-1.21478e-06	-1.70666e-06	-0.00401149	-0.000103843	-0.00428267	-0.000151005	-0.000138865	-4.05458e-06	-1.21478e-06	-1.70666e-06	-0.00153061	-0.000103843	-0.00427932	-0.000151005	-0.000138865	-1.74095e-05	-1.21478e-06	-1.70666e-06	-0.00110148	-0.000103843	-0.00427942	-0.000151005	-0.000138865	-1.74059e-05	-1.21478e-06	-1.70666e-06	-0.00111522	-0.000103843	-0.00447857	-0.000151005	-0.000138865	-1.74059e-05	-1.21478e-06	-1.70666e-06	-0.00112546	-0.000103843	-0.00430957	-0.000151005	-0.000138865	-1.74059e-05	-1.21478e-06	-1.70666e-06	-0.00113518	-0.000103843	-0.00403294	-0.000151005	-0.000138865	-1.74059e-05	-1.21478e-06	-1.70666e-06	-0.00111765	-0.000103843	-0.00314872	-0.000151005	-0.000138865	-1.74059e-05	-1.21478e-06	-1.70666e-06	-0.00117934	-0.000103843	-0.00240891	-0.000151005	-0.000138865	-1.74059e-05	-1.21478e-06	-1.70666e-06	-0.00117978	-0.000129805	-0.00249489	-0.000151005	-0.000139053	-1.74059e-05	-1.21478e-06	-1.70666e-06	-0.00117977	-0.000129837	-0.00243626	-0.000151005	-0.000139029	-1.74059e-05	-1.21478e-06	-1.70666e-06	-0.00117977	-0.000129849	-0.00244491	-0.000151005	-0.000139027	-1.74059e-05	-1.21478e-06	-1.70666e-06	-0.00117977	-0.000129852	-0.00246483	-0.000151005	-0.000139027	-1.74059e-05	-1.21478e-06	-1.70666e-06	-0.00117977	-0.000129853	-0.00242861	-0.000151005	-0.000139027	0	0	0	0	0	0	0	0	-0.000533976	-0.000533976	-0.000533976	-0.000533976	-0.000533976	-0.000533976	-0.000533976	-0.000533976	-0.000949227	-0.000949227	-0.000949227	-0.000949227	-0.000949227	-0.000949227	-0.000949227	-0.000949227	-0.000957737	-0.000957737	-0.000957737	-0.000957737	-0.000957737	-0.000957737	-0.000957737	-0.000957737	-8.22401e-05	-8.22401e-05	-8.22401e-05	-8.22401e-05	-8.22401e-05	-8.22401e-05	-8.22401e-05	-8.22401e-05	-8.17795e-05	-8.17795e-05	-8.17795e-05	-8.17795e-05	-8.17795e-05	-8.17795e-05	-8.17795e-05	-8.17795e-05	-8.17859e-05	-8.17859e-05	-8.17859e-05	-8.17859e-05	-8.17859e-05	-8.17859e-05	-8.17859e-05	-8.17859e-05	-8.17851e-05	-8.17851e-05	-8.17851e-05	-8.17851e-05	-8.17851e-05	-8.17851e-05	-8.17851e-05	-8.17851e-05	-8.17852e-05	-8.17852e-05	-8.17852e-05	-8.17852e-05	-8.17852e-05	-8.17852e-05	-8.17852e-05	-8.17852e-05	-8.17852e-05	-8.17852e-05	-8.17852e-05	-8.17852e-05	-8.17852e-05	-8.17852e-05	-8.17852e-05	-8.17852e-05	-0.000954562	-2.1879	-2.1879	-0.000328677	-0.000954562	-0.000280175	-0.000285391	-0.000285391	-9.71304e-05	-2.64591e-09	-9.04037e-08	-0.00335758	-0.00140454	-0.00152111	-0.000669853	-0.00548919	-8.48511e-05	-0.0151062	-2.19577	-0.00176051	-0.00198082	-0.00862107	-0.0103514	-0.0282731	-7.72964e-05	-0.0108655	-8.19821e-08	-0.00292579	-0.000915744	-0.00404074	-0.0164849	-0.0235799	-7.52741e-05	-0.0119313	-0.0334472	-0.00142702	-0.000963404	-0.0142789	-0.0151931	-0.0245756	-1.93743e-05	-1.16017e-06	-1.81752e-06	-0.00211953	-0.000267076	-0.00223662	-0.0149359	-0.0235963	-1.61818e-05	-1.26082e-06	-2.5235e-06	-0.000844426	-0.000265365	-0.00103899	-0.0149447	-0.0186147	-1.05195e-05	-1.26541e-06	-2.36095e-06	-0.000848998	-0.000264933	-0.00104521	-0.0150314	-0.0162798	-9.81675e-06	-1.27213e-06	-2.19236e-06	-0.00085681	-0.000258667	-0.00106727	-0.0150206	-0.0152836	-2.2312e-06	-2.64735e-09	-2.6576e-06	-0.000857612	-0.000127619	-0.00106838	-0.0150225	-0.104933	-0.000240111	-2.87563e-09	-1.11852e-06	-0.00316193	-0.000126523	-0.00393881	-0.114403	-0.0704549	-3.3642e-06	-1.65774e-08	-2.89616e-06	-0.00302244	-0.000123599	-0.00381118	-0.0542484	-0.0163978	-6.68011e-06	-9.63788e-08	-3.71981e-10	-0.00301812	-9.92927e-05	-0.00381452	-0.0851462	-0.0016222	-2.06094e-05	-1.55756e-07	-3.13349e-10	-0.0030172	-7.88851e-05	-0.0038143	-0.0351554	-0.0017876	-2.88903e-05	-9.56532e-12	-1.27935e-08	-0.00301711	-0.000157845	-0.00381431	-0.0358578	-0.00290045	-6.46418e-05	-2.2847e-10	-1.26423e-07	-0.0030171	-0.000222867	-0.00381431	-0.00623719	-0.000990343	-6.43592e-05	-2.10838e-10	-4.40311e-07	-0.00157138	-0.000224202	-0.00198665	-0.000652242	-0.000791605	-6.43587e-05	-2.10859e-10	-2.80429e-11	-0.00162533	-0.000224224	-0.00203199	-0.00069411	-0.0007903	-6.43587e-05	-2.10858e-10	-1.47404e-09	-0.00371906	-0.000224225	-0.00203132	-0.000694157	-0.000790281	-6.43587e-05	-2.10858e-10	-1.43404e-09	-0.00359878	-0.000224225	-0.00203132	-0.000694159	-0.00080008	-6.43587e-05	-2.68811e-08	-1.4342e-09	-0.00358901	-0.000157676	-0.00464597	-0.000694159	-0.000625773	-6.43587e-05	-2.68312e-08	-4.18012e-10	-0.00358457	-0.000157781	-0.00452912	-0.00057513	-0.00062781	-6.43587e-05	-2.68312e-08	-4.17983e-10	-0.00358265	-0.00015778	-0.00452757	-0.000575716	-0.000627905	-6.61497e-07	-2.68312e-08	-5.32866e-08	-0.00358178	-0.00015778	-0.00452594	-0.000575713	-0.000627897	-6.63476e-07	-2.68312e-08	-5.32772e-08	-0.0023681	-0.00015778	-0.00452542	-0.000575713	-0.000627898	-6.65504e-07	-2.68312e-08	-5.32772e-08	-0.00243705	-0.00015778	-0.00452525	-0.000575713	-0.000624042	-6.71615e-07	-2.68312e-08	-5.32772e-08	-0.0024355	-0.00015778	-0.00299224	-0.000575713	-0.000624635	-6.89971e-07	-2.68312e-08	-5.32772e-08	-0.00319055	-0.00015778	-0.0030468	-0.000575713	-0.000624632	-6.92123e-07	-2.68312e-08	-5.32772e-08	-0.00201592	-0.00015778	-0.00304526	-0.000575713	-0.000624632	-6.82692e-06	-2.68312e-08	-5.32772e-08	-0.00173692	-0.00015778	-0.00304529	-0.000575713	-0.000624632	-6.82566e-06	-2.68312e-08	-5.32772e-08	-0.00174898	-0.00015778	-0.00398935	-0.000575713	-0.000624632	-6.82566e-06	-2.68312e-08	-5.32772e-08	-0.00175733	-0.00015778	-0.00390723	-0.000575713	-0.000624632	-6.82566e-06	-2.68312e-08	-5.32772e-08	-0.00176525	-0.00015778	-0.00381446	-0.000575713	-0.000624632	-6.82566e-06	-2.68312e-08	-5.32772e-08	-0.00154809	-0.00015778	-0.00350505	-0.000575713	-0.000624632	-6.82566e-06	-2.68312e-08	-5.32772e-08	-0.00159558	-0.00015778	-0.00461318	-0.000575713	-0.000624632	-6.82566e-06	-2.68312e-08	-5.32772e-08	-0.00159577	-0.000581782	-0.00471061	-0.000575713	-0.000638964	-6.82566e-06	-2.68312e-08	-5.32772e-08	-0.00159576	-0.000580148	-0.00411165	-0.000575713	-0.00063843	-6.82566e-06	-2.68312e-08	-5.32772e-08	-0.00159576	-0.000580222	-0.00414093	-0.000575713	-0.000638377	-6.82566e-06	-2.68312e-08	-5.32772e-08	-0.00159576	-0.00058024	-0.00433284	-0.000575713	-0.000638371	-6.82566e-06	-2.68312e-08	-5.32772e-08	-0.00159576	-0.000580246	-0.00427435	-0.000575713	-0.000638371	0	0	0	0	0	0	0	0	0.0002896	0.0002896	0.0002896	0.0002896	0.0002896	0.0002896	0.0002896	0.0002896	7.79951e-05	7.79951e-05	7.79951e-05	7.79951e-05	7.79951e-05	7.79951e-05	7.79951e-05	7.79951e-05	8.01958e-05	8.01958e-05	8.01958e-05	8.01958e-05	8.01958e-05	8.01958e-05	8.01958e-05	8.01958e-05	1.4256e-08	1.4256e-08	1.4256e-08	1.4256e-08	1.4256e-08	1.4256e-08	1.4256e-08	1.4256e-08	1.36974e-08	1.36974e-08	1.36974e-08	1.36974e-08	1.36974e-08	1.36974e-08	1.36974e-08	1.36974e-08	1.3697e-08	1.3697e-08	1.3697e-08	1.3697e-08	1.3697e-08	1.3697e-08	1.3697e-08	1.3697e-08	1.36969e-08	1.36969e-08	1.36969e-08	1.36969e-08	1.36969e-08	1.36969e-08	1.36969e-08	1.36969e-08	1.36969e-08	1.36969e-08	1.36969e-08	1.36969e-08	1.36969e-08	1.36969e-08	1.36969e-08	1.36969e-08	1.36969e-08	1.36969e-08	1.36969e-08	1.36969e-08	1.36969e-08	1.36969e-08	1.36969e-08	1.36969e-08	5.01449e-06	0.131832	0.131832	1.8363e-06	7.77718e-05	1.0607e-06	1.27237e-06	1.27237e-06	1.02138e-08	0.0636245	0.568419	2.00195e-07	2.72081e-05	3.80421e-08	7.61371e-07	5.69487e-06	7.16423e-09	0.0210073	3.38525	1.86319e-07	7.09199e-06	5.0631e-05	8.5016e-05	1.34016e-05	6.66124e-09	0.0134589	6.41727	1.09176e-07	7.11907e-06	1.1196e-07	0.000451942	1.33735e-05	6.56138e-09	0.0123551	6.41727	2.61869e-07	6.20136e-06	8.33913e-07	0.000567903	1.34026e-05	1.21835e-09	9.69901e-08	6.41727	7.22789e-08	9.12567e-08	5.40305e-08	0.000458582	1.22932e-05	2.1944e-09	8.85931e-08	6.41727	2.46675e-07	9.80498e-08	7.52231e-07	0.000452236	6.70622e-05	4.86137e-09	8.87474e-08	6.41727	2.44866e-07	9.83097e-08	8.17808e-07	0.00045592	0.000220238	4.50345e-09	8.86857e-08	6.41727	2.40277e-07	1.02932e-07	7.26356e-07	0.000456013	0.000384983	4.51715e-09	5.43669e-12	6.41727	2.39836e-07	8.78649e-09	7.18127e-07	0.000455965	0.0858411	4.02616e-08	5.85827e-12	6.41727	2.33312e-05	9.4175e-09	6.98337e-05	0.214424	0.0215012	2.77349e-07	2.16339e-11	6.41727	2.42875e-05	1.11618e-08	7.12102e-05	0.950848	0.00152654	3.84798e-07	9.17325e-11	6.41722	2.43725e-05	5.85495e-08	7.11971e-05	6.27601	6.28929e-05	1.81382e-06	1.34065e-10	6.41727	2.43838e-05	1.26729e-07	7.12013e-05	6.41727	5.45283e-05	3.01295e-06	7.26389e-13	6.41727	2.43849e-05	1.51027e-06	7.1201e-05	6.41727	0.000726527	3.02234e-06	9.86284e-11	6.41727	2.43851e-05	6.41814e-06	7.1201e-05	6.41727	5.08023e-05	3.01206e-06	9.25567e-11	6.41727	2.47221e-06	5.24683e-06	7.21854e-06	6.41727	0.000254867	3.01191e-06	9.25645e-11	6.41727	2.39186e-06	5.18706e-06	7.1193e-06	6.41727	0.000261143	3.01189e-06	9.2564e-11	6.41727	4.40475e-05	5.18566e-06	7.11962e-06	6.41727	0.000261237	3.01189e-06	9.2564e-11	6.41727	4.53688e-05	5.18564e-06	7.1195e-06	6.41727	0.000294765	3.01189e-06	1.25659e-09	6.41727	4.56689e-05	1.51142e-06	0.000131258	6.41727	8.14545e-05	3.01188e-06	1.25475e-09	6.41727	4.57801e-05	1.50464e-06	0.000133647	6.41727	8.00928e-05	3.01188e-06	1.25475e-09	6.41727	4.58284e-05	1.50464e-06	0.00013433	6.41727	8.00012e-05	2.55863e-07	1.25475e-09	6.41727	4.58501e-05	1.50464e-06	0.00013454	6.41727	8.00067e-05	2.60114e-07	1.25475e-09	6.41727	1.06805e-05	1.50464e-06	0.000134612	6.41727	8.00056e-05	2.65664e-07	1.25475e-09	6.41727	1.03114e-05	1.50464e-06	0.000134636	6.41727	7.53178e-05	2.78962e-07	1.25475e-09	6.41727	1.03127e-05	1.50464e-06	3.13584e-05	6.41727	7.48655e-05	3.02229e-07	1.25475e-09	6.41727	2.68515e-05	1.50464e-06	3.06538e-05	6.41727	7.48657e-05	3.03935e-07	1.25475e-09	6.41727	5.26779e-05	1.50464e-06	3.06573e-05	6.41727	7.48657e-05	1.04279e-06	1.25475e-09	6.41727	6.6195e-05	1.50464e-06	3.06569e-05	6.41727	7.48657e-05	1.04272e-06	1.25475e-09	6.41727	6.5513e-05	1.50464e-06	7.98187e-05	6.41727	7.48657e-05	1.04272e-06	1.25475e-09	6.41727	6.48252e-05	1.50464e-06	8.43196e-05	6.41727	7.48657e-05	1.04272e-06	1.25475e-09	6.41727	6.41834e-05	1.50464e-06	9.33299e-05	6.41727	7.48657e-05	1.04272e-06	1.25475e-09	6.41727	3.9446e-05	1.50464e-06	0.000140209	6.41727	7.48657e-05	1.04272e-06	1.25475e-09	6.41727	3.69868e-05	1.50464e-06	0.00179067	6.41727	7.48657e-05	1.04272e-06	1.25475e-09	6.41727	3.69391e-05	0.000146388	0.00192937	6.41727	9.35837e-05	1.04272e-06	1.25475e-09	6.41727	3.69388e-05	0.000147833	0.00119699	6.41727	9.40725e-05	1.04272e-06	1.25475e-09	6.41727	3.69388e-05	0.000148028	0.00119467	6.41727	9.41359e-05	1.04272e-06	1.25475e-09	6.41727	3.69388e-05	0.00014807	0.00137514	6.41727	9.4142e-05	1.04272e-06	1.25475e-09	6.41727	3.69388e-05	0.000148081	0.00135372	6.41727	9.41424e-05	0	0	0	0	0	0	0	0	-0.000179134	-0.000179134	-0.000179134	-0.000179134	-0.000179134	-0.000179134	-0.000179134	-0.000179134	-4.39706e-06	-4.39706e-06	-4.39706e-06	-4.39706e-06	-4.39706e-06	-4.39706e-06	-4.39706e-06	-4.39706e-06	-4.60695e-06	-4.60695e-06	-4.60695e-06	-4.60695e-06	-4.60695e-06	-4.60695e-06	-4.60695e-06	-4.60695e-06	-5.06238e-14	-5.06238e-14	-5.06238e-14	-5.06238e-14	-5.06238e-14	-5.06238e-14	-5.06238e-14	-5.06238e-14	-4.75075e-14	-4.75075e-14	-4.75075e-14	-4.75075e-14	-4.75075e-14	-4.75075e-14	-4.75075e-14	-4.75075e-14	-4.75024e-14	-4.75024e-14	-4.75024e-14	-4.75024e-14	-4.75024e-14	-4.75024e-14	-4.75024e-14	-4.75024e-14	-4.75024e-14	-4.75024e-14	-4.75024e-14	-4.75024e-14	-4.75024e-14	-4.75024e-14	-4.75024e-14	-4.75024e-14	-4.75024e-14	-4.75024e-14	-4.75024e-14	-4.75024e-14	-4.75024e-14	-4.75024e-14	-4.75024e-14	-4.75024e-14	-4.75024e-14	-4.75024e-14	-4.75024e-14	-4.75024e-14	-4.75024e-14	-4.75024e-14	-4.75024e-14	-4.75024e-14	-1.55904e-09	-4.38366e-06	-4.38366e-06	-1.55904e-09	-4.38366e-06	-5.36784e-10	-1.55904e-09	-1.55904e-09	-6.90454e-14	-3.84888e-07	-3.43038e-05	-7.08079e-11	-1.11583e-06	-7.26657e-12	-2.08955e-09	-8.65058e-10	-3.59486e-14	-1.22779e-07	-6.40902e-06	-1.43306e-10	-2.45258e-07	-9.15722e-09	-1.25525e-08	-4.06262e-10	-3.10824e-14	-9.5175e-08	-1.48193e-07	-5.13984e-11	-4.16588e-07	-2.06056e-11	-1.32838e-07	-4.10317e-10	-3.01234e-14	-9.16963e-08	-2.6739e-10	-2.56143e-10	-3.45738e-07	-6.16141e-11	-1.76199e-07	-4.08481e-10	-7.18159e-15	-9.97582e-12	-2.34027e-14	-2.06979e-11	-4.3035e-11	-1.3291e-11	-5.15705e-08	-1.44922e-10	-2.00196e-14	-1.00203e-11	-2.34976e-14	-1.79706e-10	-4.81206e-11	-5.35654e-10	-5.00882e-08	-2.27312e-09	-7.7675e-14	-1.00592e-11	-1.67239e-14	-1.7772e-10	-4.83571e-11	-5.89171e-10	-5.06489e-08	-1.56457e-08	-6.69751e-14	-1.00664e-11	-2.13548e-14	-1.72186e-10	-5.2161e-11	-5.06908e-10	-5.06639e-08	-3.86768e-08	-9.49137e-11	-5.4468e-14	-1.24248e-14	-1.71659e-10	-2.85197e-13	-5.00005e-10	-5.06551e-08	-4.81813e-05	-1.01436e-08	-6.30143e-14	-1.12017e-16	-2.78926e-06	-3.19105e-13	-8.12142e-06	-0.000823181	-1.79579e-06	-1.62062e-07	-8.72948e-13	-8.07302e-18	-2.98501e-06	-4.20306e-13	-8.37894e-06	-0.000815178	-6.93013e-07	-3.25277e-07	-1.52207e-11	-1.50815e-19	-3.00272e-06	-6.15841e-12	-8.3778e-06	-0.000789204	-2.65111e-07	-6.27075e-06	-3.23387e-11	-4.31118e-18	-3.00508e-06	-2.10738e-11	-8.37858e-06	-0.000145064	-2.23364e-07	-1.64302e-05	-5.94192e-09	-2.38041e-14	-3.00532e-06	-3.95226e-09	-8.37854e-06	-0.000158662	-0.00060302	-4.44661e-07	-9.13598e-08	-2.27387e-11	-3.00535e-06	-7.64121e-08	-8.37854e-06	-0.0938078	-2.0627e-05	-4.41716e-07	-8.0582e-08	-1.27185e-09	-2.35742e-08	-5.47751e-08	-6.57221e-08	-0.000524117	-0.000287765	-4.41675e-07	-8.05946e-08	-2.4911e-07	-2.22957e-08	-5.37435e-08	-6.42469e-08	-0.00107965	-0.000297948	-4.4167e-07	-8.05938e-08	-6.94721e-06	-1.08249e-05	-5.37195e-08	-6.42496e-08	-0.00107528	-0.000298071	-4.41669e-07	-8.05938e-08	-6.64952e-06	-1.13693e-05	-5.3719e-08	-6.42485e-08	-0.00107532	-0.000602729	-4.41668e-07	-5.9368e-09	-6.65076e-06	-1.14953e-05	-3.95712e-09	-3.12539e-05	-0.00107532	-1.17601e-05	-4.41668e-07	-5.91956e-09	-2.34047e-07	-1.15421e-05	-3.92801e-09	-3.20102e-05	-4.87671e-05	-1.15281e-05	-4.41668e-07	-5.91956e-09	-2.34032e-07	-1.15625e-05	-3.928e-09	-3.22267e-05	-4.91463e-05	-1.15068e-05	-5.19909e-06	-5.91956e-09	-1.72396e-08	-1.15716e-05	-3.928e-09	-3.22931e-05	-4.91461e-05	-1.15081e-05	-5.35661e-06	-5.91956e-09	-1.7235e-08	-5.24842e-07	-3.928e-09	-3.23158e-05	-4.91461e-05	-1.15079e-05	-5.56503e-06	-5.91956e-09	-1.7235e-08	-4.95036e-07	-3.928e-09	-3.23235e-05	-4.91461e-05	-8.09238e-06	-6.07827e-06	-5.91956e-09	-1.7235e-08	-4.95148e-07	-3.928e-09	-1.46567e-06	-4.91461e-05	-8.01378e-06	-6.97759e-06	-5.91956e-09	-1.7235e-08	-3.80321e-06	-3.928e-09	-1.42237e-06	-4.91461e-05	-8.01385e-06	-7.03525e-06	-5.91956e-09	-1.7235e-08	-1.1701e-05	-3.928e-09	-1.42268e-06	-4.91461e-05	-8.01385e-06	-2.05054e-06	-5.91956e-09	-1.7235e-08	-1.69764e-05	-3.928e-09	-1.42266e-06	-4.91461e-05	-8.01385e-06	-2.05032e-06	-5.91956e-09	-1.7235e-08	-1.66856e-05	-3.928e-09	-1.09266e-05	-4.91461e-05	-8.01385e-06	-2.05032e-06	-5.91956e-09	-1.7235e-08	-1.63982e-05	-3.928e-09	-1.17511e-05	-4.91461e-05	-8.01385e-06	-2.05032e-06	-5.91956e-09	-1.7235e-08	-1.61318e-05	-3.928e-09	-1.34478e-05	-4.91461e-05	-8.01385e-06	-2.05032e-06	-5.91956e-09	-1.7235e-08	-5.74136e-06	-3.928e-09	-2.28089e-05	-4.91461e-05	-8.01385e-06	-2.05032e-06	-5.91956e-09	-1.7235e-08	-5.16556e-06	-3.928e-09	-0.000297915	-4.91461e-05	-8.01385e-06	-2.05032e-06	-5.91956e-09	-1.7235e-08	-5.1548e-06	-6.38383e-05	-0.000310053	-4.91461e-05	-2.95503e-05	-2.05032e-06	-5.91956e-09	-1.7235e-08	-5.15475e-06	-6.47464e-05	-0.000111888	-4.91461e-05	-2.97894e-05	-2.05032e-06	-5.91956e-09	-1.7235e-08	-5.15475e-06	-6.48888e-05	-0.000112239	-4.91461e-05	-2.98213e-05	-2.05032e-06	-5.91956e-09	-1.7235e-08	-5.15475e-06	-6.49199e-05	-0.0001403	-4.91461e-05	-2.98244e-05	-2.05032e-06	-5.91956e-09	-1.7235e-08	-5.15475e-06	-6.49281e-05	-0.00013918	-4.91461e-05	-2.98247e-05	0	0	0	0	0	0	0	0	-0.00035592	-0.00035592	-0.00035592	-0.00035592	-0.00035592	-0.00035592	-0.00035592	-0.00035592	-0.000273316	-0.000273316	-0.000273316	-0.000273316	-0.000273316	-0.000273316	-0.000273316	-0.000273316	-0.000278055	-0.000278055	-0.000278055	-0.000278055	-0.000278055	-0.000278055	-0.000278055	-0.000278055	-1.64128e-14	-1.64128e-14	-1.64128e-14	-1.64128e-14	-1.64128e-14	-1.64128e-14	-1.64128e-14	-1.64128e-14	-1.61073e-14	-1.61073e-14	-1.61073e-14	-1.61073e-14	-1.61073e-14	-1.61073e-14	-1.61073e-14	-1.61073e-14	-1.61075e-14	-1.61075e-14	-1.61075e-14	-1.61075e-14	-1.61075e-14	-1.61075e-14	-1.61075e-14	-1.61075e-14	-1.61075e-14	-1.61075e-14	-1.61075e-14	-1.61075e-14	-1.61075e-14	-1.61075e-14	-1.61075e-14	-1.61075e-14	-1.61075e-14	-1.61075e-14	-1.61075e-14	-1.61075e-14	-1.61075e-14	-1.61075e-14	-1.61075e-14	-1.61075e-14	-1.61075e-14	-1.61075e-14	-1.61075e-14	-1.61075e-14	-1.61075e-14	-1.61075e-14	-1.61075e-14	-1.61075e-14	-3.7373e-09	-1.58285e-07	-1.58285e-07	-1.02056e-08	-0.000273926	-3.7373e-09	-1.58285e-07	-1.58285e-07	-5.95563e-10	-1.42578e-08	-1.25904e-07	-3.77337e-08	-0.000105824	-9.82389e-09	-3.59515e-07	-3.06928e-07	-5.22283e-10	-7.59437e-09	-8.86576e-08	-3.05921e-08	-9.3278e-05	-5.37832e-08	-1.45116e-06	-5.73026e-07	-4.88622e-10	-6.57648e-09	-1.97509e-08	-3.87279e-08	-5.094e-05	-2.01408e-08	-4.08518e-06	-5.71939e-07	-4.79826e-10	-6.79776e-09	-1.25697e-09	-2.85776e-08	-5.08626e-05	-4.72891e-08	-4.10417e-06	-5.729e-07	-2.45929e-10	-8.73681e-11	-1.28231e-11	-7.3685e-09	-3.82988e-10	-7.87028e-09	-5.42744e-08	-8.11447e-09	-2.39817e-10	-8.69199e-11	-1.34355e-11	-4.90561e-09	-3.9803e-10	-6.46286e-09	-5.37871e-08	-1.97997e-08	-2.07101e-10	-8.70822e-11	-1.24939e-11	-4.8539e-09	-3.98397e-10	-6.50609e-09	-5.40983e-08	-3.69891e-08	-1.96534e-10	-8.70427e-11	-1.2196e-11	-4.85674e-09	-4.05923e-10	-6.50151e-09	-5.41028e-08	-4.95956e-08	-0.000635894	-1.60579e-08	-1.30847e-11	-4.85786e-09	-5.03717e-13	-6.49826e-09	-5.41002e-08	-4.79568e-08	-0.0145018	-1.71336e-08	-1.53455e-14	-0.00123584	-5.23056e-13	-0.00165303	-9.97033e-06	-1.63707e-08	-0.00131442	-5.78634e-08	-2.18251e-14	-0.00120837	-5.73167e-13	-0.00162576	-9.95758e-06	-4.38342e-09	-0.00229847	-2.11765e-07	-1.20397e-11	-0.00120712	-1.4214e-12	-0.00162598	-9.82804e-06	-6.69528e-10	-0.00561092	-2.99122e-07	-3.97827e-11	-0.00120692	-1.99423e-12	-0.00162597	-3.92605e-06	-6.22887e-10	-0.00721008	-0.00485181	-1.34945e-09	-0.00120689	-1.61632e-09	-0.00162596	-3.29224e-06	-0.000155751	-4.12339e-06	-0.000365043	-2.55193e-07	-0.00120689	-5.17556e-08	-0.00162596	-0.0170978	-0.000160514	-4.34145e-06	-0.000356456	-1.38353e-05	-2.393e-06	-4.62539e-08	-3.2241e-06	-0.000541709	-0.000375601	-4.34139e-06	-0.000356506	-0.224452	-2.44127e-06	-4.59557e-08	-3.2749e-06	-0.000625255	-0.000379513	-4.34138e-06	-0.000356503	-0.00147681	-0.00690944	-4.59487e-08	-3.27493e-06	-0.000625039	-0.000379565	-4.34138e-06	-0.000356503	-0.00781632	-0.00652537	-4.59486e-08	-3.27493e-06	-0.000625043	-0.00446571	-4.34138e-06	-2.79657e-06	-0.00745136	-0.0065391	-1.617e-09	-0.00926242	-0.000625043	-8.70081e-06	-4.34138e-06	-2.80032e-06	-0.000550887	-0.00653671	-1.61299e-09	-0.00862519	-4.90327e-06	-8.92704e-06	-4.34138e-06	-2.80032e-06	-0.000580367	-0.0065361	-1.61299e-09	-0.00866557	-4.92664e-06	-8.92169e-06	-0.000422364	-2.80032e-06	-4.55177e-06	-0.0065358	-1.61299e-09	-0.00866256	-4.92664e-06	-8.92201e-06	-0.000422653	-2.80032e-06	-4.57107e-06	-0.000122921	-1.61299e-09	-0.00866263	-4.92664e-06	-8.92195e-06	-0.000424694	-2.80032e-06	-4.57107e-06	-0.000129642	-1.61299e-09	-0.00866259	-4.92664e-06	-2.60043e-06	-0.000429958	-2.80032e-06	-4.57107e-06	-0.000129625	-1.61299e-09	-0.000162967	-4.92664e-06	-2.59239e-06	-0.000441355	-2.80032e-06	-4.57107e-06	-0.00178392	-1.61299e-09	-0.000174004	-4.92664e-06	-2.5924e-06	-0.000442359	-2.80032e-06	-4.57107e-06	-0.00140495	-1.61299e-09	-0.000173983	-4.92664e-06	-2.5924e-06	-4.48491e-05	-2.80032e-06	-4.57107e-06	-0.00128148	-1.61299e-09	-0.000173983	-4.92664e-06	-2.5924e-06	-4.49798e-05	-2.80032e-06	-4.57107e-06	-0.00128261	-1.61299e-09	-0.0023942	-4.92664e-06	-2.5924e-06	-4.49797e-05	-2.80032e-06	-4.57107e-06	-0.00128254	-1.61299e-09	-0.00235009	-4.92664e-06	-2.5924e-06	-4.49797e-05	-2.80032e-06	-4.57107e-06	-0.00128247	-1.61299e-09	-0.00234387	-4.92664e-06	-2.5924e-06	-4.49797e-05	-2.80032e-06	-4.57107e-06	-0.000345687	-1.61299e-09	-0.00233281	-4.92664e-06	-2.5924e-06	-4.49797e-05	-2.80032e-06	-4.57107e-06	-0.000347471	-1.61299e-09	-0.0034876	-4.92664e-06	-2.5924e-06	-4.49797e-05	-2.80032e-06	-4.57107e-06	-0.000347404	-0.000410385	-0.00353403	-4.92664e-06	-0.000252214	-4.49797e-05	-2.80032e-06	-4.57107e-06	-0.000347403	-0.000411175	-0.000952376	-4.92664e-06	-0.00025241	-4.49797e-05	-2.80032e-06	-4.57107e-06	-0.000347403	-0.000411488	-0.000972842	-4.92664e-06	-0.000252499	-4.49797e-05	-2.80032e-06	-4.57107e-06	-0.000347403	-0.000411556	-0.00109752	-4.92664e-06	-0.000252507	-4.49797e-05	-2.80032e-06	-4.57107e-06	-0.000347403	-0.000411575	-0.00108749	-4.92664e-06	-0.000252508	0	0	0	0	0	0	0	0	-7.38807e-05	-7.38807e-05	-7.38807e-05	-7.38807e-05	-7.38807e-05	-7.38807e-05	-7.38807e-05	-7.38807e-05	-3.56701e-06	-3.56701e-06	-3.56701e-06	-3.56701e-06	-3.56701e-06	-3.56701e-06	-3.56701e-06	-3.56701e-06	-3.70057e-06	-3.70057e-06	-3.70057e-06	-3.70057e-06	-3.70057e-06	-3.70057e-06	-3.70057e-06	-3.70057e-06	-4.04893e-14	-4.04893e-14	-4.04893e-14	-4.04893e-14	-4.04893e-14	-4.04893e-14	-4.04893e-14	-4.04893e-14	-3.84759e-14	-3.84759e-14	-3.84759e-14	-3.84759e-14	-3.84759e-14	-3.84759e-14	-3.84759e-14	-3.84759e-14	-3.84724e-14	-3.84724e-14	-3.84724e-14	-3.84724e-14	-3.84724e-14	-3.84724e-14	-3.84724e-14	-3.84724e-14	-3.84729e-14	-3.84729e-14	-3.84729e-14	-3.84729e-14	-3.84729e-14	-3.84729e-14	-3.84729e-14	-3.84729e-14	-3.84729e-14	-3.84729e-14	-3.84729e-14	-3.84729e-14	-3.84729e-14	-3.84729e-14	-3.84729e-14	-3.84729e-14	-3.84729e-14	-3.84729e-14	-3.84729e-14	-3.84729e-14	-3.84729e-14	-3.84729e-14	-3.84729e-14	-3.84729e-14	-4.34747e-10	-1.26269e-09	-1.26269e-09	-1.26269e-09	-3.55038e-06	-1.26269e-09	-3.55038e-06	-3.55038e-06	-1.27126e-12	-8.63896e-11	-5.41976e-09	-1.38123e-09	-5.53901e-07	-9.3494e-10	-1.87692e-05	-3.99136e-07	-8.13081e-13	-2.8488e-11	-1.10186e-09	-2.79505e-09	-3.29423e-07	-6.60738e-09	-3.09912e-06	-1.07452e-07	-7.09055e-13	-2.18969e-11	-3.97253e-11	-1.96881e-09	-3.0977e-07	-1.7845e-09	-2.36552e-05	-1.08845e-07	-6.85905e-13	-2.22435e-11	-9.48501e-14	-3.52187e-09	-2.88602e-07	-1.64297e-09	-2.57004e-05	-1.08152e-07	-4.8151e-13	-6.45462e-12	-2.61228e-14	-6.41359e-10	-3.22942e-11	-5.68096e-10	-2.68142e-09	-1.33639e-11	-7.82413e-13	-6.43416e-12	-2.52288e-14	-1.32053e-09	-3.57351e-11	-1.8348e-09	-2.60516e-09	-1.60029e-10	-1.33206e-12	-6.45704e-12	-2.34731e-14	-1.2974e-09	-3.5888e-11	-1.88082e-09	-2.62971e-09	-9.1174e-10	-1.17624e-12	-6.44938e-12	-2.57346e-14	-1.27702e-09	-3.83714e-11	-1.79994e-09	-2.63042e-09	-2.06365e-09	-2.03063e-06	-1.04586e-07	-2.11606e-14	-1.27534e-09	-2.09601e-13	-1.7931e-09	-2.63001e-09	-1.26407e-14	-0.000432146	-1.19904e-07	-1.3894e-16	-2.07246e-05	-2.32316e-13	-2.91367e-05	-1.42725e-11	-6.54722e-16	-0.000184388	-1.42899e-06	-5.35007e-17	-2.11473e-05	-2.98628e-13	-2.94534e-05	-1.42287e-11	-5.85854e-16	-0.000407639	-2.09832e-05	-3.60464e-11	-2.11824e-05	-3.51811e-12	-2.9453e-05	-1.38771e-11	-7.87129e-16	-0.00423281	-4.26165e-05	-8.38651e-10	-2.11868e-05	-1.00903e-11	-2.9454e-05	-5.00454e-12	-6.82809e-16	-0.00865117	-0.0204124	-2.2593e-06	-2.11872e-05	-1.88743e-09	-2.94539e-05	-6.13704e-12	-5.28985e-13	-6.71353e-06	-0.000156216	-3.07179e-05	-2.11873e-05	-3.53087e-08	-2.9454e-05	-3.02239e-09	-2.63499e-10	-7.12251e-06	-0.000161829	-0.00157782	-1.66197e-07	-2.61088e-08	-2.31043e-07	-9.35495e-08	-2.83276e-09	-7.12207e-06	-0.000161845	-0.539338	-1.63477e-07	-2.56616e-08	-2.2921e-07	-9.42036e-08	-2.9282e-09	-7.12201e-06	-0.000161844	-2.68531e-05	-7.9477e-05	-2.56512e-08	-2.29212e-07	-9.41969e-08	-2.92949e-09	-7.122e-06	-0.000161844	-0.00152224	-8.10226e-05	-2.5651e-08	-2.29211e-07	-9.41972e-08	-5.39865e-07	-7.122e-06	-7.33863e-06	-0.00150539	-8.14135e-05	-1.88953e-09	-0.000111493	-9.41969e-08	-1.96895e-08	-7.122e-06	-7.32713e-06	-0.000439103	-8.15613e-05	-1.87694e-09	-0.000112264	-6.93885e-09	-1.9263e-08	-7.122e-06	-7.32714e-06	-0.00044261	-8.16257e-05	-1.87694e-09	-0.000112494	-6.93843e-09	-1.92309e-08	-0.000131297	-7.32714e-06	-2.00725e-05	-8.16546e-05	-1.87694e-09	-0.000112565	-6.93843e-09	-1.92329e-08	-0.000133628	-7.32714e-06	-2.01317e-05	-3.70296e-06	-1.87694e-09	-0.000112589	-6.93843e-09	-1.92325e-08	-0.000136812	-7.32714e-06	-2.01317e-05	-3.61341e-06	-1.87694e-09	-0.000112597	-6.93843e-09	-1.41673e-09	-0.000144599	-7.32714e-06	-2.01317e-05	-3.61351e-06	-1.87694e-09	-5.10557e-06	-6.93843e-09	-1.40425e-09	-0.00015794	-7.32714e-06	-2.01317e-05	-2.77538e-05	-1.87694e-09	-5.06144e-06	-6.93843e-09	-1.40426e-09	-0.000158721	-7.32714e-06	-2.01317e-05	-3.78871e-05	-1.87694e-09	-5.06185e-06	-6.93843e-09	-1.40426e-09	-3.6968e-05	-7.32714e-06	-2.01317e-05	-4.07261e-05	-1.87694e-09	-5.06184e-06	-6.93843e-09	-1.40426e-09	-3.69963e-05	-7.32714e-06	-2.01317e-05	-4.03625e-05	-1.87694e-09	-3.8876e-05	-6.93843e-09	-1.40426e-09	-3.69963e-05	-7.32714e-06	-2.01317e-05	-4.00011e-05	-1.87694e-09	-3.97445e-05	-6.93843e-09	-1.40426e-09	-3.69963e-05	-7.32714e-06	-2.01317e-05	-3.96625e-05	-1.87694e-09	-4.14124e-05	-6.93843e-09	-1.40426e-09	-3.69963e-05	-7.32714e-06	-2.01317e-05	-1.42098e-05	-1.87694e-09	-4.8489e-05	-6.93843e-09	-1.40426e-09	-3.69963e-05	-7.32714e-06	-2.01317e-05	-1.34273e-05	-1.87694e-09	-8.60142e-05	-6.93843e-09	-1.40426e-09	-3.69963e-05	-7.32714e-06	-2.01317e-05	-1.34101e-05	-3.05041e-05	-8.61968e-05	-6.93843e-09	-2.28223e-05	-3.69963e-05	-7.32714e-06	-2.01317e-05	-1.341e-05	-3.09038e-05	-3.1107e-05	-6.93843e-09	-2.29881e-05	-3.69963e-05	-7.32714e-06	-2.01317e-05	-1.341e-05	-3.09656e-05	-3.11104e-05	-6.93843e-09	-2.30103e-05	-3.69963e-05	-7.32714e-06	-2.01317e-05	-1.341e-05	-3.09791e-05	-2.75716e-05	-6.93843e-09	-2.30124e-05	-3.69963e-05	-7.32714e-06	-2.01317e-05	-1.341e-05	-3.09828e-05	-2.76118e-05	-6.93843e-09	-2.30126e-05	0	0	0	0	0	0	0	0	0.000241085	0.000241085	0.000241085	0.000241085	0.000241085	0.000241085	0.000241085	0.000241085	0.000209257	0.000209257	0.000209257	0.000209257	0.000209257	0.000209257	0.000209257	0.000209257	0.000214116	0.000214116	0.000214116	0.000214116	0.000214116	0.000214116	0.000214116	0.000214116	3.79228e-08	3.79228e-08	3.79228e-08	3.79228e-08	3.79228e-08	3.79228e-08	3.79228e-08	3.79228e-08	3.68497e-08	3.68497e-08	3.68497e-08	3.68497e-08	3.68497e-08	3.68497e-08	3.68497e-08	3.68497e-08	3.68521e-08	3.68521e-08	3.68521e-08	3.68521e-08	3.68521e-08	3.68521e-08	3.68521e-08	3.68521e-08	3.68516e-08	3.68516e-08	3.68516e-08	3.68516e-08	3.68516e-08	3.68516e-08	3.68516e-08	3.68516e-08	3.68516e-08	3.68516e-08	3.68516e-08	3.68516e-08	3.68516e-08	3.68516e-08	3.68516e-08	3.68516e-08	3.68516e-08	3.68516e-08	3.68516e-08	3.68516e-08	3.68516e-08	3.68516e-08	3.68516e-08	3.68516e-08	2.85382e-06	3.42333e-06	3.42333e-06	4.94059e-06	0.00020924	1.34915e-05	0.339144	0.339144	1.9197e-08	1.48858e-08	2.60426e-06	3.41568e-05	0.000297624	3.33635e-05	3.77449	5.15597	1.40015e-08	3.62792e-09	4.27229e-06	1.93855e-05	0.000328434	0.00121665	5.34223	5.34223	1.21554e-08	2.66504e-09	9.31444e-07	2.69042e-05	0.000160237	0.000140432	5.34223	5.34223	1.17032e-08	2.83688e-09	3.11042e-09	1.73055e-05	0.000161453	0.000717663	5.34223	5.34223	9.36184e-09	2.16642e-09	1.53903e-09	1.35272e-05	2.09883e-06	1.45765e-05	5.34223	5.34223	9.64511e-09	2.15173e-09	1.67726e-09	7.8417e-06	2.10718e-06	1.25782e-05	5.34223	5.34223	8.04056e-09	2.16298e-09	1.4411e-09	7.79425e-06	2.10497e-06	1.28052e-05	5.34223	5.34223	7.17269e-09	2.17816e-09	1.40013e-09	7.82336e-06	2.07291e-06	1.26773e-05	5.34223	5.34223	1.50014e-05	1.07524e-06	1.54176e-09	7.82693e-06	1.75838e-07	1.26557e-05	5.34223	5.34223	0.00975224	1.22243e-06	1.22332e-10	0.000761417	1.77267e-07	0.00123094	5.34223	5.34223	0.000146113	1.70467e-05	1.99076e-10	0.000753791	1.80899e-07	0.00123525	5.34223	5.34223	0.00035152	0.000250355	3.29569e-07	0.000752659	2.22237e-07	0.00123513	5.34223	5.34214	0.00256361	0.00051932	4.79325e-07	0.000752504	2.10275e-07	0.00123511	5.34223	5.34214	0.00481075	0.00398258	0.000223995	0.000752488	2.45044e-06	0.00123511	5.34223	5.26717	0.000115883	0.000209289	0.000376759	0.000752485	8.88712e-06	0.00123511	5.34222	5.34215	0.000111137	0.000180102	0.00504041	7.62978e-05	8.43835e-06	0.000125243	5.34223	5.34219	0.000111129	0.000180089	0.0420137	7.6903e-05	8.41067e-06	0.000124794	5.34223	5.34219	0.000111129	0.000180087	0.00103292	0.00141816	8.41003e-06	0.000124796	5.34223	5.34219	0.000111129	0.000180087	0.000726542	0.0014205	8.41003e-06	0.000124796	5.34223	5.34223	0.000111129	6.49832e-05	0.000724982	0.00141809	2.45122e-06	0.00229989	5.34223	5.34223	0.000111129	6.47441e-05	0.000509816	0.0014172	2.44833e-06	0.00233557	5.34223	5.34223	0.000111129	6.4744e-05	0.000508932	0.00141682	2.44833e-06	0.00233649	5.34223	5.34223	0.000289328	6.4744e-05	0.000183651	0.00141664	2.44833e-06	0.0023366	5.34223	5.34223	0.000292579	6.4744e-05	0.000183151	0.000329977	2.44833e-06	0.00233664	5.34223	5.34223	0.00029623	6.4744e-05	0.00018315	0.000330353	2.44833e-06	0.00233665	5.34223	5.34223	0.000305572	6.4744e-05	0.00018315	0.000330331	2.44833e-06	0.000544375	5.34223	5.34223	0.000325517	6.4744e-05	0.00018315	0.000859963	2.44833e-06	0.000537348	5.34223	5.34223	0.000327363	6.4744e-05	0.00018315	0.000670589	2.44833e-06	0.000537289	5.34223	5.34223	0.000202889	6.4744e-05	0.00018315	0.000612248	2.44833e-06	0.000537286	5.34223	5.34223	0.00020266	6.4744e-05	0.00018315	0.000613115	2.44833e-06	0.00139867	5.34223	5.34223	0.000202659	6.4744e-05	0.00018315	0.000614267	2.44833e-06	0.00140901	5.34223	5.34223	0.000202659	6.4744e-05	0.00018315	0.000615349	2.44833e-06	0.0014124	5.34223	5.34223	0.000202659	6.4744e-05	0.00018315	0.000381938	2.44833e-06	0.00144371	5.34223	5.34223	0.000202659	6.4744e-05	0.00018315	0.000385287	2.44833e-06	0.00350002	5.34223	5.34223	0.000202659	6.4744e-05	0.00018315	0.000385345	0.000238195	0.00370953	5.34223	5.34223	0.000202659	6.4744e-05	0.00018315	0.000385344	0.000239365	0.00230261	5.34223	5.34223	0.000202659	6.4744e-05	0.00018315	0.000385344	0.000239496	0.00228573	5.34223	5.34223	0.000202659	6.4744e-05	0.00018315	0.000385344	0.000239527	0.00182844	5.34223	5.34223	0.000202659	6.4744e-05	0.00018315	0.000385344	0.000239535	0.00179409	5.34223	5.34223	0	0	0	0	0	0	0	0	0.000247216	0.000247216	0.000247216	0.000247216	0.000247216	0.000247216	0.000247216	0.000247216	0.000463253	0.000463253	0.000463253	0.000463253	0.000463253	0.000463253	0.000463253	0.000463253	0.000467192	0.000467192	0.000467192	0.000467192	0.000467192	0.000467192	0.000467192	0.000467192	4.01239e-05	4.01239e-05	4.01239e-05	4.01239e-05	4.01239e-05	4.01239e-05	4.01239e-05	4.01239e-05	3.97942e-05	3.97942e-05	3.97942e-05	3.97942e-05	3.97942e-05	3.97942e-05	3.97942e-05	3.97942e-05	3.97974e-05	3.97974e-05	3.97974e-05	3.97974e-05	3.97974e-05	3.97974e-05	3.97974e-05	3.97974e-05	3.97967e-05	3.97967e-05	3.97967e-05	3.97967e-05	3.97967e-05	3.97967e-05	3.97967e-05	3.97967e-05	3.97968e-05	3.97968e-05	3.97968e-05	3.97968e-05	3.97968e-05	3.97968e-05	3.97968e-05	3.97968e-05	3.97968e-05	3.97968e-05	3.97968e-05	3.97968e-05	3.97968e-05	3.97968e-05	3.97968e-05	3.97968e-05	0.000136333	0.000138872	0.000138872	0.000159934	0.00046449	0.00046449	1.05468	1.05468	1.69331e-06	4.16518e-06	0.000103648	0.000138814	0.00320187	0.000128896	5.46468	5.478	1.36001e-06	1.81367e-06	0.000375571	6.98959e-05	0.00315546	0.00986715	5.47808	5.47808	1.26161e-06	1.53936e-06	0.000471234	7.06698e-05	0.00291922	0.000396267	5.47808	5.47808	1.23764e-06	1.56998e-06	2.86654e-05	6.9922e-05	0.00287046	0.00203202	5.47808	5.47808	1.11195e-06	1.50645e-06	1.89839e-05	5.95493e-05	0.00085193	5.63464e-05	5.47808	5.47808	1.27736e-06	1.50692e-06	2.07121e-05	6.4651e-05	0.000798029	0.000110896	5.47808	5.47808	1.40344e-06	1.51249e-06	1.6869e-05	6.5267e-05	0.000795359	0.000115121	5.47808	5.47808	1.31532e-06	1.52722e-06	1.72503e-05	6.53927e-05	0.000757382	0.000110396	5.47808	5.47808	1.34853e-05	1.19271e-05	1.67199e-05	6.5393e-05	0.000372616	0.000109893	5.47808	5.47808	0.00032783	1.26845e-05	8.61049e-06	0.000241128	0.000354428	0.00040512	5.47808	5.47808	8.22339e-05	5.33824e-05	7.51841e-06	0.000242918	0.000316345	0.000406787	5.47808	5.47808	0.000131287	0.000212347	0.000116892	0.000243067	0.000102758	0.000406733	5.47808	5.47808	0.000421653	0.000312083	2.99428e-05	0.00024309	5.78369e-05	0.000406736	5.47808	5.47808	0.000609571	0.000454273	0.000308121	0.000243093	0.000114827	0.000406735	5.47808	5.478	0.000197334	0.000174923	0.000265806	0.000243093	0.000146093	0.000406735	5.47807	5.47807	0.000196056	0.000163675	0.000772393	0.000126596	0.000162393	0.000211819	5.47808	5.47807	0.000196049	0.000163674	0.00115832	0.000125851	0.000163345	0.000211338	5.47808	5.47807	0.000196049	0.000163673	0.000309759	0.000287839	0.000163368	0.000211344	5.47808	5.47807	0.000196049	0.000163673	0.00030067	0.000288345	0.000163369	0.000211342	5.47808	5.47808	0.000196049	0.000135607	0.000300675	0.000288293	0.000114882	0.000483457	5.47808	5.47808	0.000196049	0.000135377	0.000283056	0.000288266	0.00011511	0.000486572	5.47808	5.47808	0.000196049	0.000135376	0.000283002	0.000288254	0.00011511	0.000487359	5.47808	5.47808	0.000233716	0.000135376	0.000234476	0.000288248	0.00011511	0.0004876	5.47808	5.47808	0.000235589	0.000135376	0.000234355	0.000190578	0.00011511	0.000487683	5.47808	5.47808	0.00023791	0.000135376	0.000234355	0.000190528	0.00011511	0.000487711	5.47808	5.47808	0.000243651	0.000135376	0.000234355	0.000190538	0.00011511	0.000322468	5.47808	5.47808	0.000255511	0.000135376	0.000234355	0.000249622	0.00011511	0.000320099	5.47808	5.47808	0.000256653	0.000135376	0.000234355	0.000285884	0.00011511	0.000320093	5.47808	5.47808	0.000235065	0.000135376	0.000234355	0.000308448	0.00011511	0.00032009	5.47808	5.47808	0.000235004	0.000135376	0.000234355	0.000308925	0.00011511	0.000419348	5.47808	5.47808	0.000235004	0.000135376	0.000234355	0.000309346	0.00011511	0.000426726	5.47808	5.47808	0.000235004	0.000135376	0.000234355	0.000309749	0.00011511	0.000440484	5.47808	5.47808	0.000235004	0.000135376	0.000234355	0.000270919	0.00011511	0.000504458	5.47808	5.47808	0.000235004	0.000135376	0.000234355	0.000273578	0.00011511	0.00194426	5.47808	5.47808	0.000235004	0.000135376	0.000234355	0.000273674	0.000424434	0.00205993	5.47808	5.47808	0.000235004	0.000135376	0.000234355	0.000273676	0.000423847	0.00180099	5.47808	5.47808	0.000235004	0.000135376	0.000234355	0.000273676	0.000423637	0.00180333	5.47808	5.47808	0.000235004	0.000135376	0.000234355	0.000273676	0.000423595	0.00156665	5.47808	5.47808	0.000235004	0.000135376	0.000234355	0.000273676	0.000423584	0.00153992	5.47808	5.47808	0	0	0	0	0	0	0	0	0.00039093	0.00039093	0.00039093	0.00039093	0.00039093	0.00039093	0.00039093	0.00039093	0.00223408	0.00223408	0.00223408	0.00223408	0.00223408	0.00223408	0.00223408	0.00223408	0.00223163	0.00223163	0.00223163	0.00223163	0.00223163	0.00223163	0.00223163	0.00223163	0.00146307	0.00146307	0.00146307	0.00146307	0.00146307	0.00146307	0.00146307	0.00146307	0.00149149	0.00149149	0.00149149	0.00149149	0.00149149	0.00149149	0.00149149	0.00149149	0.00149199	0.00149199	0.00149199	0.00149199	0.00149199	0.00149199	0.00149199	0.00149199	0.00149197	0.00149197	0.00149197	0.00149197	0.00149197	0.00149197	0.00149197	0.00149197	0.00149197	0.00149197	0.00149197	0.00149197	0.00149197	0.00149197	0.00149197	0.00149197	0.00149197	0.00149197	0.00149197	0.00149197	0.00149197	0.00149197	0.00149197	0.00149197	0.00183951	0.00184153	0.00184153	0.00189016	0.00226726	0.00327175	0.136437	0.136437	0.000357901	0.00015793	0.00100756	0.00230074	0.0831922	0.00182079	0.14461	7.8222	0.000343123	0.000100668	0.0106156	0.00103158	0.293779	0.00729694	3.83713	8.66265	0.000334949	9.36823e-05	0.119777	0.00120831	1.50826	0.00305612	8.66265	8.66265	0.000332495	9.57619e-05	0.153478	0.000891948	8.65865	0.00719733	8.66265	8.66265	0.000321764	9.33667e-05	0.16006	0.00111146	8.66265	0.00118672	8.66265	8.66265	0.00028896	9.35328e-05	0.177566	0.000821255	8.66265	0.000849973	8.66265	8.66265	0.000235308	9.38066e-05	0.190097	0.000837795	8.66265	0.000851981	8.66265	8.66265	0.000231347	9.50695e-05	0.2018	0.000847998	8.66265	0.000854584	8.66265	8.66265	0.000359422	0.000141763	0.239466	0.000848761	8.66265	0.000854449	8.66265	8.66265	0.00134452	0.00014268	0.261383	0.00106105	8.66265	0.00106805	8.66265	8.66265	0.000291397	0.000243996	0.464073	0.0010571	8.66265	0.00106446	8.66265	8.66265	0.000350406	0.000344998	1.83583	0.00105674	8.66265	0.00106436	8.66265	8.66265	0.000441679	0.000387856	8.6286	0.00105672	8.66265	0.00106435	8.66265	8.66265	0.000472053	0.000403551	8.66265	0.00105671	8.66265	0.00106435	8.66265	8.66265	0.000386775	0.000340989	8.66265	0.00105671	8.66265	0.00106435	8.66265	8.66265	0.000386126	0.000334188	8.66265	0.000945155	8.66265	0.000951985	8.66265	8.66265	0.000386125	0.000334177	8.66265	0.000948426	8.66265	0.000954976	8.66265	8.66265	0.000386125	0.000334176	8.66265	0.00109189	8.66265	0.000955007	8.66265	8.66265	0.000386125	0.000334176	8.66265	0.00108046	8.66265	0.000955005	8.66265	8.66265	0.000386125	0.000327589	8.66265	0.00107693	8.66265	0.00109932	8.66265	8.66265	0.000386125	0.000327421	8.66265	0.00107557	8.66265	0.0010983	8.66265	8.66265	0.000386125	0.000327421	8.66265	0.00107498	8.66265	0.00109793	8.66265	8.66265	0.00039333	0.000327421	8.66265	0.00107472	8.66265	0.00109782	8.66265	8.66265	0.00039314	0.000327421	8.66265	0.00100158	8.66265	0.00109778	8.66265	8.66265	0.000392861	0.000327421	8.66265	0.00101718	8.66265	0.00109777	8.66265	8.66265	0.000392576	0.000327421	8.66265	0.00101735	8.66265	0.00102318	8.66265	8.66265	0.000395356	0.000327421	8.66265	0.00106473	8.66265	0.00102476	8.66265	8.66265	0.000396023	0.000327421	8.66265	0.00102117	8.66265	0.00102473	8.66265	8.66265	0.000392381	0.000327421	8.66265	0.00105827	8.66265	0.00102473	8.66265	8.66265	0.000392357	0.000327421	8.66265	0.00106625	8.66265	0.00107248	8.66265	8.66265	0.000392357	0.000327421	8.66265	0.00107407	8.66265	0.00106874	8.66265	8.66265	0.000392357	0.000327421	8.66265	0.00108154	8.66265	0.00106171	8.66265	8.66265	0.000392357	0.000327421	8.66265	0.00106339	8.66265	0.00104237	8.66265	8.66265	0.000392357	0.000327421	8.66265	0.00111488	8.66265	0.00148382	8.66265	8.66265	0.000392357	0.000327421	8.66265	0.00111665	8.66265	0.00152142	8.66265	8.66265	0.000392357	0.000327421	8.66265	0.00111667	8.66265	0.00148736	8.66265	8.66265	0.000392357	0.000327421	8.66265	0.00111667	8.66265	0.0014896	8.66265	8.66265	0.000392357	0.000327421	8.66265	0.00111667	8.66265	0.00142328	8.66265	8.66265	0.000392357	0.000327421	8.66265	0.00111667	8.66265	0.00141078	8.66265	8.66265	0	0	0	0	0	0	0	0	-0.00015755	-0.00015755	-0.00015755	-0.00015755	-0.00015755	-0.00015755	-0.00015755	-0.00015755	-0.000168139	-0.000168139	-0.000168139	-0.000168139	-0.000168139	-0.000168139	-0.000168139	-0.000168139	-0.000165776	-0.000165776	-0.000165776	-0.000165776	-0.000165776	-0.000165776	-0.000165776	-0.000165776	-0.000157952	-0.000157952	-0.000157952	-0.000157952	-0.000157952	-0.000157952	-0.000157952	-0.000157952	-0.000160109	-0.000160109	-0.000160109	-0.000160109	-0.000160109	-0.000160109	-0.000160109	-0.000160109	-0.000160089	-0.000160089	-0.000160089	-0.000160089	-0.000160089	-0.000160089	-0.000160089	-0.000160089	-0.000160094	-0.000160094	-0.000160094	-0.000160094	-0.000160094	-0.000160094	-0.000160094	-0.000160094	-0.000160094	-0.000160094	-0.000160094	-0.000160094	-0.000160094	-0.000160094	-0.000160094	-0.000160094	-0.000160094	-0.000160094	-0.000160094	-0.000160094	-0.000160094	-0.000160094	-0.000160094	-0.000160094	-0.00016352	-0.000163526	-0.000163526	-0.000163964	-0.000167017	-0.000192348	-0.000558599	-0.000558599	-2.17549	-0.0316505	-9.6305e-05	-0.00248312	-2.68298e-06	-0.0284154	-0.00287869	-1.79029e-07	-7.13815e-07	-0.101544	-1.11713e-05	-0.00535417	-4.35168e-06	-2.53737e-06	-5.56038e-07	-7.73715e-09	-2.67427	-0.0792726	-6.97061e-06	-0.00967441	-2.19527e-06	-0.00540149	-7.35473e-07	-7.89643e-09	-1.94178e-08	-0.0942015	-0.0012458	-0.00378094	-2.4175e-06	-0.000342445	-5.70626e-07	-7.80298e-09	-2.80511	-0.0836003	-0.00208822	-0.00810539	-2.11173e-06	-0.012006	-1.68346e-07	-2.59616e-09	-4.38299e-09	-0.0897527	-0.00184976	-0.00193654	-2.31316e-06	-0.00060233	-1.66492e-07	-1.82388e-08	-1.63022	-0.0852043	-0.00287045	-0.0019802	-2.32391e-06	-0.00059501	-1.65528e-07	-7.15252e-08	-1.54247e-05	-0.086457	-0.00242544	-0.00199767	-2.52537e-06	-0.00068103	-1.65575e-07	-1.36007e-07	-1.72706	-0.0864752	-0.00341267	-0.00200021	-2.51554e-06	-0.00068961	-1.65545e-07	-7.69626e-08	-5.36569e-08	-0.0775195	-0.0024122	-0.00204615	-2.73708e-06	-0.000705785	-1.13651e-07	-7.67988e-09	-0.0131801	-0.00626477	-0.0123005	-0.00194406	-3.35031e-06	-0.000691913	-1.13364e-07	-6.83726e-08	-0.00577283	-0.000878477	-0.00229373	-0.00193649	-2.52704e-05	-0.000692161	-1.11835e-07	-2.94982e-06	-0.000492373	-0.000456479	-0.0299804	-0.00193532	-6.61293e-05	-0.000692115	-1.92697e-07	-2.73924e-06	-0.000227738	-0.000460324	-0.000302454	-0.00193521	-6.90924e-05	-0.00069212	-3.4037e-07	-1.93501e-07	-0.00022257	-0.000402021	-0.000613979	-0.0019352	-8.45452e-05	-0.000692119	-1.16228e-06	-3.37663e-07	-0.000223975	-0.000451845	-0.000168335	-0.00191338	-7.02642e-05	-0.000684314	-1.43217e-05	-2.19112e-06	-0.000223989	-0.000451611	-0.00016173	-0.00199565	-6.95721e-05	-0.000693773	-1.40428e-05	-2.2485e-06	-0.000223991	-0.000451617	-0.000160888	-0.00202599	-6.95558e-05	-0.000693682	-1.40359e-05	-2.24924e-06	-0.000223991	-0.000451617	-0.000168014	-0.00197562	-6.95555e-05	-0.000693697	-1.40358e-05	-4.54855e-06	-0.000223991	-0.000451069	-0.000167979	-0.00196711	-6.91283e-05	-0.000703616	-1.40358e-05	-1.73509e-05	-0.000223991	-0.000452291	-0.000167919	-0.001964	-6.88452e-05	-0.000690495	-3.88979e-05	-1.70585e-05	-0.000223991	-0.000452286	-0.000167936	-0.00196266	-6.88455e-05	-0.000686642	-3.88841e-05	-1.70362e-05	-0.000224242	-0.000452286	-0.000167732	-0.00196205	-6.88455e-05	-0.000685466	-3.88841e-05	-1.70376e-05	-0.000219212	-0.000452286	-0.000167777	-0.0019479	-6.88455e-05	-0.000685065	-3.88841e-05	-1.70373e-05	-0.000212959	-0.000452286	-0.000167777	-0.00200018	-6.88455e-05	-0.000684928	-3.88841e-05	-1.19807e-05	-0.000198949	-0.000452286	-0.000167777	-0.00199885	-6.88455e-05	-0.000680034	-3.88841e-05	-1.18975e-05	-0.000176658	-0.000452286	-0.000167777	-0.00200794	-6.88455e-05	-0.000696766	-3.88841e-05	-1.18976e-05	-0.000175074	-0.000452286	-0.000167777	-0.000803103	-6.88455e-05	-0.000696594	-3.88841e-05	-1.18976e-05	-0.000174978	-0.000452286	-0.000167777	-0.00055315	-6.88455e-05	-0.000696606	-3.88841e-05	-1.18976e-05	-0.000175003	-0.000452286	-0.000167777	-0.000556392	-6.88455e-05	-0.000699779	-3.88841e-05	-1.18976e-05	-0.000175003	-0.000452286	-0.000167777	-0.000558637	-6.88455e-05	-0.000658464	-3.88841e-05	-1.18976e-05	-0.000175003	-0.000452286	-0.000167777	-0.000560732	-6.88455e-05	-0.000587875	-3.88841e-05	-1.18976e-05	-0.000175003	-0.000452286	-0.000167777	-0.000561204	-6.88455e-05	-0.000371465	-3.88841e-05	-1.18976e-05	-0.000175003	-0.000452286	-0.000167777	-0.000572284	-6.88455e-05	-1.70655e-05	-3.88841e-05	-1.18976e-05	-0.000175003	-0.000452286	-0.000167777	-0.000572231	-7.04253e-05	-1.57822e-05	-3.88841e-05	-4.3871e-05	-0.000175003	-0.000452286	-0.000167777	-0.000572225	-7.08805e-05	-1.57492e-05	-3.88841e-05	-4.41162e-05	-0.000175003	-0.000452286	-0.000167777	-0.000572225	-7.09404e-05	-1.56722e-05	-3.88841e-05	-4.41491e-05	-0.000175003	-0.000452286	-0.000167777	-0.000572225	-7.09522e-05	-1.55444e-05	-3.88841e-05	-4.41523e-05	-0.000175003	-0.000452286	-0.000167777	-0.000572225	-7.09552e-05	-1.59099e-05	-3.88841e-05	-4.41526e-05	0	0	0	0	0	0	0	0	5.67046e-05	5.67046e-05	5.67046e-05	5.67046e-05	5.67046e-05	5.67046e-05	5.67046e-05	5.67046e-05	0.000277583	0.000277583	0.000277583	0.000277583	0.000277583	0.000277583	0.000277583	0.000277583	0.000274919	0.000274919	0.000274919	0.000274919	0.000274919	0.000274919	0.000274919	0.000274919	0.000268215	0.000268215	0.000268215	0.000268215	0.000268215	0.000268215	0.000268215	0.000268215	0.00027294	0.00027294	0.00027294	0.00027294	0.00027294	0.00027294	0.00027294	0.00027294	0.000272967	0.000272967	0.000272967	0.000272967	0.000272967	0.000272967	0.000272967	0.000272967	0.000272968	0.000272968	0.000272968	0.000272968	0.000272968	0.000272968	0.000272968	0.000272968	0.000272968	0.000272968	0.000272968	0.000272968	0.000272968	0.000272968	0.000272968	0.000272968	0.000272968	0.000272968	0.000272968	0.000272968	0.000272968	0.000272968	0.000272968	0.000272968	0.000283297	0.000490367	0.00133817	0.000275785	0.000283297	0.000275662	0.000275667	0.000275677	0.0231723	0.000177741	0.000404787	0.0104332	0.00025873	0.0187133	0.000831993	0.000316345	0.0349978	0.000172598	0.000724998	0.00737977	0.00073811	0.000339468	0.000189235	0.000519282	0.038544	0.000170022	0.00159223	0.0172218	0.000314012	0.017088	0.000118397	0.00051791	0.0394648	0.000181334	0.00265656	0.00499719	0.000356617	0.0124791	9.64533e-05	0.000519038	0.0393065	9.54153e-05	0.000522483	0.01285	0.000304028	0.0195881	9.63287e-05	0.000492508	0.0204301	9.45208e-05	0.000518864	0.00226741	0.000294837	0.00127637	9.69095e-05	0.000229647	0.00645103	9.45133e-05	0.000643762	0.00208371	0.000294253	0.00103936	9.67788e-05	0.000134278	0.00597634	9.44737e-05	0.000535734	0.00212446	0.000286379	0.00115809	9.67701e-05	0.000104439	0.00621062	7.95632e-05	0.00081875	0.00212982	0.000279186	0.00117058	9.67754e-05	0.000109274	0.0148982	7.8524e-05	0.000544892	0.00216062	0.000270988	0.00118794	9.8578e-05	0.000271089	0.000178339	6.68254e-05	0.00429541	0.00204	0.000251672	0.00115907	9.86806e-05	0.00025892	0.000180164	5.3797e-05	0.000353226	0.00202769	0.000124722	0.0011589	9.9622e-05	0.000208369	8.48139e-05	5.10294e-05	0.000154177	0.00202609	8.22044e-05	0.00115881	0.000156963	0.000217299	6.49581e-05	1.96035e-05	4.61485e-05	0.00202592	8.05422e-05	0.00115882	0.000142638	0.000220596	6.59317e-05	2.12148e-05	3.7298e-05	0.0020259	7.44055e-05	0.00115882	8.82308e-05	0.000201407	6.59735e-05	2.14008e-05	3.40948e-05	0.00201158	8.10331e-05	0.00115062	5.88286e-05	9.70472e-05	6.59764e-05	2.14006e-05	2.46402e-06	0.0021092	8.14262e-05	0.00117162	5.8771e-05	9.59887e-05	6.59768e-05	2.14007e-05	2.97845e-06	0.00212391	8.14356e-05	0.00117178	5.87721e-05	9.5975e-05	6.59768e-05	2.14007e-05	2.99031e-06	0.00204738	8.14358e-05	0.00117179	5.87721e-05	9.59729e-05	6.59769e-05	3.45312e-05	2.99026e-06	0.00203009	8.19391e-05	0.00117713	5.87721e-05	9.48109e-05	6.59769e-05	3.45416e-05	3.17638e-06	0.00202399	8.20954e-05	0.00115587	5.87393e-05	9.54494e-05	6.59769e-05	3.45416e-05	3.17642e-06	0.00202138	8.20956e-05	0.00114991	5.87409e-05	9.54988e-05	5.03603e-05	3.45416e-05	1.17848e-05	0.00202021	8.20956e-05	0.0011481	5.87409e-05	9.54958e-05	4.96555e-05	3.45416e-05	1.17858e-05	0.0020151	8.20956e-05	0.00114749	5.87409e-05	9.54965e-05	4.87707e-05	3.45416e-05	1.17858e-05	0.0021025	8.20956e-05	0.00114728	5.87409e-05	9.54976e-05	4.68478e-05	3.45416e-05	1.17858e-05	0.0021034	8.20956e-05	0.0011446	5.87409e-05	9.57578e-05	4.42487e-05	3.45416e-05	1.17858e-05	0.00210501	8.20956e-05	0.00117084	5.87409e-05	9.57578e-05	4.41172e-05	3.45416e-05	1.17858e-05	0.000796431	8.20956e-05	0.00117086	5.87409e-05	9.57578e-05	5.04962e-05	3.45416e-05	1.17858e-05	0.000557162	8.20956e-05	0.00117087	5.87409e-05	9.57578e-05	5.04976e-05	3.45416e-05	1.17858e-05	0.000562293	8.20956e-05	0.00117181	5.87409e-05	9.57578e-05	5.04976e-05	3.45416e-05	1.17858e-05	0.000568581	8.20956e-05	0.00111008	5.87409e-05	9.57578e-05	5.04976e-05	3.45416e-05	1.17858e-05	0.000574566	8.20956e-05	0.00100382	5.87409e-05	9.57578e-05	5.04976e-05	3.45416e-05	1.17858e-05	0.000579408	8.20956e-05	0.000679452	5.87409e-05	9.57578e-05	5.04976e-05	3.45416e-05	1.17858e-05	0.000618667	8.20956e-05	0.000122223	5.87409e-05	9.57578e-05	5.04976e-05	3.45416e-05	1.17858e-05	0.000619555	8.31132e-05	0.000119132	5.87409e-05	9.57602e-05	5.04976e-05	3.45416e-05	1.17858e-05	0.00061956	8.28168e-05	0.000119063	5.87409e-05	9.55423e-05	5.04976e-05	3.45416e-05	1.17858e-05	0.00061956	8.27733e-05	0.000119009	5.87409e-05	9.55137e-05	5.04976e-05	3.45416e-05	1.17858e-05	0.00061956	8.27639e-05	0.000119018	5.87409e-05	9.5511e-05	5.04976e-05	3.45416e-05	1.17858e-05	0.00061956	8.27614e-05	0.000119279	5.87409e-05	9.55108e-05	0	0	0	0	0	0	0	0	9.85261e-05	9.85261e-05	9.85261e-05	9.85261e-05	9.85261e-05	9.85261e-05	9.85261e-05	9.85261e-05	5.68914e-05	5.68914e-05	5.68914e-05	5.68914e-05	5.68914e-05	5.68914e-05	5.68914e-05	5.68914e-05	5.6593e-05	5.6593e-05	5.6593e-05	5.6593e-05	5.6593e-05	5.6593e-05	5.6593e-05	5.6593e-05	4.64982e-05	4.64982e-05	4.64982e-05	4.64982e-05	4.64982e-05	4.64982e-05	4.64982e-05	4.64982e-05	4.68523e-05	4.68523e-05	4.68523e-05	4.68523e-05	4.68523e-05	4.68523e-05	4.68523e-05	4.68523e-05	4.6854e-05	4.6854e-05	4.6854e-05	4.6854e-05	4.6854e-05	4.6854e-05	4.6854e-05	4.6854e-05	4.68538e-05	4.68538e-05	4.68538e-05	4.68538e-05	4.68538e-05	4.68538e-05	4.68538e-05	4.68538e-05	4.68538e-05	4.68538e-05	4.68538e-05	4.68538e-05	4.68538e-05	4.68538e-05	4.68538e-05	4.68538e-05	4.68538e-05	4.68538e-05	4.68538e-05	4.68538e-05	4.68538e-05	4.68538e-05	4.68538e-05	4.68538e-05	5.69644e-05	0.00039461	0.0132756	5.1898e-05	6.76526e-05	5.16637e-05	5.16923e-05	5.17464e-05	2.2932e-06	4.76714e-05	0.0333158	4.88801e-05	0.00115302	3.24282e-05	6.07064e-05	0.000309603	1.85803e-06	2.36785e-05	0.13838	5.56754e-05	0.00245497	1.21357e-05	1.91929e-05	0.00030293	1.73583e-06	2.04476e-05	0.754959	4.61702e-05	0.00479541	3.38826e-05	7.13084e-06	0.000302492	1.70648e-06	2.08029e-05	1.69385	5.71436e-05	0.00503774	1.61306e-05	7.03006e-06	0.000302605	1.40789e-06	2.68574e-06	2.06873	4.87602e-05	0.00394698	4.63978e-05	7.05079e-06	0.000267706	1.66499e-06	2.69103e-06	2.1758	6.63609e-05	0.00361396	4.86481e-05	7.08962e-06	4.86985e-05	1.93579e-06	2.70144e-06	2.18015	6.74361e-05	0.00359349	4.82326e-05	7.08128e-06	1.47317e-05	1.8226e-06	2.7343e-06	2.18032	6.76125e-05	0.00337571	4.84954e-05	7.07975e-06	8.4085e-06	1.69054e-06	1.07167e-06	2.18018	6.76122e-05	0.0026791	4.85372e-05	7.08074e-06	1.04453e-05	2.79137e-05	1.12869e-06	2.17959	7.78316e-05	0.00247952	5.58744e-05	8.44056e-06	8.05151e-05	1.07833e-05	4.23299e-06	2.17859	7.87134e-05	0.00207995	5.6016e-05	8.46179e-06	0.000299745	1.63005e-05	1.43423e-05	2.15515	7.88008e-05	0.0003689	5.60195e-05	8.67207e-06	0.00167579	4.87125e-05	2.02189e-05	1.93374	7.88139e-05	0.00015748	5.60198e-05	2.9199e-05	0.0019053	6.88369e-05	1.09521e-06	1.90888	7.88152e-05	0.000136049	5.60199e-05	3.23637e-05	0.00204826	7.35624e-05	1.86977e-06	1.46071	7.88154e-05	0.000126705	5.60199e-05	7.12342e-05	0.00169037	7.33391e-05	1.76616e-06	0.276641	7.34599e-05	0.000150527	5.22132e-05	9.7446e-05	0.000331488	7.33372e-05	1.76626e-06	1.47606e-08	7.27787e-05	0.000151983	5.21025e-05	9.53937e-05	0.000320696	7.33369e-05	1.76626e-06	4.99635e-09	7.61436e-05	0.000152018	5.21019e-05	9.53582e-05	0.000320571	7.33369e-05	1.76626e-06	4.88893e-09	7.62724e-05	0.000152019	5.2102e-05	9.53577e-05	0.000320336	7.33369e-05	7.58394e-06	4.8893e-09	7.62635e-05	0.000161481	5.45304e-05	9.53577e-05	0.000306375	7.33369e-05	7.57412e-06	6.95289e-09	7.62566e-05	0.000162111	5.45497e-05	9.44803e-05	0.000311033	7.33369e-05	7.57412e-06	6.95253e-09	7.62534e-05	0.000162111	5.45444e-05	9.44732e-05	0.000311399	3.2058e-05	7.57412e-06	3.69965e-07	7.6252e-05	0.000162111	5.45426e-05	9.44732e-05	0.000311379	3.22972e-05	7.57412e-06	3.69916e-07	7.45341e-05	0.000162111	5.4542e-05	9.44732e-05	0.000311383	3.26163e-05	7.57412e-06	3.69916e-07	7.45205e-05	0.000162111	5.45418e-05	9.44732e-05	0.000311497	3.3388e-05	7.57412e-06	3.69916e-07	7.45272e-05	0.000162111	5.33134e-05	9.44732e-05	0.000313383	3.46961e-05	7.57412e-06	3.69916e-07	7.51407e-05	0.000162111	5.33093e-05	9.44732e-05	0.000313386	3.47736e-05	7.57412e-06	3.69916e-07	9.24974e-05	0.000162111	5.33106e-05	9.44732e-05	0.000313386	5.2595e-05	7.57412e-06	3.69916e-07	0.000102436	0.000162111	5.33108e-05	9.44732e-05	0.000313386	5.25985e-05	7.57412e-06	3.69916e-07	0.000102665	0.000162111	5.37501e-05	9.44732e-05	0.000313386	5.25985e-05	7.57412e-06	3.69916e-07	0.000102887	0.000162111	5.37037e-05	9.44732e-05	0.000313386	5.25985e-05	7.57412e-06	3.69916e-07	0.000103099	0.000162111	5.3603e-05	9.44732e-05	0.000313386	5.25985e-05	7.57412e-06	3.69916e-07	0.000102856	0.000162111	5.2905e-05	9.44732e-05	0.000313386	5.25985e-05	7.57412e-06	3.69916e-07	0.000104481	0.000162111	3.47634e-05	9.44732e-05	0.000313386	5.25985e-05	7.57412e-06	3.69916e-07	0.000104537	0.000182918	3.40785e-05	9.44732e-05	0.000313618	5.25985e-05	7.57412e-06	3.69916e-07	0.000104537	0.000181767	3.39427e-05	9.44732e-05	0.000312027	5.25985e-05	7.57412e-06	3.69916e-07	0.000104537	0.000181604	3.38914e-05	9.44732e-05	0.000311815	5.25985e-05	7.57412e-06	3.69916e-07	0.000104537	0.00018157	3.3919e-05	9.44732e-05	0.000311794	5.25985e-05	7.57412e-06	3.69916e-07	0.000104537	0.000181562	3.41625e-05	9.44732e-05	0.000311792	0	0	0	0	0	0	0	0	0.000176668	0.000176668	0.000176668	0.000176668	0.000176668	0.000176668	0.000176668	0.000176668	0.000584305	0.000584305	0.000584305	0.000584305	0.000584305	0.000584305	0.000584305	0.000584305	0.000583029	0.000583029	0.000583029	0.000583029	0.000583029	0.000583029	0.000583029	0.000583029	0.000184166	0.000184166	0.000184166	0.000184166	0.000184166	0.000184166	0.000184166	0.000184166	0.000186072	0.000186072	0.000186072	0.000186072	0.000186072	0.000186072	0.000186072	0.000186072	0.000186102	0.000186102	0.000186102	0.000186102	0.000186102	0.000186102	0.000186102	0.000186102	0.000186096	0.000186096	0.000186096	0.000186096	0.000186096	0.000186096	0.000186096	0.000186096	0.000186096	0.000186096	0.000186096	0.000186096	0.000186096	0.000186096	0.000186096	0.000186096	0.000186096	0.000186096	0.000186096	0.000186096	0.000186096	0.000186096	0.000186096	0.000186096	0.000408152	0.0247925	3.58939	0.000340258	0.00160806	0.000331234	0.000334354	0.000340258	7.31449e-07	0.000305741	3.91481	0.000131492	0.2064	2.42781e-05	8.56375e-05	0.696435	5.41952e-07	8.58364e-05	3.91481	5.12786e-05	1.1127	0.0032625	0.0520511	3.9105	4.94915e-07	6.99866e-05	3.91481	4.40511e-05	3.9086	7.68894e-05	0.0202802	3.91481	4.83834e-07	7.12224e-05	3.91481	5.23661e-05	3.91481	0.000440674	0.017671	3.91481	3.45913e-07	9.28197e-07	3.91481	4.47329e-05	3.91481	3.86996e-05	0.0170552	3.91481	4.38843e-07	9.31937e-07	3.91481	6.62626e-05	3.91481	0.00010702	0.0173464	3.91481	5.48536e-07	9.37395e-07	3.91481	6.8233e-05	3.91481	0.000111988	0.0174011	3.91481	5.05809e-07	9.56654e-07	3.91481	6.86207e-05	3.91481	0.000106041	0.017401	3.91481	5.42849e-07	5.36736e-08	3.91481	6.86234e-05	3.91481	0.000105438	0.0174055	3.91481	2.22091e-05	5.72267e-08	3.91481	0.000156992	3.91481	0.00024114	0.0449908	3.91481	6.90967e-06	3.44334e-07	3.91481	0.000160063	3.91481	0.00024255	0.0555118	3.91481	1.1943e-05	1.69815e-06	3.91481	0.000160366	3.91481	0.000242516	0.0618908	3.91481	5.21073e-05	2.68578e-06	3.91462	0.000160411	3.91481	0.00024252	0.103979	3.91481	8.30565e-05	2.75545e-08	3.91476	0.000160416	3.91481	0.000242519	0.0860864	3.91481	8.32535e-05	1.27682e-07	3.91373	0.000160417	3.91481	0.000242519	0.00561843	3.91481	8.29128e-05	1.18242e-07	3.91457	0.000106062	3.91481	0.000160346	0.000233354	3.91481	8.29097e-05	1.18252e-07	0.241219	0.000104386	3.91481	0.000159774	0.00022523	3.91481	8.29093e-05	1.18252e-07	4.81164e-12	0.000136674	3.91481	0.000159778	0.000225281	3.91481	8.29093e-05	1.18252e-07	7.53626e-13	0.000136957	3.91481	0.000159777	0.000225282	3.91481	8.29092e-05	1.1664e-06	7.53699e-13	0.000136891	3.91481	0.000209323	0.000225282	3.91481	8.29092e-05	1.16433e-06	2.58589e-12	0.000136856	3.91481	0.000210759	0.000206331	3.91481	8.29092e-05	1.16433e-06	2.58572e-12	0.000136839	3.91481	0.000211218	0.000206329	3.91481	2.24847e-05	1.16433e-06	1.30429e-09	0.000136832	3.91481	0.000211359	0.000206329	3.91481	2.27164e-05	1.16433e-06	1.30405e-09	0.000119543	3.91481	0.000211407	0.000206329	3.91481	2.30286e-05	1.16433e-06	1.30405e-09	0.000119662	3.91481	0.000211424	0.000206329	3.91481	2.37987e-05	1.16433e-06	1.30405e-09	0.000119681	3.91481	0.00018472	0.000206329	3.91481	2.53631e-05	1.16433e-06	1.30405e-09	0.000125716	3.91481	0.00018308	0.000206329	3.91481	2.55074e-05	1.16433e-06	1.30405e-09	0.000183788	3.91481	0.000183081	0.000206329	3.91481	4.8981e-05	1.16433e-06	1.30405e-09	0.000224881	3.91481	0.00018308	0.000206329	3.91481	4.89846e-05	1.16433e-06	1.30405e-09	0.000225885	3.91481	0.000192315	0.000206329	3.91481	4.89846e-05	1.16433e-06	1.30405e-09	0.000226818	3.91481	0.000196773	0.000206329	3.91481	4.89846e-05	1.16433e-06	1.30405e-09	0.000227713	3.91481	0.000205459	0.000206329	3.91481	4.89846e-05	1.16433e-06	1.30405e-09	0.000222922	3.91481	0.00024606	0.000206329	3.91481	4.89846e-05	1.16433e-06	1.30405e-09	0.000229712	3.91481	0.00115158	0.000206329	3.91481	4.89846e-05	1.16433e-06	1.30405e-09	0.00022995	3.91481	0.00121795	0.000206329	3.91481	4.89846e-05	1.16433e-06	1.30405e-09	0.000229953	3.91481	0.00118874	0.000206329	3.91481	4.89846e-05	1.16433e-06	1.30405e-09	0.000229953	3.91481	0.00119239	0.000206329	3.91481	4.89846e-05	1.16433e-06	1.30405e-09	0.000229953	3.91481	0.00119784	0.000206329	3.91481	4.89846e-05	1.16433e-06	1.30405e-09	0.000229953	3.91481	0.00117935	0.000206329	3.91481	0	0	0	0	0	0	0	0	0.000504875	0.000504875	0.000504875	0.000504875	0.000504875	0.000504875	0.000504875	0.000504875	0.000863956	0.000863956	0.000863956	0.000863956	0.000863956	0.000863956	0.000863956	0.000863956	0.000865287	0.000865287	0.000865287	0.000865287	0.000865287	0.000865287	0.000865287	0.000865287	1.48016e-05	1.48016e-05	1.48016e-05	1.48016e-05	1.48016e-05	1.48016e-05	1.48016e-05	1.48016e-05	1.47963e-05	1.47963e-05	1.47963e-05	1.47963e-05	1.47963e-05	1.47963e-05	1.47963e-05	1.47963e-05	1.47979e-05	1.47979e-05	1.47979e-05	1.47979e-05	1.47979e-05	1.47979e-05	1.47979e-05	1.47979e-05	1.47977e-05	1.47977e-05	1.47977e-05	1.47977e-05	1.47977e-05	1.47977e-05	1.47977e-05	1.47977e-05	1.47977e-05	1.47977e-05	1.47977e-05	1.47977e-05	1.47977e-05	1.47977e-05	1.47977e-05	1.47977e-05	1.47977e-05	1.47977e-05	1.47977e-05	1.47977e-05	1.47977e-05	1.47977e-05	1.47977e-05	1.47977e-05	0.000148035	0.0291503	10.8966	0.000124648	0.0291503	0.000113561	0.000124648	0.000148035	1.52062e-05	0.000194247	11.1876	0.00364413	0.510862	0.00209914	0.000496585	0.0044116	1.28083e-05	4.133e-05	11.1876	0.0023848	9.91141	0.000284895	0.000362415	0.0150373	1.133e-05	3.08544e-05	11.1876	0.00426977	11.1876	0.00408455	0.000177556	0.0161536	1.09365e-05	3.37555e-05	11.1876	0.00171269	11.1876	0.00349649	0.000153832	0.0163684	7.0557e-06	1.19692e-07	11.1876	0.00318274	11.1876	0.00411349	0.000139391	0.0109221	5.26007e-06	1.18782e-07	11.1876	0.000948169	11.1876	0.000588809	0.000140179	0.00144024	2.73674e-06	1.19492e-07	11.1876	0.000940208	11.1876	0.00054797	0.000140506	0.000333441	2.50234e-06	1.21184e-07	11.1876	0.000957678	11.1876	0.000590855	0.000140469	0.000172089	1.49175e-05	1.28116e-09	11.1876	0.000959475	11.1876	0.000595029	0.000140493	0.000925372	0.00776578	1.41524e-09	11.1876	0.0176656	11.1876	0.0109638	0.0025894	0.00992009	2.01825e-05	1.48643e-08	11.1876	0.0193108	11.1876	0.0116514	0.00264536	0.0120453	4.74907e-05	1.40418e-07	11.1876	0.0194891	11.1876	0.0117125	0.00271447	0.0102418	0.000197799	2.62112e-07	11.1876	0.0195071	11.1876	0.0117173	0.00671662	0.0113256	0.000302699	2.22111e-08	11.1876	0.0195089	11.1876	0.0117178	0.00587499	0.0900223	0.000135581	2.42908e-07	11.1876	0.0195091	11.1876	0.0117178	0.00690093	0.059775	0.000134683	2.18905e-07	11.1876	0.00454963	11.1876	0.0027312	0.000812701	0.00715142	0.000134681	2.18931e-07	11.1876	0.00418913	11.1876	0.00258492	0.000770267	0.00467885	0.000134681	2.18929e-07	11.1876	0.0108822	11.1876	0.00258202	0.000769952	0.0045906	0.000134681	2.18929e-07	11.1876	0.0111316	11.1876	0.00258198	0.000769949	0.0040659	0.000134681	7.51139e-07	11.1876	0.0110816	11.1876	0.00672002	0.000769949	0.00142049	0.000134681	7.4932e-07	11.1876	0.0110514	11.1876	0.00684563	0.000477182	0.00141696	0.000134681	7.4932e-07	11.1876	0.0110376	11.1876	0.00682841	0.000476136	0.00141881	6.65988e-05	7.4932e-07	11.1876	0.0110313	11.1876	0.00682029	0.000476132	0.00141872	6.67058e-05	7.4932e-07	11.1876	0.00683742	11.1876	0.00681741	0.000476132	0.00141874	6.68715e-05	7.4932e-07	11.1876	0.00685059	11.1876	0.00681643	0.000476132	0.00150703	6.74362e-05	7.4932e-07	11.1876	0.00685051	11.1876	0.0042252	0.000476132	0.00151874	6.92065e-05	7.4932e-07	11.1876	0.00816545	11.1876	0.00420921	0.000476132	0.00151886	6.93896e-05	7.4932e-07	11.1876	0.00451959	11.1876	0.00420817	0.000476132	0.00151887	9.86771e-05	7.4932e-07	11.1876	0.00363855	11.1876	0.00420815	0.000476132	0.00151887	9.86827e-05	7.4932e-07	11.1876	0.00365223	11.1876	0.00501635	0.000476132	0.00151887	9.86826e-05	7.4932e-07	11.1876	0.00369112	11.1876	0.004861	0.000476132	0.00151887	9.86826e-05	7.4932e-07	11.1876	0.00372891	11.1876	0.00452979	0.000476132	0.00151887	9.86826e-05	7.4932e-07	11.1876	0.00344483	11.1876	0.00345316	0.000476132	0.00151887	9.86826e-05	7.4932e-07	11.1876	0.00366622	11.1876	0.00110821	0.000476132	0.00151887	9.86826e-05	7.4932e-07	11.1876	0.0036772	11.1876	0.00107577	0.000476132	0.0017138	9.86826e-05	7.4932e-07	11.1876	0.00367753	11.1876	0.000984915	0.000476132	0.00170618	9.86826e-05	7.4932e-07	11.1876	0.00367754	11.1876	0.000984147	0.000476132	0.00170476	9.86826e-05	7.4932e-07	11.1876	0.00367754	11.1876	0.000998215	0.000476132	0.00170462	9.86826e-05	7.4932e-07	11.1876	0.00367754	11.1876	0.000998794	0.000476132	0.00170461	0	0	0	0	0	0	0	0	0.000187305	0.000187305	0.000187305	0.000187305	0.000187305	0.000187305	0.000187305	0.000187305	2.35666e-05	2.35666e-05	2.35666e-05	2.35666e-05	2.35666e-05	2.35666e-05	2.35666e-05	2.35666e-05	2.36537e-05	2.36537e-05	2.36537e-05	2.36537e-05	2.36537e-05	2.36537e-05	2.36537e-05	2.36537e-05	4.17653e-09	4.17653e-09	4.17653e-09	4.17653e-09	4.17653e-09	4.17653e-09	4.17653e-09	4.17653e-09	4.14308e-09	4.14308e-09	4.14308e-09	4.14308e-09	4.14308e-09	4.14308e-09	4.14308e-09	4.14308e-09	4.14298e-09	4.14298e-09	4.14298e-09	4.14298e-09	4.14298e-09	4.14298e-09	4.14298e-09	4.14298e-09	4.14297e-09	4.14297e-09	4.14297e-09	4.14297e-09	4.14297e-09	4.14297e-09	4.14297e-09	4.14297e-09	4.14298e-09	4.14298e-09	4.14298e-09	4.14298e-09	4.14298e-09	4.14298e-09	4.14298e-09	4.14298e-09	4.14298e-09	4.14298e-09	4.14298e-09	4.14298e-09	4.14298e-09	4.14298e-09	4.14298e-09	4.14298e-09	3.84862e-07	2.35242e-05	0.0403167	3.84862e-07	0.0403167	3.20835e-07	5.55436e-07	1.51676e-06	8.35357e-10	4.65188e-06	0.331288	5.24446e-08	0.638597	2.33235e-08	5.26536e-07	3.14022e-06	5.58675e-10	2.09788e-06	2.53146	9.70958e-08	3.95868	4.3917e-08	9.45231e-08	1.26806e-06	5.10528e-10	1.77166e-06	4.1505	4.61445e-08	4.1505	2.34654e-08	5.50609e-08	1.27479e-06	5.00585e-10	1.74281e-06	4.1505	1.31719e-07	4.1505	9.23505e-09	6.039e-08	1.27061e-06	3.57702e-10	2.36524e-08	4.1505	4.73733e-08	4.1505	3.64543e-08	3.41504e-08	2.44195e-07	6.52926e-10	2.38078e-08	4.1505	1.96208e-07	4.1505	1.84286e-07	3.40504e-08	9.6932e-08	1.43645e-09	2.39101e-08	4.1505	1.99378e-07	4.1505	1.88668e-07	3.40559e-08	5.07449e-08	1.31091e-09	2.41976e-08	4.1505	1.97173e-07	4.1505	1.79045e-07	3.40517e-08	3.74459e-08	3.22131e-07	2.09162e-09	4.1505	1.96895e-07	4.15012	1.78312e-07	3.40546e-08	3.87779e-08	6.18598e-06	2.25658e-09	4.11187	9.5772e-05	4.1501	8.67236e-05	3.31311e-06	1.18486e-07	2.70702e-05	1.24628e-08	3.92679	0.000100348	4.15007	8.83174e-05	3.3183e-06	7.28704e-07	4.20546e-05	6.60073e-08	0.418544	0.000100772	4.14933	8.83235e-05	3.37712e-06	1.02907e-05	0.000254498	1.04348e-07	4.13112e-13	0.000100831	4.14866	8.83279e-05	9.70818e-06	1.11738e-05	0.000457461	1.22608e-06	4.43459e-13	0.000100837	3.82972	8.83277e-05	1.28286e-05	0.00553197	2.9644e-05	4.53583e-06	4.20276e-16	0.000100837	4.11758	8.83279e-05	0.00134709	0.00570483	2.9425e-05	4.2042e-06	1.26744e-13	4.57205e-06	4.14704	4.00484e-06	0.000421484	0.00237249	2.94233e-05	4.20454e-06	1.05636e-10	4.39886e-06	4.14774	3.94932e-06	0.000407784	0.00228487	2.94231e-05	4.20452e-06	1.41492e-09	3.37389e-05	4.14776	3.94931e-06	0.000407538	0.00228296	2.9423e-05	4.20452e-06	1.3748e-09	3.45944e-05	4.14776	3.9493e-06	0.000407535	0.00112921	2.9423e-05	1.22547e-06	1.37495e-09	3.47656e-05	4.1503	3.0332e-05	0.000407535	5.0086e-05	2.9423e-05	1.22326e-06	3.90701e-08	3.48268e-05	4.1503	3.0663e-05	9.49195e-05	5.00972e-05	2.9423e-05	1.22326e-06	3.90675e-08	3.48532e-05	4.1503	3.07435e-05	9.46834e-05	5.01282e-05	5.95013e-05	1.22326e-06	1.37485e-09	3.48651e-05	4.1503	3.0768e-05	9.46833e-05	5.01263e-05	6.05846e-05	1.22326e-06	1.3746e-09	1.25825e-05	4.1503	3.07764e-05	9.46833e-05	5.01267e-05	6.19785e-05	1.22326e-06	1.3746e-09	1.22428e-05	4.1503	3.07792e-05	9.46833e-05	7.12832e-05	6.53211e-05	1.22326e-06	1.3746e-09	1.22455e-05	4.1503	1.11066e-05	9.46833e-05	7.15261e-05	7.07243e-05	1.22326e-06	1.3746e-09	1.78394e-05	4.1503	1.0965e-05	9.46833e-05	7.15261e-05	7.10173e-05	1.22326e-06	1.3746e-09	3.91068e-05	4.1503	1.09665e-05	9.46833e-05	7.15261e-05	4.99401e-05	1.22326e-06	1.3746e-09	5.28265e-05	4.1503	1.09665e-05	9.46833e-05	7.15261e-05	4.99285e-05	1.22326e-06	1.3746e-09	5.2561e-05	4.1503	1.59757e-05	9.46833e-05	7.15261e-05	4.99285e-05	1.22326e-06	1.3746e-09	5.22876e-05	4.1503	1.64411e-05	9.46833e-05	7.15261e-05	4.99285e-05	1.22326e-06	1.3746e-09	5.20332e-05	4.1503	1.73284e-05	9.46833e-05	7.15261e-05	4.99285e-05	1.22326e-06	1.3746e-09	4.29351e-05	4.1503	2.10625e-05	9.46833e-05	7.15261e-05	4.99285e-05	1.22326e-06	1.3746e-09	4.17292e-05	4.1503	2.80898e-05	9.46833e-05	7.15261e-05	4.99285e-05	1.22326e-06	1.3746e-09	4.17167e-05	4.1505	2.75567e-05	9.46833e-05	0.000144643	4.99285e-05	1.22326e-06	1.3746e-09	4.17169e-05	4.1505	2.28373e-05	9.46833e-05	0.000144324	4.99285e-05	1.22326e-06	1.3746e-09	4.17169e-05	4.1505	2.27881e-05	9.46833e-05	0.000144271	4.99285e-05	1.22326e-06	1.3746e-09	4.17169e-05	4.1505	2.33113e-05	9.46833e-05	0.000144266	4.99285e-05	1.22326e-06	1.3746e-09	4.17169e-05	4.1505	2.35464e-05	9.46833e-05	0.000144266	0	0	0	0	0	0	0	0	0.000294671	0.000294671	0.000294671	0.000294671	0.000294671	0.000294671	0.000294671	0.000294671	9.71062e-05	9.71062e-05	9.71062e-05	9.71062e-05	9.71062e-05	9.71062e-05	9.71062e-05	9.71062e-05	9.68121e-05	9.68121e-05	9.68121e-05	9.68121e-05	9.68121e-05	9.68121e-05	9.68121e-05	9.68121e-05	1.44736e-09	1.44736e-09	1.44736e-09	1.44736e-09	1.44736e-09	1.44736e-09	1.44736e-09	1.44736e-09	1.45096e-09	1.45096e-09	1.45096e-09	1.45096e-09	1.45096e-09	1.45096e-09	1.45096e-09	1.45096e-09	1.45101e-09	1.45101e-09	1.45101e-09	1.45101e-09	1.45101e-09	1.45101e-09	1.45101e-09	1.45101e-09	1.451e-09	1.451e-09	1.451e-09	1.451e-09	1.451e-09	1.451e-09	1.451e-09	1.451e-09	1.451e-09	1.451e-09	1.451e-09	1.451e-09	1.451e-09	1.451e-09	1.451e-09	1.451e-09	1.451e-09	1.451e-09	1.451e-09	1.451e-09	1.451e-09	1.451e-09	1.451e-09	1.451e-09	4.13634e-07	2.86581e-06	9.69835e-05	4.91247e-07	1.14613	4.13634e-07	2.86581e-06	9.69835e-05	6.17328e-09	7.67633e-08	0.000315765	1.43111e-06	6.52943	8.24584e-07	8.09645e-06	0.000447959	4.52663e-09	2.34642e-08	0.00139334	1.91743e-06	6.52964	6.67592e-08	4.21468e-07	0.000297058	4.0159e-09	1.80804e-08	0.00423712	1.76795e-06	6.52964	9.17366e-07	1.58298e-07	0.000297123	3.89251e-09	1.893e-08	2.90179e-05	1.84198e-06	6.52964	2.41427e-07	1.47906e-07	0.00029677	2.98996e-09	2.38119e-09	1.26225e-07	1.38422e-06	6.52964	1.41243e-06	1.94708e-08	1.00543e-06	3.43971e-09	2.37969e-09	1.15877e-07	1.45947e-06	6.52964	8.13949e-07	1.94958e-08	1.57879e-07	3.52485e-09	2.39379e-09	1.36143e-07	1.48185e-06	6.52964	7.9042e-07	1.94967e-08	4.32192e-08	3.18672e-09	2.43098e-09	1.35582e-07	1.49033e-06	6.52964	8.17433e-07	1.9492e-08	2.35309e-08	2.04807e-05	2.94039e-08	1.38032e-07	1.49082e-06	6.52964	8.20399e-07	1.94951e-08	1.82684e-11	0.00389855	3.24175e-08	5.38214e-13	0.00421887	6.52964	0.00232258	2.29465e-07	1.68243e-10	0.000246194	3.20489e-07	5.79295e-13	0.0043663	6.52964	0.00236021	2.30122e-07	1.15274e-09	0.000518076	2.87153e-06	9.75393e-11	0.00437258	6.52964	0.00236116	2.37081e-07	1.617e-08	0.00309271	5.27258e-06	1.0448e-11	0.00437305	6.52964	0.00236116	1.16738e-06	1.85321e-08	0.00550043	0.000511707	3.94809e-10	0.00437309	6.52963	0.00236117	1.42939e-06	0.000311738	7.42481e-05	0.00016549	1.37713e-12	0.00437309	6.52964	0.00236117	0.000556301	0.0104572	7.08809e-05	0.000149213	2.17118e-09	8.22352e-05	6.52964	4.43878e-05	0.000361512	0.00193677	7.08768e-05	0.000149212	0.000575448	7.94426e-05	6.52964	4.36443e-05	0.000350437	0.00177146	7.08764e-05	0.00014921	4.18461e-05	0.00109323	6.52964	4.3643e-05	0.000350218	0.00176865	7.08764e-05	0.00014921	4.0158e-05	0.00109734	6.52964	4.36434e-05	0.000350216	0.000150284	7.08764e-05	1.51275e-05	4.01629e-05	0.00109592	6.52964	0.000600699	0.000350216	1.13372e-06	7.08764e-05	1.50765e-05	0.000545176	0.00109533	6.52964	0.00060111	3.55071e-05	1.15135e-06	7.08764e-05	1.50765e-05	0.000547212	0.00109507	6.52964	0.000600341	3.54188e-05	1.15278e-06	0.000261344	1.50765e-05	1.08495e-06	0.00109495	6.52964	0.000600101	3.54187e-05	1.15269e-06	0.000264492	1.50765e-05	1.08022e-06	0.000295148	6.52964	0.00060002	3.54187e-05	1.15271e-06	0.00026804	1.50765e-05	1.08022e-06	0.000295218	6.52964	0.000599992	3.54187e-05	3.95488e-06	0.000276819	1.50765e-05	1.08022e-06	0.000295235	6.52964	0.000161726	3.54187e-05	3.9809e-06	0.000292269	1.50765e-05	1.08022e-06	0.000479335	6.52964	0.000161991	3.54187e-05	3.98088e-06	0.000293205	1.50765e-05	1.08022e-06	0.000508421	6.52964	0.000161992	3.54187e-05	3.98088e-06	0.000152695	1.50765e-05	1.08022e-06	0.00053265	6.52964	0.000161993	3.54187e-05	3.98088e-06	0.000152513	1.50765e-05	1.08022e-06	0.000534837	6.52964	0.000263014	3.54187e-05	3.98088e-06	0.000152512	1.50765e-05	1.08022e-06	0.00053695	6.52964	0.000259684	3.54187e-05	3.98088e-06	0.000152512	1.50765e-05	1.08022e-06	0.000538964	6.52964	0.00025314	3.54187e-05	3.98088e-06	0.000152512	1.50765e-05	1.08022e-06	0.000424322	6.52964	0.000227032	3.54187e-05	3.98088e-06	0.000152512	1.50765e-05	1.08022e-06	0.0004352	6.52964	7.73197e-05	3.54187e-05	3.98088e-06	0.000152512	1.50765e-05	1.08022e-06	0.000435542	6.52964	7.43962e-05	3.54187e-05	4.68607e-05	0.000152512	1.50765e-05	1.08022e-06	0.000435547	6.52964	5.83936e-05	3.54187e-05	4.66176e-05	0.000152512	1.50765e-05	1.08022e-06	0.000435547	6.52964	5.82353e-05	3.54187e-05	4.65836e-05	0.000152512	1.50765e-05	1.08022e-06	0.000435547	6.52964	5.89579e-05	3.54187e-05	4.65804e-05	0.000152512	1.50765e-05	1.08022e-06	0.000435547	6.52964	5.96876e-05	3.54187e-05	4.65801e-05	0	0	0	0	0	0	0	0	0.000459906	0.000459906	0.000459906	0.000459906	0.000459906	0.000459906	0.000459906	0.000459906	0.000595928	0.000595928	0.000595928	0.000595928	0.000595928	0.000595928	0.000595928	0.000595928	0.000582843	0.000582843	0.000582843	0.000582843	0.000582843	0.000582843	0.000582843	0.000582843	1.02131e-07	1.02131e-07	1.02131e-07	1.02131e-07	1.02131e-07	1.02131e-07	1.02131e-07	1.02131e-07	1.04937e-07	1.04937e-07	1.04937e-07	1.04937e-07	1.04937e-07	1.04937e-07	1.04937e-07	1.04937e-07	1.04941e-07	1.04941e-07	1.04941e-07	1.04941e-07	1.04941e-07	1.04941e-07	1.04941e-07	1.04941e-07	1.0494e-07	1.0494e-07	1.0494e-07	1.0494e-07	1.0494e-07	1.0494e-07	1.0494e-07	1.0494e-07	1.0494e-07	1.0494e-07	1.0494e-07	1.0494e-07	1.0494e-07	1.0494e-07	1.0494e-07	1.0494e-07	1.0494e-07	1.0494e-07	1.0494e-07	1.0494e-07	1.0494e-07	1.0494e-07	1.0494e-07	1.0494e-07	8.12664e-06	1.40689e-05	3.84187e-05	9.74837e-06	0.936462	9.74837e-06	0.000595827	0.936462	2.49921e-06	2.94128e-05	7.9231e-05	1.31779e-06	10.1892	1.04612e-06	0.000164902	10.18	2.41769e-06	3.37497e-05	0.000470856	1.46706e-06	10.1911	3.2926e-07	8.8164e-05	10.1911	2.47331e-06	3.54613e-05	0.00885502	9.29977e-07	10.1911	5.97703e-07	1.1248e-05	10.1911	2.49248e-06	3.44275e-05	0.0276504	1.65494e-06	10.1911	2.30909e-07	1.14845e-05	10.1911	2.50165e-06	1.99397e-05	0.00869084	8.74445e-07	10.1911	7.47115e-07	1.5311e-07	10.1911	3.06861e-06	2.01131e-05	0.00708043	1.99376e-06	10.1911	1.41325e-06	1.55992e-07	10.1911	4.37208e-06	2.01365e-05	0.00740438	2.05087e-06	10.1911	1.41555e-06	1.54866e-07	10.1911	4.4209e-06	2.03738e-05	0.00787951	2.05307e-06	10.1911	1.39485e-06	1.54818e-07	10.1911	0.0075263	0.00201617	0.00682287	2.05231e-06	10.1911	1.39375e-06	1.54848e-07	10.1911	0.00183365	0.00197592	4.7391e-07	0.000998273	10.1911	0.000677924	1.3153e-08	10.1911	0.0157609	0.00140212	2.16638e-07	0.0010351	10.1911	0.000687244	1.32019e-08	10.1911	0.0141545	0.000815606	0.00759038	0.00103824	10.1911	0.000687341	1.36778e-08	10.1911	0.0122842	0.000716125	0.000251638	0.00103868	10.1911	0.000687358	8.44563e-08	10.1911	0.0117588	0.0131833	1.12176e-05	0.00103872	10.1911	0.000687358	9.74436e-08	10.1911	0.000276955	0.00143984	6.7218e-07	0.00103873	10.1911	0.000687358	3.44558e-06	10.1911	0.000254167	0.00134567	6.77168e-05	4.71003e-05	10.1911	3.11666e-05	2.09093e-05	10.1911	0.000254121	0.00134466	0.185538	4.56514e-05	10.1911	3.08066e-05	2.02625e-05	10.1911	0.00025412	0.00134466	0.00602853	0.000350296	10.1911	3.08062e-05	2.02532e-05	10.1911	0.00025412	0.00134466	0.00155877	0.000354271	10.1911	3.08062e-05	2.0253e-05	10.1911	0.00025412	0.000313194	0.00150692	0.000354686	10.1911	0.000236599	2.0253e-05	10.1911	0.00025412	0.000310907	0.0051663	0.000354806	10.1911	0.000237961	5.90303e-06	10.1911	0.00025412	0.000310902	0.00531131	0.000354856	10.1911	0.000238173	5.9019e-06	10.1911	0.000581325	0.000310902	9.99731e-05	0.000354879	10.1911	0.000238237	5.9019e-06	10.1911	0.00058427	0.000310902	9.61127e-05	0.000128059	10.1911	0.000238258	5.9019e-06	10.1911	0.000586255	0.000310902	9.611e-05	0.000126894	10.1911	0.000238266	5.9019e-06	10.1911	0.000590358	0.000310902	9.611e-05	0.000126917	10.1911	8.59769e-05	5.9019e-06	10.1911	0.000594079	0.000310902	9.611e-05	0.000184888	10.1911	8.54747e-05	5.9019e-06	10.1911	0.000593987	0.000310902	9.611e-05	0.000309637	10.1911	8.54804e-05	5.9019e-06	10.1911	0.000392725	0.000310902	9.611e-05	0.000390521	10.1911	8.54807e-05	5.9019e-06	10.1911	0.00039215	0.000310902	9.611e-05	0.000391421	10.1911	0.000124526	5.9019e-06	10.1911	0.000392148	0.000310902	9.611e-05	0.000392072	10.1911	0.000125787	5.9019e-06	10.1911	0.000392148	0.000310902	9.611e-05	0.000392709	10.1911	0.00012804	5.9019e-06	10.1911	0.000392148	0.000310902	9.611e-05	0.000325822	10.1911	0.000136074	5.9019e-06	10.1911	0.000392148	0.000310902	9.611e-05	0.000330492	10.1911	0.000106808	5.9019e-06	10.1911	0.000392148	0.000310902	9.611e-05	0.000330725	10.1911	0.000104308	5.9019e-06	10.1911	0.000392148	0.000310902	9.611e-05	0.00033073	10.1911	8.64369e-05	5.9019e-06	10.1911	0.000392148	0.000310902	9.611e-05	0.00033073	10.1911	8.62495e-05	5.9019e-06	10.1911	0.000392148	0.000310902	9.611e-05	0.00033073	10.1911	8.51943e-05	5.9019e-06	10.1911	0.000392148	0.000310902	9.611e-05	0.00033073	10.1911	8.60177e-05	5.9019e-06	10.1911	0	0	0	0	0	0	0	0	-0.000344844	-0.000344844	-0.000344844	-0.000344844	-0.000344844	-0.000344844	-0.000344844	-0.000344844	-0.000748929	-0.000748929	-0.000748929	-0.000748929	-0.000748929	-0.000748929	-0.000748929	-0.000748929	-0.000751397	-0.000751397	-0.000751397	-0.000751397	-0.000751397	-0.000751397	-0.000751397	-0.000751397	-1.28772e-05	-1.28772e-05	-1.28772e-05	-1.28772e-05	-1.28772e-05	-1.28772e-05	-1.28772e-05	-1.28772e-05	-1.28492e-05	-1.28492e-05	-1.28492e-05	-1.28492e-05	-1.28492e-05	-1.28492e-05	-1.28492e-05	-1.28492e-05	-1.28493e-05	-1.28493e-05	-1.28493e-05	-1.28493e-05	-1.28493e-05	-1.28493e-05	-1.28493e-05	-1.28493e-05	-1.28494e-05	-1.28494e-05	-1.28494e-05	-1.28494e-05	-1.28494e-05	-1.28494e-05	-1.28494e-05	-1.28494e-05	-1.28494e-05	-1.28494e-05	-1.28494e-05	-1.28494e-05	-1.28494e-05	-1.28494e-05	-1.28494e-05	-1.28494e-05	-1.28494e-05	-1.28494e-05	-1.28494e-05	-1.28494e-05	-1.28494e-05	-1.28494e-05	-1.28494e-05	-1.28494e-05	-9.86088e-05	-0.000108235	-0.000128544	-0.000108235	-0.0252944	-0.000128544	-0.0252944	-7.48421	-0.00302111	-7.44626e-05	-4.24196e-05	-0.00165425	-0.00183871	-0.00319713	-0.0628691	-2.66848e-23	-0.00355011	-8.04022e-05	-1.84783e-05	-0.00122842	-0.00236733	-0.000859371	-0.0391942	-7.22311	-0.00356893	-8.05539e-05	-5.25916e-06	-0.00244023	-0.00075627	-0.00389934	-0.119657	-2.49194e-22	-0.00356473	-8.39696e-05	-7.53527e-06	-0.000924094	-0.000805583	-0.00560124	-0.0589726	-7.22328	-0.00359998	-7.29258e-05	-4.80639e-06	-0.00178429	-2.84064e-06	-0.0022459	-0.00036249	-7.34996e-29	-0.00227389	-7.22903e-05	-5.02483e-06	-0.00046712	-3.03127e-06	-0.000430052	-0.000560728	-0.000136684	-0.00114307	-7.21875e-05	-5.35849e-06	-0.000462965	-3.03664e-06	-0.000422359	-0.000561548	-0.000328955	-0.00117884	-7.15899e-05	-4.7375e-06	-0.000467215	-3.15688e-06	-0.000448323	-0.000561629	-0.000496441	-0.0519011	-0.00130589	-6.31368e-06	-0.000467789	-3.25826e-08	-0.000450485	-0.000561576	-2.99127e-10	-0.0580894	-0.00129195	-5.00556e-08	-0.00861574	-3.44057e-08	-0.00829864	-5.77274e-06	-6.65584e-11	-0.00273381	-0.0010467	-2.04145e-07	-0.00775221	-3.92078e-08	-0.007692	-5.78677e-06	-1.97002e-11	-0.00444445	-0.000925573	-2.2957e-05	-0.00777151	-1.45361e-07	-0.00772723	-5.688e-06	-3.76538e-12	-0.00253267	-0.000887453	-0.000123912	-0.007766	-2.48652e-07	-0.00772481	-2.33576e-06	-3.43764e-12	-0.00211954	-0.00231125	-0.000201338	-0.00776588	-2.14171e-08	-0.00772496	-2.03954e-06	-1.82255e-14	-0.000326895	-0.000528957	-0.000120623	-0.00776583	-2.44044e-07	-0.00772495	-6.95065e-08	-2.46812e-11	-0.000331534	-0.000539892	-0.00109694	-0.00181002	-2.12997e-07	-0.00180049	-3.97602e-07	-8.175e-11	-0.000331533	-0.000539845	-0.0149565	-0.00196353	-2.11386e-07	-0.00190656	-4.05227e-07	-8.31373e-11	-0.000331534	-0.000539846	-0.00061349	-0.00511095	-2.11348e-07	-0.00190502	-4.05348e-07	-8.31562e-11	-0.000331534	-0.000539846	-0.000686941	-0.00487937	-2.11348e-07	-0.00190505	-4.05351e-07	-1.02983e-13	-0.000331534	-0.000334574	-0.000686554	-0.00486657	-7.25126e-07	-0.00495805	-4.05351e-07	-1.42368e-12	-0.000331534	-0.000335152	-0.000976294	-0.00485951	-7.22944e-07	-0.00479209	-1.39074e-06	-1.40779e-12	-0.000331534	-0.000335151	-0.000974164	-0.00485654	-7.22944e-07	-0.00478449	-1.39082e-06	-1.40661e-12	-0.000434342	-0.000335151	-0.000262597	-0.00485519	-7.22944e-07	-0.00478062	-1.39082e-06	-1.40668e-12	-0.000429794	-0.000335151	-0.000264021	-0.00300931	-7.22944e-07	-0.00477935	-1.39082e-06	-1.40667e-12	-0.000424455	-0.000335151	-0.000264018	-0.00312674	-7.22944e-07	-0.00477892	-1.39082e-06	-3.99719e-11	-0.000412718	-0.000335151	-0.000264018	-0.00312327	-7.22944e-07	-0.00296231	-1.39082e-06	-3.97949e-11	-0.000396839	-0.000335151	-0.000264018	-0.00372312	-7.22944e-07	-0.00304355	-1.39082e-06	-3.9795e-11	-0.000396152	-0.000335151	-0.000264018	-0.00173043	-7.22944e-07	-0.0030413	-1.39082e-06	-3.9795e-11	-0.000346108	-0.000335151	-0.000264018	-0.00130122	-7.22944e-07	-0.00304136	-1.39082e-06	-3.9795e-11	-0.000346231	-0.000335151	-0.000264018	-0.00131083	-7.22944e-07	-0.00362545	-1.39082e-06	-3.9795e-11	-0.000346231	-0.000335151	-0.000264018	-0.00131623	-7.22944e-07	-0.00349966	-1.39082e-06	-3.9795e-11	-0.000346231	-0.000335151	-0.000264018	-0.00132132	-7.22944e-07	-0.00330911	-1.39082e-06	-3.9795e-11	-0.000346231	-0.000335151	-0.000264018	-0.00121409	-7.22944e-07	-0.00266913	-1.39082e-06	-3.9795e-11	-0.000346231	-0.000335151	-0.000264018	-0.00124184	-7.22944e-07	-0.00142023	-1.39082e-06	-3.9795e-11	-0.000346231	-0.000335151	-0.000264018	-0.00124174	-8.51012e-06	-0.00144047	-1.39082e-06	-3.21332e-08	-0.000346231	-0.000335151	-0.000264018	-0.00124173	-8.55572e-06	-0.00131886	-1.39082e-06	-3.22539e-08	-0.000346231	-0.000335151	-0.000264018	-0.00124173	-8.56235e-06	-0.00132146	-1.39082e-06	-3.22697e-08	-0.000346231	-0.000335151	-0.000264018	-0.00124173	-8.56374e-06	-0.00129178	-1.39082e-06	-3.22714e-08	-0.000346231	-0.000335151	-0.000264018	-0.00124173	-8.56412e-06	-0.00128569	-1.39082e-06	-3.22715e-08	0	0	0	0	0	0	0	0	0.000110677	0.000110677	0.000110677	0.000110677	0.
[truncated: 168,333 more chars]
