# Supplementary material for: The Importance of Lateral Connections in the Parietal Cortex for Generating Motor Plans
Source: PLoS One. 2015 Aug 7;10(8):e0134669. doi: 10.1371/journal.pone.0134669 (PMC4529220; doi:10.1371/journal.pone.0134669)
Supplement: S1 Dataset — The complete dataset utilized in the data-dependent figures. (ZIP) [file pone.0134669.s001.zip › Champion_Data/Evolved_Flash_Task/TS_5/fblat_A10_2to4_9T1/ppc_sc_input.txt]

0	0	0	0	0	0	0	0	-0.00535271	-0.00535271	-0.00535271	-0.00535271	-0.00535271	-0.00535271	-0.00535271	-0.00535271	-0.00642945	-0.00642945	-0.00642945	-0.00642945	-0.00642945	-0.00642945	-0.00642945	-0.00642945	-0.00690771	-0.00690771	-0.00690771	-0.00690771	-0.00690771	-0.00690771	-0.00690771	-0.00690771	-0.00524435	-0.00524435	-0.00524435	-0.00524435	-0.00524435	-0.00524435	-0.00524435	-0.00524435	-0.0052378	-0.0052378	-0.0052378	-0.0052378	-0.0052378	-0.0052378	-0.0052378	-0.0052378	-0.00523763	-0.00523763	-0.00523763	-0.00523763	-0.00523763	-0.00523763	-0.00523763	-0.00523763	-0.0052376	-0.0052376	-0.0052376	-0.0052376	-0.0052376	-0.0052376	-0.0052376	-0.0052376	-0.00523761	-0.00523761	-0.00523761	-0.00523761	-0.00523761	-0.00523761	-0.00523761	-0.00523761	-0.00523761	-0.00523761	-0.00523761	-0.00523761	-0.00523761	-0.00523761	-0.00523761	-0.00523761	-0.0285568	-0.386764	0.0286614	0.374653	0.278084	0.399118	0.190494	0.0783911	-0.0377741	-0.494285	0.198084	0.383876	0.478281	-0.230213	-0.297309	0.0374986	-0.0478512	-0.518924	0.360152	0.440678	0.479478	0.386272	-0.426695	0.0375615	-0.0508589	-0.509861	-0.060426	0.347079	0.496036	0.192337	-0.449921	0.0374666	-0.0646632	-0.518427	-0.0434098	0.422721	0.486906	0.453337	-0.449336	0.0216631	-0.102305	-0.51915	-0.0526745	0.29312	0.476648	0.179821	-0.448902	-0.199274	-0.176955	-0.518624	-0.0172759	0.294126	0.476198	0.171323	-0.449053	-0.354073	-0.183901	-0.517277	-0.0317213	0.296197	0.467754	0.183506	-0.44908	-0.426682	-0.167648	-0.51455	0.00204831	0.296394	0.466856	0.184671	-0.449062	-0.418399	0.373442	-0.506685	-0.0280315	0.296408	0.457702	0.184721	-0.449073	-0.153253	-0.218012	-0.311717	0.134732	0.292274	0.435452	0.18271	-0.448737	0.0627036	-0.139063	-0.129587	-0.0356884	0.291914	0.217652	0.182729	-0.445188	0.356535	-0.0343025	-0.078619	-0.292998	0.291867	0.100918	0.182723	-0.24594	0.372595	-0.00397058	-0.0788237	-0.0521501	0.291862	0.0976548	0.182724	-0.225922	0.376686	-0.00395764	-0.0704336	-0.0984604	0.291861	0.0743304	0.182724	-0.0833188	0.3637	-0.00439678	-0.078891	-0.00295507	0.291861	0.0963565	0.182724	-0.0047613	0.152857	-0.00439655	-0.0788818	0.000369236	0.29526	0.0975571	0.184144	-0.00804427	0.149894	-0.00439649	-0.0788825	-0.00106459	0.295378	0.0975857	0.184139	-0.0081031	0.149854	-0.00439648	-0.0788825	-0.00412349	0.292252	0.0975862	0.184141	-0.00810381	0.149855	-0.00439648	-0.0788825	-0.00411244	0.291538	0.0975862	0.184141	-0.0081038	0.146653	-0.00439647	-0.0790814	-0.00411332	0.291274	0.0980761	0.182364	-0.0081038	0.14863	-0.00439647	-0.0790813	-0.00412077	0.291159	0.0980759	0.181839	-0.00811502	0.148778	-0.00439647	-0.0790813	-0.00412046	0.291108	0.0980759	0.181678	-0.00811504	0.148768	-0.00449663	-0.0790813	-0.00414021	0.291084	0.0980759	0.181624	-0.00811504	0.14877	-0.00464865	-0.0790813	-0.00414021	0.29485	0.0980759	0.181605	-0.00811504	0.14877	-0.00477457	-0.0790813	-0.00414021	0.294837	0.0980759	0.181599	-0.00811504	0.149552	-0.00431469	-0.0790813	-0.00414021	0.294832	0.0980759	0.183873	-0.00811504	0.149551	-0.00429486	-0.0790813	-0.00414021	0.22622	0.0980759	0.183861	-0.00811504	0.149551	-0.00429463	-0.0790813	-0.00414021	0.203802	0.0980759	0.183862	-0.00811504	0.149551	-0.00430765	-0.0790813	-0.00414021	0.204979	0.0980759	0.183861	-0.00811504	0.149551	-0.00430766	-0.0790813	-0.00414021	0.206166	0.0980759	0.178231	-0.00811504	0.149551	-0.00430766	-0.0790813	-0.00414021	0.207285	0.0980759	0.167751	-0.00811504	0.149551	-0.00430766	-0.0790813	-0.00414021	0.208226	0.0980759	0.125833	-0.00811504	0.149551	-0.00430766	-0.0790813	-0.00414021	0.215503	0.0980759	-0.130446	-0.00811504	0.149551	-0.00430766	-0.0790813	-0.00414021	0.215651	0.0980759	-0.136528	-0.00811504	0.149551	-0.00430766	-0.0790813	-0.00414021	0.215652	0.0972546	-0.136521	-0.00811504	0.148891	-0.00430766	-0.0790813	-0.00414021	0.215652	0.0971423	-0.136866	-0.00811504	0.148804	-0.00430766	-0.0790813	-0.00414021	0.215652	0.0971195	-0.136865	-0.00811504	0.148796	-0.00430766	-0.0790813	-0.00414021	0.215652	0.0971135	-0.135225	-0.00811504	0.148795	-0.00430766	-0.0790813	-0.00414021	0.215652	0.0971118	-0.135138	-0.00811504	0.148795	0	0	0	0	0	0	0	0	-0.132012	-0.132012	-0.132012	-0.132012	-0.132012	-0.132012	-0.132012	-0.132012	-0.13225	-0.13225	-0.13225	-0.13225	-0.13225	-0.13225	-0.13225	-0.13225	-0.131943	-0.131943	-0.131943	-0.131943	-0.131943	-0.131943	-0.131943	-0.131943	-0.131555	-0.131555	-0.131555	-0.131555	-0.131555	-0.131555	-0.131555	-0.131555	-0.131553	-0.131553	-0.131553	-0.131553	-0.131553	-0.131553	-0.131553	-0.131553	-0.131555	-0.131555	-0.131555	-0.131555	-0.131555	-0.131555	-0.131555	-0.131555	-0.131555	-0.131555	-0.131555	-0.131555	-0.131555	-0.131555	-0.131555	-0.131555	-0.131555	-0.131555	-0.131555	-0.131555	-0.131555	-0.131555	-0.131555	-0.131555	-0.131555	-0.131555	-0.131555	-0.131555	-0.131555	-0.131555	-0.131555	-0.131555	-1.11422	-0.245978	0.0655539	-0.724384	0.387675	-0.899312	-0.396165	0.386169	-1.16553	-0.305356	0.262696	-0.710675	0.330489	-0.239986	0.0394328	0.475829	-1.17161	-0.314366	0.456592	-0.852484	0.539773	-0.860938	-0.102775	0.475015	-1.17243	-0.322422	0.227231	-0.649224	0.525536	-0.787811	-0.0723144	0.475427	-1.1812	-0.31409	0.232265	-0.807698	0.546175	-0.869097	-0.072155	0.458109	-1.07415	-0.312296	0.230937	-0.520301	0.534495	-0.446657	-0.0706949	0.20974	-0.917827	-0.311847	0.198315	-0.516446	0.534086	-0.436473	-0.0708943	0.0356964	-0.926141	-0.309892	0.226492	-0.518555	0.525646	-0.453078	-0.0709258	-0.0460997	-0.933413	-0.307321	0.162314	-0.51884	0.524759	-0.454565	-0.0709059	-0.0367945	-0.868151	-0.303231	0.221178	-0.518853	0.513933	-0.45463	-0.070918	0.259954	-0.289464	-0.182322	-0.0913109	-0.509189	0.488002	-0.450901	-0.0705778	0.33838	-0.278647	-0.0771961	0.232974	-0.508305	0.227475	-0.450911	-0.0677546	0.413382	-0.0963043	-0.0467995	-0.101142	-0.508182	0.11869	-0.4509	0.0258421	0.428717	-0.0347077	-0.0469221	-0.0136512	-0.50817	0.11561	-0.450901	0.0221852	0.432991	-0.034247	-0.0418999	-0.0581918	-0.508168	0.0880287	-0.450901	0.0189328	0.410629	-0.0345462	-0.0469615	-0.00125109	-0.508168	0.11405	-0.450901	0.00292604	0.173225	-0.034554	-0.0469561	0.000373604	-0.516138	0.115492	-0.453636	0.00110663	0.169906	-0.0345551	-0.0469565	-0.000761404	-0.516424	0.115526	-0.453633	0.00108605	0.169862	-0.0345553	-0.0469565	-0.0029725	-0.511377	0.115527	-0.453634	0.00108565	0.169863	-0.0345553	-0.0469565	-0.00296584	-0.510389	0.115527	-0.453634	0.00108566	0.166282	-0.0345553	-0.0470755	-0.0029663	-0.510039	0.116103	-0.450883	0.00108565	0.168482	-0.0345553	-0.0470754	-0.00297064	-0.509888	0.116103	-0.450128	0.00108298	0.168649	-0.0345553	-0.0470754	-0.00297046	-0.50982	0.116103	-0.449898	0.00108297	0.168638	-0.0320245	-0.0470754	-0.00298335	-0.50979	0.116103	-0.449819	0.00108297	0.16864	-0.0287759	-0.0470754	-0.00298335	-0.515261	0.116103	-0.449793	0.00108297	0.16864	-0.0213893	-0.0470754	-0.00298335	-0.515213	0.116103	-0.449783	0.00108297	0.169523	-0.0101393	-0.0470754	-0.00298335	-0.515208	0.116103	-0.453199	0.00108297	0.169522	-0.00946128	-0.0470754	-0.00298335	-0.347132	0.116103	-0.453173	0.00108297	0.169522	-0.00946085	-0.0470754	-0.00298335	-0.280716	0.116103	-0.453174	0.00108297	0.169522	-0.00946204	-0.0470754	-0.00298335	-0.281695	0.116103	-0.453173	0.00108297	0.169522	-0.00946206	-0.0470754	-0.00298335	-0.282691	0.116103	-0.445022	0.00108297	0.169522	-0.00946206	-0.0470754	-0.00298335	-0.28362	0.116103	-0.429921	0.00108297	0.169522	-0.00946206	-0.0470754	-0.00298335	-0.284397	0.116103	-0.37116	0.00108297	0.169522	-0.00946206	-0.0470754	-0.00298335	-0.289672	0.116103	-0.111276	0.00108297	0.169522	-0.00946206	-0.0470754	-0.00298335	-0.289713	0.116103	-0.107976	0.00108297	0.169522	-0.00946206	-0.0470754	-0.00298335	-0.289711	0.115101	-0.107953	0.00108297	0.168781	-0.00946206	-0.0470754	-0.00298335	-0.289711	0.114961	-0.107879	0.00108297	0.168684	-0.00946206	-0.0470754	-0.00298335	-0.289711	0.114931	-0.107878	0.00108297	0.168674	-0.00946206	-0.0470754	-0.00298335	-0.289711	0.114924	-0.108234	0.00108297	0.168674	-0.00946206	-0.0470754	-0.00298335	-0.289711	0.114921	-0.108242	0.00108297	0.168674	0	0	0	0	0	0	0	0	0.0274938	0.0274938	0.0274938	0.0274938	0.0274938	0.0274938	0.0274938	0.0274938	0.0264587	0.0264587	0.0264587	0.0264587	0.0264587	0.0264587	0.0264587	0.0264587	0.025788	0.025788	0.025788	0.025788	0.025788	0.025788	0.025788	0.025788	0.0272417	0.0272417	0.0272417	0.0272417	0.0272417	0.0272417	0.0272417	0.0272417	0.0272444	0.0272444	0.0272444	0.0272444	0.0272444	0.0272444	0.0272444	0.0272444	0.0272463	0.0272463	0.0272463	0.0272463	0.0272463	0.0272463	0.0272463	0.0272463	0.0272463	0.0272463	0.0272463	0.0272463	0.0272463	0.0272463	0.0272463	0.0272463	0.0272463	0.0272463	0.0272463	0.0272463	0.0272463	0.0272463	0.0272463	0.0272463	0.0272463	0.0272463	0.0272463	0.0272463	0.0272463	0.0272463	0.0272463	0.0272463	0.58142	-0.224861	-0.0188517	0.715077	0.00486983	0.856612	0.381978	-0.283486	0.601109	-0.288758	0.0170529	0.740655	0.239229	-0.23316	-0.487186	-0.437676	0.595147	-0.306432	0.0695149	0.866874	0.140349	0.79745	-0.541249	-0.436757	0.592822	-0.293589	-0.202152	0.6735	0.164592	0.511493	-0.582141	-0.437319	0.584895	-0.306007	-0.176168	0.827124	0.144976	0.8903	-0.581425	-0.442472	0.491834	-0.307655	-0.187777	0.553333	0.141905	0.38591	-0.582022	-0.50799	0.337808	-0.307418	-0.129599	0.552149	0.141741	0.37118	-0.582149	-0.553871	0.33595	-0.307255	-0.158561	0.555202	0.138785	0.392923	-0.582156	-0.575284	0.354881	-0.306164	-0.0921964	0.555539	0.138454	0.394969	-0.582151	-0.572808	0.817508	-0.301141	-0.15243	0.555559	0.136033	0.395057	-0.582153	-0.492767	-0.0428171	-0.187701	0.168503	0.546473	0.12994	0.391148	-0.582025	-0.258655	0.0239763	-0.077346	-0.16565	0.545659	0.0739584	0.391177	-0.580015	0.092694	0.0209546	-0.0470626	-0.216923	0.545548	0.0268791	0.391165	-0.410407	0.100269	0.0152713	-0.0471842	-0.040972	0.545537	0.0255756	0.391166	-0.374974	0.101818	0.0150317	-0.0422259	-0.0589599	0.545536	0.0194293	0.391165	-0.151836	0.106012	0.0147905	-0.0472248	-0.00206676	0.545535	0.0252484	0.391165	-0.0100248	0.0438862	0.014795	-0.0472196	0.000127256	0.553019	0.0255517	0.39396	-0.0130018	0.0429961	0.0147957	-0.04722	-0.000571071	0.553283	0.025559	0.393953	-0.0130645	0.0429831	0.0147958	-0.04722	-0.00218015	0.547652	0.0255591	0.393955	-0.0130651	0.0429834	0.0147958	-0.04722	-0.0021736	0.546455	0.0255591	0.393955	-0.0130651	0.0420147	0.0147958	-0.047338	-0.00217416	0.546021	0.02569	0.390679	-0.0130651	0.0426234	0.0147958	-0.047338	-0.00217866	0.545833	0.0256898	0.38973	-0.0130794	0.0426671	0.0147958	-0.047338	-0.00217847	0.545749	0.0256898	0.38944	-0.0130795	0.0426645	0.0133207	-0.047338	-0.00218961	0.545711	0.0256898	0.389341	-0.0130795	0.0426651	0.0114044	-0.047338	-0.00218961	0.552162	0.0256898	0.389307	-0.0130795	0.0426649	0.00723872	-0.047338	-0.00218961	0.552124	0.0256898	0.389296	-0.0130795	0.042892	0.00126891	-0.047338	-0.00218961	0.552117	0.0256898	0.393455	-0.0130795	0.0428919	0.000856757	-0.047338	-0.00218961	0.396475	0.0256898	0.393429	-0.0130795	0.0428919	0.000856728	-0.047338	-0.00218961	0.338983	0.0256898	0.393431	-0.0130795	0.0428919	0.000845828	-0.047338	-0.00218961	0.340604	0.0256898	0.39343	-0.0130795	0.0428919	0.000845832	-0.047338	-0.00218961	0.342243	0.0256898	0.383235	-0.0130795	0.0428919	0.000845832	-0.047338	-0.00218961	0.343783	0.0256898	0.364274	-0.0130795	0.0428919	0.000845832	-0.047338	-0.00218961	0.345075	0.0256898	0.288953	-0.0130795	0.0428919	0.000845832	-0.047338	-0.00218961	0.354659	0.0256898	-0.139668	-0.0130795	0.0428919	0.000845832	-0.047338	-0.00218961	0.354818	0.0256898	-0.148917	-0.0130795	0.0428919	0.000845832	-0.047338	-0.00218961	0.354818	0.0254908	-0.148914	-0.0130795	0.0426958	0.000845832	-0.047338	-0.00218961	0.354818	0.0254659	-0.149402	-0.0130795	0.0426693	0.000845832	-0.047338	-0.00218961	0.354818	0.0254612	-0.149401	-0.0130795	0.0426668	0.000845832	-0.047338	-0.00218961	0.354818	0.02546	-0.147079	-0.0130795	0.0426666	0.000845832	-0.047338	-0.00218961	0.354818	0.0254596	-0.14696	-0.0130795	0.0426665	0	0	0	0	0	0	0	0	-0.0486224	-0.0486224	-0.0486224	-0.0486224	-0.0486224	-0.0486224	-0.0486224	-0.0486224	-0.0475957	-0.0475957	-0.0475957	-0.0475957	-0.0475957	-0.0475957	-0.0475957	-0.0475957	-0.0470411	-0.0470411	-0.0470411	-0.0470411	-0.0470411	-0.0470411	-0.0470411	-0.0470411	-0.048397	-0.048397	-0.048397	-0.048397	-0.048397	-0.048397	-0.048397	-0.048397	-0.0483976	-0.0483976	-0.0483976	-0.0483976	-0.0483976	-0.0483976	-0.0483976	-0.0483976	-0.0483992	-0.0483992	-0.0483992	-0.0483992	-0.0483992	-0.0483992	-0.0483992	-0.0483992	-0.0483992	-0.0483992	-0.0483992	-0.0483992	-0.0483992	-0.0483992	-0.0483992	-0.0483992	-0.0483992	-0.0483992	-0.0483992	-0.0483992	-0.0483992	-0.0483992	-0.0483992	-0.0483992	-0.0483992	-0.0483992	-0.0483992	-0.0483992	-0.0483992	-0.0483992	-0.0483992	-0.0483992	-0.61639	-0.00396322	0.00990773	-0.516608	0.0429762	-0.642788	-0.278025	0.255845	-0.641852	0.000732371	0.020615	-0.535315	-0.104265	0.158369	0.346142	0.381763	-0.641747	0.00448303	-0.0135668	-0.6279	-0.0244294	-0.579476	0.378204	0.381008	-0.641153	-0.00337403	0.00978092	-0.487175	-0.0410087	-0.376592	0.407578	0.381467	-0.641263	0.00432936	-0.01203	-0.598851	-0.0263419	-0.644898	0.407095	0.382707	-0.567978	0.00546752	-0.00427899	-0.398865	-0.0259044	-0.281059	0.40747	0.394433	-0.454088	0.00548246	-0.0459716	-0.397723	-0.0258707	-0.27048	0.407675	0.40263	-0.456313	0.00578146	-0.0246929	-0.399845	-0.0254134	-0.286127	0.407675	0.406385	-0.466097	0.00573366	-0.0729095	-0.400086	-0.0253526	-0.287597	0.407674	0.405928	-0.618284	0.00568953	-0.0287356	-0.400099	-0.0251204	-0.287661	0.407674	0.390637	-0.0865678	0.00326992	-0.261959	-0.393422	-0.0243612	-0.284831	0.407636	0.233748	-0.108051	0.00169466	-0.0197844	-0.392822	-0.0199864	-0.284851	0.406696	-0.00777934	-0.0421479	0.00126885	-0.0247441	-0.39274	-0.00612475	-0.284843	0.302521	-0.0110368	-0.0181132	0.00127109	-0.00076124	-0.392732	-0.00592131	-0.284843	0.276133	-0.0115411	-0.0178588	0.00123308	0.000858621	-0.392731	-0.00464752	-0.284843	0.113339	-0.0177301	-0.0178735	0.00127213	-6.53839e-05	-0.392731	-0.00585221	-0.284843	0.00706911	-0.00687981	-0.0178779	0.00127249	-0.00015259	-0.398231	-0.00591544	-0.286868	0.00893653	-0.00671267	-0.0178786	0.0012725	-0.000237734	-0.398426	-0.00591693	-0.286863	0.0089766	-0.00670967	-0.0178787	0.0012725	-0.000361898	-0.394389	-0.00591696	-0.286865	0.008977	-0.00670969	-0.0178787	0.0012725	-0.000361779	-0.393541	-0.00591696	-0.286864	0.008977	-0.0065233	-0.0178787	0.00127446	-0.00036174	-0.393234	-0.00594463	-0.284501	0.008977	-0.00664757	-0.0178787	0.00127446	-0.000361647	-0.393101	-0.00594463	-0.283818	0.00898662	-0.0066552	-0.0178787	0.00127446	-0.000361661	-0.393041	-0.00594463	-0.283609	0.00898664	-0.00665484	-0.0164195	0.00127446	-0.00036173	-0.393015	-0.00594463	-0.283538	0.00898664	-0.00665492	-0.0145371	0.00127446	-0.000361728	-0.397605	-0.00594463	-0.283514	0.00898664	-0.0066549	-0.0103228	0.00127446	-0.000361728	-0.397576	-0.00594463	-0.283505	0.00898664	-0.0066924	-0.00388444	0.00127446	-0.000361728	-0.397571	-0.00594463	-0.286503	0.00898664	-0.00669237	-0.00344223	0.00127446	-0.000361728	-0.282683	-0.00594463	-0.286484	0.00898664	-0.00669237	-0.00344206	0.00127446	-0.000361728	-0.239672	-0.00594463	-0.286486	0.00898664	-0.00669237	-0.00343907	0.00127446	-0.000361728	-0.240781	-0.00594463	-0.286485	0.00898664	-0.00669237	-0.00343907	0.00127446	-0.000361728	-0.241903	-0.00594463	-0.279142	0.00898664	-0.00669237	-0.00343907	0.00127446	-0.000361728	-0.242956	-0.00594463	-0.265484	0.00898664	-0.00669237	-0.00343907	0.00127446	-0.000361728	-0.24384	-0.00594463	-0.211254	0.00898664	-0.00669237	-0.00343907	0.00127446	-0.000361728	-0.250337	-0.00594463	0.095726	0.00898664	-0.00669237	-0.00343907	0.00127446	-0.000361728	-0.25044	-0.00594463	0.102299	0.00898664	-0.00669237	-0.00343907	0.00127446	-0.000361728	-0.250439	-0.00589136	0.102298	0.00898664	-0.00665707	-0.00343907	0.00127446	-0.000361728	-0.250439	-0.00588382	0.102643	0.00898664	-0.00665181	-0.00343907	0.00127446	-0.000361728	-0.250439	-0.00588223	0.102642	0.00898664	-0.00665133	-0.00343907	0.00127446	-0.000361728	-0.250439	-0.00588181	0.101002	0.00898664	-0.00665129	-0.00343907	0.00127446	-0.000361728	-0.250439	-0.00588169	0.100918	0.00898664	-0.00665128	0	0	0	0	0	0	0	0	0.0287309	0.0287309	0.0287309	0.0287309	0.0287309	0.0287309	0.0287309	0.0287309	0.0273718	0.0273718	0.0273718	0.0273718	0.0273718	0.0273718	0.0273718	0.0273718	0.0273385	0.0273385	0.0273385	0.0273385	0.0273385	0.0273385	0.0273385	0.0273385	0.0292009	0.0292009	0.0292009	0.0292009	0.0292009	0.0292009	0.0292009	0.0292009	0.0292035	0.0292035	0.0292035	0.0292035	0.0292035	0.0292035	0.0292035	0.0292035	0.0292015	0.0292015	0.0292015	0.0292015	0.0292015	0.0292015	0.0292015	0.0292015	0.0292016	0.0292016	0.0292016	0.0292016	0.0292016	0.0292016	0.0292016	0.0292016	0.0292016	0.0292016	0.0292016	0.0292016	0.0292016	0.0292016	0.0292016	0.0292016	0.0292016	0.0292016	0.0292016	0.0292016	0.0292016	0.0292016	0.0292016	0.0292016	-0.386657	0.222464	0.0999666	-0.531768	0.362838	-0.639995	-0.294423	0.422759	-0.399704	0.270965	0.23734	-0.549012	0.273293	-0.063224	0.223706	0.53829	-0.394175	0.285527	0.455886	-0.656039	0.425917	-0.643586	0.0831956	0.537263	-0.392155	0.275747	0.714894	-0.501697	0.412963	-0.533376	0.109064	0.53779	-0.384721	0.285258	0.718213	-0.622036	0.42783	-0.671154	0.108928	0.524393	-0.316208	0.286928	0.721268	-0.401393	0.419267	-0.326866	0.110974	0.329902	-0.200946	0.286885	0.690122	-0.398326	0.418979	-0.317915	0.110462	0.193601	-0.198726	0.28778	0.711367	-0.399921	0.41352	-0.331921	0.110439	0.129531	-0.213865	0.288615	0.661935	-0.40014	0.412964	-0.333201	0.110452	0.136805	-0.6078	0.282562	0.706395	-0.40015	0.404532	-0.333256	0.110444	0.368666	0.0618201	0.185187	0.46622	-0.392672	0.384259	-0.330353	0.110686	0.367308	0.0048416	0.0727886	0.716841	-0.391987	0.180761	-0.330366	0.112448	0.328535	-0.00894418	0.0438577	0.448132	-0.391891	0.104739	-0.330357	0.155518	0.339506	-0.00969509	0.0439718	0.0770535	-0.391882	0.103211	-0.330358	0.140763	0.342729	-0.00953524	0.0392054	0.057689	-0.39188	0.0792154	-0.330358	0.0669929	0.322241	-0.00930646	0.0440111	0.0033366	-0.39188	0.101817	-0.330358	0.00744836	0.136185	-0.00930953	0.0440049	0.000719641	-0.398048	0.1031	-0.332469	0.00687216	0.13359	-0.00930999	0.0440053	0.00121272	-0.39827	0.10313	-0.332465	0.00687787	0.133555	-0.00931006	0.0440053	0.00257624	-0.394388	0.103131	-0.332467	0.00687771	0.133556	-0.00931006	0.0440053	0.00256929	-0.393629	0.103131	-0.332466	0.00687773	0.130759	-0.00931008	0.0441167	0.00256984	-0.39336	0.103631	-0.330228	0.00687772	0.132474	-0.00931008	0.0441167	0.00257427	-0.393244	0.103631	-0.329602	0.00688134	0.132604	-0.00931008	0.0441167	0.0025741	-0.393192	0.103631	-0.32941	0.00688134	0.132596	-0.0082998	0.0441167	0.00258357	-0.393169	0.103631	-0.329345	0.00688134	0.132598	-0.00698418	0.0441167	0.00258357	-0.397371	0.103631	-0.329323	0.00688134	0.132598	-0.00415807	0.0441167	0.00258357	-0.397334	0.103631	-0.329315	0.00688134	0.133291	-0.000340735	0.0441167	0.00258357	-0.39733	0.103631	-0.332117	0.00688134	0.13329	-0.000108277	0.0441167	0.00258357	-0.266907	0.103631	-0.332096	0.00688134	0.13329	-0.000108293	0.0441167	0.00258357	-0.21509	0.103631	-0.332097	0.00688134	0.13329	-9.72879e-05	0.0441167	0.00258357	-0.215844	0.103631	-0.332097	0.00688134	0.13329	-9.72891e-05	0.0441167	0.00258357	-0.216611	0.103631	-0.325345	0.00688134	0.13329	-9.72891e-05	0.0441167	0.00258357	-0.217326	0.103631	-0.312814	0.00688134	0.13329	-9.72891e-05	0.0441167	0.00258357	-0.217924	0.103631	-0.263659	0.00688134	0.13329	-9.72891e-05	0.0441167	0.00258357	-0.221976	0.103631	-0.0222036	0.00688134	0.13329	-9.72891e-05	0.0441167	0.00258357	-0.222007	0.103631	-0.0181809	0.00688134	0.13329	-9.72891e-05	0.0441167	0.00258357	-0.222006	0.102681	-0.0181699	0.00688134	0.13271	-9.72891e-05	0.0441167	0.00258357	-0.222006	0.10254	-0.0180092	0.00688134	0.132634	-9.72891e-05	0.0441167	0.00258357	-0.222006	0.10251	-0.018009	0.00688134	0.132627	-9.72891e-05	0.0441167	0.00258357	-0.222006	0.102502	-0.0187756	0.00688134	0.132626	-9.72891e-05	0.0441167	0.00258357	-0.222006	0.102499	-0.0188098	0.00688134	0.132626	0	0	0	0	0	0	0	0	0.135643	0.135643	0.135643	0.135643	0.135643	0.135643	0.135643	0.135643	0.133682	0.133682	0.133682	0.133682	0.133682	0.133682	0.133682	0.133682	0.132815	0.132815	0.132815	0.132815	0.132815	0.132815	0.132815	0.132815	0.1357	0.1357	0.1357	0.1357	0.1357	0.1357	0.1357	0.1357	0.135707	0.135707	0.135707	0.135707	0.135707	0.135707	0.135707	0.135707	0.135708	0.135708	0.135708	0.135708	0.135708	0.135708	0.135708	0.135708	0.135708	0.135708	0.135708	0.135708	0.135708	0.135708	0.135708	0.135708	0.135708	0.135708	0.135708	0.135708	0.135708	0.135708	0.135708	0.135708	0.135708	0.135708	0.135708	0.135708	0.135708	0.135708	0.135708	0.135708	0.692345	-0.11356	0.044351	0.755356	0.244083	0.864168	0.392289	0.0595484	0.717587	-0.162383	0.170762	0.738707	0.478192	-0.0835253	-0.21723	0.018682	0.71415	-0.175266	0.339563	0.8641	0.392261	0.817456	-0.339964	0.0187262	0.712487	-0.163442	0.194921	0.670268	0.416433	0.599825	-0.377859	0.018639	0.708075	-0.175097	0.211022	0.824582	0.396749	0.883885	-0.37742	0.00576213	0.612378	-0.176475	0.203536	0.556008	0.388858	0.405117	-0.376803	-0.174021	0.458351	-0.176251	0.253895	0.555849	0.388473	0.391818	-0.377127	-0.299988	0.45857	-0.175732	0.225277	0.559208	0.381936	0.411973	-0.377148	-0.359024	0.475068	-0.174097	0.290923	0.559558	0.38125	0.413846	-0.377135	-0.352294	0.825908	-0.171971	0.231275	0.55958	0.374027	0.413927	-0.377142	-0.136517	0.026816	-0.102113	0.549333	0.550878	0.356281	0.410075	-0.376873	0.0437099	0.077193	-0.0439311	0.218253	0.550106	0.185172	0.410098	-0.373908	0.289799	0.0366687	-0.026856	0.0207508	0.550002	0.0878801	0.410086	-0.19079	0.302942	0.0193117	-0.0269256	-0.00188861	0.549991	0.0855835	0.410087	-0.175486	0.30628	0.0190269	-0.0241303	-0.0322474	0.54999	0.0655448	0.410087	-0.0628866	0.295917	0.0188993	-0.026948	-0.000355237	0.54999	0.0844518	0.410087	-0.00279632	0.124352	0.0189045	-0.0269454	0.000594089	0.557152	0.0854956	0.412862	-0.00541913	0.121941	0.0189053	-0.0269456	0.000151024	0.557404	0.0855203	0.412856	-0.00546573	0.121908	0.0189054	-0.0269456	-0.000775647	0.551658	0.0855208	0.412858	-0.00546631	0.121909	0.0189054	-0.0269456	-0.000772453	0.550406	0.0855208	0.412858	-0.0054663	0.119303	0.0189054	-0.0270129	-0.000772777	0.549949	0.0859418	0.409741	-0.00546631	0.120912	0.0189054	-0.0270128	-0.000775234	0.549751	0.0859416	0.408852	-0.00547433	0.121032	0.0189054	-0.0270128	-0.000775112	0.549662	0.0859416	0.40858	-0.00547434	0.121025	0.0172166	-0.0270128	-0.000781877	0.549622	0.0859416	0.408487	-0.00547434	0.121026	0.0150324	-0.0270128	-0.00078188	0.556319	0.0859416	0.408456	-0.00547434	0.121026	0.0102304	-0.0270128	-0.00078188	0.556286	0.0859416	0.408445	-0.00547434	0.121662	0.00344375	-0.0270128	-0.00078188	0.556278	0.0859416	0.412378	-0.00547434	0.121661	0.00303532	-0.0270128	-0.00078188	0.409333	0.0859416	0.412352	-0.00547434	0.121661	0.00303522	-0.0270128	-0.00078188	0.357269	0.0859416	0.412354	-0.00547434	0.121661	0.00302735	-0.0270128	-0.00078188	0.359084	0.0859416	0.412353	-0.00547434	0.121661	0.00302735	-0.0270128	-0.00078188	0.360916	0.0859416	0.402779	-0.00547434	0.121661	0.00302735	-0.0270128	-0.00078188	0.36264	0.0859416	0.385002	-0.00547434	0.121661	0.00302735	-0.0270128	-0.00078188	0.364088	0.0859416	0.314784	-0.00547434	0.121661	0.00302735	-0.0270128	-0.00078188	0.375016	0.0859416	-0.0613213	-0.00547434	0.121661	0.00302735	-0.0270128	-0.00078188	0.375215	0.0859416	-0.0687145	-0.00547434	0.121661	0.00302735	-0.0270128	-0.00078188	0.375215	0.085194	-0.0687198	-0.00547434	0.121124	0.00302735	-0.0270128	-0.00078188	0.375215	0.0850882	-0.0690788	-0.00547434	0.121053	0.00302735	-0.0270128	-0.00078188	0.375215	0.0850661	-0.0690785	-0.00547434	0.121047	0.00302735	-0.0270128	-0.00078188	0.375215	0.0850603	-0.06737	-0.00547434	0.121046	0.00302735	-0.0270128	-0.00078188	0.375215	0.0850586	-0.0672851	-0.00547434	0.121046	0	0	0	0	0	0	0	0	0.128823	0.128823	0.128823	0.128823	0.128823	0.128823	0.128823	0.128823	0.126239	0.126239	0.126239	0.126239	0.126239	0.126239	0.126239	0.126239	0.12568	0.12568	0.12568	0.12568	0.12568	0.12568	0.12568	0.12568	0.129331	0.129331	0.129331	0.129331	0.129331	0.129331	0.129331	0.129331	0.129338	0.129338	0.129338	0.129338	0.129338	0.129338	0.129338	0.129338	0.129336	0.129336	0.129336	0.129336	0.129336	0.129336	0.129336	0.129336	0.129337	0.129337	0.129337	0.129337	0.129337	0.129337	0.129337	0.129337	0.129337	0.129337	0.129337	0.129337	0.129337	0.129337	0.129337	0.129337	0.129337	0.129337	0.129337	0.129337	0.129337	0.129337	0.129337	0.129337	0.100312	0.220224	0.129418	-0.0781491	0.496628	-0.117645	-0.0587485	0.468961	0.106566	0.255293	0.329556	-0.110552	0.532911	-0.0746203	0.139593	0.569355	0.111686	0.265692	0.643712	-0.141831	0.627843	-0.15098	-0.0674935	0.5683	0.113141	0.262353	0.886003	-0.103738	0.628576	-0.153267	-0.0633908	0.568809	0.12022	0.265438	0.897106	-0.131688	0.631559	-0.14578	-0.06334	0.548823	0.129606	0.266309	0.896821	-0.0718196	0.619055	-0.0803683	-0.0608694	0.262054	0.152468	0.266327	0.89367	-0.068967	0.618567	-0.0789797	-0.0615943	0.0610959	0.156202	0.267366	0.897862	-0.0686039	0.60987	-0.0813813	-0.0616276	-0.033273	0.149341	0.268879	0.887426	-0.0686165	0.608977	-0.0815889	-0.0616074	-0.0225475	-0.107041	0.262701	0.896335	-0.0686132	0.596871	-0.081598	-0.0616198	0.319996	0.123306	0.175916	0.845271	-0.0663436	0.567541	-0.0809774	-0.0612419	0.403009	0.0858327	0.0677662	0.899228	-0.0661216	0.277095	-0.0809778	-0.0579961	0.47791	0.0232883	0.0406627	0.530284	-0.0660887	0.151443	-0.0809759	0.0777135	0.495492	0.004511	0.0407687	0.0876278	-0.0660854	0.148846	-0.080976	0.0690192	0.500413	0.0044703	0.0362927	0.0547424	-0.0660849	0.114257	-0.080976	0.042609	0.474219	0.00469672	0.0408057	0.00373043	-0.0660849	0.14685	-0.080976	0.00673967	0.200082	0.0046972	0.0407995	0.00109409	-0.0679655	0.148688	-0.081437	0.00493645	0.19625	0.00469726	0.0407999	0.0015532	-0.0680368	0.148732	-0.0814366	0.00492103	0.196199	0.00469726	0.0407999	0.00286645	-0.0675501	0.148733	-0.0814368	0.0049206	0.1962	0.00469727	0.0407999	0.00285951	-0.0675262	0.148733	-0.0814368	0.00492061	0.192066	0.00469726	0.0409037	0.00286002	-0.0675257	0.149455	-0.0810153	0.00492061	0.194606	0.00469726	0.0409036	0.00286422	-0.0675262	0.149455	-0.0809035	0.00492096	0.194798	0.00469726	0.0409036	0.00286407	-0.0675263	0.149455	-0.0808694	0.00492095	0.194786	0.00455335	0.0409036	0.00287267	-0.0675264	0.149455	-0.0808578	0.00492095	0.194789	0.00438076	0.0409036	0.00287268	-0.0677853	0.149455	-0.0808539	0.00492095	0.194788	0.0038948	0.0409036	0.00287268	-0.0677686	0.149455	-0.0808525	0.00492095	0.195808	0.00291745	0.0409036	0.00287268	-0.0677698	0.149455	-0.0813679	0.00492095	0.195807	0.00286494	0.0409036	0.00287268	-0.0253735	0.149455	-0.0813633	0.00492095	0.195807	0.00286481	0.0409036	0.00287268	-0.00492417	0.149455	-0.0813634	0.00492095	0.195807	0.00287293	0.0409036	0.00287268	-0.0046282	0.149455	-0.0813633	0.00492095	0.195807	0.00287293	0.0409036	0.00287268	-0.00433483	0.149455	-0.0801565	0.00492095	0.195807	0.00287293	0.0409036	0.00287268	-0.00405283	0.149455	-0.0779153	0.00492095	0.195807	0.00287293	0.0409036	0.00287268	-0.00381306	0.149455	-0.0692981	0.00492095	0.195807	0.00287293	0.0409036	0.00287268	-0.00156245	0.149455	-0.0384993	0.00492095	0.195807	0.00287293	0.0409036	0.00287268	-0.00148065	0.149455	-0.038405	0.00492095	0.195807	0.00287293	0.0409036	0.00287268	-0.00147931	0.148099	-0.0383991	0.00492095	0.194951	0.00287293	0.0409036	0.00287268	-0.00147929	0.1479	-0.0384191	0.00492095	0.194839	0.00287293	0.0409036	0.00287268	-0.00147929	0.147857	-0.0384188	0.00492095	0.194828	0.00287293	0.0409036	0.00287268	-0.00147929	0.147846	-0.0383255	0.00492095	0.194827	0.00287293	0.0409036	0.00287268	-0.00147929	0.147842	-0.038318	0.00492095	0.194827	0	0	0	0	0	0	0	0	-0.0485415	-0.0485415	-0.0485415	-0.0485415	-0.0485415	-0.0485415	-0.0485415	-0.0485415	-0.0479176	-0.0479176	-0.0479176	-0.0479176	-0.0479176	-0.0479176	-0.0479176	-0.0479176	-0.0478556	-0.0478556	-0.0478556	-0.0478556	-0.0478556	-0.0478556	-0.0478556	-0.0478556	-0.0488236	-0.0488236	-0.0488236	-0.0488236	-0.0488236	-0.0488236	-0.0488236	-0.0488236	-0.0488272	-0.0488272	-0.0488272	-0.0488272	-0.0488272	-0.0488272	-0.0488272	-0.0488272	-0.0488261	-0.0488261	-0.0488261	-0.0488261	-0.0488261	-0.0488261	-0.0488261	-0.0488261	-0.0488262	-0.0488262	-0.0488262	-0.0488262	-0.0488262	-0.0488262	-0.0488262	-0.0488262	-0.0488262	-0.0488262	-0.0488262	-0.0488262	-0.0488262	-0.0488262	-0.0488262	-0.0488262	-0.0488262	-0.0488262	-0.0488262	-0.0488262	-0.0488262	-0.0488262	-0.0488262	-0.0488262	0.122241	-0.0408444	-0.0525813	0.111192	-0.218969	0.16442	0.0681784	-0.29327	0.127361	-0.0432826	-0.142548	0.137048	-0.20315	-0.0636031	-0.194385	-0.385393	0.126486	-0.045536	-0.249124	0.164126	-0.248492	0.14896	-0.127542	-0.384668	0.12611	-0.0431944	-0.304246	0.12606	-0.245477	0.0852937	-0.135542	-0.385058	0.124953	-0.045402	-0.298076	0.155593	-0.249319	0.16982	-0.135369	-0.377335	0.1068	-0.0459167	-0.300838	0.0979565	-0.244356	0.0708426	-0.136418	-0.264096	0.0772063	-0.0459724	-0.288916	0.096627	-0.244151	0.0678628	-0.136257	-0.184733	0.0771072	-0.0465155	-0.294506	0.0968533	-0.240528	0.0721793	-0.136243	-0.147441	0.0804433	-0.0472531	-0.281795	0.0969007	-0.240161	0.0725885	-0.136251	-0.151665	0.157674	-0.0458432	-0.293381	0.0969018	-0.23533	0.0726062	-0.136246	-0.286408	-0.000997932	-0.0329947	-0.231948	0.0948316	-0.223668	0.0718558	-0.136389	-0.25834	0.0101125	-0.0120386	-0.295799	0.0946386	-0.10763	0.071862	-0.13742	-0.193384	0.00564282	-0.00726676	-0.147318	0.0946112	-0.0584706	0.0718597	-0.157211	-0.19932	0.00333646	-0.0072852	-0.0248593	0.0946084	-0.0573609	0.0718599	-0.142646	-0.201143	0.00328557	-0.00651042	-0.0101031	0.094608	-0.0439571	0.0718598	-0.0647006	-0.18792	0.00325112	-0.00729214	-0.000991978	0.0946079	-0.0565899	0.0718598	-0.00544184	-0.0795253	0.00325206	-0.00729106	-0.000364299	0.0963174	-0.0573004	0.0723936	-0.00544962	-0.0780163	0.0032522	-0.00729113	-0.000372337	0.0963798	-0.0573172	0.072392	-0.00545834	-0.0779965	0.00325222	-0.00729113	-0.00051767	0.0954803	-0.0573176	0.0723926	-0.00545832	-0.077997	0.00325222	-0.00729113	-0.000516321	0.0953227	-0.0573176	0.0723925	-0.00545832	-0.0763716	0.00325222	-0.00730921	-0.000516423	0.0952689	-0.0575974	0.0717529	-0.00545832	-0.0773662	0.00325222	-0.00730921	-0.000517213	0.0952459	-0.0575974	0.071566	-0.00546233	-0.0774422	0.00325222	-0.00730921	-0.000517187	0.0952356	-0.0575974	0.0715088	-0.00546234	-0.0774375	0.00294476	-0.00730921	-0.000518351	0.0952309	-0.0575974	0.0714893	-0.00546234	-0.0774385	0.00254522	-0.00730921	-0.000518351	0.0961361	-0.0575974	0.0714827	-0.00546234	-0.0774383	0.00166057	-0.00730921	-0.000518351	0.0961244	-0.0575974	0.0714804	-0.00546234	-0.0778427	0.000229552	-0.00730921	-0.000518351	0.096124	-0.0575974	0.0722949	-0.00546234	-0.0778423	0.000107892	-0.00730921	-0.000518351	0.0588723	-0.0575974	0.07229	-0.00546234	-0.0778423	0.000107873	-0.00730921	-0.000518351	0.0429637	-0.0575974	0.0722904	-0.00546234	-0.0778423	0.000105726	-0.00730921	-0.000518351	0.0430403	-0.0575974	0.0722903	-0.00546234	-0.0778423	0.000105727	-0.00730921	-0.000518351	0.0431203	-0.0575974	0.0702864	-0.00546234	-0.0778423	0.000105727	-0.00730921	-0.000518351	0.0431929	-0.0575974	0.0665503	-0.00546234	-0.0778423	0.000105727	-0.00730921	-0.000518351	0.0432525	-0.0575974	0.0516522	-0.00546234	-0.0778423	0.000105727	-0.00730921	-0.000518351	0.0434935	-0.0575974	-0.0361099	-0.00546234	-0.0778423	0.000105727	-0.00730921	-0.000518351	0.0434788	-0.0575974	-0.0380928	-0.00546234	-0.0778423	0.000105727	-0.00730921	-0.000518351	0.0434782	-0.0570809	-0.0380913	-0.00546234	-0.0775043	0.000105727	-0.00730921	-0.000518351	0.0434782	-0.0570057	-0.0381999	-0.00546234	-0.0774604	0.000105727	-0.00730921	-0.000518351	0.0434782	-0.0569896	-0.0381996	-0.00546234	-0.0774562	0.000105727	-0.00730921	-0.000518351	0.0434782	-0.0569854	-0.0376837	-0.00546234	-0.0774558	0.000105727	-0.00730921	-0.000518351	0.0434782	-0.0569842	-0.0376566	-0.00546234	-0.0774557	0	0	0	0	0	0	0	0	0.307472	0.307472	0.307472	0.307472	0.307472	0.307472	0.307472	0.307472	0.303779	0.303779	0.303779	0.303779	0.303779	0.303779	0.303779	0.303779	0.302559	0.302559	0.302559	0.302559	0.302559	0.302559	0.302559	0.302559	0.307716	0.307716	0.307716	0.307716	0.307716	0.307716	0.307716	0.307716	0.307724	0.307724	0.307724	0.307724	0.307724	0.307724	0.307724	0.307724	0.307724	0.307724	0.307724	0.307724	0.307724	0.307724	0.307724	0.307724	0.307724	0.307724	0.307724	0.307724	0.307724	0.307724	0.307724	0.307724	0.307724	0.307724	0.307724	0.307724	0.307724	0.307724	0.307724	0.307724	0.307724	0.307724	0.307724	0.307724	0.307724	0.307724	0.307724	0.307724	1.28699	0.498617	0.119717	0.694364	0.348047	0.829657	0.355538	0.242933	1.34724	0.591615	0.229058	0.6429	0.5002	0.0541722	0.0484879	0.266504	1.35904	0.611408	0.509894	0.753475	0.424621	0.732245	-0.12778	0.26597	1.36142	0.616585	1.01493	0.582803	0.443667	0.598816	-0.158324	0.266182	1.37812	0.610884	1.03255	0.718965	0.425041	0.768022	-0.158232	0.25263	1.27447	0.61015	1.03072	0.485859	0.417377	0.370655	-0.156188	0.0600338	1.13268	0.609806	1.06849	0.48614	0.417029	0.360223	-0.157074	-0.0749301	1.14535	0.609512	1.04277	0.489201	0.411856	0.376518	-0.157094	-0.138219	1.14594	0.609506	1.10012	0.489512	0.411337	0.378011	-0.157082	-0.131024	0.808575	0.597861	1.04668	0.489533	0.403589	0.378076	-0.157089	0.0993799	0.435849	0.383856	1.32502	0.482075	0.384497	0.374753	-0.156838	0.199065	0.385198	0.153327	1.03737	0.481418	0.199741	0.374769	-0.154391	0.317631	0.126465	0.0923066	0.809488	0.481329	0.111757	0.374759	-0.0102081	0.330166	0.0415213	0.092548	0.129937	0.48132	0.110644	0.374759	-0.010809	0.333558	0.0409904	0.0824586	0.120691	0.481319	0.0855538	0.374759	0.00715747	0.318032	0.0415443	0.0926295	0.00608789	0.481319	0.109171	0.374759	0.00455994	0.134012	0.0415531	0.0926167	0.0012422	0.487455	0.110523	0.377172	0.00298905	0.131436	0.0415544	0.0926175	0.00281392	0.487669	0.110555	0.377167	0.00297183	0.131401	0.0415545	0.0926176	0.00642605	0.482604	0.110555	0.377169	0.00297144	0.131402	0.0415546	0.0926176	0.00641123	0.481492	0.110555	0.377169	0.00297146	0.128621	0.0415546	0.0928531	0.00641227	0.481085	0.11108	0.374577	0.00297145	0.130332	0.0415546	0.0928531	0.00642142	0.480908	0.11108	0.373849	0.00297109	0.130461	0.0415546	0.0928531	0.00642108	0.480829	0.11108	0.373626	0.00297108	0.130453	0.0387211	0.0928531	0.00644315	0.480794	0.11108	0.373551	0.00297108	0.130455	0.0350969	0.0928531	0.00644316	0.486734	0.11108	0.373525	0.00297108	0.130454	0.0267584	0.0928531	0.00644316	0.486707	0.11108	0.373516	0.00297108	0.131138	0.0137683	0.0928531	0.00644316	0.4867	0.11108	0.376766	0.00297108	0.131138	0.0129797	0.0928531	0.00644316	0.361572	0.11108	0.376743	0.00297108	0.131138	0.0129791	0.0928531	0.00644316	0.318155	0.11108	0.376745	0.00297108	0.131138	0.0129897	0.0928531	0.00644316	0.319798	0.11108	0.376744	0.00297108	0.131138	0.0129897	0.0928531	0.00644316	0.321456	0.11108	0.368893	0.00297108	0.131138	0.0129897	0.0928531	0.00644316	0.323018	0.11108	0.35434	0.00297108	0.131138	0.0129897	0.0928531	0.00644316	0.32433	0.11108	0.29721	0.00297108	0.131138	0.0129897	0.0928531	0.00644316	0.334284	0.11108	0.0124049	0.00297108	0.131138	0.0129897	0.0928531	0.00644316	0.33447	0.11108	0.00750011	0.00297108	0.131138	0.0129897	0.0928531	0.00644316	0.334471	0.11003	0.0074888	0.00297108	0.130562	0.0129897	0.0928531	0.00644316	0.334471	0.109871	0.00728382	0.00297108	0.130487	0.0129897	0.0928531	0.00644316	0.334471	0.109836	0.00728364	0.00297108	0.13048	0.0129897	0.0928531	0.00644316	0.334471	0.109827	0.00826125	0.00297108	0.130479	0.0129897	0.0928531	0.00644316	0.334471	0.109825	0.00830611	0.00297108	0.130479	0	0	0	0	0	0	0	0	0.462407	0.462407	0.462407	0.462407	0.462407	0.462407	0.462407	0.462407	0.460134	0.460134	0.460134	0.460134	0.460134	0.460134	0.460134	0.460134	0.459317	0.459317	0.459317	0.459317	0.459317	0.459317	0.459317	0.459317	0.463011	0.463011	0.463011	0.463011	0.463011	0.463011	0.463011	0.463011	0.463027	0.463027	0.463027	0.463027	0.463027	0.463027	0.463027	0.463027	0.463026	0.463026	0.463026	0.463026	0.463026	0.463026	0.463026	0.463026	0.463026	0.463026	0.463026	0.463026	0.463026	0.463026	0.463026	0.463026	0.463026	0.463026	0.463026	0.463026	0.463026	0.463026	0.463026	0.463026	0.463026	0.463026	0.463026	0.463026	0.463026	0.463026	0.463026	0.463026	1.26675	0.424273	0.132617	0.870395	0.426238	0.907182	0.435019	0.812955	1.32409	0.486651	0.261515	0.711263	0.496219	0.780233	0.899974	1.1278	1.33374	0.501265	0.428693	0.85218	0.32671	0.942827	0.828112	1.12557	1.3355	0.507639	0.882079	0.644695	0.341185	1.11457	0.808097	1.12683	1.34926	0.500285	0.836	0.8074	0.320627	0.85605	0.806964	1.11759	1.23929	0.499267	0.851583	0.534676	0.315487	0.520902	0.809334	0.972561	1.08423	0.498967	0.856289	0.534293	0.315107	0.515749	0.809087	0.870878	1.09539	0.498548	0.829448	0.537468	0.310566	0.526829	0.80907	0.823139	1.09918	0.498434	0.891558	0.537798	0.310158	0.527711	0.809079	0.828477	0.873645	0.48898	0.834886	0.537819	0.304431	0.52775	0.809073	0.998933	0.387338	0.31369	1.13957	0.529386	0.290237	0.524184	0.809223	0.722684	0.353012	0.125958	0.822832	0.528638	0.154287	0.524174	0.809746	0.266167	0.118167	0.0763867	0.657221	0.528537	0.0854985	0.524164	0.756948	0.269797	0.0402844	0.0765841	0.104532	0.528527	0.0847206	0.524165	0.688919	0.271659	0.0397627	0.0684625	0.0987523	0.528525	0.0656661	0.524164	0.297169	0.243323	0.0402232	0.0766514	0.00500391	0.528525	0.0835957	0.524164	0.0216123	0.103912	0.0402319	0.076642	0.00102411	0.535467	0.0846272	0.526863	0.0247625	0.101995	0.0402331	0.0766426	0.00235141	0.53571	0.0846514	0.526863	0.0248386	0.101971	0.0402333	0.0766427	0.00537426	0.530226	0.0846519	0.526863	0.0248393	0.101972	0.0402333	0.0766427	0.00536209	0.529041	0.0846519	0.526863	0.0248393	0.0999169	0.0402333	0.0768347	0.00536293	0.528608	0.0850507	0.524654	0.0248393	0.101159	0.0402333	0.0768346	0.0053704	0.528421	0.0850508	0.524105	0.0248637	0.101257	0.0402333	0.0768346	0.00537013	0.528337	0.0850508	0.523938	0.0248638	0.101251	0.0374222	0.0768346	0.00538835	0.528299	0.0850508	0.523881	0.0248638	0.101252	0.0338269	0.0768346	0.00538836	0.534662	0.0850508	0.523862	0.0248638	0.101252	0.0256492	0.0768346	0.00538836	0.53463	0.0850508	0.523855	0.0248638	0.101776	0.0140925	0.0768346	0.00538836	0.534622	0.0850508	0.526497	0.0248638	0.101776	0.0136026	0.0768346	0.00538836	0.39513	0.0850508	0.52647	0.0248638	0.101776	0.0136021	0.0768346	0.00538836	0.346931	0.0850508	0.52647	0.0248638	0.101776	0.0136074	0.0768346	0.00538836	0.34859	0.0850508	0.526469	0.0248638	0.101776	0.0136074	0.0768346	0.00538836	0.350264	0.0850508	0.52046	0.0248638	0.101776	0.0136074	0.0768346	0.00538836	0.351839	0.0850508	0.509448	0.0248638	0.101776	0.0136074	0.0768346	0.00538836	0.353161	0.0850508	0.468373	0.0248638	0.101776	0.0136074	0.0768346	0.00538836	0.363129	0.0850508	0.39444	0.0248638	0.101776	0.0136074	0.0768346	0.00538836	0.363307	0.0850508	0.397777	0.0248638	0.101776	0.0136074	0.0768346	0.00538836	0.363307	0.0842456	0.397725	0.0248638	0.101343	0.0136074	0.0768346	0.00538836	0.363307	0.0841231	0.398116	0.0248638	0.101288	0.0136074	0.0768346	0.00538836	0.363307	0.0840962	0.398113	0.0248638	0.101283	0.0136074	0.0768346	0.00538836	0.363307	0.084089	0.396266	0.0248638	0.101282	0.0136074	0.0768346	0.00538836	0.363307	0.084087	0.396148	0.0248638	0.101282	0	0	0	0	0	0	0	0	0.189778	0.189778	0.189778	0.189778	0.189778	0.189778	0.189778	0.189778	0.188947	0.188947	0.188947	0.188947	0.188947	0.188947	0.188947	0.188947	0.188589	0.188589	0.188589	0.188589	0.188589	0.188589	0.188589	0.188589	0.190208	0.190208	0.190208	0.190208	0.190208	0.190208	0.190208	0.190208	0.19022	0.19022	0.19022	0.19022	0.19022	0.19022	0.19022	0.19022	0.190219	0.190219	0.190219	0.190219	0.190219	0.190219	0.190219	0.190219	0.190219	0.190219	0.190219	0.190219	0.190219	0.190219	0.190219	0.190219	0.190219	0.190219	0.190219	0.190219	0.190219	0.190219	0.190219	0.190219	0.190219	0.190219	0.190219	0.190219	0.190219	0.190219	0.190219	0.190219	0.277815	-0.141864	0.0692186	0.496777	0.360569	0.470142	0.243984	0.5516	0.284926	-0.20181	0.233594	0.412464	0.463627	0.365001	0.43543	0.744976	0.280738	-0.214349	0.355118	0.489187	0.393665	0.527526	0.364118	0.743597	0.279226	-0.207292	0.212707	0.372882	0.404938	0.590081	0.350871	0.744369	0.273615	-0.214516	0.184479	0.464599	0.394191	0.492319	0.350406	0.732328	0.223892	-0.21521	0.190444	0.312968	0.386504	0.287167	0.351659	0.55363	0.139995	-0.214941	0.197272	0.313522	0.386073	0.28346	0.351716	0.428383	0.138162	-0.214162	0.1824	0.315593	0.379203	0.290654	0.351693	0.369585	0.149434	-0.212419	0.217923	0.315794	0.378513	0.291252	0.351708	0.376225	0.44257	-0.209619	0.186387	0.315808	0.371171	0.291278	0.351699	0.588349	-0.0489083	-0.125731	0.360275	0.311208	0.353264	0.289212	0.351934	0.492221	-0.00646859	-0.0531154	0.178104	0.310805	0.178669	0.28921	0.353694	0.309173	0.00566479	-0.0319724	-0.0303062	0.310751	0.0864468	0.289204	0.387268	0.317685	0.00688388	-0.0320572	-0.00829928	0.310746	0.0841505	0.289204	0.351701	0.320459	0.00677064	-0.0285315	-0.0397867	0.310745	0.0643678	0.289204	0.156324	0.297128	0.00659767	-0.0320841	-0.000667804	0.310745	0.0830312	0.289204	0.010737	0.125944	0.00659985	-0.03208	0.000489312	0.314529	0.0840638	0.290754	0.0114367	0.123566	0.00660018	-0.0320802	-0.000121852	0.314661	0.0840883	0.290754	0.0114598	0.123535	0.00660022	-0.0320803	-0.00137258	0.311386	0.0840888	0.290754	0.01146	0.123536	0.00660023	-0.0320803	-0.00136838	0.310653	0.0840888	0.290754	0.01146	0.120977	0.00660024	-0.0321628	-0.00136875	0.310384	0.0845041	0.289404	0.01146	0.12254	0.00660024	-0.0321628	-0.00137176	0.310267	0.0845039	0.289057	0.0114703	0.12266	0.00660024	-0.0321628	-0.00137162	0.310214	0.0845039	0.288952	0.0114703	0.122652	0.00588468	-0.0321628	-0.00138	0.310191	0.0845039	0.288916	0.0114703	0.122654	0.00495672	-0.0321628	-0.00138	0.314081	0.0845039	0.288904	0.0114703	0.122654	0.0030102	-0.0321628	-0.00138	0.314065	0.0845039	0.288899	0.0114703	0.123293	0.00115912	-0.0321628	-0.00138	0.31406	0.0845039	0.290534	0.0114703	0.123293	0.0011884	-0.0321628	-0.00138	0.239221	0.0845039	0.290519	0.0114703	0.123293	0.00118844	-0.0321628	-0.00138	0.214914	0.0845039	0.290519	0.0114703	0.123293	0.00118041	-0.0321628	-0.00138	0.216046	0.0845039	0.290519	0.0114703	0.123293	0.00118041	-0.0321628	-0.00138	0.217187	0.0845039	0.28674	0.0114703	0.123293	0.00118041	-0.0321628	-0.00138	0.218262	0.0845039	0.279799	0.0114703	0.123293	0.00118041	-0.0321628	-0.00138	0.219165	0.0845039	0.253546	0.0114703	0.123293	0.00118041	-0.0321628	-0.00138	0.226107	0.0845039	0.182843	0.0114703	0.123293	0.00118041	-0.0321628	-0.00138	0.226243	0.0845039	0.183744	0.0114703	0.123293	0.00118041	-0.0321628	-0.00138	0.226244	0.0837744	0.183719	0.0114703	0.122759	0.00118041	-0.0321628	-0.00138	0.226244	0.0836715	0.183872	0.0114703	0.12269	0.00118041	-0.0321628	-0.00138	0.226244	0.0836501	0.183871	0.0114703	0.122683	0.00118041	-0.0321628	-0.00138	0.226244	0.0836444	0.183148	0.0114703	0.122683	0.00118041	-0.0321628	-0.00138	0.226244	0.0836429	0.183099	0.0114703	0.122683	0	0	0	0	0	0	0	0	-0.347323	-0.347323	-0.347323	-0.347323	-0.347323	-0.347323	-0.347323	-0.347323	-0.344552	-0.344552	-0.344552	-0.344552	-0.344552	-0.344552	-0.344552	-0.344552	-0.344058	-0.344058	-0.344058	-0.344058	-0.344058	-0.344058	-0.344058	-0.344058	-0.348417	-0.348417	-0.348417	-0.348417	-0.348417	-0.348417	-0.348417	-0.348417	-0.348434	-0.348434	-0.348434	-0.348434	-0.348434	-0.348434	-0.348434	-0.348434	-0.34843	-0.34843	-0.34843	-0.34843	-0.34843	-0.34843	-0.34843	-0.34843	-0.34843	-0.34843	-0.34843	-0.34843	-0.34843	-0.34843	-0.34843	-0.34843	-0.34843	-0.34843	-0.34843	-0.34843	-0.34843	-0.34843	-0.34843	-0.34843	-0.34843	-0.34843	-0.34843	-0.34843	-0.34843	-0.34843	-0.34843	-0.34843	-0.194289	-0.360467	-0.21275	0.00228935	-0.809792	0.147362	0.0393153	-1.21912	-0.205376	-0.409565	-0.518348	0.149187	-0.769263	-0.549621	-1.00189	-1.63432	-0.213583	-0.426019	-0.89443	0.176417	-0.832782	0.0862077	-0.783403	-1.63118	-0.215883	-0.420606	-1.31452	0.140645	-0.828076	-0.199471	-0.801393	-1.6329	-0.227238	-0.42513	-1.27479	0.167981	-0.831779	0.193237	-0.800324	-1.60751	-0.238323	-0.426328	-1.29079	0.0974288	-0.815833	0.00957783	-0.804463	-1.22995	-0.268813	-0.426296	-1.25316	0.093711	-0.815104	0.00190947	-0.803875	-0.965322	-0.274944	-0.427577	-1.26002	0.0932587	-0.803261	0.0114584	-0.803829	-0.840977	-0.264445	-0.429402	-1.24474	0.0932814	-0.802089	0.0124368	-0.803857	-0.855027	0.138322	-0.419951	-1.25853	0.093277	-0.78615	0.0124786	-0.803839	-1.30313	-0.20233	-0.278509	-1.18669	0.0902178	-0.747532	0.0115311	-0.804297	-1.07717	-0.143414	-0.108736	-1.26152	0.0899191	-0.36513	0.011556	-0.807217	-0.65495	-0.0396064	-0.0658302	-0.773167	0.0898748	-0.201332	0.0115526	-0.822205	-0.672554	-0.00823763	-0.0659995	-0.128	0.0898703	-0.198057	0.0115532	-0.747234	-0.678371	-0.00815908	-0.0589843	-0.0868612	0.0898697	-0.152168	0.0115532	-0.330306	-0.628007	-0.00852328	-0.0660589	-0.00558698	0.0898696	-0.195399	0.0115532	-0.0261552	-0.266282	-0.00852428	-0.0660503	-0.00150496	0.0924036	-0.197846	0.0121568	-0.0278876	-0.261259	-0.0085244	-0.0660508	-0.00230101	0.0924995	-0.197904	0.0121514	-0.0279529	-0.261194	-0.00852442	-0.0660509	-0.00447063	0.0918036	-0.197905	0.0121532	-0.0279532	-0.261196	-0.00852442	-0.0660509	-0.00445975	0.0917592	-0.197905	0.0121528	-0.0279532	-0.255792	-0.00852442	-0.066216	-0.00446054	0.0917538	-0.198863	0.0109836	-0.0279532	-0.25909	-0.00852442	-0.066216	-0.00446719	0.0917523	-0.198863	0.0105999	-0.027977	-0.259344	-0.00852442	-0.066216	-0.00446696	0.0917515	-0.198863	0.0104823	-0.027977	-0.259328	-0.0082234	-0.066216	-0.00448107	0.0917512	-0.198863	0.0104423	-0.027977	-0.259331	-0.00786042	-0.066216	-0.00448108	0.0921584	-0.198863	0.0104286	-0.027977	-0.259331	-0.00693236	-0.066216	-0.00448108	0.092136	-0.198863	0.0104239	-0.027977	-0.260683	-0.00605941	-0.066216	-0.00448108	0.0921375	-0.198863	0.0119872	-0.027977	-0.260681	-0.00620108	-0.066216	-0.00448108	0.0324898	-0.198863	0.0119828	-0.027977	-0.260681	-0.00620088	-0.066216	-0.00448108	0.00290869	-0.198863	0.0119842	-0.027977	-0.260681	-0.00621146	-0.066216	-0.00448108	0.00255805	-0.198863	0.0119839	-0.027977	-0.260681	-0.00621147	-0.066216	-0.00448108	0.00221254	-0.198863	0.00792407	-0.027977	-0.260681	-0.00621147	-0.066216	-0.00448108	0.00187958	-0.198863	0.000273848	-0.027977	-0.260681	-0.00621147	-0.066216	-0.00448108	0.00159591	-0.198863	-0.0314586	-0.027977	-0.260681	-0.00621147	-0.066216	-0.00448108	-0.0011458	-0.198863	-0.291242	-0.027977	-0.260681	-0.00621147	-0.066216	-0.00448108	-0.00124981	-0.198863	-0.299284	-0.027977	-0.260681	-0.00621147	-0.066216	-0.00448108	-0.00125149	-0.197053	-0.299256	-0.027977	-0.259555	-0.00621147	-0.066216	-0.00448108	-0.00125152	-0.196786	-0.299787	-0.027977	-0.259409	-0.00621147	-0.066216	-0.00448108	-0.00125152	-0.196729	-0.299785	-0.027977	-0.259395	-0.00621147	-0.066216	-0.00448108	-0.00125152	-0.196714	-0.297268	-0.027977	-0.259394	-0.00621147	-0.066216	-0.00448108	-0.00125152	-0.19671	-0.297127	-0.027977	-0.259393	0	0	0	0	0	0	0	0	-0.199777	-0.199777	-0.199777	-0.199777	-0.199777	-0.199777	-0.199777	-0.199777	-0.196944	-0.196944	-0.196944	-0.196944	-0.196944	-0.196944	-0.196944	-0.196944	-0.196199	-0.196199	-0.196199	-0.196199	-0.196199	-0.196199	-0.196199	-0.196199	-0.20007	-0.20007	-0.20007	-0.20007	-0.20007	-0.20007	-0.20007	-0.20007	-0.200074	-0.200074	-0.200074	-0.200074	-0.200074	-0.200074	-0.200074	-0.200074	-0.200074	-0.200074	-0.200074	-0.200074	-0.200074	-0.200074	-0.200074	-0.200074	-0.200074	-0.200074	-0.200074	-0.200074	-0.200074	-0.200074	-0.200074	-0.200074	-0.200074	-0.200074	-0.200074	-0.200074	-0.200074	-0.200074	-0.200074	-0.200074	-0.200074	-0.200074	-0.200074	-0.200074	-0.200074	-0.200074	-0.200074	-0.200074	-0.691973	-0.4909	-0.11025	-0.157486	-0.308061	-0.206125	-0.0730893	-0.263007	-0.728013	-0.593315	-0.200767	-0.124004	-0.339859	0.0021868	-0.109199	-0.308427	-0.739936	-0.617	-0.446217	-0.14073	-0.357496	-0.13349	0.0434363	-0.307801	-0.742899	-0.614707	-0.960271	-0.111032	-0.361983	-0.103217	0.0495326	-0.30808	-0.759534	-0.616495	-0.97474	-0.135851	-0.357597	-0.14268	0.0495425	-0.296751	-0.726702	-0.616831	-0.975162	-0.0986328	-0.351052	-0.0667423	0.0475252	-0.134508	-0.695014	-0.616487	-0.983316	-0.0998708	-0.350803	-0.0646813	0.0483221	-0.0208103	-0.705564	-0.616396	-0.977774	-0.100829	-0.346886	-0.0678627	0.0483388	0.0325589	-0.696655	-0.616202	-0.988848	-0.100907	-0.346497	-0.0681567	0.0483294	0.0264938	-0.210917	-0.604592	-0.977539	-0.100913	-0.339775	-0.0681694	0.0483352	-0.16736	-0.352937	-0.387053	-1.03118	-0.0998611	-0.323357	-0.0675504	0.0481343	-0.219528	-0.281331	-0.155067	-0.977257	-0.0997775	-0.161989	-0.0675539	0.0463891	-0.269999	-0.0858905	-0.0934412	-0.76897	-0.0997676	-0.0961176	-0.067552	-0.0411949	-0.280032	-0.024042	-0.0936854	-0.126493	-0.0997665	-0.0953993	-0.0675522	-0.0364851	-0.282826	-0.0237564	-0.0835038	-0.121564	-0.0997664	-0.0737503	-0.0675521	-0.0240725	-0.268248	-0.0242972	-0.0937677	-0.00590979	-0.0997664	-0.0941216	-0.0675521	-0.00544703	-0.113158	-0.0243017	-0.0937549	-0.00103377	-0.100626	-0.0952946	-0.0679993	-0.00446292	-0.11099	-0.0243023	-0.0937557	-0.00254199	-0.100654	-0.0953221	-0.0679984	-0.00445795	-0.110961	-0.0243024	-0.0937558	-0.00605479	-0.099514	-0.0953227	-0.0679988	-0.0044577	-0.110962	-0.0243024	-0.0937558	-0.00604012	-0.0992317	-0.0953227	-0.0679987	-0.00445771	-0.108622	-0.0243024	-0.0939939	-0.0060412	-0.0991249	-0.0957737	-0.0675006	-0.00445771	-0.11006	-0.0243024	-0.0939938	-0.00605043	-0.0990783	-0.0957738	-0.0673594	-0.00445909	-0.110169	-0.0243024	-0.0939938	-0.00605008	-0.0990574	-0.0957738	-0.0673162	-0.00445909	-0.110162	-0.0228742	-0.0939938	-0.00607221	-0.099048	-0.0957738	-0.0673015	-0.00445909	-0.110163	-0.021061	-0.0939938	-0.00607222	-0.100509	-0.0957738	-0.0672965	-0.00445909	-0.110163	-0.0167604	-0.0939938	-0.00607222	-0.100508	-0.0957738	-0.0672947	-0.00445909	-0.11074	-0.00961328	-0.0939938	-0.00607222	-0.100506	-0.0957738	-0.0679223	-0.00445909	-0.110739	-0.00916461	-0.0939938	-0.00607222	-0.0844806	-0.0957738	-0.0679181	-0.00445909	-0.110739	-0.00916417	-0.0939938	-0.00607222	-0.0811995	-0.0957738	-0.0679184	-0.00445909	-0.110739	-0.0091783	-0.0939938	-0.00607222	-0.0817447	-0.0957738	-0.0679183	-0.00445909	-0.110739	-0.00917832	-0.0939938	-0.00607222	-0.0822928	-0.0957738	-0.0663938	-0.00445909	-0.110739	-0.00917832	-0.0939938	-0.00607222	-0.0828111	-0.0957738	-0.0635722	-0.00445909	-0.110739	-0.00917832	-0.0939938	-0.00607222	-0.0832478	-0.0957738	-0.0524615	-0.00445909	-0.110739	-0.00917832	-0.0939938	-0.00607222	-0.0867306	-0.0957738	0.00549577	-0.00445909	-0.110739	-0.00917832	-0.0939938	-0.00607222	-0.0868114	-0.0957738	0.00658763	-0.00445909	-0.110739	-0.00917832	-0.0939938	-0.00607222	-0.086812	-0.0948603	0.00658892	-0.00445909	-0.110255	-0.00917832	-0.0939938	-0.00607222	-0.086812	-0.0947208	0.00663969	-0.00445909	-0.110192	-0.00917832	-0.0939938	-0.00607222	-0.086812	-0.0946902	0.00663966	-0.00445909	-0.110185	-0.00917832	-0.0939938	-0.00607222	-0.086812	-0.0946819	0.00639788	-0.00445909	-0.110185	-0.00917832	-0.0939938	-0.00607222	-0.086812	-0.0946796	0.00638611	-0.00445909	-0.110185	0	0	0	0	0	0	0	0	0.262718	0.262718	0.262718	0.262718	0.262718	0.262718	0.262718	0.262718	0.260496	0.260496	0.260496	0.260496	0.260496	0.260496	0.260496	0.260496	0.259607	0.259607	0.259607	0.259607	0.259607	0.259607	0.259607	0.259607	0.262698	0.262698	0.262698	0.262698	0.262698	0.262698	0.262698	0.262698	0.262702	0.262702	0.262702	0.262702	0.262702	0.262702	0.262702	0.262702	0.262703	0.262703	0.262703	0.262703	0.262703	0.262703	0.262703	0.262703	0.262703	0.262703	0.262703	0.262703	0.262703	0.262703	0.262703	0.262703	0.262703	0.262703	0.262703	0.262703	0.262703	0.262703	0.262703	0.262703	0.262703	0.262703	0.262703	0.262703	0.262703	0.262703	0.262703	0.262703	1.30652	0.44661	0.0507024	0.742481	0.0575681	0.898625	0.390259	0.0178216	1.36767	0.536682	0.0332779	0.698474	0.167755	0.173684	0.0629159	0.00937905	1.37837	0.554498	0.125374	0.827853	0.0281843	0.824385	0.0162394	0.00929665	1.38041	0.560799	0.571954	0.635281	0.0455508	0.727962	-0.0148085	0.00931032	1.39561	0.553996	0.578204	0.787239	0.0251922	0.843214	-0.01489	0.00851864	1.28503	0.552801	0.578682	0.520678	0.0255946	0.424221	-0.0141579	-0.00250645	1.1307	0.552364	0.613896	0.519196	0.0255566	0.413799	-0.0146269	-0.0102375	1.14277	0.55129	0.586072	0.521976	0.0260952	0.430535	-0.0146254	-0.0137894	1.14543	0.550081	0.648672	0.522289	0.0261707	0.432047	-0.0146271	-0.0133928	0.872777	0.54041	0.590698	0.522307	0.0260888	0.432113	-0.0146261	-0.000205222	0.415476	0.341156	0.89514	0.513596	0.0255607	0.428485	-0.0146224	0.00775123	0.374222	0.13836	0.580005	0.512814	0.0245882	0.428498	-0.0144332	0.0180451	0.124346	0.0834827	0.583565	0.512708	0.0183473	0.428487	0.0240972	0.0188002	0.0417765	0.083701	0.0928367	0.512697	0.0190667	0.428488	0.0216481	0.0189993	0.0412371	0.0746335	0.107651	0.512695	0.0153731	0.428487	0.012076	0.0182022	0.041744	0.0837738	0.00463226	0.512695	0.0188218	0.428487	0.00267762	0.00766234	0.041753	0.0837628	0.000635608	0.51987	0.0190423	0.431139	0.00274157	0.00751453	0.0417543	0.0837635	0.00220243	0.520124	0.0190473	0.431135	0.00274528	0.00751254	0.0417544	0.0837636	0.00562618	0.514859	0.0190474	0.431137	0.00274526	0.00751259	0.0417545	0.0837636	0.00561321	0.513755	0.0190474	0.431136	0.00274527	0.00735293	0.0417545	0.0839762	0.00561413	0.513355	0.0191245	0.428404	0.00274527	0.00745134	0.0417545	0.0839762	0.00562225	0.513182	0.0191247	0.427648	0.00274764	0.00745874	0.0417545	0.0839762	0.00562194	0.513105	0.0191247	0.427417	0.00274764	0.00745829	0.0388536	0.0839762	0.00564265	0.51307	0.0191247	0.427338	0.00274764	0.00745838	0.0351397	0.0839762	0.00564266	0.519053	0.0191247	0.427312	0.00274764	0.00745836	0.0266228	0.0839762	0.00564266	0.519015	0.0191247	0.427303	0.00274764	0.00749747	0.0134711	0.0839762	0.00564266	0.519009	0.0191247	0.430708	0.00274764	0.00749743	0.0126831	0.0839762	0.00564266	0.37044	0.0191247	0.430682	0.00274764	0.00749743	0.0126825	0.0839762	0.00564266	0.315486	0.0191247	0.430683	0.00274764	0.00749743	0.0126905	0.0839762	0.00564266	0.316911	0.0191247	0.430683	0.00274764	0.00749743	0.0126905	0.0839762	0.00564266	0.318351	0.0191247	0.42252	0.00274764	0.00749743	0.0126905	0.0839762	0.00564266	0.319703	0.0191247	0.407398	0.00274764	0.00749743	0.0126905	0.0839762	0.00564266	0.320838	0.0191247	0.348373	0.00274764	0.00749743	0.0126905	0.0839762	0.00564266	0.329183	0.0191247	0.0750994	0.00274764	0.00749743	0.0126905	0.0839762	0.00564266	0.329314	0.0191247	0.0711369	0.00274764	0.00749743	0.0126905	0.0839762	0.00564266	0.329314	0.018899	0.0711181	0.00274764	0.00746445	0.0126905	0.0839762	0.00564266	0.329314	0.0188597	0.0709932	0.00274764	0.00746013	0.0126905	0.0839762	0.00564266	0.329314	0.0188504	0.0709926	0.00274764	0.00745971	0.0126905	0.0839762	0.00564266	0.329314	0.0188478	0.0715915	0.00274764	0.00745968	0.0126905	0.0839762	0.00564266	0.329314	0.0188471	0.0716137	0.00274764	0.00745967	0	0	0	0	0	0	0	0	0.401786	0.401786	0.401786	0.401786	0.401786	0.401786	0.401786	0.401786	0.398437	0.398437	0.398437	0.398437	0.398437	0.398437	0.398437	0.398437	0.397621	0.397621	0.397621	0.397621	0.397621	0.397621	0.397621	0.397621	0.402532	0.402532	0.402532	0.402532	0.402532	0.402532	0.402532	0.402532	0.402544	0.402544	0.402544	0.402544	0.402544	0.402544	0.402544	0.402544	0.402542	0.402542	0.402542	0.402542	0.402542	0.402542	0.402542	0.402542	0.402542	0.402542	0.402542	0.402542	0.402542	0.402542	0.402542	0.402542	0.402542	0.402542	0.402542	0.402542	0.402542	0.402542	0.402542	0.402542	0.402542	0.402542	0.402542	0.402542	0.402542	0.402542	0.402542	0.402542	0.933919	0.686627	0.184237	0.280221	0.559986	0.267139	0.121863	0.840885	0.98216	0.819191	0.352555	0.154521	0.539824	0.48714	0.77665	1.12513	0.998609	0.851661	0.665176	0.185294	0.522587	0.253219	0.604439	1.12289	1.00272	0.847903	1.40589	0.137412	0.524349	0.433505	0.606236	1.1241	1.02566	0.850581	1.3835	0.175714	0.51864	0.178745	0.605363	1.10838	0.982894	0.851103	1.39647	0.123977	0.50944	0.156813	0.608826	0.873146	0.943105	0.850637	1.38148	0.125782	0.509005	0.158632	0.608034	0.708263	0.957578	0.850575	1.37548	0.127058	0.502799	0.157815	0.608008	0.630805	0.944956	0.850391	1.38829	0.127155	0.502211	0.157653	0.608023	0.639546	0.269678	0.834311	1.37555	0.127164	0.492446	0.157646	0.608013	0.918391	0.483871	0.534663	1.43969	0.125975	0.468616	0.156965	0.608277	0.737128	0.384358	0.214426	1.37462	0.125884	0.234259	0.156951	0.609801	0.411185	0.117035	0.129597	1.07118	0.125874	0.138594	0.15695	0.610353	0.421484	0.0325683	0.129934	0.17637	0.125872	0.137498	0.15695	0.554936	0.425029	0.0321834	0.115973	0.167913	0.125872	0.106296	0.15695	0.24446	0.391725	0.0329293	0.130048	0.00826326	0.125872	0.135655	0.15695	0.0207452	0.166254	0.0329353	0.130031	0.00146228	0.126843	0.137347	0.157515	0.0224463	0.163127	0.0329361	0.130032	0.00352826	0.126873	0.137387	0.157518	0.0225036	0.163087	0.0329362	0.130032	0.00836303	0.125435	0.137388	0.157517	0.0225038	0.163088	0.0329362	0.130032	0.00834275	0.125072	0.137388	0.157517	0.0225039	0.159725	0.0329363	0.13036	0.00834424	0.124933	0.138038	0.157353	0.0225039	0.161775	0.0329363	0.13036	0.00835699	0.124873	0.138038	0.157354	0.0225234	0.161933	0.0329363	0.13036	0.00835651	0.124846	0.138038	0.157354	0.0225234	0.161923	0.0310231	0.13036	0.00838699	0.124834	0.138038	0.157355	0.0225234	0.161925	0.0285992	0.13036	0.008387	0.126705	0.138038	0.157355	0.0225234	0.161925	0.0228754	0.13036	0.008387	0.126705	0.138038	0.157355	0.0225234	0.162768	0.0140563	0.13036	0.008387	0.126702	0.138038	0.157478	0.0225234	0.162768	0.0136463	0.13036	0.008387	0.111233	0.138038	0.157471	0.0225234	0.162768	0.0136457	0.13036	0.008387	0.110302	0.138038	0.15747	0.0225234	0.162768	0.013664	0.13036	0.008387	0.111017	0.138038	0.15747	0.0225234	0.162768	0.013664	0.13036	0.008387	0.111734	0.138038	0.157415	0.0225234	0.162768	0.013664	0.13036	0.008387	0.112412	0.138038	0.157409	0.0225234	0.162768	0.013664	0.13036	0.008387	0.112984	0.138038	0.158811	0.0225234	0.162768	0.013664	0.13036	0.008387	0.117596	0.138038	0.251452	0.0225234	0.162768	0.013664	0.13036	0.008387	0.117706	0.138038	0.256059	0.0225234	0.162768	0.013664	0.13036	0.008387	0.117707	0.136726	0.256031	0.0225234	0.162066	0.013664	0.13036	0.008387	0.117707	0.136526	0.256388	0.0225234	0.161975	0.013664	0.13036	0.008387	0.117707	0.136483	0.256386	0.0225234	0.161966	0.013664	0.13036	0.008387	0.117707	0.136471	0.254696	0.0225234	0.161965	0.013664	0.13036	0.008387	0.117707	0.136467	0.254597	0.0225234	0.161965	0	0	0	0	0	0	0	0	0.0921463	0.0921463	0.0921463	0.0921463	0.0921463	0.0921463	0.0921463	0.0921463	0.0923675	0.0923675	0.0923675	0.0923675	0.0923675	0.0923675	0.0923675	0.0923675	0.0927657	0.0927657	0.0927657	0.0927657	0.0927657	0.0927657	0.0927657	0.0927657	0.0924343	0.0924343	0.0924343	0.0924343	0.0924343	0.0924343	0.0924343	0.0924343	0.0924328	0.0924328	0.0924328	0.0924328	0.0924328	0.0924328	0.0924328	0.0924328	0.0924311	0.0924311	0.0924311	0.0924311	0.0924311	0.0924311	0.0924311	0.0924311	0.0924311	0.0924311	0.0924311	0.0924311	0.0924311	0.0924311	0.0924311	0.0924311	0.0924311	0.0924311	0.0924311	0.0924311	0.0924311	0.0924311	0.0924311	0.0924311	0.0924311	0.0924311	0.0924311	0.0924311	0.0924311	0.0924311	0.0924311	0.0924311	-0.0736559	0.497788	0.0456746	-0.518872	0.0107846	-0.615003	-0.279801	0.344486	-0.0677668	0.621605	-0.0122558	-0.570674	-0.225427	0.369895	0.624239	0.526448	-0.0551174	0.652265	-0.0372673	-0.662701	-0.173154	-0.579194	0.671597	0.525307	-0.0512399	0.639507	0.517925	-0.518789	-0.194591	-0.275216	0.706736	0.525989	-0.033942	0.651498	0.489207	-0.633653	-0.180404	-0.683954	0.705817	0.532391	0.0264689	0.652934	0.503684	-0.427125	-0.176139	-0.268069	0.706866	0.614125	0.140618	0.652421	0.44937	-0.426448	-0.175943	-0.255047	0.706798	0.67136	0.148871	0.651662	0.471416	-0.428866	-0.171816	-0.273616	0.706809	0.698113	0.12679	0.649672	0.420316	-0.429129	-0.171349	-0.275394	0.706801	0.695017	-0.579388	0.638726	0.466119	-0.429145	-0.168137	-0.27547	0.706805	0.595218	0.257949	0.400025	0.219837	-0.422234	-0.160233	-0.27243	0.70664	0.310585	0.155059	0.16382	0.477185	-0.421616	-0.0852746	-0.27246	0.704186	-0.116187	0.0354747	0.0993327	0.55014	-0.421532	-0.0273192	-0.27245	0.511799	-0.125514	0.00174743	0.0995907	0.0954899	-0.421523	-0.0252876	-0.272451	0.467486	-0.127431	0.00177721	0.088991	0.125908	-0.421522	-0.018792	-0.272451	0.190547	-0.132319	0.0023254	0.0996768	0.00480464	-0.421522	-0.0249627	-0.272451	0.0134534	-0.0548059	0.0023243	0.0996649	0.000136673	-0.427214	-0.0252668	-0.274596	0.0171723	-0.0536961	0.0023241	0.0996657	0.00177729	-0.427415	-0.0252743	-0.274588	0.0172513	-0.05368	0.00232407	0.0996657	0.00545933	-0.423046	-0.0252744	-0.274591	0.0172521	-0.0536803	0.00232408	0.0996657	0.00544486	-0.422109	-0.0252744	-0.274591	0.0172521	-0.0524728	0.00232406	0.0999165	0.00544601	-0.421768	-0.0254132	-0.271895	0.0172521	-0.0532311	0.00232406	0.0999165	0.00545557	-0.421621	-0.0254129	-0.271097	0.0172708	-0.0532856	0.00232406	0.0999165	0.00545518	-0.421554	-0.0254129	-0.270853	0.0172708	-0.0532824	0.00271497	0.0999165	0.00547919	-0.421525	-0.0254129	-0.270769	0.0172708	-0.0532831	0.00324954	0.0999165	0.0054792	-0.426559	-0.0254129	-0.270741	0.0172708	-0.0532829	0.00419235	0.0999165	0.0054792	-0.426531	-0.0254129	-0.270731	0.0172708	-0.0535664	0.00506509	0.0999165	0.0054792	-0.426525	-0.0254129	-0.274185	0.0172708	-0.0535662	0.00518257	0.0999165	0.0054792	-0.307919	-0.0254129	-0.274165	0.0172708	-0.0535662	0.00518232	0.0999165	0.0054792	-0.264257	-0.0254129	-0.274167	0.0172708	-0.0535662	0.00519972	0.0999165	0.0054792	-0.265568	-0.0254129	-0.274167	0.0172708	-0.0535662	0.00519972	0.0999165	0.0054792	-0.266893	-0.0254129	-0.265612	0.0172708	-0.0535662	0.00519972	0.0999165	0.0054792	-0.268139	-0.0254129	-0.249673	0.0172708	-0.0535662	0.00519972	0.0999165	0.0054792	-0.269185	-0.0254129	-0.185852	0.0172708	-0.0535662	0.00519972	0.0999165	0.0054792	-0.276987	-0.0254129	0.207603	0.0172708	-0.0535662	0.00519972	0.0999165	0.0054792	-0.277121	-0.0254129	0.217029	0.0172708	-0.0535662	0.00519972	0.0999165	0.0054792	-0.277121	-0.0252507	0.217016	0.0172708	-0.0533217	0.00519972	0.0999165	0.0054792	-0.277121	-0.0252353	0.217555	0.0172708	-0.0532886	0.00519972	0.0999165	0.0054792	-0.277121	-0.0252333	0.217553	0.0172708	-0.0532855	0.00519972	0.0999165	0.0054792	-0.277121	-0.0252328	0.214996	0.0172708	-0.0532852	0.00519972	0.0999165	0.0054792	-0.277121	-0.0252327	0.214859	0.0172708	-0.0532852	0	0	0	0	0	0	0	0	-0.408343	-0.408343	-0.408343	-0.408343	-0.408343	-0.408343	-0.408343	-0.408343	-0.40633	-0.40633	-0.40633	-0.40633	-0.40633	-0.40633	-0.40633	-0.40633	-0.405523	-0.405523	-0.405523	-0.405523	-0.405523	-0.405523	-0.405523	-0.405523	-0.409102	-0.409102	-0.409102	-0.409102	-0.409102	-0.409102	-0.409102	-0.409102	-0.409123	-0.409123	-0.409123	-0.409123	-0.409123	-0.409123	-0.409123	-0.409123	-0.409121	-0.409121	-0.409121	-0.409121	-0.409121	-0.409121	-0.409121	-0.409121	-0.409121	-0.409121	-0.409121	-0.409121	-0.409121	-0.409121	-0.409121	-0.409121	-0.409121	-0.409121	-0.409121	-0.409121	-0.409121	-0.409121	-0.409121	-0.409121	-0.409121	-0.409121	-0.409121	-0.409121	-0.409121	-0.409121	-0.409121	-0.409121	-0.834669	0.0438041	-0.13763	-0.981952	-0.62683	-0.968905	-0.486253	-0.982829	-0.865049	0.102373	-0.402344	-0.819989	-0.800619	-0.715862	-0.837291	-1.33138	-0.862767	0.114276	-0.630713	-0.97426	-0.649498	-1.04923	-0.709797	-1.32888	-0.861324	0.102276	-0.593727	-0.742011	-0.670628	-1.16809	-0.683251	-1.33028	-0.858561	0.114806	-0.544012	-0.925004	-0.64855	-0.981094	-0.68232	-1.31058	-0.750992	0.116127	-0.556169	-0.620312	-0.636259	-0.570478	-0.684787	-1.01668	-0.58042	0.115867	-0.570493	-0.620914	-0.635547	-0.562982	-0.68474	-0.810683	-0.58191	0.114964	-0.540367	-0.624883	-0.62466	-0.577431	-0.684703	-0.713983	-0.598719	0.112637	-0.611427	-0.625277	-0.62358	-0.578634	-0.684726	-0.724891	-0.919744	0.11217	-0.54771	-0.625303	-0.61159	-0.578687	-0.684711	-1.07342	-0.0717497	0.0600996	-0.895504	-0.615968	-0.582267	-0.574568	-0.685088	-0.875109	-0.117628	0.0277463	-0.532148	-0.615146	-0.297267	-0.574563	-0.687783	-0.511584	-0.0501075	0.0165473	-0.191071	-0.615036	-0.147572	-0.574552	-0.729647	-0.524918	-0.0238681	0.0165929	-0.0256027	-0.615025	-0.144176	-0.574552	-0.662929	-0.529403	-0.0235259	0.0146807	0.0191978	-0.615023	-0.110583	-0.574552	-0.293044	-0.489121	-0.0234537	0.0166058	-0.000854384	-0.615023	-0.142259	-0.574552	-0.0207101	-0.207482	-0.0234598	0.0166035	-0.00102758	-0.622705	-0.144025	-0.577641	-0.0224102	-0.203574	-0.0234607	0.0166037	-0.000667975	-0.622973	-0.144067	-0.57764	-0.0224609	-0.203523	-0.0234609	0.0166037	-3.84726e-05	-0.616521	-0.144068	-0.577641	-0.0224612	-0.203525	-0.0234609	0.0166037	-3.98827e-05	-0.615093	-0.144068	-0.577641	-0.0224612	-0.19932	-0.0234609	0.016648	-3.96738e-05	-0.614569	-0.144773	-0.57494	-0.0224612	-0.201885	-0.0234609	0.016648	-3.82227e-05	-0.614342	-0.144772	-0.574246	-0.0224819	-0.202082	-0.0234609	0.016648	-3.83146e-05	-0.61424	-0.144772	-0.574034	-0.0224819	-0.20207	-0.0214717	0.016648	-3.33714e-05	-0.614194	-0.144772	-0.573962	-0.0224819	-0.202073	-0.0189097	0.016648	-3.33683e-05	-0.621801	-0.144772	-0.573937	-0.0224819	-0.202072	-0.0133024	0.016648	-3.33683e-05	-0.621768	-0.144772	-0.573929	-0.0224819	-0.203125	-0.00651403	0.016648	-3.33683e-05	-0.621758	-0.144772	-0.577201	-0.0224819	-0.203124	-0.0063527	0.016648	-3.33683e-05	-0.46874	-0.144772	-0.57717	-0.0224819	-0.203124	-0.00635257	0.016648	-3.33683e-05	-0.417811	-0.144772	-0.57717	-0.0224819	-0.203124	-0.00634365	0.016648	-3.33683e-05	-0.419954	-0.144772	-0.57717	-0.0224819	-0.203124	-0.00634366	0.016648	-3.33683e-05	-0.422115	-0.144772	-0.5696	-0.0224819	-0.203124	-0.00634366	0.016648	-3.33683e-05	-0.424151	-0.144772	-0.555687	-0.0224819	-0.203124	-0.00634366	0.016648	-3.33683e-05	-0.425861	-0.144772	-0.503016	-0.0224819	-0.203124	-0.00634366	0.016648	-3.33683e-05	-0.438926	-0.144772	-0.358187	-0.0224819	-0.203124	-0.00634366	0.016648	-3.33683e-05	-0.439176	-0.144772	-0.35984	-0.0224819	-0.203124	-0.00634366	0.016648	-3.33683e-05	-0.439177	-0.143497	-0.35979	-0.0224819	-0.202247	-0.00634366	0.016648	-3.33683e-05	-0.439177	-0.143314	-0.360086	-0.0224819	-0.202134	-0.00634366	0.016648	-3.33683e-05	-0.439177	-0.143276	-0.360083	-0.0224819	-0.202123	-0.00634366	0.016648	-3.33683e-05	-0.439177	-0.143266	-0.358691	-0.0224819	-0.202122	-0.00634366	0.016648	-3.33683e-05	-0.439177	-0.143263	-0.358597	-0.0224819	-0.202122	0	0	0	0	0	0	0	0	0.306192	0.306192	0.306192	0.306192	0.306192	0.306192	0.306192	0.306192	0.304529	0.304529	0.304529	0.304529	0.304529	0.304529	0.304529	0.304529	0.304121	0.304121	0.304121	0.304121	0.304121	0.304121	0.304121	0.304121	0.30688	0.30688	0.30688	0.30688	0.30688	0.30688	0.30688	0.30688	0.306893	0.306893	0.306893	0.306893	0.306893	0.306893	0.306893	0.306893	0.306891	0.306891	0.306891	0.306891	0.306891	0.306891	0.306891	0.306891	0.306891	0.306891	0.306891	0.306891	0.306891	0.306891	0.306891	0.306891	0.306891	0.306891	0.306891	0.306891	0.306891	0.306891	0.306891	0.306891	0.306891	0.306891	0.306891	0.306891	0.306891	0.306891	0.306891	0.306891	0.464152	0.261001	0.130746	0.296587	0.480866	0.234719	0.131349	0.832558	0.485682	0.29408	0.302282	0.172516	0.477903	0.561825	0.80136	1.1399	0.491536	0.304162	0.496034	0.209622	0.439326	0.289073	0.701176	1.13769	0.492879	0.304211	0.793071	0.154104	0.441486	0.498217	0.703509	1.13893	0.501106	0.303441	0.754064	0.197655	0.436291	0.202616	0.702563	1.12592	0.470482	0.303572	0.767674	0.135494	0.42829	0.179493	0.70505	0.928058	0.432429	0.303483	0.749657	0.136839	0.427859	0.181656	0.704818	0.789363	0.438036	0.303892	0.743855	0.138052	0.421508	0.180606	0.704794	0.724195	0.435609	0.304648	0.75783	0.138149	0.420898	0.180409	0.704808	0.731529	0.22599	0.298305	0.745184	0.138158	0.412671	0.180401	0.704798	0.965416	0.191151	0.195336	0.81537	0.136631	0.392639	0.179631	0.705026	0.739604	0.160072	0.0771841	0.742211	0.136506	0.195786	0.179614	0.706192	0.351484	0.0506864	0.046855	0.493648	0.136491	0.10756	0.179612	0.672698	0.358934	0.0154712	0.0469753	0.0803227	0.136489	0.105955	0.179612	0.611967	0.361771	0.0152808	0.0420257	0.061171	0.136489	0.0815724	0.179612	0.265901	0.330285	0.0155507	0.0470171	0.00363151	0.136489	0.104537	0.179612	0.0196839	0.140464	0.0155538	0.0470114	0.000911435	0.13774	0.105841	0.180254	0.0219549	0.137839	0.0155542	0.0470118	0.00158511	0.137781	0.105872	0.180257	0.022017	0.137805	0.0155543	0.0470118	0.00326605	0.136275	0.105873	0.180256	0.0220175	0.137806	0.0155543	0.0470118	0.00325841	0.135908	0.105873	0.180256	0.0220175	0.134986	0.0155543	0.0471289	0.00325895	0.135769	0.106382	0.180084	0.0220175	0.136701	0.0155543	0.0471289	0.00326361	0.135709	0.106382	0.180089	0.022038	0.136834	0.0155543	0.0471289	0.00326344	0.135682	0.106382	0.180091	0.022038	0.136825	0.0145718	0.0471289	0.00327394	0.13567	0.106382	0.180092	0.022038	0.136827	0.013324	0.0471289	0.00327394	0.137576	0.106382	0.180092	0.022038	0.136827	0.0104606	0.0471289	0.00327394	0.137574	0.106382	0.180092	0.022038	0.137538	0.00677451	0.0471289	0.00327394	0.137571	0.106382	0.180213	0.022038	0.137538	0.00672506	0.0471289	0.00327394	0.116283	0.106382	0.180205	0.022038	0.137538	0.00672483	0.0471289	0.00327394	0.112683	0.106382	0.180205	0.022038	0.137538	0.00672985	0.0471289	0.00327394	0.113359	0.106382	0.180205	0.022038	0.137538	0.00672986	0.0471289	0.00327394	0.114038	0.106382	0.180193	0.022038	0.137538	0.00672986	0.0471289	0.00327394	0.11468	0.106382	0.18028	0.022038	0.137538	0.00672986	0.0471289	0.00327394	0.115221	0.106382	0.182267	0.022038	0.137538	0.00672986	0.0471289	0.00327394	0.119539	0.106382	0.291366	0.022038	0.137538	0.00672986	0.0471289	0.00327394	0.119638	0.106382	0.296735	0.022038	0.137538	0.00672986	0.0471289	0.00327394	0.119639	0.105407	0.296703	0.022038	0.136947	0.00672986	0.0471289	0.00327394	0.119639	0.105262	0.297118	0.022038	0.136871	0.00672986	0.0471289	0.00327394	0.119639	0.105231	0.297115	0.022038	0.136864	0.00672986	0.0471289	0.00327394	0.119639	0.105223	0.29515	0.022038	0.136863	0.00672986	0.0471289	0.00327394	0.119639	0.10522	0.295035	0.022038	0.136863	0	0	0	0	0	0	0	0	-0.155535	-0.155535	-0.155535	-0.155535	-0.155535	-0.155535	-0.155535	-0.155535	-0.152944	-0.152944	-0.152944	-0.152944	-0.152944	-0.152944	-0.152944	-0.152944	-0.151988	-0.151988	-0.151988	-0.151988	-0.151988	-0.151988	-0.151988	-0.151988	-0.155626	-0.155626	-0.155626	-0.155626	-0.155626	-0.155626	-0.155626	-0.155626	-0.155632	-0.155632	-0.155632	-0.155632	-0.155632	-0.155632	-0.155632	-0.155632	-0.155633	-0.155633	-0.155633	-0.155633	-0.155633	-0.155633	-0.155633	-0.155633	-0.155633	-0.155633	-0.155633	-0.155633	-0.155633	-0.155633	-0.155633	-0.155633	-0.155633	-0.155633	-0.155633	-0.155633	-0.155633	-0.155633	-0.155633	-0.155633	-0.155633	-0.155633	-0.155633	-0.155633	-0.155633	-0.155633	-0.155633	-0.155633	-0.785067	-0.0980181	-0.0677616	-0.616818	-0.269109	-0.730444	-0.319228	-0.0599244	-0.817913	-0.101613	-0.185963	-0.6048	-0.465726	0.139567	0.222709	-0.00954738	-0.819828	-0.100918	-0.404132	-0.704391	-0.412895	-0.654558	0.374934	-0.00957939	-0.819692	-0.109037	-0.483852	-0.548386	-0.433376	-0.44502	0.40731	-0.00948063	-0.822652	-0.100916	-0.507951	-0.673217	-0.416859	-0.721481	0.406851	0.00406966	-0.737888	-0.0999885	-0.500557	-0.45696	-0.408733	-0.319883	0.405773	0.19304	-0.609465	-0.100021	-0.545569	-0.457243	-0.408373	-0.30838	0.406356	0.325446	-0.613625	-0.100343	-0.521696	-0.460122	-0.402291	-0.325546	0.406377	0.387518	-0.622722	-0.101444	-0.575635	-0.460415	-0.401655	-0.327153	0.406364	0.380438	-0.704119	-0.0987027	-0.526058	-0.460434	-0.394003	-0.327223	0.406371	0.153572	-0.153826	-0.0689025	-0.787064	-0.453435	-0.375224	-0.324065	0.406099	-0.0396924	-0.164809	-0.0253691	-0.516242	-0.452818	-0.193203	-0.324087	0.403139	-0.304313	-0.0602188	-0.0149425	-0.298779	-0.452735	-0.0985406	-0.324077	0.216313	-0.318191	-0.0236909	-0.0149823	-0.0451508	-0.452726	-0.096619	-0.324078	0.198733	-0.321707	-0.0233674	-0.0132317	-0.0215214	-0.452725	-0.074249	-0.324078	0.0721933	-0.310997	-0.0234756	-0.0149964	-0.00191391	-0.452725	-0.0953361	-0.324078	0.0022368	-0.130673	-0.0234812	-0.0149934	-0.000813238	-0.458483	-0.0965174	-0.326342	0.00502385	-0.128139	-0.023482	-0.0149936	-0.00105552	-0.458685	-0.0965453	-0.326336	0.00507045	-0.128104	-0.0234821	-0.0149936	-0.00168973	-0.45392	-0.0965458	-0.326338	0.00507108	-0.128105	-0.0234821	-0.0149936	-0.00168662	-0.452871	-0.0965458	-0.326338	0.00507107	-0.125366	-0.0234822	-0.0150329	-0.00168678	-0.452487	-0.0970144	-0.323725	0.00507107	-0.127057	-0.0234822	-0.0150329	-0.00168841	-0.45232	-0.0970144	-0.322972	0.00507935	-0.127184	-0.0234822	-0.0150329	-0.00168837	-0.452246	-0.0970144	-0.322742	0.00507936	-0.127176	-0.0216639	-0.0150329	-0.00169166	-0.452212	-0.0970144	-0.322664	0.00507936	-0.127178	-0.0193247	-0.0150329	-0.00169166	-0.457807	-0.0970144	-0.322637	0.00507936	-0.127177	-0.0140568	-0.0150329	-0.00169166	-0.457782	-0.0970144	-0.322628	0.00507936	-0.127846	-0.00608779	-0.0150329	-0.00169166	-0.457775	-0.0970144	-0.325938	0.00507936	-0.127845	-0.00557768	-0.0150329	-0.00169166	-0.339833	-0.0970144	-0.325917	0.00507936	-0.127845	-0.00557743	-0.0150329	-0.00169166	-0.298655	-0.0970144	-0.325919	0.00507936	-0.127845	-0.00557702	-0.0150329	-0.00169166	-0.300221	-0.0970144	-0.325918	0.00507936	-0.127845	-0.00557703	-0.0150329	-0.00169166	-0.301802	-0.0970144	-0.317825	0.00507936	-0.127845	-0.00557703	-0.0150329	-0.00169166	-0.30329	-0.0970144	-0.302788	0.00507936	-0.127845	-0.00557703	-0.0150329	-0.00169166	-0.30454	-0.0970144	-0.243191	0.00507936	-0.127845	-0.00557703	-0.0150329	-0.00169166	-0.314032	-0.0970144	0.0882884	0.00507936	-0.127845	-0.00557703	-0.0150329	-0.00169166	-0.314209	-0.0970144	0.0952077	0.00507936	-0.127845	-0.00557703	-0.0150329	-0.00169166	-0.31421	-0.0961407	0.095208	0.00507936	-0.127281	-0.00557703	-0.0150329	-0.00169166	-0.31421	-0.0960133	0.0955634	0.00507936	-0.127206	-0.00557703	-0.0150329	-0.00169166	-0.31421	-0.0959861	0.0955628	0.00507936	-0.127199	-0.00557703	-0.0150329	-0.00169166	-0.31421	-0.0959788	0.0938733	0.00507936	-0.127199	-0.00557703	-0.0150329	-0.00169166	-0.31421	-0.0959768	0.093787	0.00507936	-0.127198	0	0	0	0	0	0	0	0	0.222204	0.222204	0.222204	0.222204	0.222204	0.222204	0.222204	0.222204	0.223248	0.223248	0.223248	0.223248	0.223248	0.223248	0.223248	0.223248	0.223349	0.223349	0.223349	0.223349	0.223349	0.223349	0.223349	0.223349	0.221885	0.221885	0.221885	0.221885	0.221885	0.221885	0.221885	0.221885	0.221881	0.221881	0.221881	0.221881	0.221881	0.221881	0.221881	0.221881	0.221882	0.221882	0.221882	0.221882	0.221882	0.221882	0.221882	0.221882	0.221882	0.221882	0.221882	0.221882	0.221882	0.221882	0.221882	0.221882	0.221882	0.221882	0.221882	0.221882	0.221882	0.221882	0.221882	0.221882	0.221882	0.221882	0.221882	0.221882	0.221882	0.221882	0.221882	0.221882	1.17988	0.607897	-0.0569777	0.46206	-0.491659	0.577284	0.255569	-0.158705	1.24068	0.758216	-0.350004	0.396009	-0.62374	0.671529	0.53575	-0.0929984	1.25597	0.789138	-0.652176	0.495476	-0.848536	0.586513	0.778948	-0.0930431	1.25949	0.789258	-0.0195179	0.364016	-0.849512	0.780695	0.772189	-0.0929086	1.2809	0.788216	-0.0582792	0.463905	-0.862773	0.497092	0.771121	-0.0648912	1.20367	0.787106	-0.0431517	0.281313	-0.844122	0.335332	0.769944	0.327168	1.10846	0.786218	-0.0520242	0.276951	-0.843444	0.334301	0.770326	0.601863	1.12325	0.783268	-0.0678922	0.277461	-0.829412	0.338532	0.770375	0.730828	1.11629	0.778625	-0.0319474	0.277588	-0.827908	0.338802	0.770343	0.716105	0.565601	0.76703	-0.065446	0.27759	-0.811152	0.338814	0.770361	0.245597	0.494388	0.469809	0.111996	0.27144	-0.770798	0.336782	0.769781	-0.127586	0.412703	0.196105	-0.0712219	0.270865	-0.369427	0.336768	0.763964	-0.633412	0.130355	0.119067	0.42543	0.270783	-0.181218	0.336763	0.46267	-0.661743	0.0395021	0.119377	0.0702774	0.270775	-0.175772	0.336763	0.424353	-0.668982	0.0390137	0.106701	0.148897	0.270774	-0.133651	0.336762	0.160369	-0.645482	0.0397157	0.119479	0.00430377	0.270773	-0.173415	0.336762	0.0084447	-0.271322	0.0397236	0.119465	-0.000516777	0.275853	-0.175595	0.338335	0.014295	-0.266066	0.0397247	0.119466	0.00189232	0.276039	-0.175647	0.338337	0.0143944	-0.265994	0.0397248	0.119466	0.00687151	0.27352	-0.175648	0.338337	0.0143957	-0.265996	0.0397249	0.119466	0.00685454	0.273102	-0.175648	0.338337	0.0143957	-0.260316	0.0397249	0.119767	0.00685583	0.272961	-0.17653	0.337271	0.0143957	-0.263822	0.0397249	0.119767	0.00686703	0.272901	-0.176529	0.337035	0.0144165	-0.264084	0.0397249	0.119767	0.00686657	0.272874	-0.176529	0.336963	0.0144166	-0.264068	0.0371974	0.119767	0.00689731	0.272862	-0.176529	0.336939	0.0144166	-0.264072	0.0339761	0.119767	0.00689732	0.27532	-0.176529	0.33693	0.0144166	-0.264071	0.0264742	0.119767	0.00689732	0.275284	-0.176529	0.336927	0.0144166	-0.265458	0.0148408	0.119767	0.00689732	0.275283	-0.176529	0.338149	0.0144166	-0.265457	0.0142202	0.119767	0.00689732	0.167078	-0.176529	0.338132	0.0144166	-0.265457	0.0142195	0.119767	0.00689732	0.121474	-0.176529	0.338132	0.0144166	-0.265457	0.014232	0.119767	0.00689732	0.121543	-0.176529	0.338132	0.0144166	-0.265457	0.014232	0.119767	0.00689732	0.121621	-0.176529	0.335516	0.0144166	-0.265457	0.014232	0.119767	0.00689732	0.121685	-0.176529	0.33076	0.0144166	-0.265457	0.014232	0.119767	0.00689732	0.121734	-0.176529	0.313971	0.0144166	-0.265457	0.014232	0.119767	0.00689732	0.121438	-0.176529	0.346144	0.0144166	-0.265457	0.014232	0.119767	0.00689732	0.121369	-0.176529	0.350792	0.0144166	-0.265457	0.014232	0.119767	0.00689732	0.121367	-0.175037	0.350749	0.0144166	-0.264286	0.014232	0.119767	0.00689732	0.121367	-0.174831	0.351167	0.0144166	-0.264132	0.014232	0.119767	0.00689732	0.121367	-0.174789	0.351165	0.0144166	-0.264117	0.014232	0.119767	0.00689732	0.121367	-0.174778	0.349189	0.0144166	-0.264116	0.014232	0.119767	0.00689732	0.121367	-0.174774	0.349069	0.0144166	-0.264115	0	0	0	0	0	0	0	0	0.00489081	0.00489081	0.00489081	0.00489081	0.00489081	0.00489081	0.00489081	0.00489081	0.00665566	0.00665566	0.00665566	0.00665566	0.00665566	0.00665566	0.00665566	0.00665566	0.00696331	0.00696331	0.00696331	0.00696331	0.00696331	0.00696331	0.00696331	0.00696331	0.00436693	0.00436693	0.00436693	0.00436693	0.00436693	0.00436693	0.00436693	0.00436693	0.00435925	0.00435925	0.00435925	0.00435925	0.00435925	0.00435925	0.00435925	0.00435925	0.00436109	0.00436109	0.00436109	0.00436109	0.00436109	0.00436109	0.00436109	0.00436109	0.00436094	0.00436094	0.00436094	0.00436094	0.00436094	0.00436094	0.00436094	0.00436094	0.00436096	0.00436096	0.00436096	0.00436096	0.00436096	0.00436096	0.00436096	0.00436096	0.00436096	0.00436096	0.00436096	0.00436096	0.00436096	0.00436096	0.00436096	0.00436096	0.527402	0.19557	-0.106301	0.229513	-0.552055	0.327586	0.139819	-0.462208	0.554501	0.25783	-0.374608	0.236367	-0.6272	0.239254	0.0256035	-0.543365	0.559723	0.268638	-0.687595	0.296206	-0.774802	0.326056	0.248448	-0.542449	0.560813	0.270177	-0.496181	0.218825	-0.775234	0.368799	0.241281	-0.542878	0.568159	0.268407	-0.50981	0.27721	-0.782894	0.301043	0.240948	-0.517936	0.526845	0.267428	-0.505333	0.16346	-0.766694	0.178212	0.238862	-0.162336	0.471123	0.266959	-0.502359	0.159761	-0.766059	0.176089	0.239351	0.0868437	0.476703	0.264895	-0.512028	0.159729	-0.754021	0.180272	0.239394	0.203855	0.476233	0.261684	-0.490037	0.15979	-0.752762	0.180614	0.239367	0.190541	0.318729	0.25894	-0.510326	0.159789	-0.737656	0.180629	0.239383	-0.234729	0.186705	0.150604	-0.402471	0.155736	-0.701175	0.179366	0.238889	-0.399284	0.163102	0.0657639	-0.514128	0.15535	-0.339175	0.179363	0.234428	-0.587875	0.0531343	0.0400725	-0.0613198	0.155294	-0.174465	0.17936	0.040531	-0.610697	0.0171717	0.0401772	-0.010005	0.155289	-0.170262	0.17936	0.0392454	-0.616919	0.0169527	0.0359433	0.048251	0.155288	-0.130055	0.17936	0.000254214	-0.587362	0.017196	0.0402102	0.000238733	0.155288	-0.167979	0.17936	-0.00292864	-0.247577	0.0171997	0.0402062	-0.000855843	0.158639	-0.170086	0.180311	0.000166132	-0.242821	0.0172002	0.0402065	0.000146893	0.158764	-0.170136	0.180311	0.000207449	-0.242758	0.0172002	0.0402065	0.00202673	0.1574	-0.170137	0.180311	0.000208147	-0.242759	0.0172003	0.0402065	0.00202161	0.157212	-0.170137	0.180311	0.000208129	-0.237627	0.0172003	0.0403078	0.00202201	0.157154	-0.170978	0.179512	0.000208136	-0.240783	0.0172003	0.0403078	0.0020256	0.157129	-0.170977	0.179309	0.000213673	-0.241022	0.0172003	0.0403078	0.00202544	0.157118	-0.170977	0.179247	0.000213687	-0.241007	0.0160374	0.0403078	0.00203682	0.157113	-0.170977	0.179226	0.000213687	-0.24101	0.0145495	0.0403078	0.00203682	0.158299	-0.170977	0.179219	0.000213687	-0.24101	0.0111096	0.0403078	0.00203682	0.158273	-0.170977	0.179217	0.000213687	-0.242273	0.00565981	0.0403078	0.00203682	0.158273	-0.170977	0.180178	0.000213687	-0.242271	0.00532642	0.0403078	0.00203682	0.0848881	-0.170977	0.180169	0.000213687	-0.242271	0.00532616	0.0403078	0.00203682	0.0520558	-0.170977	0.180169	0.000213687	-0.242271	0.00532891	0.0403078	0.00203682	0.0518861	-0.170977	0.180169	0.000213687	-0.242271	0.00532893	0.0403078	0.00203682	0.0517217	-0.170977	0.177965	0.000213687	-0.242271	0.00532893	0.0403078	0.00203682	0.0515593	-0.170977	0.173898	0.000213687	-0.242271	0.00532893	0.0403078	0.00203682	0.0514191	-0.170977	0.158569	0.000213687	-0.242271	0.00532893	0.0403078	0.00203682	0.0497856	-0.170977	0.122134	0.000213687	-0.242271	0.00532893	0.0403078	0.00203682	0.0497024	-0.170977	0.122924	0.000213687	-0.242271	0.00532893	0.0403078	0.00203682	0.0497006	-0.169483	0.122908	0.000213687	-0.24121	0.00532893	0.0403078	0.00203682	0.0497006	-0.169271	0.123019	0.000213687	-0.241071	0.00532893	0.0403078	0.00203682	0.0497006	-0.169226	0.123018	0.000213687	-0.241057	0.00532893	0.0403078	0.00203682	0.0497006	-0.169214	0.122496	0.000213687	-0.241056	0.00532893	0.0403078	0.00203682	0.0497006	-0.169211	0.122462	0.000213687	-0.241056	0	0	0	0	0	0	0	0	0.0135717	0.0135717	0.0135717	0.0135717	0.0135717	0.0135717	0.0135717	0.0135717	0.0149971	0.0149971	0.0149971	0.0149971	0.0149971	0.0149971	0.0149971	0.0149971	0.0151231	0.0151231	0.0151231	0.0151231	0.0151231	0.0151231	0.0151231	0.0151231	0.0129467	0.0129467	0.0129467	0.0129467	0.0129467	0.0129467	0.0129467	0.0129467	0.0129386	0.0129386	0.0129386	0.0129386	0.0129386	0.0129386	0.0129386	0.0129386	0.0129411	0.0129411	0.0129411	0.0129411	0.0129411	0.0129411	0.0129411	0.0129411	0.0129409	0.0129409	0.0129409	0.0129409	0.0129409	0.0129409	0.0129409	0.0129409	0.0129409	0.0129409	0.0129409	0.0129409	0.0129409	0.0129409	0.0129409	0.0129409	0.0129409	0.0129409	0.0129409	0.0129409	0.0129409	0.0129409	0.0129409	0.0129409	0.736872	0.210602	-0.112713	0.385356	-0.585276	0.529912	0.224903	-0.580859	0.77296	0.275803	-0.39363	0.403096	-0.614387	0.164149	-0.118595	-0.716592	0.77852	0.286273	-0.699582	0.491474	-0.786301	0.502232	0.0959274	-0.715339	0.779519	0.290155	-0.502439	0.370689	-0.781501	0.470193	0.0791146	-0.715969	0.787412	0.286099	-0.506742	0.463556	-0.793773	0.502129	0.0789757	-0.69085	0.722706	0.284761	-0.505295	0.287411	-0.777327	0.262003	0.0767049	-0.330242	0.631227	0.284266	-0.487992	0.283285	-0.776681	0.256349	0.0771111	-0.0775444	0.637816	0.282048	-0.504381	0.283892	-0.764432	0.265663	0.0771559	0.0411509	0.640053	0.278747	-0.46728	0.284027	-0.763157	0.266491	0.0771278	0.0276582	0.514022	0.275731	-0.501481	0.28403	-0.747757	0.266528	0.0771448	-0.40307	0.224037	0.160974	-0.320654	0.277869	-0.710628	0.264376	0.076652	-0.507197	0.204782	0.0699504	-0.507973	0.277294	-0.341244	0.264381	0.0724288	-0.600964	0.0686552	0.0425077	-0.0428959	0.277212	-0.176547	0.264375	-0.0863996	-0.623069	0.0234423	0.0426193	-0.00795022	0.277204	-0.172284	0.264375	-0.0765204	-0.629256	0.0231368	0.0380829	0.0515861	0.277202	-0.131551	0.264375	-0.0478699	-0.596314	0.0234013	0.0426544	0.000362594	0.277202	-0.169971	0.264375	-0.00595053	-0.251596	0.0234064	0.0426498	-0.000820696	0.28229	-0.172106	0.265958	-0.00355124	-0.246778	0.0234072	0.0426502	0.00026459	0.282476	-0.172157	0.265956	-0.00352519	-0.246714	0.0234073	0.0426502	0.00229991	0.279863	-0.172158	0.265957	-0.00352464	-0.246715	0.0234073	0.0426502	0.00229435	0.279415	-0.172158	0.265956	-0.00352466	-0.241517	0.0234073	0.0427582	0.00229477	0.279263	-0.173009	0.264396	-0.00352465	-0.24471	0.0234073	0.0427582	0.0022986	0.279198	-0.173009	0.263971	-0.00352303	-0.244952	0.0234073	0.0427582	0.00229844	0.279168	-0.173009	0.263841	-0.00352302	-0.244937	0.0217542	0.0427582	0.00231057	0.279155	-0.173009	0.263797	-0.00352302	-0.24494	0.0196346	0.0427582	0.00231057	0.281753	-0.173009	0.263782	-0.00352302	-0.24494	0.0147702	0.0427582	0.00231057	0.281718	-0.173009	0.263777	-0.00352302	-0.246222	0.0070752	0.0427582	0.00231057	0.281717	-0.173009	0.265708	-0.00352302	-0.246221	0.0065795	0.0427582	0.00231057	0.171843	-0.173009	0.265693	-0.00352302	-0.246221	0.00657917	0.0427582	0.00231057	0.125159	-0.173009	0.265693	-0.00352302	-0.246221	0.00658148	0.0427582	0.00231057	0.125321	-0.173009	0.265693	-0.00352302	-0.246221	0.0065815	0.0427582	0.00231057	0.125492	-0.173009	0.261102	-0.00352302	-0.246221	0.0065815	0.0427582	0.00231057	0.125644	-0.173009	0.252592	-0.00352302	-0.246221	0.0065815	0.0427582	0.00231057	0.125768	-0.173009	0.219551	-0.00352302	-0.246221	0.0065815	0.0427582	0.00231057	0.12606	-0.173009	0.078724	-0.00352302	-0.246221	0.0065815	0.0427582	0.00231057	0.126006	-0.173009	0.0771516	-0.00352302	-0.246221	0.0065815	0.0427582	0.00231057	0.126004	-0.171499	0.0771369	-0.00352302	-0.245144	0.0065815	0.0427582	0.00231057	0.126004	-0.171284	0.0771179	-0.00352302	-0.245004	0.0065815	0.0427582	0.00231057	0.126004	-0.171239	0.0771172	-0.00352302	-0.24499	0.0065815	0.0427582	0.00231057	0.126004	-0.171227	0.0772116	-0.00352302	-0.244989	0.0065815	0.0427582	0.00231057	0.126004	-0.171224	0.0772098	-0.00352302	-0.244989	0	0	0	0	0	0	0	0	0.227618	0.227618	0.227618	0.227618	0.227618	0.227618	0.227618	0.227618	0.222937	0.222937	0.222937	0.222937	0.222937	0.222937	0.222937	0.222937	0.221355	0.221355	0.221355	0.221355	0.221355	0.221355	0.221355	0.221355	0.227369	0.227369	0.227369	0.227369	0.227369	0.227369	0.227369	0.227369	0.227367	0.227367	0.227367	0.227367	0.227367	0.227367	0.227367	0.227367	0.22737	0.22737	0.22737	0.22737	0.22737	0.22737	0.22737	0.22737	0.22737	0.22737	0.22737	0.22737	0.22737	0.22737	0.22737	0.22737	0.22737	0.22737	0.22737	0.22737	0.22737	0.22737	0.22737	0.22737	0.22737	0.22737	0.22737	0.22737	0.22737	0.22737	0.22737	0.22737	1.73134	0.774861	0.0822806	0.698956	0.0813548	0.977262	0.376122	-0.402266	1.8161	0.948813	0.0633956	0.733193	0.272762	-0.436126	-0.626842	-0.652491	1.83512	0.983945	0.342342	0.852164	0.206646	0.75023	-0.816193	-0.651295	1.83927	0.988349	1.108	0.666662	0.230396	0.374844	-0.860606	-0.652107	1.86605	0.983569	1.17571	0.815628	0.208521	0.878548	-0.859655	-0.659572	1.73927	0.982665	1.16161	0.550107	0.205237	0.349507	-0.858441	-0.753897	1.57324	0.981968	1.23055	0.549399	0.205172	0.333092	-0.859811	-0.819959	1.59246	0.980733	1.19962	0.552579	0.20452	0.356612	-0.859815	-0.850822	1.58802	0.979175	1.26659	0.552924	0.204442	0.358859	-0.859813	-0.847245	0.963326	0.96157	1.20304	0.552944	0.200909	0.358956	-0.859814	-0.73184	0.653326	0.609547	1.52594	0.544032	0.191936	0.355058	-0.859676	-0.386285	0.56026	0.245821	1.19406	0.543238	0.107812	0.355094	-0.857418	0.132806	0.180302	0.147783	1.08951	0.54313	0.0699194	0.355082	-0.623564	0.143852	0.0568306	0.148172	0.176338	0.543119	0.0704428	0.355083	-0.569382	0.146099	0.0561149	0.131908	0.191965	0.543118	0.0551279	0.355083	-0.230178	0.152537	0.0569967	0.148301	0.00852042	0.543118	0.06951	0.355083	-0.00989983	0.0631116	0.0570084	0.148281	0.00124564	0.550454	0.070362	0.357838	-0.0141256	0.0618295	0.0570101	0.148282	0.00387931	0.550713	0.0703817	0.357829	-0.0142017	0.0618108	0.0570103	0.148282	0.00975506	0.545046	0.0703821	0.357832	-0.0142027	0.0618111	0.0570103	0.148282	0.00973199	0.543834	0.0703821	0.357832	-0.0142026	0.0604155	0.0570103	0.148661	0.00973366	0.543393	0.0707006	0.3544	-0.0142026	0.0612931	0.0570103	0.148661	0.00974818	0.543202	0.0707009	0.353387	-0.0142208	0.0613559	0.0570103	0.148661	0.00974762	0.543116	0.0707009	0.353077	-0.0142208	0.0613522	0.0532389	0.148661	0.00978385	0.543078	0.0707009	0.352972	-0.0142208	0.061353	0.0484176	0.148661	0.00978386	0.549607	0.0707009	0.352936	-0.0142208	0.0613528	0.0372072	0.148661	0.00978386	0.54957	0.0707009	0.352924	-0.0142208	0.0616796	0.0186001	0.148661	0.00978386	0.549563	0.0707009	0.357314	-0.0142208	0.0616793	0.0172882	0.148661	0.00978386	0.396056	0.0707009	0.357289	-0.0142208	0.0616793	0.0172873	0.148661	0.00978386	0.339499	0.0707009	0.357292	-0.0142208	0.0616793	0.0173071	0.148661	0.00978386	0.341176	0.0707009	0.357291	-0.0142208	0.0616793	0.0173071	0.148661	0.00978386	0.342871	0.0707009	0.346431	-0.0142208	0.0616793	0.0173071	0.148661	0.00978386	0.344465	0.0707009	0.326201	-0.0142208	0.0616793	0.0173071	0.148661	0.00978386	0.345803	0.0707009	0.245291	-0.0142208	0.0616793	0.0173071	0.148661	0.00978386	0.355771	0.0707009	-0.248492	-0.0142208	0.0616793	0.0173071	0.148661	0.00978386	0.355942	0.0707009	-0.260178	-0.0142208	0.0616793	0.0173071	0.148661	0.00978386	0.355942	0.0699722	-0.260164	-0.0142208	0.0613971	0.0173071	0.148661	0.00978386	0.355942	0.069855	-0.260826	-0.0142208	0.0613589	0.0173071	0.148661	0.00978386	0.355942	0.0698285	-0.260824	-0.0142208	0.0613552	0.0173071	0.148661	0.00978386	0.355942	0.0698213	-0.257679	-0.0142208	0.0613549	0.0173071	0.148661	0.00978386	0.355942	0.0698193	-0.257512	-0.0142208	0.0613548	0	0	0	0	0	0	0	0	0.0126498	0.0126498	0.0126498	0.0126498	0.0126498	0.0126498	0.0126498	0.0126498	0.0130888	0.0130888	0.0130888	0.0130888	0.0130888	0.0130888	0.0130888	0.0130888	0.0132458	0.0132458	0.0132458	0.0132458	0.0132458	0.0132458	0.0132458	0.0132458	0.0121921	0.0121921	0.0121921	0.0121921	0.0121921	0.0121921	0.0121921	0.0121921	0.0121806	0.0121806	0.0121806	0.0121806	0.0121806	0.0121806	0.0121806	0.0121806	0.0121822	0.0121822	0.0121822	0.0121822	0.0121822	0.0121822	0.0121822	0.0121822	0.0121821	0.0121821	0.0121821	0.0121821	0.0121821	0.0121821	0.0121821	0.0121821	0.0121821	0.0121821	0.0121821	0.0121821	0.0121821	0.0121821	0.0121821	0.0121821	0.0121821	0.0121821	0.0121821	0.0121821	0.0121821	0.0121821	0.0121821	0.0121821	0.592122	0.616	-0.057347	-0.163586	-0.490719	-0.0658562	-0.0670239	-0.488557	0.629463	0.784783	-0.334894	-0.135085	-0.650226	0.0414888	-0.0530317	-0.607677	0.645383	0.820632	-0.530537	-0.147985	-0.700893	-0.133607	0.0952286	-0.606689	0.649637	0.813329	0.10785	-0.119317	-0.710713	-0.0868643	0.102561	-0.607204	0.671673	0.820114	0.116064	-0.143552	-0.709138	-0.149904	0.102378	-0.584755	0.666485	0.820284	0.119332	-0.11119	-0.694182	-0.0646863	0.101275	-0.262822	0.68409	0.819449	0.109503	-0.113619	-0.693505	-0.0621972	0.101181	-0.0372309	0.697096	0.817127	0.113236	-0.114972	-0.680946	-0.0659048	0.101223	0.068677	0.679953	0.812972	0.102652	-0.115068	-0.679631	-0.0662538	0.101196	0.0566421	-0.0449784	0.800408	0.110758	-0.115078	-0.666079	-0.0662689	0.101212	-0.32793	0.423278	0.493246	0.0596766	-0.114381	-0.633306	-0.0656129	0.100748	-0.433032	0.316867	0.204376	0.115301	-0.114336	-0.309986	-0.0656179	0.0965331	-0.535589	0.0919066	0.12362	0.505361	-0.114333	-0.145484	-0.0656159	-0.0728912	-0.555525	0.022371	0.123943	0.0863904	-0.114332	-0.140683	-0.0656161	-0.0641764	-0.561072	0.0221246	0.110602	0.155907	-0.114332	-0.106929	-0.0656161	-0.0416783	-0.532233	0.0228354	0.124049	0.00484153	-0.114332	-0.138804	-0.0656161	-0.00306229	-0.224513	0.022839	0.124034	-0.000393317	-0.114896	-0.140542	-0.0660844	-0.000763189	-0.22021	0.0228395	0.124035	0.00194855	-0.114912	-0.140583	-0.0660832	-0.000730097	-0.220153	0.0228396	0.124035	0.00690693	-0.113557	-0.140584	-0.0660837	-0.000729588	-0.220154	0.0228396	0.124035	0.00688921	-0.113186	-0.140584	-0.0660835	-0.000729603	-0.215512	0.0228396	0.12435	0.00689059	-0.113043	-0.141293	-0.065524	-0.000729596	-0.218364	0.0228396	0.12435	0.00690236	-0.112981	-0.141292	-0.0653617	-0.000726759	-0.21858	0.0228396	0.12435	0.00690187	-0.112953	-0.141292	-0.065312	-0.000726749	-0.218567	0.0217019	0.12435	0.00693324	-0.11294	-0.141292	-0.0652951	-0.000726749	-0.21857	0.0202694	0.12435	0.00693325	-0.114798	-0.141292	-0.0652894	-0.000726749	-0.218569	0.0167092	0.12435	0.00693325	-0.114803	-0.141292	-0.0652874	-0.000726749	-0.219714	0.00998034	0.12435	0.00693325	-0.114799	-0.141292	-0.0659993	-0.000726749	-0.219713	0.00948799	0.12435	0.00693325	-0.107319	-0.141292	-0.0659951	-0.000726749	-0.219713	0.00948747	0.12435	0.00693325	-0.109749	-0.141292	-0.0659954	-0.000726749	-0.219713	0.00950612	0.12435	0.00693325	-0.110594	-0.141292	-0.0659953	-0.000726749	-0.219713	0.00950614	0.12435	0.00693325	-0.111442	-0.141292	-0.0642457	-0.000726749	-0.219713	0.00950614	0.12435	0.00693325	-0.112245	-0.141292	-0.0610059	-0.000726749	-0.219713	0.00950614	0.12435	0.00693325	-0.112922	-0.141292	-0.0481498	-0.000726749	-0.219713	0.00950614	0.12435	0.00693325	-0.118438	-0.141292	0.0252504	-0.000726749	-0.219713	0.00950614	0.12435	0.00693325	-0.118576	-0.141292	0.0268484	-0.000726749	-0.219713	0.00950614	0.12435	0.00693325	-0.118577	-0.140118	0.0268477	-0.000726749	-0.218752	0.00950614	0.12435	0.00693325	-0.118577	-0.139958	0.0269328	-0.000726749	-0.218626	0.00950614	0.12435	0.00693325	-0.118577	-0.139925	0.0269326	-0.000726749	-0.218614	0.00950614	0.12435	0.00693325	-0.118577	-0.139917	0.0265283	-0.000726749	-0.218613	0.00950614	0.12435	0.00693325	-0.118577	-0.139914	0.0265073	-0.000726749	-0.218613	0	0	0	0	0	0	0	0	-0.116773	-0.116773	-0.116773	-0.116773	-0.116773	-0.116773	-0.116773	-0.116773	-0.114097	-0.114097	-0.114097	-0.114097	-0.114097	-0.114097	-0.114097	-0.114097	-0.113253	-0.113253	-0.113253	-0.113253	-0.113253	-0.113253	-0.113253	-0.113253	-0.117014	-0.117014	-0.117014	-0.117014	-0.117014	-0.117014	-0.117014	-0.117014	-0.117021	-0.117021	-0.117021	-0.117021	-0.117021	-0.117021	-0.117021	-0.117021	-0.117021	-0.117021	-0.117021	-0.117021	-0.117021	-0.117021	-0.117021	-0.117021	-0.117021	-0.117021	-0.117021	-0.117021	-0.117021	-0.117021	-0.117021	-0.117021	-0.117021	-0.117021	-0.117021	-0.117021	-0.117021	-0.117021	-0.117021	-0.117021	-0.117021	-0.117021	-0.117021	-0.117021	-0.117021	-0.117021	-0.117021	-0.117021	-0.43412	-0.0517667	-0.0904335	-0.357653	-0.388289	-0.413077	-0.17806	-0.189054	-0.451384	-0.0446734	-0.265967	-0.348921	-0.554723	0.206056	0.189918	-0.171681	-0.452182	-0.0430561	-0.54473	-0.398437	-0.571744	-0.348793	0.385307	-0.171426	-0.45203	-0.047901	-0.586288	-0.314797	-0.586619	-0.174155	0.406341	-0.171475	-0.453322	-0.0431047	-0.611446	-0.38309	-0.577392	-0.409312	0.405863	-0.152856	-0.405534	-0.0428238	-0.604163	-0.26909	-0.56585	-0.162389	0.404278	0.109136	-0.332696	-0.0429653	-0.636454	-0.270621	-0.565376	-0.154721	0.404938	0.292712	-0.334776	-0.0438517	-0.622662	-0.272698	-0.556909	-0.165728	0.404968	0.37884	-0.340262	-0.0456365	-0.653547	-0.272887	-0.556023	-0.16678	0.404949	0.369024	-0.398762	-0.0434931	-0.625032	-0.272901	-0.545167	-0.166825	0.404961	0.0549814	-0.079601	-0.036709	-0.773872	-0.269332	-0.518729	-0.16501	0.40459	-0.152914	-0.0876554	-0.0113774	-0.619586	-0.269027	-0.259486	-0.165027	0.400864	-0.426495	-0.0324455	-0.00644921	-0.301728	-0.268987	-0.134172	-0.165022	0.192692	-0.444742	-0.0130058	-0.00646672	-0.046865	-0.268983	-0.131408	-0.165022	0.177577	-0.449498	-0.0128273	-0.00562633	-0.0111357	-0.268983	-0.100767	-0.165022	0.0606011	-0.431815	-0.012876	-0.00647375	-0.0018218	-0.268983	-0.129655	-0.165022	0.000864515	-0.181674	-0.0128791	-0.00647173	-0.000940168	-0.271913	-0.13127	-0.166304	0.00408558	-0.178164	-0.0128796	-0.0064718	-0.000929407	-0.272013	-0.131308	-0.1663	0.00413568	-0.178116	-0.0128797	-0.00647181	-0.00110075	-0.269083	-0.131309	-0.166302	0.0041364	-0.178117	-0.0128797	-0.00647181	-0.00109882	-0.268399	-0.131309	-0.166301	0.00413639	-0.174326	-0.0128797	-0.00648949	-0.00109891	-0.268144	-0.13195	-0.164695	0.00413639	-0.176663	-0.0128797	-0.00648949	-0.00109977	-0.268033	-0.13195	-0.164221	0.00414487	-0.176839	-0.0128797	-0.00648949	-0.00109976	-0.267983	-0.13195	-0.164076	0.00414489	-0.176828	-0.011872	-0.00648949	-0.00110051	-0.267961	-0.13195	-0.164026	0.00414489	-0.17683	-0.0105752	-0.00648949	-0.00110051	-0.27155	-0.13195	-0.16401	0.00414489	-0.17683	-0.00765987	-0.00648949	-0.00110051	-0.271541	-0.13195	-0.164004	0.00414489	-0.177758	-0.00321875	-0.00648949	-0.00110051	-0.271536	-0.13195	-0.16606	0.00414489	-0.177757	-0.00292107	-0.00648949	-0.00110051	-0.213093	-0.13195	-0.166048	0.00414489	-0.177757	-0.00292094	-0.00648949	-0.00110051	-0.195217	-0.13195	-0.166049	0.00414489	-0.177757	-0.00292127	-0.00648949	-0.00110051	-0.1964	-0.13195	-0.166049	0.00414489	-0.177757	-0.00292127	-0.00648949	-0.00110051	-0.197592	-0.13195	-0.16096	0.00414489	-0.177757	-0.00292127	-0.00648949	-0.00110051	-0.198717	-0.13195	-0.15149	0.00414489	-0.177757	-0.00292127	-0.00648949	-0.00110051	-0.199664	-0.13195	-0.113621	0.00414489	-0.177757	-0.00292127	-0.00648949	-0.00110051	-0.207052	-0.13195	0.117843	0.00414489	-0.177757	-0.00292127	-0.00648949	-0.00110051	-0.207209	-0.13195	0.123336	0.00414489	-0.177757	-0.00292127	-0.00648949	-0.00110051	-0.20721	-0.130772	0.123329	0.00414489	-0.176975	-0.00292127	-0.00648949	-0.00110051	-0.20721	-0.130601	0.123641	0.00414489	-0.176872	-0.00292127	-0.00648949	-0.00110051	-0.20721	-0.130565	0.12364	0.00414489	-0.176862	-0.00292127	-0.00648949	-0.00110051	-0.20721	-0.130555	0.122159	0.00414489	-0.176861	-0.00292127	-0.00648949	-0.00110051	-0.20721	-0.130552	0.12208	0.00414489	-0.176861	0	0	0	0	0	0	0	0	0.358124	0.358124	0.358124	0.358124	0.358124	0.358124	0.358124	0.358124	0.353845	0.353845	0.353845	0.353845	0.353845	0.353845	0.353845	0.353845	0.352816	0.352816	0.352816	0.352816	0.352816	0.352816	0.352816	0.352816	0.35904	0.35904	0.35904	0.35904	0.35904	0.35904	0.35904	0.35904	0.359055	0.359055	0.359055	0.359055	0.359055	0.359055	0.359055	0.359055	0.359053	0.359053	0.359053	0.359053	0.359053	0.359053	0.359053	0.359053	0.359053	0.359053	0.359053	0.359053	0.359053	0.359053	0.359053	0.359053	0.359053	0.359053	0.359053	0.359053	0.359053	0.359053	0.359053	0.359053	0.359053	0.359053	0.359053	0.359053	0.359053	0.359053	0.359053	0.359053	0.639383	0.50259	0.224525	0.203161	0.81266	0.161576	0.0745947	0.949826	0.6714	0.58496	0.52943	0.0950784	0.869531	0.233424	0.577167	1.21521	0.683105	0.60716	1.00361	0.103197	0.930154	0.132475	0.282082	1.21289	0.686054	0.604297	1.55091	0.0814931	0.935242	0.217506	0.282007	1.21409	0.702387	0.606379	1.54575	0.10088	0.932016	0.0981177	0.281565	1.18499	0.675186	0.607222	1.5525	0.0862612	0.914103	0.0807175	0.285799	0.762005	0.651913	0.607077	1.54653	0.0898617	0.913337	0.0814028	0.28474	0.465564	0.662043	0.608183	1.54297	0.0914074	0.900619	0.0813364	0.284691	0.326353	0.652709	0.609916	1.55019	0.0915018	0.899339	0.0812889	0.28472	0.342137	0.165071	0.597074	1.54271	0.0915133	0.881623	0.0812871	0.284702	0.846161	0.340783	0.391715	1.57858	0.09164	0.838579	0.080909	0.285239	0.826364	0.268984	0.153845	1.54258	0.0916781	0.413917	0.0809026	0.289476	0.715862	0.0815075	0.0927186	1.00406	0.0916872	0.228434	0.0809017	0.43165	0.739444	0.0224125	0.0929595	0.164669	0.091688	0.224938	0.0809016	0.390756	0.746422	0.0221499	0.0828934	0.122487	0.0916882	0.172978	0.0809016	0.184467	0.701043	0.0226802	0.0930426	0.00730078	0.0916882	0.221924	0.0809016	0.0181894	0.296341	0.0226842	0.0930297	0.001846	0.0915678	0.224697	0.0812096	0.0173399	0.290698	0.0226848	0.0930305	0.00312961	0.0915567	0.224763	0.0812107	0.0173554	0.290624	0.0226849	0.0930305	0.00639424	0.090346	0.224764	0.0812105	0.0173551	0.290626	0.0226849	0.0930305	0.00637898	0.0899786	0.224764	0.0812105	0.0173551	0.284545	0.0226849	0.0932658	0.00638008	0.0898337	0.225849	0.0810803	0.0173551	0.288271	0.0226849	0.0932657	0.00638942	0.0897701	0.225849	0.0810657	0.0173665	0.288555	0.0226849	0.0932657	0.00638909	0.0897417	0.225849	0.0810614	0.0173665	0.288537	0.0213881	0.0932657	0.00640982	0.0897289	0.225849	0.0810599	0.0173665	0.288541	0.0197474	0.0932657	0.00640983	0.0915325	0.225849	0.0810595	0.0173665	0.28854	0.0158683	0.0932657	0.00640983	0.0915432	0.225849	0.0810593	0.0173665	0.290049	0.00993709	0.0932657	0.00640983	0.0915392	0.225849	0.0811848	0.0173665	0.290047	0.00967169	0.0932657	0.00640983	0.100216	0.225849	0.0811815	0.0173665	0.290047	0.00967129	0.0932657	0.00640983	0.110923	0.225849	0.0811812	0.0173665	0.290047	0.00968562	0.0932657	0.00640983	0.111864	0.225849	0.0811812	0.0173665	0.290047	0.00968563	0.0932657	0.00640983	0.112808	0.225849	0.0809886	0.0173665	0.290047	0.00968563	0.0932657	0.00640983	0.113703	0.225849	0.0806928	0.0173665	0.290047	0.00968563	0.0932657	0.00640983	0.114458	0.225849	0.0802237	0.0173665	0.290047	0.00968563	0.0932657	0.00640983	0.120734	0.225849	0.118389	0.0173665	0.290047	0.00968563	0.0932657	0.00640983	0.120901	0.225849	0.120464	0.0173665	0.290047	0.00968563	0.0932657	0.00640983	0.120902	0.22378	0.12045	0.0173665	0.288784	0.00968563	0.0932657	0.00640983	0.120902	0.223474	0.120614	0.0173665	0.28862	0.00968563	0.0932657	0.00640983	0.120902	0.223408	0.120613	0.0173665	0.288604	0.00968563	0.0932657	0.00640983	0.120902	0.22339	0.119837	0.0173665	0.288603	0.00968563	0.0932657	0.00640983	0.120902	0.223385	0.119791	0.0173665	0.288603	0	0	0	0	0	0	0	0	0.315202	0.315202	0.315202	0.315202	0.315202	0.315202	0.315202	0.315202	0.315409	0.315409	0.315409	0.315409	0.315409	0.315409	0.315409	0.315409	0.315165	0.315165	0.315165	0.315165	0.315165	0.315165	0.315165	0.315165	0.315352	0.315352	0.315352	0.315352	0.315352	0.315352	0.315352	0.315352	0.315361	0.315361	0.315361	0.315361	0.315361	0.315361	0.315361	0.315361	0.315361	0.315361	0.315361	0.315361	0.315361	0.315361	0.315361	0.315361	0.315361	0.315361	0.315361	0.315361	0.315361	0.315361	0.315361	0.315361	0.315361	0.315361	0.315361	0.315361	0.315361	0.315361	0.315361	0.315361	0.315361	0.315361	0.315361	0.315361	0.315361	0.315361	0.315361	0.315361	1.03186	0.172534	0.0126399	0.860859	-0.0158296	0.918051	0.445826	0.383885	1.0767	0.192136	-0.0305309	0.738074	0.0160526	0.804824	0.742746	0.603002	1.08045	0.195127	-0.145688	0.892796	-0.219738	0.988109	0.854239	0.601756	1.08064	0.203927	0.0351348	0.671866	-0.207379	1.16121	0.833297	0.602535	1.08619	0.194449	-0.0196069	0.84341	-0.228462	0.898979	0.832169	0.610638	0.979566	0.192783	-0.00443771	0.545484	-0.222855	0.545172	0.832271	0.714885	0.820151	0.192528	0.000685215	0.542777	-0.222808	0.539641	0.8327	0.787888	0.826545	0.191341	-0.0270553	0.545363	-0.219907	0.551372	0.832711	0.822176	0.836399	0.190084	0.0379431	0.545673	-0.219555	0.552308	0.832703	0.818195	0.877732	0.187305	-0.0207364	0.54569	-0.214798	0.55235	0.832708	0.690992	0.228048	0.114534	0.298166	0.536151	-0.203556	0.548601	0.832533	0.353905	0.232882	0.0482624	-0.0342636	0.535287	-0.0880553	0.548591	0.830283	-0.150133	0.0830915	0.0296837	0.11942	0.535169	-0.047864	0.54858	0.661983	-0.161599	0.0315654	0.0297593	0.0159869	0.535156	-0.0465013	0.548581	0.603953	-0.163992	0.03114	0.0267542	0.0365818	0.535155	-0.0351587	0.548581	0.24943	-0.169021	0.0313358	0.0297846	0.00114234	0.535155	-0.0458672	0.548581	0.0148377	-0.0701082	0.0313431	0.029782	-2.79699e-06	0.543017	-0.0464549	0.551416	0.0193949	-0.0686946	0.0313441	0.0297822	0.000716967	0.543297	-0.0464689	0.551416	0.0194808	-0.0686743	0.0313443	0.0297822	0.00214055	0.537911	-0.0464692	0.551416	0.0194818	-0.0686747	0.0313443	0.0297822	0.00213615	0.536814	-0.0464692	0.551416	0.0194818	-0.0671377	0.0313443	0.0298552	0.00213643	0.53642	-0.046705	0.549091	0.0194818	-0.0681013	0.0313443	0.0298552	0.00213915	0.53625	-0.0467048	0.548511	0.0195048	-0.0681707	0.0313443	0.0298552	0.00213905	0.536174	-0.0467048	0.548335	0.0195049	-0.0681667	0.0289818	0.0298552	0.00214699	0.536139	-0.0467048	0.548275	0.0195049	-0.0681675	0.0259501	0.0298552	0.00214699	0.542137	-0.0467048	0.548254	0.0195049	-0.0681674	0.0191472	0.0298552	0.00214699	0.542094	-0.0467048	0.548247	0.0195049	-0.0685296	0.00990115	0.0298552	0.00214699	0.542088	-0.0467048	0.55103	0.0195049	-0.0685293	0.0095392	0.0298552	0.00214699	0.38045	-0.0467048	0.551002	0.0195049	-0.0685293	0.00953886	0.0298552	0.00214699	0.319889	-0.0467048	0.551001	0.0195049	-0.0685293	0.00953596	0.0298552	0.00214699	0.321153	-0.0467048	0.551001	0.0195049	-0.0685293	0.00953598	0.0298552	0.00214699	0.322432	-0.0467048	0.544666	0.0195049	-0.0685293	0.00953598	0.0298552	0.00214699	0.32363	-0.0467048	0.533043	0.0195049	-0.0685293	0.00953598	0.0298552	0.00214699	0.324634	-0.0467048	0.489623	0.0195049	-0.0685293	0.00953598	0.0298552	0.00214699	0.331837	-0.0467048	0.408315	0.0195049	-0.0685293	0.00953598	0.0298552	0.00214699	0.331931	-0.0467048	0.411683	0.0195049	-0.0685293	0.00953598	0.0298552	0.00214699	0.33193	-0.0463077	0.411629	0.0195049	-0.0682176	0.00953598	0.0298552	0.00214699	0.33193	-0.0462527	0.412031	0.0195049	-0.0681756	0.00953598	0.0298552	0.00214699	0.33193	-0.0462415	0.412028	0.0195049	-0.0681716	0.00953598	0.0298552	0.00214699	0.33193	-0.0462385	0.410133	0.0195049	-0.0681713	0.00953598	0.0298552	0.00214699	0.33193	-0.0462377	0.410012	0.0195049	-0.0681712	0	0	0	0	0	0	0	0	-0.0351944	-0.0351944	-0.0351944	-0.0351944	-0.0351944	-0.0351944	-0.0351944	-0.0351944	-0.036135	-0.036135	-0.036135	-0.036135	-0.036135	-0.036135	-0.036135	-0.036135	-0.0365586	-0.0365586	-0.0365586	-0.0365586	-0.0365586	-0.0365586	-0.0365586	-0.0365586	-0.0355382	-0.0355382	-0.0355382	-0.0355382	-0.0355382	-0.0355382	-0.0355382	-0.0355382	-0.0355425	-0.0355425	-0.0355425	-0.0355425	-0.0355425	-0.0355425	-0.0355425	-0.0355425	-0.0355406	-0.0355406	-0.0355406	-0.0355406	-0.0355406	-0.0355406	-0.0355406	-0.0355406	-0.0355407	-0.0355407	-0.0355407	-0.0355407	-0.0355407	-0.0355407	-0.0355407	-0.0355407	-0.0355407	-0.0355407	-0.0355407	-0.0355407	-0.0355407	-0.0355407	-0.0355407	-0.0355407	-0.0355407	-0.0355407	-0.0355407	-0.0355407	-0.0355407	-0.0355407	-0.0355407	-0.0355407	0.426243	0.0901925	-0.0238201	0.216807	-0.136358	0.339792	0.125687	-0.441732	0.446012	0.11671	-0.0797199	0.272909	-0.041029	-0.354804	-0.531961	-0.642424	0.448335	0.120108	-0.0561743	0.315003	-0.0625634	0.247293	-0.561792	-0.641184	0.448646	0.123514	0.0112308	0.249067	-0.0524696	0.0215024	-0.582029	-0.641927	0.452002	0.120321	0.0480626	0.302104	-0.0601688	0.328782	-0.581315	-0.640633	0.411055	0.119747	0.0374622	0.202379	-0.058994	0.102288	-0.581908	-0.613244	0.351259	0.119624	0.0729063	0.201542	-0.058898	0.0944289	-0.582239	-0.594019	0.35442	0.119176	0.0612816	0.202547	-0.0574986	0.105095	-0.582233	-0.584911	0.357223	0.118685	0.0865917	0.202668	-0.057377	0.106142	-0.582237	-0.585895	0.332213	0.116752	0.0628282	0.202675	-0.0560785	0.106187	-0.582234	-0.616702	0.110767	0.0725146	0.184068	0.199156	-0.0530538	0.104691	-0.582248	-0.401792	0.106628	0.0294744	0.0590754	0.198839	-0.0215423	0.104712	-0.581639	-0.0627422	0.0368496	0.0174664	0.102672	0.198795	-0.0112367	0.104707	-0.474339	-0.0607367	0.0132618	0.0175137	0.0154735	0.19879	-0.0107907	0.104708	-0.432401	-0.0607671	0.0130852	0.0154825	0.0229759	0.19879	-0.00810555	0.104708	-0.181039	-0.0477167	0.0131994	0.0175288	0.000813406	0.19879	-0.0106409	0.104708	-0.0111661	-0.0210058	0.0132024	0.0175258	6.80625e-05	0.201688	-0.0107799	0.105737	-0.0136534	-0.0206549	0.0132029	0.017526	0.000456394	0.201792	-0.0107832	0.105732	-0.0137069	-0.0206514	0.0132029	0.017526	0.00125568	0.199754	-0.0107833	0.105734	-0.0137074	-0.0206515	0.0132029	0.017526	0.00125292	0.199335	-0.0107833	0.105734	-0.0137074	-0.0202818	0.0132029	0.0175723	0.00125311	0.199184	-0.0108394	0.104271	-0.0137074	-0.0204948	0.0132029	0.0175723	0.00125483	0.199119	-0.0108394	0.103824	-0.013722	-0.0205135	0.0132029	0.0175723	0.00125476	0.199089	-0.0108394	0.103686	-0.013722	-0.0205122	0.0122292	0.0175723	0.00125944	0.199076	-0.0108394	0.10364	-0.013722	-0.0205124	0.0109765	0.0175723	0.00125944	0.201361	-0.0108394	0.103624	-0.013722	-0.0205124	0.00810012	0.0175723	0.00125944	0.201345	-0.0108394	0.103618	-0.013722	-0.0206159	0.00312327	0.0175723	0.00125944	0.201343	-0.0108394	0.105518	-0.013722	-0.0206158	0.00270211	0.0175723	0.00125944	0.139208	-0.0108394	0.105509	-0.013722	-0.0206158	0.00270193	0.0175723	0.00125944	0.114884	-0.0108394	0.10551	-0.013722	-0.0206158	0.00270393	0.0175723	0.00125944	0.115404	-0.0108394	0.10551	-0.013722	-0.0206158	0.00270394	0.0175723	0.00125944	0.115931	-0.0108394	0.100729	-0.013722	-0.0206158	0.00270394	0.0175723	0.00125944	0.116426	-0.0108394	0.0917899	-0.013722	-0.0206158	0.00270394	0.0175723	0.00125944	0.11684	-0.0108394	0.0555655	-0.013722	-0.0206158	0.00270394	0.0175723	0.00125944	0.119826	-0.0108394	-0.193476	-0.013722	-0.0206158	0.00270394	0.0175723	0.00125944	0.119868	-0.0108394	-0.200173	-0.013722	-0.0206158	0.00270394	0.0175723	0.00125944	0.119868	-0.0107561	-0.200158	-0.013722	-0.0205344	0.00270394	0.0175723	0.00125944	0.119868	-0.0107454	-0.200569	-0.013722	-0.0205247	0.00270394	0.0175723	0.00125944	0.119868	-0.0107433	-0.200568	-0.013722	-0.0205238	0.00270394	0.0175723	0.00125944	0.119868	-0.0107428	-0.198616	-0.013722	-0.0205237	0.00270394	0.0175723	0.00125944	0.119868	-0.0107427	-0.198509	-0.013722	-0.0205237	0	0	0	0	0	0	0	0	-0.0432676	-0.0432676	-0.0432676	-0.0432676	-0.0432676	-0.0432676	-0.0432676	-0.0432676	-0.0438264	-0.0438264	-0.0438264	-0.0438264	-0.0438264	-0.0438264	-0.0438264	-0.0438264	-0.0441803	-0.0441803	-0.0441803	-0.0441803	-0.0441803	-0.0441803	-0.0441803	-0.0441803	-0.0440995	-0.0440995	-0.0440995	-0.0440995	-0.0440995	-0.0440995	-0.0440995	-0.0440995	-0.0441142	-0.0441142	-0.0441142	-0.0441142	-0.0441142	-0.0441142	-0.0441142	-0.0441142	-0.0441105	-0.0441105	-0.0441105	-0.0441105	-0.0441105	-0.0441105	-0.0441105	-0.0441105	-0.0441107	-0.0441107	-0.0441107	-0.0441107	-0.0441107	-0.0441107	-0.0441107	-0.0441107	-0.0441107	-0.0441107	-0.0441107	-0.0441107	-0.0441107	-0.0441107	-0.0441107	-0.0441107	-0.0441107	-0.0441107	-0.0441107	-0.0441107	-0.0441107	-0.0441107	-0.0441107	-0.0441107	0.990748	0.561486	-0.0873646	0.169002	-0.598923	0.402643	0.119774	-0.969981	1.04401	0.719883	-0.391348	0.262471	-0.60466	-0.391288	-0.709301	-1.31931	1.05856	0.750392	-0.546983	0.31121	-0.684352	0.239968	-0.60933	-1.31691	1.06204	0.749589	0.00079608	0.242846	-0.679086	-0.00391739	-0.629848	-1.31828	1.08236	0.750279	0.0510647	0.296549	-0.688186	0.32752	-0.629118	-1.29725	1.02442	0.749569	0.040566	0.185107	-0.673865	0.0962245	-0.630967	-0.984717	0.957952	0.748771	0.0778543	0.181855	-0.673175	0.088047	-0.631368	-0.765676	0.971523	0.74631	0.0652487	0.182084	-0.660857	0.0990192	-0.631325	-0.662737	0.962863	0.742342	0.0910376	0.182168	-0.6596	0.100101	-0.631352	-0.674372	0.407275	0.730968	0.0655627	0.182169	-0.646252	0.100147	-0.631336	-1.04536	0.451692	0.449628	0.189041	0.177896	-0.614116	0.0986473	-0.63175	-0.870993	0.369515	0.186156	0.0637978	0.177495	-0.29479	0.0986694	-0.634591	-0.54115	0.115015	0.11219	0.458265	0.177437	-0.142187	0.0986646	-0.646926	-0.555932	0.0336764	0.112485	0.075995	0.177432	-0.137665	0.0986652	-0.587793	-0.560773	0.0332651	0.100207	0.142289	0.177431	-0.104634	0.0986651	-0.258933	-0.519691	0.0339286	0.112582	0.00432362	0.177431	-0.135818	0.0986651	-0.0168	-0.220306	0.0339352	0.112567	-0.000333391	0.18096	-0.137526	0.099692	-0.0178905	-0.216147	0.0339361	0.112568	0.00190013	0.181089	-0.137567	0.0996869	-0.0179291	-0.216093	0.0339363	0.112568	0.00656181	0.179432	-0.137568	0.0996887	-0.0179293	-0.216095	0.0339363	0.112568	0.00654552	0.17917	-0.137568	0.0996884	-0.0179294	-0.21162	0.0339363	0.112856	0.00654676	0.179083	-0.13826	0.0982018	-0.0179294	-0.214352	0.0339363	0.112856	0.00655748	0.179046	-0.13826	0.0977436	-0.0179451	-0.214562	0.0339363	0.112856	0.00655704	0.17903	-0.13826	0.0976033	-0.0179451	-0.214549	0.0318276	0.112856	0.00658601	0.179022	-0.13826	0.0975555	-0.0179451	-0.214551	0.0291372	0.112856	0.00658601	0.180591	-0.13826	0.0975393	-0.0179451	-0.214551	0.0227654	0.112856	0.00658601	0.180565	-0.13826	0.0975336	-0.0179451	-0.21567	0.0113626	0.112856	0.00658601	0.180565	-0.13826	0.0994691	-0.0179451	-0.215669	0.0104599	0.112856	0.00658601	0.101296	-0.13826	0.0994603	-0.0179451	-0.215669	0.0104593	0.112856	0.00658601	0.0658031	-0.13826	0.0994616	-0.0179451	-0.215669	0.0104751	0.112856	0.00658601	0.0657981	-0.13826	0.0994613	-0.0179451	-0.215669	0.0104751	0.112856	0.00658601	0.0658006	-0.13826	0.0945778	-0.0179451	-0.215669	0.0104751	0.112856	0.00658601	0.0657961	-0.13826	0.0854304	-0.0179451	-0.215669	0.0104751	0.112856	0.00658601	0.0657887	-0.13826	0.0482616	-0.0179451	-0.215669	0.0104751	0.112856	0.00658601	0.0651917	-0.13826	-0.2121	-0.0179451	-0.215669	0.0104751	0.112856	0.00658601	0.0651321	-0.13826	-0.219219	-0.0179451	-0.215669	0.0104751	0.112856	0.00658601	0.0651307	-0.137106	-0.219202	-0.0179451	-0.214736	0.0104751	0.112856	0.00658601	0.0651306	-0.136949	-0.219643	-0.0179451	-0.214615	0.0104751	0.112856	0.00658601	0.0651306	-0.136917	-0.219642	-0.0179451	-0.214604	0.0104751	0.112856	0.00658601	0.0651306	-0.136908	-0.217547	-0.0179451	-0.214603	0.0104751	0.112856	0.00658601	0.0651306	-0.136906	-0.217432	-0.0179451	-0.214602	0	0	0	0	0	0	0	0	-0.358978	-0.358978	-0.358978	-0.358978	-0.358978	-0.358978	-0.358978	-0.358978	-0.356756	-0.356756	-0.356756	-0.356756	-0.356756	-0.356756	-0.356756	-0.356756	-0.356232	-0.356232	-0.356232	-0.356232	-0.356232	-0.356232	-0.356232	-0.356232	-0.360032	-0.360032	-0.360032	-0.360032	-0.360032	-0.360032	-0.360032	-0.360032	-0.360052	-0.360052	-0.360052	-0.360052	-0.360052	-0.360052	-0.360052	-0.360052	-0.360049	-0.360049	-0.360049	-0.360049	-0.360049	-0.360049	-0.360049	-0.360049	-0.360049	-0.360049	-0.360049	-0.360049	-0.360049	-0.360049	-0.360049	-0.360049	-0.360049	-0.360049	-0.360049	-0.360049	-0.360049	-0.360049	-0.360049	-0.360049	-0.360049	-0.360049	-0.360049	-0.360049	-0.360049	-0.360049	-0.360049	-0.360049	-0.250759	-0.0809947	-0.187588	-0.348256	-0.802559	-0.220104	-0.144652	-1.23474	-0.258981	-0.0567077	-0.515651	-0.186968	-0.848694	-0.652845	-1.00916	-1.66384	-0.260005	-0.0556769	-0.842037	-0.222682	-0.840195	-0.314641	-0.819713	-1.66069	-0.26009	-0.0574652	-0.96127	-0.165075	-0.844824	-0.563342	-0.82314	-1.66243	-0.261624	-0.0549989	-0.910876	-0.210972	-0.839987	-0.213029	-0.822054	-1.63682	-0.236669	-0.0552828	-0.926359	-0.152482	-0.823732	-0.197974	-0.825649	-1.2557	-0.199641	-0.0555114	-0.904269	-0.155378	-0.822924	-0.20081	-0.825376	-0.988573	-0.201151	-0.0570243	-0.898701	-0.157127	-0.809865	-0.199114	-0.825328	-0.863089	-0.203408	-0.0596667	-0.913046	-0.157251	-0.808565	-0.198841	-0.825357	-0.877262	-0.205248	-0.0566662	-0.900659	-0.157264	-0.792609	-0.198829	-0.825339	-1.3295	-0.0578969	-0.0495407	-0.972988	-0.156127	-0.753881	-0.198033	-0.825816	-1.09607	-0.0579123	-0.0157416	-0.896618	-0.156048	-0.372272	-0.198014	-0.829008	-0.661553	-0.0204578	-0.00971927	-0.420591	-0.156041	-0.195215	-0.198012	-0.856339	-0.679236	-0.00768653	-0.0097418	-0.0672685	-0.15604	-0.19125	-0.198012	-0.77815	-0.685098	-0.00758527	-0.00882211	-0.0148985	-0.15604	-0.146658	-0.198011	-0.34386	-0.634001	-0.00763874	-0.00975228	-0.0026501	-0.15604	-0.188691	-0.198012	-0.0255994	-0.268845	-0.00764046	-0.00975106	-0.00129671	-0.156963	-0.191049	-0.198686	-0.027409	-0.263775	-0.00764071	-0.00975114	-0.00119227	-0.15699	-0.191105	-0.198689	-0.0274718	-0.26371	-0.00764074	-0.00975114	-0.00130394	-0.155179	-0.191106	-0.198688	-0.0274721	-0.263711	-0.00764074	-0.00975114	-0.00130141	-0.154698	-0.191106	-0.198688	-0.0274721	-0.258256	-0.00764075	-0.00977334	-0.00130155	-0.154513	-0.192039	-0.198562	-0.0274721	-0.261585	-0.00764075	-0.00977333	-0.00130273	-0.154433	-0.192038	-0.198589	-0.0274962	-0.261842	-0.00764075	-0.00977333	-0.00130271	-0.154397	-0.192038	-0.198598	-0.0274962	-0.261826	-0.00708715	-0.00977333	-0.00130336	-0.15438	-0.192038	-0.198601	-0.0274962	-0.261829	-0.00638318	-0.00977333	-0.00130336	-0.156817	-0.192038	-0.198602	-0.0274962	-0.261828	-0.00485632	-0.00977333	-0.00130336	-0.156821	-0.192038	-0.198602	-0.0274962	-0.263193	-0.00381803	-0.00977333	-0.00130336	-0.156817	-0.192038	-0.19865	-0.0274962	-0.263192	-0.0039984	-0.00977333	-0.00130336	-0.145149	-0.192038	-0.198642	-0.0274962	-0.263192	-0.00399835	-0.00977333	-0.00130336	-0.148338	-0.192038	-0.198641	-0.0274962	-0.263192	-0.0039979	-0.00977333	-0.00130336	-0.149366	-0.192038	-0.198641	-0.0274962	-0.263192	-0.0039979	-0.00977333	-0.00130336	-0.150395	-0.192038	-0.19885	-0.0274962	-0.263192	-0.0039979	-0.00977333	-0.00130336	-0.151371	-0.192038	-0.199369	-0.0274962	-0.263192	-0.0039979	-0.00977333	-0.00130336	-0.152193	-0.192038	-0.203332	-0.0274962	-0.263192	-0.0039979	-0.00977333	-0.00130336	-0.158894	-0.192038	-0.338615	-0.0274962	-0.263192	-0.0039979	-0.00977333	-0.00130336	-0.159059	-0.192038	-0.345006	-0.0274962	-0.263192	-0.0039979	-0.00977333	-0.00130336	-0.159061	-0.190327	-0.344969	-0.0274962	-0.262054	-0.0039979	-0.00977333	-0.00130336	-0.159061	-0.190078	-0.345458	-0.0274962	-0.261907	-0.0039979	-0.00977333	-0.00130336	-0.159061	-0.190026	-0.345455	-0.0274962	-0.261893	-0.0039979	-0.00977333	-0.00130336	-0.159061	-0.190012	-0.34314	-0.0274962	-0.261892	-0.0039979	-0.00977333	-0.00130336	-0.159061	-0.190008	-0.343005	-0.0274962	-0.261892	0	0	0	0	0	0	0	0	-0.301404	-0.301404	-0.301404	-0.301404	-0.301404	-0.301404	-0.301404	-0.301404	-0.298646	-0.298646	-0.298646	-0.298646	-0.298646	-0.298646	-0.298646	-0.298646	-0.297608	-0.297608	-0.297608	-0.297608	-0.297608	-0.297608	-0.297608	-0.297608	-0.301616	-0.301616	-0.301616	-0.301616	-0.301616	-0.301616	-0.301616	-0.301616	-0.301626	-0.301626	-0.301626	-0.301626	-0.301626	-0.301626	-0.301626	-0.301626	-0.301626	-0.301626	-0.301626	-0.301626	-0.301626	-0.301626	-0.301626	-0.301626	-0.301626	-0.301626	-0.301626	-0.301626	-0.301626	-0.301626	-0.301626	-0.301626	-0.301626	-0.301626	-0.301626	-0.301626	-0.301626	-0.301626	-0.301626	-0.301626	-0.301626	-0.301626	-0.301626	-0.301626	-0.301626	-0.301626	-0.301626	-0.301626	-1.21183	-0.314626	-0.0902574	-0.829087	-0.284431	-0.952206	-0.426717	-0.269186	-1.2658	-0.362486	-0.185079	-0.762719	-0.447784	-0.205518	-0.156655	-0.328998	-1.27295	-0.371787	-0.379122	-0.899931	-0.324067	-0.897782	-0.0396505	-0.328354	-1.274	-0.380165	-0.691771	-0.692172	-0.345063	-0.801571	-0.00609602	-0.328663	-1.28431	-0.371347	-0.693493	-0.856744	-0.323502	-0.915394	-0.00599416	-0.318493	-1.17053	-0.370149	-0.694091	-0.573109	-0.317802	-0.463052	-0.00747672	-0.172066	-1.00553	-0.369943	-0.731476	-0.57265	-0.317487	-0.451893	-0.0069451	-0.0694484	-1.01481	-0.369649	-0.701652	-0.576036	-0.313083	-0.469909	-0.0069294	-0.0213459	-1.02189	-0.369826	-0.769394	-0.576393	-0.312648	-0.471533	-0.00693862	-0.0267993	-0.919598	-0.362612	-0.707125	-0.576415	-0.306881	-0.471604	-0.00693299	-0.201533	-0.32643	-0.233884	-1.03661	-0.56732	-0.292584	-0.46767	-0.00712403	-0.229434	-0.310136	-0.0931095	-0.694783	-0.566511	-0.155853	-0.467683	-0.00893043	-0.245175	-0.106404	-0.0560937	-0.532286	-0.566402	-0.0831481	-0.467671	-0.107232	-0.253914	-0.0378833	-0.0562401	-0.0833065	-0.566391	-0.0821179	-0.467672	-0.0964988	-0.256398	-0.0373837	-0.0501287	-0.0736224	-0.56639	-0.0634961	-0.467672	-0.0498008	-0.242321	-0.0377333	-0.0562898	-0.00391614	-0.566389	-0.0810304	-0.467672	-0.00580373	-0.102298	-0.0377418	-0.0562821	-0.000932743	-0.573877	-0.0820289	-0.47055	-0.00522283	-0.100342	-0.037743	-0.0562825	-0.00193767	-0.57414	-0.0820524	-0.470545	-0.00522057	-0.100316	-0.0377431	-0.0562826	-0.004223	-0.568245	-0.0820528	-0.470547	-0.0052204	-0.100317	-0.0377432	-0.0562826	-0.00421377	-0.566973	-0.0820529	-0.470547	-0.00522041	-0.0982077	-0.0377432	-0.0564254	-0.00421439	-0.566509	-0.0824428	-0.467594	-0.00522041	-0.0995025	-0.0377432	-0.0564254	-0.00421995	-0.566308	-0.0824428	-0.466778	-0.0052237	-0.0996007	-0.0377432	-0.0564254	-0.00421975	-0.566217	-0.0824428	-0.466529	-0.00522369	-0.0995946	-0.0350102	-0.0564254	-0.00423325	-0.566177	-0.0824428	-0.466444	-0.00522369	-0.0995959	-0.0315058	-0.0564254	-0.00423325	-0.573009	-0.0824428	-0.466416	-0.00522369	-0.0995957	-0.0235439	-0.0564254	-0.00423325	-0.572974	-0.0824428	-0.466406	-0.00522369	-0.100117	-0.0116564	-0.0564254	-0.00423325	-0.572966	-0.0824428	-0.470084	-0.00522369	-0.100116	-0.010985	-0.0564254	-0.00423325	-0.419836	-0.0824428	-0.470056	-0.00522369	-0.100116	-0.0109845	-0.0564254	-0.00423325	-0.365475	-0.0824428	-0.470057	-0.00522369	-0.100116	-0.0109882	-0.0564254	-0.00423325	-0.367269	-0.0824428	-0.470057	-0.00522369	-0.100116	-0.0109883	-0.0564254	-0.00423325	-0.369079	-0.0824428	-0.461247	-0.00522369	-0.100116	-0.0109883	-0.0564254	-0.00423325	-0.370782	-0.0824428	-0.444938	-0.00522369	-0.100116	-0.0109883	-0.0564254	-0.00423325	-0.372212	-0.0824428	-0.381338	-0.00522369	-0.100116	-0.0109883	-0.0564254	-0.00423325	-0.382959	-0.0824428	-0.0901047	-0.00522369	-0.100116	-0.0109883	-0.0564254	-0.00423325	-0.383149	-0.0824428	-0.0860012	-0.00522369	-0.100116	-0.0109883	-0.0564254	-0.00423325	-0.38315	-0.0816724	-0.0859799	-0.00522369	-0.0996791	-0.0109883	-0.0564254	-0.00423325	-0.38315	-0.0815565	-0.0858583	-0.00522369	-0.0996221	-0.0109883	-0.0564254	-0.00423325	-0.38315	-0.0815313	-0.0858575	-0.00522369	-0.0996165	-0.0109883	-0.0564254	-0.00423325	-0.38315	-0.0815245	-0.0864415	-0.00522369	-0.0996161	-0.0109883	-0.0564254	-0.00423325	-0.38315	-0.0815227	-0.0864618	-0.00522369	-0.099616	0	0	0	0	0	0	0	0	0.0932807	0.0932807	0.0932807	0.0932807	0.0932807	0.0932807	0.0932807	0.0932807	0.0936665	0.0936665	0.0936665	0.0936665	0.0936665	0.0936665	0.0936665	0.0936665	0.0940065	0.0940065	0.0940065	0.0940065	0.0940065	0.0940065	0.0940065	0.0940065	0.0938015	0.0938015	0.0938015	0.0938015	0.0938015	0.0938015	0.0938015	0.0938015	0.0938078	0.0938078	0.0938078	0.0938078	0.0938078	0.0938078	0.0938078	0.0938078	0.0938053	0.0938053	0.0938053	0.0938053	0.0938053	0.0938053	0.0938053	0.0938053	0.0938054	0.0938054	0.0938054	0.0938054	0.0938054	0.0938054	0.0938054	0.0938054	0.0938054	0.0938054	0.0938054	0.0938054	0.0938054	0.0938054	0.0938054	0.0938054	0.0938054	0.0938054	0.0938054	0.0938054	0.0938054	0.0938054	0.0938054	0.0938054	-0.378581	0.0268417	0.0620472	-0.265323	0.262222	-0.411192	-0.157051	0.63043	-0.394789	0.0234265	0.159607	-0.343211	0.145592	0.431239	0.69414	0.894671	-0.394284	0.0261956	0.202928	-0.398168	0.186151	-0.315816	0.685742	0.892937	-0.393785	0.020751	0.265943	-0.313756	0.173891	-0.0380695	0.71092	0.893948	-0.393242	0.0257912	0.224477	-0.381184	0.183301	-0.41565	0.71003	0.888903	-0.34629	0.0266908	0.237825	-0.252605	0.179822	-0.132005	0.711372	0.805603	-0.272604	0.02675	0.194095	-0.251092	0.17963	-0.12223	0.711552	0.74719	-0.273702	0.0273202	0.208492	-0.252213	0.176697	-0.135532	0.71154	0.719662	-0.280433	0.0279013	0.176674	-0.252358	0.176426	-0.136836	0.711547	0.722727	-0.398414	0.0269831	0.206184	-0.252365	0.172751	-0.136892	0.711542	0.819866	-0.0438338	0.020156	0.0536807	-0.24779	0.163972	-0.135004	0.711621	0.56762	-0.0605936	0.00751272	0.211461	-0.247374	0.0752258	-0.135029	0.711379	0.160028	-0.0245112	0.00489194	0.0927105	-0.247316	0.0428569	-0.135023	0.602298	0.160565	-0.0109883	0.00490267	0.0172376	-0.24731	0.0420697	-0.135024	0.548739	0.16145	-0.0108312	0.00452867	0.0060594	-0.247309	0.0322077	-0.135024	0.232294	0.140758	-0.0108207	0.00490735	0.000682585	-0.247309	0.041499	-0.135024	0.0154993	0.0604713	-0.0108235	0.00490738	0.000210391	-0.251081	0.0420249	-0.136326	0.0182956	0.0593768	-0.010824	0.00490741	0.000146843	-0.251216	0.0420374	-0.13632	0.0183606	0.0593637	-0.010824	0.00490741	0.000138735	-0.248717	0.0420376	-0.136322	0.0183612	0.0593641	-0.010824	0.00490741	0.000137992	-0.248216	0.0420376	-0.136321	0.0183612	0.0581945	-0.010824	0.00491766	0.000138069	-0.248037	0.0422432	-0.134491	0.0183612	0.0588954	-0.010824	0.00491766	0.000138562	-0.24796	0.0422432	-0.133932	0.0183797	0.0589517	-0.010824	0.00491766	0.000138543	-0.247925	0.0422432	-0.13376	0.0183797	0.058948	-0.00991241	0.00491766	0.000138995	-0.24791	0.0422432	-0.133702	0.0183797	0.0589488	-0.0087324	0.00491766	0.000138996	-0.250661	0.0422432	-0.133682	0.0183797	0.0589487	-0.00607105	0.00491766	0.000138996	-0.250639	0.0422432	-0.133675	0.0183797	0.0592525	-0.00147196	0.00491766	0.000138996	-0.250637	0.0422432	-0.136051	0.0183797	0.0592522	-0.00105074	0.00491766	0.000138996	-0.16937	0.0422432	-0.13604	0.0183797	0.0592522	-0.00105063	0.00491766	0.000138996	-0.136825	0.0422432	-0.136041	0.0183797	0.0592522	-0.00104881	0.00491766	0.000138996	-0.13739	0.0422432	-0.136041	0.0183797	0.0592522	-0.00104882	0.00491766	0.000138996	-0.137964	0.0422432	-0.130069	0.0183797	0.0592522	-0.00104882	0.00491766	0.000138996	-0.1385	0.0422432	-0.118904	0.0183797	0.0592522	-0.00104882	0.00491766	0.000138996	-0.13895	0.0422432	-0.0736937	0.0183797	0.0592522	-0.00104882	0.00491766	0.000138996	-0.142092	0.0422432	0.234966	0.0183797	0.0592522	-0.00104882	0.00491766	0.000138996	-0.142127	0.0422432	0.24321	0.0183797	0.0592522	-0.00104882	0.00491766	0.000138996	-0.142127	0.0418663	0.243191	0.0183797	0.059004	-0.00104882	0.00491766	0.000138996	-0.142127	0.0418113	0.243696	0.0183797	0.0589727	-0.00104882	0.00491766	0.000138996	-0.142127	0.0417996	0.243694	0.0183797	0.0589696	-0.00104882	0.00491766	0.000138996	-0.142127	0.0417965	0.2413	0.0183797	0.0589694	-0.00104882	0.00491766	0.000138996	-0.142127	0.0417956	0.241169	0.0183797	0.0589693	0	0	0	0	0	0	0	0	-0.146366	-0.146366	-0.146366	-0.146366	-0.146366	-0.146366	-0.146366	-0.146366	-0.147692	-0.147692	-0.147692	-0.147692	-0.147692	-0.147692	-0.147692	-0.147692	-0.148162	-0.148162	-0.148162	-0.148162	-0.148162	-0.148162	-0.148162	-0.148162	-0.146463	-0.146463	-0.146463	-0.146463	-0.146463	-0.146463	-0.146463	-0.146463	-0.146463	-0.146463	-0.146463	-0.146463	-0.146463	-0.146463	-0.146463	-0.146463	-0.146462	-0.146462	-0.146462	-0.146462	-0.146462	-0.146462	-0.146462	-0.146462	-0.146462	-0.146462	-0.146462	-0.146462	-0.146462	-0.146462	-0.146462	-0.146462	-0.146462	-0.146462	-0.146462	-0.146462	-0.146462	-0.146462	-0.146462	-0.146462	-0.146462	-0.146462	-0.146462	-0.146462	-0.146462	-0.146462	-0.146462	-0.146462	-0.288039	-0.386896	0.00922315	0.0692961	0.195169	0.113175	0.0379286	-0.252085	-0.307272	-0.482019	0.153492	0.1475	0.39459	-0.653429	-0.756589	-0.450428	-0.317049	-0.504226	0.346046	0.152037	0.480315	0.0412103	-0.923037	-0.449406	-0.319731	-0.498363	-0.083009	0.132455	0.493757	-0.282182	-0.942735	-0.45008	-0.333231	-0.503429	-0.0329296	0.150933	0.491221	0.165891	-0.941507	-0.466546	-0.339036	-0.503632	-0.0510711	0.11745	0.480505	-0.0193054	-0.941425	-0.689638	-0.363797	-0.503105	-0.00873607	0.119071	0.480129	-0.027527	-0.941835	-0.845919	-0.371508	-0.501609	-0.0147863	0.120238	0.472114	-0.0174678	-0.941862	-0.919207	-0.359786	-0.498879	-0.00135672	0.120333	0.471233	-0.0164233	-0.941844	-0.910798	0.103444	-0.491302	-0.0134341	0.120341	0.461878	-0.0163787	-0.941854	-0.641452	-0.248959	-0.302034	0.0487911	0.119158	0.439219	-0.0172229	-0.941497	-0.238361	-0.181066	-0.125947	-0.0162632	0.119064	0.215979	-0.0171945	-0.937278	0.345797	-0.051197	-0.0767114	-0.284063	0.119053	0.10202	-0.0171977	-0.656392	0.365073	-0.0115283	-0.0769098	-0.0493093	0.119052	0.0987748	-0.017197	-0.600061	0.369568	-0.0114089	-0.0688454	-0.0955208	0.119052	0.0751064	-0.0171971	-0.240088	0.365223	-0.0118434	-0.0769754	-0.00288501	0.119052	0.0974579	-0.0171971	-0.0143402	0.152768	-0.011845	-0.0769671	0.000331817	0.120019	0.0986762	-0.0166848	-0.0199498	0.149764	-0.0118452	-0.0769677	-0.00110758	0.12005	0.0987053	-0.0166908	-0.0200555	0.149722	-0.0118453	-0.0769677	-0.00415115	0.118675	0.0987058	-0.0166888	-0.0200567	0.149723	-0.0118453	-0.0769677	-0.00414036	0.118325	0.0987058	-0.0166892	-0.0200567	0.146469	-0.0118453	-0.0771602	-0.00414121	0.118192	0.0992021	-0.0178782	-0.0200567	0.148489	-0.0118453	-0.0771601	-0.00414843	0.118135	0.0992019	-0.0182778	-0.0200812	0.148639	-0.0118453	-0.0771601	-0.00414813	0.118109	0.0992019	-0.0184004	-0.0200812	0.14863	-0.0113347	-0.0771601	-0.00416745	0.118097	0.0992019	-0.0184422	-0.0200812	0.148631	-0.0107018	-0.0771601	-0.00416746	0.119883	0.0992019	-0.0184564	-0.0200812	0.148631	-0.00911098	-0.0771601	-0.00416746	0.119883	0.0992019	-0.0184613	-0.0200812	0.149415	-0.00676099	-0.0771601	-0.00416746	0.119881	0.0992019	-0.0168522	-0.0200812	0.149414	-0.00674818	-0.0771601	-0.00416746	0.100143	0.0992019	-0.0168554	-0.0200812	0.149414	-0.0067479	-0.0771601	-0.00416746	0.0952131	0.0992019	-0.0168538	-0.0200812	0.149414	-0.00675782	-0.0771601	-0.00416746	0.0959388	0.0992019	-0.0168541	-0.0200812	0.149414	-0.00675783	-0.0771601	-0.00416746	0.0966693	0.0992019	-0.0210857	-0.0200812	0.149414	-0.00675783	-0.0771601	-0.00416746	0.0973603	0.0992019	-0.0290438	-0.0200812	0.149414	-0.00675783	-0.0771601	-0.00416746	0.0979422	0.0992019	-0.0622632	-0.0200812	0.149414	-0.00675783	-0.0771601	-0.00416746	0.102579	0.0992019	-0.348514	-0.0200812	0.149414	-0.00675783	-0.0771601	-0.00416746	0.102687	0.0992019	-0.357697	-0.0200812	0.149414	-0.00675783	-0.0771601	-0.00416746	0.102688	0.0983683	-0.357663	-0.0200812	0.148748	-0.00675783	-0.0771601	-0.00416746	0.102688	0.0982541	-0.358279	-0.0200812	0.148659	-0.00675783	-0.0771601	-0.00416746	0.102688	0.0982309	-0.358277	-0.0200812	0.148651	-0.00675783	-0.0771601	-0.00416746	0.102688	0.0982248	-0.355356	-0.0200812	0.14865	-0.00675783	-0.0771601	-0.00416746	0.102688	0.098223	-0.355191	-0.0200812	0.14865	0	0	0	0	0	0	0	0	0.333195	0.333195	0.333195	0.333195	0.333195	0.333195	0.333195	0.333195	0.330516	0.330516	0.330516	0.330516	0.330516	0.330516	0.330516	0.330516	0.329584	0.329584	0.329584	0.329584	0.329584	0.329584	0.329584	0.329584	0.333278	0.333278	0.333278	0.333278	0.333278	0.333278	0.333278	0.333278	0.333282	0.333282	0.333282	0.333282	0.333282	0.333282	0.333282	0.333282	0.333283	0.333283	0.333283	0.333283	0.333283	0.333283	0.333283	0.333283	0.333283	0.333283	0.333283	0.333283	0.333283	0.333283	0.333283	0.333283	0.333283	0.333283	0.333283	0.333283	0.333283	0.333283	0.333283	0.333283	0.333283	0.333283	0.333283	0.333283	0.333283	0.333283	0.333283	0.333283	1.48591	0.703914	0.0799123	0.66072	0.0894639	0.810209	0.344647	0.133942	1.55891	0.854481	0.0478849	0.595882	0.139487	0.288795	0.254015	0.177682	1.57605	0.886547	0.165976	0.709633	0.00633518	0.728709	0.201654	0.177225	1.57986	0.889109	0.889877	0.541924	0.0190953	0.708337	0.177854	0.17745	1.60395	0.885711	0.890835	0.674034	0.000853133	0.720244	0.177503	0.177621	1.49847	0.884894	0.895551	0.444208	0.00209457	0.38321	0.178815	0.177638	1.36245	0.884208	0.918637	0.442907	0.00209856	0.375562	0.178183	0.177633	1.37951	0.88276	0.894565	0.445273	0.0037265	0.388489	0.178187	0.177682	1.37433	0.880743	0.948033	0.445539	0.00392992	0.389629	0.178183	0.177653	0.794074	0.865346	0.897884	0.445555	0.00428836	0.389679	0.178185	0.177054	0.577863	0.54571	1.15852	0.438099	0.00481914	0.386607	0.178154	0.109737	0.491551	0.221651	0.889725	0.437431	0.0138067	0.386612	0.177764	0.00517736	0.157323	0.133868	0.898835	0.437339	0.0200532	0.386603	0.171251	0.00406349	0.049046	0.134218	0.146007	0.43733	0.0214563	0.386604	0.155965	0.00393089	0.0484322	0.119729	0.172039	0.437329	0.0175369	0.386604	0.0677517	0.00072866	0.0492246	0.134334	0.00725953	0.437328	0.021176	0.386604	0.00724135	0.000572276	0.0492347	0.134317	0.000843564	0.443469	0.0214266	0.38887	0.00829052	0.000576879	0.0492361	0.134318	0.0032603	0.443687	0.0214322	0.388868	0.00831697	0.000577281	0.0492362	0.134318	0.00859282	0.439196	0.0214323	0.388869	0.00831715	0.000577296	0.0492363	0.134318	0.00857233	0.438258	0.0214324	0.388869	0.00831716	0.000584894	0.0492363	0.134659	0.00857382	0.437918	0.021513	0.386666	0.00831716	0.000575982	0.0492363	0.134659	0.00858682	0.437772	0.0215133	0.386071	0.00832518	0.000576084	0.0492363	0.134659	0.00858632	0.437706	0.0215133	0.385889	0.00832518	0.00057603	0.0460219	0.134659	0.00861924	0.437676	0.0215133	0.385827	0.00832518	0.000576038	0.041919	0.134659	0.00861924	0.44277	0.0215133	0.385806	0.00832518	0.000576036	0.0324017	0.134659	0.00861924	0.442738	0.0215133	0.385799	0.00832518	0.000577854	0.0174278	0.134659	0.00861924	0.442733	0.0215133	0.388518	0.00832518	0.000577853	0.0165427	0.134659	0.00861924	0.315889	0.0215133	0.388496	0.00832518	0.000577853	0.0165419	0.134659	0.00861924	0.269095	0.0215133	0.388497	0.00832518	0.000577853	0.0165579	0.134659	0.00861924	0.27029	0.0215133	0.388497	0.00832518	0.000577853	0.0165579	0.134659	0.00861924	0.271497	0.0215133	0.382053	0.00832518	0.000577853	0.0165579	0.134659	0.00861924	0.272631	0.0215133	0.370143	0.00832518	0.000577853	0.0165579	0.134659	0.00861924	0.273582	0.0215133	0.324095	0.00832518	0.000577853	0.0165579	0.134659	0.00861924	0.280566	0.0215133	0.137774	0.00832518	0.000577853	0.0165579	0.134659	0.00861924	0.280674	0.0215133	0.136092	0.00832518	0.000577853	0.0165579	0.134659	0.00861924	0.280674	0.0212336	0.136069	0.00832518	0.000577965	0.0165579	0.134659	0.00861924	0.280674	0.0211824	0.136082	0.00832518	0.000578268	0.0165579	0.134659	0.00861924	0.280674	0.0211699	0.136081	0.00832518	0.000578283	0.0165579	0.134659	0.00861924	0.280674	0.0211665	0.136024	0.00832518	0.000578284	0.0165579	0.134659	0.00861924	0.280674	0.0211656	0.136011	0.00832518	0.000578285	0	0	0	0	0	0	0	0	0.145959	0.145959	0.145959	0.145959	0.145959	0.145959	0.145959	0.145959	0.144262	0.144262	0.144262	0.144262	0.144262	0.144262	0.144262	0.144262	0.144304	0.144304	0.144304	0.144304	0.144304	0.144304	0.144304	0.144304	0.146932	0.146932	0.146932	0.146932	0.146932	0.146932	0.146932	0.146932	0.146942	0.146942	0.146942	0.146942	0.146942	0.146942	0.146942	0.146942	0.146938	0.146938	0.146938	0.146938	0.146938	0.146938	0.146938	0.146938	0.146938	0.146938	0.146938	0.146938	0.146938	0.146938	0.146938	0.146938	0.146938	0.146938	0.146938	0.146938	0.146938	0.146938	0.146938	0.146938	0.146938	0.146938	0.146938	0.146938	0.146938	0.146938	0.146938	0.146938	-0.566986	0.276729	0.175592	-0.65501	0.676817	-0.871452	-0.376622	1.01178	-0.587801	0.324783	0.434762	-0.743585	0.526227	0.273781	0.788198	1.35264	-0.581185	0.342212	0.755141	-0.882433	0.71213	-0.809324	0.596163	1.35005	-0.578671	0.328989	1.0977	-0.680604	0.692436	-0.499508	0.638104	1.35147	-0.569813	0.341581	1.07074	-0.838631	0.712658	-0.909764	0.637295	1.32964	-0.475361	0.343924	1.08384	-0.54168	0.6986	-0.389349	0.640881	1.00581	-0.318078	0.343944	1.02311	-0.537028	0.698041	-0.373985	0.640362	0.778849	-0.315838	0.34548	1.05275	-0.539037	0.688236	-0.396492	0.640323	0.672139	-0.335573	0.34715	0.98488	-0.539328	0.687257	-0.398615	0.640346	0.684209	-0.832252	0.339408	1.04647	-0.53934	0.673286	-0.398707	0.640331	1.06875	0.0589232	0.22578	0.718268	-0.52901	0.639662	-0.394702	0.640721	0.893539	-0.0128172	0.0879197	1.0599	-0.528061	0.3031	-0.394733	0.643084	0.560292	-0.0179299	0.0532095	0.619566	-0.527929	0.171707	-0.394721	0.637919	0.575698	-0.0146717	0.0533463	0.106259	-0.527915	0.168932	-0.394722	0.579819	0.580724	-0.0144366	0.0476706	0.0701391	-0.527913	0.129599	-0.394722	0.256121	0.538419	-0.0141657	0.0533944	0.00452787	-0.527913	0.166654	-0.394721	0.0208374	0.228222	-0.0141702	0.0533874	0.00113274	-0.536435	0.168752	-0.39758	0.0219971	0.223913	-0.0141709	0.0533879	0.00163741	-0.536742	0.168802	-0.397572	0.0220487	0.223857	-0.0141709	0.0533879	0.00318222	-0.531535	0.168802	-0.397575	0.0220489	0.223858	-0.014171	0.0533879	0.00317364	-0.530533	0.168803	-0.397574	0.0220489	0.219221	-0.014171	0.0535214	0.00317431	-0.53018	0.169622	-0.394204	0.0220489	0.222053	-0.014171	0.0535214	0.00317972	-0.530028	0.169622	-0.393224	0.0220668	0.22227	-0.014171	0.0535214	0.00317952	-0.529959	0.169622	-0.392925	0.0220668	0.222257	-0.0127076	0.0535214	0.00319046	-0.529929	0.169622	-0.392823	0.0220668	0.222259	-0.0108021	0.0535214	0.00319046	-0.535504	0.169622	-0.392788	0.0220668	0.222259	-0.00665005	0.0535214	0.00319046	-0.535451	0.169622	-0.392776	0.0220668	0.223418	-0.000349703	0.0535214	0.00319046	-0.535447	0.169622	-0.397059	0.0220668	0.223417	0.000151051	0.0535214	0.00319046	-0.353057	0.169622	-0.397033	0.0220668	0.223417	0.000151074	0.0535214	0.00319046	-0.279051	0.169622	-0.397035	0.0220668	0.223417	0.000164103	0.0535214	0.00319046	-0.279983	0.169622	-0.397034	0.0220668	0.223417	0.0001641	0.0535214	0.00319046	-0.280933	0.169622	-0.386524	0.0220668	0.223417	0.0001641	0.0535214	0.00319046	-0.281817	0.169622	-0.366951	0.0220668	0.223417	0.0001641	0.0535214	0.00319046	-0.282555	0.169622	-0.289089	0.0220668	0.223417	0.0001641	0.0535214	0.00319046	-0.287405	0.169622	0.159425	0.0220668	0.223417	0.0001641	0.0535214	0.00319046	-0.287427	0.169622	0.169261	0.0220668	0.223417	0.0001641	0.0535214	0.00319046	-0.287425	0.168081	0.169256	0.0220668	0.22245	0.0001641	0.0535214	0.00319046	-0.287425	0.167854	0.169783	0.0220668	0.222325	0.0001641	0.0535214	0.00319046	-0.287425	0.167805	0.169782	0.0220668	0.222313	0.0001641	0.0535214	0.00319046	-0.287425	0.167792	0.16728	0.0220668	0.222312	0.0001641	0.0535214	0.00319046	-0.287425	0.167789	0.16715	0.0220668	0.222312	0	0	0	0	0	0	0	0	0.329138	0.329138	0.329138	0.329138	0.329138	0.329138	0.329138	0.329138	0.325504	0.325504	0.325504	0.325504	0.325504	0.325504	0.325504	0.325504	0.324551	0.324551	0.324551	0.324551	0.324551	0.324551	0.324551	0.324551	0.329803	0.329803	0.329803	0.329803	0.329803	0.329803	0.329803	0.329803	0.329815	0.329815	0.329815	0.329815	0.329815	0.329815	0.329815	0.329815	0.329814	0.329814	0.329814	0.329814	0.329814	0.329814	0.329814	0.329814	0.329814	0.329814	0.329814	0.329814	0.329814	0.329814	0.329814	0.329814	0.329814	0.329814	0.329814	0.329814	0.329814	0.329814	0.329814	0.329814	0.329814	0.329814	0.329814	0.329814	0.329814	0.329814	0.329814	0.329814	0.793076	0.495023	0.17624	0.317971	0.599674	0.324253	0.143675	0.702543	0.832049	0.582047	0.388783	0.226587	0.659599	0.229223	0.457968	0.899124	0.843694	0.603745	0.75199	0.26232	0.66891	0.286063	0.236017	0.897385	0.846483	0.602825	1.28142	0.202514	0.676202	0.335066	0.229351	0.89828	0.86279	0.603024	1.27799	0.251272	0.669178	0.261773	0.228973	0.877424	0.817055	0.603376	1.28359	0.179895	0.656577	0.157519	0.232246	0.573822	0.764912	0.603139	1.28616	0.182126	0.656024	0.155845	0.231363	0.361048	0.77561	0.603628	1.27728	0.18386	0.647181	0.159378	0.231329	0.261143	0.768752	0.604486	1.29665	0.183999	0.646298	0.159663	0.231349	0.272466	0.321428	0.592355	1.27808	0.184011	0.633672	0.159675	0.231336	0.63414	0.361617	0.384451	1.37292	0.18212	0.602915	0.158585	0.231717	0.609742	0.295509	0.152375	1.27565	0.18197	0.300444	0.158582	0.234711	0.514603	0.091929	0.0918824	0.892478	0.181952	0.167791	0.158579	0.338774	0.531361	0.0269283	0.0921215	0.14583	0.18195	0.165542	0.158579	0.306815	0.536349	0.0266018	0.0821531	0.120498	0.18195	0.12751	0.158579	0.144023	0.503292	0.0271341	0.0922032	0.00662042	0.18195	0.163326	0.158579	0.0143392	0.212789	0.0271394	0.0921907	0.00149504	0.183496	0.165363	0.159402	0.013904	0.208739	0.0271401	0.0921915	0.00288297	0.183545	0.165411	0.159402	0.0139194	0.208686	0.0271402	0.0921915	0.00624979	0.181485	0.165412	0.159403	0.0139193	0.208687	0.0271402	0.0921915	0.00623495	0.180972	0.165412	0.159402	0.0139193	0.204324	0.0271402	0.0924248	0.00623602	0.180778	0.166206	0.15871	0.0139193	0.206997	0.0271402	0.0924247	0.00624518	0.180694	0.166206	0.158536	0.0139288	0.207201	0.0271402	0.0924247	0.00624485	0.180656	0.166206	0.158483	0.0139288	0.207188	0.0254762	0.0924247	0.00626599	0.180639	0.166206	0.158465	0.0139288	0.207191	0.0233612	0.0924247	0.00626599	0.183285	0.166206	0.158459	0.0139288	0.20719	0.0184169	0.0924247	0.00626599	0.183284	0.166206	0.158457	0.0139288	0.208273	0.010806	0.0924247	0.00626599	0.183279	0.166206	0.159289	0.0139288	0.208272	0.0104179	0.0924247	0.00626599	0.155752	0.166206	0.159281	0.0139288	0.208272	0.0104174	0.0924247	0.00626599	0.150953	0.166206	0.159281	0.0139288	0.208272	0.0104304	0.0924247	0.00626599	0.151947	0.166206	0.159281	0.0139288	0.208272	0.0104304	0.0924247	0.00626599	0.152945	0.166206	0.157374	0.0139288	0.208272	0.0104304	0.0924247	0.00626599	0.153889	0.166206	0.153891	0.0139288	0.208272	0.0104304	0.0924247	0.00626599	0.154684	0.166206	0.140855	0.0139288	0.208272	0.0104304	0.0924247	0.00626599	0.161046	0.166206	0.113728	0.0139288	0.208272	0.0104304	0.0924247	0.00626599	0.161194	0.166206	0.114588	0.0139288	0.208272	0.0104304	0.0924247	0.00626599	0.161195	0.164668	0.114573	0.0139288	0.207366	0.0104304	0.0924247	0.00626599	0.161195	0.164439	0.114682	0.0139288	0.207248	0.0104304	0.0924247	0.00626599	0.161195	0.164389	0.114681	0.0139288	0.207237	0.0104304	0.0924247	0.00626599	0.161195	0.164375	0.114169	0.0139288	0.207236	0.0104304	0.0924247	0.00626599	0.161195	0.164372	0.114136	0.0139288	0.207236	0	0	0	0	0	0	0	0	0.0836766	0.0836766	0.0836766	0.0836766	0.0836766	0.0836766	0.0836766	0.0836766	0.084127	0.084127	0.084127	0.084127	0.084127	0.084127	0.084127	0.084127	0.0839919	0.0839919	0.0839919	0.0839919	0.0839919	0.0839919	0.0839919	0.0839919	0.0832862	0.0832862	0.0832862	0.0832862	0.0832862	0.0832862	0.0832862	0.0832862	0.0832828	0.0832828	0.0832828	0.0832828	0.0832828	0.0832828	0.0832828	0.0832828	0.0832846	0.0832846	0.0832846	0.0832846	0.0832846	0.0832846	0.0832846	0.0832846	0.0832845	0.0832845	0.0832845	0.0832845	0.0832845	0.0832845	0.0832845	0.0832845	0.0832845	0.0832845	0.0832845	0.0832845	0.0832845	0.0832845	0.0832845	0.0832845	0.0832845	0.0832845	0.0832845	0.0832845	0.0832845	0.0832845	0.0832845	0.0832845	0.807299	0.214921	-0.0605532	0.479589	-0.353501	0.608975	0.265669	-0.338125	0.845424	0.270188	-0.239743	0.473536	-0.337745	0.189644	-0.0230087	-0.412739	0.850833	0.279299	-0.419941	0.570739	-0.49408	0.581474	0.10833	-0.412038	0.851724	0.284199	-0.214913	0.433253	-0.485768	0.54507	0.0885824	-0.412388	0.859449	0.279064	-0.219813	0.540042	-0.499763	0.581759	0.088421	-0.396525	0.785948	0.2778	-0.218109	0.344553	-0.489172	0.303343	0.0871256	-0.169354	0.680592	0.277404	-0.197809	0.341444	-0.488782	0.296786	0.0873227	-0.0101665	0.687304	0.275743	-0.216711	0.342685	-0.48099	0.307609	0.0873514	0.0646267	0.690906	0.273425	-0.173766	0.342868	-0.480172	0.308573	0.0873332	0.0561184	0.589194	0.269817	-0.213253	0.342875	-0.470356	0.308615	0.0873442	-0.215364	0.231018	0.16202	-0.00400069	0.336246	-0.446783	0.306124	0.0870309	-0.295615	0.21524	0.0686952	-0.22098	0.335637	-0.210953	0.30613	0.0843541	-0.377452	0.0730006	0.0416642	0.0784236	0.335551	-0.108863	0.306122	-0.0131765	-0.39162	0.0254605	0.0417733	0.0112151	0.335543	-0.106038	0.306123	-0.0106791	-0.395546	0.0251264	0.037309	0.0516655	0.335542	-0.0807965	0.306123	-0.0137831	-0.375492	0.0253868	0.0418084	0.00105818	0.335541	-0.104611	0.306123	-0.00243713	-0.15837	0.0253924	0.0418037	-0.000388112	0.341011	-0.10593	0.307955	-0.000697566	-0.155333	0.0253932	0.041804	0.000594601	0.341208	-0.105961	0.307952	-0.000676528	-0.155293	0.0253934	0.041804	0.00251705	0.337915	-0.105962	0.307953	-0.000676139	-0.155294	0.0253934	0.041804	0.00251121	0.337288	-0.105962	0.307953	-0.00067615	-0.152018	0.0253934	0.0419099	0.00251163	0.337067	-0.106489	0.30614	-0.000676146	-0.154031	0.0253934	0.0419098	0.00251549	0.336973	-0.106489	0.305646	-0.000673455	-0.154183	0.0253934	0.0419098	0.00251533	0.33693	-0.106489	0.305495	-0.000673449	-0.154174	0.0235756	0.0419098	0.00252672	0.336911	-0.106489	0.305444	-0.000673449	-0.154176	0.0212443	0.0419098	0.00252672	0.340415	-0.106489	0.305426	-0.000673449	-0.154175	0.0159196	0.0419098	0.00252672	0.340381	-0.106489	0.30542	-0.000673449	-0.154983	0.0077115	0.0419098	0.00252672	0.340378	-0.106489	0.307665	-0.000673449	-0.154982	0.00721177	0.0419098	0.00252672	0.224395	-0.106489	0.307647	-0.000673449	-0.154982	0.00721144	0.0419098	0.00252672	0.177688	-0.106489	0.307648	-0.000673449	-0.154982	0.00721354	0.0419098	0.00252672	0.178229	-0.106489	0.307648	-0.000673449	-0.154982	0.00721356	0.0419098	0.00252672	0.178781	-0.106489	0.302307	-0.000673449	-0.154982	0.00721356	0.0419098	0.00252672	0.179294	-0.106489	0.292416	-0.000673449	-0.154982	0.00721356	0.0419098	0.00252672	0.179722	-0.106489	0.254018	-0.000673449	-0.154982	0.00721356	0.0419098	0.00252672	0.182475	-0.106489	0.0900158	-0.000673449	-0.154982	0.00721356	0.0419098	0.00252672	0.18248	-0.106489	0.0881661	-0.000673449	-0.154982	0.00721356	0.0419098	0.00252672	0.182479	-0.10557	0.0881492	-0.000673449	-0.154304	0.00721356	0.0419098	0.00252672	0.182479	-0.10544	0.0881252	-0.000673449	-0.154215	0.00721356	0.0419098	0.00252672	0.182479	-0.105413	0.0881245	-0.000673449	-0.154207	0.00721356	0.0419098	0.00252672	0.182479	-0.105406	0.0882429	-0.000673449	-0.154206	0.00721356	0.0419098	0.00252672	0.182479	-0.105404	0.0882414	-0.000673449	-0.154206	0	0	0	0	0	0	0	0	-0.297557	-0.297557	-0.297557	-0.297557	-0.297557	-0.297557	-0.297557	-0.297557	-0.292215	-0.292215	-0.292215	-0.292215	-0.292215	-0.292215	-0.292215	-0.292215	-0.29088	-0.29088	-0.29088	-0.29088	-0.29088	-0.29088	-0.29088	-0.29088	-0.298135	-0.298135	-0.298135	-0.298135	-0.298135	-0.298135	-0.298135	-0.298135	-0.298142	-0.298142	-0.298142	-0.298142	-0.298142	-0.298142	-0.298142	-0.298142	-0.298141	-0.298141	-0.298141	-0.298141	-0.298141	-0.298141	-0.298141	-0.298141	-0.298141	-0.298141	-0.298141	-0.298141	-0.298141	-0.298141	-0.298141	-0.298141	-0.298141	-0.298141	-0.298141	-0.298141	-0.298141	-0.298141	-0.298141	-0.298141	-0.298141	-0.298141	-0.298141	-0.298141	-0.298141	-0.298141	-0.298141	-0.298141	-0.958304	-0.791703	-0.210022	-0.106569	-0.642747	-0.167533	-0.0367904	-0.475104	-1.00954	-0.955352	-0.425218	-0.0675546	-0.711721	0.185656	-0.053279	-0.529824	-1.02874	-0.994044	-0.932386	-0.0629947	-0.806444	-0.0276214	0.274287	-0.528785	-1.03366	-0.988555	-1.76307	-0.0575756	-0.812843	0.0679128	0.281055	-0.529212	-1.0604	-0.993322	-1.80053	-0.0652495	-0.809632	-0.0650012	0.28081	-0.503381	-1.02608	-0.994331	-1.7977	-0.0643316	-0.794229	-0.0023012	0.276926	-0.135883	-1.00387	-0.993859	-1.81182	-0.0675963	-0.793666	0.000317462	0.278485	0.121641	-1.02025	-0.994276	-1.80786	-0.0689168	-0.784076	-0.00300986	0.278524	0.242532	-1.00348	-0.994748	-1.81389	-0.068997	-0.7831	-0.0033506	0.278501	0.228775	-0.183411	-0.97546	-1.80622	-0.0690068	-0.76774	-0.00336519	0.278515	-0.21087	-0.546078	-0.628225	-1.83449	-0.0692895	-0.730357	-0.00304947	0.278042	-0.392986	-0.425436	-0.250266	-1.80838	-0.0693392	-0.361566	-0.00305819	0.273759	-0.606652	-0.127576	-0.150617	-1.33465	-0.0693493	-0.208601	-0.00305707	0.0536136	-0.630436	-0.0341123	-0.151011	-0.220027	-0.0693503	-0.206327	-0.00305727	0.0512617	-0.636891	-0.0337169	-0.134534	-0.197037	-0.0693504	-0.159082	-0.00305726	0.00243326	-0.606903	-0.0345833	-0.151145	-0.010083	-0.0693504	-0.203561	-0.00305725	-0.0074057	-0.255767	-0.0345894	-0.151124	-0.00197028	-0.0691022	-0.206103	-0.00325679	-0.00430112	-0.250851	-0.0345902	-0.151125	-0.00429821	-0.0690872	-0.206163	-0.00325495	-0.00426937	-0.250785	-0.0345903	-0.151125	-0.00984513	-0.0681123	-0.206164	-0.00325556	-0.00426862	-0.250786	-0.0345904	-0.151125	-0.00982121	-0.0678086	-0.206164	-0.00325544	-0.00426865	-0.245481	-0.0345904	-0.151509	-0.00982297	-0.067688	-0.207149	-0.00284448	-0.00426864	-0.248745	-0.0345904	-0.151509	-0.00983795	-0.067635	-0.207149	-0.00270996	-0.00426594	-0.248991	-0.0345904	-0.151509	-0.00983738	-0.0676114	-0.207149	-0.00266866	-0.00426592	-0.248976	-0.0326587	-0.151509	-0.00987257	-0.0676007	-0.207149	-0.0026546	-0.00426592	-0.248979	-0.030213	-0.151509	-0.00987258	-0.0690857	-0.207149	-0.00264981	-0.00426592	-0.248979	-0.0243398	-0.151509	-0.00987258	-0.0690956	-0.207149	-0.00264815	-0.00426592	-0.250283	-0.0142086	-0.151509	-0.00987258	-0.0690923	-0.207149	-0.00319923	-0.00426592	-0.250282	-0.013534	-0.151509	-0.00987258	-0.0778656	-0.207149	-0.00319788	-0.00426592	-0.250282	-0.0135333	-0.151509	-0.00987258	-0.0869101	-0.207149	-0.00319836	-0.00426592	-0.250282	-0.0135579	-0.151509	-0.00987258	-0.0877207	-0.207149	-0.00319827	-0.00426592	-0.250282	-0.0135579	-0.151509	-0.00987258	-0.0885332	-0.207149	-0.00176322	-0.00426592	-0.250282	-0.0135579	-0.151509	-0.00987258	-0.0893047	-0.207149	0.000914187	-0.00426592	-0.250282	-0.0135579	-0.151509	-0.00987258	-0.0899558	-0.207149	0.0119844	-0.00426592	-0.250282	-0.0135579	-0.151509	-0.00987258	-0.0953623	-0.207149	0.102463	-0.00426592	-0.250282	-0.0135579	-0.151509	-0.00987258	-0.0955066	-0.207149	0.105273	-0.00426592	-0.250282	-0.0135579	-0.151509	-0.00987258	-0.0955082	-0.205207	0.105263	-0.00426592	-0.249185	-0.0135579	-0.151509	-0.00987258	-0.0955082	-0.204914	0.105449	-0.00426592	-0.249041	-0.0135579	-0.151509	-0.00987258	-0.0955082	-0.204851	0.105448	-0.00426592	-0.249027	-0.0135579	-0.151509	-0.00987258	-0.0955082	-0.204833	0.104567	-0.00426592	-0.249026	-0.0135579	-0.151509	-0.00987258	-0.0955082	-0.204829	0.104517	-0.00426592	-0.249026	0	0	0	0	0	0	0	0	-0.120333	-0.120333	-0.120333	-0.120333	-0.120333	-0.120333	-0.120333	-0.120333	-0.120758	-0.120758	-0.120758	-0.120758	-0.120758	-0.120758	-0.120758	-0.120758	-0.120699	-0.120699	-0.120699	-0.120699	-0.120699	-0.120699	-0.120699	-0.120699	-0.120161	-0.120161	-0.120161	-0.120161	-0.120161	-0.120161	-0.120161	-0.120161	-0.120161	-0.120161	-0.120161	-0.120161	-0.120161	-0.120161	-0.120161	-0.120161	-0.120162	-0.120162	-0.120162	-0.120162	-0.120162	-0.120162	-0.120162	-0.120162	-0.120162	-0.120162	-0.120162	-0.120162	-0.120162	-0.120162	-0.120162	-0.120162	-0.120162	-0.120162	-0.120162	-0.120162	-0.120162	-0.120162	-0.120162	-0.120162	-0.120162	-0.120162	-0.120162	-0.120162	-0.120162	-0.120162	-0.120162	-0.120162	-0.660337	-0.208468	0.0308048	-0.393669	0.219589	-0.468414	-0.212952	0.0843508	-0.691754	-0.257118	0.155224	-0.359064	0.233704	-0.325722	-0.21543	0.061382	-0.696904	-0.266137	0.29611	-0.436807	0.36918	-0.473588	-0.326652	0.0613512	-0.697852	-0.269364	0.0853869	-0.328289	0.36448	-0.526779	-0.315162	0.0613188	-0.705167	-0.265778	0.103721	-0.412132	0.375247	-0.441909	-0.314719	0.0491471	-0.648056	-0.264851	0.097774	-0.261305	0.367112	-0.257566	-0.314044	-0.121464	-0.567724	-0.264513	0.0916969	-0.258953	0.366841	-0.254217	-0.314266	-0.241004	-0.573698	-0.263196	0.105741	-0.259897	0.361018	-0.260657	-0.314287	-0.297148	-0.575443	-0.261331	0.073497	-0.260035	0.360394	-0.261192	-0.314274	-0.290738	-0.452565	-0.257642	0.103028	-0.260041	0.353018	-0.261215	-0.314282	-0.0860387	-0.204369	-0.156418	-0.0548839	-0.255026	0.335309	-0.259358	-0.314034	0.0684332	-0.185679	-0.065828	0.109036	-0.254565	0.158107	-0.259356	-0.311632	0.276243	-0.062027	-0.0400275	-0.114784	-0.254501	0.0804376	-0.25935	-0.192591	0.288441	-0.0210523	-0.0401316	-0.0177387	-0.254494	0.078218	-0.25935	-0.1766	0.291575	-0.0207793	-0.0358901	-0.0497461	-0.254494	0.0595159	-0.25935	-0.066829	0.280976	-0.021024	-0.0401656	-0.00126809	-0.254493	0.0771654	-0.25935	-0.00315906	0.118136	-0.0210286	-0.0401611	0.000244438	-0.25863	0.0781385	-0.260744	-0.00562537	0.11585	-0.0210293	-0.0401615	-0.000639132	-0.25878	0.0781616	-0.260743	-0.00566561	0.115819	-0.0210294	-0.0401615	-0.00241144	-0.256287	0.0781621	-0.260744	-0.00566615	0.115819	-0.0210294	-0.0401615	-0.00240575	-0.255813	0.0781621	-0.260744	-0.00566614	0.113348	-0.0210294	-0.0402624	-0.00240617	-0.255646	0.078553	-0.259538	-0.00566614	0.114873	-0.0210294	-0.0402624	-0.0024099	-0.255574	0.0785528	-0.259228	-0.00567481	0.114987	-0.0210294	-0.0402624	-0.00240974	-0.255542	0.0785528	-0.259134	-0.00567482	0.11498	-0.0195579	-0.0402624	-0.00242037	-0.255528	0.0785528	-0.259102	-0.00567482	0.114982	-0.017674	-0.0402624	-0.00242037	-0.25818	0.0785528	-0.259091	-0.00567482	0.114981	-0.0133672	-0.0402624	-0.00242037	-0.258154	0.0785528	-0.259087	-0.00567482	0.115585	-0.00693289	-0.0402624	-0.00242037	-0.258152	0.0785528	-0.260546	-0.00567482	0.115585	-0.00659159	-0.0402624	-0.00242037	-0.171162	0.0785528	-0.260532	-0.00567482	0.115585	-0.00659131	-0.0402624	-0.00242037	-0.136475	0.0785528	-0.260532	-0.00567482	0.115585	-0.00659364	-0.0402624	-0.00242037	-0.13688	0.0785528	-0.260532	-0.00567482	0.115585	-0.00659365	-0.0402624	-0.00242037	-0.137292	0.0785528	-0.257164	-0.00567482	0.115585	-0.00659365	-0.0402624	-0.00242037	-0.137675	0.0785528	-0.25096	-0.00567482	0.115585	-0.00659365	-0.0402624	-0.00242037	-0.137995	0.0785528	-0.227478	-0.00567482	0.115585	-0.00659365	-0.0402624	-0.00242037	-0.140054	0.0785528	-0.164196	-0.00567482	0.115585	-0.00659365	-0.0402624	-0.00242037	-0.140058	0.0785528	-0.165007	-0.00567482	0.115585	-0.00659365	-0.0402624	-0.00242037	-0.140057	0.0778804	-0.164984	-0.00567482	0.115075	-0.00659365	-0.0402624	-0.00242037	-0.140057	0.0777864	-0.165122	-0.00567482	0.115008	-0.00659365	-0.0402624	-0.00242037	-0.140057	0.077767	-0.165121	-0.00567482	0.115002	-0.00659365	-0.0402624	-0.00242037	-0.140057	0.0777619	-0.164471	-0.00567482	0.115001	-0.00659365	-0.0402624	-0.00242037	-0.140057	0.0777605	-0.164428	-0.00567482	0.115001	0	0	0	0	0	0	0	0	-0.141993	-0.141993	-0.141993	-0.141993	-0.141993	-0.141993	-0.141993	-0.141993	-0.137871	-0.137871	-0.137871	-0.137871	-0.137871	-0.137871	-0.137871	-0.137871	-0.136948	-0.136948	-0.136948	-0.136948	-0.136948	-0.136948	-0.136948	-0.136948	-0.142457	-0.142457	-0.142457	-0.142457	-0.142457	-0.142457	-0.142457	-0.142457	-0.142462	-0.142462	-0.142462	-0.142462	-0.142462	-0.142462	-0.142462	-0.142462	-0.142461	-0.142461	-0.142461	-0.142461	-0.142461	-0.142461	-0.142461	-0.142461	-0.142461	-0.142461	-0.142461	-0.142461	-0.142461	-0.142461	-0.142461	-0.142461	-0.142461	-0.142461	-0.142461	-0.142461	-0.142461	-0.142461	-0.142461	-0.142461	-0.142461	-0.142461	-0.142461	-0.142461	-0.142461	-0.142461	-0.142461	-0.142461	-0.366592	-0.53011	-0.164748	0.191026	-0.540203	0.178958	0.115533	-0.327796	-0.389383	-0.641876	-0.362464	0.192859	-0.579351	0.34188	0.112852	-0.334105	-0.402318	-0.669287	-0.795981	0.246661	-0.727321	0.29488	0.402943	-0.333479	-0.405884	-0.662295	-1.3558	0.178827	-0.72783	0.395378	0.399897	-0.33369	-0.423786	-0.668921	-1.39644	0.228942	-0.73242	0.248491	0.399451	-0.310162	-0.433686	-0.67026	-1.39088	0.130964	-0.718053	0.169054	0.396345	0.022461	-0.469961	-0.670016	-1.39652	0.127429	-0.717562	0.168619	0.397642	0.255537	-0.479931	-0.670835	-1.40288	0.127233	-0.708585	0.170622	0.397678	0.364966	-0.464308	-0.671795	-1.38575	0.127273	-0.707655	0.170745	0.397656	0.352497	0.154598	-0.658332	-1.39964	0.127271	-0.693613	0.17075	0.397669	-0.0459087	-0.327687	-0.426978	-1.31492	0.123839	-0.65956	0.169735	0.39723	-0.265846	-0.237053	-0.168937	-1.4056	0.123509	-0.322057	0.169728	0.393139	-0.544838	-0.0667074	-0.101491	-0.971107	0.123461	-0.18349	0.169725	0.178211	-0.567276	-0.0147535	-0.101757	-0.16124	0.123456	-0.181076	0.169725	0.164549	-0.573227	-0.0146023	-0.0905893	-0.133647	0.123455	-0.139322	0.169725	0.0524926	-0.5487	-0.015177	-0.101847	-0.00722086	0.123455	-0.178646	0.169725	-0.00282203	-0.231022	-0.0151791	-0.101832	-0.00154111	0.126296	-0.180882	0.170512	0.000735407	-0.226568	-0.0151794	-0.101833	-0.0030016	0.126402	-0.180934	0.170513	0.00078044	-0.226509	-0.0151794	-0.101833	-0.00660714	0.125378	-0.180935	0.170513	0.000781264	-0.22651	-0.0151794	-0.101833	-0.00659085	0.125255	-0.180935	0.170513	0.000781244	-0.221702	-0.0151794	-0.102093	-0.00659206	0.12522	-0.181806	0.169993	0.00078125	-0.224663	-0.0151794	-0.102093	-0.00660225	0.125206	-0.181806	0.16988	0.000788556	-0.224886	-0.0151794	-0.102093	-0.00660187	0.125199	-0.181806	0.169845	0.000788574	-0.224872	-0.0145355	-0.102093	-0.00662511	0.125196	-0.181806	0.169833	0.000788574	-0.224875	-0.0137342	-0.102093	-0.00662512	0.126014	-0.181806	0.169829	0.000788574	-0.224875	-0.0116577	-0.102093	-0.00662512	0.125991	-0.181806	0.169828	0.000788574	-0.226054	-0.00736479	-0.102093	-0.00662512	0.125992	-0.181806	0.17042	0.000788574	-0.226053	-0.0070163	-0.102093	-0.00662512	0.0642716	-0.181806	0.170412	0.000788574	-0.226053	-0.00701592	-0.102093	-0.00662512	0.036338	-0.181806	0.170412	0.000788574	-0.226053	-0.00703489	-0.102093	-0.00662512	0.0361098	-0.181806	0.170412	0.000788574	-0.226053	-0.00703491	-0.102093	-0.00662512	0.0358853	-0.181806	0.169155	0.000788574	-0.226053	-0.00703491	-0.102093	-0.00662512	0.0356669	-0.181806	0.166865	0.000788574	-0.226053	-0.00703491	-0.102093	-0.00662512	0.0354799	-0.181806	0.158834	0.000788574	-0.226053	-0.00703491	-0.102093	-0.00662512	0.0335422	-0.181806	0.178447	0.000788574	-0.226053	-0.00703491	-0.102093	-0.00662512	0.0334574	-0.181806	0.180896	0.000788574	-0.226053	-0.00703491	-0.102093	-0.00662512	0.0334558	-0.180121	0.180874	0.000788574	-0.22506	-0.00703491	-0.102093	-0.00662512	0.0334558	-0.17987	0.181092	0.000788574	-0.22493	-0.00703491	-0.102093	-0.00662512	0.0334558	-0.179815	0.18109	0.000788574	-0.224917	-0.00703491	-0.102093	-0.00662512	0.0334558	-0.179801	0.180061	0.000788574	-0.224916	-0.00703491	-0.102093	-0.00662512	0.0334558	-0.179797	0.179998	0.000788574	-0.224916	0	0	0	0	0	0	0	0	-0.0372464	-0.0372464	-0.0372464	-0.0372464	-0.0372464	-0.0372464	-0.0372464	-0.0372464	-0.0346053	-0.0346053	-0.0346053	-0.0346053	-0.0346053	-0.0346053	-0.0346053	-0.0346053	-0.0336608	-0.0336608	-0.0336608	-0.0336608	-0.0336608	-0.0336608	-0.0336608	-0.0336608	-0.0374729	-0.0374729	-0.0374729	-0.0374729	-0.0374729	-0.0374729	-0.0374729	-0.0374729	-0.0374824	-0.0374824	-0.0374824	-0.0374824	-0.0374824	-0.0374824	-0.0374824	-0.0374824	-0.0374826	-0.0374826	-0.0374826	-0.0374826	-0.0374826	-0.0374826	-0.0374826	-0.0374826	-0.0374827	-0.0374827	-0.0374827	-0.0374827	-0.0374827	-0.0374827	-0.0374827	-0.0374827	-0.0374826	-0.0374826	-0.0374826	-0.0374826	-0.0374826	-0.0374826	-0.0374826	-0.0374826	-0.0374826	-0.0374826	-0.0374826	-0.0374826	-0.0374826	-0.0374826	-0.0374826	-0.0374826	-0.153421	0.3538	-0.079049	-0.50587	-0.493497	-0.559975	-0.254675	-0.145894	-0.1515	0.462442	-0.347225	-0.520688	-0.783221	0.414518	0.468503	-0.0744441	-0.142018	0.48727	-0.676303	-0.592885	-0.81278	-0.502322	0.717112	-0.0744818	-0.139026	0.47634	-0.282817	-0.470066	-0.836661	-0.194562	0.750551	-0.0743409	-0.126124	0.486705	-0.319122	-0.570287	-0.82399	-0.611244	0.749602	-0.0475983	-0.0695503	0.487444	-0.304492	-0.400466	-0.80693	-0.226749	0.748277	0.326335	0.033498	0.486837	-0.357841	-0.402531	-0.806217	-0.21435	0.748851	0.588335	0.0394081	0.484936	-0.337828	-0.405556	-0.792926	-0.231817	0.748896	0.71124	0.0212796	0.481175	-0.383767	-0.405833	-0.791517	-0.233502	0.748867	0.697219	-0.529941	0.47468	-0.342296	-0.405854	-0.775992	-0.233574	0.748884	0.248467	0.179071	0.286125	-0.563236	-0.400472	-0.738248	-0.230844	0.74833	-0.112885	0.0988408	0.12129	-0.332737	-0.400009	-0.368133	-0.230873	0.742537	-0.603753	0.0198658	0.0738922	0.112552	-0.399949	-0.179348	-0.230865	0.412964	-0.630865	-0.0015565	0.0740841	0.0236788	-0.399943	-0.174487	-0.230866	0.379281	-0.63778	-0.00149468	0.0663042	0.0906769	-0.399942	-0.133232	-0.230865	0.139619	-0.615606	-0.00108732	0.0741464	0.00185066	-0.399942	-0.172163	-0.230865	0.00652049	-0.258744	-0.00108885	0.0741386	-0.000908001	-0.404363	-0.174309	-0.232779	0.011987	-0.25373	-0.00108909	0.0741392	0.000527636	-0.404515	-0.17436	-0.232772	0.012081	-0.253662	-0.00108913	0.0741393	0.0034682	-0.400177	-0.174361	-0.232774	0.0120822	-0.253664	-0.00108913	0.0741393	0.0034584	-0.399167	-0.174361	-0.232774	0.0120821	-0.248245	-0.00108914	0.0743251	0.00345922	-0.398792	-0.175226	-0.230277	0.0120822	-0.25159	-0.00108914	0.0743251	0.00346607	-0.398629	-0.175226	-0.229531	0.0121001	-0.25184	-0.00108914	0.0743251	0.00346576	-0.398556	-0.175226	-0.229303	0.0121001	-0.251825	-0.000570568	0.0743251	0.00348487	-0.398523	-0.175226	-0.229225	0.0121001	-0.251828	0.000119808	0.0743251	0.00348487	-0.403819	-0.175226	-0.229198	0.0121001	-0.251828	0.00146632	0.0743251	0.00348487	-0.403805	-0.175226	-0.229189	0.0121001	-0.253151	0.00299274	0.0743251	0.00348487	-0.403798	-0.175226	-0.232401	0.0121001	-0.253149	0.0031282	0.0743251	0.00348487	-0.315122	-0.175226	-0.232384	0.0121001	-0.253149	0.00312803	0.0743251	0.00348487	-0.287398	-0.175226	-0.232386	0.0121001	-0.253149	0.00314009	0.0743251	0.00348487	-0.289134	-0.175226	-0.232386	0.0121001	-0.253149	0.0031401	0.0743251	0.00348487	-0.290884	-0.175226	-0.224389	0.0121001	-0.253149	0.0031401	0.0743251	0.00348487	-0.292535	-0.175226	-0.20949	0.0121001	-0.253149	0.0031401	0.0743251	0.00348487	-0.293924	-0.175226	-0.14965	0.0121001	-0.253149	0.0031401	0.0743251	0.00348487	-0.304744	-0.175226	0.231526	0.0121001	-0.253149	0.0031401	0.0743251	0.00348487	-0.304972	-0.175226	0.241014	0.0121001	-0.253149	0.0031401	0.0743251	0.00348487	-0.304974	-0.173715	0.240998	0.0121001	-0.252033	0.0031401	0.0743251	0.00348487	-0.304974	-0.173502	0.241554	0.0121001	-0.251886	0.0031401	0.0743251	0.00348487	-0.304974	-0.173458	0.241552	0.0121001	-0.251871	0.0031401	0.0743251	0.00348487	-0.304974	-0.173447	0.238912	0.0121001	-0.25187	0.0031401	0.0743251	0.00348487	-0.304974	-0.173443	0.23877	0.0121001	-0.25187	0	0	0	0	0	0	0	0	-0.0265288	-0.0265288	-0.0265288	-0.0265288	-0.0265288	-0.0265288	-0.0265288	-0.0265288	-0.0240533	-0.0240533	-0.0240533	-0.0240533	-0.0240533	-0.0240533	-0.0240533	-0.0240533	-0.0233328	-0.0233328	-0.0233328	-0.0233328	-0.0233328	-0.0233328	-0.0233328	-0.0233328	-0.0269652	-0.0269652	-0.0269652	-0.0269652	-0.0269652	-0.0269652	-0.0269652	-0.0269652	-0.0269755	-0.0269755	-0.0269755	-0.0269755	-0.0269755	-0.0269755	-0.0269755	-0.0269755	-0.0269746	-0.0269746	-0.0269746	-0.0269746	-0.0269746	-0.0269746	-0.0269746	-0.0269746	-0.0269747	-0.0269747	-0.0269747	-0.0269747	-0.0269747	-0.0269747	-0.0269747	-0.0269747	-0.0269747	-0.0269747	-0.0269747	-0.0269747	-0.0269747	-0.0269747	-0.0269747	-0.0269747	-0.0269747	-0.0269747	-0.0269747	-0.0269747	-0.0269747	-0.0269747	-0.0269747	-0.0269747	0.195208	0.332471	-0.105342	-0.197983	-0.601701	-0.173362	-0.0862737	-0.364719	0.211411	0.435661	-0.414947	-0.198188	-0.816595	0.346475	0.260174	-0.378703	0.220306	0.457321	-0.777593	-0.212289	-0.908736	-0.146204	0.526227	-0.378154	0.222803	0.451293	-0.423736	-0.176029	-0.923464	0.0508528	0.542477	-0.378348	0.235041	0.456866	-0.450013	-0.207973	-0.919661	-0.220487	0.541776	-0.348796	0.24796	0.456819	-0.43947	-0.162003	-0.900636	-0.0522258	0.539844	0.0687144	0.282313	0.456186	-0.469086	-0.165212	-0.899856	-0.045984	0.540418	0.361262	0.289142	0.453911	-0.461868	-0.167098	-0.885263	-0.0542532	0.540469	0.498565	0.277411	0.44987	-0.478677	-0.167237	-0.883727	-0.0550777	0.540437	0.482924	-0.158808	0.444149	-0.463805	-0.16725	-0.866212	-0.0551131	0.540456	-0.0171901	0.216824	0.265258	-0.543707	-0.166046	-0.823762	-0.0540924	0.539856	-0.308642	0.152958	0.113257	-0.459781	-0.165962	-0.405248	-0.0541106	0.534003	-0.682698	0.0420223	0.0689525	0.0526509	-0.165955	-0.201974	-0.0541072	0.23751	-0.711117	0.00852989	0.069132	0.01192	-0.165954	-0.196742	-0.0541076	0.219459	-0.718617	0.00844766	0.0618456	0.0843168	-0.165954	-0.150237	-0.0541076	0.0716039	-0.68856	0.00884032	0.0691899	0.00138996	-0.165954	-0.194113	-0.0541076	0.00163133	-0.289848	0.00884137	0.0691826	-0.00099786	-0.166931	-0.19654	-0.0547936	0.0064128	-0.284257	0.00884149	0.0691831	0.000455189	-0.16696	-0.196598	-0.0547896	0.00648815	-0.284182	0.00884151	0.0691832	0.00334728	-0.164994	-0.196599	-0.0547909	0.00648921	-0.284184	0.00884152	0.0691832	0.00333819	-0.164468	-0.196599	-0.0547907	0.00648919	-0.278147	0.00884152	0.0693571	0.00333893	-0.164267	-0.197573	-0.053698	0.0064892	-0.281866	0.00884152	0.069357	0.00334527	-0.164179	-0.197572	-0.0533552	0.00650197	-0.282146	0.00884152	0.069357	0.00334499	-0.16414	-0.197572	-0.0532502	0.006502	-0.282129	0.00852486	0.069357	0.00336333	-0.164122	-0.197572	-0.0532144	0.006502	-0.282132	0.00813645	0.069357	0.00336333	-0.166773	-0.197572	-0.0532022	0.006502	-0.282131	0.00707794	0.069357	0.00336333	-0.166778	-0.197572	-0.053198	0.006502	-0.283612	0.0049602	0.069357	0.00336333	-0.166773	-0.197572	-0.0546338	0.006502	-0.28361	0.00484552	0.069357	0.00336333	-0.150547	-0.197572	-0.0546283	0.006502	-0.28361	0.00484527	0.069357	0.00336333	-0.15073	-0.197572	-0.0546293	0.006502	-0.28361	0.00485463	0.069357	0.00336333	-0.151891	-0.197572	-0.0546291	0.006502	-0.28361	0.00485464	0.069357	0.00336333	-0.153057	-0.197572	-0.0509699	0.006502	-0.28361	0.00485464	0.069357	0.00336333	-0.154162	-0.197572	-0.0441375	0.006502	-0.28361	0.00485464	0.069357	0.00336333	-0.155092	-0.197572	-0.0162516	0.006502	-0.28361	0.00485464	0.069357	0.00336333	-0.162629	-0.197572	0.188558	0.006502	-0.28361	0.00485464	0.069357	0.00336333	-0.162813	-0.197572	0.194411	0.006502	-0.28361	0.00485464	0.069357	0.00336333	-0.162815	-0.19586	0.194394	0.006502	-0.282363	0.00485464	0.069357	0.00336333	-0.162815	-0.195618	0.194766	0.006502	-0.2822	0.00485464	0.069357	0.00336333	-0.162815	-0.195568	0.194764	0.006502	-0.282184	0.00485464	0.069357	0.00336333	-0.162815	-0.195554	0.193001	0.006502	-0.282183	0.00485464	0.069357	0.00336333	-0.162815	-0.195551	0.192904	0.006502	-0.282182	0	0	0	0	0	0	0	0	0.139765	0.139765	0.139765	0.139765	0.139765	0.139765	0.139765	0.139765	0.136515	0.136515	0.136515	0.136515	0.136515	0.136515	0.136515	0.136515	0.135345	0.135345	0.135345	0.135345	0.135345	0.135345	0.135345	0.135345	0.140147	0.140147	0.140147	0.140147	0.140147	0.140147	0.140147	0.140147	0.140161	0.140161	0.140161	0.140161	0.140161	0.140161	0.140161	0.140161	0.140161	0.140161	0.140161	0.140161	0.140161	0.140161	0.140161	0.140161	0.140161	0.140161	0.140161	0.140161	0.140161	0.140161	0.140161	0.140161	0.140161	0.140161	0.140161	0.140161	0.140161	0.140161	0.140161	0.140161	0.140161	0.140161	0.140161	0.140161	0.140161	0.140161	0.140161	0.140161	0.417955	-0.305309	0.112653	0.73318	0.624339	0.794742	0.368103	0.347007	0.427113	-0.412843	0.430609	0.712468	0.949645	-0.260185	-0.289774	0.345806	0.418584	-0.437266	0.815555	0.820761	0.943125	0.745704	-0.568953	0.345324	0.415639	-0.424022	0.473854	0.643738	0.971789	0.459706	-0.608856	0.34547	0.404155	-0.436867	0.501052	0.786692	0.953789	0.841018	-0.608108	0.314791	0.3203	-0.437892	0.489076	0.545271	0.934356	0.358343	-0.606186	-0.117943	0.176459	-0.437289	0.546505	0.5474	0.933505	0.344067	-0.606826	-0.421157	0.172159	-0.435312	0.519294	0.551331	0.918188	0.36505	-0.606878	-0.563406	0.19284	-0.431249	0.581965	0.5517	0.916581	0.367031	-0.606845	-0.547204	0.754704	-0.425928	0.525322	0.551727	0.898676	0.367116	-0.606864	-0.0287369	-0.120739	-0.253253	0.828097	0.54413	0.855093	0.363418	-0.606238	0.291049	-0.0392552	-0.108611	0.512367	0.543472	0.428399	0.363447	-0.599931	0.706252	0.00139935	-0.0661982	-0.00115344	0.543386	0.210503	0.363436	-0.261675	0.736001	0.00963898	-0.0663704	-0.00654585	0.543377	0.205081	0.363437	-0.241814	0.74381	0.00946837	-0.0594013	-0.0803726	0.543376	0.15678	0.363437	-0.0788123	0.713486	0.00911097	-0.0664258	-0.00108621	0.543375	0.20235	0.363437	-0.00198615	0.300272	0.00911436	-0.066419	0.00117807	0.549619	0.20487	0.366073	-0.00707403	0.294476	0.00911488	-0.0664195	-0.000134895	0.549834	0.20493	0.366066	-0.00715663	0.294398	0.00911495	-0.0664195	-0.00276936	0.543996	0.204931	0.366069	-0.00715776	0.2944	0.00911495	-0.0664195	-0.00276095	0.542656	0.204931	0.366068	-0.00715774	0.28814	0.00911497	-0.0665862	-0.00276169	0.54216	0.205944	0.362927	-0.00715775	0.291998	0.00911497	-0.0665862	-0.00276776	0.541945	0.205943	0.362013	-0.00717118	0.292288	0.00911497	-0.0665862	-0.00276748	0.541848	0.205943	0.361733	-0.00717121	0.29227	0.00799209	-0.0665862	-0.00278487	0.541805	0.205943	0.361638	-0.00717121	0.292274	0.00652639	-0.0665862	-0.00278488	0.548861	0.205943	0.361606	-0.00717121	0.292273	0.0034413	-0.0665862	-0.00278488	0.548839	0.205943	0.361595	-0.00717121	0.293807	-0.000448278	-0.0665862	-0.00278488	0.54883	0.205943	0.365591	-0.00717121	0.293805	-0.00067849	-0.0665862	-0.00278488	0.423617	0.205943	0.365567	-0.00717121	0.293805	-0.000678407	-0.0665862	-0.00278488	0.383514	0.205943	0.365569	-0.00717121	0.293805	-0.000690769	-0.0665862	-0.00278488	0.385736	0.205943	0.365568	-0.00717121	0.293805	-0.000690771	-0.0665862	-0.00278488	0.387974	0.205943	0.355748	-0.00717121	0.293805	-0.000690771	-0.0665862	-0.00278488	0.390086	0.205943	0.337495	-0.00717121	0.293805	-0.000690771	-0.0665862	-0.00278488	0.391862	0.205943	0.264901	-0.00717121	0.293805	-0.000690771	-0.0665862	-0.00278488	0.405623	0.205943	-0.154724	-0.00717121	0.293805	-0.000690771	-0.0665862	-0.00278488	0.405906	0.205943	-0.163988	-0.00717121	0.293805	-0.000690771	-0.0665862	-0.00278488	0.405908	0.204154	-0.163983	-0.00717121	0.292513	-0.000690771	-0.0665862	-0.00278488	0.405908	0.203901	-0.164482	-0.00717121	0.292343	-0.000690771	-0.0665862	-0.00278488	0.405908	0.203848	-0.164481	-0.00717121	0.292327	-0.000690771	-0.0665862	-0.00278488	0.405908	0.203834	-0.162112	-0.00717121	0.292325	-0.000690771	-0.0665862	-0.00278488	0.405908	0.20383	-0.161988	-0.00717121	0.292325	0	0	0	0	0	0	0	0	0.0230258	0.0230258	0.0230258	0.0230258	0.0230258	0.0230258	0.0230258	0.0230258	0.0219192	0.0219192	0.0219192	0.0219192	0.0219192	0.0219192	0.0219192	0.0219192	0.021922	0.021922	0.021922	0.021922	0.021922	0.021922	0.021922	0.021922	0.0234485	0.0234485	0.0234485	0.0234485	0.0234485	0.0234485	0.0234485	0.0234485	0.0234508	0.0234508	0.0234508	0.0234508	0.0234508	0.0234508	0.0234508	0.0234508	0.023449	0.023449	0.023449	0.023449	0.023449	0.023449	0.023449	0.023449	0.0234491	0.0234491	0.0234491	0.0234491	0.0234491	0.0234491	0.0234491	0.0234491	0.0234491	0.0234491	0.0234491	0.0234491	0.0234491	0.0234491	0.0234491	0.0234491	0.0234491	0.0234491	0.0234491	0.0234491	0.0234491	0.0234491	0.0234491	0.0234491	-0.370994	0.185185	0.0870513	-0.48245	0.318996	-0.583838	-0.267011	0.385411	-0.383931	0.225462	0.208246	-0.499276	0.234859	-0.0411111	0.217382	0.49458	-0.379324	0.237837	0.39516	-0.595968	0.370165	-0.581992	0.0977788	0.493636	-0.377597	0.229076	0.613199	-0.456178	0.358185	-0.474565	0.121616	0.494126	-0.371423	0.237599	0.61436	-0.565275	0.371732	-0.609938	0.121466	0.482513	-0.308561	0.239092	0.617498	-0.365336	0.364283	-0.294594	0.123256	0.313515	-0.203558	0.239064	0.588325	-0.362622	0.364031	-0.286313	0.122832	0.195079	-0.201893	0.239869	0.607699	-0.364095	0.35926	-0.299203	0.122812	0.139401	-0.215267	0.240619	0.56272	-0.364295	0.358775	-0.300384	0.122824	0.14572	-0.555103	0.235537	0.603238	-0.364304	0.351436	-0.300435	0.122817	0.347103	0.0444647	0.154622	0.384779	-0.357527	0.333801	-0.297794	0.123026	0.335749	-0.00464585	0.0607076	0.612643	-0.356907	0.15666	-0.297806	0.124512	0.286252	-0.0108211	0.0365918	0.378458	-0.356821	0.0907752	-0.297798	0.155995	0.295616	-0.00951625	0.0366868	0.0652725	-0.356812	0.0894334	-0.297799	0.141342	0.298397	-0.00936287	0.0327163	0.0481386	-0.356811	0.0686268	-0.297798	0.066088	0.280113	-0.00917379	0.0367196	0.00281531	-0.356811	0.0882257	-0.297798	0.00692964	0.11842	-0.00917671	0.0367146	0.000612224	-0.3624	0.0893379	-0.299717	0.00654825	0.116166	-0.00917714	0.0367149	0.00100956	-0.362601	0.0893642	-0.299713	0.00655569	0.116137	-0.0091772	0.0367149	0.00212805	-0.35906	0.0893646	-0.299715	0.00655558	0.116137	-0.00917721	0.0367149	0.00212226	-0.358365	0.0893647	-0.299714	0.00655559	0.113708	-0.00917722	0.0368077	0.00212272	-0.358119	0.0897979	-0.297665	0.00655559	0.115197	-0.00917722	0.0368077	0.00212642	-0.358013	0.0897979	-0.29709	0.00655937	0.11531	-0.00917722	0.0368077	0.00212628	-0.357965	0.0897979	-0.296914	0.00655937	0.115303	-0.0082198	0.0368077	0.00213412	-0.357944	0.0897979	-0.296854	0.00655937	0.115304	-0.00697442	0.0368077	0.00213412	-0.361785	0.0897979	-0.296834	0.00655937	0.115304	-0.00428507	0.0368077	0.00213412	-0.361752	0.0897979	-0.296827	0.00655937	0.115907	-0.000587114	0.0368077	0.00213412	-0.361749	0.0897979	-0.299395	0.00655937	0.115906	-0.000357036	0.0368077	0.00213412	-0.243581	0.0897979	-0.299377	0.00655937	0.115906	-0.000357035	0.0368077	0.00213412	-0.196722	0.0897979	-0.299378	0.00655937	0.115906	-0.000347611	0.0368077	0.00213412	-0.197423	0.0897979	-0.299377	0.00655937	0.115906	-0.000347612	0.0368077	0.00213412	-0.198135	0.0897979	-0.293178	0.00655937	0.115906	-0.000347612	0.0368077	0.00213412	-0.1988	0.0897979	-0.28167	0.00655937	0.115906	-0.000347612	0.0368077	0.00213412	-0.199356	0.0897979	-0.23648	0.00655937	0.115906	-0.000347612	0.0368077	0.00213412	-0.203143	0.0897979	-0.01148	0.00655937	0.115906	-0.000347612	0.0368077	0.00213412	-0.203174	0.0897979	-0.00762302	0.00655937	0.115906	-0.000347612	0.0368077	0.00213412	-0.203173	0.0889759	-0.00761387	0.00655937	0.115402	-0.000347612	0.0368077	0.00213412	-0.203173	0.0888541	-0.0074537	0.00655937	0.115336	-0.000347612	0.0368077	0.00213412	-0.203173	0.0888279	-0.00745354	0.00655937	0.11533	-0.000347612	0.0368077	0.00213412	-0.203173	0.0888209	-0.0082174	0.00655937	0.115329	-0.000347612	0.0368077	0.00213412	-0.203173	0.088819	-0.00825232	0.00655937	0.115329	0	0	0	0	0	0	0	0	0.196331	0.196331	0.196331	0.196331	0.196331	0.196331	0.196331	0.196331	0.194108	0.194108	0.194108	0.194108	0.194108	0.194108	0.194108	0.194108	0.193506	0.193506	0.193506	0.193506	0.193506	0.193506	0.193506	0.193506	0.197175	0.197175	0.197175	0.197175	0.197175	0.197175	0.197175	0.197175	0.197193	0.197193	0.197193	0.197193	0.197193	0.197193	0.197193	0.197193	0.19719	0.19719	0.19719	0.19719	0.19719	0.19719	0.19719	0.19719	0.19719	0.19719	0.19719	0.19719	0.19719	0.19719	0.19719	0.19719	0.19719	0.19719	0.19719	0.19719	0.19719	0.19719	0.19719	0.19719	0.19719	0.19719	0.19719	0.19719	0.19719	0.19719	0.19719	0.19719	-0.0985278	-0.268134	0.153587	0.32513	0.787483	0.22325	0.138696	0.922272	-0.110644	-0.370574	0.522409	0.232063	0.943591	0.202127	0.44247	1.18559	-0.118252	-0.390177	0.885113	0.263567	0.984402	0.282222	0.200939	1.18346	-0.120449	-0.384501	0.621446	0.205851	0.995781	0.320883	0.193539	1.18459	-0.130881	-0.390204	0.602471	0.253334	0.990815	0.262654	0.193291	1.15357	-0.149854	-0.390137	0.605567	0.188217	0.970823	0.154138	0.196198	0.703879	-0.191522	-0.389531	0.609131	0.191593	0.969908	0.152226	0.195873	0.38874	-0.197136	-0.387214	0.601636	0.193689	0.953916	0.156037	0.195817	0.24077	-0.186032	-0.383088	0.620359	0.193843	0.952274	0.156352	0.195852	0.257554	0.202758	-0.378699	0.604289	0.193858	0.933421	0.156366	0.19583	0.793674	-0.175638	-0.222682	0.69587	0.192351	0.887716	0.155269	0.19644	0.812892	-0.118795	-0.0959829	0.598959	0.192242	0.437273	0.155267	0.201549	0.757942	-0.0312737	-0.0581201	0.0450445	0.192231	0.220046	0.155264	0.377971	0.783678	-0.00527624	-0.0582733	0.00409405	0.19223	0.214594	0.155264	0.341481	0.791176	-0.00523318	-0.0519913	-0.0709465	0.192229	0.164041	0.155264	0.164385	0.744843	-0.00556643	-0.0583216	-0.000614117	0.192229	0.211726	0.155264	0.0135854	0.314699	-0.00556685	-0.0583149	0.00116466	0.193456	0.214373	0.156088	0.0120539	0.308697	-0.00556689	-0.0583154	-0.000135813	0.193493	0.214435	0.156088	0.0120483	0.308618	-0.0055669	-0.0583154	-0.00265116	0.19126	0.214437	0.156089	0.012048	0.30862	-0.0055669	-0.0583154	-0.00264372	0.19067	0.214437	0.156088	0.012048	0.30215	-0.0055669	-0.058464	-0.00264434	0.190445	0.215495	0.155367	0.012048	0.306118	-0.0055669	-0.058464	-0.00264966	0.190347	0.215495	0.155182	0.0120548	0.306419	-0.0055669	-0.058464	-0.00264942	0.190303	0.215495	0.155125	0.0120548	0.306401	-0.00544691	-0.058464	-0.00266541	0.190283	0.215495	0.155106	0.0120548	0.306405	-0.00530487	-0.058464	-0.00266541	0.193267	0.215495	0.1551	0.0120548	0.306404	-0.00478333	-0.058464	-0.00266541	0.193272	0.215495	0.155097	0.0120548	0.308006	-0.00272302	-0.058464	-0.00266541	0.193266	0.215495	0.155972	0.0120548	0.308005	-0.00245037	-0.058464	-0.00266541	0.174493	0.215495	0.155964	0.0120548	0.308005	-0.00245015	-0.058464	-0.00266541	0.175297	0.215495	0.155964	0.0120548	0.308005	-0.00245967	-0.058464	-0.00266541	0.176557	0.215495	0.155964	0.0120548	0.308005	-0.00245968	-0.058464	-0.00266541	0.177821	0.215495	0.153941	0.0120548	0.308005	-0.00245968	-0.058464	-0.00266541	0.179019	0.215495	0.150244	0.0120548	0.308005	-0.00245968	-0.058464	-0.00266541	0.180028	0.215495	0.136298	0.0120548	0.308005	-0.00245968	-0.058464	-0.00266541	0.188208	0.215495	0.100003	0.0120548	0.308005	-0.00245968	-0.058464	-0.00266541	0.188407	0.215495	0.10054	0.0120548	0.308005	-0.00245968	-0.058464	-0.00266541	0.188409	0.213618	0.100527	0.0120548	0.306662	-0.00245968	-0.058464	-0.00266541	0.188409	0.213351	0.100612	0.0120548	0.306487	-0.00245968	-0.058464	-0.00266541	0.188409	0.213296	0.100612	0.0120548	0.30647	-0.00245968	-0.058464	-0.00266541	0.188409	0.213281	0.100207	0.0120548	0.306469	-0.00245968	-0.058464	-0.00266541	0.188409	0.213277	0.10018	0.0120548	0.306469	0	0	0	0	0	0	0	0	0.27408	0.27408	0.27408	0.27408	0.27408	0.27408	0.27408	0.27408	0.271688	0.271688	0.271688	0.271688	0.271688	0.271688	0.271688	0.271688	0.271023	0.271023	0.271023	0.271023	0.271023	0.271023	0.271023	0.271023	0.274531	0.274531	0.274531	0.274531	0.274531	0.274531	0.274531	0.274531	0.27454	0.27454	0.27454	0.27454	0.27454	0.27454	0.27454	0.27454	0.274539	0.274539	0.274539	0.274539	0.274539	0.274539	0.274539	0.274539	0.274539	0.274539	0.274539	0.274539	0.274539	0.274539	0.274539	0.274539	0.274539	0.274539	0.274539	0.274539	0.274539	0.274539	0.274539	0.274539	0.274539	0.274539	0.274539	0.274539	0.274539	0.274539	0.274539	0.274539	0.730968	0.405232	0.118388	0.332197	0.374047	0.34952	0.158708	0.512086	0.766598	0.478885	0.238023	0.251965	0.406379	0.29002	0.433372	0.675401	0.776181	0.496586	0.453308	0.298191	0.37345	0.331443	0.310485	0.67407	0.778404	0.496718	0.885314	0.227056	0.379396	0.399515	0.303691	0.674778	0.791848	0.49595	0.87438	0.28369	0.371659	0.298333	0.303233	0.663383	0.744877	0.495959	0.880974	0.193864	0.364973	0.184031	0.305412	0.494867	0.687473	0.495702	0.882053	0.194814	0.36465	0.18239	0.304877	0.376754	0.696592	0.495698	0.872268	0.196274	0.359933	0.1861	0.304858	0.321294	0.692157	0.495805	0.894123	0.196406	0.359477	0.186391	0.304869	0.327562	0.343059	0.48627	0.873576	0.196416	0.352541	0.186404	0.304862	0.527735	0.308801	0.312732	0.980803	0.193792	0.33558	0.185165	0.305061	0.447377	0.257075	0.125003	0.870248	0.193567	0.169568	0.185161	0.306443	0.290771	0.0810525	0.0754998	0.65961	0.193538	0.0968431	0.185158	0.337185	0.298968	0.0244742	0.0756961	0.107538	0.193535	0.095851	0.185158	0.306244	0.301605	0.024173	0.0675459	0.0982113	0.193535	0.0740286	0.185158	0.137241	0.280089	0.0246134	0.0757628	0.00500865	0.193534	0.0945695	0.185158	0.0120613	0.118681	0.0246183	0.0757528	0.00098821	0.19569	0.0957465	0.186097	0.01268	0.116438	0.0246189	0.0757535	0.00220122	0.195763	0.0957742	0.186098	0.0127071	0.116409	0.024619	0.0757535	0.00504618	0.193675	0.0957747	0.186098	0.0127072	0.11641	0.0246191	0.0757535	0.0050342	0.193193	0.0957747	0.186098	0.0127072	0.113995	0.0246191	0.0759448	0.00503506	0.193014	0.0962301	0.185341	0.0127072	0.11547	0.0246191	0.0759448	0.00504252	0.192936	0.0962302	0.185155	0.0127178	0.115583	0.0246191	0.0759448	0.00504224	0.192901	0.0962302	0.185098	0.0127178	0.115576	0.0230643	0.0759448	0.00505998	0.192885	0.0962302	0.185079	0.0127178	0.115578	0.0210849	0.0759448	0.00505998	0.195425	0.0962302	0.185072	0.0127178	0.115578	0.016485	0.0759448	0.00505998	0.195418	0.0962302	0.18507	0.0127178	0.11618	0.00951567	0.0759448	0.00505998	0.195415	0.0962302	0.185972	0.0127178	0.11618	0.0091701	0.0759448	0.00505998	0.153763	0.0962302	0.185963	0.0127178	0.11618	0.00916971	0.0759448	0.00505998	0.141564	0.0962302	0.185962	0.0127178	0.11618	0.0091794	0.0759448	0.00505998	0.142364	0.0962302	0.185962	0.0127178	0.11618	0.00917942	0.0759448	0.00505998	0.143168	0.0962302	0.18392	0.0127178	0.11618	0.00917942	0.0759448	0.00505998	0.143927	0.0962302	0.180189	0.0127178	0.11618	0.00917942	0.0759448	0.00505998	0.144565	0.0962302	0.166348	0.0127178	0.11618	0.00917942	0.0759448	0.00505998	0.149545	0.0962302	0.145978	0.0127178	0.11618	0.00917942	0.0759448	0.00505998	0.14965	0.0962302	0.147338	0.0127178	0.11618	0.00917942	0.0759448	0.00505998	0.149651	0.0953253	0.147319	0.0127178	0.115677	0.00917942	0.0759448	0.00505998	0.149651	0.0951884	0.147469	0.0127178	0.115612	0.00917942	0.0759448	0.00505998	0.149651	0.0951586	0.147468	0.0127178	0.115605	0.00917942	0.0759448	0.00505998	0.149651	0.0951505	0.146759	0.0127178	0.115605	0.00917942	0.0759448	0.00505998	0.149651	0.0951483	0.146714	0.0127178	0.115605	0	0	0	0	0	0	0	0	0.14949	0.14949	0.14949	0.14949	0.14949	0.14949	0.14949	0.14949	0.149505	0.149505	0.149505	0.149505	0.149505	0.149505	0.149505	0.149505	0.149243	0.149243	0.149243	0.149243	0.149243	0.149243	0.149243	0.149243	0.149886	0.149886	0.149886	0.149886	0.149886	0.149886	0.149886	0.149886	0.149901	0.149901	0.149901	0.149901	0.149901	0.149901	0.149901	0.149901	0.1499	0.1499	0.1499	0.1499	0.1499	0.1499	0.1499	0.1499	0.1499	0.1499	0.1499	0.1499	0.1499	0.1499	0.1499	0.1499	0.1499	0.1499	0.1499	0.1499	0.1499	0.1499	0.1499	0.1499	0.1499	0.1499	0.1499	0.1499	0.1499	0.1499	0.1499	0.1499	0.0893127	-0.52049	0.0371276	0.721835	0.360285	0.686052	0.36179	0.559051	0.0817574	-0.675039	0.2376	0.634148	0.541934	0.405216	0.396371	0.75978	0.0679765	-0.709413	0.306692	0.751329	0.42958	0.786445	0.351393	0.758437	0.0637461	-0.695943	-0.237757	0.574353	0.447891	0.812716	0.328015	0.759209	0.0449127	-0.709241	-0.275259	0.71367	0.432041	0.759607	0.327609	0.745965	-0.0217535	-0.710645	-0.270802	0.478071	0.423246	0.419658	0.328222	0.550167	-0.147422	-0.710008	-0.252468	0.478181	0.422716	0.412528	0.328651	0.412942	-0.156414	-0.708713	-0.275201	0.481133	0.413987	0.425156	0.328624	0.348545	-0.132215	-0.705767	-0.220322	0.481433	0.413096	0.426247	0.328641	0.355819	0.638555	-0.694425	-0.268501	0.481452	0.405101	0.426294	0.328631	0.588388	-0.2798	-0.430853	-0.00052017	0.47413	0.385607	0.423076	0.328908	0.504455	-0.167499	-0.177222	-0.282103	0.473482	0.196473	0.423078	0.331169	0.337113	-0.0380928	-0.106895	-0.497585	0.473395	0.0843543	0.423069	0.386349	0.346793	-0.00162656	-0.107176	-0.0874941	0.473386	0.0810295	0.423069	0.350605	0.349876	-0.00166133	-0.0955253	-0.135798	0.473385	0.0615165	0.423069	0.156708	0.325324	-0.00225762	-0.107268	-0.00455558	0.473385	0.0799579	0.423069	0.00909194	0.137813	-0.0022564	-0.107254	0.000198155	0.479412	0.0809499	0.42546	0.00955368	0.135206	-0.00225618	-0.107255	-0.00166917	0.479623	0.0809736	0.425458	0.0095681	0.135172	-0.00225614	-0.107255	-0.00574646	0.474686	0.0809741	0.425459	0.00956819	0.135173	-0.00225615	-0.107255	-0.00573106	0.473601	0.0809741	0.425458	0.00956819	0.132367	-0.00225614	-0.107528	-0.00573229	0.473204	0.0813857	0.42323	0.00956819	0.134082	-0.00225614	-0.107528	-0.00574259	0.473031	0.0813854	0.422639	0.00957713	0.134213	-0.00225614	-0.107528	-0.00574216	0.472954	0.0813854	0.422459	0.00957714	0.134205	-0.00268723	-0.107528	-0.0057687	0.472919	0.0813854	0.422397	0.00957714	0.134207	-0.00326971	-0.107528	-0.00576871	0.478708	0.0813854	0.422377	0.00957714	0.134206	-0.0042328	-0.107528	-0.00576871	0.478681	0.0813854	0.422369	0.00957714	0.134907	-0.00380444	-0.107528	-0.00576871	0.478674	0.0813854	0.425101	0.00957714	0.134906	-0.00359555	-0.107528	-0.00576871	0.357737	0.0813854	0.425078	0.00957714	0.134906	-0.00359525	-0.107528	-0.00576871	0.316556	0.0813854	0.425078	0.00957714	0.134906	-0.00361625	-0.107528	-0.00576871	0.318161	0.0813854	0.425078	0.00957714	0.134906	-0.00361626	-0.107528	-0.00576871	0.319779	0.0813854	0.418662	0.00957714	0.134906	-0.00361626	-0.107528	-0.00576871	0.321302	0.0813854	0.406832	0.00957714	0.134906	-0.00361626	-0.107528	-0.00576871	0.322582	0.0813854	0.361455	0.00957714	0.134906	-0.00361626	-0.107528	-0.00576871	0.332311	0.0813854	0.199653	0.00957714	0.134906	-0.00361626	-0.107528	-0.00576871	0.332493	0.0813854	0.199136	0.00957714	0.134906	-0.00361626	-0.107528	-0.00576871	0.332494	0.080733	0.199106	0.00957714	0.134322	-0.00361626	-0.107528	-0.00576871	0.332494	0.0806473	0.199208	0.00957714	0.134246	-0.00361626	-0.107528	-0.00576871	0.332494	0.0806304	0.199207	0.00957714	0.134238	-0.00361626	-0.107528	-0.00576871	0.332494	0.080626	0.198728	0.00957714	0.134238	-0.00361626	-0.107528	-0.00576871	0.332494	0.0806248	0.19869	0.00957714	0.134238	0	0	0	0	0	0	0	0	0.0534028	0.0534028	0.0534028	0.0534028	0.0534028	0.0534028	0.0534028	0.0534028	0.0512217	0.0512217	0.0512217	0.0512217	0.0512217	0.0512217	0.0512217	0.0512217	0.0503252	0.0503252	0.0503252	0.0503252	0.0503252	0.0503252	0.0503252	0.0503252	0.0535679	0.0535679	0.0535679	0.0535679	0.0535679	0.0535679	0.0535679	0.0535679	0.0535779	0.0535779	0.0535779	0.0535779	0.0535779	0.0535779	0.0535779	0.0535779	0.0535783	0.0535783	0.0535783	0.0535783	0.0535783	0.0535783	0.0535783	0.0535783	0.0535784	0.0535784	0.0535784	0.0535784	0.0535784	0.0535784	0.0535784	0.0535784	0.0535783	0.0535783	0.0535783	0.0535783	0.0535783	0.0535783	0.0535783	0.0535783	0.0535783	0.0535783	0.0535783	0.0535783	0.0535783	0.0535783	0.0535783	0.0535783	0.254037	-0.407227	0.0586669	0.656305	0.421606	0.72432	0.335487	0.122097	0.255452	-0.529372	0.297772	0.660951	0.722197	-0.306586	-0.41081	0.0611051	0.244602	-0.557876	0.564075	0.762577	0.703823	0.683304	-0.614928	0.0611605	0.241105	-0.544529	0.111824	0.598137	0.730234	0.38816	-0.653219	0.0610321	0.226365	-0.557315	0.139428	0.730556	0.713735	0.783171	-0.652395	0.037874	0.152263	-0.55848	0.126316	0.502967	0.698948	0.324198	-0.651483	-0.285921	0.0197991	-0.557864	0.182908	0.504236	0.698297	0.31033	-0.651866	-0.51279	0.0133579	-0.556196	0.157648	0.507665	0.686339	0.330485	-0.651905	-0.619192	0.0353085	-0.552657	0.21604	0.507998	0.685072	0.332398	-0.651879	-0.607057	0.68519	-0.544652	0.163479	0.508021	0.67172	0.33248	-0.651894	-0.218487	-0.193681	-0.332029	0.445327	0.500731	0.639201	0.329024	-0.651408	0.095686	-0.0991854	-0.139242	0.151104	0.500094	0.321529	0.329053	-0.646259	0.522708	-0.0173194	-0.0846347	-0.225207	0.500009	0.152449	0.329042	-0.351029	0.546206	0.00410299	-0.0848548	-0.0430395	0.500001	0.147991	0.329043	-0.322546	0.552197	0.00399968	-0.0758773	-0.104968	0.499999	0.112907	0.329043	-0.118039	0.533053	0.0035359	-0.0849268	-0.00267831	0.499999	0.146024	0.329043	-0.00602007	0.224042	0.00353821	-0.0849173	0.000725223	0.505994	0.147841	0.331499	-0.0107571	0.2197	0.00353858	-0.0849181	-0.000830785	0.506203	0.147884	0.331491	-0.0108405	0.219641	0.00353863	-0.0849181	-0.00410602	0.500878	0.147885	0.331494	-0.0108416	0.219643	0.00353863	-0.0849181	-0.00409449	0.499675	0.147885	0.331493	-0.0108416	0.21495	0.00353864	-0.0851316	-0.00409545	0.499232	0.148621	0.32851	-0.0108416	0.217847	0.00353864	-0.0851315	-0.00410339	0.499039	0.148621	0.327636	-0.0108571	0.218064	0.00353864	-0.0851315	-0.00410304	0.498953	0.148621	0.327369	-0.0108572	0.21805	0.00275987	-0.0851315	-0.00412448	0.498914	0.148621	0.327278	-0.0108572	0.218053	0.00173146	-0.0851315	-0.00412449	0.505278	0.148621	0.327247	-0.0108572	0.218053	-0.000335723	-0.0851315	-0.00412449	0.505254	0.148621	0.327237	-0.0108572	0.219198	-0.00270404	-0.0851315	-0.00412449	0.505246	0.148621	0.331042	-0.0108572	0.219197	-0.00286405	-0.0851315	-0.00412449	0.383655	0.148621	0.331019	-0.0108572	0.219197	-0.00286388	-0.0851315	-0.00412449	0.343009	0.148621	0.331021	-0.0108572	0.219197	-0.00287897	-0.0851315	-0.00412449	0.344933	0.148621	0.331021	-0.0108572	0.219197	-0.00287897	-0.0851315	-0.00412449	0.346873	0.148621	0.321642	-0.0108572	0.219197	-0.00287897	-0.0851315	-0.00412449	0.348701	0.148621	0.304196	-0.0108572	0.219197	-0.00287897	-0.0851315	-0.00412449	0.350239	0.148621	0.234638	-0.0108572	0.219197	-0.00287897	-0.0851315	-0.00412449	0.362063	0.148621	-0.177412	-0.0108572	0.219197	-0.00287897	-0.0851315	-0.00412449	0.362298	0.148621	-0.18681	-0.0108572	0.219197	-0.00287897	-0.0851315	-0.00412449	0.3623	0.147354	-0.186802	-0.0108572	0.21823	-0.00287897	-0.0851315	-0.00412449	0.3623	0.147177	-0.187321	-0.0108572	0.218103	-0.00287897	-0.0851315	-0.00412449	0.3623	0.147141	-0.18732	-0.0108572	0.21809	-0.00287897	-0.0851315	-0.00412449	0.3623	0.147131	-0.184856	-0.0108572	0.218089	-0.00287897	-0.0851315	-0.00412449	0.3623	0.147129	-0.184727	-0.0108572	0.218089	0	0	0	0	0	0	0	0	-0.0904697	-0.0904697	-0.0904697	-0.0904697	-0.0904697	-0.0904697	-0.0904697	-0.0904697	-0.088648	-0.088648	-0.088648	-0.088648	-0.088648	-0.088648	-0.088648	-0.088648	-0.0881295	-0.0881295	-0.0881295	-0.0881295	-0.0881295	-0.0881295	-0.0881295	-0.0881295	-0.090339	-0.090339	-0.090339	-0.090339	-0.090339	-0.090339	-0.090339	-0.090339	-0.0903354	-0.0903354	-0.0903354	-0.0903354	-0.0903354	-0.0903354	-0.0903354	-0.0903354	-0.0903365	-0.0903365	-0.0903365	-0.0903365	-0.0903365	-0.0903365	-0.0903365	-0.0903365	-0.0903364	-0.0903364	-0.0903364	-0.0903364	-0.0903364	-0.0903364	-0.0903364	-0.0903364	-0.0903365	-0.0903365	-0.0903365	-0.0903365	-0.0903365	-0.0903365	-0.0903365	-0.0903365	-0.0903365	-0.0903365	-0.0903365	-0.0903365	-0.0903365	-0.0903365	-0.0903365	-0.0903365	-0.71556	-0.519879	-0.0329657	-0.0768432	0.0473191	-0.182754	-0.0462538	0.205953	-0.754562	-0.646022	0.0317225	-0.0945363	0.0499882	0.157298	0.191673	0.307701	-0.767593	-0.673113	-0.053447	-0.108715	0.0554125	-0.0796493	0.242908	0.307186	-0.770866	-0.670175	-0.58523	-0.086522	0.0529934	0.0147835	0.250587	0.307523	-0.789015	-0.672757	-0.612731	-0.104765	0.0569316	-0.114122	0.250335	0.305997	-0.757707	-0.672862	-0.609406	-0.0701367	0.0552356	-0.0301783	0.249804	0.280091	-0.73015	-0.67234	-0.623866	-0.0697941	0.0551068	-0.0271305	0.250434	0.261928	-0.741588	-0.671362	-0.618824	-0.0701348	0.0525495	-0.0311838	0.250428	0.253365	-0.731191	-0.669673	-0.62818	-0.0701777	0.0522819	-0.031586	0.250433	0.254315	-0.191644	-0.658095	-0.618137	-0.0701798	0.0510907	-0.0316033	0.25043	0.284392	-0.37982	-0.414017	-0.66282	-0.0689081	0.0483359	-0.0310769	0.250475	0.194764	-0.300324	-0.168282	-0.61873	-0.0687937	0.0203784	-0.0310855	0.250622	0.0506159	-0.0911101	-0.101428	-0.646224	-0.0687778	-0.00169808	-0.0310838	0.211695	0.0505983	-0.0250885	-0.101694	-0.10706	-0.0687761	-0.00307255	-0.031084	0.192816	0.0508513	-0.0247922	-0.0906281	-0.130427	-0.0687759	-0.00306736	-0.031084	0.0807443	0.0438903	-0.0253815	-0.101782	-0.00529943	-0.0687759	-0.0030309	-0.031084	0.00287878	0.0188989	-0.0253862	-0.101769	-0.000475633	-0.069823	-0.00306421	-0.031441	0.0037837	0.0185594	-0.0253868	-0.10177	-0.00226335	-0.0698601	-0.00306476	-0.031439	0.00379911	0.0185554	-0.0253869	-0.10177	-0.00622547	-0.0691479	-0.00306477	-0.0314397	0.00379932	0.0185555	-0.0253869	-0.10177	-0.00621011	-0.0690059	-0.00306478	-0.0314396	0.00379932	0.0181931	-0.0253869	-0.102029	-0.00621126	-0.0689549	-0.00306297	-0.0308983	0.00379932	0.0184095	-0.0253869	-0.102029	-0.00622114	-0.0689329	-0.00306317	-0.03073	0.0038041	0.0184271	-0.0253869	-0.102029	-0.00622075	-0.068923	-0.00306317	-0.0306784	0.00380411	0.0184259	-0.023914	-0.102029	-0.00624567	-0.0689186	-0.00306317	-0.0306608	0.00380411	0.0184261	-0.0220432	-0.102029	-0.00624567	-0.0697048	-0.00306317	-0.0306548	0.00380411	0.0184261	-0.0175686	-0.102029	-0.00624567	-0.0696986	-0.00306317	-0.0306528	0.00380411	0.0185209	-0.00968338	-0.102029	-0.00624567	-0.0696979	-0.00306317	-0.0313606	0.00380411	0.0185208	-0.009113	-0.102029	-0.00624567	-0.0467103	-0.00306317	-0.0313576	0.00380411	0.0185208	-0.00911252	-0.102029	-0.00624567	-0.0374221	-0.00306317	-0.0313581	0.00380411	0.0185208	-0.00912793	-0.102029	-0.00624567	-0.0375792	-0.00306317	-0.031358	0.00380411	0.0185208	-0.00912795	-0.102029	-0.00624567	-0.037739	-0.00306317	-0.0295632	0.00380411	0.0185208	-0.00912795	-0.102029	-0.00624567	-0.0378886	-0.00306317	-0.0262035	0.00380411	0.0185208	-0.00912795	-0.102029	-0.00624567	-0.0380138	-0.00306317	-0.0125141	0.00380411	0.0185208	-0.00912795	-0.102029	-0.00624567	-0.0388863	-0.00306317	0.0859531	0.00380411	0.0185208	-0.00912795	-0.102029	-0.00624567	-0.038896	-0.00306317	0.0887126	0.00380411	0.0185208	-0.00912795	-0.102029	-0.00624567	-0.0388959	-0.00296823	0.0887052	0.00380411	0.0184436	-0.00912795	-0.102029	-0.00624567	-0.0388959	-0.00294636	0.0888786	0.00380411	0.018434	-0.00912795	-0.102029	-0.00624567	-0.0388959	-0.00294051	0.088878	0.00380411	0.018433	-0.00912795	-0.102029	-0.00624567	-0.0388959	-0.00293888	0.0880553	0.00380411	0.0184329	-0.00912795	-0.102029	-0.00624567	-0.0388959	-0.00293842	0.0880099	0.00380411	0.0184329	0	0	0	0	0	0	0	0	-0.419238	-0.419238	-0.419238	-0.419238	-0.419238	-0.419238	-0.419238	-0.419238	-0.414991	-0.414991	-0.414991	-0.414991	-0.414991	-0.414991	-0.414991	-0.414991	-0.413777	-0.413777	-0.413777	-0.413777	-0.413777	-0.413777	-0.413777	-0.413777	-0.420097	-0.420097	-0.420097	-0.420097	-0.420097	-0.420097	-0.420097	-0.420097	-0.420115	-0.420115	-0.420115	-0.420115	-0.420115	-0.420115	-0.420115	-0.420115	-0.420113	-0.420113	-0.420113	-0.420113	-0.420113	-0.420113	-0.420113	-0.420113	-0.420113	-0.420113	-0.420113	-0.420113	-0.420113	-0.420113	-0.420113	-0.420113	-0.420113	-0.420113	-0.420113	-0.420113	-0.420113	-0.420113	-0.420113	-0.420113	-0.420113	-0.420113	-0.420113	-0.420113	-0.420113	-0.420113	-0.420113	-0.420113	-0.96581	-0.40271	-0.211707	-0.611553	-0.792635	-0.617816	-0.28996	-0.942725	-1.00931	-0.453932	-0.516242	-0.484714	-0.929406	-0.353383	-0.596712	-1.2126	-1.0183	-0.467791	-0.958469	-0.566268	-0.903867	-0.597601	-0.323664	-1.2103	-1.02013	-0.471375	-1.39051	-0.436045	-0.91903	-0.639363	-0.306708	-1.2115	-1.03288	-0.467049	-1.37833	-0.540613	-0.905303	-0.569571	-0.306221	-1.18329	-0.95601	-0.466956	-1.38504	-0.375623	-0.888029	-0.321503	-0.310115	-0.772634	-0.851277	-0.466886	-1.39725	-0.378167	-0.88723	-0.316576	-0.309209	-0.484834	-0.860804	-0.467843	-1.37885	-0.381187	-0.874333	-0.325627	-0.309161	-0.34972	-0.861039	-0.469761	-1.42067	-0.381451	-0.873037	-0.326399	-0.30919	-0.365031	-0.598745	-0.459438	-1.38204	-0.381472	-0.856018	-0.326432	-0.309172	-0.854219	-0.33016	-0.304472	-1.5863	-0.376684	-0.814542	-0.32403	-0.3097	-0.822564	-0.290843	-0.118593	-1.3746	-0.376279	-0.407623	-0.32403	-0.313953	-0.69596	-0.0952981	-0.0714671	-0.867281	-0.376227	-0.219382	-0.324023	-0.463167	-0.71865	-0.031191	-0.0716525	-0.1396	-0.376222	-0.21574	-0.324024	-0.419392	-0.725399	-0.030794	-0.0639012	-0.095197	-0.376221	-0.165894	-0.324024	-0.196714	-0.680748	-0.0312165	-0.0717169	-0.00615175	-0.376221	-0.212857	-0.324024	-0.0182011	-0.287811	-0.0312231	-0.0717069	-0.00178398	-0.380151	-0.215511	-0.325815	-0.0175708	-0.282334	-0.031224	-0.0717075	-0.00278916	-0.380284	-0.215573	-0.325814	-0.0175872	-0.282262	-0.0312241	-0.0717075	-0.00536632	-0.376175	-0.215574	-0.325814	-0.017587	-0.282264	-0.0312242	-0.0717075	-0.00535416	-0.375205	-0.215574	-0.325814	-0.017587	-0.276361	-0.0312242	-0.0718886	-0.00535499	-0.374842	-0.216616	-0.32418	-0.017587	-0.279977	-0.0312242	-0.0718885	-0.00536224	-0.374685	-0.216616	-0.323751	-0.0175993	-0.280253	-0.0312242	-0.0718885	-0.00536199	-0.374614	-0.216616	-0.32362	-0.0175993	-0.280236	-0.0291127	-0.0718885	-0.00537785	-0.374582	-0.216616	-0.323576	-0.0175993	-0.28024	-0.0264164	-0.0718885	-0.00537785	-0.379658	-0.216616	-0.323561	-0.0175993	-0.280239	-0.0202456	-0.0718885	-0.00537785	-0.379647	-0.216616	-0.323556	-0.0175993	-0.281703	-0.0113088	-0.0718885	-0.00537785	-0.37964	-0.216616	-0.325551	-0.0175993	-0.281702	-0.0108977	-0.0718885	-0.00537785	-0.304464	-0.216616	-0.325534	-0.0175993	-0.281702	-0.0108972	-0.0718885	-0.00537785	-0.283874	-0.216616	-0.325534	-0.0175993	-0.281702	-0.0109055	-0.0718885	-0.00537785	-0.285572	-0.216616	-0.325534	-0.0175993	-0.281702	-0.0109055	-0.0718885	-0.00537785	-0.287281	-0.216616	-0.320871	-0.0175993	-0.281702	-0.0109055	-0.0718885	-0.00537785	-0.288895	-0.216616	-0.312298	-0.0175993	-0.281702	-0.0109055	-0.0718885	-0.00537785	-0.290253	-0.216616	-0.279592	-0.0175993	-0.281702	-0.0109055	-0.0718885	-0.00537785	-0.30093	-0.216616	-0.173146	-0.0175993	-0.281702	-0.0109055	-0.0718885	-0.00537785	-0.301162	-0.216616	-0.1733	-0.0175993	-0.281702	-0.0109055	-0.0718885	-0.00537785	-0.301164	-0.214644	-0.173275	-0.0175993	-0.280476	-0.0109055	-0.0718885	-0.00537785	-0.301164	-0.214353	-0.17339	-0.0175993	-0.280317	-0.0109055	-0.0718885	-0.00537785	-0.301164	-0.21429	-0.173388	-0.0175993	-0.280301	-0.0109055	-0.0718885	-0.00537785	-0.301164	-0.214274	-0.172848	-0.0175993	-0.2803	-0.0109055	-0.0718885	-0.00537785	-0.301164	-0.214269	-0.172809	-0.0175993	-0.2803	0	0	0	0	0	0	0	0	0.0798877	0.0798877	0.0798877	0.0798877	0.0798877	0.0798877	0.0798877	0.0798877	0.0808495	0.0808495	0.0808495	0.0808495	0.0808495	0.0808495	0.0808495	0.0808495	0.0813929	0.0813929	0.0813929	0.0813929	0.0813929	0.0813929	0.0813929	0.0813929	0.0801936	0.0801936	0.0801936	0.0801936	0.0801936	0.0801936	0.0801936	0.0801936	0.0801941	0.0801941	0.0801941	0.0801941	0.0801941	0.0801941	0.0801941	0.0801941	0.0801922	0.0801922	0.0801922	0.0801922	0.0801922	0.0801922	0.0801922	0.0801922	0.0801922	0.0801922	0.0801922	0.0801922	0.0801922	0.0801922	0.0801922	0.0801922	0.0801922	0.0801922	0.0801922	0.0801922	0.0801922	0.0801922	0.0801922	0.0801922	0.0801922	0.0801922	0.0801922	0.0801922	0.0801922	0.0801922	0.0801922	0.0801922	-0.217524	0.282827	0.0266552	-0.411864	0.00603701	-0.529836	-0.225031	0.409336	-0.221496	0.352662	-0.015711	-0.476828	-0.207633	0.479043	0.709756	0.630336	-0.214293	0.371156	-0.0922003	-0.549201	-0.185442	-0.452407	0.790369	0.629023	-0.211925	0.361519	0.239061	-0.433465	-0.204707	-0.122942	0.82298	0.629827	-0.202149	0.370519	0.197086	-0.526607	-0.192582	-0.569797	0.821933	0.636742	-0.147006	0.371595	0.213077	-0.357789	-0.188224	-0.197694	0.822624	0.724053	-0.0498191	0.371281	0.158864	-0.357432	-0.188065	-0.185306	0.822855	0.785192	-0.0457632	0.370769	0.177854	-0.359518	-0.184556	-0.202461	0.822865	0.813777	-0.0610845	0.369353	0.134754	-0.359742	-0.184152	-0.204128	0.822858	0.810461	-0.504829	0.36334	0.173943	-0.359756	-0.180683	-0.2042	0.822861	0.703604	0.121549	0.226186	-0.0330378	-0.354033	-0.172149	-0.201635	0.822693	0.373787	0.0570894	0.0933747	0.182388	-0.353523	-0.0904811	-0.201666	0.820144	-0.122137	0.00809125	0.0568912	0.269251	-0.353454	-0.0362575	-0.201657	0.607865	-0.132527	-0.00416613	0.0570379	0.0482134	-0.353447	-0.0346409	-0.201658	0.555043	-0.134626	-0.00407655	0.0510741	0.0712293	-0.353446	-0.0262178	-0.201658	0.226774	-0.141068	-0.00376979	0.057087	0.00251676	-0.353446	-0.0341881	-0.201658	0.0145959	-0.058326	-0.00377171	0.0570808	-8.36111e-05	-0.358157	-0.0346082	-0.203443	0.0188545	-0.0571386	-0.00377201	0.0570812	0.00084796	-0.358323	-0.0346183	-0.203435	0.0189417	-0.0571213	-0.00377205	0.0570813	0.00292599	-0.354637	-0.0346185	-0.203438	0.0189426	-0.0571216	-0.00377205	0.0570813	0.00291794	-0.35384	-0.0346185	-0.203438	0.0189426	-0.0558288	-0.00377206	0.0572236	0.0029186	-0.35355	-0.0347964	-0.20103	0.0189426	-0.0566424	-0.00377206	0.0572236	0.00292401	-0.353425	-0.0347963	-0.200302	0.0189638	-0.0567004	-0.00377206	0.0572236	0.00292378	-0.353368	-0.0347963	-0.20008	0.0189638	-0.0566971	-0.00313166	0.0572236	0.00293752	-0.353343	-0.0347963	-0.200004	0.0189638	-0.0566978	-0.00228696	0.0572236	0.00293752	-0.357612	-0.0347963	-0.199978	0.0189638	-0.0566976	-0.000525806	0.0572236	0.00293752	-0.357589	-0.0347963	-0.199969	0.0189638	-0.0569998	0.00213873	0.0572236	0.00293752	-0.357585	-0.0347963	-0.20308	0.0189638	-0.0569995	0.00241185	0.0572236	0.00293752	-0.258886	-0.0347963	-0.203064	0.0189638	-0.0569995	0.00241176	0.0572236	0.00293752	-0.222554	-0.0347963	-0.203066	0.0189638	-0.0569995	0.00242169	0.0572236	0.00293752	-0.223693	-0.0347963	-0.203065	0.0189638	-0.0569995	0.00242169	0.0572236	0.00293752	-0.224845	-0.0347963	-0.195286	0.0189638	-0.0569995	0.00242169	0.0572236	0.00293752	-0.225928	-0.0347963	-0.180767	0.0189638	-0.0569995	0.00242169	0.0572236	0.00293752	-0.226837	-0.0347963	-0.12222	0.0189638	-0.0569995	0.00242169	0.0572236	0.00293752	-0.233646	-0.0347963	0.263496	0.0189638	-0.0569995	0.00242169	0.0572236	0.00293752	-0.233766	-0.0347963	0.273443	0.0189638	-0.0569995	0.00242169	0.0572236	0.00293752	-0.233766	-0.0345224	0.273423	0.0189638	-0.0567383	0.00242169	0.0572236	0.00293752	-0.233766	-0.0344874	0.274019	0.0189638	-0.0567029	0.00242169	0.0572236	0.00293752	-0.233766	-0.0344807	0.274017	0.0189638	-0.0566995	0.00242169	0.0572236	0.00293752	-0.233766	-0.034479	0.271188	0.0189638	-0.0566992	0.00242169	0.0572236	0.00293752	-0.233766	-0.0344785	0.271034	0.0189638	-0.0566992	0	0	0	0	0	0	0	0	0.537047	0.537047	0.537047	0.537047	0.537047	0.537047	0.537047	0.537047	0.531471	0.531471	0.531471	0.531471	0.531471	0.531471	0.531471	0.531471	0.529836	0.529836	0.529836	0.529836	0.529836	0.529836	0.529836	0.529836	0.537875	0.537875	0.537875	0.537875	0.537875	0.537875	0.537875	0.537875	0.537893	0.537893	0.537893	0.537893	0.537893	0.537893	0.537893	0.537893	0.537891	0.537891	0.537891	0.537891	0.537891	0.537891	0.537891	0.537891	0.537891	0.537891	0.537891	0.537891	0.537891	0.537891	0.537891	0.537891	0.537891	0.537891	0.537891	0.537891	0.537891	0.537891	0.537891	0.537891	0.537891	0.537891	0.537891	0.537891	0.537891	0.537891	0.537891	0.537891	1.60826	0.775281	0.243213	0.806472	0.79284	0.889842	0.394044	0.898229	1.68478	0.911944	0.513198	0.669586	0.939541	0.372411	0.59349	1.14186	1.70299	0.944078	1.01353	0.785221	0.877254	0.811345	0.290667	1.13964	1.70701	0.947189	1.82777	0.604413	0.896429	0.815027	0.264971	1.14077	1.73265	0.942988	1.82568	0.749077	0.876642	0.793139	0.264481	1.11342	1.61753	0.942726	1.83246	0.51319	0.860471	0.42983	0.268886	0.7159	1.46832	0.942284	1.8556	0.515248	0.859727	0.421891	0.267593	0.437305	1.48644	0.942494	1.82927	0.51898	0.848308	0.435652	0.267549	0.306538	1.48145	0.943244	1.88801	0.519327	0.847176	0.436854	0.267575	0.321358	0.870034	0.924709	1.83305	0.519353	0.830837	0.436906	0.267559	0.795011	0.618358	0.59739	2.11945	0.512208	0.790876	0.433537	0.268057	0.776491	0.527397	0.23766	1.82377	0.511591	0.400141	0.433541	0.272106	0.672782	0.169116	0.143308	1.33332	0.51151	0.223348	0.433531	0.431338	0.694945	0.052952	0.143681	0.216097	0.511502	0.220612	0.433532	0.390425	0.701503	0.0522893	0.128124	0.187513	0.511501	0.170172	0.433532	0.185029	0.658848	0.0531329	0.143808	0.00995353	0.511501	0.217666	0.433532	0.0190055	0.278505	0.0531438	0.143789	0.00216435	0.517372	0.220374	0.436026	0.0183528	0.273202	0.0531453	0.14379	0.00445245	0.517573	0.220437	0.436023	0.0183709	0.273132	0.0531455	0.14379	0.00986402	0.512075	0.220439	0.436025	0.0183707	0.273134	0.0531456	0.14379	0.00984094	0.510818	0.220439	0.436024	0.0183707	0.267419	0.0531456	0.144154	0.00984258	0.510353	0.221492	0.433639	0.0183707	0.270921	0.0531456	0.144154	0.00985681	0.51015	0.221492	0.433	0.0183834	0.271188	0.0531456	0.144154	0.00985629	0.51006	0.221492	0.432805	0.0183834	0.271171	0.0496726	0.144154	0.00988982	0.510019	0.221492	0.432739	0.0183834	0.271175	0.0452422	0.144154	0.00988982	0.516658	0.221492	0.432716	0.0183834	0.271174	0.0349978	0.144154	0.00988982	0.516637	0.221492	0.432709	0.0183834	0.272592	0.0193388	0.144154	0.00988982	0.516628	0.221492	0.435645	0.0183834	0.27259	0.0184922	0.144154	0.00988982	0.400824	0.221492	0.43562	0.0183834	0.27259	0.0184914	0.144154	0.00988982	0.364895	0.221492	0.435621	0.0183834	0.27259	0.0185094	0.144154	0.00988982	0.366946	0.221492	0.435621	0.0183834	0.27259	0.0185094	0.144154	0.00988982	0.369011	0.221492	0.428689	0.0183834	0.27259	0.0185094	0.144154	0.00988982	0.370959	0.221492	0.415907	0.0183834	0.27259	0.0185094	0.144154	0.00988982	0.372598	0.221492	0.366685	0.0183834	0.27259	0.0185094	0.144154	0.00988982	0.385309	0.221492	0.178428	0.0183834	0.27259	0.0185094	0.144154	0.00988982	0.385571	0.221492	0.177193	0.0183834	0.27259	0.0185094	0.144154	0.00988982	0.385572	0.219428	0.177165	0.0183834	0.271404	0.0185094	0.144154	0.00988982	0.385572	0.219119	0.177223	0.0183834	0.271249	0.0185094	0.144154	0.00988982	0.385572	0.219051	0.177221	0.0183834	0.271234	0.0185094	0.144154	0.00988982	0.385572	0.219033	0.176953	0.0183834	0.271233	0.0185094	0.144154	0.00988982	0.385572	0.219028	0.176926	0.0183834	0.271233	0	0	0	0	0	0	0	0	-0.228602	-0.228602	-0.228602	-0.228602	-0.228602	-0.228602	-0.228602	-0.228602	-0.226643	-0.226643	-0.226643	-0.226643	-0.226643	-0.226643	-0.226643	-0.226643	-0.226041	-0.226041	-0.226041	-0.226041	-0.226041	-0.226041	-0.226041	-0.226041	-0.229116	-0.229116	-0.229116	-0.229116	-0.229116	-0.229116	-0.229116	-0.229116	-0.229128	-0.229128	-0.229128	-0.229128	-0.229128	-0.229128	-0.229128	-0.229128	-0.229126	-0.229126	-0.229126	-0.229126	-0.229126	-0.229126	-0.229126	-0.229126	-0.229126	-0.229126	-0.229126	-0.229126	-0.229126	-0.229126	-0.229126	-0.229126	-0.229126	-0.229126	-0.229126	-0.229126	-0.229126	-0.229126	-0.229126	-0.229126	-0.229126	-0.229126	-0.229126	-0.229126	-0.229126	-0.229126	-0.229126	-0.229126	-0.433798	-0.0726495	-0.110061	-0.415903	-0.463134	-0.402171	-0.199204	-0.590712	-0.45087	-0.0621987	-0.30198	-0.335145	-0.559879	-0.26494	-0.391752	-0.771648	-0.452015	-0.0612373	-0.527464	-0.393521	-0.529124	-0.418877	-0.252412	-0.770204	-0.451968	-0.0654302	-0.610392	-0.301951	-0.539352	-0.456634	-0.241071	-0.770976	-0.453734	-0.060917	-0.595062	-0.374977	-0.530309	-0.395829	-0.240724	-0.754521	-0.407445	-0.0606406	-0.599667	-0.257919	-0.520052	-0.226458	-0.242746	-0.513988	-0.33749	-0.0607545	-0.606917	-0.259252	-0.519552	-0.223215	-0.24242	-0.345414	-0.339807	-0.0615335	-0.594557	-0.261207	-0.511421	-0.2293	-0.242391	-0.266273	-0.344702	-0.0631238	-0.623367	-0.261384	-0.510601	-0.229814	-0.242409	-0.275235	-0.384176	-0.0607862	-0.597293	-0.261397	-0.50064	-0.229836	-0.242398	-0.56155	-0.0868529	-0.046981	-0.73814	-0.257953	-0.476377	-0.228171	-0.242712	-0.51974	-0.0921324	-0.0161656	-0.591332	-0.257658	-0.238581	-0.22817	-0.245211	-0.409427	-0.0335103	-0.00973161	-0.298728	-0.25762	-0.123855	-0.228165	-0.323487	-0.422332	-0.0131154	-0.00975599	-0.0466378	-0.257616	-0.121365	-0.228165	-0.293197	-0.42624	-0.0129376	-0.00871821	-0.0144264	-0.257615	-0.0931334	-0.228165	-0.134971	-0.398985	-0.0130016	-0.00976575	-0.00189102	-0.257615	-0.119745	-0.228165	-0.0111013	-0.168777	-0.0130047	-0.00976416	-0.000886944	-0.260444	-0.121237	-0.22941	-0.0109921	-0.16557	-0.0130051	-0.00976425	-0.000932328	-0.260541	-0.121272	-0.22941	-0.0110051	-0.165528	-0.0130052	-0.00976425	-0.00121911	-0.257761	-0.121273	-0.22941	-0.0110051	-0.165529	-0.0130052	-0.00976425	-0.00121684	-0.257114	-0.121273	-0.22941	-0.0110051	-0.162074	-0.0130052	-0.00978828	-0.00121696	-0.256874	-0.121864	-0.228294	-0.0110051	-0.164189	-0.0130052	-0.00978827	-0.00121807	-0.256769	-0.121864	-0.228004	-0.0110134	-0.164351	-0.0130052	-0.00978827	-0.00121805	-0.256723	-0.121864	-0.227916	-0.0110134	-0.164341	-0.0120113	-0.00978827	-0.00121953	-0.256701	-0.121864	-0.227886	-0.0110134	-0.164343	-0.0107363	-0.00978827	-0.00121953	-0.260096	-0.121864	-0.227876	-0.0110134	-0.164343	-0.00789506	-0.00978827	-0.00121953	-0.260087	-0.121864	-0.227872	-0.0110134	-0.165201	-0.00421113	-0.00978827	-0.00121953	-0.260082	-0.121864	-0.22923	-0.0110134	-0.1652	-0.00409356	-0.00978827	-0.00121953	-0.205396	-0.121864	-0.229217	-0.0110134	-0.1652	-0.00409343	-0.00978827	-0.00121953	-0.189459	-0.121864	-0.229218	-0.0110134	-0.1652	-0.00409281	-0.00978827	-0.00121953	-0.190553	-0.121864	-0.229217	-0.0110134	-0.1652	-0.00409282	-0.00978827	-0.00121953	-0.191654	-0.121864	-0.226058	-0.0110134	-0.1652	-0.00409282	-0.00978827	-0.00121953	-0.192693	-0.121864	-0.220252	-0.0110134	-0.1652	-0.00409282	-0.00978827	-0.00121953	-0.193567	-0.121864	-0.198177	-0.0110134	-0.1652	-0.00409282	-0.00978827	-0.00121953	-0.200398	-0.121864	-0.131134	-0.0110134	-0.1652	-0.00409282	-0.00978827	-0.00121953	-0.200543	-0.121864	-0.131491	-0.0110134	-0.1652	-0.00409282	-0.00978827	-0.00121953	-0.200544	-0.120774	-0.131473	-0.0110134	-0.164482	-0.00409282	-0.00978827	-0.00121953	-0.200544	-0.120616	-0.13157	-0.0110134	-0.164389	-0.00409282	-0.00978827	-0.00121953	-0.200544	-0.120582	-0.131569	-0.0110134	-0.16438	-0.00409282	-0.00978827	-0.00121953	-0.200544	-0.120573	-0.13111	-0.0110134	-0.164379	-0.00409282	-0.00978827	-0.00121953	-0.200544	-0.120571	-0.131078	-0.0110134	-0.164379	0	0	0	0	0	0	0	0	0.18719	0.18719	0.18719	0.18719	0.18719	0.18719	0.18719	0.18719	0.187387	0.187387	0.187387	0.187387	0.187387	0.187387	0.187387	0.187387	0.187166	0.187166	0.187166	0.187166	0.187166	0.187166	0.187166	0.187166	0.187807	0.187807	0.187807	0.187807	0.187807	0.187807	0.187807	0.187807	0.187826	0.187826	0.187826	0.187826	0.187826	0.187826	0.187826	0.187826	0.187825	0.187825	0.187825	0.187825	0.187825	0.187825	0.187825	0.187825	0.187825	0.187825	0.187825	0.187825	0.187825	0.187825	0.187825	0.187825	0.187825	0.187825	0.187825	0.187825	0.187825	0.187825	0.187825	0.187825	0.187825	0.187825	0.187825	0.187825	0.187825	0.187825	0.187825	0.187825	-0.0693289	-0.704486	0.057968	0.815402	0.52158	0.729145	0.402323	0.839332	-0.0874554	-0.912463	0.342426	0.692794	0.728803	0.57167	0.621121	1.14537	-0.106058	-0.957842	0.442159	0.821672	0.607489	0.88	0.557886	1.14333	-0.111595	-0.942031	-0.286749	0.626603	0.627561	0.967049	0.534838	1.1445	-0.137095	-0.957644	-0.341943	0.780055	0.610672	0.827954	0.534183	1.12585	-0.204627	-0.959165	-0.334141	0.524295	0.598203	0.476875	0.535214	0.849001	-0.339412	-0.958288	-0.320906	0.524937	0.597471	0.470275	0.535814	0.654968	-0.352261	-0.956374	-0.345128	0.528319	0.585315	0.482767	0.535775	0.563883	-0.322554	-0.952292	-0.285755	0.528651	0.584076	0.483815	0.535801	0.574168	0.672696	-0.937054	-0.337342	0.528674	0.572677	0.483861	0.535785	0.902794	-0.405041	-0.580914	-0.046846	0.520875	0.544948	0.480379	0.536171	0.757181	-0.259819	-0.239059	-0.352934	0.520188	0.27472	0.480376	0.53917	0.478723	-0.0645098	-0.144148	-0.665574	0.520097	0.120145	0.480366	0.59509	0.491965	-0.00778743	-0.144527	-0.116144	0.520087	0.115545	0.480367	0.540334	0.496271	-0.00775593	-0.128796	-0.183182	0.520086	0.0877238	0.480367	0.239711	0.460283	-0.00856677	-0.144651	-0.00609464	0.520086	0.114012	0.480367	0.0142013	0.195089	-0.0085665	-0.144632	0.000270532	0.526504	0.115431	0.482973	0.0151585	0.191405	-0.00856641	-0.144633	-0.00229184	0.526728	0.115465	0.482972	0.0151863	0.191357	-0.00856639	-0.144633	-0.00785396	0.521275	0.115465	0.482973	0.0151865	0.191358	-0.0085664	-0.144633	-0.00783314	0.52006	0.115465	0.482973	0.0151865	0.187393	-0.00856639	-0.145002	-0.0078348	0.519614	0.116052	0.480665	0.0151865	0.189814	-0.00856639	-0.145002	-0.00784868	0.51942	0.116051	0.480068	0.0152008	0.19	-0.00856639	-0.145002	-0.0078481	0.519333	0.116051	0.479886	0.0152008	0.189989	-0.00869927	-0.145002	-0.00788407	0.519294	0.116051	0.479824	0.0152008	0.189991	-0.00890642	-0.145002	-0.00788408	0.525747	0.116051	0.479803	0.0152008	0.189991	-0.00891007	-0.145002	-0.00788408	0.525721	0.116051	0.479795	0.0152008	0.190981	-0.00636998	-0.145002	-0.00788408	0.525713	0.116051	0.482598	0.0152008	0.19098	-0.00595765	-0.145002	-0.00788408	0.398456	0.116051	0.482572	0.0152008	0.19098	-0.00595719	-0.145002	-0.00788408	0.356564	0.116051	0.482572	0.0152008	0.19098	-0.00598454	-0.145002	-0.00788408	0.358422	0.116051	0.482572	0.0152008	0.19098	-0.00598455	-0.145002	-0.00788408	0.360294	0.116051	0.476067	0.0152008	0.19098	-0.00598455	-0.145002	-0.00788408	0.362058	0.116051	0.464106	0.0152008	0.19098	-0.00598455	-0.145002	-0.00788408	0.36354	0.116051	0.418699	0.0152008	0.19098	-0.00598455	-0.145002	-0.00788408	0.374897	0.116051	0.286165	0.0152008	0.19098	-0.00598455	-0.145002	-0.00788408	0.375117	0.116051	0.287188	0.0152008	0.19098	-0.00598455	-0.145002	-0.00788408	0.375118	0.115116	0.287147	0.0152008	0.190154	-0.00598455	-0.145002	-0.00788408	0.375118	0.114992	0.287371	0.0152008	0.190047	-0.00598455	-0.145002	-0.00788408	0.375118	0.114968	0.287368	0.0152008	0.190037	-0.00598455	-0.145002	-0.00788408	0.375118	0.114961	0.286317	0.0152008	0.190036	-0.00598455	-0.145002	-0.00788408	0.375118	0.114959	0.286245	0.0152008	0.190036	0	0	0	0	0	0	0	0	-0.222081	-0.222081	-0.222081	-0.222081	-0.222081	-0.222081	-0.222081	-0.222081	-0.220369	-0.220369	-0.220369	-0.220369	-0.220369	-0.220369	-0.220369	-0.220369	-0.219577	-0.219577	-0.219577	-0.219577	-0.219577	-0.219577	-0.219577	-0.219577	-0.221783	-0.221783	-0.221783	-0.221783	-0.221783	-0.221783	-0.221783	-0.221783	-0.221782	-0.221782	-0.221782	-0.221782	-0.221782	-0.221782	-0.221782	-0.221782	-0.221784	-0.221784	-0.221784	-0.221784	-0.221784	-0.221784	-0.221784	-0.221784	-0.221784	-0.221784	-0.221784	-0.221784	-0.221784	-0.221784	-0.221784	-0.221784	-0.221784	-0.221784	-0.221784	-0.221784	-0.221784	-0.221784	-0.221784	-0.221784	-0.221784	-0.221784	-0.221784	-0.221784	-0.221784	-0.221784	-0.221784	-0.221784	-1.45995	-0.552121	-0.00478581	-0.729281	0.187321	-0.934983	-0.393719	0.282166	-1.53028	-0.67777	0.12904	-0.71189	0.108086	-0.117467	0.0888071	0.379597	-1.54386	-0.702175	0.143985	-0.84703	0.276372	-0.835053	0.0638141	0.378979	-1.54662	-0.707767	-0.404609	-0.649129	0.260227	-0.708324	0.0966453	0.379341	-1.56581	-0.701663	-0.418001	-0.804702	0.281451	-0.864829	0.0966306	0.370552	-1.44869	-0.700277	-0.417127	-0.525884	0.274799	-0.426082	0.0967948	0.242361	-1.28883	-0.699628	-0.456274	-0.52316	0.274557	-0.414848	0.0971946	0.152529	-1.30344	-0.697749	-0.427402	-0.525625	0.269042	-0.432591	0.0971754	0.11026	-1.30373	-0.695195	-0.49185	-0.525927	0.268454	-0.434206	0.0971881	0.11506	-0.911752	-0.683702	-0.431832	-0.525943	0.262656	-0.434276	0.0971804	0.26778	-0.498539	-0.426516	-0.745034	-0.51663	0.248964	-0.430542	0.0973647	0.257459	-0.439697	-0.17473	-0.42139	-0.515787	0.109279	-0.430558	0.0987037	0.217237	-0.144157	-0.105479	-0.599141	-0.51567	0.0491265	-0.430546	0.106981	0.224312	-0.0471894	-0.105756	-0.0959623	-0.515658	0.0466854	-0.430547	0.0969259	0.226417	-0.0465859	-0.0943036	-0.134817	-0.515657	0.0348387	-0.430547	0.043926	0.212478	-0.0472223	-0.105847	-0.00504868	-0.515656	0.04605	-0.430547	0.00177193	0.0898334	-0.0472323	-0.105833	-0.000315696	-0.523332	0.0466421	-0.433267	0.00131812	0.0881238	-0.0472337	-0.105834	-0.00237148	-0.523606	0.0466564	-0.433262	0.00131458	0.0881013	-0.0472339	-0.105834	-0.00675549	-0.518391	0.0466567	-0.433264	0.00131449	0.0881018	-0.047234	-0.105834	-0.00673958	-0.517335	0.0466567	-0.433264	0.0013145	0.0862596	-0.047234	-0.106103	-0.00674073	-0.516957	0.0469049	-0.430408	0.00131449	0.0873882	-0.047234	-0.106103	-0.00675089	-0.516794	0.0469047	-0.429611	0.00131459	0.0874743	-0.047234	-0.106103	-0.00675049	-0.51672	0.0469047	-0.429368	0.00131459	0.0874689	-0.0440146	-0.106103	-0.00677719	-0.516687	0.0469047	-0.429285	0.00131459	0.08747	-0.0398951	-0.106103	-0.00677719	-0.522473	0.0469047	-0.429257	0.00131459	0.0874698	-0.0303983	-0.106103	-0.00677719	-0.52243	0.0469047	-0.429247	0.00131459	0.087927	-0.0153689	-0.106103	-0.00677719	-0.522424	0.0469047	-0.432817	0.00131459	0.0879266	-0.0144203	-0.106103	-0.00677719	-0.361385	0.0469047	-0.432791	0.00131459	0.0879266	-0.0144196	-0.106103	-0.00677719	-0.299368	0.0469047	-0.432792	0.00131459	0.0879266	-0.0144306	-0.106103	-0.00677719	-0.300574	0.0469047	-0.432792	0.00131459	0.0879266	-0.0144306	-0.106103	-0.00677719	-0.301797	0.0469047	-0.424203	0.00131459	0.0879266	-0.0144306	-0.106103	-0.00677719	-0.302942	0.0469047	-0.408274	0.00131459	0.0879266	-0.0144306	-0.106103	-0.00677719	-0.303901	0.0469047	-0.345901	0.00131459	0.0879266	-0.0144306	-0.106103	-0.00677719	-0.310718	0.0469047	-0.0455338	0.00131459	0.0879266	-0.0144306	-0.106103	-0.00677719	-0.310803	0.0469047	-0.0407416	0.00131459	0.0879266	-0.0144306	-0.106103	-0.00677719	-0.310802	0.046558	-0.0407256	0.00131459	0.087544	-0.0144306	-0.106103	-0.00677719	-0.310802	0.0465164	-0.0405461	0.00131459	0.0874942	-0.0144306	-0.106103	-0.00677719	-0.310802	0.0465089	-0.0405457	0.00131459	0.0874893	-0.0144306	-0.106103	-0.00677719	-0.310802	0.0465069	-0.041403	0.00131459	0.087489	-0.0144306	-0.106103	-0.00677719	-0.310802	0.0465064	-0.0414396	0.00131459	0.0874889	0	0	0	0	0	0	0	0	0.140849	0.140849	0.140849	0.140849	0.140849	0.140849	0.140849	0.140849	0.139433	0.139433	0.139433	0.139433	0.139433	0.139433	0.139433	0.139433	0.138648	0.138648	0.138648	0.138648	0.138648	0.138648	0.138648	0.138648	0.140244	0.140244	0.140244	0.140244	0.140244	0.140244	0.140244	0.140244	0.140237	0.140237	0.140237	0.140237	0.140237	0.140237	0.140237	0.140237	0.140241	0.140241	0.140241	0.140241	0.140241	0.140241	0.140241	0.140241	0.140241	0.140241	0.140241	0.140241	0.140241	0.140241	0.140241	0.140241	0.140241	0.140241	0.140241	0.140241	0.140241	0.140241	0.140241	0.140241	0.140241	0.140241	0.140241	0.140241	0.140241	0.140241	0.140241	0.140241	1.52021	0.535398	-0.0426577	0.741255	-0.391029	1.00511	0.41088	-0.644997	1.59359	0.666813	-0.258068	0.769312	-0.291924	-0.0906387	-0.422745	-0.878311	1.60696	0.690876	-0.341769	0.913058	-0.47112	0.866412	-0.361289	-0.87674	1.6096	0.697535	0.174946	0.702619	-0.452732	0.631834	-0.400961	-0.877641	1.62853	0.690569	0.206481	0.868173	-0.475595	0.936789	-0.400557	-0.863049	1.50331	0.688901	0.199887	0.565558	-0.465186	0.429041	-0.401668	-0.646732	1.33054	0.688193	0.253392	0.561933	-0.464756	0.414915	-0.40206	-0.495126	1.34526	0.685894	0.221745	0.564387	-0.456204	0.436261	-0.402029	-0.423818	1.34682	0.682717	0.292003	0.564706	-0.455319	0.438245	-0.402049	-0.431888	0.981025	0.671896	0.226449	0.564721	-0.445782	0.438331	-0.402037	-0.688815	0.502775	0.415852	0.566961	0.554408	-0.423052	0.434244	-0.402326	-0.581324	0.447674	0.17135	0.215311	0.553469	-0.193725	0.434269	-0.404197	-0.37352	0.147667	0.103322	0.506876	0.553339	-0.0941922	0.434256	-0.393293	-0.383969	0.0489009	0.103594	0.0806114	0.553326	-0.0908459	0.434257	-0.35741	-0.387345	0.0482719	0.0923173	0.131657	0.553324	-0.0686816	0.434257	-0.156808	-0.359547	0.0489008	0.103683	0.004453	0.553324	-0.0896175	0.434257	-0.00978355	-0.152365	0.0489113	0.103669	3.93164e-05	0.561826	-0.0907561	0.437201	-0.01026	-0.149486	0.0489128	0.10367	0.0021434	0.562131	-0.0907832	0.437195	-0.010282	-0.149449	0.048913	0.10367	0.00654061	0.556577	-0.0907838	0.437197	-0.0102821	-0.14945	0.0489131	0.10367	0.00652521	0.555474	-0.0907838	0.437197	-0.0102821	-0.146351	0.0489131	0.103935	0.00652632	0.555081	-0.0912477	0.4339	-0.0102821	-0.148244	0.0489131	0.103934	0.00653623	0.554911	-0.0912474	0.432959	-0.0102905	-0.148389	0.0489131	0.103934	0.00653583	0.554835	-0.0912474	0.432671	-0.0102905	-0.14838	0.0455421	0.103934	0.00656249	0.554801	-0.0912474	0.432573	-0.0102905	-0.148382	0.0412246	0.103934	0.00656249	0.560883	-0.0912474	0.43254	-0.0102905	-0.148382	0.03127	0.103934	0.00656249	0.560833	-0.0912474	0.432528	-0.0102905	-0.149155	0.0151968	0.103934	0.00656249	0.560828	-0.0912474	0.436688	-0.0102905	-0.149155	0.0141105	0.103934	0.00656249	0.380607	-0.0912474	0.43666	-0.0102905	-0.149155	0.0141098	0.103934	0.00656249	0.309573	-0.0912474	0.436662	-0.0102905	-0.149155	0.0141204	0.103934	0.00656249	0.310748	-0.0912474	0.436662	-0.0102905	-0.149155	0.0141205	0.103934	0.00656249	0.31194	-0.0912474	0.42654	-0.0102905	-0.149155	0.0141205	0.103934	0.00656249	0.313056	-0.0912474	0.407727	-0.0102905	-0.149155	0.0141205	0.103934	0.00656249	0.313988	-0.0912474	0.333388	-0.0102905	-0.149155	0.0141205	0.103934	0.00656249	0.320459	-0.0912474	-0.0652036	-0.0102905	-0.149155	0.0141205	0.103934	0.00656249	0.320524	-0.0912474	-0.0730435	-0.0102905	-0.149155	0.0141205	0.103934	0.00656249	0.320523	-0.0905058	-0.073049	-0.0102905	-0.148509	0.0141205	0.103934	0.00656249	0.320522	-0.0904069	-0.0734299	-0.0102905	-0.148426	0.0141205	0.103934	0.00656249	0.320522	-0.0903873	-0.0734295	-0.0102905	-0.148418	0.0141205	0.103934	0.00656249	0.320522	-0.0903821	-0.0716172	-0.0102905	-0.148417	0.0141205	0.103934	0.00656249	0.320522	-0.0903806	-0.071527	-0.0102905	-0.148417	0	0	0	0	0	0	0	0	0.0609048	0.0609048	0.0609048	0.0609048	0.0609048	0.0609048	0.0609048	0.0609048	0.0619709	0.0619709	0.0619709	0.0619709	0.0619709	0.0619709	0.0619709	0.0619709	0.0624922	0.0624922	0.0624922	0.0624922	0.0624922	0.0624922	0.0624922	0.0624922	0.0613624	0.0613624	0.0613624	0.0613624	0.0613624	0.0613624	0.0613624	0.0613624	0.0613677	0.0613677	0.0613677	0.0613677	0.0613677	0.0613677	0.0613677	0.0613677	0.0613653	0.0613653	0.0613653	0.0613653	0.0613653	0.0613653	0.0613653	0.0613653	0.0613654	0.0613654	0.0613654	0.0613654	0.0613654	0.0613654	0.0613654	0.0613654	0.0613654	0.0613654	0.0613654	0.0613654	0.0613654	0.0613654	0.0613654	0.0613654	0.0613654	0.0613654	0.0613654	0.0613654	0.0613654	0.0613654	0.0613654	0.0613654	-0.493846	-0.0511209	0.0371925	-0.293771	0.179959	-0.450061	-0.169804	0.583172	-0.515891	-0.0698086	0.104346	-0.369123	0.0456903	0.471963	0.713374	0.847697	-0.517255	-0.0706252	0.0818267	-0.426109	0.0748859	-0.335789	0.748897	0.84605	-0.517215	-0.0758272	0.0641903	-0.336813	0.0610729	-0.0340831	0.776114	0.847033	-0.519284	-0.0709722	0.0167583	-0.408588	0.0712991	-0.444584	0.775154	0.845589	-0.466403	-0.0701549	0.031071	-0.2738	0.0699924	-0.139513	0.776043	0.813125	-0.38654	-0.0700597	-0.0163996	-0.272695	0.0698809	-0.128958	0.776418	0.790333	-0.38931	-0.0695843	-0.000833049	-0.274062	0.0683642	-0.143303	0.776411	0.779523	-0.394754	-0.0691572	-0.0349684	-0.274225	0.0682401	-0.14471	0.776415	0.780684	-0.438105	-0.0681165	-0.00310535	-0.274234	0.0666841	-0.144771	0.776412	0.816924	-0.10015	-0.0416197	-0.16665	-0.26949	0.0630651	-0.142749	0.776422	0.529514	-0.1059	-0.0168911	0.00225008	-0.269062	0.0251345	-0.142777	0.775527	0.0768753	-0.0384413	-0.00976264	-0.0521417	-0.269003	0.0148953	-0.14277	0.630405	0.0739578	-0.0149543	-0.00979032	-0.00647536	-0.268997	0.0144927	-0.142771	0.574706	0.0739293	-0.0147497	-0.0085496	-0.0132918	-0.268996	0.0109803	-0.142771	0.240517	0.0569135	-0.0148243	-0.00979868	-0.000383038	-0.268996	0.0142911	-0.142771	0.0151158	0.025176	-0.0148278	-0.00979652	-3.3287e-05	-0.272904	0.0144775	-0.144163	0.018467	0.0247623	-0.0148283	-0.00979662	-0.000316497	-0.273044	0.0144819	-0.144157	0.0185394	0.0247583	-0.0148284	-0.00979662	-0.000860158	-0.270287	0.014482	-0.144159	0.0185401	0.0247585	-0.0148284	-0.00979662	-0.000858517	-0.269717	0.014482	-0.144158	0.0185401	0.0243239	-0.0148284	-0.0098239	-0.000858612	-0.269513	0.0145551	-0.142189	0.0185401	0.024572	-0.0148284	-0.00982389	-0.000859592	-0.269424	0.0145551	-0.141586	0.0185597	0.0245942	-0.0148284	-0.00982389	-0.000859557	-0.269384	0.0145551	-0.141402	0.0185598	0.0245927	-0.0136769	-0.00982389	-0.000862484	-0.269366	0.0145551	-0.141339	0.0185598	0.024593	-0.0121919	-0.00982389	-0.000862484	-0.272463	0.0145551	-0.141317	0.0185598	0.0245929	-0.00880851	-0.00982389	-0.000862484	-0.272442	0.0145551	-0.14131	0.0185598	0.0247165	-0.00298117	-0.00982389	-0.000862484	-0.272439	0.0145551	-0.143868	0.0185598	0.0247164	-0.00247494	-0.00982389	-0.000862484	-0.188771	0.0145551	-0.143856	0.0185598	0.0247164	-0.00247476	-0.00982389	-0.000862484	-0.156098	0.0145551	-0.143858	0.0185598	0.0247164	-0.00247533	-0.00982389	-0.000862484	-0.156808	0.0145551	-0.143857	0.0185598	0.0247164	-0.00247534	-0.00982389	-0.000862484	-0.157529	0.0145551	-0.137422	0.0185598	0.0247164	-0.00247534	-0.00982389	-0.000862484	-0.158204	0.0145551	-0.125392	0.0185598	0.0247164	-0.00247534	-0.00982389	-0.000862484	-0.158771	0.0145551	-0.076659	0.0185598	0.0247164	-0.00247534	-0.00982389	-0.000862484	-0.162859	0.0145551	0.257398	0.0185598	0.0247164	-0.00247534	-0.00982389	-0.000862484	-0.162917	0.0145551	0.266357	0.0185598	0.0247164	-0.00247534	-0.00982389	-0.000862484	-0.162917	0.0144342	0.266337	0.0185598	0.02462	-0.00247534	-0.00982389	-0.000862484	-0.162917	0.0144174	0.266886	0.0185598	0.0246087	-0.00247534	-0.00982389	-0.000862484	-0.162917	0.014414	0.266884	0.0185598	0.0246075	-0.00247534	-0.00982389	-0.000862484	-0.162917	0.0144131	0.264277	0.0185598	0.0246074	-0.00247534	-0.00982389	-0.000862484	-0.162917	0.0144128	0.264134	0.0185598	0.0246074	0	0	0	0	0	0	0	0	-0.00741599	-0.00741599	-0.00741599	-0.00741599	-0.00741599	-0.00741599	-0.00741599	-0.00741599	-0.00533518	-0.00533518	-0.00533518	-0.00533518	-0.00533518	-0.00533518	-0.00533518	-0.00533518	-0.00458506	-0.00458506	-0.00458506	-0.00458506	-0.00458506	-0.00458506	-0.00458506	-0.00458506	-0.00685922	-0.00685922	-0.00685922	-0.00685922	-0.00685922	-0.00685922	-0.00685922	-0.00685922	-0.00684981	-0.00684981	-0.00684981	-0.00684981	-0.00684981	-0.00684981	-0.00684981	-0.00684981	-0.00685285	-0.00685285	-0.00685285	-0.00685285	-0.00685285	-0.00685285	-0.00685285	-0.00685285	-0.00685269	-0.00685269	-0.00685269	-0.00685269	-0.00685269	-0.00685269	-0.00685269	-0.00685269	-0.00685271	-0.00685271	-0.00685271	-0.00685271	-0.00685271	-0.00685271	-0.00685271	-0.00685271	-0.00685271	-0.00685271	-0.00685271	-0.00685271	-0.00685271	-0.00685271	-0.00685271	-0.00685271	-0.990105	-0.529346	0.018036	-0.228372	0.274945	-0.447025	-0.140577	0.725716	-1.04156	-0.667432	0.171718	-0.311453	0.201789	0.511351	0.746278	1.04214	-1.05501	-0.694485	0.12736	-0.35939	0.230907	-0.265599	0.786022	1.04021	-1.05816	-0.694803	-0.387781	-0.285214	0.220464	0.0409775	0.811183	1.04137	-1.07699	-0.69443	-0.449086	-0.3451	0.230444	-0.377495	0.810229	1.03496	-1.01482	-0.693941	-0.435334	-0.228926	0.225415	-0.101746	0.810785	0.930237	-0.940033	-0.693334	-0.481667	-0.227408	0.225101	-0.0917774	0.81157	0.856814	-0.952801	-0.691834	-0.467269	-0.22839	0.219666	-0.10505	0.811552	0.82223	-0.945985	-0.689502	-0.497002	-0.228523	0.219127	-0.106366	0.811564	0.826086	-0.449338	-0.677983	-0.467889	-0.228528	0.214507	-0.106422	0.811556	0.948424	-0.42828	-0.423614	-0.609906	-0.224281	0.203533	-0.104683	0.811683	0.662594	-0.354716	-0.172873	-0.465388	-0.223894	0.0930761	-0.104711	0.811826	0.198766	-0.111408	-0.103926	-0.600607	-0.22384	0.0378753	-0.104706	0.69514	0.199959	-0.0332997	-0.1042	-0.0984275	-0.223835	0.0356647	-0.104706	0.633162	0.201132	-0.0328894	-0.0927408	-0.133681	-0.223834	0.0265617	-0.104706	0.267835	0.176603	-0.0335052	-0.10429	-0.00502195	-0.223834	0.0351829	-0.104706	0.0153184	0.0757514	-0.0335119	-0.104275	-0.000289604	-0.227335	0.0356322	-0.105887	0.0183601	0.0743735	-0.0335128	-0.104276	-0.00223595	-0.22746	0.035643	-0.105881	0.0184257	0.0743568	-0.0335129	-0.104276	-0.00644229	-0.225194	0.0356432	-0.105883	0.0184264	0.0743573	-0.0335129	-0.104276	-0.00642662	-0.224747	0.0356432	-0.105883	0.0184264	0.0728835	-0.0335129	-0.104543	-0.00642779	-0.224588	0.0358353	-0.104106	0.0184264	0.0737688	-0.0335129	-0.104543	-0.00643788	-0.22452	0.035835	-0.103554	0.0184458	0.0738395	-0.0335129	-0.104543	-0.00643748	-0.224489	0.035835	-0.103385	0.0184458	0.0738349	-0.0313909	-0.104543	-0.00646361	-0.224475	0.035835	-0.103328	0.0184458	0.0738358	-0.0286813	-0.104543	-0.00646362	-0.226946	0.035835	-0.103308	0.0184458	0.0738357	-0.0222934	-0.104543	-0.00646362	-0.226925	0.035835	-0.103301	0.0184458	0.0742167	-0.010959	-0.104543	-0.00646362	-0.226923	0.035835	-0.105623	0.0184458	0.0742164	-0.0100593	-0.104543	-0.00646362	-0.150431	0.035835	-0.105613	0.0184458	0.0742164	-0.0100587	-0.104543	-0.00646362	-0.119188	0.035835	-0.105615	0.0184458	0.0742164	-0.010074	-0.104543	-0.00646362	-0.119659	0.035835	-0.105615	0.0184458	0.0742164	-0.010074	-0.104543	-0.00646362	-0.120139	0.035835	-0.0997314	0.0184458	0.0742164	-0.010074	-0.104543	-0.00646362	-0.120588	0.035835	-0.0887175	0.0184458	0.0742164	-0.010074	-0.104543	-0.00646362	-0.120963	0.035835	-0.0438606	0.0184458	0.0742164	-0.010074	-0.104543	-0.00646362	-0.123525	0.035835	0.27741	0.0184458	0.0742164	-0.010074	-0.104543	-0.00646362	-0.123548	0.035835	0.286378	0.0184458	0.0742164	-0.010074	-0.104543	-0.00646362	-0.123548	0.0355872	0.286354	0.0184458	0.0739043	-0.010074	-0.104543	-0.00646362	-0.123548	0.0355597	0.286917	0.0184458	0.0738649	-0.010074	-0.104543	-0.00646362	-0.123548	0.0355552	0.286915	0.0184458	0.073861	-0.010074	-0.104543	-0.00646362	-0.123548	0.035554	0.284247	0.0184458	0.0738607	-0.010074	-0.104543	-0.00646362	-0.123548	0.0355537	0.2841	0.0184458	0.0738606	0	0	0	0	0	0	0	0	0.208503	0.208503	0.208503	0.208503	0.208503	0.208503	0.208503	0.208503	0.206514	0.206514	0.206514	0.206514	0.206514	0.206514	0.206514	0.206514	0.206001	0.206001	0.206001	0.206001	0.206001	0.206001	0.206001	0.206001	0.209302	0.209302	0.209302	0.209302	0.209302	0.209302	0.209302	0.209302	0.209318	0.209318	0.209318	0.209318	0.209318	0.209318	0.209318	0.209318	0.209316	0.209316	0.209316	0.209316	0.209316	0.209316	0.209316	0.209316	0.209316	0.209316	0.209316	0.209316	0.209316	0.209316	0.209316	0.209316	0.209316	0.209316	0.209316	0.209316	0.209316	0.209316	0.209316	0.209316	0.209316	0.209316	0.209316	0.209316	0.209316	0.209316	0.209316	0.209316	-0.0205135	-0.154455	0.144887	0.277512	0.704611	0.179605	0.115849	0.888802	-0.0270795	-0.226347	0.463726	0.18053	0.815831	0.273434	0.516964	1.15896	-0.031758	-0.239189	0.780249	0.206456	0.844878	0.238996	0.312342	1.15684	-0.033144	-0.235286	0.637941	0.159604	0.853099	0.321096	0.308822	1.15798	-0.0395343	-0.23936	0.614566	0.197992	0.849133	0.203388	0.30842	1.13154	-0.0558012	-0.239212	0.62004	0.1477	0.832151	0.136788	0.311175	0.746177	-0.0885493	-0.238763	0.616855	0.150641	0.831363	0.136357	0.310888	0.476105	-0.0918844	-0.236877	0.611212	0.152368	0.817802	0.138168	0.310839	0.349281	-0.0844189	-0.233551	0.62549	0.152492	0.816419	0.138286	0.310869	0.363653	0.16362	-0.231446	0.61327	0.152505	0.800261	0.138291	0.310851	0.82263	-0.102215	-0.1321	0.683613	0.151447	0.761082	0.137464	0.311364	0.784933	-0.0659896	-0.0583329	0.609125	0.151374	0.374882	0.137458	0.315485	0.653691	-0.0164969	-0.0352873	0.132285	0.151368	0.190703	0.137456	0.439456	0.674851	-0.00206903	-0.035381	0.019232	0.151367	0.186194	0.137456	0.398004	0.681169	-0.00205849	-0.0315394	-0.0423119	0.151367	0.14244	0.137456	0.184939	0.638898	-0.00226187	-0.0354097	0.000251606	0.151367	0.183705	0.137456	0.0147246	0.270149	-0.00226186	-0.0354057	0.00107064	0.152226	0.186001	0.138096	0.0140855	0.265009	-0.00226184	-0.035406	0.000199041	0.15225	0.186056	0.138096	0.0140955	0.264941	-0.00226184	-0.035406	-0.0014085	0.150475	0.186057	0.138096	0.0140953	0.264943	-0.00226184	-0.035406	-0.0014043	0.15	0.186057	0.138096	0.0140954	0.259405	-0.00226184	-0.0354968	-0.00140467	0.149817	0.186973	0.137646	0.0140954	0.262798	-0.00226184	-0.0354968	-0.00140783	0.149738	0.186972	0.137545	0.0141052	0.263056	-0.00226184	-0.0354968	-0.00140767	0.149702	0.186972	0.137514	0.0141052	0.26304	-0.00227723	-0.0354968	-0.00141788	0.149686	0.186972	0.137504	0.0141052	0.263044	-0.00230303	-0.0354968	-0.00141789	0.152086	0.186972	0.137501	0.0141052	0.263043	-0.00221831	-0.0354968	-0.00141789	0.152091	0.186972	0.137499	0.0141052	0.264417	-0.000984477	-0.0354968	-0.00141789	0.152086	0.186972	0.13802	0.0141052	0.264416	-0.000759156	-0.0354968	-0.00141789	0.140379	0.186972	0.138013	0.0141052	0.264416	-0.000759025	-0.0354968	-0.00141789	0.142898	0.186972	0.138013	0.0141052	0.264416	-0.00076515	-0.0354968	-0.00141789	0.143936	0.186972	0.138013	0.0141052	0.264416	-0.000765154	-0.0354968	-0.00141789	0.144978	0.186972	0.136885	0.0141052	0.264416	-0.000765154	-0.0354968	-0.00141789	0.145965	0.186972	0.134859	0.0141052	0.264416	-0.000765154	-0.0354968	-0.00141789	0.146797	0.186972	0.127696	0.0141052	0.264416	-0.000765154	-0.0354968	-0.00141789	0.153566	0.186972	0.138882	0.0141052	0.264416	-0.000765154	-0.0354968	-0.00141789	0.153734	0.186972	0.140719	0.0141052	0.264416	-0.000765154	-0.0354968	-0.00141789	0.153735	0.185334	0.140702	0.0141052	0.263266	-0.000765154	-0.0354968	-0.00141789	0.153735	0.1851	0.140868	0.0141052	0.263116	-0.000765154	-0.0354968	-0.00141789	0.153735	0.185051	0.140867	0.0141052	0.263102	-0.000765154	-0.0354968	-0.00141789	0.153735	0.185038	0.14008	0.0141052	0.263101	-0.000765154	-0.0354968	-0.00141789	0.153735	0.185034	0.140032	0.0141052	0.2631	0	0	0	0	0	0	0	0	-0.237425	-0.237425	-0.237425	-0.237425	-0.237425	-0.237425	-0.237425	-0.237425	-0.236672	-0.236672	-0.236672	-0.236672	-0.236672	-0.236672	-0.236672	-0.236672	-0.236434	-0.236434	-0.236434	-0.236434	-0.236434	-0.236434	-0.236434	-0.236434	-0.237386	-0.237386	-0.237386	-0.237386	-0.237386	-0.237386	-0.237386	-0.237386	-0.237385	-0.237385	-0.237385	-0.237385	-0.237385	-0.237385	-0.237385	-0.237385	-0.237385	-0.237385	-0.237385	-0.237385	-0.237385	-0.237385	-0.237385	-0.237385	-0.237385	-0.237385	-0.237385	-0.237385	-0.237385	-0.237385	-0.237385	-0.237385	-0.237385	-0.237385	-0.237385	-0.237385	-0.237385	-0.237385	-0.237385	-0.237385	-0.237385	-0.237385	-0.237385	-0.237385	-0.237385	-0.237385	-0.237385	-0.237385	-1.052	-0.724436	-0.0238504	-0.237233	0.171744	-0.321725	-0.127963	-0.039784	-1.10862	-0.896088	0.132851	-0.179562	0.282232	-0.429615	-0.437595	-0.112454	-1.12669	-0.933608	0.203183	-0.227543	0.395406	-0.288314	-0.51962	-0.112058	-1.13118	-0.929794	-0.55759	-0.164998	0.398032	-0.431218	-0.518945	-0.112316	-1.15637	-0.932674	-0.540038	-0.212542	0.405232	-0.226006	-0.518193	-0.125632	-1.10585	-0.932464	-0.551135	-0.12783	0.395869	-0.17084	-0.518581	-0.309832	-1.05661	-0.93163	-0.541053	-0.125866	0.395513	-0.171477	-0.518373	-0.438878	-1.07274	-0.929581	-0.533259	-0.126109	0.387681	-0.172196	-0.518399	-0.499451	-1.05921	-0.926153	-0.549762	-0.126168	0.386827	-0.172185	-0.518381	-0.492522	-0.325364	-0.910906	-0.533418	-0.126169	0.378914	-0.172185	-0.518391	-0.270984	-0.53529	-0.567933	-0.615397	-0.123365	0.359932	-0.171285	-0.518094	-0.0364968	-0.427065	-0.233183	-0.532262	-0.123103	0.171015	-0.171274	-0.514909	0.293043	-0.130463	-0.141153	-0.757635	-0.123066	0.0726701	-0.171272	-0.344281	0.307332	-0.0365761	-0.141521	-0.125908	-0.123062	0.0691746	-0.171271	-0.315136	0.31085	-0.0361408	-0.126353	-0.179267	-0.123062	0.051924	-0.171271	-0.124326	0.302614	-0.0369603	-0.141643	-0.00658821	-0.123062	0.0682493	-0.171271	-0.00904366	0.126968	-0.0369672	-0.141625	-0.000205948	-0.125377	0.0691101	-0.171988	-0.0125992	0.124494	-0.0369681	-0.141627	-0.00279799	-0.125462	0.0691308	-0.17199	-0.0126672	0.12446	-0.0369682	-0.141627	-0.00840944	-0.124311	0.0691312	-0.171989	-0.0126679	0.124461	-0.0369683	-0.141627	-0.00838859	-0.124122	0.0691312	-0.171989	-0.0126679	0.121786	-0.0369683	-0.141984	-0.00839016	-0.124058	0.0694941	-0.17162	-0.0126679	0.123441	-0.0369683	-0.141984	-0.00840371	-0.124031	0.0694937	-0.171557	-0.0126833	0.123564	-0.0369683	-0.141984	-0.00840317	-0.124019	0.0694937	-0.171538	-0.0126833	0.123557	-0.0347914	-0.141984	-0.00843832	-0.124013	0.0694937	-0.171532	-0.0126833	0.123558	-0.0320279	-0.141984	-0.00843832	-0.125134	0.0694937	-0.17153	-0.0126833	0.123558	-0.0254828	-0.141984	-0.00843832	-0.125117	0.0694937	-0.171529	-0.0126833	0.124208	-0.0148698	-0.141984	-0.00843832	-0.125117	0.0694937	-0.171918	-0.0126833	0.124207	-0.0142655	-0.141984	-0.00843832	-0.0760301	0.0694937	-0.17191	-0.0126833	0.124207	-0.0142648	-0.141984	-0.00843832	-0.0554929	0.0694937	-0.17191	-0.0126833	0.124207	-0.0142835	-0.141984	-0.00843832	-0.0555108	0.0694937	-0.17191	-0.0126833	0.124207	-0.0142835	-0.141984	-0.00843832	-0.0555322	0.0694937	-0.171186	-0.0126833	0.124207	-0.0142835	-0.141984	-0.00843832	-0.0555482	0.0694937	-0.16991	-0.0126833	0.124207	-0.0142835	-0.141984	-0.00843832	-0.0555596	0.0694937	-0.166123	-0.0126833	0.124207	-0.0142835	-0.141984	-0.00843832	-0.0553385	0.0694937	-0.222246	-0.0126833	0.124207	-0.0142835	-0.141984	-0.00843832	-0.0553054	0.0694937	-0.225859	-0.0126833	0.124207	-0.0142835	-0.141984	-0.00843832	-0.0553044	0.0689681	-0.225834	-0.0126833	0.123657	-0.0142835	-0.141984	-0.00843832	-0.0553044	0.0689035	-0.226129	-0.0126833	0.123585	-0.0142835	-0.141984	-0.00843832	-0.0553044	0.0688916	-0.226128	-0.0126833	0.123577	-0.0142835	-0.141984	-0.00843832	-0.0553044	0.0688885	-0.224729	-0.0126833	0.123577	-0.0142835	-0.141984	-0.00843832	-0.0553044	0.0688876	-0.224645	-0.0126833	0.123577	0	0	0	0	0	0	0	0	0.301071	0.301071	0.301071	0.301071	0.301071	0.301071	0.301071	0.301071	0.297104	0.297104	0.297104	0.297104	0.297104	0.297104	0.297104	0.297104	0.296339	0.296339	0.296339	0.296339	0.296339	0.296339	0.296339	0.296339	0.302028	0.302028	0.302028	0.302028	0.302028	0.302028	0.302028	0.302028	0.30204	0.30204	0.30204	0.30204	0.30204	0.30204	0.30204	0.30204	0.302037	0.302037	0.302037	0.302037	0.302037	0.302037	0.302037	0.302037	0.302037	0.302037	0.302037	0.302037	0.302037	0.302037	0.302037	0.302037	0.302037	0.302037	0.302037	0.302037	0.302037	0.302037	0.302037	0.302037	0.302037	0.302037	0.302037	0.302037	0.302037	0.302037	0.302037	0.302037	0.315247	0.584947	0.226948	-0.180232	0.792036	-0.273152	-0.127067	0.962008	0.33567	0.69478	0.51381	-0.276238	0.757695	0.185571	0.62065	1.23875	0.34966	0.72439	0.981187	-0.335542	0.886639	-0.297508	0.331948	1.23637	0.353593	0.715443	1.62651	-0.256112	0.881189	-0.142107	0.349223	1.23761	0.372924	0.723546	1.62187	-0.3165	0.887934	-0.349537	0.348711	1.20996	0.393351	0.725217	1.63027	-0.190657	0.870838	-0.138006	0.353092	0.8068	0.447674	0.724989	1.60356	-0.186338	0.870151	-0.131398	0.351995	0.524251	0.458139	0.726114	1.61426	-0.186285	0.858546	-0.140775	0.351949	0.391517	0.439973	0.727475	1.58846	-0.186357	0.857383	-0.141672	0.351976	0.406564	-0.249067	0.712677	1.61081	-0.186355	0.84033	-0.141711	0.351959	0.886732	0.34264	0.463931	1.4863	-0.18164	0.799013	-0.140155	0.352459	0.837352	0.241845	0.183451	1.61749	-0.18119	0.389267	-0.140169	0.356188	0.684634	0.0665057	0.110639	1.08912	-0.181125	0.220701	-0.140165	0.46069	0.706606	0.0135735	0.110926	0.181176	-0.181118	0.217655	-0.140165	0.417538	0.713196	0.0134444	0.0989343	0.145123	-0.181117	0.167427	-0.140165	0.193843	0.668505	0.0140639	0.111025	0.0080998	-0.181117	0.214731	-0.140165	0.0190852	0.282705	0.0140655	0.11101	0.00179319	-0.185017	0.217421	-0.141264	0.0186135	0.277329	0.0140657	0.111011	0.00332424	-0.185162	0.217484	-0.141261	0.0186378	0.277259	0.0140657	0.111011	0.00717518	-0.183571	0.217485	-0.141262	0.0186377	0.27726	0.0140657	0.111011	0.00715744	-0.183347	0.217485	-0.141262	0.0186377	0.271468	0.0140657	0.111291	0.00715876	-0.183278	0.218533	-0.1399	0.0186377	0.275016	0.0140657	0.111291	0.00716984	-0.183248	0.218533	-0.139498	0.0186503	0.275286	0.0140657	0.111291	0.00716942	-0.183235	0.218533	-0.139375	0.0186503	0.275269	0.0135714	0.111291	0.00719436	-0.183229	0.218533	-0.139333	0.0186503	0.275273	0.0129696	0.111291	0.00719437	-0.184622	0.218533	-0.139318	0.0186503	0.275272	0.0113581	0.111291	0.00719437	-0.184592	0.218533	-0.139313	0.0186503	0.27671	0.0085082	0.111291	0.00719437	-0.184592	0.218533	-0.141055	0.0186503	0.276709	0.00841058	0.111291	0.00719437	-0.0977888	0.218533	-0.141045	0.0186503	0.276709	0.0084102	0.111291	0.00719437	-0.0583205	0.218533	-0.141046	0.0186503	0.276709	0.00842969	0.111291	0.00719437	-0.05816	0.218533	-0.141045	0.0186503	0.276709	0.0084297	0.111291	0.00719437	-0.0580067	0.218533	-0.136739	0.0186503	0.276709	0.0084297	0.111291	0.00719437	-0.0578535	0.218533	-0.128694	0.0186503	0.276709	0.0084297	0.111291	0.00719437	-0.0577203	0.218533	-0.0964656	0.0186503	0.276709	0.0084297	0.111291	0.00719437	-0.0560452	0.218533	0.101448	0.0186503	0.276709	0.0084297	0.111291	0.00719437	-0.0559532	0.218533	0.106157	0.0186503	0.276709	0.0084297	0.111291	0.00719437	-0.0559513	0.216518	0.106151	0.0186503	0.275506	0.0084297	0.111291	0.00719437	-0.0559512	0.216218	0.106419	0.0186503	0.275349	0.0084297	0.111291	0.00719437	-0.0559512	0.216153	0.106418	0.0186503	0.275334	0.0084297	0.111291	0.00719437	-0.0559512	0.216135	0.105147	0.0186503	0.275333	0.0084297	0.111291	0.00719437	-0.0559512	0.21613	0.105079	0.0186503	0.275333	0	0	0	0	0	0	0	0	0.632137	0.632137	0.632137	0.632137	0.632137	0.632137	0.632137	0.632137	0.627478	0.627478	0.627478	0.627478	0.627478	0.627478	0.627478	0.627478	0.626068	0.626068	0.626068	0.626068	0.626068	0.626068	0.626068	0.626068	0.633184	0.633184	0.633184	0.633184	0.633184	0.633184	0.633184	0.633184	0.633207	0.633207	0.633207	0.633207	0.633207	0.633207	0.633207	0.633207	0.633205	0.633205	0.633205	0.633205	0.633205	0.633205	0.633205	0.633205	0.633205	0.633205	0.633205	0.633205	0.633205	0.633205	0.633205	0.633205	0.633205	0.633205	0.633205	0.633205	0.633205	0.633205	0.633205	0.633205	0.633205	0.633205	0.633205	0.633205	0.633205	0.633205	0.633205	0.633205	1.59651	0.667944	0.248302	0.980281	0.85163	1.00617	0.477084	1.25311	1.67009	0.769499	0.541254	0.775895	0.969443	0.821732	1.10267	1.6755	1.6854	0.794627	0.971114	0.921521	0.839456	1.01405	0.86272	1.67223	1.68856	0.799932	1.68718	0.700834	0.857892	1.19096	0.840393	1.674	1.71021	0.793314	1.64517	0.875442	0.835325	0.924469	0.839176	1.64857	1.58465	0.792713	1.66213	0.59133	0.820198	0.559149	0.843714	1.26994	1.41455	0.792364	1.66876	0.592909	0.819403	0.553388	0.842856	1.00454	1.43068	0.792597	1.63937	0.596985	0.807811	0.565599	0.842812	0.879936	1.43029	0.793532	1.70669	0.597373	0.806686	0.566578	0.842838	0.894001	0.974101	0.777715	1.64474	0.5974	0.791179	0.566621	0.842821	1.34322	0.554963	0.504135	1.9748	0.588883	0.753221	0.562768	0.843276	1.10281	0.486647	0.200345	1.63243	0.588141	0.382879	0.562759	0.846343	0.657928	0.158976	0.121138	1.17061	0.588043	0.210702	0.562748	0.895408	0.675355	0.0517222	0.121451	0.188538	0.588033	0.20792	0.562748	0.813604	0.681162	0.051065	0.108442	0.158249	0.588032	0.160361	0.562748	0.360973	0.629981	0.0517822	0.121559	0.00868949	0.588032	0.205145	0.562748	0.0291415	0.267174	0.051793	0.121543	0.00201222	0.595035	0.207695	0.56566	0.0312468	0.262138	0.0517946	0.121544	0.00394254	0.595277	0.207755	0.56566	0.0313191	0.262073	0.0517948	0.121544	0.00852809	0.58903	0.207756	0.56566	0.0313195	0.262075	0.0517948	0.121544	0.00850845	0.587622	0.207756	0.56566	0.0313195	0.256656	0.0517948	0.12185	0.00850982	0.587103	0.20875	0.563249	0.0313195	0.259962	0.0517948	0.12185	0.00852184	0.586877	0.20875	0.562646	0.0313469	0.260217	0.0517948	0.12185	0.0085214	0.586776	0.20875	0.562462	0.0313469	0.260201	0.0483076	0.12185	0.00854954	0.586731	0.20875	0.5624	0.0313469	0.260204	0.0438553	0.12185	0.00854955	0.594196	0.20875	0.562378	0.0313469	0.260204	0.0336564	0.12185	0.00854955	0.594169	0.20875	0.562371	0.0313469	0.26156	0.0189376	0.12185	0.00854955	0.594159	0.20875	0.565262	0.0313469	0.261559	0.0182848	0.12185	0.00854955	0.456456	0.20875	0.565233	0.0313469	0.261559	0.018284	0.12185	0.00854955	0.412881	0.20875	0.565233	0.0313469	0.261559	0.0182965	0.12185	0.00854955	0.415088	0.20875	0.565233	0.0313469	0.261559	0.0182965	0.12185	0.00854955	0.417312	0.20875	0.558636	0.0313469	0.261559	0.0182965	0.12185	0.00854955	0.419409	0.20875	0.546555	0.0313469	0.261559	0.0182965	0.12185	0.00854955	0.421172	0.20875	0.5014	0.0313469	0.261559	0.0182965	0.12185	0.00854955	0.43477	0.20875	0.413467	0.0313469	0.261559	0.0182965	0.12185	0.00854955	0.435043	0.20875	0.416781	0.0313469	0.261559	0.0182965	0.12185	0.00854955	0.435044	0.206816	0.416727	0.0313469	0.260429	0.0182965	0.12185	0.00854955	0.435044	0.206527	0.417129	0.0313469	0.260283	0.0182965	0.12185	0.00854955	0.435044	0.206464	0.417126	0.0313469	0.260268	0.0182965	0.12185	0.00854955	0.435044	0.206447	0.415227	0.0313469	0.260267	0.0182965	0.12185	0.00854955	0.435044	0.206442	0.415106	0.0313469	0.260267	0	0	0	0	0	0	0	0	0.223532	0.223532	0.223532	0.223532	0.223532	0.223532	0.223532	0.223532	0.223657	0.223657	0.223657	0.223657	0.223657	0.223657	0.223657	0.223657	0.223468	0.223468	0.223468	0.223468	0.223468	0.223468	0.223468	0.223468	0.223289	0.223289	0.223289	0.223289	0.223289	0.223289	0.223289	0.223289	0.223287	0.223287	0.223287	0.223287	0.223287	0.223287	0.223287	0.223287	0.223288	0.223288	0.223288	0.223288	0.223288	0.223288	0.223288	0.223288	0.223288	0.223288	0.223288	0.223288	0.223288	0.223288	0.223288	0.223288	0.223288	0.223288	0.223288	0.223288	0.223288	0.223288	0.223288	0.223288	0.223288	0.223288	0.223288	0.223288	0.223288	0.223288	0.223288	0.223288	1.18856	0.525895	-0.0285173	0.551055	-0.331151	0.678938	0.298911	-0.122579	1.24767	0.650374	-0.236917	0.494936	-0.383359	0.503398	0.365964	-0.0868431	1.26075	0.675546	-0.423729	0.604383	-0.582043	0.663759	0.522492	-0.0868451	1.2636	0.677935	0.116935	0.452847	-0.577027	0.760459	0.507684	-0.0867777	1.28199	0.674796	0.0926152	0.569773	-0.592548	0.610668	0.506952	-0.067553	1.1948	0.673623	0.102738	0.359243	-0.5795	0.363808	0.506273	0.201837	1.08057	0.672903	0.108541	0.355737	-0.579041	0.359653	0.506418	0.390585	1.09387	0.670569	0.0887935	0.356963	-0.569204	0.368032	0.506452	0.479225	1.09072	0.667064	0.133467	0.357149	-0.568146	0.368714	0.50643	0.469106	0.662031	0.656789	0.0920187	0.357156	-0.556514	0.368744	0.506443	0.145877	0.448732	0.404623	0.311033	0.35014	-0.528598	0.366188	0.506043	-0.101843	0.384836	0.167949	0.0845333	0.349494	-0.249607	0.366183	0.50211	-0.435885	0.123851	0.101837	0.431972	0.349404	-0.121419	0.366175	0.309151	-0.455208	0.0390625	0.102102	0.0701767	0.349395	-0.117483	0.366176	0.283512	-0.460165	0.038571	0.0912133	0.128151	0.349393	-0.0891132	0.366176	0.107572	-0.44361	0.0391771	0.102189	0.00406137	0.349393	-0.115904	0.366176	0.0060595	-0.186501	0.0391852	0.102177	-0.000198332	0.355182	-0.117366	0.368102	0.0100278	-0.18289	0.0391863	0.102178	0.00184631	0.355391	-0.117401	0.368102	0.0100952	-0.182841	0.0391865	0.102178	0.00610881	0.351986	-0.117401	0.368102	0.0100961	-0.182842	0.0391865	0.102178	0.00609402	0.351348	-0.117401	0.368102	0.0100961	-0.17894	0.0391865	0.102436	0.00609512	0.351124	-0.117995	0.366486	0.0100961	-0.181348	0.0391865	0.102436	0.00610477	0.351028	-0.117995	0.366077	0.0101106	-0.181528	0.0391865	0.102436	0.00610438	0.350985	-0.117995	0.365953	0.0101106	-0.181517	0.0366019	0.102436	0.00613052	0.350966	-0.117995	0.36591	0.0101106	-0.18152	0.0333014	0.102436	0.00613052	0.354555	-0.117995	0.365896	0.0101106	-0.181519	0.0256655	0.102436	0.00613052	0.354518	-0.117995	0.365891	0.0101106	-0.182472	0.0138676	0.102436	0.00613052	0.354515	-0.117995	0.367835	0.0101106	-0.182472	0.0132117	0.102436	0.00613052	0.232484	-0.117995	0.367816	0.0101106	-0.182472	0.0132111	0.102436	0.00613052	0.183426	-0.117995	0.367816	0.0101106	-0.182472	0.0132212	0.102436	0.00613052	0.183922	-0.117995	0.367815	0.0101106	-0.182472	0.0132212	0.102436	0.00613052	0.184429	-0.117995	0.363363	0.0101106	-0.182472	0.0132212	0.102436	0.00613052	0.184899	-0.117995	0.355173	0.0101106	-0.182472	0.0132212	0.102436	0.00613052	0.18529	-0.117995	0.324384	0.0101106	-0.182472	0.0132212	0.102436	0.00613052	0.187707	-0.117995	0.254786	0.0101106	-0.182472	0.0132212	0.102436	0.00613052	0.187701	-0.117995	0.256552	0.0101106	-0.182472	0.0132212	0.102436	0.00613052	0.187699	-0.117012	0.256517	0.0101106	-0.181667	0.0132212	0.102436	0.00613052	0.187699	-0.116878	0.256753	0.0101106	-0.181561	0.0132212	0.102436	0.00613052	0.187699	-0.116851	0.256751	0.0101106	-0.181551	0.0132212	0.102436	0.00613052	0.187699	-0.116844	0.255639	0.0101106	-0.18155	0.0132212	0.102436	0.00613052	0.187699	-0.116842	0.255567	0.0101106	-0.18155	0	0	0	0	0	0	0	0	0.161	0.161	0.161	0.161	0.161	0.161	0.161	0.161	0.158562	0.158562	0.158562	0.158562	0.158562	0.158562	0.158562	0.158562	0.157983	0.157983	0.157983	0.157983	0.157983	0.157983	0.157983	0.157983	0.161784	0.161784	0.161784	0.161784	0.161784	0.161784	0.161784	0.161784	0.161799	0.161799	0.161799	0.161799	0.161799	0.161799	0.161799	0.161799	0.161796	0.161796	0.161796	0.161796	0.161796	0.161796	0.161796	0.161796	0.161796	0.161796	0.161796	0.161796	0.161796	0.161796	0.161796	0.161796	0.161796	0.161796	0.161796	0.161796	0.161796	0.161796	0.161796	0.161796	0.161796	0.161796	0.161796	0.161796	0.161796	0.161796	0.161796	0.161796	-0.143452	-0.138415	0.154361	0.127215	0.742845	0.0294596	0.0376499	0.814164	-0.154769	-0.203551	0.493901	0.0562877	0.8601	0.0738146	0.333185	1.03036	-0.158969	-0.214632	0.868942	0.0537872	0.941617	0.0599439	0.0820509	1.0285	-0.160098	-0.212546	0.741647	0.0462736	0.948545	0.0847014	0.0808362	1.02947	-0.16588	-0.214692	0.734215	0.0544828	0.948074	0.0505899	0.0807293	0.999665	-0.165638	-0.214187	0.735671	0.0569302	0.928945	0.034689	0.0836764	0.569282	-0.171991	-0.213717	0.734934	0.0605844	0.928113	0.0346316	0.0831813	0.267678	-0.175475	-0.211577	0.733786	0.0619559	0.913354	0.0350712	0.0831283	0.126053	-0.170707	-0.207966	0.737207	0.0620316	0.911835	0.0350986	0.0831613	0.14213	0.0218952	-0.206542	0.734596	0.0620419	0.893725	0.0350999	0.0831412	0.655596	-0.10971	-0.114827	0.751372	0.0626721	0.849855	0.0348978	0.0837228	0.713526	-0.0814236	-0.0520108	0.733013	0.0627543	0.416567	0.0348963	0.0886472	0.722364	-0.023429	-0.0316358	0.195052	0.0627694	0.213955	0.0348958	0.269506	0.74765	-0.00554907	-0.0317195	0.0301969	0.0627708	0.209018	0.0348958	0.24281	0.754903	-0.0054879	-0.0283363	-0.0370216	0.0627711	0.159899	0.0348958	0.121981	0.712434	-0.00567436	-0.0317448	0.000671123	0.0627711	0.20622	0.0348958	0.0114315	0.300851	-0.00567526	-0.0317416	0.00120341	0.062237	0.208801	0.0350526	0.0094811	0.295104	-0.00567537	-0.0317419	0.000340209	0.0622116	0.208862	0.0350528	0.00946775	0.295028	-0.00567539	-0.0317419	-0.00119202	0.0613066	0.208863	0.0350528	0.00946727	0.29503	-0.0056754	-0.0317419	-0.00118847	0.0610005	0.208863	0.0350528	0.0094673	0.288834	-0.00567539	-0.0318227	-0.00118879	0.060878	0.209891	0.0349378	0.00946729	0.292636	-0.00567539	-0.0318227	-0.00119153	0.060824	0.209891	0.0349123	0.00947124	0.292925	-0.00567539	-0.0318227	-0.00119139	0.0607999	0.209891	0.0349045	0.00947123	0.292907	-0.00539454	-0.0318227	-0.00120093	0.0607891	0.209891	0.0349018	0.00947123	0.292911	-0.00503853	-0.0318227	-0.00120094	0.0622496	0.209891	0.0349009	0.00947123	0.29291	-0.00412299	-0.0318227	-0.00120094	0.0622628	0.209891	0.0349006	0.00947123	0.294442	-0.00195434	-0.0318227	-0.00120094	0.0622591	0.209891	0.0350344	0.00947123	0.294441	-0.00172396	-0.0318227	-0.00120094	0.0792681	0.209891	0.0350328	0.00947123	0.294441	-0.00172382	-0.0318227	-0.00120094	0.0928788	0.209891	0.0350328	0.00947123	0.294441	-0.00172783	-0.0318227	-0.00120094	0.0937575	0.209891	0.0350328	0.00947123	0.294441	-0.00172784	-0.0318227	-0.00120094	0.0946369	0.209891	0.0347401	0.00947123	0.294441	-0.00172784	-0.0318227	-0.00120094	0.0954723	0.209891	0.0342306	0.00947123	0.294441	-0.00172784	-0.0318227	-0.00120094	0.0961778	0.209891	0.03246	0.00947123	0.294441	-0.00172784	-0.0318227	-0.00120094	0.102093	0.209891	0.0360973	0.00947123	0.294441	-0.00172784	-0.0318227	-0.00120094	0.102255	0.209891	0.0365894	0.00947123	0.294441	-0.00172784	-0.0318227	-0.00120094	0.102256	0.208046	0.036585	0.00947123	0.293156	-0.00172784	-0.0318227	-0.00120094	0.102256	0.207782	0.036629	0.00947123	0.292988	-0.00172784	-0.0318227	-0.00120094	0.102256	0.207726	0.0366288	0.00947123	0.292972	-0.00172784	-0.0318227	-0.00120094	0.102256	0.207711	0.0364209	0.00947123	0.292971	-0.00172784	-0.0318227	-0.00120094	0.102256	0.207707	0.0364083	0.00947123	0.29297	0	0	0	0	0	0	0	0	0.0360751	0.0360751	0.0360751	0.0360751	0.0360751	0.0360751	0.0360751	0.0360751	0.0335141	0.0335141	0.0335141	0.0335141	0.0335141	0.0335141	0.0335141	0.0335141	0.0331619	0.0331619	0.0331619	0.0331619	0.0331619	0.0331619	0.0331619	0.0331619	0.0368453	0.0368453	0.0368453	0.0368453	0.0368453	0.0368453	0.0368453	0.0368453	0.0368543	0.0368543	0.0368543	0.0368543	0.0368543	0.0368543	0.0368543	0.0368543	0.0368514	0.0368514	0.0368514	0.0368514	0.0368514	0.0368514	0.0368514	0.0368514	0.0368516	0.0368516	0.0368516	0.0368516	0.0368516	0.0368516	0.0368516	0.0368516	0.0368516	0.0368516	0.0368516	0.0368516	0.0368516	0.0368516	0.0368516	0.0368516	0.0368516	0.0368516	0.0368516	0.0368516	0.0368516	0.0368516	0.0368516	0.0368516	-0.620441	-0.00593568	0.161758	-0.480159	0.727821	-0.626636	-0.279199	0.692823	-0.648539	-0.0256921	0.487455	-0.50269	0.745479	-0.225196	0.140448	0.843731	-0.649046	-0.0251255	0.908849	-0.613143	0.960975	-0.629881	-0.14826	0.842223	-0.648629	-0.0321285	0.929964	-0.462136	0.954431	-0.599534	-0.127691	0.842962	-0.649545	-0.0251324	0.943282	-0.578044	0.969067	-0.626047	-0.127511	0.812257	-0.577857	-0.0233051	0.941599	-0.358435	0.94927	-0.329847	-0.124302	0.372025	-0.467379	-0.0229411	0.921293	-0.353325	0.948518	-0.32299	-0.12508	0.0635303	-0.470161	-0.0206106	0.94119	-0.354087	0.934361	-0.334392	-0.125133	-0.0813715	-0.478925	-0.017299	0.89524	-0.354255	0.932892	-0.335403	-0.1251	-0.0648963	-0.600743	-0.0192661	0.936929	-0.354259	0.914113	-0.335447	-0.12512	0.461058	-0.0999391	0.00359748	0.712861	-0.346607	0.868794	-0.332769	-0.124527	0.599966	-0.11695	-0.00416617	0.946024	-0.345892	0.417952	-0.332774	-0.119454	0.732761	-0.0444418	-0.00289045	0.373621	-0.34579	0.222675	-0.332766	0.0797701	0.759941	-0.0184625	-0.00289842	0.0632324	-0.34578	0.218009	-0.332767	0.0700143	0.767517	-0.0182051	-0.00268725	2.0226e-05	-0.345778	0.166819	-0.332767	0.0490118	0.727858	-0.018246	-0.00289858	0.00217985	-0.345778	0.215081	-0.332767	0.00785648	0.307051	-0.0182506	-0.00289948	0.00125835	-0.352099	0.217781	-0.33474	0.00483089	0.301168	-0.0182512	-0.00289949	0.000774371	-0.352329	0.217845	-0.334737	0.00479976	0.301089	-0.0182513	-0.00289949	0.000173485	-0.349073	0.217847	-0.334738	0.00479906	0.301091	-0.0182513	-0.00289949	0.000172856	-0.348512	0.217847	-0.334738	0.00479908	0.294744	-0.0182513	-0.00290646	0.000172903	-0.348321	0.218916	-0.332813	0.00479907	0.298644	-0.0182513	-0.00290646	0.000172997	-0.34824	0.218915	-0.332291	0.0047971	0.298939	-0.0182513	-0.00290646	0.000173015	-0.348203	0.218915	-0.332132	0.00479708	0.298921	-0.0167868	-0.00290646	0.000170128	-0.348187	0.218915	-0.332077	0.00479708	0.298925	-0.0148988	-0.00290646	0.000170128	-0.351431	0.218915	-0.332059	0.00479708	0.298924	-0.0106611	-0.00290646	0.000170128	-0.351387	0.218915	-0.332052	0.00479708	0.300489	-0.00430822	-0.00290646	0.000170128	-0.351386	0.218915	-0.334431	0.00479708	0.300488	-0.00391429	-0.00290646	0.000170128	-0.215202	0.218915	-0.334412	0.00479708	0.300488	-0.00391411	-0.00290646	0.000170128	-0.157482	0.218915	-0.334412	0.00479708	0.300488	-0.00390925	-0.00290646	0.000170128	-0.157697	0.218915	-0.334412	0.00479708	0.300488	-0.00390926	-0.00290646	0.000170128	-0.157923	0.218915	-0.328769	0.00479708	0.300488	-0.00390926	-0.00290646	0.000170128	-0.158126	0.218915	-0.318313	0.00479708	0.300488	-0.00390926	-0.00290646	0.000170128	-0.158291	0.218915	-0.277785	0.00479708	0.300488	-0.00390926	-0.00290646	0.000170128	-0.15875	0.218915	-0.109395	0.00479708	0.300488	-0.00390926	-0.00290646	0.000170128	-0.158685	0.218915	-0.107695	0.00479708	0.300488	-0.00390926	-0.00290646	0.000170128	-0.158683	0.216971	-0.107676	0.00479708	0.299173	-0.00390926	-0.00290646	0.000170128	-0.158683	0.21669	-0.10767	0.00479708	0.299002	-0.00390926	-0.00290646	0.000170128	-0.158683	0.216631	-0.107669	0.00479708	0.298985	-0.00390926	-0.00290646	0.000170128	-0.158683	0.216615	-0.1077	0.00479708	0.298984	-0.00390926	-0.00290646	0.000170128	-0.158683	0.216611	-0.107693	0.00479708	0.298983	0	0	0	0	0	0	0	0	-0.103359	-0.103359	-0.103359	-0.103359	-0.103359	-0.103359	-0.103359	-0.103359	-0.104734	-0.104734	-0.104734	-0.104734	-0.104734	-0.104734	-0.104734	-0.104734	-0.105146	-0.105146	-0.105146	-0.105146	-0.105146	-0.105146	-0.105146	-0.105146	-0.103721	-0.103721	-0.103721	-0.103721	-0.103721	-0.103721	-0.103721	-0.103721	-0.103729	-0.103729	-0.103729	-0.103729	-0.103729	-0.103729	-0.103729	-0.103729	-0.103727	-0.103727	-0.103727	-0.103727	-0.103727	-0.103727	-0.103727	-0.103727	-0.103727	-0.103727	-0.103727	-0.103727	-0.103727	-0.103727	-0.103727	-0.103727	-0.103727	-0.103727	-0.103727	-0.103727	-0.103727	-0.103727	-0.103727	-0.103727	-0.103727	-0.103727	-0.103727	-0.103727	-0.103727	-0.103727	-0.103727	-0.103727	0.219461	0.181745	-0.0126693	-0.094155	-0.119121	0.0167343	-0.0361675	-0.539749	0.232554	0.236976	-0.0641825	-0.00391442	-0.057482	-0.593005	-0.721718	-0.801726	0.237353	0.247453	0.0180699	-0.0181758	0.00205653	-0.111633	-0.797208	-0.800178	0.238598	0.246197	0.183258	-0.00289324	0.00650209	-0.374404	-0.808375	-0.801124	0.245264	0.247727	0.238871	-0.0130208	0.00628127	-0.00781121	-0.807367	-0.802176	0.238884	0.247869	0.224553	-0.00235379	0.00597047	-0.09246	-0.807701	-0.805127	0.236727	0.247687	0.254938	-0.00223045	0.00607484	-0.0976845	-0.808301	-0.807151	0.240774	0.247408	0.253541	-0.00220897	0.00709459	-0.0920255	-0.808298	-0.808031	0.23627	0.24688	0.254524	-0.00220488	0.00716587	-0.0913972	-0.8083	-0.807856	0.027195	0.242545	0.25241	-0.00220489	0.00706427	-0.0913706	-0.808298	-0.80168	0.133615	0.152888	0.254568	-0.00217048	0.00677604	-0.0914511	-0.808268	-0.494797	0.102877	0.0616018	0.254204	-0.00216657	0.00395146	-0.0914289	-0.807122	-0.0185754	0.0305492	0.0367021	0.248397	-0.00216614	0.00671984	-0.0914297	-0.656537	-0.0133344	0.00792929	0.0368003	0.0412368	-0.00216607	0.00708197	-0.0914292	-0.598589	-0.0126804	0.00783773	0.0326217	0.048104	-0.00216607	0.00562791	-0.0914292	-0.249583	0.00154311	0.0080531	0.0368323	0.00196531	-0.00216607	0.00698727	-0.0914293	-0.0145495	-0.000548949	0.00805451	0.0368265	0.000201955	-0.00219573	0.00707329	-0.0914606	-0.0182699	-0.000609046	0.0080547	0.0368268	0.00084723	-0.00219696	0.00707524	-0.091465	-0.0183447	-0.000611389	0.00805472	0.0368268	0.00228508	-0.00220842	0.00707528	-0.0914637	-0.0183455	-0.000611445	0.00805473	0.0368268	0.00227941	-0.00221275	0.00707528	-0.0914639	-0.0183455	-0.000688365	0.00805473	0.0369228	0.00227983	-0.00221466	0.0071046	-0.0919964	-0.0183455	-0.000621677	0.00805473	0.0369227	0.00228348	-0.00221546	0.00710467	-0.0922045	-0.018366	-0.00062018	0.00805473	0.0369227	0.00228333	-0.00221583	0.00710467	-0.0922685	-0.018366	-0.000620052	0.00760785	0.0369227	0.00229244	-0.00221599	0.00710467	-0.0922903	-0.018366	-0.000620067	0.00703826	0.0369227	0.00229244	-0.00219475	0.00710467	-0.0922977	-0.018366	-0.000620062	0.00561912	0.0369227	0.00229244	-0.00219468	0.00710467	-0.0923003	-0.018366	-0.000617967	0.0022757	0.0369227	0.00229244	-0.00219462	0.00710467	-0.0915279	-0.018366	-0.000617968	0.00188427	0.0369227	0.00229244	-0.0040526	0.00710467	-0.0915261	-0.018366	-0.000617968	0.00188408	0.0369227	0.00229244	-0.00581054	0.00710467	-0.091525	-0.018366	-0.000617968	0.00189162	0.0369227	0.00229244	-0.00578183	0.00710467	-0.0915251	-0.018366	-0.000617968	0.00189162	0.0369227	0.00229244	-0.00575167	0.00710467	-0.0936967	-0.018366	-0.000617968	0.00189162	0.0369227	0.00229244	-0.00572315	0.00710467	-0.0978305	-0.018366	-0.000617968	0.00189162	0.0369227	0.00229244	-0.00569933	0.00710467	-0.115833	-0.018366	-0.000617968	0.00189162	0.0369227	0.00229244	-0.00553074	0.00710467	-0.313252	-0.018366	-0.000617968	0.00189162	0.0369227	0.00229244	-0.00552722	0.00710467	-0.320445	-0.018366	-0.000617968	0.00189162	0.0369227	0.00229244	-0.00552712	0.00701534	-0.320413	-0.018366	-0.000627295	0.00189162	0.0369227	0.00229244	-0.00552712	0.00699953	-0.320921	-0.018366	-0.000629815	0.00189162	0.0369227	0.00229244	-0.00552712	0.00699576	-0.320918	-0.018366	-0.000629998	0.00189162	0.0369227	0.00229244	-0.00552712	0.00699472	-0.318512	-0.018366	-0.000630012	0.00189162	0.0369227	0.00229244	-0.00552712	0.00699443	-0.318375	-0.018366	-0.000630019	0	0	0	0	0	0	0	0	-0.207808	-0.207808	-0.207808	-0.207808	-0.207808	-0.207808	-0.207808	-0.207808	-0.205655	-0.205655	-0.205655	-0.205655	-0.205655	-0.205655	-0.205655	-0.205655	-0.205126	-0.205126	-0.205126	-0.205126	-0.205126	-0.205126	-0.205126	-0.205126	-0.207906	-0.207906	-0.207906	-0.207906	-0.207906	-0.207906	-0.207906	-0.207906	-0.207905	-0.207905	-0.207905	-0.207905	-0.207905	-0.207905	-0.207905	-0.207905	-0.207905	-0.207905	-0.207905	-0.207905	-0.207905	-0.207905	-0.207905	-0.207905	-0.207905	-0.207905	-0.207905	-0.207905	-0.207905	-0.207905	-0.207905	-0.207905	-0.207905	-0.207905	-0.207905	-0.207905	-0.207905	-0.207905	-0.207905	-0.207905	-0.207905	-0.207905	-0.207905	-0.207905	-0.207905	-0.207905	-0.207905	-0.207905	-0.901154	-0.747129	-0.074741	-0.0644402	-0.0505468	-0.139558	-0.0324399	-0.0833853	-0.95136	-0.921296	-0.0227109	-0.0330605	0.0165345	-0.120027	-0.199456	-0.109088	-0.969948	-0.96035	-0.134349	-0.0420687	0.03447	-0.0592093	-0.148122	-0.108752	-0.974727	-0.95444	-0.917972	-0.0301753	0.0365305	-0.103017	-0.148781	-0.108908	-1.00057	-0.959563	-0.926109	-0.0396754	0.0394088	-0.0407973	-0.148501	-0.110295	-0.970104	-0.959967	-0.930719	-0.024837	0.0376254	-0.0368861	-0.149862	-0.128288	-0.952827	-0.959242	-0.927249	-0.0247259	0.0375202	-0.0373658	-0.149176	-0.140882	-0.968691	-0.958	-0.924766	-0.0248579	0.0347635	-0.0371038	-0.149182	-0.146788	-0.951994	-0.955738	-0.928263	-0.0248737	0.0344502	-0.0370585	-0.149176	-0.146104	-0.153746	-0.939116	-0.923348	-0.0248746	0.0336016	-0.0370567	-0.149179	-0.124188	-0.524536	-0.591599	-0.940814	-0.0244084	0.0316913	-0.036902	-0.149118	-0.06413	-0.407108	-0.240494	-0.925367	-0.0243673	0.0123516	-0.0368985	-0.148332	0.0257566	-0.121701	-0.145235	-0.936222	-0.0243616	-0.0121354	-0.0368982	-0.114334	0.0277669	-0.0322734	-0.145615	-0.155719	-0.024361	-0.0139173	-0.0368981	-0.104442	0.0281838	-0.0319006	-0.129888	-0.186305	-0.0243609	-0.0116858	-0.0368981	-0.0439519	0.0291441	-0.0327377	-0.145741	-0.00768816	-0.0243609	-0.0137276	-0.0368981	-0.00599673	0.0120815	-0.0327435	-0.145722	-0.000718129	-0.024744	-0.013895	-0.0370278	-0.00693197	0.0118375	-0.0327443	-0.145723	-0.00323197	-0.0247572	-0.0138986	-0.0370284	-0.00695775	0.011834	-0.0327444	-0.145724	-0.00884067	-0.0244996	-0.0138987	-0.0370283	-0.00695791	0.011834	-0.0327444	-0.145724	-0.00881874	-0.0244513	-0.0138987	-0.0370283	-0.00695792	0.0115686	-0.0327444	-0.146093	-0.00882039	-0.0244338	-0.0139426	-0.0369987	-0.00695792	0.0117351	-0.0327444	-0.146093	-0.00883451	-0.0244263	-0.0139429	-0.0370018	-0.00696425	0.0117471	-0.0327444	-0.146093	-0.00883395	-0.0244229	-0.0139429	-0.0370029	-0.00696425	0.0117464	-0.0309317	-0.146093	-0.00886937	-0.0244214	-0.0139429	-0.0370032	-0.00696425	0.0117466	-0.0286377	-0.146093	-0.00886938	-0.0247003	-0.0139429	-0.0370034	-0.00696425	0.0117465	-0.0231173	-0.146093	-0.00886938	-0.0246977	-0.0139429	-0.0370034	-0.00696425	0.011809	-0.0136674	-0.146093	-0.00886938	-0.0246975	-0.0139429	-0.03702	-0.00696425	0.0118089	-0.0130682	-0.146093	-0.00886938	-0.0166562	-0.0139429	-0.0370185	-0.00696425	0.0118089	-0.0130675	-0.146093	-0.00886938	-0.013615	-0.0139429	-0.0370183	-0.00696425	0.0118089	-0.0130892	-0.146093	-0.00886938	-0.0136505	-0.0139429	-0.0370184	-0.00696425	0.0118089	-0.0130892	-0.146093	-0.00886938	-0.0136867	-0.0139429	-0.0370381	-0.00696425	0.0118089	-0.0130892	-0.146093	-0.00886938	-0.0137204	-0.0139429	-0.0370955	-0.00696425	0.0118089	-0.0130892	-0.146093	-0.00886938	-0.0137486	-0.0139429	-0.037665	-0.00696425	0.0118089	-0.0130892	-0.146093	-0.00886938	-0.0139293	-0.0139429	-0.0613892	-0.00696425	0.0118089	-0.0130892	-0.146093	-0.00886938	-0.0139296	-0.0139429	-0.0625335	-0.00696425	0.0118089	-0.0130892	-0.146093	-0.00886938	-0.0139295	-0.0137232	-0.0625266	-0.00696425	0.0117552	-0.0130892	-0.146093	-0.00886938	-0.0139295	-0.0136798	-0.0626146	-0.00696425	0.0117479	-0.0130892	-0.146093	-0.00886938	-0.0139295	-0.0136688	-0.0626142	-0.00696425	0.0117472	-0.0130892	-0.146093	-0.00886938	-0.0139295	-0.0136658	-0.0621975	-0.00696425	0.0117471	-0.0130892	-0.146093	-0.00886938	-0.0139295	-0.0136649	-0.0621731	-0.00696425	0.0117471	0	0	0	0	0	0	0	0	0.233027	0.233027	0.233027	0.233027	0.233027	0.233027	0.233027	0.233027	0.233838	0.233838	0.233838	0.233838	0.233838	0.233838	0.233838	0.233838	0.233812	0.233812	0.233812	0.233812	0.233812	0.233812	0.233812	0.233812	0.233346	0.233346	0.233346	0.233346	0.233346	0.233346	0.233346	0.233346	0.233359	0.233359	0.233359	0.233359	0.233359	0.233359	0.233359	0.233359	0.233358	0.233358	0.233358	0.233358	0.233358	0.233358	0.233358	0.233358	0.233358	0.233358	0.233358	0.233358	0.233358	0.233358	0.233358	0.233358	0.233358	0.233358	0.233358	0.233358	0.233358	0.233358	0.233358	0.233358	0.233358	0.233358	0.233358	0.233358	0.233358	0.233358	0.233358	0.233358	0.424815	-0.219581	0.0148008	0.735122	0.142549	0.710287	0.372762	0.561568	0.43711	-0.297232	0.0794465	0.612779	0.207274	0.756505	0.752269	0.830732	0.430983	-0.314705	-0.000873933	0.740207	0.022969	0.832809	0.829435	0.829138	0.428752	-0.304351	-0.222492	0.556628	0.034581	1.01755	0.813773	0.830111	0.42053	-0.315023	-0.284035	0.699198	0.0181476	0.743103	0.812721	0.830421	0.345371	-0.316494	-0.270063	0.455744	0.0182539	0.464389	0.812933	0.822607	0.218854	-0.316284	-0.270726	0.454259	0.0180601	0.460646	0.813584	0.817086	0.216313	-0.316283	-0.292752	0.456632	0.0161518	0.469447	0.81358	0.814489	0.233051	-0.315581	-0.239604	0.456898	0.0159948	0.470122	0.813582	0.8147	0.667442	-0.310094	-0.286538	0.456914	0.0159328	0.470152	0.81358	0.821309	-0.069044	-0.195118	-0.0253619	0.449291	0.0156149	0.467072	0.813572	0.514658	-0.00619115	-0.0788808	-0.299277	0.448605	0.016002	0.46706	0.812788	0.0367603	0.00957976	-0.0471342	-0.284536	0.448511	-0.00229358	0.467051	0.692853	0.032132	0.0106351	-0.0472596	-0.0509915	0.448502	-0.00295289	0.467052	0.631358	0.0316575	0.0104612	-0.0419491	-0.0611868	0.4485	-0.00237105	0.467051	0.265334	0.0163035	0.0102084	-0.0473007	-0.00237716	0.4485	-0.00290232	0.467051	0.0152276	0.00809122	0.0102117	-0.0472935	-8.38009e-05	0.454782	-0.00294806	0.469395	0.0189991	0.00800757	0.0102122	-0.0472939	-0.000794876	0.455005	-0.00294906	0.469396	0.0190726	0.00800802	0.0102123	-0.0472939	-0.00245216	0.450446	-0.00294908	0.469396	0.0190734	0.00800812	0.0102123	-0.0472939	-0.0024452	0.449491	-0.00294908	0.469396	0.0190734	0.00793007	0.0102123	-0.0474165	-0.00244578	0.449147	-0.0029586	0.467559	0.0190734	0.00795843	0.0102123	-0.0474165	-0.00245044	0.448998	-0.00295869	0.467113	0.019095	0.00796416	0.0102123	-0.0474165	-0.00245025	0.448931	-0.00295869	0.466977	0.019095	0.00796358	0.00911876	-0.0474165	-0.00246156	0.4489	-0.00295869	0.466931	0.019095	0.00796369	0.00770095	-0.0474165	-0.00246156	0.45407	-0.00295869	0.466915	0.019095	0.00796367	0.00472065	-0.0474165	-0.00246156	0.454038	-0.00295869	0.46691	0.019095	0.00799995	0.00192175	-0.0474165	-0.00246156	0.454032	-0.00295869	0.469088	0.019095	0.00799992	0.0019861	-0.0474165	-0.00246156	0.326696	-0.00295869	0.469064	0.019095	0.00799992	0.00198615	-0.0474165	-0.00246156	0.280692	-0.00295869	0.469064	0.019095	0.00799992	0.00197275	-0.0474165	-0.00246156	0.281902	-0.00295869	0.469063	0.019095	0.00799992	0.00197275	-0.0474165	-0.00246156	0.283124	-0.00295869	0.464168	0.019095	0.00799992	0.00197275	-0.0474165	-0.00246156	0.284272	-0.00295869	0.455215	0.019095	0.00799992	0.00197275	-0.0474165	-0.00246156	0.285235	-0.00295869	0.422171	0.019095	0.00799992	0.00197275	-0.0474165	-0.00246156	0.292325	-0.00295869	0.38584	0.019095	0.00799992	0.00197275	-0.0474165	-0.00246156	0.292436	-0.00295869	0.389741	0.019095	0.00799992	0.00197275	-0.0474165	-0.00246156	0.292435	-0.00289964	0.389692	0.019095	0.00797707	0.00197275	-0.0474165	-0.00246156	0.292435	-0.00288735	0.390102	0.019095	0.0079754	0.00197275	-0.0474165	-0.00246156	0.292435	-0.0028842	0.390099	0.019095	0.00797518	0.00197275	-0.0474165	-0.00246156	0.292435	-0.00288333	0.388161	0.019095	0.00797516	0.00197275	-0.0474165	-0.00246156	0.292435	-0.00288309	0.388039	0.019095	0.00797516	0	0	0	0	0	0	0	0	0.0766089	0.0766089	0.0766089	0.0766089	0.0766089	0.0766089	0.0766089	0.0766089	0.0782045	0.0782045	0.0782045	0.0782045	0.0782045	0.0782045	0.0782045	0.0782045	0.0785074	0.0785074	0.0785074	0.0785074	0.0785074	0.0785074	0.0785074	0.0785074	0.0768894	0.0768894	0.0768894	0.0768894	0.0768894	0.0768894	0.0768894	0.0768894	0.0768992	0.0768992	0.0768992	0.0768992	0.0768992	0.0768992	0.0768992	0.0768992	0.0768979	0.0768979	0.0768979	0.0768979	0.0768979	0.0768979	0.0768979	0.0768979	0.0768979	0.0768979	0.0768979	0.0768979	0.0768979	0.0768979	0.0768979	0.0768979	0.0768979	0.0768979	0.0768979	0.0768979	0.0768979	0.0768979	0.0768979	0.0768979	0.0768979	0.0768979	0.0768979	0.0768979	0.0768979	0.0768979	0.0768979	0.0768979	-0.224406	-0.477385	-0.0104525	0.384464	0.128844	0.300811	0.189922	0.468115	-0.243135	-0.607961	0.0773996	0.302106	0.174761	0.531516	0.552431	0.690312	-0.255478	-0.636474	-0.0155042	0.367688	0.0733068	0.438365	0.623711	0.689042	-0.258991	-0.628329	-0.502653	0.273901	0.0789511	0.600818	0.619039	0.689829	-0.275995	-0.636411	-0.555537	0.346191	0.0718078	0.366154	0.618286	0.688236	-0.29986	-0.637341	-0.545588	0.225181	0.0702616	0.252717	0.618107	0.655844	-0.356808	-0.636859	-0.554392	0.22462	0.0700443	0.25231	0.618881	0.633115	-0.365956	-0.63616	-0.564189	0.225836	0.066879	0.255078	0.618873	0.622419	-0.349049	-0.634538	-0.538742	0.225967	0.0665722	0.255237	0.618879	0.623571	0.269583	-0.623603	-0.560056	0.225975	0.0653007	0.255245	0.618875	0.66016	-0.294519	-0.39197	-0.434258	0.222312	0.0622074	0.253758	0.618916	0.43231	-0.204055	-0.159216	-0.567998	0.221983	0.0332501	0.253746	0.618716	0.072197	-0.0550815	-0.0957464	-0.590682	0.221939	0.0028026	0.253742	0.532085	0.0702607	-0.010406	-0.0959985	-0.100198	0.221934	0.00138112	0.253742	0.484718	0.0703491	-0.0103119	-0.0854618	-0.123337	0.221934	0.000514472	0.253742	0.20407	0.0561528	-0.0108557	-0.0960818	-0.00489505	0.221934	0.00136958	0.253742	0.0106177	0.0246228	-0.0108568	-0.0960685	-0.00033425	0.224952	0.00138416	0.254899	0.0132599	0.024206	-0.0108569	-0.0960694	-0.00195778	0.225059	0.00138472	0.2549	0.0133104	0.0242016	-0.0108569	-0.0960694	-0.00559516	0.222804	0.00138473	0.2549	0.0133109	0.0242018	-0.0108569	-0.0960694	-0.00558081	0.222325	0.00138472	0.2549	0.0133109	0.0237616	-0.0108569	-0.0963152	-0.00558192	0.222151	0.00140568	0.254145	0.0133109	0.024017	-0.0108569	-0.0963151	-0.00559128	0.222076	0.00140548	0.253983	0.0133262	0.0240391	-0.0108569	-0.0963151	-0.0055909	0.222042	0.00140548	0.253934	0.0133262	0.0240375	-0.0105255	-0.0963151	-0.0056143	0.222027	0.00140548	0.253917	0.0133262	0.0240378	-0.0101221	-0.0963151	-0.00561431	0.224609	0.00140548	0.253912	0.0133262	0.0240378	-0.00891327	-0.0963151	-0.00561431	0.224594	0.00140548	0.25391	0.0133262	0.0241595	-0.00534798	-0.0963151	-0.00561431	0.224591	0.00140548	0.254767	0.0133262	0.0241594	-0.00493631	-0.0963151	-0.00561431	0.164624	0.00140548	0.254754	0.0133262	0.0241594	-0.00493596	-0.0963151	-0.00561431	0.14375	0.00140548	0.254754	0.0133262	0.0241594	-0.00495412	-0.0963151	-0.00561431	0.144386	0.00140548	0.254754	0.0133262	0.0241594	-0.00495413	-0.0963151	-0.00561431	0.145028	0.00140548	0.252947	0.0133262	0.0241594	-0.00495413	-0.0963151	-0.00561431	0.145631	0.00140548	0.249686	0.0133262	0.0241594	-0.00495413	-0.0963151	-0.00561431	0.146137	0.00140548	0.238404	0.0133262	0.0241594	-0.00495413	-0.0963151	-0.00561431	0.149916	0.00140548	0.274432	0.0133262	0.0241594	-0.00495413	-0.0963151	-0.00561431	0.149979	0.00140548	0.278305	0.0133262	0.0241594	-0.00495413	-0.0963151	-0.00561431	0.149979	0.00145759	0.278272	0.0133262	0.0240631	-0.00495413	-0.0963151	-0.00561431	0.149979	0.0014728	0.278611	0.0133262	0.0240515	-0.00495413	-0.0963151	-0.00561431	0.149979	0.00147715	0.278609	0.0133262	0.0240503	-0.00495413	-0.0963151	-0.00561431	0.149979	0.00147839	0.277003	0.0133262	0.0240502	-0.00495413	-0.0963151	-0.00561431	0.149979	0.00147873	0.276906	0.0133262	0.0240502	0	0	0	0	0	0	0	0	-0.173758	-0.173758	-0.173758	-0.173758	-0.173758	-0.173758	-0.173758	-0.173758	-0.169867	-0.169867	-0.169867	-0.169867	-0.169867	-0.169867	-0.169867	-0.169867	-0.168638	-0.168638	-0.168638	-0.168638	-0.168638	-0.168638	-0.168638	-0.168638	-0.173842	-0.173842	-0.173842	-0.173842	-0.173842	-0.173842	-0.173842	-0.173842	-0.173846	-0.173846	-0.173846	-0.173846	-0.173846	-0.173846	-0.173846	-0.173846	-0.173847	-0.173847	-0.173847	-0.173847	-0.173847	-0.173847	-0.173847	-0.173847	-0.173847	-0.173847	-0.173847	-0.173847	-0.173847	-0.173847	-0.173847	-0.173847	-0.173847	-0.173847	-0.173847	-0.173847	-0.173847	-0.173847	-0.173847	-0.173847	-0.173847	-0.173847	-0.173847	-0.173847	-0.173847	-0.173847	-0.173847	-0.173847	-0.993183	-0.403438	-0.102931	-0.466895	-0.3128	-0.613902	-0.24175	0.0243191	-1.04007	-0.482641	-0.216705	-0.476392	-0.490537	0.337299	0.38177	0.137477	-1.0497	-0.499051	-0.53726	-0.547068	-0.490013	-0.471218	0.602608	0.137192	-1.05169	-0.502841	-0.934203	-0.431383	-0.508262	-0.205656	0.632444	0.137479	-1.06531	-0.498888	-0.980991	-0.525419	-0.494596	-0.563896	0.631727	0.153726	-0.987505	-0.498507	-0.970369	-0.363103	-0.485097	-0.215673	0.629993	0.378064	-0.88233	-0.498277	-1.01772	-0.364077	-0.484747	-0.204622	0.631073	0.535243	-0.892442	-0.498369	-0.997946	-0.366578	-0.478672	-0.220302	0.631096	0.608941	-0.89204	-0.498857	-1.04096	-0.366822	-0.478033	-0.221809	0.631082	0.600518	-0.60279	-0.488982	-1.00033	-0.366839	-0.468862	-0.221874	0.63109	0.33067	-0.347606	-0.316238	-1.20743	-0.36155	-0.446393	-0.219362	0.630775	0.04484	-0.304309	-0.12522	-0.994228	-0.361089	-0.227242	-0.219387	0.627271	-0.356933	-0.0992932	-0.0750457	-0.722693	-0.361028	-0.125138	-0.219379	0.388553	-0.37434	-0.0321908	-0.0752432	-0.116291	-0.361022	-0.123511	-0.21938	0.355914	-0.378626	-0.0317809	-0.0669085	-0.0992604	-0.361021	-0.0952146	-0.21938	0.136025	-0.368585	-0.0322311	-0.0753099	-0.00530367	-0.361021	-0.121864	-0.21938	0.00433551	-0.154647	-0.0322379	-0.0752987	-0.00121284	-0.365368	-0.123378	-0.221147	0.00831315	-0.151635	-0.0322389	-0.0752993	-0.00244045	-0.365519	-0.123413	-0.221141	0.00837827	-0.151593	-0.032239	-0.0752994	-0.00532869	-0.361652	-0.123414	-0.221143	0.00837917	-0.151594	-0.032239	-0.0752994	-0.0053164	-0.360782	-0.123414	-0.221142	0.00837915	-0.148336	-0.0322391	-0.0754924	-0.00531726	-0.360461	-0.124005	-0.218882	0.00837916	-0.150352	-0.0322391	-0.0754924	-0.00532479	-0.360322	-0.124005	-0.21821	0.00839234	-0.150502	-0.0322391	-0.0754924	-0.00532452	-0.360259	-0.124005	-0.218004	0.00839236	-0.150493	-0.0300572	-0.0754924	-0.00534226	-0.360231	-0.124005	-0.217934	0.00839236	-0.150494	-0.0272653	-0.0754924	-0.00534226	-0.364847	-0.124005	-0.21791	0.00839236	-0.150494	-0.020807	-0.0754924	-0.00534226	-0.36483	-0.124005	-0.217902	0.00839236	-0.151286	-0.0102146	-0.0754924	-0.00534226	-0.364824	-0.124005	-0.220804	0.00839236	-0.151285	-0.00947023	-0.0754924	-0.00534226	-0.275735	-0.124005	-0.220788	0.00839236	-0.151285	-0.00946975	-0.0754924	-0.00534226	-0.245558	-0.124005	-0.220789	0.00839236	-0.151285	-0.00948012	-0.0754924	-0.00534226	-0.246941	-0.124005	-0.220789	0.00839236	-0.151285	-0.00948013	-0.0754924	-0.00534226	-0.248336	-0.124005	-0.213584	0.00839236	-0.151285	-0.00948013	-0.0754924	-0.00534226	-0.249651	-0.124005	-0.200164	0.00839236	-0.151285	-0.00948013	-0.0754924	-0.00534226	-0.250756	-0.124005	-0.146357	0.00839236	-0.151285	-0.00948013	-0.0754924	-0.00534226	-0.259243	-0.124005	0.190444	0.00839236	-0.151285	-0.00948013	-0.0754924	-0.00534226	-0.259412	-0.124005	0.198661	0.00839236	-0.151285	-0.00948013	-0.0754924	-0.00534226	-0.259412	-0.122851	0.198649	0.00839236	-0.150615	-0.00948013	-0.0754924	-0.00534226	-0.259412	-0.122679	0.199124	0.00839236	-0.150526	-0.00948013	-0.0754924	-0.00534226	-0.259412	-0.122641	0.199123	0.00839236	-0.150518	-0.00948013	-0.0754924	-0.00534226	-0.259412	-0.122631	0.196865	0.00839236	-0.150517	-0.00948013	-0.0754924	-0.00534226	-0.259412	-0.122628	0.196744	0.00839236	-0.150517	0	0	0	0	0	0	0	0	-0.490022	-0.490022	-0.490022	-0.490022	-0.490022	-0.490022	-0.490022	-0.490022	-0.484031	-0.484031	-0.484031	-0.484031	-0.484031	-0.484031	-0.484031	-0.484031	-0.482185	-0.482185	-0.482185	-0.482185	-0.482185	-0.482185	-0.482185	-0.482185	-0.490591	-0.490591	-0.490591	-0.490591	-0.490591	-0.490591	-0.490591	-0.490591	-0.490605	-0.490605	-0.490605	-0.490605	-0.490605	-0.490605	-0.490605	-0.490605	-0.490604	-0.490604	-0.490604	-0.490604	-0.490604	-0.490604	-0.490604	-0.490604	-0.490604	-0.490604	-0.490604	-0.490604	-0.490604	-0.490604	-0.490604	-0.490604	-0.490604	-0.490604	-0.490604	-0.490604	-0.490604	-0.490604	-0.490604	-0.490604	-0.490604	-0.490604	-0.490604	-0.490604	-0.490604	-0.490604	-0.490604	-0.490604	-1.81617	-0.81227	-0.218557	-0.899434	-0.671526	-1.05949	-0.451878	-0.568491	-1.90247	-0.963353	-0.440347	-0.806212	-0.87186	-0.115513	-0.214797	-0.668428	-1.9217	-0.997027	-0.93847	-0.941795	-0.801808	-0.921672	0.0971568	-0.667115	-1.92584	-1.00195	-1.77384	-0.72942	-0.826458	-0.776839	0.13451	-0.667708	-1.95297	-0.996118	-1.79677	-0.89961	-0.802821	-0.958179	0.134503	-0.642272	-1.81741	-0.99553	-1.79623	-0.613827	-0.788051	-0.469411	0.130646	-0.278286	-1.63814	-0.995017	-1.8412	-0.615295	-0.787403	-0.456819	0.132119	-0.0232126	-1.65773	-0.994923	-1.80888	-0.619478	-0.777391	-0.476705	0.132157	0.0964595	-1.65428	-0.995299	-1.88049	-0.619884	-0.776386	-0.478518	0.132135	0.0828644	-1.03656	-0.976027	-1.81336	-0.619912	-0.761532	-0.478596	0.132148	-0.352057	-0.670142	-0.628464	-2.16113	-0.610941	-0.725108	-0.474461	0.131679	-0.478004	-0.578019	-0.250485	-1.80231	-0.610159	-0.37013	-0.474478	0.127389	-0.605063	-0.186759	-0.150837	-1.35896	-0.610055	-0.207462	-0.474466	-0.0966331	-0.62772	-0.0593877	-0.151231	-0.219629	-0.610044	-0.205146	-0.474467	-0.0854285	-0.634007	-0.0586387	-0.134766	-0.197407	-0.610043	-0.15839	-0.474467	-0.0564628	-0.601715	-0.0595333	-0.151365	-0.010185	-0.610043	-0.20241	-0.474467	-0.0108224	-0.253795	-0.0595456	-0.151344	-0.00212943	-0.617418	-0.204924	-0.477476	-0.00852905	-0.24893	-0.0595474	-0.151345	-0.00460853	-0.617674	-0.204983	-0.477471	-0.00851087	-0.248865	-0.0595476	-0.151345	-0.0103925	-0.611175	-0.204984	-0.477473	-0.00851029	-0.248866	-0.0595477	-0.151345	-0.0103683	-0.609718	-0.204984	-0.477473	-0.00851031	-0.243617	-0.0595477	-0.15173	-0.01037	-0.60918	-0.20596	-0.47428	-0.00851031	-0.246843	-0.0595477	-0.15173	-0.010385	-0.608947	-0.20596	-0.473388	-0.00851277	-0.247087	-0.0595477	-0.15173	-0.0103844	-0.608842	-0.20596	-0.473116	-0.00851276	-0.247072	-0.0555961	-0.15173	-0.0104201	-0.608795	-0.20596	-0.473023	-0.00851276	-0.247075	-0.0505488	-0.15173	-0.0104201	-0.616537	-0.20596	-0.472991	-0.00851276	-0.247075	-0.0388836	-0.15173	-0.0104201	-0.616507	-0.20596	-0.47298	-0.00851276	-0.248369	-0.0206378	-0.15173	-0.0104201	-0.616497	-0.20596	-0.476976	-0.00851276	-0.248367	-0.0195487	-0.15173	-0.0104201	-0.467892	-0.20596	-0.476948	-0.00851276	-0.248367	-0.0195478	-0.15173	-0.0104201	-0.418675	-0.20596	-0.476949	-0.00851276	-0.248367	-0.0195669	-0.15173	-0.0104201	-0.420954	-0.20596	-0.476948	-0.00851276	-0.248367	-0.0195669	-0.15173	-0.0104201	-0.423252	-0.20596	-0.467319	-0.00851276	-0.248367	-0.0195669	-0.15173	-0.0104201	-0.425418	-0.20596	-0.449485	-0.00851276	-0.248367	-0.0195669	-0.15173	-0.0104201	-0.427239	-0.20596	-0.379623	-0.00851276	-0.248367	-0.0195669	-0.15173	-0.0104201	-0.441223	-0.20596	-0.0398236	-0.00851276	-0.248367	-0.0195669	-0.15173	-0.0104201	-0.4415	-0.20596	-0.0342673	-0.00851276	-0.248367	-0.0195669	-0.15173	-0.0104201	-0.441501	-0.204029	-0.0342507	-0.00851276	-0.247281	-0.0195669	-0.15173	-0.0104201	-0.441501	-0.203738	-0.0340347	-0.00851276	-0.247139	-0.0195669	-0.15173	-0.0104201	-0.441501	-0.203674	-0.0340343	-0.00851276	-0.247125	-0.0195669	-0.15173	-0.0104201	-0.441501	-0.203657	-0.035066	-0.00851276	-0.247124	-0.0195669	-0.15173	-0.0104201	-0.441501	-0.203652	-0.0351113	-0.00851276	-0.247123	0	0	0	0	0	0	0	0	-0.0345637	-0.0345637	-0.0345637	-0.0345637	-0.0345637	-0.0345637	-0.0345637	-0.0345637	-0.0323734	-0.0323734	-0.0323734	-0.0323734	-0.0323734	-0.0323734	-0.0323734	-0.0323734	-0.0318644	-0.0318644	-0.0318644	-0.0318644	-0.0318644	-0.0318644	-0.0318644	-0.0318644	-0.034626	-0.034626	-0.034626	-0.034626	-0.034626	-0.034626	-0.034626	-0.034626	-0.0346245	-0.0346245	-0.0346245	-0.0346245	-0.0346245	-0.0346245	-0.0346245	-0.0346245	-0.0346248	-0.0346248	-0.0346248	-0.0346248	-0.0346248	-0.0346248	-0.0346248	-0.0346248	-0.0346248	-0.0346248	-0.0346248	-0.0346248	-0.0346248	-0.0346248	-0.0346248	-0.0346248	-0.0346248	-0.0346248	-0.0346248	-0.0346248	-0.0346248	-0.0346248	-0.0346248	-0.0346248	-0.0346248	-0.0346248	-0.0346248	-0.0346248	-0.0346248	-0.0346248	-0.0346248	-0.0346248	-0.277476	-0.35291	-0.0648885	0.138278	-0.160113	0.0931673	0.0738495	0.0529386	-0.294837	-0.4362	-0.111266	0.110535	-0.176968	0.317974	0.258356	0.135491	-0.303647	-0.455229	-0.309818	0.141717	-0.256971	0.188098	0.395213	0.13524	-0.306049	-0.450853	-0.67404	0.101528	-0.257214	0.300959	0.395829	0.135462	-0.318244	-0.455088	-0.708819	0.131322	-0.259621	0.140033	0.395364	0.144074	-0.321571	-0.455768	-0.702649	0.0775268	-0.254578	0.113981	0.394167	0.262023	-0.340965	-0.455522	-0.712258	0.0761255	-0.254456	0.114863	0.39493	0.34466	-0.34789	-0.455582	-0.715448	0.0762029	-0.251982	0.114769	0.394941	0.383439	-0.33767	-0.455442	-0.706148	0.0762334	-0.251717	0.114703	0.394935	0.378996	0.0766744	-0.446868	-0.71335	0.0762335	-0.246736	0.114701	0.394938	0.236876	-0.227144	-0.285941	-0.666775	0.0744966	-0.234639	0.114153	0.394779	0.0626444	-0.16642	-0.11439	-0.717154	0.0743323	-0.114546	0.114145	0.393048	-0.185814	-0.0473701	-0.0687213	-0.559112	0.0743088	-0.0697715	0.114143	0.271714	-0.195361	-0.0108726	-0.0689019	-0.0931377	0.0743064	-0.0692764	0.114143	0.248428	-0.197661	-0.0107576	-0.0613278	-0.0897235	0.0743061	-0.0534844	0.114143	0.097861	-0.193522	-0.0111497	-0.0689624	-0.00430258	0.0743061	-0.0683454	0.114143	0.00311344	-0.081101	-0.0111513	-0.0689526	-0.000709649	0.0757425	-0.0692006	0.114588	0.00552416	-0.0795154	-0.0111515	-0.0689532	-0.00178726	0.0757956	-0.0692207	0.114589	0.00556198	-0.0794936	-0.0111515	-0.0689532	-0.00432145	0.0751338	-0.0692211	0.114589	0.00556252	-0.079494	-0.0111515	-0.0689532	-0.00431071	0.0750279	-0.0692211	0.114589	0.00556251	-0.0777782	-0.0111515	-0.0691295	-0.00431151	0.0749932	-0.0695495	0.114412	0.00556252	-0.0788411	-0.0111515	-0.0691294	-0.00431834	0.0749784	-0.0695495	0.114393	0.00557126	-0.07892	-0.0111515	-0.0691294	-0.00431807	0.0749718	-0.0695495	0.114388	0.00557128	-0.0789152	-0.0106429	-0.0691294	-0.00433432	0.0749688	-0.0695495	0.114386	0.00557128	-0.0789162	-0.0100056	-0.0691294	-0.00433432	0.0755947	-0.0695495	0.114385	0.00557128	-0.078916	-0.00837459	-0.0691294	-0.00433432	0.0755845	-0.0695495	0.114385	0.00557128	-0.0793316	-0.00490979	-0.0691294	-0.00433432	0.0755843	-0.0695495	0.114551	0.00557128	-0.0793313	-0.00459799	-0.0691294	-0.00433432	0.0456553	-0.0695495	0.114546	0.00557128	-0.0793313	-0.00459772	-0.0691294	-0.00433432	0.0331109	-0.0695495	0.114546	0.00557128	-0.0793313	-0.00461035	-0.0691294	-0.00433432	0.0331036	-0.0695495	0.114546	0.00557128	-0.0793313	-0.00461036	-0.0691294	-0.00433432	0.0330981	-0.0695495	0.114306	0.00557128	-0.0793313	-0.00461036	-0.0691294	-0.00433432	0.0330901	-0.0695495	0.113911	0.00557128	-0.0793313	-0.00461036	-0.0691294	-0.00433432	0.0330821	-0.0695495	0.11328	0.00557128	-0.0793313	-0.00461036	-0.0691294	-0.00433432	0.0328261	-0.0695495	0.166462	0.00557128	-0.0793313	-0.00461036	-0.0691294	-0.00433432	0.0328025	-0.0695495	0.169366	0.00557128	-0.0793313	-0.00461036	-0.0691294	-0.00433432	0.0328018	-0.0688849	0.169347	0.00557128	-0.0789789	-0.00461036	-0.0691294	-0.00433432	0.0328018	-0.0687833	0.169577	0.00557128	-0.0789323	-0.00461036	-0.0691294	-0.00433432	0.0328018	-0.068761	0.169576	0.00557128	-0.0789277	-0.00461036	-0.0691294	-0.00433432	0.0328018	-0.068755	0.168487	0.00557128	-0.0789274	-0.00461036	-0.0691294	-0.00433432	0.0328018	-0.0687533	0.168423	0.00557128	-0.0789273	0	0	0	0	0	0	0	0	-0.400678	-0.400678	-0.400678	-0.400678	-0.400678	-0.400678	-0.400678	-0.400678	-0.395888	-0.395888	-0.395888	-0.395888	-0.395888	-0.395888	-0.395888	-0.395888	-0.394611	-0.394611	-0.394611	-0.394611	-0.394611	-0.394611	-0.394611	-0.394611	-0.40136	-0.40136	-0.40136	-0.40136	-0.40136	-0.40136	-0.40136	-0.40136	-0.401372	-0.401372	-0.401372	-0.401372	-0.401372	-0.401372	-0.401372	-0.401372	-0.40137	-0.40137	-0.40137	-0.40137	-0.40137	-0.40137	-0.40137	-0.40137	-0.40137	-0.40137	-0.40137	-0.40137	-0.40137	-0.40137	-0.40137	-0.40137	-0.40137	-0.40137	-0.40137	-0.40137	-0.40137	-0.40137	-0.40137	-0.40137	-0.40137	-0.40137	-0.40137	-0.40137	-0.40137	-0.40137	-0.40137	-0.40137	-1.17289	-0.756023	-0.208739	-0.389505	-0.647023	-0.441106	-0.181185	-0.690352	-1.23199	-0.902714	-0.419385	-0.296301	-0.715738	-0.18254	-0.419326	-0.863872	-1.25009	-0.937509	-0.858748	-0.342636	-0.723872	-0.355633	-0.150591	-0.86217	-1.25448	-0.935432	-1.65707	-0.265737	-0.733231	-0.36656	-0.139606	-0.863015	-1.27979	-0.936574	-1.66512	-0.328485	-0.723675	-0.344524	-0.139306	-0.840344	-1.2156	-0.936994	-1.66972	-0.23299	-0.710288	-0.1895	-0.143146	-0.512048	-1.14524	-0.936525	-1.67926	-0.235327	-0.709723	-0.186224	-0.141906	-0.281972	-1.16169	-0.936682	-1.6671	-0.237421	-0.700876	-0.192037	-0.141871	-0.173958	-1.15008	-0.936974	-1.69297	-0.237595	-0.699998	-0.19254	-0.141891	-0.18621	-0.441243	-0.918901	-1.66776	-0.237609	-0.686392	-0.192562	-0.141878	-0.577667	-0.553455	-0.591236	-1.79395	-0.234919	-0.65319	-0.191104	-0.142285	-0.592362	-0.448783	-0.235969	-1.66519	-0.234699	-0.327052	-0.191105	-0.145594	-0.553312	-0.138805	-0.142261	-1.24907	-0.234672	-0.18773	-0.191101	-0.280452	-0.572112	-0.0401011	-0.142632	-0.204632	-0.234669	-0.18576	-0.191101	-0.253478	-0.577587	-0.0396176	-0.12717	-0.185572	-0.234669	-0.14336	-0.191101	-0.123504	-0.543784	-0.0404428	-0.142758	-0.0094622	-0.234669	-0.183274	-0.191101	-0.0145222	-0.229748	-0.0404505	-0.142739	-0.00185499	-0.236872	-0.185558	-0.192183	-0.0136008	-0.225366	-0.0404515	-0.14274	-0.00410598	-0.236944	-0.185612	-0.192182	-0.0136102	-0.225308	-0.0404517	-0.14274	-0.00941791	-0.234318	-0.185613	-0.192183	-0.0136099	-0.22531	-0.0404517	-0.14274	-0.00939533	-0.23368	-0.185613	-0.192183	-0.01361	-0.220587	-0.0404517	-0.143102	-0.00939697	-0.23344	-0.186498	-0.19116	-0.01361	-0.223483	-0.0404517	-0.143102	-0.00941107	-0.233335	-0.186498	-0.190889	-0.0136183	-0.223703	-0.0404517	-0.143102	-0.00941054	-0.233288	-0.186498	-0.190806	-0.0136183	-0.22369	-0.0379998	-0.143102	-0.00944391	-0.233267	-0.186498	-0.190777	-0.0136183	-0.223693	-0.0348835	-0.143102	-0.00944391	-0.236582	-0.186498	-0.190768	-0.0136183	-0.223692	-0.02756	-0.143102	-0.00944391	-0.236578	-0.186498	-0.190764	-0.0136183	-0.224862	-0.015882	-0.143102	-0.00944391	-0.236573	-0.186498	-0.19202	-0.0136183	-0.224861	-0.0152161	-0.143102	-0.00944391	-0.195394	-0.186498	-0.192009	-0.0136183	-0.224861	-0.0152154	-0.143102	-0.00944391	-0.185829	-0.186498	-0.19201	-0.0136183	-0.224861	-0.0152359	-0.143102	-0.00944391	-0.187012	-0.186498	-0.192009	-0.0136183	-0.224861	-0.015236	-0.143102	-0.00944391	-0.188202	-0.186498	-0.189054	-0.0136183	-0.224861	-0.015236	-0.143102	-0.00944391	-0.189326	-0.186498	-0.183617	-0.0136183	-0.224861	-0.015236	-0.143102	-0.00944391	-0.190273	-0.186498	-0.162755	-0.0136183	-0.224861	-0.015236	-0.143102	-0.00944391	-0.197788	-0.186498	-0.0869556	-0.0136183	-0.224861	-0.015236	-0.143102	-0.00944391	-0.197958	-0.186498	-0.0866375	-0.0136183	-0.224861	-0.015236	-0.143102	-0.00944391	-0.19796	-0.184746	-0.0866241	-0.0136183	-0.223881	-0.015236	-0.143102	-0.00944391	-0.19796	-0.184481	-0.0866647	-0.0136183	-0.223753	-0.015236	-0.143102	-0.00944391	-0.19796	-0.184423	-0.086664	-0.0136183	-0.22374	-0.015236	-0.143102	-0.00944391	-0.19796	-0.184408	-0.0864745	-0.0136183	-0.22374	-0.015236	-0.143102	-0.00944391	-0.19796	-0.184404	-0.0864587	-0.0136183	-0.223739	0	0	0	0	0	0	0	0	-0.0189638	-0.0189638	-0.0189638	-0.0189638	-0.0189638	-0.0189638	-0.0189638	-0.0189638	-0.0158966	-0.0158966	-0.0158966	-0.0158966	-0.0158966	-0.0158966	-0.0158966	-0.0158966	-0.0151586	-0.0151586	-0.0151586	-0.0151586	-0.0151586	-0.0151586	-0.0151586	-0.0151586	-0.0187404	-0.0187404	-0.0187404	-0.0187404	-0.0187404	-0.0187404	-0.0187404	-0.0187404	-0.0187319	-0.0187319	-0.0187319	-0.0187319	-0.0187319	-0.0187319	-0.0187319	-0.0187319	-0.0187334	-0.0187334	-0.0187334	-0.0187334	-0.0187334	-0.0187334	-0.0187334	-0.0187334	-0.0187333	-0.0187333	-0.0187333	-0.0187333	-0.0187333	-0.0187333	-0.0187333	-0.0187333	-0.0187333	-0.0187333	-0.0187333	-0.0187333	-0.0187333	-0.0187333	-0.0187333	-0.0187333	-0.0187333	-0.0187333	-0.0187333	-0.0187333	-0.0187333	-0.0187333	-0.0187333	-0.0187333	-0.680096	-0.737787	-0.0548966	0.236922	0.0276501	0.100973	0.114178	0.437097	-0.721823	-0.924457	0.0105575	0.161994	0.0405875	0.576527	0.588672	0.675234	-0.740519	-0.965241	-0.19085	0.205348	-0.0543451	0.289819	0.728638	0.674014	-0.745532	-0.956979	-0.944808	0.146994	-0.0531768	0.50661	0.731707	0.674812	-0.771434	-0.964958	-1.01017	0.190616	-0.0559123	0.199794	0.730853	0.677363	-0.767493	-0.965858	-0.998798	0.118522	-0.0552281	0.181001	0.7299	0.702873	-0.791552	-0.965169	-1.01886	0.117725	-0.0553668	0.183367	0.731093	0.720715	-0.806654	-0.964244	-1.02268	0.118218	-0.057396	0.18204	0.73109	0.729045	-0.786352	-0.962304	-1.00994	0.118279	-0.0575896	0.181814	0.731093	0.728028	0.0703303	-0.94534	-1.01896	0.118282	-0.0565179	0.181805	0.731091	0.695125	-0.495118	-0.596904	-0.954573	0.116197	-0.0538356	0.181049	0.731059	0.412657	-0.369426	-0.241627	-1.02555	0.116006	-0.0266225	0.181031	0.730101	-0.0214021	-0.106852	-0.145375	-0.976015	0.11598	-0.0339387	0.18103	0.59042	-0.0275144	-0.0257791	-0.145757	-0.163204	0.115977	-0.0352705	0.181029	0.538319	-0.0284943	-0.0254967	-0.129797	-0.187786	0.115977	-0.0279345	0.181029	0.222922	-0.0391904	-0.0263313	-0.145884	-0.00788813	0.115977	-0.0347926	0.181029	0.0100098	-0.015456	-0.0263355	-0.145864	-0.000811087	0.117698	-0.0352266	0.181664	0.0134117	-0.0150965	-0.026336	-0.145865	-0.00327398	0.11776	-0.0352365	0.181667	0.0134719	-0.0150903	-0.0263361	-0.145865	-0.00882503	0.116637	-0.0352367	0.181666	0.0134727	-0.0150904	-0.0263361	-0.145865	-0.00880292	0.11641	-0.0352367	0.181666	0.0134727	-0.0146917	-0.0263361	-0.146238	-0.0088046	0.116329	-0.0353866	0.181527	0.0134727	-0.0149541	-0.0263361	-0.146238	-0.00881884	0.116294	-0.0353868	0.181544	0.0134895	-0.0149708	-0.0263361	-0.146238	-0.00881828	0.116279	-0.0353868	0.18155	0.0134895	-0.0149699	-0.0250369	-0.146238	-0.00885362	0.116272	-0.0353868	0.181552	0.0134895	-0.0149701	-0.0234001	-0.146238	-0.00885363	0.117509	-0.0353868	0.181552	0.0134895	-0.0149701	-0.0192982	-0.146238	-0.00885363	0.1175	-0.0353868	0.181552	0.0134895	-0.0150533	-0.0109464	-0.146238	-0.00885363	0.117498	-0.0353868	0.181627	0.0134895	-0.0150532	-0.0102182	-0.146238	-0.00885363	0.0840746	-0.0353868	0.181619	0.0134895	-0.0150532	-0.0102176	-0.146238	-0.00885363	0.0722273	-0.0353868	0.181618	0.0134895	-0.0150532	-0.0102428	-0.146238	-0.00885363	0.0724727	-0.0353868	0.181618	0.0134895	-0.0150532	-0.0102428	-0.146238	-0.00885363	0.0727202	-0.0353868	0.181731	0.0134895	-0.0150532	-0.0102428	-0.146238	-0.00885363	0.0729518	-0.0353868	0.182039	0.0134895	-0.0150532	-0.0102428	-0.146238	-0.00885363	0.0731458	-0.0353868	0.184936	0.0134895	-0.0150532	-0.0102428	-0.146238	-0.00885363	0.074534	-0.0353868	0.30205	0.0134895	-0.0150532	-0.0102428	-0.146238	-0.00885363	0.0745505	-0.0353868	0.307686	0.0134895	-0.0150532	-0.0102428	-0.146238	-0.00885363	0.0745502	-0.0349745	0.307652	0.0134895	-0.0149765	-0.0102428	-0.146238	-0.00885363	0.0745502	-0.0349032	0.308086	0.0134895	-0.0149654	-0.0102428	-0.146238	-0.00885363	0.0745502	-0.0348864	0.308084	0.0134895	-0.0149643	-0.0102428	-0.146238	-0.00885363	0.0745502	-0.0348818	0.306032	0.0134895	-0.0149643	-0.0102428	-0.146238	-0.00885363	0.0745502	-0.0348805	0.305912	0.0134895	-0.0149642	0	0	0	0	0	0	0	0	0.0827988	0.0827988	0.0827988	0.0827988	0.0827988	0.0827988	0.0827988	0.0827988	0.0837025	0.0837025	0.0837025	0.0837025	0.0837025	0.0837025	0.0837025	0.0837025	0.0840141	0.0840141	0.0840141	0.0840141	0.0840141	0.0840141	0.0840141	0.0840141	0.0833499	0.0833499	0.0833499	0.0833499	0.0833499	0.0833499	0.0833499	0.0833499	0.0833611	0.0833611	0.0833611	0.0833611	0.0833611	0.0833611	0.0833611	0.0833611	0.0833586	0.0833586	0.0833586	0.0833586	0.0833586	0.0833586	0.0833586	0.0833586	0.0833588	0.0833588	0.0833588	0.0833588	0.0833588	0.0833588	0.0833588	0.0833588	0.0833588	0.0833588	0.0833588	0.0833588	0.0833588	0.0833588	0.0833588	0.0833588	0.0833588	0.0833588	0.0833588	0.0833588	0.0833588	0.0833588	0.0833588	0.0833588	-0.497013	-0.380439	0.0445752	0.0645105	0.338273	-0.086582	0.0131044	0.711103	-0.525862	-0.49024	0.214854	-0.026195	0.333604	0.487589	0.673892	0.999564	-0.535792	-0.511921	0.244588	-0.0246701	0.323355	0.0525252	0.665382	0.997709	-0.538329	-0.509316	-0.125712	-0.0260774	0.321363	0.278188	0.676062	0.998797	-0.552129	-0.51198	-0.176962	-0.0258379	0.3232	-0.0351102	0.675242	0.989324	-0.533792	-0.511938	-0.165432	-0.0149582	0.316575	0.0563955	0.676198	0.842643	-0.521345	-0.51145	-0.192573	-0.0137097	0.316185	0.061285	0.676704	0.739819	-0.52992	-0.510169	-0.189613	-0.0134556	0.309718	0.055738	0.676682	0.691474	-0.521233	-0.507961	-0.193743	-0.0134553	0.309073	0.055139	0.676696	0.696902	-0.0993122	-0.499831	-0.188373	-0.013453	0.30284	0.0551136	0.676687	0.86976	-0.282494	-0.309805	-0.206299	-0.0126509	0.287827	0.0553614	0.676872	0.643789	-0.220389	-0.12727	-0.190194	-0.0125711	0.139175	0.0553422	0.677733	0.265049	-0.0661476	-0.076512	-0.370395	-0.0125587	0.0633897	0.0553434	0.617461	0.269604	-0.017698	-0.0767141	-0.0620507	-0.0125575	0.0609991	0.055343	0.561952	0.271591	-0.0174912	-0.0682703	-0.0978319	-0.0125573	0.0462263	0.055343	0.241082	0.245483	-0.0179384	-0.07678	-0.00328549	-0.0125573	0.0601826	0.055343	0.0146937	0.104626	-0.0179416	-0.0767695	5.27932e-05	-0.0132219	0.0609387	0.0552373	0.0169572	0.102684	-0.017942	-0.0767702	-0.00139436	-0.0132473	0.0609568	0.0552412	0.0170099	0.10266	-0.0179421	-0.0767702	-0.00448365	-0.0131769	0.0609571	0.0552399	0.0170104	0.102661	-0.0179421	-0.0767702	-0.00447239	-0.0132012	0.0609571	0.0552402	0.0170104	0.100577	-0.0179421	-0.0769672	-0.00447325	-0.0132137	0.0612677	0.0558175	0.0170104	0.10184	-0.0179421	-0.0769671	-0.00448064	-0.0132195	0.0612675	0.056028	0.0170274	0.101939	-0.0179421	-0.0769671	-0.00448034	-0.013222	0.0612675	0.0560927	0.0170275	0.101932	-0.0169241	-0.0769671	-0.00449977	-0.0132231	0.0612675	0.0561147	0.0170275	0.101934	-0.0156296	-0.0769671	-0.00449977	-0.0131605	0.0612675	0.0561222	0.0170275	0.101933	-0.0124791	-0.0769671	-0.00449977	-0.0131533	0.0612675	0.0561248	0.0170275	0.102462	-0.00619992	-0.0769671	-0.00449977	-0.0131542	0.0612675	0.0553149	0.0170275	0.102462	-0.0056224	-0.0769671	-0.00449977	0.0047225	0.0612675	0.0553147	0.0170275	0.102462	-0.00562203	-0.0769671	-0.00449977	0.0147319	0.0612675	0.0553137	0.0170275	0.102462	-0.00563466	-0.0769671	-0.00449977	0.0149136	0.0612675	0.0553139	0.0170275	0.102462	-0.00563468	-0.0769671	-0.00449977	0.0150932	0.0612675	0.0575211	0.0170275	0.102462	-0.00563468	-0.0769671	-0.00449977	0.0152651	0.0612675	0.0617098	0.0170275	0.102462	-0.00563468	-0.0769671	-0.00449977	0.015411	0.0612675	0.0796293	0.0170275	0.102462	-0.00563468	-0.0769671	-0.00449977	0.0167412	0.0612675	0.257995	0.0170275	0.102462	-0.00563468	-0.0769671	-0.00449977	0.0167852	0.0612675	0.2642	0.0170275	0.102462	-0.00563468	-0.0769671	-0.00449977	0.0167858	0.060775	0.264174	0.0170275	0.102024	-0.00563468	-0.0769671	-0.00449977	0.0167858	0.06071	0.264604	0.0170275	0.101968	-0.00563468	-0.0769671	-0.00449977	0.0167858	0.0606971	0.264602	0.0170275	0.101963	-0.00563468	-0.0769671	-0.00449977	0.0167858	0.0606937	0.262563	0.0170275	0.101962	-0.00563468	-0.0769671	-0.00449977	0.0167858	0.0606928	0.262447	0.0170275	0.101962	0	0	0	0	0	0	0	0	0.230118	0.230118	0.230118	0.230118	0.230118	0.230118	0.230118	0.230118	0.22813	0.22813	0.22813	0.22813	0.22813	0.22813	0.22813	0.22813	0.227641	0.227641	0.227641	0.227641	0.227641	0.227641	0.227641	0.227641	0.230953	0.230953	0.230953	0.230953	0.230953	0.230953	0.230953	0.230953	0.230969	0.230969	0.230969	0.230969	0.230969	0.230969	0.230969	0.230969	0.230967	0.230967	0.230967	0.230967	0.230967	0.230967	0.230967	0.230967	0.230967	0.230967	0.230967	0.230967	0.230967	0.230967	0.230967	0.230967	0.230967	0.230967	0.230967	0.230967	0.230967	0.230967	0.230967	0.230967	0.230967	0.230967	0.230967	0.230967	0.230967	0.230967	0.230967	0.230967	0.0141402	-0.0941864	0.150863	0.256567	0.707795	0.151672	0.10384	0.937759	0.0100457	-0.152049	0.463214	0.150072	0.796985	0.336763	0.604311	1.23351	0.00687216	-0.161502	0.775712	0.172253	0.823441	0.216143	0.40668	1.23123	0.00590793	-0.158592	0.699857	0.131931	0.829999	0.333709	0.405868	1.23247	0.00159336	-0.161777	0.671977	0.164958	0.826684	0.167316	0.405338	1.20684	-0.0126152	-0.16154	0.679391	0.124721	0.810257	0.129191	0.408219	0.831665	-0.0397416	-0.161153	0.671098	0.127649	0.809488	0.12984	0.407931	0.56873	-0.0419328	-0.159385	0.66665	0.129233	0.796403	0.130242	0.407884	0.445246	-0.0364183	-0.156302	0.678165	0.129342	0.795075	0.130218	0.407913	0.459231	0.137917	-0.155496	0.668392	0.129353	0.779336	0.130218	0.407895	0.905729	-0.0652752	-0.084549	0.72561	0.128648	0.741176	0.129559	0.408388	0.829163	-0.0398376	-0.0388468	0.664887	0.128607	0.364889	0.12955	0.412206	0.639461	-0.00928552	-0.0234639	0.198625	0.128604	0.187247	0.129549	0.51233	0.659402	-0.000582232	-0.023527	0.0305175	0.128604	0.182981	0.129549	0.464536	0.665474	-0.000586033	-0.0209438	-0.0273296	0.128604	0.140058	0.129549	0.212245	0.622433	-0.000722825	-0.0235454	0.000826612	0.128604	0.180533	0.129549	0.0165974	0.263343	-0.000722627	-0.0235428	0.00109402	0.129172	0.182791	0.130076	0.0164689	0.258342	-0.000722589	-0.023543	0.000425278	0.129187	0.182844	0.130077	0.0164896	0.258276	-0.000722583	-0.023543	-0.000732379	0.127652	0.182845	0.130077	0.0164895	0.258278	-0.000722585	-0.023543	-0.00072991	0.12723	0.182845	0.130077	0.0164895	0.252891	-0.000722582	-0.023604	-0.000730148	0.127067	0.183744	0.12981	0.0164895	0.256188	-0.000722582	-0.023604	-0.000732169	0.126996	0.183743	0.129767	0.016502	0.25644	-0.000722582	-0.023604	-0.000732061	0.126964	0.183743	0.129754	0.016502	0.256424	-0.000793662	-0.023604	-0.000739391	0.126949	0.183743	0.12975	0.016502	0.256428	-0.000887451	-0.023604	-0.000739394	0.129067	0.183743	0.129748	0.016502	0.256427	-0.000983231	-0.023604	-0.000739394	0.129073	0.183743	0.129748	0.016502	0.257766	-4.97021e-05	-0.023604	-0.000739394	0.129069	0.183743	0.130026	0.016502	0.257765	0.000170177	-0.023604	-0.000739394	0.123497	0.183743	0.130021	0.016502	0.257765	0.000170267	-0.023604	-0.000739394	0.128259	0.183743	0.13002	0.016502	0.257765	0.000165916	-0.023604	-0.000739394	0.129216	0.183743	0.13002	0.016502	0.257765	0.000165914	-0.023604	-0.000739394	0.130174	0.183743	0.12951	0.016502	0.257765	0.000165914	-0.023604	-0.000739394	0.131083	0.183743	0.128641	0.016502	0.257765	0.000165914	-0.023604	-0.000739394	0.131849	0.183743	0.126217	0.016502	0.257765	0.000165914	-0.023604	-0.000739394	0.13812	0.183743	0.172936	0.016502	0.257765	0.000165914	-0.023604	-0.000739394	0.138279	0.183743	0.175804	0.016502	0.257765	0.000165914	-0.023604	-0.000739394	0.13828	0.182126	0.175784	0.016502	0.256645	0.000165914	-0.023604	-0.000739394	0.13828	0.181894	0.176017	0.016502	0.2565	0.000165914	-0.023604	-0.000739394	0.13828	0.181846	0.176015	0.016502	0.256486	0.000165914	-0.023604	-0.000739394	0.13828	0.181833	0.174915	0.016502	0.256485	0.000165914	-0.023604	-0.000739394	0.13828	0.181829	0.174849	0.016502	0.256484	0	0	0	0	0	0	0	0	0.00875942	0.00875942	0.00875942	0.00875942	0.00875942	0.00875942	0.00875942	0.00875942	0.00689796	0.00689796	0.00689796	0.00689796	0.00689796	0.00689796	0.00689796	0.00689796	0.0061005	0.0061005	0.0061005	0.0061005	0.0061005	0.0061005	0.0061005	0.0061005	0.00788642	0.00788642	0.00788642	0.00788642	0.00788642	0.00788642	0.00788642	0.00788642	0.00787219	0.00787219	0.00787219	0.00787219	0.00787219	0.00787219	0.00787219	0.00787219	0.00787655	0.00787655	0.00787655	0.00787655	0.00787655	0.00787655	0.00787655	0.00787655	0.00787629	0.00787629	0.00787629	0.00787629	0.00787629	0.00787629	0.00787629	0.00787629	0.00787632	0.00787632	0.00787632	0.00787632	0.00787632	0.00787632	0.00787632	0.00787632	0.00787632	0.00787632	0.00787632	0.00787632	0.00787632	0.00787632	0.00787632	0.00787632	1.39253	0.70533	-0.0621309	0.367314	-0.538379	0.669511	0.225171	-1.0556	1.46466	0.893659	-0.347044	0.471341	-0.474593	-0.536182	-0.903432	-1.47156	1.48268	0.929947	-0.409493	0.552603	-0.56507	0.448913	-0.869329	-1.46887	1.48683	0.93107	0.276262	0.43247	-0.552321	0.0893936	-0.902886	-1.47044	1.51208	0.929806	0.345838	0.527931	-0.567403	0.576591	-0.901841	-1.4535	1.42086	0.928833	0.330638	0.342721	-0.555356	0.192148	-0.903306	-1.19571	1.30836	0.927932	0.388541	0.339502	-0.554743	0.179127	-0.904074	-1.01503	1.32575	0.925362	0.36727	0.340707	-0.54375	0.196978	-0.904036	-0.930048	1.31763	0.921378	0.412016	0.340893	-0.542636	0.19872	-0.90406	-0.93962	0.668579	0.906593	0.368717	0.3409	-0.531475	0.198794	-0.904045	-1.24437	0.583185	0.562274	0.583505	0.334174	-0.504744	0.196185	-0.904379	-0.955269	0.486923	0.231052	0.364145	0.333556	-0.237565	0.196219	-0.906175	-0.457493	0.153813	0.139087	0.695065	0.333469	-0.110341	0.19621	-0.83423	-0.467284	0.0465688	0.139454	0.113854	0.33346	-0.106134	0.196211	-0.759004	-0.470989	0.0459915	0.124181	0.177712	0.333459	-0.0802555	0.196211	-0.327045	-0.43023	0.0468184	0.139574	0.00608866	0.333459	-0.104706	0.196211	-0.0198405	-0.182948	0.0468278	0.139555	2.9072e-05	0.339006	-0.106029	0.198019	-0.0224281	-0.179528	0.0468291	0.139556	0.00273082	0.339207	-0.106061	0.198011	-0.0224934	-0.179484	0.0468293	0.139556	0.00846089	0.335906	-0.106061	0.198014	-0.0224939	-0.179485	0.0468293	0.139556	0.00844025	0.335285	-0.106061	0.198013	-0.022494	-0.175811	0.0468294	0.139913	0.0084418	0.335067	-0.106604	0.195533	-0.022494	-0.178045	0.0468294	0.139913	0.0084552	0.334973	-0.106604	0.19478	-0.0225157	-0.178218	0.0468294	0.139913	0.00845465	0.334931	-0.106604	0.194549	-0.0225157	-0.178207	0.0438297	0.139913	0.00849013	0.334912	-0.106604	0.194471	-0.0225157	-0.17821	0.0399978	0.139913	0.00849014	0.338402	-0.106604	0.194444	-0.0225157	-0.178209	0.0309932	0.139913	0.00849014	0.338366	-0.106604	0.194435	-0.0225157	-0.179136	0.015265	0.139913	0.00849014	0.338364	-0.106604	0.197645	-0.0225157	-0.179135	0.014052	0.139913	0.00849014	0.217156	-0.106604	0.197629	-0.0225157	-0.179135	0.0140512	0.139913	0.00849014	0.16664	-0.106604	0.197631	-0.0225157	-0.179135	0.0140705	0.139913	0.00849014	0.167163	-0.106604	0.19763	-0.0225157	-0.179135	0.0140705	0.139913	0.00849014	0.167698	-0.106604	0.189585	-0.0225157	-0.179135	0.0140705	0.139913	0.00849014	0.168196	-0.106604	0.174547	-0.0225157	-0.179135	0.0140705	0.139913	0.00849014	0.16861	-0.106604	0.113768	-0.0225157	-0.179135	0.0140705	0.139913	0.00849014	0.171196	-0.106604	-0.293776	-0.0225157	-0.179135	0.0140705	0.139913	0.00849014	0.171195	-0.106604	-0.304468	-0.0225157	-0.179135	0.0140705	0.139913	0.00849014	0.171193	-0.105751	-0.304446	-0.0225157	-0.178366	0.0140705	0.139913	0.00849014	0.171193	-0.105638	-0.305093	-0.0225157	-0.178267	0.0140705	0.139913	0.00849014	0.171193	-0.105616	-0.305091	-0.0225157	-0.178257	0.0140705	0.139913	0.00849014	0.171193	-0.105611	-0.302018	-0.0225157	-0.178257	0.0140705	0.139913	0.00849014	0.171193	-0.105609	-0.301851	-0.0225157	-0.178256	0	0	0	0	0	0	0	0	0.20998	0.20998	0.20998	0.20998	0.20998	0.20998	0.20998	0.20998	0.208484	0.208484	0.208484	0.208484	0.208484	0.208484	0.208484	0.208484	0.207819	0.207819	0.207819	0.207819	0.207819	0.207819	0.207819	0.207819	0.210135	0.210135	0.210135	0.210135	0.210135	0.210135	0.210135	0.210135	0.210143	0.210143	0.210143	0.210143	0.210143	0.210143	0.210143	0.210143	0.210144	0.210144	0.210144	0.210144	0.210144	0.210144	0.210144	0.210144	0.210144	0.210144	0.210144	0.210144	0.210144	0.210144	0.210144	0.210144	0.210144	0.210144	0.210144	0.210144	0.210144	0.210144	0.210144	0.210144	0.210144	0.210144	0.210144	0.210144	0.210144	0.210144	0.210144	0.210144	0.794926	0.0757051	0.0508756	0.691616	0.198136	0.76981	0.356263	0.228341	0.827832	0.072134	0.128906	0.635351	0.336827	0.21924	0.159831	0.293855	0.829153	0.0701509	0.232704	0.751504	0.223292	0.757558	0.0984581	0.293302	0.828828	0.0786719	0.299636	0.576759	0.240545	0.698757	0.0714221	0.293591	0.830972	0.069931	0.292335	0.71476	0.223014	0.76374	0.0712757	0.286657	0.742569	0.0687712	0.29355	0.47641	0.219007	0.393587	0.0720709	0.185771	0.607529	0.0687618	0.322086	0.475802	0.218754	0.384712	0.0718918	0.115065	0.611352	0.0687065	0.297661	0.47855	0.215167	0.399264	0.0718801	0.0819277	0.621565	0.0692315	0.353882	0.478843	0.21481	0.400566	0.0718873	0.0856766	0.73795	0.0675079	0.302728	0.478861	0.210876	0.400622	0.0718829	0.205829	0.142554	0.0461765	0.576411	0.471222	0.201104	0.397349	0.0720187	0.199593	0.15862	0.0175111	0.291661	0.470541	0.108281	0.397359	0.0732741	0.170879	0.0589865	0.0105402	0.185964	0.470449	0.0532802	0.397349	0.133394	0.176479	0.0238123	0.0105674	0.0266538	0.470439	0.0522508	0.397349	0.120681	0.178141	0.0234849	0.00942394	0.0145745	0.470438	0.0402726	0.397349	0.0570251	0.167235	0.0235677	0.0105771	0.00120989	0.470438	0.051562	0.397349	0.00470316	0.0706998	0.0235734	0.0105756	0.000519322	0.476728	0.0521954	0.399751	0.00460282	0.0693539	0.0235742	0.0105757	0.00074906	0.47695	0.0522103	0.399748	0.00460551	0.0693362	0.0235743	0.0105757	0.00127379	0.472075	0.0522106	0.399749	0.00460547	0.0693367	0.0235743	0.0105757	0.00127164	0.471028	0.0522107	0.399749	0.00460547	0.0678863	0.0235744	0.0106023	0.00127174	0.470647	0.0524623	0.397331	0.00460547	0.068775	0.0235744	0.0106023	0.00127283	0.470482	0.0524623	0.396669	0.00460922	0.0688428	0.0235744	0.0106023	0.0012728	0.470408	0.0524623	0.396466	0.00460921	0.0688385	0.0217263	0.0106023	0.00127531	0.470375	0.0524623	0.396398	0.00460921	0.0688394	0.0193494	0.0106023	0.00127531	0.476003	0.0524623	0.396374	0.00460921	0.0688392	0.0140312	0.0106023	0.00127531	0.475972	0.0524623	0.396366	0.00460921	0.069199	0.0064855	0.0106023	0.00127531	0.475966	0.0524623	0.399368	0.00460921	0.0691987	0.0060946	0.0106023	0.00127531	0.347309	0.0524623	0.399345	0.00460921	0.0691987	0.00609437	0.0106023	0.00127531	0.30135	0.0524623	0.399346	0.00460921	0.0691987	0.00609168	0.0106023	0.00127531	0.302802	0.0524623	0.399345	0.00460921	0.0691987	0.00609169	0.0106023	0.00127531	0.304268	0.0524623	0.392181	0.00460921	0.0691987	0.00609169	0.0106023	0.00127531	0.305647	0.0524623	0.378928	0.00460921	0.0691987	0.00609169	0.0106023	0.00127531	0.306804	0.0524623	0.327393	0.00460921	0.0691987	0.00609169	0.0106023	0.00127531	0.315472	0.0524623	0.10083	0.00460921	0.0691987	0.00609169	0.0106023	0.00127531	0.315623	0.0524623	0.0980001	0.00460921	0.0691987	0.00609169	0.0106023	0.00127531	0.315623	0.0519887	0.0979797	0.00460921	0.0688975	0.00609169	0.0106023	0.00127531	0.315623	0.0519194	0.09792	0.00460921	0.0688583	0.00609169	0.0106023	0.00127531	0.315623	0.0519046	0.0979191	0.00460921	0.0688545	0.00609169	0.0106023	0.00127531	0.315623	0.0519007	0.0982085	0.00460921	0.0688542	0.00609169	0.0106023	0.00127531	0.315623	0.0518996	0.0982141	0.00460921	0.0688541	0	0	0	0	0	0	0	0	-0.0727176	-0.0727176	-0.0727176	-0.0727176	-0.0727176	-0.0727176	-0.0727176	-0.0727176	-0.0733714	-0.0733714	-0.0733714	-0.0733714	-0.0733714	-0.0733714	-0.0733714	-0.0733714	-0.0735134	-0.0735134	-0.0735134	-0.0735134	-0.0735134	-0.0735134	-0.0735134	-0.0735134	-0.0725001	-0.0725001	-0.0725001	-0.0725001	-0.0725001	-0.0725001	-0.0725001	-0.0725001	-0.0724957	-0.0724957	-0.0724957	-0.0724957	-0.0724957	-0.0724957	-0.0724957	-0.0724957	-0.0724965	-0.0724965	-0.0724965	-0.0724965	-0.0724965	-0.0724965	-0.0724965	-0.0724965	-0.0724964	-0.0724964	-0.0724964	-0.0724964	-0.0724964	-0.0724964	-0.0724964	-0.0724964	-0.0724964	-0.0724964	-0.0724964	-0.0724964	-0.0724964	-0.0724964	-0.0724964	-0.0724964	-0.0724964	-0.0724964	-0.0724964	-0.0724964	-0.0724964	-0.0724964	-0.0724964	-0.0724964	-0.497289	-0.352338	0.0371655	-0.0804234	0.302515	-0.134084	-0.0512462	0.164062	-0.52506	-0.444521	0.212039	-0.0632079	0.401437	-0.26403	-0.20352	0.160922	-0.534055	-0.463895	0.378771	-0.087969	0.488809	-0.128244	-0.334399	0.160738	-0.53631	-0.461614	0.0106702	-0.0597633	0.493003	-0.226404	-0.336269	0.160788	-0.548824	-0.463441	0.0247888	-0.0801516	0.496086	-0.0866776	-0.335803	0.144797	-0.526645	-0.463163	0.017958	-0.0393904	0.485501	-0.0804451	-0.335077	-0.0805297	-0.506719	-0.462653	0.0270928	-0.0372825	0.485082	-0.0815817	-0.335233	-0.238411	-0.514686	-0.461054	0.0300294	-0.0369383	0.476823	-0.0808627	-0.335261	-0.312525	-0.507526	-0.458377	0.0238488	-0.0369391	0.475946	-0.080749	-0.335243	-0.304076	-0.136747	-0.451521	0.0300649	-0.0369363	0.466393	-0.0807444	-0.335254	-0.034026	-0.262539	-0.276735	-0.00114104	-0.0354568	0.443334	-0.080417	-0.334923	0.139729	-0.207885	-0.115379	0.0303194	-0.035311	0.214931	-0.080409	-0.331677	0.367172	-0.0631339	-0.0699808	-0.249323	-0.0352891	0.104073	-0.0804082	-0.171147	0.382782	-0.0174401	-0.0701633	-0.0421736	-0.0352869	0.100909	-0.0804081	-0.157561	0.386862	-0.0172338	-0.0626844	-0.0876255	-0.0352866	0.076768	-0.0804081	-0.0556876	0.371424	-0.0176406	-0.0702231	-0.00253064	-0.0352866	0.0995589	-0.0804081	-0.00267489	0.156285	-0.0176439	-0.0702149	0.000326477	-0.036513	0.100808	-0.0806851	-0.00551578	0.153267	-0.0176443	-0.0702155	-0.00105415	-0.0365596	0.100837	-0.0806865	-0.0055629	0.153226	-0.0176444	-0.0702155	-0.00392786	-0.0363394	0.100838	-0.0806861	-0.00556352	0.153227	-0.0176444	-0.0702155	-0.00391793	-0.0363552	0.100838	-0.0806862	-0.00556351	0.149967	-0.0176444	-0.0703927	-0.00391869	-0.036367	0.101344	-0.0806419	-0.00556351	0.151977	-0.0176444	-0.0703926	-0.0039253	-0.0363726	0.101343	-0.080655	-0.00557241	0.152128	-0.0176444	-0.0703926	-0.00392502	-0.036375	0.101343	-0.0806592	-0.00557243	0.152118	-0.0166202	-0.0703926	-0.00394299	-0.0363762	0.101343	-0.0806606	-0.00557243	0.15212	-0.0153206	-0.0703926	-0.00394299	-0.0363986	0.101343	-0.0806611	-0.00557243	0.15212	-0.0122287	-0.0703926	-0.00394299	-0.0363868	0.101343	-0.0806613	-0.00557243	0.152918	-0.00714771	-0.0703926	-0.00394299	-0.0363878	0.101343	-0.0806702	-0.00557243	0.152918	-0.00685416	-0.0703926	-0.00394299	-0.00890805	0.101343	-0.0806669	-0.00557243	0.152918	-0.00685383	-0.0703926	-0.00394299	0.00457019	0.101343	-0.0806665	-0.00557243	0.152918	-0.00686262	-0.0703926	-0.00394299	0.00485582	0.101343	-0.0806665	-0.00557243	0.152918	-0.00686263	-0.0703926	-0.00394299	0.00514026	0.101343	-0.0807811	-0.00557243	0.152918	-0.00686263	-0.0703926	-0.00394299	0.00541246	0.101343	-0.0810292	-0.00557243	0.152918	-0.00686263	-0.0703926	-0.00394299	0.00564322	0.101343	-0.0827625	-0.00557243	0.152918	-0.00686263	-0.0703926	-0.00394299	0.00771622	0.101343	-0.13829	-0.00557243	0.152918	-0.00686263	-0.0703926	-0.00394299	0.00778494	0.101343	-0.140903	-0.00557243	0.152918	-0.00686263	-0.0703926	-0.00394299	0.00778599	0.100488	-0.140887	-0.00557243	0.152245	-0.00686263	-0.0703926	-0.00394299	0.00778601	0.10037	-0.141087	-0.00557243	0.152156	-0.00686263	-0.0703926	-0.00394299	0.00778601	0.100346	-0.141086	-0.00557243	0.152148	-0.00686263	-0.0703926	-0.00394299	0.00778601	0.10034	-0.14014	-0.00557243	0.152147	-0.00686263	-0.0703926	-0.00394299	0.00778601	0.100338	-0.140085	-0.00557243	0.152147	0	0	0	0	0	0	0	0	0.158001	0.158001	0.158001	0.158001	0.158001	0.158001	0.158001	0.158001	0.157305	0.157305	0.157305	0.157305	0.157305	0.157305	0.157305	0.157305	0.15728	0.15728	0.15728	0.15728	0.15728	0.15728	0.15728	0.15728	0.15904	0.15904	0.15904	0.15904	0.15904	0.15904	0.15904	0.15904	0.159059	0.159059	0.159059	0.159059	0.159059	0.159059	0.159059	0.159059	0.159055	0.159055	0.159055	0.159055	0.159055	0.159055	0.159055	0.159055	0.159055	0.159055	0.159055	0.159055	0.159055	0.159055	0.159055	0.159055	0.159055	0.159055	0.159055	0.159055	0.159055	0.159055	0.159055	0.159055	0.159055	0.159055	0.159055	0.159055	0.159055	0.159055	0.159055	0.159055	-0.677439	-0.447597	0.143485	0.0331779	0.80668	-0.186645	-0.021206	1.1929	-0.71668	-0.591086	0.527496	-0.0911321	0.861711	0.461778	0.828372	1.59972	-0.728685	-0.61786	0.806822	-0.111141	0.929699	-0.0371429	0.650688	1.59679	-0.731679	-0.615529	0.378451	-0.0882698	0.929874	0.196917	0.66416	1.59842	-0.748376	-0.61793	0.327779	-0.105497	0.934149	-0.125043	0.663357	1.56967	-0.716912	-0.617328	0.339193	-0.0535343	0.915137	0.00986136	0.666221	1.14559	-0.68741	-0.616556	0.309023	-0.0496811	0.914232	0.0157933	0.666348	0.848365	-0.698133	-0.613867	0.315015	-0.0489339	0.898431	0.00857368	0.666293	0.708731	-0.688788	-0.609394	0.304192	-0.0489291	0.896823	0.00782523	0.666328	0.724529	-0.198033	-0.600918	0.315843	-0.0489227	0.878871	0.00779333	0.666306	1.22856	-0.352442	-0.363623	0.265237	-0.0464492	0.835501	0.00842875	0.666866	1.06417	-0.280069	-0.152629	0.314961	-0.0462025	0.40619	0.00840862	0.670948	0.728787	-0.0852791	-0.0920129	-0.215904	-0.0461649	0.201918	0.00841094	0.734623	0.75004	-0.0236715	-0.092256	-0.0371942	-0.0461611	0.19641	0.00841048	0.666946	0.756751	-0.0233891	-0.0821778	-0.115377	-0.0461606	0.149818	0.00841051	0.297959	0.704419	-0.0239317	-0.0923339	-0.00260687	-0.0461605	0.193779	0.00841052	0.0208592	0.298333	-0.0239362	-0.0923221	0.000831102	-0.0482118	0.196208	0.00801991	0.0215586	0.292686	-0.0239368	-0.0923229	-0.00110725	-0.0482907	0.196266	0.0080242	0.021597	0.292612	-0.0239369	-0.0923229	-0.00502533	-0.0480489	0.196267	0.00802281	0.0215971	0.292614	-0.0239369	-0.0923229	-0.00501249	-0.0481127	0.196267	0.00802307	0.0215971	0.286533	-0.0239369	-0.0925593	-0.00501349	-0.0481472	0.197243	0.00887768	0.0215971	0.29025	-0.0239369	-0.0925593	-0.00502216	-0.0481631	0.197243	0.00916392	0.021615	0.290535	-0.0239369	-0.0925593	-0.00502179	-0.0481701	0.197243	0.00925169	0.021615	0.290517	-0.0225207	-0.0925593	-0.00504623	-0.0481733	0.197243	0.00928161	0.021615	0.290521	-0.020716	-0.0925593	-0.00504624	-0.0480242	0.197243	0.00929179	0.021615	0.29052	-0.0163671	-0.0925593	-0.00504624	-0.0480031	0.197243	0.00929532	0.021615	0.292037	-0.00794945	-0.0925593	-0.00504624	-0.0480054	0.197243	0.0081427	0.021615	0.292035	-0.00720067	-0.0925593	-0.00504624	0.00220464	0.197243	0.00814535	0.021615	0.292035	-0.00720019	-0.0925593	-0.00504624	0.0288299	0.197243	0.00814421	0.021615	0.292035	-0.0072138	-0.0925593	-0.00504624	0.0293778	0.197243	0.00814443	0.021615	0.292035	-0.00721382	-0.0925593	-0.00504624	0.0299217	0.197243	0.0111652	0.021615	0.292035	-0.00721382	-0.0925593	-0.00504624	0.0304419	0.197243	0.0168729	0.021615	0.292035	-0.00721382	-0.0925593	-0.00504624	0.0308831	0.197243	0.0407101	0.021615	0.292035	-0.00721382	-0.0925593	-0.00504624	0.0348553	0.197243	0.244769	0.021615	0.292035	-0.00721382	-0.0925593	-0.00504624	0.0349854	0.197243	0.251275	0.021615	0.292035	-0.00721382	-0.0925593	-0.00504624	0.0349872	0.195552	0.251252	0.021615	0.290769	-0.00721382	-0.0925593	-0.00504624	0.0349873	0.195315	0.251687	0.021615	0.290605	-0.00721382	-0.0925593	-0.00504624	0.0349873	0.195266	0.251685	0.021615	0.290589	-0.00721382	-0.0925593	-0.00504624	0.0349873	0.195253	0.249622	0.021615	0.290588	-0.00721382	-0.0925593	-0.00504624	0.0349873	0.195249	0.249506	0.021615	0.290588	0	0	0	0	0	0	0	0	0.0705337	0.0705337	0.0705337	0.0705337	0.0705337	0.0705337	0.0705337	0.0705337	0.0703782	0.0703782	0.0703782	0.0703782	0.0703782	0.0703782	0.0703782	0.0703782	0.0701452	0.0701452	0.0701452	0.0701452	0.0701452	0.0701452	0.0701452	0.0701452	0.0709486	0.0709486	0.0709486	0.0709486	0.0709486	0.0709486	0.0709486	0.0709486	0.0709624	0.0709624	0.0709624	0.0709624	0.0709624	0.0709624	0.0709624	0.0709624	0.0709611	0.0709611	0.0709611	0.0709611	0.0709611	0.0709611	0.0709611	0.0709611	0.0709612	0.0709612	0.0709612	0.0709612	0.0709612	0.0709612	0.0709612	0.0709612	0.0709612	0.0709612	0.0709612	0.0709612	0.0709612	0.0709612	0.0709612	0.0709612	0.0709612	0.0709612	0.0709612	0.0709612	0.0709612	0.0709612	0.0709612	0.0709612	-0.230091	-0.621124	0.0429324	0.517213	0.426313	0.456587	0.25363	0.519732	-0.25265	-0.796798	0.28756	0.457614	0.617583	0.190499	0.211609	0.677745	-0.268865	-0.835296	0.41439	0.535911	0.573145	0.544461	0.117396	0.676601	-0.273537	-0.823403	-0.23467	0.413206	0.589373	0.5201	0.0986155	0.677234	-0.295831	-0.834903	-0.258453	0.510638	0.578794	0.542786	0.0985232	0.659117	-0.334661	-0.835879	-0.258292	0.349018	0.566722	0.285085	0.0992827	0.39656	-0.421054	-0.835091	-0.240125	0.350138	0.566099	0.279105	0.0995902	0.212566	-0.432892	-0.833231	-0.256094	0.35258	0.555131	0.28911	0.0995548	0.126208	-0.409633	-0.829505	-0.216905	0.35281	0.553994	0.289998	0.0995779	0.136	0.417525	-0.816344	-0.25079	0.352827	0.543095	0.290036	0.099564	0.449014	-0.377427	-0.505388	-0.0598916	0.347915	0.51664	0.287719	0.0999433	0.465712	-0.256531	-0.208449	-0.261337	0.347487	0.257652	0.287724	0.103298	0.442118	-0.0679042	-0.12592	-0.565213	0.347431	0.115291	0.287717	0.223073	0.457235	-0.0117919	-0.12625	-0.098012	0.347425	0.111064	0.287718	0.201358	0.461624	-0.0116948	-0.1126	-0.159477	0.347424	0.0843269	0.287717	0.0969651	0.434829	-0.012407	-0.126358	-0.00523917	0.347424	0.109588	0.287717	0.005704	0.183696	-0.012408	-0.126342	0.000267749	0.351463	0.110954	0.289424	0.00470087	0.180192	-0.012408	-0.126343	-0.00200804	0.351603	0.110987	0.289421	0.00468917	0.180145	-0.0124081	-0.126343	-0.00691573	0.347909	0.110987	0.289422	0.00468894	0.180146	-0.0124081	-0.126343	-0.0068976	0.347065	0.110987	0.289422	0.00468896	0.176369	-0.0124081	-0.126664	-0.00689903	0.346753	0.11155	0.287734	0.00468895	0.178686	-0.0124081	-0.126664	-0.0069111	0.346617	0.111549	0.287276	0.00469161	0.178862	-0.0124081	-0.126664	-0.0069106	0.346556	0.111549	0.287135	0.0046916	0.178851	-0.0121278	-0.126664	-0.00694212	0.346529	0.111549	0.287088	0.0046916	0.178853	-0.0117999	-0.126664	-0.00694213	0.350978	0.111549	0.287071	0.0046916	0.178853	-0.0106881	-0.126664	-0.00694213	0.350963	0.111549	0.287066	0.0046916	0.179788	-0.00726232	-0.126664	-0.00694213	0.350957	0.111549	0.289156	0.0046916	0.179787	-0.00691461	-0.126664	-0.00694213	0.271387	0.111549	0.289139	0.0046916	0.179787	-0.00691418	-0.126664	-0.00694213	0.246351	0.111549	0.28914	0.0046916	0.179787	-0.0069361	-0.126664	-0.00694213	0.247729	0.111549	0.289139	0.0046916	0.179787	-0.00693612	-0.126664	-0.00694213	0.249116	0.111549	0.28417	0.0046916	0.179787	-0.00693612	-0.126664	-0.00694213	0.250424	0.111549	0.27499	0.0046916	0.179787	-0.00693612	-0.126664	-0.00694213	0.251525	0.111549	0.239424	0.0046916	0.179787	-0.00693612	-0.126664	-0.00694213	0.260047	0.111549	0.0901891	0.0046916	0.179787	-0.00693612	-0.126664	-0.00694213	0.260222	0.111549	0.0886058	0.0046916	0.179787	-0.00693612	-0.126664	-0.00694213	0.260222	0.110641	0.0885894	0.0046916	0.179003	-0.00693612	-0.126664	-0.00694213	0.260222	0.11052	0.0885772	0.0046916	0.178901	-0.00693612	-0.126664	-0.00694213	0.260222	0.110496	0.0885764	0.0046916	0.178891	-0.00693612	-0.126664	-0.00694213	0.260222	0.110489	0.0886391	0.0046916	0.17889	-0.00693612	-0.126664	-0.00694213	0.260222	0.110488	0.0886349	0.0046916	0.17889	0	0	0	0	0	0	0	0	-0.274289	-0.274289	-0.274289	-0.274289	-0.274289	-0.274289	-0.274289	-0.274289	-0.273637	-0.273637	-0.273637	-0.273637	-0.273637	-0.273637	-0.273637	-0.273637	-0.273296	-0.273296	-0.273296	-0.273296	-0.273296	-0.273296	-0.273296	-0.273296	-0.274336	-0.274336	-0.274336	-0.274336	-0.274336	-0.274336	-0.274336	-0.274336	-0.274339	-0.274339	-0.274339	-0.274339	-0.274339	-0.274339	-0.274339	-0.274339	-0.27434	-0.27434	-0.27434	-0.27434	-0.27434	-0.27434	-0.27434	-0.27434	-0.27434	-0.27434	-0.27434	-0.27434	-0.27434	-0.27434	-0.27434	-0.27434	-0.27434	-0.27434	-0.27434	-0.27434	-0.27434	-0.27434	-0.27434	-0.27434	-0.27434	-0.27434	-0.27434	-0.27434	-0.27434	-0.27434	-0.27434	-0.27434	-1.08527	-0.488673	-0.0264458	-0.537887	0.0714255	-0.620971	-0.281406	-0.178116	-1.13846	-0.593954	0.0649566	-0.456442	0.0988139	-0.537292	-0.508504	-0.298023	-1.15038	-0.616299	0.123381	-0.554809	0.259839	-0.620169	-0.57996	-0.297321	-1.15298	-0.61847	-0.386977	-0.416116	0.25418	-0.743474	-0.567744	-0.297756	-1.16974	-0.615508	-0.358751	-0.523661	0.268303	-0.558305	-0.566937	-0.30682	-1.09017	-0.61464	-0.370025	-0.33575	0.2618	-0.344039	-0.567325	-0.428993	-0.985915	-0.614073	-0.37152	-0.333631	0.261622	-0.340931	-0.567304	-0.51457	-0.998008	-0.612493	-0.353639	-0.335101	0.256786	-0.347854	-0.56732	-0.554756	-0.995189	-0.610196	-0.394304	-0.335287	0.256241	-0.348396	-0.567309	-0.550135	-0.604444	-0.600159	-0.35667	-0.335297	0.250831	-0.34842	-0.567315	-0.402443	-0.409261	-0.374195	-0.556336	-0.32922	0.237968	-0.346098	-0.567111	-0.162255	-0.351031	-0.153768	-0.349663	-0.328668	0.107981	-0.346091	-0.564788	0.187849	-0.112986	-0.0932128	-0.510792	-0.328591	0.0479525	-0.346084	-0.425163	0.198726	-0.0356533	-0.0934552	-0.0828747	-0.328583	0.0456738	-0.346084	-0.388316	0.201226	-0.035205	-0.0834931	-0.118252	-0.328582	0.0341775	-0.346084	-0.158242	0.199779	-0.0357577	-0.0935358	-0.00440097	-0.328582	0.0450571	-0.346084	-0.0105921	0.0834868	-0.035765	-0.0935246	-0.000211722	-0.333592	0.0456315	-0.347846	-0.0140365	0.0818405	-0.0357661	-0.0935254	-0.00198662	-0.333771	0.0456453	-0.347846	-0.0141027	0.0818176	-0.0357662	-0.0935254	-0.00579037	-0.330489	0.0456455	-0.347846	-0.0141034	0.0818181	-0.0357662	-0.0935254	-0.00577649	-0.329837	0.0456455	-0.347846	-0.0141034	0.0800342	-0.0357662	-0.093761	-0.00577751	-0.329605	0.0458865	-0.346437	-0.0141034	0.081143	-0.0357662	-0.0937609	-0.00578643	-0.329505	0.0458863	-0.346091	-0.01412	0.0812246	-0.0357662	-0.0937609	-0.00578608	-0.32946	0.0458863	-0.345986	-0.01412	0.0812197	-0.0334105	-0.0937609	-0.00580945	-0.329439	0.0458863	-0.34595	-0.01412	0.0812208	-0.0304037	-0.0937609	-0.00580945	-0.333036	0.0458863	-0.345937	-0.01412	0.0812206	-0.0234596	-0.0937609	-0.00580945	-0.333007	0.0458863	-0.345933	-0.01412	0.0816494	-0.0129538	-0.0937609	-0.00580945	-0.333004	0.0458863	-0.347611	-0.01412	0.081649	-0.0124125	-0.0937609	-0.00580945	-0.229225	0.0458863	-0.347593	-0.01412	0.081649	-0.012412	-0.0937609	-0.00580945	-0.189483	0.0458863	-0.347593	-0.01412	0.081649	-0.0124214	-0.0937609	-0.00580945	-0.190162	0.0458863	-0.347593	-0.01412	0.081649	-0.0124214	-0.0937609	-0.00580945	-0.190852	0.0458863	-0.343801	-0.01412	0.081649	-0.0124214	-0.0937609	-0.00580945	-0.191496	0.0458863	-0.336851	-0.01412	0.081649	-0.0124214	-0.0937609	-0.00580945	-0.192036	0.0458863	-0.311048	-0.01412	0.081649	-0.0124214	-0.0937609	-0.00580945	-0.195794	0.0458863	-0.272981	-0.01412	0.081649	-0.0124214	-0.0937609	-0.00580945	-0.195832	0.0458863	-0.275522	-0.01412	0.081649	-0.0124214	-0.0937609	-0.00580945	-0.195831	0.0455389	-0.275486	-0.01412	0.0812839	-0.0124214	-0.0937609	-0.00580945	-0.195831	0.0454962	-0.275767	-0.01412	0.0812354	-0.0124214	-0.0937609	-0.00580945	-0.195831	0.0454883	-0.275765	-0.01412	0.0812307	-0.0124214	-0.0937609	-0.00580945	-0.195831	0.0454863	-0.274439	-0.01412	0.0812303	-0.0124214	-0.0937609	-0.00580945	-0.195831	0.0454857	-0.274355	-0.01412	0.0812302	0	0	0	0	0	0	0	0	-0.147079	-0.147079	-0.147079	-0.147079	-0.147079	-0.147079	-0.147079	-0.147079	-0.147282	-0.147282	-0.147282	-0.147282	-0.147282	-0.147282	-0.147282	-0.147282	-0.14738	-0.14738	-0.14738	-0.14738	-0.14738	-0.14738	-0.14738	-0.14738	-0.146955	-0.146955	-0.146955	-0.146955	-0.146955	-0.146955	-0.146955	-0.146955	-0.146951	-0.146951	-0.146951	-0.146951	-0.146951	-0.146951	-0.146951	-0.146951	-0.146951	-0.146951	-0.146951	-0.146951	-0.146951	-0.146951	-0.146951	-0.146951	-0.146951	-0.146951	-0.146951	-0.146951	-0.146951	-0.146951	-0.146951	-0.146951	-0.146951	-0.146951	-0.146951	-0.146951	-0.146951	-0.146951	-0.146951	-0.146951	-0.146951	-0.146951	-0.146951	-0.146951	-0.146951	-0.146951	-0.146951	-0.146951	-0.702937	-0.625604	0.00904543	-0.00556557	0.281625	-0.0557278	-0.00962544	0.0552889	-0.743961	-0.782324	0.205136	0.0331146	0.443523	-0.388122	-0.400422	0.000619113	-0.759791	-0.816789	0.351177	0.022382	0.528291	-0.0416285	-0.529901	0.000798762	-0.763918	-0.810717	-0.31074	0.0278061	0.537132	-0.218146	-0.538879	0.000641406	-0.78588	-0.815983	-0.291005	0.0256852	0.538329	0.0283546	-0.53813	-0.0168858	-0.767352	-0.816066	-0.302287	0.0326853	0.526518	-0.0445269	-0.53796	-0.261389	-0.764118	-0.815285	-0.280974	0.0346975	0.526041	-0.0484049	-0.537955	-0.432696	-0.777453	-0.813246	-0.28152	0.0354519	0.516386	-0.0439614	-0.537986	-0.513086	-0.762191	-0.809656	-0.279153	0.0354956	0.515348	-0.0434823	-0.537965	-0.503908	-0.068084	-0.796755	-0.2802	0.0355011	0.505008	-0.043462	-0.537977	-0.21033	-0.437282	-0.493801	-0.270474	0.0358286	0.480054	-0.0436576	-0.5376	0.0441411	-0.335246	-0.203858	-0.282415	0.0358712	0.233388	-0.0436423	-0.53366	0.393358	-0.0992162	-0.123508	-0.577792	0.0358791	0.106032	-0.0436433	-0.322874	0.411386	-0.0256081	-0.12383	-0.0975406	0.0358799	0.102063	-0.043643	-0.2961	0.415944	-0.0253166	-0.110593	-0.155972	0.03588	0.0772943	-0.043643	-0.112777	0.402314	-0.0260273	-0.123937	-0.00528278	0.03588	0.100701	-0.043643	-0.00731189	0.169024	-0.0260317	-0.123922	0.00012614	0.0356025	0.101963	-0.04356	-0.0112317	0.165744	-0.0260323	-0.123923	-0.00216567	0.0355895	0.101993	-0.0435631	-0.011303	0.1657	-0.0260324	-0.123923	-0.00707691	0.0350724	0.101994	-0.0435621	-0.0113039	0.165701	-0.0260324	-0.123923	-0.007059	0.0348966	0.101994	-0.0435623	-0.0113039	0.162156	-0.0260324	-0.124236	-0.00706038	0.0348267	0.102514	-0.044029	-0.0113039	0.164345	-0.0260324	-0.124236	-0.00707216	0.0347959	0.102514	-0.0441986	-0.0113187	0.164509	-0.0260324	-0.124236	-0.00707168	0.0347822	0.102514	-0.0442508	-0.0113187	0.164499	-0.0246394	-0.124236	-0.00710265	0.0347759	0.102514	-0.0442685	-0.0113187	0.164501	-0.0228806	-0.124236	-0.00710266	0.0356075	0.102514	-0.0442746	-0.0113187	0.164501	-0.0186226	-0.124236	-0.00710266	0.0356149	0.102514	-0.0442767	-0.0113187	0.165365	-0.0114492	-0.124236	-0.00710266	0.0356129	0.102514	-0.0436216	-0.0113187	0.165364	-0.0110423	-0.124236	-0.00710266	0.043219	0.102514	-0.0436214	-0.0113187	0.165364	-0.0110417	-0.124236	-0.00710266	0.0493461	0.102514	-0.0436206	-0.0113187	0.165364	-0.0110589	-0.124236	-0.00710266	0.049864	0.102514	-0.0436207	-0.0113187	0.165364	-0.0110589	-0.124236	-0.00710266	0.0503831	0.102514	-0.0454066	-0.0113187	0.165364	-0.0110589	-0.124236	-0.00710266	0.0508761	0.102514	-0.0487779	-0.0113187	0.165364	-0.0110589	-0.124236	-0.00710266	0.0512922	0.102514	-0.0631651	-0.0113187	0.165364	-0.0110589	-0.124236	-0.00710266	0.054754	0.102514	-0.20557	-0.0113187	0.165364	-0.0110589	-0.124236	-0.00710266	0.0548472	0.102514	-0.210517	-0.0113187	0.165364	-0.0110589	-0.124236	-0.00710266	0.0548483	0.101683	-0.210497	-0.0113187	0.164634	-0.0110589	-0.124236	-0.00710266	0.0548483	0.101573	-0.21084	-0.0113187	0.164538	-0.0110589	-0.124236	-0.00710266	0.0548483	0.101551	-0.210838	-0.0113187	0.164528	-0.0110589	-0.124236	-0.00710266	0.0548483	0.101545	-0.209212	-0.0113187	0.164528	-0.0110589	-0.124236	-0.00710266	0.0548483	0.101544	-0.20912	-0.0113187	0.164528	0	0	0	0	0	0	0	0	0.0338017	0.0338017	0.0338017	0.0338017	0.0338017	0.0338017	0.0338017	0.0338017	0.0307299	0.0307299	0.0307299	0.0307299	0.0307299	0.0307299	0.0307299	0.0307299	0.030069	0.030069	0.030069	0.030069	0.030069	0.030069	0.030069	0.030069	0.0342352	0.0342352	0.0342352	0.0342352	0.0342352	0.0342352	0.0342352	0.0342352	0.0342401	0.0342401	0.0342401	0.0342401	0.0342401	0.0342401	0.0342401	0.0342401	0.034239	0.034239	0.034239	0.034239	0.034239	0.034239	0.034239	0.034239	0.0342391	0.0342391	0.0342391	0.0342391	0.0342391	0.0342391	0.0342391	0.0342391	0.0342391	0.0342391	0.0342391	0.0342391	0.0342391	0.0342391	0.0342391	0.0342391	0.0342391	0.0342391	0.0342391	0.0342391	0.0342391	0.0342391	0.0342391	0.0342391	-0.121689	0.131738	0.129911	-0.230378	0.535777	-0.260905	-0.136222	0.302256	-0.126068	0.14991	0.36553	-0.216181	0.613734	-0.413752	-0.218587	0.298172	-0.12306	0.156447	0.753229	-0.276458	0.776314	-0.33491	-0.49077	0.297687	-0.12204	0.152533	0.895651	-0.200247	0.77801	-0.460669	-0.487941	0.297832	-0.117941	0.156502	0.932589	-0.256927	0.784316	-0.277734	-0.487335	0.272581	-0.0909297	0.157661	0.92443	-0.147945	0.768371	-0.193449	-0.484858	-0.0836607	-0.0441196	0.157815	0.93196	-0.144212	0.7678	-0.193234	-0.485816	-0.333279	-0.0426525	0.159364	0.939866	-0.14407	0.756898	-0.195182	-0.485857	-0.450472	-0.049465	0.161634	0.920338	-0.144119	0.755754	-0.195287	-0.485831	-0.437114	-0.243779	0.156972	0.937335	-0.144117	0.740666	-0.195292	-0.485846	-0.0102521	0.0465463	0.111644	0.840651	-0.140322	0.704159	-0.194163	-0.485355	0.247895	0.018384	0.0405676	0.942323	-0.139959	0.342126	-0.194154	-0.480673	0.581781	0.00122641	0.0239531	0.484183	-0.139907	0.18412	-0.194151	-0.239957	0.606186	-0.00269013	0.0240165	0.0802228	-0.139901	0.180606	-0.194151	-0.221043	0.612604	-0.00263927	0.021241	0.0343115	-0.1399	0.138412	-0.194151	-0.0756065	0.58741	-0.00251181	0.0240393	0.00319206	-0.1399	0.178184	-0.194151	-0.000204889	0.247231	-0.00251284	0.0240346	0.00120062	-0.14304	0.180416	-0.195031	-0.00437729	0.24246	-0.002513	0.0240348	0.00130737	-0.143157	0.180469	-0.195032	-0.00443752	0.242396	-0.00251302	0.0240349	0.00190637	-0.14197	0.18047	-0.195032	-0.00443846	0.242397	-0.00251302	0.0240349	0.00190175	-0.141819	0.18047	-0.195032	-0.00443844	0.237245	-0.00251303	0.0240974	0.00190208	-0.141774	0.181351	-0.194478	-0.00443844	0.24042	-0.00251303	0.0240973	0.00190475	-0.141756	0.181351	-0.194362	-0.00444929	0.240658	-0.00251303	0.0240973	0.00190466	-0.141748	0.181351	-0.194327	-0.00444931	0.240644	-0.00217211	0.0240973	0.00190894	-0.141744	0.181351	-0.194315	-0.00444931	0.240647	-0.00172651	0.0240973	0.00190894	-0.142725	0.181351	-0.194311	-0.00444931	0.240646	-0.000806099	0.0240973	0.00190894	-0.1427	0.181351	-0.194309	-0.00444931	0.241909	2.05933e-05	0.0240973	0.00190894	-0.142701	0.181351	-0.194931	-0.00444931	0.241908	-3.57296e-06	0.0240973	0.00190894	-0.074574	0.181351	-0.194922	-0.00444931	0.241908	-3.60981e-06	0.0240973	0.00190894	-0.0440101	0.181351	-0.194922	-0.00444931	0.241908	3.89706e-06	0.0240973	0.00190894	-0.0437867	0.181351	-0.194922	-0.00444931	0.241908	3.89712e-06	0.0240973	0.00190894	-0.0435677	0.181351	-0.193628	-0.00444931	0.241908	3.89712e-06	0.0240973	0.00190894	-0.0433539	0.181351	-0.191283	-0.00444931	0.241908	3.89712e-06	0.0240973	0.00190894	-0.0431706	0.181351	-0.183238	-0.00444931	0.241908	3.89712e-06	0.0240973	0.00190894	-0.041222	0.181351	-0.215267	-0.00444931	0.241908	3.89712e-06	0.0240973	0.00190894	-0.0411334	0.181351	-0.218369	-0.00444931	0.241908	3.89712e-06	0.0240973	0.00190894	-0.0411317	0.179722	-0.218344	-0.00444931	0.240844	3.89712e-06	0.0240973	0.00190894	-0.0411317	0.179484	-0.218613	-0.00444931	0.240704	3.89712e-06	0.0240973	0.00190894	-0.0411317	0.179434	-0.218611	-0.00444931	0.240691	3.89712e-06	0.0240973	0.00190894	-0.0411317	0.17942	-0.217338	-0.00444931	0.24069	3.89712e-06	0.0240973	0.00190894	-0.0411317	0.179417	-0.217261	-0.00444931	0.240689	0	0	0	0	0	0	0	0	0.102901	0.102901	0.102901	0.102901	0.102901	0.102901	0.102901	0.102901	0.103741	0.103741	0.103741	0.103741	0.103741	0.103741	0.103741	0.103741	0.103753	0.103753	0.103753	0.103753	0.103753	0.103753	0.103753	0.103753	0.102728	0.102728	0.102728	0.102728	0.102728	0.102728	0.102728	0.102728	0.102728	0.102728	0.102728	0.102728	0.102728	0.102728	0.102728	0.102728	0.102729	0.102729	0.102729	0.102729	0.102729	0.102729	0.102729	0.102729	0.102729	0.102729	0.102729	0.102729	0.102729	0.102729	0.102729	0.102729	0.102729	0.102729	0.102729	0.102729	0.102729	0.102729	0.102729	0.102729	0.102729	0.102729	0.102729	0.102729	0.102729	0.102729	0.102729	0.102729	0.555378	0.053369	-0.0437525	0.46341	-0.219034	0.527844	0.249055	-0.065692	0.579646	0.063483	-0.153722	0.425595	-0.209067	0.35715	0.223736	-0.0313823	0.580874	0.0637384	-0.319908	0.515946	-0.359454	0.554842	0.349048	-0.0313845	0.580737	0.0692297	-0.272369	0.388734	-0.352712	0.605801	0.334889	-0.0313228	0.582636	0.0635058	-0.296165	0.487153	-0.364908	0.522262	0.334434	-0.0194513	0.521898	0.0623374	-0.290291	0.310779	-0.357122	0.300308	0.333511	0.146492	0.42961	0.0621488	-0.28179	0.308281	-0.356888	0.296105	0.333902	0.262761	0.432553	0.0610491	-0.298076	0.309485	-0.351754	0.303986	0.333922	0.317374	0.439147	0.0596604	-0.2601	0.309651	-0.351203	0.304648	0.333909	0.311135	0.504871	0.0594754	-0.294426	0.309659	-0.344007	0.304677	0.333917	0.111928	0.105971	0.0316219	-0.108561	0.303827	-0.326731	0.302478	0.333682	-0.0490528	0.114903	0.0151127	-0.302221	0.303292	-0.153467	0.302476	0.331405	-0.267861	0.0422176	0.00942958	-0.0792668	0.303218	-0.0824818	0.30247	0.21372	-0.279903	0.0167525	0.00945362	-0.0149794	0.30321	-0.0806546	0.30247	0.195784	-0.282972	0.0165231	0.00853755	0.0104734	0.303209	-0.0615751	0.30247	0.0750098	-0.273172	0.0165939	0.00946094	-0.000335212	0.303209	-0.0795675	0.30247	0.00296575	-0.114813	0.0165979	0.00946054	-0.000376127	0.30802	-0.080571	0.304116	0.00547802	-0.112588	0.0165984	0.00946061	-9.22757e-06	0.308193	-0.0805948	0.304115	0.00551762	-0.112558	0.0165985	0.00946061	0.000601955	0.305205	-0.0805952	0.304116	0.00551817	-0.112558	0.0165985	0.00946061	0.000600868	0.304626	-0.0805952	0.304116	0.00551816	-0.110154	0.0165985	0.00948359	0.000600929	0.304421	-0.0809932	0.302664	0.00551816	-0.111638	0.0165985	0.00948358	0.000601676	0.304333	-0.0809931	0.302288	0.00552697	-0.111749	0.0165985	0.00948358	0.000601643	0.304293	-0.0809931	0.302173	0.00552699	-0.111742	0.0153094	0.00948358	0.000604842	0.304276	-0.0809931	0.302134	0.00552699	-0.111744	0.013652	0.00948358	0.000604842	0.307493	-0.0809931	0.302121	0.00552699	-0.111743	0.00993861	0.00948358	0.000604842	0.307464	-0.0809931	0.302117	0.00552699	-0.11233	0.00473878	0.00948358	0.000604842	0.307461	-0.0809931	0.303879	0.00552699	-0.11233	0.00449364	0.00948358	0.000604842	0.206715	-0.0809931	0.303863	0.00552699	-0.11233	0.00449347	0.00948358	0.000604842	0.167021	-0.0809931	0.303863	0.00552699	-0.11233	0.0044906	0.00948358	0.000604842	0.167565	-0.0809931	0.303863	0.00552699	-0.11233	0.00449061	0.00948358	0.000604842	0.168118	-0.0809931	0.299775	0.00552699	-0.11233	0.00449061	0.00948358	0.000604842	0.168634	-0.0809931	0.292243	0.00552699	-0.11233	0.00449061	0.00948358	0.000604842	0.169065	-0.0809931	0.263622	0.00552699	-0.11233	0.00449061	0.00948358	0.000604842	0.171946	-0.0809931	0.179533	0.00552699	-0.11233	0.00449061	0.00948358	0.000604842	0.171964	-0.0809931	0.180156	0.00552699	-0.11233	0.00449061	0.00948358	0.000604842	0.171963	-0.0802787	0.180131	0.00552699	-0.111834	0.00449061	0.00948358	0.000604842	0.171963	-0.0801763	0.18027	0.00552699	-0.111769	0.00449061	0.00948358	0.000604842	0.171963	-0.0801547	0.180269	0.00552699	-0.111763	0.00449061	0.00948358	0.000604842	0.171963	-0.080149	0.179613	0.00552699	-0.111762	0.00449061	0.00948358	0.000604842	0.171963	-0.0801473	0.179568	0.00552699	-0.111762	0	0	0	0	0	0	0	0	-0.147717	-0.147717	-0.147717	-0.147717	-0.147717	-0.147717	-0.147717	-0.147717	-0.149456	-0.149456	-0.149456	-0.149456	-0.149456	-0.149456	-0.149456	-0.149456	-0.149551	-0.149551	-0.149551	-0.149551	-0.149551	-0.149551	-0.149551	-0.149551	-0.147986	-0.147986	-0.147986	-0.147986	-0.147986	-0.147986	-0.147986	-0.147986	-0.148001	-0.148001	-0.148001	-0.148001	-0.148001	-0.148001	-0.148001	-0.148001	-0.148	-0.148	-0.148	-0.148	-0.148	-0.148	-0.148	-0.148	-0.148	-0.148	-0.148	-0.148	-0.148	-0.148	-0.148	-0.148	-0.148	-0.148	-0.148	-0.148	-0.148	-0.148	-0.148	-0.148	-0.148	-0.148	-0.148	-0.148	-0.148	-0.148	-0.148	-0.148	-0.0754894	0.707171	0.0230965	-0.915873	-0.158521	-0.874025	-0.467612	-0.530581	-0.0645532	0.904402	-0.0980105	-0.804378	-0.321764	-0.698324	-0.605347	-0.781234	-0.0461327	0.949272	0.0226238	-0.963766	-0.115656	-1.03882	-0.694071	-0.779829	-0.0405157	0.931957	0.762049	-0.730534	-0.134882	-1.15152	-0.667884	-0.780707	-0.0153076	0.949085	0.827357	-0.912376	-0.114519	-0.972566	-0.667061	-0.777841	0.0688194	0.951229	0.817384	-0.599305	-0.112133	-0.564323	-0.66653	-0.726317	0.229087	0.950527	0.80348	-0.597672	-0.111794	-0.556812	-0.667562	-0.690178	0.24121	0.949705	0.832145	-0.600876	-0.106918	-0.571186	-0.66755	-0.673235	0.20958	0.947295	0.76233	-0.60123	-0.106437	-0.572385	-0.667558	-0.675086	-0.811209	0.930983	0.823303	-0.601251	-0.104578	-0.572438	-0.667553	-0.7343	0.380423	0.585127	0.481511	-0.591361	-0.0999255	-0.56835	-0.667632	-0.49193	0.231663	0.237854	0.841075	-0.590472	-0.058422	-0.568346	-0.667882	-0.105637	0.0539175	0.143188	0.86597	-0.590352	-0.00599269	-0.568334	-0.602902	-0.104542	0.00344801	0.143564	0.14914	-0.590339	-0.00379161	-0.568335	-0.54891	-0.10492	0.00347697	0.127869	0.183993	-0.590337	-0.00217181	-0.568335	-0.232779	-0.0880183	0.00427567	0.143689	0.00725787	-0.590337	-0.00375791	-0.568335	-0.0113316	-0.0381471	0.00427435	0.143669	0.000409587	-0.598486	-0.00379451	-0.571399	-0.0141275	-0.0374759	0.0042741	0.143671	0.00276379	-0.598775	-0.00379569	-0.571398	-0.0141779	-0.0374683	0.00427407	0.143671	0.00808635	-0.592749	-0.0037957	-0.571399	-0.0141785	-0.0374686	0.00427407	0.143671	0.00806507	-0.591476	-0.0037957	-0.571398	-0.0141785	-0.0367547	0.00427405	0.144037	0.00806675	-0.591015	-0.00383449	-0.56872	-0.0141785	-0.037177	0.00427405	0.144037	0.00808072	-0.590815	-0.00383419	-0.56803	-0.0141953	-0.0372119	0.00427405	0.144037	0.00808015	-0.590726	-0.00383419	-0.56782	-0.0141953	-0.0372096	0.00474984	0.144037	0.00811489	-0.590685	-0.00383419	-0.567748	-0.0141953	-0.0372101	0.00539919	0.144037	0.0081149	-0.597559	-0.00383419	-0.567724	-0.0141953	-0.03721	0.00639814	0.144037	0.0081149	-0.597518	-0.00383419	-0.567715	-0.0141953	-0.0374002	0.00535359	0.144037	0.0081149	-0.59751	-0.00383419	-0.570961	-0.0141953	-0.0374001	0.0050308	0.144037	0.0081149	-0.431886	-0.00383419	-0.570931	-0.0141953	-0.0374001	0.00503039	0.144037	0.0081149	-0.372175	-0.00383419	-0.570931	-0.0141953	-0.0374001	0.00505942	0.144037	0.0081149	-0.373848	-0.00383419	-0.570931	-0.0141953	-0.0374001	0.00505944	0.144037	0.0081149	-0.375538	-0.00383419	-0.563419	-0.0141953	-0.0374001	0.00505944	0.144037	0.0081149	-0.377126	-0.00383419	-0.549599	-0.0141953	-0.0374001	0.00505944	0.144037	0.0081149	-0.378458	-0.00383419	-0.497237	-0.0141953	-0.0374001	0.00505944	0.144037	0.0081149	-0.388329	-0.00383419	-0.351467	-0.0141953	-0.0374001	0.00505944	0.144037	0.0081149	-0.388489	-0.00383419	-0.353023	-0.0141953	-0.0374001	0.00505944	0.144037	0.0081149	-0.388489	-0.00389591	-0.352974	-0.0141953	-0.0372466	0.00505944	0.144037	0.0081149	-0.388489	-0.00391635	-0.353261	-0.0141953	-0.0372277	0.00505944	0.144037	0.0081149	-0.388489	-0.00392237	-0.353258	-0.0141953	-0.0372258	0.00505944	0.144037	0.0081149	-0.388489	-0.00392408	-0.351906	-0.0141953	-0.0372257	0.00505944	0.144037	0.0081149	-0.388489	-0.00392457	-0.351814	-0.0141953	-0.0372256	0	0	0	0	0	0	0	0	0.0951298	0.0951298	0.0951298	0.0951298	0.0951298	0.0951298	0.0951298	0.0951298	0.0955028	0.0955028	0.0955028	0.0955028	0.0955028	0.0955028	0.0955028	0.0955028	0.0958554	0.0958554	0.0958554	0.0958554	0.0958554	0.0958554	0.0958554	0.0958554	0.0955963	0.0955963	0.0955963	0.0955963	0.0955963	0.0955963	0.0955963	0.0955963	0.0956009	0.0956009	0.0956009	0.0956009	0.0956009	0.0956009	0.0956009	0.0956009	0.0955986	0.0955986	0.0955986	0.0955986	0.0955986	0.0955986	0.0955986	0.0955986	0.0955987	0.0955987	0.0955987	0.0955987	0.0955987	0.0955987	0.0955987	0.0955987	0.0955987	0.0955987	0.0955987	0.0955987	0.0955987	0.0955987	0.0955987	0.0955987	0.0955987	0.0955987	0.0955987	0.0955987	0.0955987	0.0955987	0.0955987	0.0955987	-0.301171	0.126471	0.0573417	-0.307082	0.20341	-0.44072	-0.176617	0.567325	-0.312161	0.149918	0.119361	-0.380208	0.0621285	0.426009	0.683295	0.814536	-0.30909	0.15852	0.144067	-0.440693	0.101459	-0.357332	0.689744	0.81293	-0.307889	0.151685	0.310934	-0.346974	0.0874541	-0.0734025	0.716628	0.813871	-0.3038	0.158036	0.271647	-0.421894	0.097561	-0.458782	0.715724	0.811533	-0.255538	0.159018	0.285345	-0.281392	0.0959057	-0.153188	0.716978	0.767147	-0.175684	0.158952	0.239677	-0.280118	0.0958013	-0.14285	0.717115	0.736002	-0.174756	0.159216	0.255267	-0.281481	0.0944822	-0.157045	0.717109	0.721274	-0.18453	0.159224	0.220363	-0.281647	0.0943806	-0.15843	0.717112	0.722886	-0.423727	0.156209	0.252424	-0.281656	0.0923359	-0.158489	0.717109	0.773564	0.0218118	0.100256	0.0849355	-0.276738	0.0875035	-0.156415	0.71713	0.511146	-0.012715	0.0405275	0.258719	-0.276293	0.0375776	-0.156442	0.716369	0.095093	-0.0109398	0.0248461	0.185955	-0.276231	0.0259859	-0.156435	0.587138	0.0932624	-0.00791439	0.0249091	0.0331568	-0.276225	0.0258362	-0.156436	0.535205	0.093481	-0.00778962	0.0223767	0.0313438	-0.276224	0.0199023	-0.156436	0.224827	0.0763954	-0.00766508	0.0249309	0.00153311	-0.276224	0.0254818	-0.156436	0.0151042	0.0333112	-0.00766743	0.0249284	0.000184591	-0.280277	0.0258074	-0.157873	0.0181492	0.0327367	-0.00766778	0.0249286	0.000486275	-0.280422	0.025815	-0.157867	0.0182181	0.0327305	-0.00766783	0.0249286	0.00126417	-0.277606	0.0258152	-0.157869	0.0182187	0.0327307	-0.00766783	0.0249286	0.00126054	-0.277028	0.0258152	-0.157868	0.0182187	0.0321219	-0.00766784	0.0249897	0.00126084	-0.27682	0.0259382	-0.155894	0.0182187	0.0324784	-0.00766784	0.0249897	0.00126324	-0.27673	0.0259382	-0.155295	0.0182374	0.0325086	-0.00766784	0.0249897	0.00126314	-0.27669	0.0259382	-0.155111	0.0182374	0.0325065	-0.00689686	0.0249897	0.0012686	-0.276672	0.0259382	-0.155049	0.0182374	0.032507	-0.00589267	0.0249897	0.0012686	-0.279821	0.0259382	-0.155028	0.0182374	0.0325069	-0.00368224	0.0249897	0.0012686	-0.279799	0.0259382	-0.15502	0.0182374	0.0326723	7.6294e-06	0.0249897	0.0012686	-0.279796	0.0259382	-0.157576	0.0182374	0.0326721	0.000358795	0.0249897	0.0012686	-0.193248	0.0259382	-0.157563	0.0182374	0.0326721	0.000358823	0.0249897	0.0012686	-0.15938	0.0259382	-0.157565	0.0182374	0.0326721	0.000363823	0.0249897	0.0012686	-0.160088	0.0259382	-0.157564	0.0182374	0.0326721	0.000363822	0.0249897	0.0012686	-0.160805	0.0259382	-0.151159	0.0182374	0.0326721	0.000363822	0.0249897	0.0012686	-0.161478	0.0259382	-0.139192	0.0182374	0.0326721	0.000363822	0.0249897	0.0012686	-0.162042	0.0259382	-0.0908404	0.0182374	0.0326721	0.000363822	0.0249897	0.0012686	-0.16609	0.0259382	0.233033	0.0182374	0.0326721	0.000363822	0.0249897	0.0012686	-0.166146	0.0259382	0.241524	0.0182374	0.0326721	0.000363822	0.0249897	0.0012686	-0.166145	0.0256931	0.241506	0.0182374	0.0325401	0.000363822	0.0249897	0.0012686	-0.166145	0.0256556	0.24202	0.0182374	0.032524	0.000363822	0.0249897	0.0012686	-0.166145	0.0256473	0.242018	0.0182374	0.0325224	0.000363822	0.0249897	0.0012686	-0.166145	0.0256451	0.239579	0.0182374	0.0325223	0.000363822	0.0249897	0.0012686	-0.166145	0.0256445	0.239446	0.0182374	0.0325222	0	0	0	0	0	0	0	0	-0.208748	-0.208748	-0.208748	-0.208748	-0.208748	-0.208748	-0.208748	-0.208748	-0.209009	-0.209009	-0.209009	-0.209009	-0.209009	-0.209009	-0.209009	-0.209009	-0.20902	-0.20902	-0.20902	-0.20902	-0.20902	-0.20902	-0.20902	-0.20902	-0.209567	-0.209567	-0.209567	-0.209567	-0.209567	-0.209567	-0.209567	-0.209567	-0.209587	-0.209587	-0.209587	-0.209587	-0.209587	-0.209587	-0.209587	-0.209587	-0.209584	-0.209584	-0.209584	-0.209584	-0.209584	-0.209584	-0.209584	-0.209584	-0.209584	-0.209584	-0.209584	-0.209584	-0.209584	-0.209584	-0.209584	-0.209584	-0.209584	-0.209584	-0.209584	-0.209584	-0.209584	-0.209584	-0.209584	-0.209584	-0.209584	-0.209584	-0.209584	-0.209584	-0.209584	-0.209584	-0.209584	-0.209584	0.276978	0.513924	-0.0890942	-0.46365	-0.586549	-0.306026	-0.211804	-1.05709	0.300397	0.674194	-0.377476	-0.319482	-0.676252	-0.703727	-0.913464	-1.46045	0.31413	0.706876	-0.495825	-0.383907	-0.611641	-0.479225	-0.849885	-1.45776	0.318011	0.698189	0.0135622	-0.286741	-0.619636	-0.717202	-0.847737	-1.45931	0.336922	0.706987	0.0811257	-0.362639	-0.612491	-0.377837	-0.846686	-1.44091	0.359976	0.707568	0.0668887	-0.246691	-0.600169	-0.283825	-0.848425	-1.16309	0.41788	0.706857	0.0836892	-0.248244	-0.599465	-0.284796	-0.848963	-0.968365	0.42823	0.704988	0.0933775	-0.250185	-0.587896	-0.286164	-0.848924	-0.876886	0.409812	0.701422	0.0675148	-0.250352	-0.586735	-0.286164	-0.848948	-0.887192	-0.270824	0.690579	0.0888579	-0.250365	-0.575132	-0.286165	-0.848933	-1.21599	0.331547	0.425374	-0.0396335	-0.247251	-0.547012	-0.284662	-0.849296	-0.951992	0.23196	0.175755	0.0975193	-0.246986	-0.270806	-0.284644	-0.851606	-0.489436	0.0632134	0.105762	0.42849	-0.246953	-0.126001	-0.28464	-0.83372	-0.500774	0.0123967	0.106041	0.0743813	-0.246949	-0.121857	-0.28464	-0.758084	-0.504862	0.0122797	0.0944025	0.134351	-0.246949	-0.0927422	-0.28464	-0.329992	-0.463172	0.012885	0.106132	0.00408102	-0.246949	-0.120232	-0.28464	-0.0208242	-0.196772	0.0128865	0.106118	-0.000391094	-0.249507	-0.121734	-0.285834	-0.0232049	-0.193083	0.0128867	0.106119	0.00159359	-0.249594	-0.12177	-0.285837	-0.0232659	-0.193035	0.0128867	0.106119	0.00580696	-0.246937	-0.12177	-0.285836	-0.0232663	-0.193037	0.0128867	0.106119	0.00579176	-0.246307	-0.12177	-0.285836	-0.0232663	-0.189071	0.0128867	0.106391	0.00579297	-0.246073	-0.122382	-0.285197	-0.0232663	-0.191485	0.0128867	0.10639	0.00580312	-0.24597	-0.122382	-0.285084	-0.0232887	-0.191672	0.0128867	0.10639	0.00580269	-0.245925	-0.122382	-0.28505	-0.0232888	-0.19166	0.0124451	0.10639	0.00582963	-0.245904	-0.122382	-0.285039	-0.0232888	-0.191663	0.0118998	0.10639	0.00582964	-0.249188	-0.122382	-0.285035	-0.0232888	-0.191662	0.0103179	0.10639	0.00582964	-0.249182	-0.122382	-0.285033	-0.0232888	-0.19266	0.00562313	0.10639	0.00582964	-0.249177	-0.122382	-0.285716	-0.0232888	-0.192659	0.00505132	0.10639	0.00582964	-0.20267	-0.122382	-0.285703	-0.0232888	-0.192659	0.00505091	0.10639	0.00582964	-0.191209	-0.122382	-0.285702	-0.0232888	-0.192659	0.00507044	0.10639	0.00582964	-0.192311	-0.122382	-0.285702	-0.0232888	-0.192659	0.00507045	0.10639	0.00582964	-0.193418	-0.122382	-0.284401	-0.0232888	-0.192659	0.00507045	0.10639	0.00582964	-0.194463	-0.122382	-0.282121	-0.0232888	-0.192659	0.00507045	0.10639	0.00582964	-0.195343	-0.122382	-0.275212	-0.0232888	-0.192659	0.00507045	0.10639	0.00582964	-0.202287	-0.122382	-0.363957	-0.0232888	-0.192659	0.00507045	0.10639	0.00582964	-0.202439	-0.122382	-0.369821	-0.0232888	-0.192659	0.00507045	0.10639	0.00582964	-0.20244	-0.121366	-0.369778	-0.0232888	-0.19183	0.00507045	0.10639	0.00582964	-0.20244	-0.121227	-0.37026	-0.0232888	-0.191723	0.00507045	0.10639	0.00582964	-0.20244	-0.121199	-0.370258	-0.0232888	-0.191713	0.00507045	0.10639	0.00582964	-0.20244	-0.121192	-0.367977	-0.0232888	-0.191712	0.00507045	0.10639	0.00582964	-0.20244	-0.12119	-0.367842	-0.0232888	-0.191712	0	0	0	0	0	0	0	0	-0.120511	-0.120511	-0.120511	-0.120511	-0.120511	-0.120511	-0.120511	-0.120511	-0.118861	-0.118861	-0.118861	-0.118861	-0.118861	-0.118861	-0.118861	-0.118861	-0.118902	-0.118902	-0.118902	-0.118902	-0.118902	-0.118902	-0.118902	-0.118902	-0.121039	-0.121039	-0.121039	-0.121039	-0.121039	-0.121039	-0.121039	-0.121039	-0.121039	-0.121039	-0.121039	-0.121039	-0.121039	-0.121039	-0.121039	-0.121039	-0.121036	-0.121036	-0.121036	-0.121036	-0.121036	-0.121036	-0.121036	-0.121036	-0.121036	-0.121036	-0.121036	-0.121036	-0.121036	-0.121036	-0.121036	-0.121036	-0.121036	-0.121036	-0.121036	-0.121036	-0.121036	-0.121036	-0.121036	-0.121036	-0.121036	-0.121036	-0.121036	-0.121036	-0.121036	-0.121036	-0.121036	-0.121036	0.0903879	-0.709442	-0.124645	0.746323	-0.286244	0.858584	0.407016	-0.499438	0.0822266	-0.878992	-0.174009	0.78886	-0.0551984	-0.13916	-0.529698	-0.677773	0.0643714	-0.921494	-0.367707	0.931414	-0.211518	0.876168	-0.427473	-0.676361	0.0589085	-0.903956	-1.14972	0.719042	-0.187652	0.618626	-0.468985	-0.677123	0.0344701	-0.920627	-1.14341	0.886042	-0.207647	0.955836	-0.468352	-0.671029	-0.0493713	-0.922978	-1.15436	0.582907	-0.204141	0.431287	-0.470923	-0.576461	-0.208301	-0.922404	-1.09826	0.580091	-0.204084	0.416487	-0.470224	-0.510159	-0.219942	-0.922258	-1.12825	0.582861	-0.203337	0.438697	-0.470215	-0.478901	-0.189021	-0.920976	-1.05772	0.583197	-0.203295	0.440769	-0.470219	-0.482419	0.805446	-0.904376	-1.12043	0.583214	-0.199001	0.440858	-0.470216	-0.593879	-0.366199	-0.573814	-0.778802	0.573033	-0.188756	0.436681	-0.470287	-0.435578	-0.221308	-0.232025	-1.13648	0.57211	-0.083148	0.436708	-0.470031	-0.171842	-0.0510001	-0.140234	-0.976204	0.571983	-0.0679568	0.436695	-0.39121	-0.174569	-0.0028429	-0.140599	-0.166897	0.57197	-0.0685805	0.436696	-0.356486	-0.175825	-0.00287964	-0.125474	-0.180164	0.571968	-0.0533159	0.436696	-0.152383	-0.158402	-0.00365402	-0.140722	-0.00792417	0.571968	-0.0676437	0.436696	-0.0140312	-0.0675591	-0.00365256	-0.140704	-0.000858863	0.58036	-0.0685011	0.439699	-0.0157143	-0.066308	-0.0036523	-0.140705	-0.00302931	0.58066	-0.0685211	0.439692	-0.0157662	-0.0662923	-0.00365226	-0.140705	-0.00809083	0.574878	-0.0685215	0.439695	-0.0157665	-0.0662927	-0.00365227	-0.140705	-0.00806972	0.573693	-0.0685215	0.439694	-0.0157665	-0.0649505	-0.00365225	-0.141061	-0.00807137	0.573268	-0.0688363	0.436288	-0.0157665	-0.0657632	-0.00365225	-0.141061	-0.00808508	0.573085	-0.0688365	0.435312	-0.0157802	-0.0658269	-0.00365225	-0.141061	-0.00808453	0.573002	-0.0688365	0.435013	-0.0157802	-0.0658228	-0.00417143	-0.141061	-0.00811766	0.572965	-0.0688365	0.434911	-0.0157802	-0.0658237	-0.00488256	-0.141061	-0.00811767	0.57942	-0.0688365	0.434877	-0.0157802	-0.0658235	-0.00610032	-0.141061	-0.00811767	0.579374	-0.0688365	0.434865	-0.0157802	-0.0661649	-0.00678556	-0.141061	-0.00811767	0.579368	-0.0688365	0.43917	-0.0157802	-0.0661646	-0.00683717	-0.141061	-0.00811767	0.40336	-0.0688365	0.439142	-0.0157802	-0.0661646	-0.00683681	-0.141061	-0.00811767	0.335769	-0.0688365	0.439144	-0.0157802	-0.0661646	-0.00686315	-0.141061	-0.00811767	0.337191	-0.0688365	0.439143	-0.0157802	-0.0661646	-0.00686316	-0.141061	-0.00811767	0.338632	-0.0688365	0.428644	-0.0157802	-0.0661646	-0.00686316	-0.141061	-0.00811767	0.339982	-0.0688365	0.409127	-0.0157802	-0.0661646	-0.00686316	-0.141061	-0.00811767	0.341114	-0.0688365	0.331886	-0.0157802	-0.0661646	-0.00686316	-0.141061	-0.00811767	0.349246	-0.0688365	-0.089614	-0.0157802	-0.0661646	-0.00686316	-0.141061	-0.00811767	0.349356	-0.0688365	-0.0981475	-0.0157802	-0.0661646	-0.00686316	-0.141061	-0.00811767	0.349355	-0.0681333	-0.0981508	-0.0157802	-0.0658826	-0.00686316	-0.141061	-0.00811767	0.349355	-0.0680204	-0.098577	-0.0157802	-0.0658466	-0.00686316	-0.141061	-0.00811767	0.349355	-0.0679948	-0.0985765	-0.0157802	-0.065843	-0.00686316	-0.141061	-0.00811767	0.349355	-0.0679878	-0.0965491	-0.0157802	-0.0658427	-0.00686316	-0.141061	-0.00811767	0.349355	-0.0679859	-0.096447	-0.0157802	-0.0658427	0	0	0	0	0	0	0	0	0.0610395	0.0610395	0.0610395	0.0610395	0.0610395	0.0610395	0.0610395	0.0610395	0.06081	0.06081	0.06081	0.06081	0.06081	0.06081	0.06081	0.06081	0.0604999	0.0604999	0.0604999	0.0604999	0.0604999	0.0604999	0.0604999	0.0604999	0.0609907	0.0609907	0.0609907	0.0609907	0.0609907	0.0609907	0.0609907	0.0609907	0.0609949	0.0609949	0.0609949	0.0609949	0.0609949	0.0609949	0.0609949	0.0609949	0.0609956	0.0609956	0.0609956	0.0609956	0.0609956	0.0609956	0.0609956	0.0609956	0.0609956	0.0609956	0.0609956	0.0609956	0.0609956	0.0609956	0.0609956	0.0609956	0.0609956	0.0609956	0.0609956	0.0609956	0.0609956	0.0609956	0.0609956	0.0609956	0.0609956	0.0609956	0.0609956	0.0609956	0.0609956	0.0609956	0.0609956	0.0609956	0.348052	-0.187276	-0.00819698	0.516204	0.0346166	0.57571	0.271082	-0.00605631	0.358631	-0.242744	0.0264262	0.500626	0.16525	0.0627392	-0.0633134	-0.0173347	0.353637	-0.256806	0.0287817	0.591264	0.0746482	0.579172	-0.0693088	-0.0172585	0.351816	-0.247955	-0.182821	0.455088	0.0891483	0.483717	-0.0927316	-0.0173038	0.345118	-0.256648	-0.185193	0.562496	0.0759139	0.603273	-0.0926259	-0.0197732	0.283601	-0.257805	-0.187636	0.373525	0.0743884	0.294528	-0.092911	-0.0539961	0.180086	-0.257614	-0.15966	0.372609	0.0742591	0.286532	-0.0927932	-0.0779731	0.178016	-0.25749	-0.178734	0.374636	0.0722782	0.299095	-0.092798	-0.08917	0.1917	-0.256715	-0.134314	0.374861	0.0720697	0.300242	-0.0927945	-0.0878965	0.546216	-0.252397	-0.174258	0.374875	0.0708516	0.300292	-0.0927965	-0.0467913	-0.0559254	-0.157974	0.0415208	0.368711	0.0677553	0.297685	-0.0927339	-0.0045674	-0.00463	-0.0646192	-0.183715	0.368158	0.0400176	0.297696	-0.0919218	0.0545682	0.00796273	-0.0390748	-0.205523	0.368083	0.0120491	0.297688	-0.0373899	0.0572012	0.00870702	-0.0391768	-0.0374087	0.368075	0.0111991	0.297689	-0.03456	0.0578526	0.00856393	-0.034963	-0.0496152	0.368074	0.00843778	0.297689	-0.0117494	0.0562496	0.00835765	-0.0392107	-0.00183514	0.368074	0.0110592	0.297689	-0.00142874	0.023607	0.00836039	-0.0392057	1.60288e-05	0.373151	0.0111894	0.299585	-0.0020027	0.0231475	0.00836081	-0.0392061	-0.000579639	0.373331	0.0111926	0.299582	-0.00201639	0.0231412	0.00836086	-0.0392061	-0.00194982	0.369548	0.0111926	0.299583	-0.00201651	0.0231413	0.00836087	-0.0392061	-0.00194423	0.368747	0.0111926	0.299583	-0.00201651	0.0226443	0.00836088	-0.0393053	-0.0019447	0.368457	0.0112522	0.297571	-0.00201651	0.0229517	0.00836088	-0.0393053	-0.00194848	0.368332	0.0112521	0.297009	-0.0020185	0.0229746	0.00836088	-0.0393053	-0.00194832	0.368275	0.0112521	0.296837	-0.00201851	0.0229732	0.00745701	-0.0393053	-0.00195764	0.36825	0.0112521	0.296778	-0.00201851	0.0229735	0.00628129	-0.0393053	-0.00195765	0.372571	0.0112521	0.296758	-0.00201851	0.0229735	0.00376882	-0.0393053	-0.00195765	0.372546	0.0112521	0.296751	-0.00201851	0.0230943	0.000572954	-0.0393053	-0.00195765	0.372541	0.0112521	0.299269	-0.00201851	0.0230942	0.000411473	-0.0393053	-0.00195765	0.26773	0.0112521	0.299251	-0.00201851	0.0230942	0.000411494	-0.0393053	-0.00195765	0.229265	0.0112521	0.299252	-0.00201851	0.0230942	0.000402287	-0.0393053	-0.00195765	0.230331	0.0112521	0.299252	-0.00201851	0.0230942	0.000402288	-0.0393053	-0.00195765	0.231409	0.0112521	0.293183	-0.00201851	0.0230942	0.000402288	-0.0393053	-0.00195765	0.232421	0.0112521	0.28193	-0.00201851	0.0230942	0.000402288	-0.0393053	-0.00195765	0.233271	0.0112521	0.237816	-0.00201851	0.0230942	0.000402288	-0.0393053	-0.00195765	0.239561	0.0112521	0.0220025	-0.00201851	0.0230942	0.000402288	-0.0393053	-0.00195765	0.239664	0.0112521	0.0184336	-0.00201851	0.0230942	0.000402288	-0.0393053	-0.00195765	0.239664	0.0111774	0.0184235	-0.00201851	0.0229919	0.000402288	-0.0393053	-0.00195765	0.239664	0.0111698	0.0182824	-0.00201851	0.0229784	0.000402288	-0.0393053	-0.00195765	0.239664	0.0111686	0.0182822	-0.00201851	0.0229771	0.000402288	-0.0393053	-0.00195765	0.239664	0.0111684	0.0189555	-0.00201851	0.022977	0.000402288	-0.0393053	-0.00195765	0.239664	0.0111683	0.0189854	-0.00201851	0.022977	0	0	0	0	0	0	0	0	0.170133	0.170133	0.170133	0.170133	0.170133	0.170133	0.170133	0.170133	0.169298	0.169298	0.169298	0.169298	0.169298	0.169298	0.169298	0.169298	0.168923	0.168923	0.168923	0.168923	0.168923	0.168923	0.168923	0.168923	0.170274	0.170274	0.170274	0.170274	0.170274	0.170274	0.170274	0.170274	0.170279	0.170279	0.170279	0.170279	0.170279	0.170279	0.170279	0.170279	0.170279	0.170279	0.170279	0.170279	0.170279	0.170279	0.170279	0.170279	0.170279	0.170279	0.170279	0.170279	0.170279	0.170279	0.170279	0.170279	0.170279	0.170279	0.170279	0.170279	0.170279	0.170279	0.170279	0.170279	0.170279	0.170279	0.170279	0.170279	0.170279	0.170279	0.170279	0.170279	0.57817	0.121651	0.0366336	0.446248	0.115978	0.488011	0.228727	0.217033	0.603377	0.136063	0.0709549	0.393272	0.174362	0.262601	0.24945	0.301114	0.606041	0.138766	0.116214	0.468819	0.0866091	0.492701	0.231341	0.300517	0.606317	0.143328	0.240195	0.357133	0.0957362	0.51226	0.217028	0.300853	0.610208	0.138472	0.226434	0.444864	0.0846238	0.474316	0.216709	0.298426	0.552851	0.137763	0.23052	0.294073	0.0833918	0.263326	0.217309	0.26026	0.46815	0.137669	0.241742	0.293483	0.0832708	0.258949	0.217244	0.2335	0.472085	0.137413	0.226705	0.295121	0.0819636	0.266744	0.217239	0.220959	0.476691	0.13735	0.261403	0.295299	0.0818474	0.267415	0.217242	0.222358	0.46873	0.134756	0.229804	0.295309	0.0804406	0.267445	0.21724	0.267187	0.139819	0.0863766	0.399273	0.29051	0.0768734	0.265436	0.217281	0.192855	0.137999	0.0347025	0.223009	0.290081	0.0439684	0.265437	0.217484	0.0701782	0.048362	0.0210431	0.186648	0.290023	0.0228018	0.265431	0.211862	0.0711067	0.0178495	0.0210975	0.0285384	0.290017	0.0225844	0.265432	0.192753	0.0715936	0.0176112	0.0188591	0.0272716	0.290016	0.0175653	0.265432	0.0835464	0.0640557	0.0177455	0.021116	0.00139707	0.290016	0.0222881	0.265432	0.00598549	0.0273618	0.0177496	0.0211134	0.000321633	0.293968	0.0225594	0.266925	0.00686749	0.0268575	0.0177502	0.0211136	0.000728264	0.294108	0.0225658	0.266924	0.00688783	0.0268512	0.0177503	0.0211136	0.00162431	0.291121	0.0225659	0.266924	0.006888	0.0268514	0.0177503	0.0211136	0.00162088	0.290486	0.0225659	0.266924	0.00688801	0.0263107	0.0177503	0.0211665	0.0016211	0.290256	0.0226714	0.265542	0.00688801	0.0266374	0.0177503	0.0211665	0.00162315	0.290156	0.0226714	0.265177	0.00689495	0.0266632	0.0177503	0.0211665	0.00162308	0.290111	0.0226714	0.265065	0.00689496	0.0266615	0.0164356	0.0211665	0.00162823	0.290091	0.0226714	0.265027	0.00689496	0.0266619	0.014749	0.0211665	0.00162823	0.293516	0.0226714	0.265014	0.00689496	0.0266618	0.0109441	0.0211665	0.00162823	0.293496	0.0226714	0.26501	0.00689496	0.0267999	0.00553657	0.0211665	0.00162823	0.293492	0.0226714	0.266702	0.00689496	0.0267998	0.00527775	0.0211665	0.00162823	0.212809	0.0226714	0.266687	0.00689496	0.0267998	0.00527755	0.0211665	0.00162823	0.183811	0.0226714	0.266688	0.00689496	0.0267998	0.00527764	0.0211665	0.00162823	0.18466	0.0226714	0.266687	0.00689496	0.0267998	0.00527765	0.0211665	0.00162823	0.185519	0.0226714	0.26272	0.00689496	0.0267998	0.00527765	0.0211665	0.00162823	0.186325	0.0226714	0.255403	0.00689496	0.0267998	0.00527765	0.0211665	0.00162823	0.187002	0.0226714	0.227364	0.00689496	0.0267998	0.00527765	0.0211665	0.00162823	0.192038	0.0226714	0.129367	0.00689496	0.0267998	0.00527765	0.0211665	0.00162823	0.192122	0.0226714	0.129153	0.00689496	0.0267998	0.00527765	0.0211665	0.00162823	0.192122	0.0224562	0.129133	0.00689496	0.0266859	0.00527765	0.0211665	0.00162823	0.192122	0.0224234	0.129205	0.00689496	0.0266714	0.00527765	0.0211665	0.00162823	0.192122	0.0224162	0.129204	0.00689496	0.02667	0.00527765	0.0211665	0.00162823	0.192122	0.0224143	0.128868	0.00689496	0.0266699	0.00527765	0.0211665	0.00162823	0.192122	0.0224137	0.128843	0.00689496	0.0266698	0	0	0	0	0	0	0	0	-0.38576	-0.38576	-0.38576	-0.38576	-0.38576	-0.38576	-0.38576	-0.38576	-0.383357	-0.383357	-0.383357	-0.383357	-0.383357	-0.383357	-0.383357	-0.383357	-0.382925	-0.382925	-0.382925	-0.382925	-0.382925	-0.382925	-0.382925	-0.382925	-0.386847	-0.386847	-0.386847	-0.386847	-0.386847	-0.386847	-0.386847	-0.386847	-0.386864	-0.386864	-0.386864	-0.386864	-0.386864	-0.386864	-0.386864	-0.386864	-0.386861	-0.386861	-0.386861	-0.386861	-0.386861	-0.386861	-0.386861	-0.386861	-0.386861	-0.386861	-0.386861	-0.386861	-0.386861	-0.386861	-0.386861	-0.386861	-0.386861	-0.386861	-0.386861	-0.386861	-0.386861	-0.386861	-0.386861	-0.386861	-0.386861	-0.386861	-0.386861	-0.386861	-0.386861	-0.386861	-0.386861	-0.386861	-0.31614	-0.380644	-0.203308	-0.10235	-0.75833	0.0393055	-0.0158443	-1.25846	-0.332673	-0.4333	-0.47987	0.0639991	-0.703773	-0.709917	-1.14806	-1.71192	-0.341349	-0.450299	-0.80164	0.0705793	-0.724765	-0.0415332	-0.972703	-1.70861	-0.343679	-0.445848	-1.24426	0.0627485	-0.720426	-0.376638	-0.989554	-1.71045	-0.355723	-0.449293	-1.19226	0.0687892	-0.721614	0.0875799	-0.988239	-1.68873	-0.354295	-0.450234	-1.21166	0.0358431	-0.708044	-0.0643503	-0.992191	-1.36127	-0.366119	-0.450144	-1.17119	0.0327817	-0.707381	-0.0719598	-0.991759	-1.13173	-0.373034	-0.451116	-1.17492	0.0321355	-0.697069	-0.0631388	-0.991719	-1.02385	-0.363648	-0.452515	-1.16714	0.0321276	-0.696066	-0.0621986	-0.991742	-1.03601	0.035532	-0.442918	-1.17424	0.032122	-0.682278	-0.0621586	-0.991727	-1.4237	-0.229804	-0.291236	-1.13946	0.0302789	-0.648838	-0.062678	-0.99211	-1.11616	-0.171267	-0.114636	-1.17555	0.0300926	-0.318134	-0.0626494	-0.994194	-0.576633	-0.0495063	-0.0695351	-0.752748	0.030064	-0.176542	-0.0626516	-0.955662	-0.590057	-0.0119775	-0.0697137	-0.124337	0.0300612	-0.173834	-0.062651	-0.869212	-0.594883	-0.0118487	-0.0623496	-0.09101	0.0300607	-0.133675	-0.062651	-0.3791	-0.545915	-0.0122372	-0.069776	-0.00552729	0.0300607	-0.171502	-0.062651	-0.0287028	-0.231909	-0.012239	-0.0697673	-0.00138611	0.0315909	-0.173648	-0.0623817	-0.0315906	-0.22756	-0.0122393	-0.0697679	-0.00229713	0.0316505	-0.173699	-0.0623875	-0.0316763	-0.227504	-0.0122393	-0.0697679	-0.00466764	0.0315295	-0.1737	-0.0623857	-0.0316768	-0.227506	-0.0122393	-0.0697679	-0.00465633	0.0315914	-0.1737	-0.062386	-0.0316768	-0.222831	-0.0122393	-0.0699419	-0.00465716	0.031623	-0.174538	-0.0633449	-0.0316768	-0.225677	-0.0122393	-0.0699419	-0.00466411	0.0316374	-0.174538	-0.0636846	-0.0317055	-0.225897	-0.0122393	-0.0699419	-0.00466386	0.0316438	-0.174538	-0.0637888	-0.0317055	-0.225883	-0.0116598	-0.0699419	-0.0046791	0.0316467	-0.174538	-0.0638244	-0.0317055	-0.225886	-0.0109397	-0.0699419	-0.0046791	0.0314537	-0.174538	-0.0638365	-0.0317055	-0.225886	-0.00921239	-0.0699419	-0.0046791	0.0314378	-0.174538	-0.0638407	-0.0317055	-0.227061	-0.00731446	-0.0699419	-0.0046791	0.0314397	-0.174538	-0.0625138	-0.0317055	-0.22706	-0.00743087	-0.0699419	-0.0046791	-0.00733606	-0.174538	-0.0625147	-0.0317055	-0.22706	-0.00743062	-0.0699419	-0.0046791	-0.0285971	-0.174538	-0.0625132	-0.0317055	-0.22706	-0.00744057	-0.0699419	-0.0046791	-0.0290222	-0.174538	-0.0625134	-0.0317055	-0.22706	-0.00744058	-0.0699419	-0.0046791	-0.0294437	-0.174538	-0.0660821	-0.0317055	-0.22706	-0.00744058	-0.0699419	-0.0046791	-0.0298469	-0.174538	-0.0728461	-0.0317055	-0.22706	-0.00744058	-0.0699419	-0.0046791	-0.0301889	-0.174538	-0.101554	-0.0317055	-0.22706	-0.00744058	-0.0699419	-0.0046791	-0.0332759	-0.174538	-0.37411	-0.0317055	-0.22706	-0.00744058	-0.0699419	-0.0046791	-0.0333771	-0.174538	-0.383354	-0.0317055	-0.22706	-0.00744058	-0.0699419	-0.0046791	-0.0333784	-0.172943	-0.383317	-0.0317055	-0.226083	-0.00744058	-0.0699419	-0.0046791	-0.0333785	-0.172707	-0.383952	-0.0317055	-0.225957	-0.00744058	-0.0699419	-0.0046791	-0.0333785	-0.172656	-0.383949	-0.0317055	-0.225945	-0.00744058	-0.0699419	-0.0046791	-0.0333785	-0.172642	-0.38094	-0.0317055	-0.225944	-0.00744058	-0.0699419	-0.0046791	-0.0333785	-0.172638	-0.380769	-0.0317055	-0.225944	0	0	0	0	0	0	0	0	0.0772622	0.0772622	0.0772622	0.0772622	0.0772622	0.0772622	0.0772622	0.0772622	0.0795109	0.0795109	0.0795109	0.0795109	0.0795109	0.0795109	0.0795109	0.0795109	0.0799738	0.0799738	0.0799738	0.0799738	0.0799738	0.0799738	0.0799738	0.0799738	0.0773071	0.0773071	0.0773071	0.0773071	0.0773071	0.0773071	0.0773071	0.0773071	0.0773119	0.0773119	0.0773119	0.0773119	0.0773119	0.0773119	0.0773119	0.0773119	0.0773114	0.0773114	0.0773114	0.0773114	0.0773114	0.0773114	0.0773114	0.0773114	0.0773114	0.0773114	0.0773114	0.0773114	0.0773114	0.0773114	0.0773114	0.0773114	0.0773114	0.0773114	0.0773114	0.0773114	0.0773114	0.0773114	0.0773114	0.0773114	0.0773114	0.0773114	0.0773114	0.0773114	0.0773114	0.0773114	0.0773114	0.0773114	0.0159022	-0.276747	-0.0522072	0.369673	-0.134998	0.327032	0.191431	0.243626	0.0116322	-0.349581	-0.10268	0.29482	-0.158151	0.616371	0.570268	0.423945	0.00453561	-0.366284	-0.329305	0.366745	-0.305719	0.452249	0.739434	0.423108	0.00238214	-0.360046	-0.609625	0.269142	-0.303737	0.651613	0.736688	0.423687	-0.00734719	-0.366419	-0.665687	0.343292	-0.311511	0.364847	0.735768	0.434298	-0.0383265	-0.367489	-0.653213	0.213809	-0.305065	0.264824	0.734788	0.575958	-0.0978685	-0.367334	-0.666526	0.21175	-0.304946	0.265194	0.735685	0.675189	-0.102542	-0.367728	-0.676503	0.212479	-0.301814	0.267083	0.735699	0.721752	-0.0905911	-0.367974	-0.651141	0.212587	-0.301461	0.267146	0.735691	0.716391	0.300212	-0.360806	-0.6728	0.212591	-0.295388	0.267149	0.735695	0.544847	-0.148571	-0.232453	-0.546988	0.208484	-0.280719	0.265683	0.735489	0.236613	-0.0916175	-0.0921922	-0.680028	0.208105	-0.134096	0.265668	0.733008	-0.215557	-0.021676	-0.0551099	-0.487292	0.208052	-0.0796168	0.265664	0.546157	-0.22866	-0.00169718	-0.0552558	-0.082147	0.208047	-0.0787366	0.265664	0.498736	-0.231618	-0.00170307	-0.0490735	-0.0727546	0.208046	-0.0605646	0.265664	0.201858	-0.231338	-0.00201128	-0.0553046	-0.00366996	0.208046	-0.0776765	0.265664	0.009576	-0.0965575	-0.00201086	-0.0552961	-0.000670224	0.211436	-0.0786519	0.266818	0.0137329	-0.0946465	-0.00201078	-0.0552966	-0.00146617	0.211559	-0.0786749	0.266821	0.0138053	-0.0946197	-0.00201077	-0.0552966	-0.00341279	0.209553	-0.0786753	0.26682	0.0138062	-0.0946202	-0.00201077	-0.0552966	-0.00340407	0.209172	-0.0786754	0.26682	0.0138062	-0.0925484	-0.00201077	-0.0554392	-0.00340474	0.209039	-0.0790532	0.266154	0.0138062	-0.0938381	-0.00201077	-0.0554392	-0.00341028	0.208982	-0.0790533	0.266025	0.0138243	-0.0939327	-0.00201077	-0.0554392	-0.00341007	0.208956	-0.0790533	0.265986	0.0138243	-0.093927	-0.00216166	-0.0554392	-0.00342286	0.208945	-0.0790533	0.265973	0.0138243	-0.0939282	-0.00236859	-0.0554392	-0.00342286	0.21107	-0.0790533	0.265968	0.0138243	-0.093928	-0.00264073	-0.0554392	-0.00342286	0.211049	-0.0790533	0.265967	0.0138243	-0.0944244	-0.00170206	-0.0554392	-0.00342286	0.211047	-0.0790533	0.266697	0.0138243	-0.094424	-0.0014673	-0.0554392	-0.00342286	0.141364	-0.0790533	0.266685	0.0138243	-0.094424	-0.00146713	-0.0554392	-0.00342286	0.114148	-0.0790533	0.266684	0.0138243	-0.094424	-0.00147984	-0.0554392	-0.00342286	0.114455	-0.0790533	0.266684	0.0138243	-0.094424	-0.00147984	-0.0554392	-0.00342286	0.114769	-0.0790533	0.265228	0.0138243	-0.094424	-0.00147984	-0.0554392	-0.00342286	0.115059	-0.0790533	0.262626	0.0138243	-0.094424	-0.00147984	-0.0554392	-0.00342286	0.115302	-0.0790533	0.254174	0.0138243	-0.094424	-0.00147984	-0.0554392	-0.00342286	0.116847	-0.0790533	0.31978	0.0138243	-0.094424	-0.00147984	-0.0554392	-0.00342286	0.116847	-0.0790533	0.324711	0.0138243	-0.094424	-0.00147984	-0.0554392	-0.00342286	0.116846	-0.0783124	0.324673	0.0138243	-0.0940006	-0.00147984	-0.0554392	-0.00342286	0.116846	-0.078201	0.325087	0.0138243	-0.0939441	-0.00147984	-0.0554392	-0.00342286	0.116846	-0.0781767	0.325085	0.0138243	-0.0939387	-0.00147984	-0.0554392	-0.00342286	0.116846	-0.0781702	0.323127	0.0138243	-0.0939383	-0.00147984	-0.0554392	-0.00342286	0.116846	-0.0781684	0.32301	0.0138243	-0.0939382	0	0	0	0	0	0	0	0	0.259215	0.259215	0.259215	0.259215	0.259215	0.259215	0.259215	0.259215	0.255488	0.255488	0.255488	0.255488	0.255488	0.255488	0.255488	0.255488	0.254201	0.254201	0.254201	0.254201	0.254201	0.254201	0.254201	0.254201	0.25968	0.25968	0.25968	0.25968	0.25968	0.25968	0.25968	0.25968	0.259695	0.259695	0.259695	0.259695	0.259695	0.259695	0.259695	0.259695	0.259695	0.259695	0.259695	0.259695	0.259695	0.259695	0.259695	0.259695	0.259695	0.259695	0.259695	0.259695	0.259695	0.259695	0.259695	0.259695	0.259695	0.259695	0.259695	0.259695	0.259695	0.259695	0.259695	0.259695	0.259695	0.259695	0.259695	0.259695	0.259695	0.259695	0.259695	0.259695	0.82268	-0.00215341	0.139352	0.816855	0.626839	0.895431	0.409956	0.472437	0.853774	-0.0408829	0.423195	0.760697	0.903597	-0.0411465	-0.0263347	0.53817	0.852746	-0.0497387	0.8102	0.883859	0.859469	0.841326	-0.290439	0.537249	0.851691	-0.0384925	0.791005	0.687829	0.886434	0.639737	-0.328535	0.537653	0.850648	-0.0497739	0.807189	0.845127	0.866217	0.901761	-0.328182	0.510026	0.749629	-0.0507666	0.801059	0.580039	0.849072	0.419689	-0.325766	0.117139	0.591254	-0.0504811	0.850533	0.581736	0.848296	0.406511	-0.326521	-0.158169	0.593517	-0.0491738	0.821251	0.585764	0.835	0.426676	-0.326568	-0.287333	0.608094	-0.0462643	0.888225	0.58615	0.833624	0.428543	-0.326539	-0.272643	0.85775	-0.0474697	0.827172	0.586177	0.817449	0.428624	-0.326556	0.19736	0.0967906	-0.0159647	1.15178	0.577861	0.777988	0.424703	-0.326007	0.402749	0.132283	-0.0116196	0.814133	0.577136	0.392433	0.424726	-0.320708	0.647751	0.0533324	-0.00747364	0.346955	0.577041	0.198937	0.424714	-0.0499857	0.673356	0.0238779	-0.00749298	0.0513173	0.577031	0.194581	0.424715	-0.0485249	0.680279	0.0235399	-0.00682471	-0.00555882	0.57703	0.149175	0.424714	0.000576496	0.648719	0.0235217	-0.00749738	0.00185355	0.57703	0.191989	0.424714	0.0038945	0.273349	0.0235277	-0.0074978	0.00137376	0.583867	0.194378	0.427545	0.000383144	0.268092	0.0235285	-0.00749785	0.00110438	0.584104	0.194434	0.427539	0.000333428	0.268022	0.0235287	-0.00749786	0.00076576	0.577945	0.194436	0.427541	0.00033262	0.268024	0.0235287	-0.00749786	0.000765407	0.57655	0.194436	0.427541	0.000332641	0.26235	0.0235287	-0.00751587	0.000765326	0.576034	0.195387	0.424397	0.000332633	0.265841	0.0235287	-0.00751587	0.000764923	0.575811	0.195386	0.423504	0.000327399	0.266105	0.0235287	-0.00751587	0.000764979	0.575711	0.195386	0.42323	0.000327381	0.266088	0.0215792	-0.00751587	0.000762015	0.575665	0.195386	0.423137	0.000327381	0.266092	0.0190663	-0.00751587	0.000762012	0.583046	0.195386	0.423106	0.000327381	0.266091	0.0134925	-0.00751587	0.000762012	0.583019	0.195386	0.423095	0.000327381	0.267486	0.00562686	-0.00751587	0.000762012	0.58301	0.195386	0.427056	0.000327381	0.267485	0.0051897	-0.00751587	0.000762012	0.445701	0.195386	0.42703	0.000327381	0.267485	0.00518952	-0.00751587	0.000762012	0.400849	0.195386	0.427032	0.000327381	0.267485	0.00518506	-0.00751587	0.000762012	0.403088	0.195386	0.427031	0.000327381	0.267485	0.00518507	-0.00751587	0.000762012	0.405345	0.195386	0.417406	0.000327381	0.267485	0.00518507	-0.00751587	0.000762012	0.407473	0.195386	0.399554	0.000327381	0.267485	0.00518507	-0.00751587	0.000762012	0.409263	0.195386	0.329169	0.000327381	0.267485	0.00518507	-0.00751587	0.000762012	0.42306	0.195386	-0.0405504	0.000327381	0.267485	0.00518507	-0.00751587	0.000762012	0.423337	0.195386	-0.0475845	0.000327381	0.267485	0.00518507	-0.00751587	0.000762012	0.423339	0.193653	-0.0475921	0.000327381	0.266311	0.00518507	-0.00751587	0.000762012	0.423339	0.193403	-0.0479225	0.000327381	0.266158	0.00518507	-0.00751587	0.000762012	0.423339	0.19335	-0.0479223	0.000327381	0.266143	0.00518507	-0.00751587	0.000762012	0.423339	0.193336	-0.0463492	0.000327381	0.266142	0.00518507	-0.00751587	0.000762012	0.423339	0.193332	-0.0462722	0.000327381	0.266141	0	0	0	0	0	0	0	0	0.00132132	0.00132132	0.00132132	0.00132132	0.00132132	0.00132132	0.00132132	0.00132132	0.000531822	0.000531822	0.000531822	0.000531822	0.000531822	0.000531822	0.000531822	0.000531822	0.000427555	0.000427555	0.000427555	0.000427555	0.000427555	0.000427555	0.000427555	0.000427555	0.00155104	0.00155104	0.00155104	0.00155104	0.00155104	0.00155104	0.00155104	0.00155104	0.00155357	0.00155357	0.00155357	0.00155357	0.00155357	0.00155357	0.00155357	0.00155357	0.00155272	0.00155272	0.00155272	0.00155272	0.00155272	0.00155272	0.00155272	0.00155272	0.00155278	0.00155278	0.00155278	0.00155278	0.00155278	0.00155278	0.00155278	0.00155278	0.00155277	0.00155277	0.00155277	0.00155277	0.00155277	0.00155277	0.00155277	0.00155277	0.00155277	0.00155277	0.00155277	0.00155277	0.00155277	0.00155277	0.00155277	0.00155277	-0.219588	-0.0128955	0.0487614	-0.165737	0.223854	-0.211539	-0.0951076	0.199207	-0.229592	-0.0210714	0.150667	-0.168823	0.230824	-0.0944394	0.0169796	0.237956	-0.230011	-0.0213593	0.283201	-0.206038	0.302877	-0.214554	-0.0750374	0.237538	-0.229936	-0.0236111	0.277768	-0.15508	0.300745	-0.212824	-0.0684927	0.237737	-0.23059	-0.0213342	0.283572	-0.194206	0.305677	-0.209965	-0.068398	0.228022	-0.206219	-0.0207428	0.282503	-0.1207	0.299399	-0.113441	-0.0674277	0.0891473	-0.16906	-0.0206176	0.276649	-0.119064	0.299165	-0.111311	-0.0676757	-0.008168	-0.170201	-0.0198597	0.2833	-0.119344	0.294691	-0.114951	-0.0676925	-0.0538763	-0.172908	-0.0187844	0.267923	-0.119402	0.294226	-0.11527	-0.0676821	-0.0486766	-0.202879	-0.019172	0.281875	-0.119403	0.288296	-0.115283	-0.0676884	0.117332	-0.040467	-0.00712809	0.206811	-0.116862	0.27399	-0.114389	-0.0675	0.171839	-0.0445726	-0.00468408	0.284921	-0.116625	0.131617	-0.11439	-0.0658558	0.230334	-0.0164941	-0.00296194	0.104214	-0.116591	0.0699322	-0.114388	0.00175166	0.239085	-0.00660739	-0.00296974	0.0177338	-0.116588	0.0684385	-0.114388	0.00074349	0.241496	-0.00651636	-0.00268736	-0.00259972	-0.116588	0.0523497	-0.114388	0.00650442	0.229491	-0.00654131	-0.00297158	0.000575803	-0.116587	0.0675191	-0.114388	0.00187721	0.0967703	-0.00654289	-0.00297163	0.00038377	-0.118686	0.0683671	-0.11505	0.000788583	0.0949136	-0.00654312	-0.00297165	0.000194407	-0.118763	0.0683872	-0.115049	0.000775917	0.0948888	-0.00654315	-0.00297165	-7.62565e-05	-0.117659	0.0683876	-0.115049	0.000775668	0.0948894	-0.00654315	-0.00297165	-7.61437e-05	-0.117466	0.0683876	-0.115049	0.000775676	0.0928861	-0.00654316	-0.00297898	-7.61515e-05	-0.1174	0.0687236	-0.114421	0.000775673	0.0941176	-0.00654316	-0.00297898	-7.63189e-05	-0.117372	0.0687236	-0.114253	0.000774259	0.0942107	-0.00654316	-0.00297898	-7.63056e-05	-0.11736	0.0687236	-0.114201	0.000774254	0.094205	-0.00602958	-0.00297898	-7.77153e-05	-0.117354	0.0687236	-0.114184	0.000774254	0.0942062	-0.00536825	-0.00297898	-7.77153e-05	-0.118464	0.0687236	-0.114178	0.000774254	0.0942059	-0.00388063	-0.00297898	-7.77153e-05	-0.118449	0.0687236	-0.114176	0.000774254	0.0946994	-0.00166796	-0.00297898	-7.77153e-05	-0.118449	0.0687236	-0.114948	0.000774254	0.094699	-0.00153696	-0.00297898	-7.77153e-05	-0.0733959	0.0687236	-0.114942	0.000774254	0.094699	-0.00153689	-0.00297898	-7.77153e-05	-0.0544506	0.0687236	-0.114942	0.000774254	0.094699	-0.00153554	-0.00297898	-7.77153e-05	-0.054538	0.0687236	-0.114942	0.000774254	0.094699	-0.00153554	-0.00297898	-7.77153e-05	-0.0546293	0.0687236	-0.11312	0.000774254	0.094699	-0.00153554	-0.00297898	-7.77153e-05	-0.0547118	0.0687236	-0.109748	0.000774254	0.094699	-0.00153554	-0.00297898	-7.77153e-05	-0.0547795	0.0687236	-0.0967423	0.000774254	0.094699	-0.00153554	-0.00297898	-7.77153e-05	-0.055039	0.0687236	-0.0466107	0.000774254	0.094699	-0.00153554	-0.00297898	-7.77153e-05	-0.0550204	0.0687236	-0.0462699	0.000774254	0.094699	-0.00153554	-0.00297898	-7.77153e-05	-0.0550197	0.0681145	-0.0462624	0.000774254	0.0942843	-0.00153554	-0.00297898	-7.77153e-05	-0.0550196	0.0680267	-0.0462767	0.000774254	0.0942301	-0.00153554	-0.00297898	-7.77153e-05	-0.0550196	0.0680081	-0.0462763	0.000774254	0.0942248	-0.00153554	-0.00297898	-7.77153e-05	-0.0550196	0.0680032	-0.0462101	0.000774254	0.0942244	-0.00153554	-0.00297898	-7.77153e-05	-0.0550196	0.0680018	-0.0462033	0.000774254	0.0942243	0	0	0	0	0	0	0	0	-0.331284	-0.331284	-0.331284	-0.331284	-0.331284	-0.331284	-0.331284	-0.331284	-0.330258	-0.330258	-0.330258	-0.330258	-0.330258	-0.330258	-0.330258	-0.330258	-0.329947	-0.329947	-0.329947	-0.329947	-0.329947	-0.329947	-0.329947	-0.329947	-0.331954	-0.331954	-0.331954	-0.331954	-0.331954	-0.331954	-0.331954	-0.331954	-0.331968	-0.331968	-0.331968	-0.331968	-0.331968	-0.331968	-0.331968	-0.331968	-0.331966	-0.331966	-0.331966	-0.331966	-0.331966	-0.331966	-0.331966	-0.331966	-0.331966	-0.331966	-0.331966	-0.331966	-0.331966	-0.331966	-0.331966	-0.331966	-0.331966	-0.331966	-0.331966	-0.331966	-0.331966	-0.331966	-0.331966	-0.331966	-0.331966	-0.331966	-0.331966	-0.331966	-0.331966	-0.331966	-0.331966	-0.331966	-0.524978	-0.166508	-0.11112	-0.465527	-0.427231	-0.403914	-0.220226	-0.872424	-0.54736	-0.174647	-0.263617	-0.321258	-0.432953	-0.733905	-0.935459	-1.21994	-0.550782	-0.178698	-0.385947	-0.390654	-0.339411	-0.491136	-0.887198	-1.21757	-0.551337	-0.181599	-0.583831	-0.289771	-0.343954	-0.739412	-0.885493	-1.21893	-0.556252	-0.177963	-0.529724	-0.368276	-0.334796	-0.384947	-0.884318	-1.20932	-0.508463	-0.177628	-0.546295	-0.24437	-0.328889	-0.291468	-0.886417	-1.05763	-0.439844	-0.177591	-0.528716	-0.244922	-0.328498	-0.292593	-0.886454	-0.951287	-0.444055	-0.177844	-0.51755	-0.246577	-0.323159	-0.293827	-0.886435	-0.901308	-0.446588	-0.178528	-0.544559	-0.246734	-0.32266	-0.293809	-0.886446	-0.906898	-0.384067	-0.174631	-0.52048	-0.246745	-0.316438	-0.293809	-0.886438	-1.08505	-0.148213	-0.115726	-0.654676	-0.243219	-0.301231	-0.29228	-0.886602	-0.780808	-0.138509	-0.0455432	-0.514277	-0.242911	-0.152899	-0.292261	-0.887067	-0.279532	-0.0470756	-0.0278979	-0.330584	-0.24287	-0.0814957	-0.292257	-0.805732	-0.283075	-0.016519	-0.0279682	-0.0525151	-0.242866	-0.0801599	-0.292257	-0.733491	-0.284992	-0.0163037	-0.0251276	-0.0362659	-0.242865	-0.0617347	-0.292257	-0.31469	-0.25464	-0.0164698	-0.0279933	-0.00238848	-0.242865	-0.0790902	-0.292257	-0.0217137	-0.108803	-0.0164734	-0.0279903	-0.000699742	-0.245766	-0.0800738	-0.293474	-0.0250778	-0.1068	-0.0164739	-0.0279905	-0.00110867	-0.245866	-0.080097	-0.293477	-0.0251578	-0.106775	-0.016474	-0.0279906	-0.0021354	-0.24331	-0.0800975	-0.293476	-0.0251584	-0.106775	-0.016474	-0.0279906	-0.00213072	-0.242736	-0.0800975	-0.293476	-0.0251584	-0.104628	-0.016474	-0.0280589	-0.00213103	-0.242524	-0.0804832	-0.292842	-0.0251584	-0.105925	-0.016474	-0.0280588	-0.00213379	-0.242432	-0.0804832	-0.292733	-0.0251834	-0.106027	-0.016474	-0.0280588	-0.00213369	-0.242391	-0.0804832	-0.2927	-0.0251835	-0.106021	-0.0153085	-0.0280588	-0.00213983	-0.242372	-0.0804832	-0.292689	-0.0251835	-0.106022	-0.0138202	-0.0280588	-0.00213983	-0.245421	-0.0804832	-0.292686	-0.0251835	-0.106022	-0.0104821	-0.0280588	-0.00213983	-0.245409	-0.0804832	-0.292684	-0.0251835	-0.106571	-0.00649866	-0.0280588	-0.00213983	-0.245405	-0.0804832	-0.293356	-0.0251835	-0.10657	-0.00648033	-0.0280588	-0.00213983	-0.189967	-0.0804832	-0.293343	-0.0251835	-0.10657	-0.00648014	-0.0280588	-0.00213983	-0.17317	-0.0804832	-0.293342	-0.0251835	-0.10657	-0.00648063	-0.0280588	-0.00213983	-0.174054	-0.0804832	-0.293342	-0.0251835	-0.10657	-0.00648064	-0.0280588	-0.00213983	-0.174944	-0.0804832	-0.292084	-0.0251835	-0.10657	-0.00648064	-0.0280588	-0.00213983	-0.175783	-0.0804832	-0.289884	-0.0251835	-0.10657	-0.00648064	-0.0280588	-0.00213983	-0.176488	-0.0804832	-0.28337	-0.0251835	-0.10657	-0.00648064	-0.0280588	-0.00213983	-0.181939	-0.0804832	-0.379203	-0.0251835	-0.10657	-0.00648064	-0.0280588	-0.00213983	-0.182047	-0.0804832	-0.385372	-0.0251835	-0.10657	-0.00648064	-0.0280588	-0.00213983	-0.182048	-0.0797511	-0.385327	-0.0251835	-0.106118	-0.00648064	-0.0280588	-0.00213983	-0.182048	-0.079643	-0.385832	-0.0251835	-0.106061	-0.00648064	-0.0280588	-0.00213983	-0.182048	-0.0796198	-0.385829	-0.0251835	-0.106055	-0.00648064	-0.0280588	-0.00213983	-0.182048	-0.0796136	-0.383441	-0.0251835	-0.106054	-0.00648064	-0.0280588	-0.00213983	-0.182048	-0.0796118	-0.383299	-0.0251835	-0.106054	0	0	0	0	0	0	0	0	-0.160568	-0.160568	-0.160568	-0.160568	-0.160568	-0.160568	-0.160568	-0.160568	-0.158005	-0.158005	-0.158005	-0.158005	-0.158005	-0.158005	-0.158005	-0.158005	-0.157648	-0.157648	-0.157648	-0.157648	-0.157648	-0.157648	-0.157648	-0.157648	-0.161291	-0.161291	-0.161291	-0.161291	-0.161291	-0.161291	-0.161291	-0.161291	-0.161298	-0.161298	-0.161298	-0.161298	-0.161298	-0.161298	-0.161298	-0.161298	-0.161296	-0.161296	-0.161296	-0.161296	-0.161296	-0.161296	-0.161296	-0.161296	-0.161296	-0.161296	-0.161296	-0.161296	-0.161296	-0.161296	-0.161296	-0.161296	-0.161296	-0.161296	-0.161296	-0.161296	-0.161296	-0.161296	-0.161296	-0.161296	-0.161296	-0.161296	-0.161296	-0.161296	-0.161296	-0.161296	-0.161296	-0.161296	0.0774119	-0.398008	-0.162601	0.385779	-0.575557	0.494266	0.22667	-0.705385	0.0755292	-0.476278	-0.37382	0.443536	-0.504405	-0.073816	-0.444281	-0.909229	0.065897	-0.498309	-0.710913	0.531873	-0.64879	0.503259	-0.234141	-0.90748	0.0629211	-0.488535	-1.15875	0.407008	-0.638578	0.357213	-0.257475	-0.908391	0.0497306	-0.497747	-1.15639	0.503736	-0.650239	0.547449	-0.257118	-0.888139	0.00085493	-0.499474	-1.16264	0.319163	-0.637553	0.248074	-0.260326	-0.59277	-0.0905684	-0.499343	-1.13112	0.31543	-0.637072	0.239654	-0.259546	-0.385766	-0.0966708	-0.500366	-1.14833	0.316332	-0.628638	0.252281	-0.259512	-0.288495	-0.0795776	-0.501456	-1.10793	0.316491	-0.62779	0.253457	-0.259532	-0.299525	0.464866	-0.491163	-1.14391	0.316496	-0.615177	0.253508	-0.259519	-0.651322	-0.193514	-0.320371	-0.948098	0.310022	-0.584709	0.251115	-0.259885	-0.614504	-0.114244	-0.126478	-1.15296	0.309421	-0.281136	0.25113	-0.262539	-0.501625	-0.0254977	-0.0762765	-0.757722	0.309336	-0.160803	0.251123	-0.328174	-0.517711	-0.000672346	-0.0764747	-0.127507	0.309328	-0.158546	0.251124	-0.297485	-0.522538	-0.000704914	-0.0682084	-0.100083	0.309327	-0.121862	0.251124	-0.137819	-0.48977	-0.00112219	-0.0765428	-0.00564333	0.309326	-0.156412	0.251124	-0.013673	-0.207122	-0.00112118	-0.0765323	-0.00123332	0.314671	-0.158376	0.252845	-0.0132929	-0.203183	-0.001121	-0.076533	-0.00222452	0.314866	-0.158422	0.252841	-0.0133107	-0.203131	-0.00112098	-0.076533	-0.00478633	0.311892	-0.158423	0.252843	-0.0133106	-0.203133	-0.00112098	-0.076533	-0.00477415	0.31135	-0.158423	0.252842	-0.0133106	-0.198889	-0.00112097	-0.0767265	-0.00477508	0.311163	-0.159187	0.250903	-0.0133106	-0.201488	-0.00112097	-0.0767264	-0.00478273	0.311082	-0.159187	0.250348	-0.0133194	-0.201686	-0.00112097	-0.0767264	-0.00478244	0.311046	-0.159187	0.250179	-0.0133194	-0.201674	-0.00147535	-0.0767264	-0.0047994	0.31103	-0.159187	0.250121	-0.0133194	-0.201677	-0.00195638	-0.0767264	-0.0047994	0.314099	-0.159187	0.250101	-0.0133194	-0.201676	-0.00284441	-0.0767264	-0.0047994	0.314064	-0.159187	0.250094	-0.0133194	-0.20273	-0.00376826	-0.0767264	-0.0047994	0.314062	-0.159187	0.252543	-0.0133194	-0.202729	-0.00386638	-0.0767264	-0.0047994	0.198981	-0.159187	0.252527	-0.0133194	-0.202729	-0.0038662	-0.0767264	-0.0047994	0.150956	-0.159187	0.252528	-0.0133194	-0.202729	-0.00388144	-0.0767264	-0.0047994	0.151322	-0.159187	0.252527	-0.0133194	-0.202729	-0.00388144	-0.0767264	-0.0047994	0.151699	-0.159187	0.246562	-0.0133194	-0.202729	-0.00388144	-0.0767264	-0.0047994	0.152046	-0.159187	0.235462	-0.0133194	-0.202729	-0.00388144	-0.0767264	-0.0047994	0.152334	-0.159187	0.191538	-0.0133194	-0.202729	-0.00388144	-0.0767264	-0.0047994	0.153933	-0.159187	-0.0470174	-0.0133194	-0.202729	-0.00388144	-0.0767264	-0.0047994	0.153909	-0.159187	-0.0518048	-0.0133194	-0.202729	-0.00388144	-0.0767264	-0.0047994	0.153908	-0.157723	-0.0518071	-0.0133194	-0.201847	-0.00388144	-0.0767264	-0.0047994	0.153908	-0.157505	-0.0520443	-0.0133194	-0.201733	-0.00388144	-0.0767264	-0.0047994	0.153908	-0.157458	-0.052044	-0.0133194	-0.201722	-0.00388144	-0.0767264	-0.0047994	0.153908	-0.157445	-0.0509161	-0.0133194	-0.201721	-0.00388144	-0.0767264	-0.0047994	0.153908	-0.157442	-0.0508595	-0.0133194	-0.20172	0	0	0	0	0	0	0	0	-0.0601438	-0.0601438	-0.0601438	-0.0601438	-0.0601438	-0.0601438	-0.0601438	-0.0601438	-0.0614091	-0.0614091	-0.0614091	-0.0614091	-0.0614091	-0.0614091	-0.0614091	-0.0614091	-0.0620272	-0.0620272	-0.0620272	-0.0620272	-0.0620272	-0.0620272	-0.0620272	-0.0620272	-0.0600868	-0.0600868	-0.0600868	-0.0600868	-0.0600868	-0.0600868	-0.0600868	-0.0600868	-0.0600792	-0.0600792	-0.0600792	-0.0600792	-0.0600792	-0.0600792	-0.0600792	-0.0600792	-0.0600787	-0.0600787	-0.0600787	-0.0600787	-0.0600787	-0.0600787	-0.0600787	-0.0600787	-0.0600786	-0.0600786	-0.0600786	-0.0600786	-0.0600786	-0.0600786	-0.0600786	-0.0600786	-0.0600787	-0.0600787	-0.0600787	-0.0600787	-0.0600787	-0.0600787	-0.0600787	-0.0600787	-0.0600787	-0.0600787	-0.0600787	-0.0600787	-0.0600787	-0.0600787	-0.0600787	-0.0600787	-0.145104	-0.622966	0.0209229	0.491565	0.33527	0.532697	0.252568	-0.00853336	-0.163524	-0.789311	0.245032	0.524447	0.627992	-0.42422	-0.556753	-0.113652	-0.179588	-0.827734	0.450932	0.599842	0.638081	0.508328	-0.730105	-0.11323	-0.184292	-0.814492	-0.227352	0.47438	0.661747	0.194671	-0.763939	-0.113553	-0.206344	-0.826881	-0.196934	0.57603	0.649528	0.619163	-0.762938	-0.134804	-0.25465	-0.827944	-0.212571	0.400134	0.635641	0.229228	-0.762698	-0.429557	-0.355503	-0.827143	-0.158642	0.401438	0.635044	0.216637	-0.762867	-0.636066	-0.366929	-0.825194	-0.178434	0.404244	0.623556	0.234351	-0.762905	-0.732913	-0.342579	-0.821257	-0.132151	0.404512	0.622324	0.23606	-0.76288	-0.721851	0.496615	-0.808407	-0.173285	0.404531	0.610107	0.236133	-0.762894	-0.367591	-0.361894	-0.499412	0.0493226	0.398856	0.580427	0.233366	-0.762435	-0.0174618	-0.239338	-0.206892	-0.183908	0.398362	0.289929	0.233396	-0.757399	0.470891	-0.0615318	-0.125505	-0.524677	0.398297	0.131605	0.233387	-0.460802	0.493342	-0.00925898	-0.125832	-0.0919382	0.398291	0.127022	0.233388	-0.422404	0.498922	-0.00919755	-0.11244	-0.15766	0.39829	0.0965178	0.233388	-0.161815	0.484536	-0.00990087	-0.12594	-0.00504825	0.39829	0.125334	0.233388	-0.00998728	0.203398	-0.00990122	-0.125925	0.000386418	0.402955	0.126896	0.235327	-0.0151434	0.199441	-0.00990122	-0.125926	-0.00187493	0.403116	0.126933	0.23532	-0.0152391	0.199387	-0.00990122	-0.125926	-0.00673976	0.398854	0.126934	0.235322	-0.0152402	0.199388	-0.00990123	-0.125926	-0.00672192	0.397881	0.126934	0.235322	-0.0152401	0.19511	-0.00990122	-0.126243	-0.00672334	0.397521	0.127575	0.232792	-0.0152402	0.197755	-0.00990122	-0.126243	-0.00673527	0.397365	0.127575	0.232036	-0.0152597	0.197952	-0.00990122	-0.126243	-0.00673477	0.397295	0.127575	0.231804	-0.0152598	0.19794	-0.0098283	-0.126243	-0.00676609	0.397264	0.127575	0.231725	-0.0152598	0.197943	-0.00977163	-0.126243	-0.0067661	0.402393	0.127575	0.231698	-0.0152598	0.197942	-0.0093116	-0.126243	-0.0067661	0.402375	0.127575	0.231689	-0.0152598	0.198983	-0.0077375	-0.126243	-0.0067661	0.402369	0.127575	0.234944	-0.0152598	0.198982	-0.00767915	-0.126243	-0.0067661	0.307677	0.127575	0.234927	-0.0152598	0.198982	-0.00767876	-0.126243	-0.0067661	0.276364	0.127575	0.234929	-0.0152598	0.198982	-0.00769901	-0.126243	-0.0067661	0.277965	0.127575	0.234928	-0.0152598	0.198982	-0.00769902	-0.126243	-0.0067661	0.279578	0.127575	0.226824	-0.0152598	0.198982	-0.00769902	-0.126243	-0.0067661	0.2811	0.127575	0.211721	-0.0152598	0.198982	-0.00769902	-0.126243	-0.0067661	0.282379	0.127575	0.151046	-0.0152598	0.198982	-0.00769902	-0.126243	-0.0067661	0.292258	0.127575	-0.235927	-0.0152598	0.198982	-0.00769902	-0.126243	-0.0067661	0.292459	0.127575	-0.24557	-0.0152598	0.198982	-0.00769902	-0.126243	-0.0067661	0.29246	0.126521	-0.245554	-0.0152598	0.198102	-0.00769902	-0.126243	-0.0067661	0.29246	0.126379	-0.246119	-0.0152598	0.197986	-0.00769902	-0.126243	-0.0067661	0.29246	0.126351	-0.246118	-0.0152598	0.197974	-0.00769902	-0.126243	-0.0067661	0.29246	0.126343	-0.243432	-0.0152598	0.197974	-0.00769902	-0.126243	-0.0067661	0.29246	0.126341	-0.243287	-0.0152598	0.197973	0	0	0	0	0	0	0	0	0.12271	0.12271	0.12271	0.12271	0.12271	0.12271	0.12271	0.12271	0.123826	0.123826	0.123826	0.123826	0.123826	0.123826	0.123826	0.123826	0.123897	0.123897	0.123897	0.123897	0.123897	0.123897	0.123897	0.123897	0.122984	0.122984	0.122984	0.122984	0.122984	0.122984	0.122984	0.122984	0.122996	0.122996	0.122996	0.122996	0.122996	0.122996	0.122996	0.122996	0.122995	0.122995	0.122995	0.122995	0.122995	0.122995	0.122995	0.122995	0.122995	0.122995	0.122995	0.122995	0.122995	0.122995	0.122995	0.122995	0.122995	0.122995	0.122995	0.122995	0.122995	0.122995	0.122995	0.122995	0.122995	0.122995	0.122995	0.122995	0.122995	0.122995	0.122995	0.122995	0.0225391	-0.479937	-0.00204479	0.613608	0.167881	0.566379	0.309895	0.46957	0.0136768	-0.616618	0.104692	0.524423	0.271914	0.536879	0.512141	0.681067	0.00111554	-0.647196	0.0419807	0.629273	0.135906	0.690886	0.562317	0.679826	-0.00268803	-0.635785	-0.455351	0.475874	0.148163	0.80101	0.546816	0.680585	-0.0198879	-0.647126	-0.505347	0.595392	0.134964	0.633348	0.546139	0.676932	-0.0738003	-0.648492	-0.496833	0.391637	0.132231	0.379764	0.546053	0.615979	-0.177725	-0.647993	-0.492001	0.390804	0.131944	0.375611	0.546758	0.573236	-0.186107	-0.647301	-0.510446	0.392963	0.127725	0.384169	0.546746	0.553174	-0.164987	-0.645467	-0.465193	0.393197	0.127309	0.384861	0.546754	0.555394	0.524094	-0.634486	-0.504548	0.393211	0.124942	0.384891	0.546749	0.626297	-0.263586	-0.397833	-0.282645	0.386851	0.119116	0.382246	0.546834	0.43171	-0.16313	-0.161996	-0.516347	0.386281	0.0644471	0.38224	0.547155	0.117887	-0.0387699	-0.0974858	-0.566888	0.386204	0.0172148	0.382232	0.496494	0.118115	-0.00320391	-0.0977423	-0.0977252	0.386196	0.0154443	0.382232	0.451981	0.118743	-0.00321155	-0.0870388	-0.125158	0.386195	0.0113303	0.382232	0.19235	0.103118	-0.00375702	-0.0978269	-0.00480122	0.386195	0.0152486	0.382232	0.0100986	0.0443406	-0.00375634	-0.0978136	-0.000202506	0.391434	0.0154327	0.384228	0.0122864	0.0435404	-0.0037562	-0.0978145	-0.00183171	0.39162	0.0154373	0.384228	0.0123284	0.0435308	-0.00375618	-0.0978145	-0.00548577	0.387665	0.0154374	0.384229	0.0123289	0.0435311	-0.00375618	-0.0978145	-0.00547134	0.386821	0.0154374	0.384229	0.0123289	0.0426763	-0.00375617	-0.0980645	-0.00547248	0.386516	0.0155267	0.382561	0.0123289	0.043188	-0.00375617	-0.0980644	-0.00548198	0.386383	0.0155265	0.382141	0.0123428	0.0432292	-0.00375617	-0.0980644	-0.00548159	0.386324	0.0155265	0.382013	0.0123428	0.0432265	-0.0040106	-0.0980644	-0.00550538	0.386297	0.0155265	0.38197	0.0123428	0.0432271	-0.00436252	-0.0980644	-0.00550539	0.390835	0.0155265	0.381955	0.0123428	0.0432269	-0.00483486	-0.0980644	-0.00550539	0.390809	0.0155265	0.38195	0.0123428	0.0434495	-0.00370203	-0.0980644	-0.00550539	0.390804	0.0155265	0.383954	0.0123428	0.0434493	-0.00343437	-0.0980644	-0.00550539	0.285043	0.0155265	0.383933	0.0123428	0.0434493	-0.00343408	-0.0980644	-0.00550539	0.247549	0.0155265	0.383933	0.0123428	0.0434493	-0.00345381	-0.0980644	-0.00550539	0.248685	0.0155265	0.383933	0.0123428	0.0434493	-0.00345382	-0.0980644	-0.00550539	0.249831	0.0155265	0.37935	0.0123428	0.0434493	-0.00345382	-0.0980644	-0.00550539	0.250908	0.0155265	0.37094	0.0123428	0.0434493	-0.00345382	-0.0980644	-0.00550539	0.251813	0.0155265	0.339401	0.0123428	0.0434493	-0.00345382	-0.0980644	-0.00550539	0.25856	0.0155265	0.27213	0.0123428	0.0434493	-0.00345382	-0.0980644	-0.00550539	0.258674	0.0155265	0.274144	0.0123428	0.0434493	-0.00345382	-0.0980644	-0.00550539	0.258674	0.015454	0.274108	0.0123428	0.0432677	-0.00345382	-0.0980644	-0.00550539	0.258674	0.0154513	0.274365	0.0123428	0.0432449	-0.00345382	-0.0980644	-0.00550539	0.258674	0.0154519	0.274363	0.0123428	0.0432426	-0.00345382	-0.0980644	-0.00550539	0.258674	0.0154521	0.273148	0.0123428	0.0432424	-0.00345382	-0.0980644	-0.00550539	0.258674	0.0154522	0.27307	0.0123428	0.0432424	0	0	0	0	0	0	0	0	-0.209626	-0.209626	-0.209626	-0.209626	-0.209626	-0.209626	-0.209626	-0.209626	-0.206091	-0.206091	-0.206091	-0.206091	-0.206091	-0.206091	-0.206091	-0.206091	-0.205429	-0.205429	-0.205429	-0.205429	-0.205429	-0.205429	-0.205429	-0.205429	-0.210537	-0.210537	-0.210537	-0.210537	-0.210537	-0.210537	-0.210537	-0.210537	-0.210549	-0.210549	-0.210549	-0.210549	-0.210549	-0.210549	-0.210549	-0.210549	-0.210546	-0.210546	-0.210546	-0.210546	-0.210546	-0.210546	-0.210546	-0.210546	-0.210546	-0.210546	-0.210546	-0.210546	-0.210546	-0.210546	-0.210546	-0.210546	-0.210546	-0.210546	-0.210546	-0.210546	-0.210546	-0.210546	-0.210546	-0.210546	-0.210546	-0.210546	-0.210546	-0.210546	-0.210546	-0.210546	-0.210546	-0.210546	0.0241749	-0.318698	-0.206631	0.231617	-0.803463	0.343307	0.153211	-0.890461	0.0224397	-0.366815	-0.528338	0.303409	-0.81092	-0.0332561	-0.436825	-1.12553	0.015067	-0.382554	-0.993855	0.372225	-0.966936	0.357126	-0.136533	-1.12342	0.0128186	-0.375562	-1.35713	0.281096	-0.963112	0.261782	-0.152242	-1.12449	0.00269154	-0.382061	-1.35894	0.350241	-0.971383	0.384483	-0.152013	-1.09401	-0.0307999	-0.383676	-1.3631	0.209801	-0.952179	0.1772	-0.15602	-0.652902	-0.0947207	-0.383729	-1.34226	0.205116	-0.951413	0.171458	-0.155045	-0.343773	-0.0994601	-0.385448	-1.35427	0.205082	-0.937892	0.180107	-0.154993	-0.198572	-0.0869538	-0.387845	-1.32597	0.205162	-0.936514	0.18091	-0.155025	-0.215053	0.322456	-0.378791	-1.35108	0.20516	-0.917824	0.180945	-0.155005	-0.741148	-0.153255	-0.254698	-1.21374	0.199993	-0.872597	0.179266	-0.155576	-0.774201	-0.0936258	-0.0979185	-1.3575	0.1995	-0.423952	0.179275	-0.160157	-0.742386	-0.0218998	-0.0588795	-0.785187	0.199429	-0.232352	0.17927	-0.316871	-0.767866	-0.00153153	-0.0590323	-0.130558	0.199422	-0.228334	0.179271	-0.286137	-0.775248	-0.00154277	-0.0526053	-0.0791559	0.199421	-0.175228	0.179271	-0.14032	-0.730477	-0.00186363	-0.059086	-0.00552743	0.199421	-0.225269	0.179271	-0.0149475	-0.308572	-0.00186309	-0.0590773	-0.00163316	0.203695	-0.228092	0.180482	-0.0133052	-0.302684	-0.001863	-0.0590778	-0.00224424	0.203853	-0.228159	0.180479	-0.0133053	-0.302606	-0.00186298	-0.0590778	-0.00407251	0.202096	-0.22816	0.18048	-0.0133048	-0.302608	-0.00186298	-0.0590778	-0.00406249	0.201848	-0.22816	0.18048	-0.0133049	-0.296261	-0.00186298	-0.0592273	-0.00406322	0.201771	-0.229269	0.179142	-0.0133049	-0.300154	-0.00186298	-0.0592273	-0.0040693	0.201739	-0.229269	0.178761	-0.0133116	-0.30045	-0.00186298	-0.0592273	-0.00406909	0.201724	-0.229269	0.178644	-0.0133116	-0.300432	-0.00205691	-0.0592273	-0.00408129	0.201717	-0.229269	0.178605	-0.0133116	-0.300435	-0.00232671	-0.0592273	-0.0040813	0.20326	-0.229269	0.178591	-0.0133116	-0.300435	-0.00279683	-0.0592273	-0.0040813	0.203227	-0.229269	0.178586	-0.0133116	-0.302006	-0.00334918	-0.0592273	-0.0040813	0.203228	-0.229269	0.180272	-0.0133116	-0.302005	-0.00343996	-0.0592273	-0.0040813	0.108674	-0.229269	0.18026	-0.0133116	-0.302005	-0.00343982	-0.0592273	-0.0040813	0.0659828	-0.229269	0.180261	-0.0133116	-0.302005	-0.00345212	-0.0592273	-0.0040813	0.0658041	-0.229269	0.180261	-0.0133116	-0.302005	-0.00345212	-0.0592273	-0.0040813	0.0656329	-0.229269	0.176167	-0.0133116	-0.302005	-0.00345212	-0.0592273	-0.0040813	0.0654621	-0.229269	0.168541	-0.0133116	-0.302005	-0.00345212	-0.0592273	-0.0040813	0.0653138	-0.229269	0.138406	-0.0133116	-0.302005	-0.00345212	-0.0592273	-0.0040813	0.0634665	-0.229269	-0.0219634	-0.0133116	-0.302005	-0.00345212	-0.0592273	-0.0040813	0.0633657	-0.229269	-0.0250694	-0.0133116	-0.302005	-0.00345212	-0.0592273	-0.0040813	0.0633636	-0.227192	-0.0250722	-0.0133116	-0.300688	-0.00345212	-0.0592273	-0.0040813	0.0633636	-0.226887	-0.0252207	-0.0133116	-0.300516	-0.00345212	-0.0592273	-0.0040813	0.0633636	-0.226822	-0.0252206	-0.0133116	-0.300499	-0.00345212	-0.0592273	-0.0040813	0.0633636	-0.226804	-0.0245138	-0.0133116	-0.300498	-0.00345212	-0.0592273	-0.0040813	0.0633636	-0.2268	-0.0244789	-0.0133116	-0.300498	0	0	0	0	0	0	0	0	-0.105531	-0.105531	-0.105531	-0.105531	-0.105531	-0.105531	-0.105531	-0.105531	-0.103843	-0.103843	-0.103843	-0.103843	-0.103843	-0.103843	-0.103843	-0.103843	-0.103615	-0.103615	-0.103615	-0.103615	-0.103615	-0.103615	-0.103615	-0.103615	-0.10614	-0.10614	-0.10614	-0.10614	-0.10614	-0.10614	-0.10614	-0.10614	-0.106148	-0.106148	-0.106148	-0.106148	-0.106148	-0.106148	-0.106148	-0.106148	-0.106145	-0.106145	-0.106145	-0.106145	-0.106145	-0.106145	-0.106145	-0.106145	-0.106145	-0.106145	-0.106145	-0.106145	-0.106145	-0.106145	-0.106145	-0.106145	-0.106145	-0.106145	-0.106145	-0.106145	-0.106145	-0.106145	-0.106145	-0.106145	-0.106145	-0.106145	-0.106145	-0.106145	-0.106145	-0.106145	-0.106145	-0.106145	0.224379	-0.115479	-0.121648	0.238587	-0.499518	0.343332	0.146408	-0.613132	0.233385	-0.126788	-0.327194	0.288053	-0.479029	-0.0724451	-0.353522	-0.792329	0.230828	-0.132952	-0.589558	0.347359	-0.587312	0.325372	-0.185546	-0.790845	0.22985	-0.127824	-0.734938	0.265222	-0.581808	0.218415	-0.201196	-0.791627	0.226417	-0.132679	-0.728082	0.328589	-0.589872	0.358482	-0.200935	-0.773229	0.189145	-0.133831	-0.732456	0.20477	-0.578113	0.158826	-0.203341	-0.505318	0.127149	-0.133943	-0.710547	0.201699	-0.577638	0.153093	-0.202881	-0.317562	0.126345	-0.135173	-0.722161	0.20209	-0.569182	0.161592	-0.202849	-0.229349	0.134033	-0.136859	-0.695498	0.202186	-0.568322	0.162388	-0.202868	-0.239353	0.327906	-0.133085	-0.719652	0.202187	-0.556912	0.162423	-0.202856	-0.558528	-0.0220742	-0.0935649	-0.59052	0.197746	-0.529353	0.16085	-0.203201	-0.537395	0.00591275	-0.0347122	-0.724956	0.19733	-0.255344	0.160861	-0.205821	-0.454051	0.0073128	-0.0208824	-0.374812	0.197271	-0.138883	0.160856	-0.276323	-0.468845	0.00583592	-0.020936	-0.0629511	0.197265	-0.136292	0.160857	-0.25029	-0.473247	0.00574239	-0.0186737	-0.0287942	0.197264	-0.104472	0.160857	-0.116784	-0.444106	0.00563765	-0.0209556	-0.0025474	0.197264	-0.134461	0.160857	-0.0107052	-0.187763	0.00563942	-0.0209524	-0.000889613	0.200933	-0.136149	0.161984	-0.01018	-0.18419	0.00563969	-0.0209526	-0.000981876	0.201067	-0.136188	0.161981	-0.0101895	-0.184143	0.00563972	-0.0209526	-0.00148331	0.199215	-0.136189	0.161983	-0.0101893	-0.184144	0.00563973	-0.0209526	-0.00147953	0.1989	-0.136189	0.161982	-0.0101893	-0.180293	0.00563973	-0.0210052	-0.00147981	0.198794	-0.136854	0.160691	-0.0101893	-0.182652	0.00563973	-0.0210052	-0.00148205	0.198748	-0.136853	0.160319	-0.0101958	-0.182832	0.00563973	-0.0210052	-0.00148197	0.198728	-0.136853	0.160206	-0.0101958	-0.182821	0.00505842	-0.0210052	-0.00148568	0.198719	-0.136853	0.160167	-0.0101958	-0.182823	0.00430097	-0.0210052	-0.00148568	0.200546	-0.136853	0.160154	-0.0101958	-0.182823	0.00264382	-0.0210052	-0.00148568	0.200521	-0.136853	0.160149	-0.0101958	-0.183778	5.50765e-05	-0.0210052	-0.00148568	0.20052	-0.136853	0.161783	-0.0101958	-0.183777	-0.00015949	-0.0210052	-0.00148568	0.120534	-0.136853	0.161773	-0.0101958	-0.183777	-0.000159504	-0.0210052	-0.00148568	0.086085	-0.136853	0.161774	-0.0101958	-0.183777	-0.000165171	-0.0210052	-0.00148568	0.0861891	-0.136853	0.161773	-0.0101958	-0.183777	-0.00016517	-0.0210052	-0.00148568	0.0863004	-0.136853	0.157781	-0.0101958	-0.183777	-0.00016517	-0.0210052	-0.00148568	0.0863988	-0.136853	0.150346	-0.0101958	-0.183777	-0.00016517	-0.0210052	-0.00148568	0.0864782	-0.136853	0.120852	-0.0101958	-0.183777	-0.00016517	-0.0210052	-0.00148568	0.0865987	-0.136853	-0.0433941	-0.0101958	-0.183777	-0.00016517	-0.0210052	-0.00148568	0.0865569	-0.136853	-0.0468204	-0.0101958	-0.183777	-0.00016517	-0.0210052	-0.00148568	0.0865555	-0.135624	-0.0468206	-0.0101958	-0.182978	-0.00016517	-0.0210052	-0.00148568	0.0865555	-0.135444	-0.0469965	-0.0101958	-0.182874	-0.00016517	-0.0210052	-0.00148568	0.0865555	-0.135406	-0.0469962	-0.0101958	-0.182864	-0.00016517	-0.0210052	-0.00148568	0.0865555	-0.135396	-0.0461603	-0.0101958	-0.182863	-0.00016517	-0.0210052	-0.00148568	0.0865555	-0.135393	-0.0461177	-0.0101958	-0.182863	0	0	0	0	0	0	0	0	0.215481	0.215481	0.215481	0.215481	0.215481	0.215481	0.215481	0.215481	0.211188	0.211188	0.211188	0.211188	0.211188	0.211188	0.211188	0.211188	0.209835	0.209835	0.209835	0.209835	0.209835	0.209835	0.209835	0.209835	0.215357	0.215357	0.215357	0.215357	0.215357	0.215357	0.215357	0.215357	0.215356	0.215356	0.215356	0.215356	0.215356	0.215356	0.215356	0.215356	0.215358	0.215358	0.215358	0.215358	0.215358	0.215358	0.215358	0.215358	0.215358	0.215358	0.215358	0.215358	0.215358	0.215358	0.215358	0.215358	0.215358	0.215358	0.215358	0.215358	0.215358	0.215358	0.215358	0.215358	0.215358	0.215358	0.215358	0.215358	0.215358	0.215358	0.215358	0.215358	1.46897	0.778503	0.091518	0.479021	0.119906	0.698945	0.256738	-0.259845	1.5429	0.954764	0.0850595	0.501125	0.247192	-0.351016	-0.449954	-0.444393	1.56208	0.991711	0.357504	0.580024	0.216245	0.501607	-0.630136	-0.443607	1.56652	0.992657	1.13993	0.455341	0.232777	0.221599	-0.661497	-0.444174	1.5934	0.991248	1.19692	0.556051	0.217258	0.598673	-0.660784	-0.451714	1.49829	0.990856	1.18661	0.377516	0.213777	0.229972	-0.659312	-0.550103	1.38165	0.990168	1.23663	0.377384	0.213708	0.218295	-0.660602	-0.619023	1.4	0.989096	1.21496	0.379669	0.212952	0.234865	-0.660607	-0.651271	1.3912	0.987571	1.26097	0.37991	0.212871	0.236456	-0.660605	-0.647552	0.695565	0.969797	1.21663	0.379925	0.209053	0.236525	-0.660606	-0.52793	0.618866	0.614929	1.43823	0.373936	0.199477	0.233858	-0.660474	-0.256999	0.515756	0.248062	1.21152	0.373406	0.108031	0.233885	-0.658554	0.14539	0.162719	0.149249	1.09318	0.373334	0.0720462	0.233877	-0.469894	0.155431	0.049155	0.149641	0.178365	0.373327	0.0725707	0.233877	-0.4292	0.157598	0.0485477	0.133265	0.193567	0.373326	0.0567169	0.233877	-0.172047	0.160079	0.0494281	0.149772	0.00859164	0.373326	0.071605	0.233877	-0.00615722	0.0665903	0.0494379	0.149751	0.00121319	0.378254	0.0724874	0.235754	-0.00951766	0.065259	0.0494393	0.149752	0.00381822	0.378426	0.072508	0.235747	-0.0095746	0.0652401	0.0494395	0.149752	0.00966759	0.3745	0.0725084	0.23575	-0.00957536	0.0652405	0.0494395	0.149752	0.00964442	0.373651	0.0725084	0.235749	-0.00957535	0.0637949	0.0494395	0.150135	0.00964611	0.373341	0.0728377	0.233358	-0.00957536	0.0646983	0.0494395	0.150134	0.00966077	0.373207	0.0728379	0.232648	-0.00958865	0.0647639	0.0494395	0.150134	0.0096602	0.373147	0.0728379	0.232431	-0.00958867	0.0647601	0.0462917	0.150134	0.00969657	0.37312	0.0728379	0.232357	-0.00958867	0.0647609	0.0422751	0.150134	0.00969658	0.377679	0.0728379	0.232331	-0.00958867	0.0647607	0.0328659	0.150134	0.00969658	0.377656	0.0728379	0.232323	-0.00958867	0.065104	0.0170354	0.150134	0.00969658	0.377651	0.0728379	0.23539	-0.00958867	0.0651037	0.0159202	0.150134	0.00969658	0.274635	0.0728379	0.235373	-0.00958867	0.0651037	0.0159194	0.150134	0.00969658	0.237163	0.0728379	0.235375	-0.00958867	0.0651037	0.0159406	0.150134	0.00969658	0.238374	0.0728379	0.235375	-0.00958867	0.0651037	0.0159407	0.150134	0.00969658	0.239599	0.0728379	0.227762	-0.00958867	0.0651037	0.0159407	0.150134	0.00969658	0.240751	0.0728379	0.213577	-0.00958867	0.0651037	0.0159407	0.150134	0.00969658	0.241718	0.0728379	0.15671	-0.00958867	0.0651037	0.0159407	0.150134	0.00969658	0.248978	0.0728379	-0.198356	-0.00958867	0.0651037	0.0159407	0.150134	0.00969658	0.249107	0.0728379	-0.206991	-0.00958867	0.0651037	0.0159407	0.150134	0.00969658	0.249107	0.0720898	-0.206978	-0.00958867	0.0648095	0.0159407	0.150134	0.00969658	0.249107	0.0719698	-0.207477	-0.00958867	0.06477	0.0159407	0.150134	0.00969658	0.249107	0.0719426	-0.207476	-0.00958867	0.0647662	0.0159407	0.150134	0.00969658	0.249107	0.0719352	-0.205108	-0.00958867	0.0647659
[truncated: 74,397 more chars]
