# Supplementary material for: The Importance of Lateral Connections in the Parietal Cortex for Generating Motor Plans
Source: PLoS One. 2015 Aug 7;10(8):e0134669. doi: 10.1371/journal.pone.0134669 (PMC4529220; doi:10.1371/journal.pone.0134669)
Supplement: S1 Dataset — The complete dataset utilized in the data-dependent figures. (ZIP) [file pone.0134669.s001.zip › Champion_Data/Evolved_Flash_Task/TS_5/fblat_A10_2to4_9T1/sc_fire.txt]

0.18621	0.18621	0.18621	0.18621	0.18621	0.18621	0.18621	0.18621	0.187127	0.187127	0.187127	0.187127	0.187127	0.187127	0.187127	0.187127	0.187447	0.187447	0.187447	0.187447	0.187447	0.187447	0.187447	0.187447	0.186684	0.186684	0.186684	0.186684	0.186684	0.186684	0.186684	0.186684	0.186692	0.186692	0.186692	0.186692	0.186692	0.186692	0.186692	0.186692	0.18669	0.18669	0.18669	0.18669	0.18669	0.18669	0.18669	0.18669	0.18669	0.18669	0.18669	0.18669	0.18669	0.18669	0.18669	0.18669	0.18669	0.18669	0.18669	0.18669	0.18669	0.18669	0.18669	0.18669	0.18669	0.18669	0.18669	0.18669	0.18669	0.18669	0.18669	0.18669	0.000809446	0.0134182	0.0411892	0.119007	0.171399	0.00739479	0.0457923	0.678654	1.4535e-07	0.000988233	0.0929222	0.00223272	0.0778309	0.733476	0.918149	0.999723	2.32204e-09	0.000569163	0.0383878	0.0191936	0.00674857	0.134727	0.985849	0.997757	1.84798e-08	7.09738e-05	0.0831924	0.00117208	0.000664145	0.460088	0.999788	0.99894	3.67463e-09	3.55686e-06	0.0201452	0.0132094	0.000405617	0.00622247	0.998513	0.999979	3.65689e-08	2.42604e-06	0.0384711	0.00139297	0.00091161	0.11262	0.999391	0.999936	1.30299e-07	3.31025e-06	0.0009164	0.00132315	0.000805024	0.119125	0.999876	0.99985	9.45395e-08	2.58766e-06	0.00230412	0.00131396	0.000152372	0.11206	0.999873	0.999723	1.31639e-07	3.2024e-06	0.00107099	0.00130951	0.000133861	0.111277	0.999874	0.999644	1.80587e-07	5.13885e-06	0.00310351	0.00130968	0.000127054	0.111244	0.999873	0.99643	7.79187e-07	0.000212445	0.000341331	0.00131089	0.00012024	0.111358	0.999831	0.617644	1.16763e-06	0.000621361	0.00182362	0.00131084	9.19899e-05	0.11133	0.998337	0.0291557	7.79398e-06	0.000958727	0.000183652	0.00131101	0.000333661	0.111331	0.813679	0.0228949	3.99583e-05	0.000958536	0.000158925	0.001311	0.000354897	0.111331	0.741867	0.0221487	4.05404e-05	0.00109445	9.4561e-05	0.001311	0.000341036	0.111331	0.309848	0.00420388	4.09823e-05	0.000959341	7.17793e-05	0.001311	0.000348747	0.111331	0.0192172	0.00325898	4.09558e-05	0.00096045	6.14287e-06	0.00131092	0.000353666	0.111359	0.0238449	0.00328396	4.09521e-05	0.000960442	1.53889e-06	0.00131088	0.000353773	0.111364	0.0239407	0.00328621	4.09516e-05	0.000960442	3.58148e-06	0.00132892	0.000353775	0.111363	0.0239416	0.00328629	4.09515e-05	0.000960442	3.56544e-06	0.00133422	0.000353775	0.111363	0.0239416	0.00332821	4.09515e-05	0.000959778	3.56584e-06	0.00133628	0.000354471	0.112032	0.0239416	0.0032784	4.09515e-05	0.000959777	3.57659e-06	0.00133714	0.000354473	0.112293	0.0239678	0.00327903	4.09515e-05	0.000959777	3.57662e-06	0.00133753	0.000354473	0.112373	0.0239678	0.00327872	5.10804e-05	0.000959777	3.57933e-06	0.0013377	0.000354473	0.1124	0.0239678	0.00327877	6.95234e-05	0.000959777	3.57932e-06	0.00131266	0.000354473	0.112409	0.0239678	0.00327876	0.000163657	0.000959777	3.57932e-06	0.00131281	0.000354473	0.112412	0.0239678	0.00328931	0.00138338	0.000959777	3.57932e-06	0.0013127	0.000354473	0.111444	0.0239678	0.0032893	0.00167272	0.000959777	3.57932e-06	0.00431634	0.000354473	0.111442	0.0239678	0.0032893	0.00167274	0.000959777	3.57932e-06	0.00682582	0.000354473	0.11144	0.0239678	0.0032893	0.00167058	0.000959777	3.57932e-06	0.00679388	0.000354473	0.11144	0.0239678	0.0032893	0.00167058	0.000959777	3.57932e-06	0.00676017	0.000354473	0.114158	0.0239678	0.0032893	0.00167058	0.000959777	3.57932e-06	0.00672839	0.000354473	0.119331	0.0239678	0.0032893	0.00167058	0.000959777	3.57932e-06	0.00670191	0.000354473	0.141832	0.0239678	0.0032893	0.00167058	0.000959777	3.57932e-06	0.00652254	0.000354473	0.387085	0.0239678	0.0032893	0.00167058	0.000959777	3.57932e-06	0.00651941	0.000354473	0.395996	0.0239678	0.0032893	0.00167058	0.000959777	3.57932e-06	0.00651931	0.000353037	0.395956	0.0239678	0.00328981	0.00167058	0.000959777	3.57932e-06	0.00651931	0.00035268	0.396585	0.0239678	0.00329148	0.00167058	0.000959777	3.57932e-06	0.00651931	0.000352576	0.396582	0.0239678	0.00329157	0.00167058	0.000959777	3.57932e-06	0.00651931	0.000352547	0.393604	0.0239678	0.00329158	0.00167058	0.000959777	3.57932e-06	0.00651931	0.000352538	0.393434	0.0239678	0.00329158	0.00167058	0.000959777	3.57932e-06	0.00651931	0.000352536	0.393404	0.0239678	0.00329158	0.186438	0.186438	0.186438	0.186438	0.186438	0.186438	0.186438	0.186438	0.183975	0.183975	0.183975	0.183975	0.183975	0.183975	0.183975	0.183975	0.183373	0.183373	0.183373	0.183373	0.183373	0.183373	0.183373	0.183373	0.186503	0.186503	0.186503	0.186503	0.186503	0.186503	0.186503	0.186503	0.186501	0.186501	0.186501	0.186501	0.186501	0.186501	0.186501	0.186501	0.186501	0.186501	0.186501	0.186501	0.186501	0.186501	0.186501	0.186501	0.186501	0.186501	0.186501	0.186501	0.186501	0.186501	0.186501	0.186501	0.186501	0.186501	0.186501	0.186501	0.186501	0.186501	0.186501	0.186501	0.186501	0.186501	0.186501	0.186501	0.186501	0.186501	0.186501	0.186501	0.893302	0.771748	0.0781218	0.0158696	0.057563	0.102209	0.00820533	0.014834	0.94368	0.953445	0.0302734	0.00038456	0.000283268	0.00255894	0.0756304	0.000120555	0.962922	0.994089	0.171894	0.000236873	0.00394275	0.000138417	7.46135e-05	1.63516e-07	0.967906	0.987566	0.97828	0.000376815	0.00211655	4.68572e-05	9.75709e-05	1.71127e-05	0.994642	0.993358	0.996741	0.000855529	0.000130177	3.18677e-05	5.51464e-06	2.0591e-07	0.967786	0.993881	0.998728	0.0012324	0.00105802	3.02369e-05	0.00142307	6.45843e-06	0.957167	0.993145	0.999254	0.00137322	0.00115225	3.18037e-05	0.000606682	3.91592e-06	0.973437	0.991965	0.99779	0.00143149	0.00351396	3.60946e-05	0.000611133	4.93844e-06	0.95554	0.989762	0.998561	0.00143591	0.00377985	3.65086e-05	0.000606875	6.16571e-06	0.119736	0.972452	0.995922	0.00143642	0.00385893	3.65267e-05	0.000609232	5.02154e-05	0.537326	0.613235	0.999635	0.00143055	0.0039101	3.63666e-05	0.000577025	2.23206e-05	0.414431	0.248972	0.998807	0.00143207	0.00469049	3.63832e-05	0.000194977	8.16732e-06	0.123262	0.150252	0.985619	0.0014323	0.0219493	3.63833e-05	0.000321005	7.13124e-06	0.0322401	0.150645	0.164037	0.00143233	0.0235966	3.63835e-05	0.000389055	6.89821e-06	0.0318704	0.134335	0.193063	0.00143233	0.0191163	3.63835e-05	0.00130984	6.79923e-07	0.0327358	0.150776	0.00804765	0.00143233	0.0232768	3.63835e-05	0.0036783	1.56213e-07	0.0327414	0.150756	0.000793829	0.00143528	0.023564	3.64837e-05	0.00382929	1.50504e-07	0.0327422	0.150757	0.00337683	0.00143471	0.0235705	3.64796e-05	0.00384045	1.50405e-07	0.0327423	0.150758	0.00915991	0.00139478	0.0235706	3.64798e-05	0.00384045	1.50402e-07	0.0327423	0.150758	0.00913717	0.00138688	0.0235706	3.64797e-05	0.00384045	1.47381e-07	0.0327423	0.15114	0.00913888	0.00138347	0.0236613	3.55932e-05	0.00384045	1.50129e-07	0.0327423	0.15114	0.00915351	0.00138198	0.0236616	3.54584e-05	0.00384302	1.50181e-07	0.0327423	0.15114	0.00915293	0.00138132	0.0236616	3.54096e-05	0.00384302	1.50192e-07	0.0309578	0.15114	0.00918951	0.00138101	0.0236616	3.53933e-05	0.00384302	1.5019e-07	0.0287007	0.15114	0.00918952	0.00143233	0.0236616	3.53877e-05	0.00384302	1.50191e-07	0.0232414	0.15114	0.00918952	0.00143217	0.0236616	3.53859e-05	0.00384302	1.5014e-07	0.0136729	0.15114	0.00918952	0.0014321	0.0236616	3.6428e-05	0.00384302	1.50148e-07	0.0130332	0.15114	0.00918952	0.00103533	0.0236616	3.6427e-05	0.00384302	1.50148e-07	0.0130325	0.15114	0.00918952	0.000925908	0.0236616	3.6427e-05	0.00384302	1.50148e-07	0.0130556	0.15114	0.00918952	0.00093376	0.0236616	3.6427e-05	0.00384302	1.50148e-07	0.0130556	0.15114	0.00918952	0.000941905	0.0236616	3.42433e-05	0.00384302	1.50148e-07	0.0130556	0.15114	0.00918952	0.000949651	0.0236616	3.14467e-05	0.00384302	1.50148e-07	0.0130556	0.15114	0.00918952	0.000956196	0.0236616	2.23841e-05	0.00384302	1.50148e-07	0.0130556	0.15114	0.00918952	0.00100719	0.0236616	2.25033e-06	0.00384302	1.50148e-07	0.0130556	0.15114	0.00918952	0.00100854	0.0236616	2.11118e-06	0.00384302	1.50148e-07	0.0130556	0.15114	0.00918952	0.00100856	0.0233519	2.11024e-06	0.00384302	1.48816e-07	0.0130556	0.15114	0.00918952	0.00100856	0.023295	2.12622e-06	0.00384302	1.48737e-07	0.0130556	0.15114	0.00918952	0.00100856	0.0232811	2.12624e-06	0.00384302	1.48729e-07	0.0130556	0.15114	0.00918952	0.00100856	0.0232773	2.12998e-06	0.00384302	1.48728e-07	0.0130556	0.15114	0.00918952	0.00100856	0.0232763	2.12929e-06	0.00384302	1.48728e-07	0.0130556	0.15114	0.00918952	0.00100856	0.023276	2.12919e-06	0.00384302	1.48728e-07	0.186526	0.186526	0.186526	0.186526	0.186526	0.186526	0.186526	0.186526	0.185623	0.185623	0.185623	0.185623	0.185623	0.185623	0.185623	0.185623	0.184992	0.184992	0.184992	0.184992	0.184992	0.184992	0.184992	0.184992	0.186445	0.186445	0.186445	0.186445	0.186445	0.186445	0.186445	0.186445	0.186451	0.186451	0.186451	0.186451	0.186451	0.186451	0.186451	0.186451	0.186452	0.186452	0.186452	0.186452	0.186452	0.186452	0.186452	0.186452	0.186452	0.186452	0.186452	0.186452	0.186452	0.186452	0.186452	0.186452	0.186452	0.186452	0.186452	0.186452	0.186452	0.186452	0.186452	0.186452	0.186452	0.186452	0.186452	0.186452	0.186452	0.186452	0.186452	0.186452	0.960109	0.0205829	0.00428744	0.869187	0.0108597	0.997714	0.457497	0.000279676	0.999464	0.00821053	0.00618824	0.827057	0.17431	0.21709	0.0328191	1.57013e-06	0.999481	0.00261639	0.00865261	0.981129	0.00229857	0.979239	0.0367593	4.90235e-07	0.998611	0.0143648	0.00643117	0.752345	0.0237916	0.870718	0.00021523	1.82405e-07	0.999028	0.00249784	0.000499668	0.932371	0.000960954	0.99933	0.000157225	9.86118e-08	0.885659	0.000715345	7.16041e-05	0.615439	0.00141317	0.504697	1.02176e-05	1.10457e-05	0.709762	0.000672852	0.0407752	0.613474	0.00132846	0.492461	2.21015e-05	1.64207e-05	0.713352	0.000119379	0.00878995	0.616692	0.000830946	0.512165	2.24622e-05	0.000108731	0.728282	4.09228e-05	0.0824443	0.617058	0.000789357	0.513942	2.23361e-05	8.76855e-05	0.955445	4.81107e-05	0.0155156	0.617079	0.00119067	0.514019	2.25037e-05	1.44284e-05	0.138604	3.54454e-06	0.373803	0.606725	0.001865	0.509722	2.98191e-05	1.54945e-05	0.170624	7.05093e-07	0.000925515	0.605794	0.0133801	0.509736	0.000328541	1.46472e-05	0.0662038	3.70525e-07	0.0302761	0.605667	0.000651735	0.509724	0.0367165	1.46401e-05	0.0282811	3.70155e-07	2.35016e-05	0.605654	0.000559225	0.509724	0.0331178	1.51481e-05	0.0278852	4.25104e-07	0.000319703	0.605652	0.000654144	0.509724	0.0160431	1.33142e-06	0.0279162	3.682e-07	0.000119323	0.605652	0.000566562	0.509724	0.000770818	2.08964e-06	0.0279232	3.68778e-07	0.000189195	0.614182	0.000558538	0.512867	0.000899565	2.10547e-06	0.0279242	3.68774e-07	0.000354756	0.614484	0.000558326	0.512862	0.000898884	2.10741e-06	0.0279243	3.68774e-07	0.000613545	0.60829	0.00055832	0.512865	0.000898904	2.10745e-06	0.0279243	3.68774e-07	0.000613199	0.606994	0.000558321	0.512864	0.000898904	2.08335e-06	0.0279244	3.6823e-07	0.000613152	0.606526	0.000558169	0.509639	0.000898904	2.13678e-06	0.0279244	3.68234e-07	0.000613133	0.606323	0.000558179	0.508748	0.000900425	2.1356e-06	0.0279244	3.68234e-07	0.000613148	0.606232	0.000558179	0.508475	0.000900424	2.13604e-06	0.0256616	3.68234e-07	0.000613664	0.606191	0.000558179	0.508383	0.000900424	2.13597e-06	0.0227464	3.68234e-07	0.000613662	0.613214	0.000558179	0.508351	0.000900424	2.13598e-06	0.016248	3.68234e-07	0.000613662	0.613169	0.000558179	0.50834	0.000900424	2.11581e-06	0.00697001	3.68234e-07	0.000613662	0.613162	0.000558179	0.512357	0.000900424	2.11594e-06	0.00645968	3.68234e-07	0.000613662	0.43664	0.000558179	0.512327	0.000900424	2.11594e-06	0.00645944	3.68234e-07	0.000613662	0.371129	0.000558179	0.512328	0.000900424	2.11594e-06	0.0064536	3.68234e-07	0.000613662	0.372786	0.000558179	0.512328	0.000900424	2.11594e-06	0.00645362	3.68234e-07	0.000613662	0.374462	0.000558179	0.502705	0.000900424	2.11594e-06	0.00645362	3.68234e-07	0.000613662	0.376036	0.000558179	0.484881	0.000900424	2.11594e-06	0.00645362	3.68234e-07	0.000613662	0.377356	0.000558179	0.415345	0.000900424	2.11594e-06	0.00645362	3.68234e-07	0.000613662	0.387043	0.000558179	0.0958969	0.000900424	2.11594e-06	0.00645362	3.68234e-07	0.000613662	0.387193	0.000558179	0.0913602	0.000900424	2.11594e-06	0.00645362	3.68234e-07	0.000613662	0.387192	0.000552762	0.0913373	0.000900424	2.10005e-06	0.00645362	3.68234e-07	0.000613662	0.387192	0.000552005	0.0912004	0.000900424	2.09936e-06	0.00645362	3.68234e-07	0.000613662	0.387192	0.000551831	0.0911996	0.000900424	2.09926e-06	0.00645362	3.68234e-07	0.000613662	0.387192	0.000551785	0.0918563	0.000900424	2.09925e-06	0.00645362	3.68234e-07	0.000613662	0.387192	0.000551773	0.0918795	0.000900424	2.09925e-06	0.00645362	3.68234e-07	0.000613662	0.387192	0.000551769	0.0918845	0.000900424	2.09925e-06	0.186439	0.186439	0.186439	0.186439	0.186439	0.186439	0.186439	0.186439	0.18328	0.18328	0.18328	0.18328	0.18328	0.18328	0.18328	0.18328	0.182538	0.182538	0.182538	0.182538	0.182538	0.182538	0.182538	0.182538	0.187244	0.187244	0.187244	0.187244	0.187244	0.187244	0.187244	0.187244	0.187258	0.187258	0.187258	0.187258	0.187258	0.187258	0.187258	0.187258	0.187255	0.187255	0.187255	0.187255	0.187255	0.187255	0.187255	0.187255	0.187255	0.187255	0.187255	0.187255	0.187255	0.187255	0.187255	0.187255	0.187255	0.187255	0.187255	0.187255	0.187255	0.187255	0.187255	0.187255	0.187255	0.187255	0.187255	0.187255	0.187255	0.187255	0.187255	0.187255	0.00243531	0.0284623	0.176646	0.081568	0.780102	0.00109786	0.0134746	0.80282	2.91169e-05	0.0031304	0.518688	0.0155124	0.889794	0.00443499	0.288228	0.999773	5.17966e-06	0.00108573	0.950432	0.00327177	0.991581	8.30156e-07	0.000582144	0.997959	1.01164e-06	0.00121283	0.997053	0.00900054	0.997842	0.0040892	5.09726e-05	0.998875	3.79383e-06	0.000909505	0.999126	0.00722796	0.998119	1.76069e-06	2.90104e-05	0.967407	0.00010211	0.00165544	0.999576	0.0276222	0.978124	0.000311352	0.00338888	0.514286	0.000268555	0.00198427	0.999968	0.0316114	0.977283	0.000343649	0.00263922	0.19675	0.000130237	0.00399657	0.999995	0.0328996	0.962365	0.000368709	0.00258455	0.0476476	0.000271221	0.00729886	0.99999	0.0329614	0.960831	0.000370498	0.00261833	0.0645814	1.15364e-07	0.00484048	0.999998	0.0329712	0.941761	0.000370612	0.00259775	0.605469	8.71851e-06	0.0192706	0.999835	0.0341797	0.89555	0.000374894	0.00320588	0.698683	6.82597e-06	0.00210212	0.999869	0.0343157	0.438938	0.000374902	0.00841459	0.758057	1.57897e-05	0.000958042	0.429056	0.0343383	0.230216	0.000374917	0.212651	0.785211	3.17864e-05	0.000959761	0.0692762	0.0343406	0.225398	0.000374915	0.19086	0.792911	3.25057e-05	0.00078176	0.00513077	0.0343409	0.172655	0.000374915	0.101516	0.749725	3.23462e-05	0.000963019	0.00253386	0.034341	0.222379	0.000374915	0.0112007	0.316472	3.23286e-05	0.000961743	0.00143796	0.0333291	0.225162	0.000371794	0.00878115	0.310419	3.23262e-05	0.000961763	0.00111127	0.0332863	0.225228	0.000371832	0.00876153	0.310339	3.23259e-05	0.000961763	0.00080624	0.0326498	0.225229	0.000371822	0.00876094	0.310341	3.23258e-05	0.000961763	0.000804792	0.0323936	0.225229	0.000371824	0.00876097	0.303814	3.23258e-05	0.000964202	0.000804853	0.0322884	0.226332	0.000363836	0.00876096	0.307821	3.23258e-05	0.000964198	0.000805309	0.0322418	0.226331	0.000361763	0.0087634	0.308125	3.23258e-05	0.000964198	0.000805323	0.0322211	0.226331	0.000361085	0.0087634	0.308106	3.86348e-05	0.000964198	0.000803611	0.0322117	0.226331	0.000360858	0.0087634	0.30811	4.9783e-05	0.000964198	0.00080361	0.0333927	0.226331	0.00036078	0.0087634	0.308109	0.000100647	0.000964198	0.00080361	0.0334089	0.226331	0.000360753	0.0087634	0.309722	0.000582435	0.000964198	0.00080361	0.0334054	0.226331	0.000372301	0.0087634	0.30972	0.000681053	0.000964198	0.00080361	0.0602828	0.226331	0.000372414	0.0087634	0.30972	0.000681068	0.000964198	0.00080361	0.0778315	0.226331	0.000372405	0.0087634	0.30972	0.000682609	0.000964198	0.00080361	0.0786737	0.226331	0.000372406	0.0087634	0.30972	0.000682608	0.000964198	0.00080361	0.0795158	0.226331	0.000340421	0.0087634	0.30972	0.000682608	0.000964198	0.00080361	0.0803168	0.226331	0.000303822	0.0087634	0.30972	0.000682608	0.000964198	0.00080361	0.0809937	0.226331	0.000192886	0.0087634	0.30972	0.000682608	0.000964198	0.00080361	0.0867372	0.226331	8.95464e-06	0.0087634	0.30972	0.000682608	0.000964198	0.00080361	0.0869	0.226331	8.24996e-06	0.0087634	0.30972	0.000682608	0.000964198	0.00080361	0.086902	0.224319	8.25217e-06	0.0087634	0.308367	0.000682608	0.000964198	0.00080361	0.086902	0.224028	8.30814e-06	0.0087634	0.308191	0.000682608	0.000964198	0.00080361	0.086902	0.223966	8.3083e-06	0.0087634	0.308174	0.000682608	0.000964198	0.00080361	0.086902	0.22395	8.20752e-06	0.0087634	0.308172	0.000682608	0.000964198	0.00080361	0.086902	0.223945	8.20022e-06	0.0087634	0.308172	0.000682608	0.000964198	0.00080361	0.086902	0.223944	8.19907e-06	0.0087634	0.308172	
