# Supplementary material for: The Importance of Lateral Connections in the Parietal Cortex for Generating Motor Plans
Source: PLoS One. 2015 Aug 7;10(8):e0134669. doi: 10.1371/journal.pone.0134669 (PMC4529220; doi:10.1371/journal.pone.0134669)
Supplement: S1 Dataset — The complete dataset utilized in the data-dependent figures. (ZIP) [file pone.0134669.s001.zip › Champion_Data/Evolved_Flash_Task/TS_5/ff_A10_2to4_9T24/fitness.txt]

35.3969  35.4385  35.4801  35.4751  35.4702  35.4652  35.4603  35.4554  35.4504  32.622  29.7936  26.9652  24.1368  21.3084  21.3048  21.3012  21.2976  21.294  21.2904  21.2868  21.2832  21.2796  21.276  21.2723  21.2687  21.2651  21.2615  21.258  21.2544  21.2508  21.2472  21.2436  21.24  21.2364  21.2328  21.2292  21.2256  21.222  21.2185  21.8575  22.5139  23.1861  23.8729  23.8688  23.8647  23.1319  22.4129  21.7091  21.022  21.2828  
25.0484  25.0969  25.1453  25.1435  25.1416  25.1398  25.1379  25.1361  25.1342  23.1345  21.1353  19.1368  17.1393  15.1432  15.137  15.1308  15.1247  15.1185  15.1123  15.1061  15.0999  15.0937  15.0876  15.0814  15.0752  15.069  15.0628  15.0567  15.0505  15.0443  15.0381  15.0319  15.0258  15.0196  15.0134  15.0072  15.001  14.9949  14.9887  15.8819  16.7753  17.6686  18.562  18.5558  18.5496  17.6318  16.7142  15.797  14.8801  14.8739  
35.3823  35.4094  35.4364  35.4388  35.4411  35.4434  35.4457  35.448  35.4504  32.6368  29.8233  27.0098  24.1963  21.3829  21.3778  21.3726  21.3675  21.5773  21.7876  21.9983  22.2094  22.2042  22.199  21.7909  21.3942  21.0096  20.6377  20.8574  21.0774  21.2976  21.518  21.7387  21.9597  21.9864  22.0131  22.0399  22.0667  22.0936  22.1205  22.1475  22.1745  22.2015  22.2286  22.2558  22.283  22.3102  22.3375  22.3648  22.3921  22.4195  
25.0104  25.0208  25.0314  25.0262  25.021  25.0159  25.0107  25.0056  25.0004  23.0009  21.0014  19.0021  17.0029  15.004  15.005  15.0059  15.0069  15.0078  15.0088  15.0098  15.0107  15.0117  15.0127  15.0136  15.0146  15.0156  15.0166  15.0175  15.0185  15.0195  15.0205  15.0215  15.0225  15.0235  15.0245  15.0255  15.0265  15.0275  15.0285  15.0295  15.0306  15.0316  15.0326  15.0336  15.0346  15.0357  15.0367  15.0377  15.0388  15.0398  
24.9897  24.9796  24.9695  24.9746  24.9798  24.9849  24.99  24.9952  25.0003  23.0004  21.0004  19.0004  17.0005  15.0006  14.9994  14.9983  14.9972  15.0762  15.1583  15.2436  15.3319  15.3304  15.329  14.6925  14.0565  13.4211  12.7862  12.8829  12.9829  13.0864  13.1931  13.303  13.4161  13.4572  13.4982  13.5393  13.5804  13.6215  13.6626  13.7037  13.7448  13.7859  13.827  13.8681  13.9092  13.9503  13.9914  14.0326  14.0737  14.1148  
35.3284  35.3015  35.2747  35.2723  35.27  35.2676  35.2653  35.2629  35.2606  32.4378  29.615  26.7923  23.9695  21.1468  21.1518  21.1569  21.162  21.1593  21.158  21.1578  21.159  21.2671  21.3785  20.7325  20.1911  19.7629  19.3928  18.2173  17.1528  16.2211  15.4463  15.4117  13.8367  14.1003  14.3821  14.6809  14.9958  15.0597  15.1236  15.1875  15.2514  15.3153  15.3793  15.4432  15.5071  15.571  15.6349  15.6988  15.7627  15.8266  
24.9516  24.9031  24.8547  24.8566  24.8584  24.8602  24.8621  24.8639  24.8658  22.8658  20.8658  18.8658  16.8658  14.8658  14.8719  14.8781  14.8842  14.9992  15.1151  15.232  15.3497  15.4682  15.4743  14.7659  14.0575  13.3492  12.641  12.6925  12.8128  12.9341  13.0564  13.1795  13.3036  13.3551  13.4066  13.4581  13.5096  13.5611  13.6127  13.6642  13.7157  13.7672  13.8187  13.8702  13.9217  13.9732  14.0247  14.0762  14.1277  14.1792  
35.3138  35.2723  35.2308  35.2358  35.2407  35.2457  35.2506  35.2556  35.2605  32.4405  29.6204  26.8004  23.9803  21.1603  21.1638  21.1674  21.171  21.3265  21.8119  22.6062  23.6782  23.8261  23.9743  23.1839  22.3953  21.6084  20.8235  20.8455  20.8676  20.8898  20.9121  20.9345  20.9569  20.9795  21.0022  21.025  21.0479  21.071  21.0941  21.1173  21.1406  21.164  21.1875  21.2111  21.2348  21.2586  21.2825  21.3065  21.3306  21.3548  
