# Supplementary material for: The Importance of Lateral Connections in the Parietal Cortex for Generating Motor Plans
Source: PLoS One. 2015 Aug 7;10(8):e0134669. doi: 10.1371/journal.pone.0134669 (PMC4529220; doi:10.1371/journal.pone.0134669)
Supplement: S1 Dataset — The complete dataset utilized in the data-dependent figures. (ZIP) [file pone.0134669.s001.zip › Champion_Data/Evolved_Flash_Task/TS_5/ff_A10_2to4_9T24/movements.txt]

0.0103109  0.0484359  0.0206218  0.0968718  0.0309327  0.145308  0.0257837  0.143463  0.0206347  0.141618  0.0154857  0.139773  0.0103366  0.137928  0.00518762  0.136083  3.85903e-05  0.134238  -1.99995  -1.86576  -3.99993  -3.86576  -5.99991  -5.86576  -7.9999  -7.86576  -9.99988  -9.86576  -9.99881  -9.87191  -9.99774  -9.87805  -9.99667  -9.8842  -9.9956  -9.89035  -9.99453  -9.8965  -9.99346  -9.90265  -9.99239  -9.9088  -9.99132  -9.91494  -9.99025  -9.92109  -9.98918  -9.92724  -9.98811  -9.93339  -9.98704  -9.93954  -9.98597  -9.94569  -9.9849  -9.95183  -9.98383  -9.95798  -9.98276  -9.96413  -9.98169  -9.97028  -9.98062  -9.97643  -9.97955  -9.98258  -9.97848  -9.98872  -9.97741  -9.99487  -9.97634  -10.001  -9.97527  -10.0072  -9.9742  -10.0133  -9.97313  -10.0195  -9.9747  -9.12579  -9.97627  -8.23211  -9.97784  -7.33843  -9.97941  -6.44475  -9.97834  -6.4509  -9.97727  -6.45704  -10.017  -7.37639  -10.0566  -8.29573  -10.0963  -9.21507  -10.136  -10.1344  -9.87157  -10.0304  
0.0103109  0.0484359  0.0206218  0.0968718  0.0309327  0.145308  0.0257837  0.143463  0.0206347  0.141618  0.0154857  0.139773  0.0103366  0.137928  0.00518762  0.136083  3.85903e-05  0.134238  -0.104113  -1.86576  -0.208265  -3.86576  -0.312417  -5.86576  -0.416568  -7.86576  -0.52072  -9.86576  -0.51965  -9.87191  -0.518579  -9.87806  -0.517509  -9.88421  -0.516439  -9.89035  -0.515368  -9.8965  -0.514298  -9.90265  -0.513228  -9.9088  -0.512157  -9.91495  -0.511087  -9.9211  -0.510017  -9.92724  -0.508946  -9.93339  -0.507876  -9.93954  -0.506806  -9.94569  -0.505736  -9.95184  -0.504665  -9.95799  -0.503595  -9.96413  -0.502525  -9.97028  -0.501454  -9.97643  -0.500384  -9.98258  -0.499314  -9.98873  -0.498243  -9.99488  -0.497173  -10.001  -0.496103  -10.0072  -0.495032  -10.0133  -0.493962  -10.0195  -0.495533  -9.12579  -0.497104  -8.23211  -0.498675  -7.33843  -0.500246  -6.44475  -0.499176  -6.4509  -0.498105  -6.45705  -0.537791  -7.37639  -0.577477  -8.29573  -0.617162  -9.21507  -0.656848  -10.1344  -0.655778  -10.1406  
0.0103109  0.0484359  0.0206218  0.0968718  0.0309327  0.145308  0.0257837  0.143463  0.0206347  0.141618  0.0154857  0.139773  0.0103366  0.137928  0.00518762  0.136083  3.85903e-05  0.134238  2.00003  -1.84479  4.00003  -3.82383  6.00002  -5.80286  8.00002  -7.78189  10  -9.76093  10.0011  -9.76708  10.0022  -9.77322  10.0032  -9.77937  9.92751  -9.55976  9.85179  -9.34016  9.77607  -9.12055  9.70036  -8.90094  9.70143  -8.90709  9.7025  -8.91324  10.3429  -8.87509  10.9833  -8.83695  11.6238  -8.79881  12.2642  -8.76067  12.1885  -8.54106  12.1128  -8.32145  12.037  -8.10184  11.9613  -7.88223  11.8856  -7.66263  11.8099  -7.44302  11.7685  -7.44073  11.7272  -7.43845  11.6858  -7.43616  11.6444  -7.43388  11.6031  -7.43159  11.5617  -7.42931  11.5204  -7.42702  11.479  -7.42474  11.4376  -7.42245  11.3963  -7.42017  11.3549  -7.41788  11.3135  -7.4156  11.2722  -7.41331  11.2308  -7.41103  11.1895  -7.40874  11.1481  -7.40646  11.1067  -7.40417  
0.0103109  0.0484359  0.0206218  0.0968718  0.0309327  0.145308  0.0257837  0.143463  0.0206347  0.141618  0.0154857  0.139773  0.0103366  0.137928  0.00518762  0.136083  3.85903e-05  0.134238  -1.99975  0.166467  -3.99953  0.198696  -5.99932  0.230925  -7.9991  0.263154  -9.99889  0.295383  -9.99782  0.289235  -9.99675  0.283087  -9.99568  0.276938  -9.99461  0.27079  -9.99354  0.264642  -9.99247  0.258494  -9.9914  0.252346  -9.99033  0.246197  -9.98926  0.240049  -9.98819  0.233901  -9.98712  0.227753  -9.98605  0.221604  -9.98498  0.215456  -9.98391  0.209308  -9.98284  0.20316  -9.98177  0.197012  -9.9807  0.190863  -9.97963  0.184715  -9.97856  0.178567  -9.97749  0.172419  -9.97642  0.16627  -9.97535  0.160122  -9.97428  0.153974  -9.97321  0.147826  -9.97214  0.141677  -9.97107  0.135529  -9.97  0.129381  -9.96893  0.123233  -9.96786  0.117084  -9.96679  0.110936  -9.96572  0.104788  -9.96465  0.0986398  -9.96358  0.0924915  -9.96251  0.0863433  -9.96144  0.0801951  -9.96037  0.0740468  
0.0103109  0.0484359  0.0206218  0.0968718  0.0309327  0.145308  0.0257837  0.143463  0.0206347  0.141618  0.0154857  0.139773  0.0103366  0.137928  0.00518762  0.136083  3.85903e-05  0.134238  2.00004  0.134229  4.00004  0.134219  6.00004  0.134209  8.00004  0.134199  10  0.13419  10.0011  0.128041  10.0022  0.121893  10.0032  0.115745  9.92753  0.335353  9.85181  0.554961  9.7761  0.774568  9.70038  0.994176  9.70145  0.988028  9.70252  0.98188  10.3429  1.02002  10.9834  1.05816  11.6238  1.09631  12.2642  1.13445  12.1885  1.35406  12.1128  1.57366  12.0371  1.79327  11.9614  2.01288  11.8856  2.23249  11.8099  2.45209  11.7686  2.45438  11.7272  2.45666  11.6858  2.45895  11.6445  2.46123  11.6031  2.46352  11.5617  2.4658  11.5204  2.46809  11.479  2.47037  11.4377  2.47266  11.3963  2.47494  11.3549  2.47723  11.3136  2.47951  11.2722  2.4818  11.2308  2.48408  11.1895  2.48637  11.1481  2.48865  11.1068  2.49094  
0.0103109  0.0484359  0.0206218  0.0968718  0.0309327  0.145308  0.0257837  0.143463  0.0206347  0.141618  0.0154857  0.139773  0.0103366  0.137928  0.00518762  0.136083  3.85903e-05  0.134238  -1.99415  2.13208  -3.98833  4.12993  -5.98252  6.12777  -7.97671  8.12561  -9.97089  10.1235  -9.96982  10.1173  -9.96875  10.1112  -9.96768  10.105  -10.0859  9.99043  -10.2041  9.87584  -10.3223  9.76126  -10.4405  9.64667  -10.1761  9.75068  -9.91162  9.8547  -9.39031  11.3555  -8.86901  12.8562  -8.3477  14.357  -8.34488  15.0658  -10.0798  14.5474  -11.8146  14.0289  -13.5495  13.5104  -15.2844  12.9919  -15.5802  12.8021  -15.76  14.7007  -15.207  14.8552  -14.654  15.0098  -14.101  15.1643  -13.548  15.3188  -13.5011  15.2753  -13.4541  15.2318  -13.4072  15.1884  -13.3603  15.1449  -13.3134  15.1014  -13.2664  15.0579  -13.2195  15.0145  -13.1726  14.971  -13.1256  14.9275  -13.0787  14.884  -13.0318  14.8406  -12.9848  14.7971  -12.9379  14.7536  
0.0103109  0.0484359  0.0206218  0.0968718  0.0309327  0.145308  0.0257837  0.143463  0.0206347  0.141618  0.0154857  0.139773  0.0103366  0.137928  0.00518762  0.136083  3.85903e-05  0.134238  0.000641324  2.13424  0.00124406  4.13423  0.00184679  6.13423  0.00244952  8.13423  0.00305226  10.1342  0.00412255  10.1281  0.00519285  10.1219  0.00626314  10.1158  -0.111941  10.0012  -0.230144  9.88661  -0.348348  9.77203  -0.466551  9.65744  -0.584755  9.54286  -0.583685  9.53671  -0.580861  10.2455  -0.578038  10.9543  -0.575214  11.6632  -0.57239  12.372  -0.576671  12.3207  -0.694875  12.2061  -0.813079  12.0915  -0.931282  11.9769  -1.04949  11.8623  -1.16769  11.7477  -1.17197  11.6964  -1.17625  11.6451  -1.18053  11.5937  -1.18481  11.5424  -1.18909  11.4911  -1.19337  11.4398  -1.19766  11.3884  -1.20194  11.3371  -1.20622  11.2858  -1.2105  11.2344  -1.21478  11.1831  -1.21906  11.1318  -1.22334  11.0805  -1.22762  11.0291  -1.2319  10.9778  -1.23618  10.9265  -1.24046  10.8751  
0.0103109  0.0484359  0.0206218  0.0968718  0.0309327  0.145308  0.0257837  0.143463  0.0206347  0.141618  0.0154857  0.139773  0.0103366  0.137928  0.00518762  0.136083  3.85903e-05  0.134238  2.00004  2.12238  4.00004  4.11052  6.00004  6.09866  8.00004  8.0868  10  10.0749  10.0011  10.0688  10.0022  10.0626  10.0032  10.0565  8.12287  11.9623  6.24249  13.8682  4.36212  15.7741  2.48174  17.6799  2.36353  17.5653  2.24533  17.4508  3.05549  17.5211  3.86565  17.5915  4.67581  17.6618  5.48596  17.7322  5.48168  17.6808  5.4774  17.6295  5.47312  17.5782  5.46884  17.5268  5.46456  17.4755  5.46028  17.4242  5.456  17.3729  5.45172  17.3215  5.44743  17.2702  5.44315  17.2189  5.43887  17.1675  5.43459  17.1162  5.43031  17.0649  5.42603  17.0136  5.42175  16.9622  5.41747  16.9109  5.41319  16.8596  5.40891  16.8082  5.40462  16.7569  5.40034  16.7056  5.39606  16.6543  5.39178  16.6029  5.3875  16.5516  
