# Supplementary material for: The Importance of Lateral Connections in the Parietal Cortex for Generating Motor Plans
Source: PLoS One. 2015 Aug 7;10(8):e0134669. doi: 10.1371/journal.pone.0134669 (PMC4529220; doi:10.1371/journal.pone.0134669)
Supplement: S1 Dataset — The complete dataset utilized in the data-dependent figures. (ZIP) [file pone.0134669.s001.zip › Champion_Data/Evolved_Flash_Task/TS_5/ff_A10_2to4_9T24/ppc_fire.txt]

0	0	0	0	0	0	0	0	0.0266318	0.0266318	0.0266318	0.0266318	0.0266318	0.0266318	0.0266318	0.0266318	0.0266318	0.0266318	0.0266318	0.0266318	0.0266318	0.0266318	0.0266318	0.0266318	0.0266318	0.0266318	0.0266318	0.0266318	0.0266318	0.0266318	0.0266318	0.0266318	0.0266289	0.0266289	0.0266289	0.0266289	0.0266289	0.0266289	0.0266289	0.0266289	0.0266289	0.0266289	0.0266289	0.0266289	0.0266289	0.0266289	0.0266289	0.0266289	0.0266289	0.0266289	0.0266289	0.0266289	0.0266289	0.0266289	0.0266289	0.0266289	0.0266289	0.0266289	0.0266289	0.0266289	0.0266289	0.0266289	0.0266289	0.0266289	0.0266289	0.0266289	0.0266289	0.0266289	0.0266289	0.0266289	0.0266289	0.0266289	0.0266289	0.0266289	0.0266289	0.0266289	0.0266289	0.0266289	0.0266289	0.0266289	0.0327813	0.0267235	0.0266305	0.0267235	0.0266304	0.0266305	0.0266304	0.0266304	0.0327813	0.0267235	0.0266305	0.0267235	0.0266304	0.0266305	0.0266304	0.0266304	0.0327813	0.0267235	0.0266305	0.0267235	0.0266304	0.0266305	0.0266304	0.0266304	0.0327813	0.0267235	0.0266305	0.0267235	0.0266304	0.0266305	0.0266304	0.0266304	0.0327813	0.0267235	0.0266305	0.0267235	0.0266304	0.0266305	0.0266304	0.0266304	0.0266304	0.0266304	0.0266304	0.0266304	0.0266304	0.0266304	0.0266304	0.0266304	0.0266304	0.0266304	0.0266304	0.0266304	0.0266304	0.0266304	0.0266304	0.0266304	0.0266304	0.0266304	0.0266304	0.0266304	0.0266304	0.0266304	0.0266304	0.0266304	0.0266304	0.0266304	0.0266331	0.0266304	0.0266331	0.0266331	0.0266331	0.0266333	0.0266304	0.0266304	0.0266331	0.0266304	0.0266331	0.0266331	0.0266331	0.0266333	0.0266304	0.0266304	0.0266331	0.0266304	0.0266331	0.0266331	0.0266331	0.0266333	0.0266304	0.0266304	0.0266331	0.0266304	0.0266331	0.0266331	0.0266331	0.0266333	0.0266304	0.0266304	0.0266304	0.0266304	0.0266304	0.0266028	0.0266331	0.0266331	0.0266304	0.0266304	0.0266304	0.0266304	0.0266304	0.0266028	0.0266304	0.0266331	0.0266304	0.0266304	0.026629	0.0266304	0.026629	0.0266014	0.026629	0.0266317	0.0266304	0.0266304	0.026629	0.0266304	0.026629	0.0266014	0.026629	0.0266317	0.0266304	0.0266304	0.026629	0.0266304	0.026629	0.0266014	0.026629	0.0266317	0.0266304	0.0266304	0.026629	0.0266304	0.026629	0.026629	0.026629	0.0266317	0.0266304	0.0266304	0.0266331	0.0266304	0.0266331	0.0266469	0.0266317	0.0266317	0.0266304	0.0266304	0.0266331	0.0266304	0.0266331	0.0266469	0.0266331	0.0266317	0.0266304	0.0266304	0.0266331	0.0266304	0.0266331	0.0266469	0.0266331	0.0266317	0.0266304	0.0266304	0.0266331	0.0266304	0.0266331	0.0266469	0.0266331	0.0266317	0.0266304	0.0266304	0.0266331	0.0266304	0.0266331	0.0266454	0.0266331	0.0266317	0.0266304	0.0266304	0.0266331	0.0266304	0.0266331	0.0266315	0.0266331	0.0266317	0.0266304	0.0266304	0.0266317	0.0266304	0.0266317	0.0266302	0.0266317	0.0266317	0.0266304	0.0266304	0.0266317	0.0266304	0.0266317	0.0266302	0.0266317	0.0266317	0.0266304	0.0266304	0.0266317	0.0266304	0.0266317	0.0266302	0.0266317	0.0266317	0.0266304	0.0266304	0.0266317	0.0266304	0.0266317	0.0266302	0.0266317	0.0266317	0.0266304	0.0266304	0.0266317	0.0266304	0.0266317	0.026631	0.0266317	0.0266317	0.0266304	0.0266304	0.0266317	0.0266304	0.0266317	0.026631	0.0266317	0.0266317	0.0266028	0.0266028	0.0266317	0.0266304	0.0266317	0.026631	0.0266317	0.0266317	0.0266028	0.0266028	0.0266317	0.0266304	0.0266317	0.026631	0.0266317	0.0266317	0.0266028	0.0266028	0.0266317	0.0266304	0.0266317	0.026631	0.0266317	0.0266317	0.0266028	0.0266028	0.0266317	0.0266304	0.0266317	0.026631	0.0266317	0.0266317	0.0266304	0.0266304	0.0266317	0.0266304	0.0266317	0.026631	0.0266317	0.0266317	0.0266304	0.0266304	0.0266317	0.0266304	0.0266317	0.026631	0.0266317	0.0266317	0.0266442	0.0266442	0.0266317	0.0266304	0.0266317	0.026631	0.0266317	0.0266317	0.0266442	0.0266442	0.0266317	0.0266304	0.0266317	0.026631	0.0266317	0.0266317	0.0266442	0.0266442	0.0266317	0.0266304	0.0266317	0.026631	0.0266317	0.0266317	0.0266442	0.0266442	0.0266317	0.0266304	0.0266317	0.026631	0.0266317	0.0266317	0	0	0	0	0	0	0	0	0.0266318	0.0266318	0.0266318	0.0266318	0.0266318	0.0266318	0.0266318	0.0266318	0.0266318	0.0266318	0.0266318	0.0266318	0.0266318	0.0266318	0.0266318	0.0266318	0.0266318	0.0266318	0.0266318	0.0266318	0.0266318	0.0266318	0.0266318	0.0266318	0.0266013	0.0266013	0.0266013	0.0266013	0.0266013	0.0266013	0.0266013	0.0266013	0.0266013	0.0266013	0.0266013	0.0266013	0.0266013	0.0266013	0.0266013	0.0266013	0.0266013	0.0266013	0.0266013	0.0266013	0.0266013	0.0266013	0.0266013	0.0266013	0.0266013	0.0266013	0.0266013	0.0266013	0.0266013	0.0266013	0.0266013	0.0266013	0.0266013	0.0266013	0.0266013	0.0266013	0.0266013	0.0266013	0.0266013	0.0266013	0.0266013	0.0266013	0.0266013	0.0266013	0.0266013	0.0266013	0.0266013	0.0266013	0.0552294	0.0269543	0.0266172	0.0275664	0.0266166	0.026622	0.0266166	0.0266166	0.0552294	0.0269543	0.0266172	0.0275664	0.0266166	0.026622	0.0266166	0.0266166	0.0552294	0.0269543	0.0266172	0.0275664	0.0266166	0.026622	0.0266166	0.0266166	0.0552294	0.0269543	0.0266172	0.0275664	0.0266166	0.026622	0.0266166	0.0266166	0.0552294	0.0269543	0.0266172	0.0275664	0.0266166	0.026622	0.0266166	0.0266166	0.0266166	0.0266166	0.0266166	0.0266166	0.0266166	0.0266166	0.0266166	0.0266166	0.0266166	0.0266166	0.0266166	0.0266166	0.0266166	0.0266166	0.0266166	0.0266166	0.0266166	0.0266166	0.0266166	0.0266166	0.0266166	0.0266166	0.0266166	0.0266166	0.0266166	0.0266166	0.0266454	0.0266166	0.0266454	0.0266442	0.0266442	0.0266469	0.0266166	0.0266166	0.0266454	0.0266166	0.0266454	0.0266442	0.0266442	0.0266469	0.0266166	0.0266166	0.0266454	0.0266166	0.0266454	0.0266442	0.0266442	0.0266469	0.0266166	0.0266166	0.0266454	0.0266166	0.0266454	0.0266442	0.0266442	0.0266469	0.0266166	0.0266166	0.0266166	0.0266166	0.0266166	0.0263376	0.0266442	0.0266442	0.0266166	0.0266166	0.0266166	0.0266166	0.0266166	0.0263376	0.0266166	0.0266442	0.0266166	0.0266166	0.0266022	0.0266166	0.0266022	0.026324	0.0266028	0.026629	0.0266166	0.0266166	0.0266022	0.0266166	0.0266022	0.026324	0.0266028	0.026629	0.0266166	0.0266166	0.0266022	0.0266166	0.0266022	0.026324	0.0266028	0.026629	0.0266166	0.0266166	0.0266022	0.0266166	0.0266022	0.0266028	0.0266028	0.026629	0.0266166	0.0266166	0.0266454	0.0266166	0.0266454	0.0267849	0.0266304	0.0266304	0.0266166	0.0266166	0.0266454	0.0266166	0.0266454	0.0267849	0.0266442	0.0266304	0.0266166	0.0266166	0.0266454	0.0266166	0.0266454	0.0267849	0.0266442	0.0266304	0.0266166	0.0266166	0.0266454	0.0266166	0.0266454	0.0267849	0.0266442	0.0266304	0.0266166	0.0266166	0.0266454	0.0266166	0.0266454	0.0267571	0.0266442	0.0266304	0.0266166	0.0266166	0.0266454	0.0266166	0.0266454	0.0266166	0.0266442	0.0266304	0.0266166	0.0266166	0.026631	0.0266166	0.026631	0.0266028	0.0266304	0.0266304	0.0266166	0.0266166	0.026631	0.0266166	0.026631	0.0266028	0.0266304	0.0266304	0.0266166	0.0266166	0.026631	0.0266166	0.026631	0.0266028	0.0266304	0.0266304	0.0266166	0.0266166	0.026631	0.0266166	0.026631	0.0266028	0.0266304	0.0266304	0.0266166	0.0266166	0.026631	0.0266166	0.026631	0.0266166	0.0266304	0.0266304	0.0266166	0.0266166	0.026631	0.0266166	0.026631	0.0266166	0.0266304	0.0266304	0.0264616	0.0264616	0.026631	0.0266166	0.026631	0.0266166	0.0266304	0.0266304	0.0264616	0.0264616	0.026631	0.0266166	0.026631	0.0266166	0.0266304	0.0266304	0.0264616	0.0264616	0.026631	0.0266166	0.026631	0.0266166	0.0266304	0.0266304	0.0264616	0.0264616	0.026631	0.0266166	0.026631	0.0266166	0.0266304	0.0266304	0.0266166	0.0266166	0.026631	0.0266166	0.026631	0.0266166	0.0266304	0.0266304	0.0266166	0.0266166	0.026631	0.0266166	0.026631	0.0266166	0.0266304	0.0266304	0.0266944	0.0266944	0.026631	0.0266166	0.026631	0.0266166	0.0266304	0.0266304	0.0266944	0.0266944	0.026631	0.0266166	0.026631	0.0266166	0.0266304	0.0266304	0.0266944	0.0266944	0.026631	0.0266166	0.026631	0.0266166	0.0266304	0.0266304	0.0266944	0.0266944	0.026631	0.0266166	0.026631	0.0266166	0.0266304	0.0266304	0	0	0	0	0	0	0	0	0.0266318	0.0266318	0.0266318	0.0266318	0.0266318	0.0266318	0.0266318	0.0266318	0.0266318	0.0266318	0.0266318	0.0266318	0.0266318	0.0266318	0.0266318	0.0266318	0.0266318	0.0266318	0.0266318	0.0266318	0.0266318	0.0266318	0.0266318	0.0266318	0.0264464	0.0264464	0.0264464	0.0264464	0.0264464	0.0264464	0.0264464	0.0264464	0.0264464	0.0264464	0.0264464	0.0264464	0.0264464	0.0264464	0.0264464	0.0264464	0.0264464	0.0264464	0.0264464	0.0264464	0.0264464	0.0264464	0.0264464	0.0264464	0.0264464	0.0264464	0.0264464	0.0264464	0.0264464	0.0264464	0.0264464	0.0264464	0.0264464	0.0264464	0.0264464	0.0264464	0.0264464	0.0264464	0.0264464	0.0264464	0.0264464	0.0264464	0.0264464	0.0264464	0.0264464	0.0264464	0.0264464	0.0264464	0.121104	0.0272697	0.0265404	0.0326695	0.0265392	0.0266318	0.0265404	0.026539	0.121104	0.0272697	0.0265404	0.0326695	0.0265392	0.0266318	0.0265404	0.026539	0.121104	0.0272697	0.0265404	0.0326695	0.0265392	0.0266318	0.0265404	0.026539	0.121104	0.0272697	0.0265404	0.0326695	0.0265392	0.0266318	0.0265404	0.026539	0.121104	0.0272697	0.0265404	0.0326695	0.0265392	0.0266318	0.0265404	0.026539	0.026539	0.026539	0.026539	0.026539	0.026539	0.026539	0.026539	0.026539	0.026539	0.026539	0.026539	0.026539	0.026539	0.026539	0.026539	0.026539	0.026539	0.026539	0.026539	0.026539	0.026539	0.026539	0.026539	0.026539	0.026539	0.026539	0.0267141	0.026539	0.0267141	0.0266944	0.0266944	0.0267232	0.026539	0.026539	0.0267141	0.026539	0.0267141	0.0266944	0.0266944	0.0267232	0.026539	0.026539	0.0267141	0.026539	0.0267141	0.0266944	0.0266944	0.0267232	0.026539	0.026539	0.0267141	0.026539	0.0267141	0.0266944	0.0266944	0.0267232	0.026539	0.026539	0.026539	0.026539	0.026539	0.0249128	0.0266944	0.0266944	0.026539	0.026539	0.026539	0.026539	0.026539	0.0249128	0.026539	0.0266944	0.026539	0.026539	0.0264518	0.026539	0.0264518	0.02484	0.0264616	0.0266022	0.026539	0.026539	0.0264518	0.026539	0.0264518	0.02484	0.0264616	0.0266022	0.026539	0.026539	0.0264518	0.026539	0.0264518	0.02484	0.0264616	0.0266022	0.026539	0.026539	0.0264518	0.026539	0.0264518	0.0264616	0.0264616	0.0266022	0.026539	0.026539	0.0267141	0.026539	0.0267141	0.0275506	0.0266166	0.0266166	0.026539	0.026539	0.0267141	0.026539	0.0267141	0.0275506	0.0266944	0.0266166	0.026539	0.026539	0.0267141	0.026539	0.0267141	0.0275506	0.0266944	0.0266166	0.026539	0.026539	0.0267141	0.026539	0.0267141	0.0275506	0.0266944	0.0266166	0.026539	0.026539	0.0267141	0.026539	0.0267141	0.0272621	0.0266944	0.0266166	0.026539	0.026539	0.0267141	0.026539	0.0267141	0.0264146	0.0266944	0.0266166	0.026539	0.026539	0.0266264	0.026539	0.0266264	0.0263376	0.0266166	0.0266166	0.026539	0.026539	0.0266264	0.026539	0.0266264	0.0263376	0.0266166	0.0266166	0.026539	0.026539	0.0266264	0.026539	0.0266264	0.0263376	0.0266166	0.0266166	0.026539	0.026539	0.0266264	0.026539	0.0266264	0.0263376	0.0266166	0.0266166	0.026539	0.026539	0.0266264	0.026539	0.0266264	0.0264767	0.0266166	0.0266166	0.026539	0.026539	0.0266264	0.026539	0.0266264	0.0264767	0.0266166	0.0266166	0.0260593	0.0260593	0.0266264	0.026539	0.0266264	0.0264767	0.0266166	0.0266166	0.0260593	0.0260593	0.0266264	0.026539	0.0266264	0.0264767	0.0266166	0.0266166	0.0260593	0.0260593	0.0266264	0.026539	0.0266264	0.0264767	0.0266166	0.0266166	0.0260593	0.0260593	0.0266264	0.026539	0.0266264	0.0264767	0.0266166	0.0266166	0.026539	0.026539	0.0266264	0.026539	0.0266264	0.0264767	0.0266166	0.0266166	0.026539	0.026539	0.0266264	0.026539	0.0266264	0.0264767	0.0266166	0.0266166	0.026782	0.026782	0.0266264	0.026539	0.0266264	0.0264767	0.0266166	0.0266166	0.026782	0.026782	0.0266264	0.026539	0.0266264	0.0264767	0.0266166	0.0266166	0.026782	0.026782	0.0266264	0.026539	0.0266264	0.0264767	0.0266166	0.0266166	0.026782	0.026782	0.0266264	0.026539	0.0266264	0.0264767	0.0266166	0.0266166	0	0	0	0	0	0	0	0	0.0266318	0.0266318	0.0266318	0.0266318	0.0266318	0.0266318	0.0266318	0.0266318	0.0266318	0.0266318	0.0266318	0.0266318	0.0266318	0.0266318	0.0266318	0.0266318	0.0266318	0.0266318	0.0266318	0.0266318	0.0266318	0.0266318	0.0266318	0.0266318	0.0259684	0.0259684	0.0259684	0.0259684	0.0259684	0.0259684	0.0259684	0.0259684	0.0259684	0.0259684	0.0259684	0.0259684	0.0259684	0.0259684	0.0259684	0.0259684	0.0259684	0.0259684	0.0259684	0.0259684	0.0259684	0.0259684	0.0259684	0.0259684	0.0259684	0.0259684	0.0259684	0.0259684	0.0259684	0.0259684	0.0259684	0.0259684	0.0259684	0.0259684	0.0259684	0.0259684	0.0259684	0.0259684	0.0259684	0.0259684	0.0259684	0.0259684	0.0259684	0.0259684	0.0259684	0.0259684	0.0259684	0.0259684	0.178428	0.0272368	0.0262999	0.0545877	0.0262987	0.0272368	0.0263131	0.0262981	0.178428	0.0272368	0.0262999	0.0545877	0.0262987	0.0272368	0.0263131	0.0262981	0.178428	0.0272368	0.0262999	0.0545877	0.0262987	0.0272368	0.0263131	0.0262981	0.178428	0.0272368	0.0262999	0.0545877	0.0262987	0.0272368	0.0263131	0.0262981	0.178428	0.0272368	0.0262999	0.0545877	0.0262987	0.0272368	0.0263131	0.0262981	0.0262981	0.0262981	0.0262981	0.0262981	0.0262981	0.0262981	0.0262981	0.0262981	0.0262981	0.0262981	0.0262981	0.0262981	0.0262981	0.0262981	0.0262981	0.0262981	0.0262981	0.0262981	0.0262981	0.0262981	0.0262981	0.0262981	0.0262981	0.0262981	0.0262981	0.0262981	0.0269297	0.0262981	0.0269297	0.026782	0.026782	0.0269588	0.0262981	0.0262981	0.0269297	0.0262981	0.0269297	0.026782	0.026782	0.0269588	0.0262981	0.0262981	0.0269297	0.0262981	0.0269297	0.026782	0.026782	0.0269588	0.0262981	0.0262981	0.0269297	0.0262981	0.0269297	0.026782	0.026782	0.0269588	0.0262981	0.0262981	0.0262981	0.0262981	0.0262981	0.0209718	0.026782	0.026782	0.0262981	0.0262981	0.0262981	0.0262981	0.0262981	0.0209718	0.0262981	0.026782	0.0262981	0.0262981	0.0259877	0.0262981	0.0259877	0.0207803	0.0260593	0.0264518	0.0262981	0.0262981	0.0259877	0.0262981	0.0259877	0.0207803	0.0260593	0.0264518	0.0262981	0.0262981	0.0259877	0.0262981	0.0259877	0.0207803	0.0260593	0.0264518	0.0262981	0.0262981	0.0259877	0.0262981	0.0259877	0.0260593	0.0260593	0.0264518	0.0262981	0.0262981	0.0269297	0.0262981	0.0269297	0.0299741	0.026539	0.026539	0.0262981	0.0262981	0.0269297	0.0262981	0.0269297	0.0299741	0.026782	0.026539	0.0262981	0.0262981	0.0269297	0.0262981	0.0269297	0.0299741	0.026782	0.026539	0.0262981	0.0262981	0.0269297	0.0262981	0.0269297	0.0299741	0.026782	0.026539	0.0262981	0.0262981	0.0269297	0.0262981	0.0269297	0.0281435	0.026782	0.026539	0.0262981	0.0262981	0.0269297	0.0262981	0.0269297	0.0251414	0.026782	0.026539	0.0262981	0.0262981	0.0266121	0.0262981	0.0266121	0.0249128	0.026539	0.026539	0.0262981	0.0262981	0.0266121	0.0262981	0.0266121	0.0249128	0.026539	0.026539	0.0262981	0.0262981	0.0266121	0.0262981	0.0266121	0.0249128	0.026539	0.026539	0.0262981	0.0262981	0.0266121	0.0262981	0.0266121	0.0249128	0.026539	0.026539	0.0262981	0.0262981	0.0266121	0.0262981	0.0266121	0.0257134	0.026539	0.026539	0.0262981	0.0262981	0.0266121	0.0262981	0.0266121	0.0257134	0.026539	0.026539	0.0255427	0.0255427	0.0266121	0.0262981	0.0266121	0.0257134	0.026539	0.026539	0.0255427	0.0255427	0.0266121	0.0262981	0.0266121	0.0257134	0.026539	0.026539	0.0255427	0.0255427	0.0266121	0.0262981	0.0266121	0.0257134	0.026539	0.026539	0.0255427	0.0255427	0.0266121	0.0262981	0.0266121	0.0257134	0.026539	0.026539	0.0262981	0.0262981	0.0266121	0.0262981	0.0266121	0.0257134	0.026539	0.026539	0.0262981	0.0262981	0.0266121	0.0262981	0.0266121	0.0257134	0.026539	0.026539	0.0266838	0.0266838	0.0266121	0.0262981	0.0266121	0.0257134	0.026539	0.026539	0.0266838	0.0266838	0.0266121	0.0262981	0.0266121	0.0257134	0.026539	0.026539	0.0266838	0.0266838	0.0266121	0.0262981	0.0266121	0.0257134	0.026539	0.026539	0.0266838	0.0266838	0.0266121	0.0262981	0.0266121	0.0257134	0.026539	0.026539	0	0	0	0	0	0	0	0	0.0266318	0.0266318	0.0266318	0.0266318	0.0266318	0.0266318	0.0266318	0.0266318	0.0266318	0.0266318	0.0266318	0.0266318	0.0266318	0.0266318	0.0266318	0.0266318	0.0266318	0.0266318	0.0266318	0.0266318	0.0266318	0.0266318	0.0266318	0.0266318	0.0252222	0.0252222	0.0252222	0.0252222	0.0252222	0.0252222	0.0252222	0.0252222	0.0252222	0.0252222	0.0252222	0.0252222	0.0252222	0.0252222	0.0252222	0.0252222	0.0252222	0.0252222	0.0252222	0.0252222	0.0252222	0.0252222	0.0252222	0.0252222	0.0252222	0.0252222	0.0252222	0.0252222	0.0252222	0.0252222	0.0252222	0.0252222	0.0252222	0.0252222	0.0252222	0.0252222	0.0252222	0.0252222	0.0252222	0.0252222	0.0252222	0.0252222	0.0252222	0.0252222	0.0252222	0.0252222	0.0252222	0.0252222	0.118539	0.0266318	0.0259191	0.118539	0.0259191	0.0319094	0.0260084	0.0259179	0.118539	0.0266318	0.0259191	0.118539	0.0259191	0.0319094	0.0260084	0.0259179	0.118539	0.0266318	0.0259191	0.118539	0.0259191	0.0319094	0.0260084	0.0259179	0.118539	0.0266318	0.0259191	0.118539	0.0259191	0.0319094	0.0260084	0.0259179	0.118539	0.0266318	0.0259191	0.118539	0.0259191	0.0319094	0.0260084	0.0259179	0.0259177	0.0259177	0.0259177	0.0259177	0.0259177	0.0259177	0.0259177	0.0259177	0.0259177	0.0259177	0.0259177	0.0259177	0.0259177	0.0259177	0.0259177	0.0259177	0.0259177	0.0259177	0.0259177	0.0259177	0.0259177	0.0259177	0.0259177	0.0259177	0.0259177	0.0259177	0.0272771	0.0259177	0.0272771	0.0266838	0.0266838	0.0273245	0.0259177	0.0259177	0.0272771	0.0259177	0.0272771	0.0266838	0.0266838	0.0273245	0.0259177	0.0259177	0.0272771	0.0259177	0.0272771	0.0266838	0.0266838	0.0273245	0.0259177	0.0259177	0.0272771	0.0259177	0.0272771	0.0266838	0.0266838	0.0273245	0.0259177	0.0259177	0.0259177	0.0259177	0.0259177	0.0159421	0.0266838	0.0266838	0.0259177	0.0259177	0.0259177	0.0259177	0.0259177	0.0159421	0.0259177	0.0266838	0.0259177	0.0259177	0.025263	0.0259177	0.025263	0.0157091	0.0255427	0.0259877	0.0259177	0.0259177	0.025263	0.0259177	0.025263	0.0157091	0.0255427	0.0259877	0.0259177	0.0259177	0.025263	0.0259177	0.025263	0.0157091	0.0255427	0.0259877	0.0259177	0.0259177	0.025263	0.0259177	0.025263	0.0255427	0.0255427	0.0259877	0.0259177	0.0259177	0.0272771	0.0259177	0.0272771	0.0339418	0.0262981	0.0262981	0.0259177	0.0259177	0.0272771	0.0259177	0.0272771	0.0339418	0.0266838	0.0262981	0.0259177	0.0259177	0.0272771	0.0259177	0.0272771	0.0339418	0.0266838	0.0262981	0.0259177	0.0259177	0.0272771	0.0259177	0.0272771	0.0339418	0.0266838	0.0262981	0.0259177	0.0259177	0.0272771	0.0259177	0.0272771	0.0271105	0.0266838	0.0262981	0.0259177	0.0259177	0.0272771	0.0259177	0.0272771	0.0212811	0.0266838	0.0262981	0.0259177	0.0259177	0.0265889	0.0259177	0.0265889	0.0209718	0.0262981	0.0262981	0.0259177	0.0259177	0.0265889	0.0259177	0.0265889	0.0209718	0.0262981	0.0262981	0.0259177	0.0259177	0.0265889	0.0259177	0.0265889	0.0209718	0.0262981	0.0262981	0.0259177	0.0259177	0.0265889	0.0259177	0.0265889	0.0209718	0.0262981	0.0262981	0.0259177	0.0259177	0.0265889	0.0259177	0.0265889	0.023488	0.0262981	0.0262981	0.0259177	0.0259177	0.0265889	0.0259177	0.0265889	0.023488	0.0262981	0.0262981	0.0255106	0.0255106	0.0265889	0.0259177	0.0265889	0.023488	0.0262981	0.0262981	0.0255106	0.0255106	0.0265889	0.0259177	0.0265889	0.023488	0.0262981	0.0262981	0.0255106	0.0255106	0.0265889	0.0259177	0.0265889	0.023488	0.0262981	0.0262981	0.0255106	0.0255106	0.0265889	0.0259177	0.0265889	0.023488	0.0262981	0.0262981	0.0259177	0.0259177	0.0265889	0.0259177	0.0265889	0.023488	0.0262981	0.0262981	0.0259177	0.0259177	0.0265889	0.0259177	0.0265889	0.023488	0.0262981	0.0262981	0.0261236	0.0261236	0.0265889	0.0259177	0.0265889	0.023488	0.0262981	0.0262981	0.0261236	0.0261236	0.0265889	0.0259177	0.0265889	0.023488	0.0262981	0.0262981	0.0261236	0.0261236	0.0265889	0.0259177	0.0265889	0.023488	0.0262981	0.0262981	0.0261236	0.0261236	0.0265889	0.0259177	0.0265889	0.023488	0.0262981	0.0262981	0	0	0	0	0	0	0	0	0.0266318	0.0266318	0.0266318	0.0266318	0.0266318	0.0266318	0.0266318	0.0266318	0.0266318	0.0266318	0.0266318	0.0266318	0.0266318	0.0266318	0.0266318	0.0266318	0.0266318	0.0266318	0.0266318	0.0266318	0.0266318	0.0266318	0.0266318	0.0266318	0.0248258	0.0248258	0.0248258	0.0248258	0.0248258	0.0248258	0.0248258	0.0248258	0.0248258	0.0248258	0.0248258	0.0248258	0.0248258	0.0248258	0.0248258	0.0248258	0.0248258	0.0248258	0.0248258	0.0248258	0.0248258	0.0248258	0.0248258	0.0248258	0.0248258	0.0248258	0.0248258	0.0248258	0.0248258	0.0248258	0.0248258	0.0248258	0.0248258	0.0248258	0.0248258	0.0248258	0.0248258	0.0248258	0.0248258	0.0248258	0.0248258	0.0248258	0.0248258	0.0248258	0.0248258	0.0248258	0.0248258	0.0248258	0.0534085	0.0260399	0.025714	0.175069	0.0257152	0.0534085	0.0260399	0.025714	0.0534085	0.0260399	0.025714	0.175069	0.0257152	0.0534085	0.0260399	0.025714	0.0534085	0.0260399	0.025714	0.175069	0.0257152	0.0534085	0.0260399	0.025714	0.0534085	0.0260399	0.025714	0.175069	0.0257152	0.0534085	0.0260399	0.025714	0.0534085	0.0260399	0.025714	0.175069	0.0257152	0.0534085	0.0260399	0.025714	0.0257134	0.0257134	0.0257134	0.0257134	0.0257134	0.0257134	0.0257134	0.0257134	0.0257134	0.0257134	0.0257134	0.0257134	0.0257134	0.0257134	0.0257134	0.0257134	0.0257134	0.0257134	0.0257134	0.0257134	0.0257134	0.0257134	0.0257134	0.0257134	0.0257134	0.0257134	0.0274674	0.0257134	0.0274674	0.0261236	0.0261236	0.0274935	0.0257134	0.0257134	0.0274674	0.0257134	0.0274674	0.0261236	0.0261236	0.0274935	0.0257134	0.0257134	0.0274674	0.0257134	0.0274674	0.0261236	0.0261236	0.0274935	0.0257134	0.0257134	0.0274674	0.0257134	0.0274674	0.0261236	0.0261236	0.0274935	0.0257134	0.0257134	0.0257134	0.0257134	0.0257134	0.0137367	0.0261236	0.0261236	0.0257134	0.0257134	0.0257134	0.0257134	0.0257134	0.0137367	0.0257134	0.0261236	0.0257134	0.0257134	0.0248777	0.0257134	0.0248777	0.0136271	0.0255106	0.025263	0.0257134	0.0257134	0.0248777	0.0257134	0.0248777	0.0136271	0.0255106	0.025263	0.0257134	0.0257134	0.0248777	0.0257134	0.0248777	0.0136271	0.0255106	0.025263	0.0257134	0.0257134	0.0248777	0.0257134	0.0248777	0.0255106	0.0255106	0.025263	0.0257134	0.0257134	0.0274674	0.0257134	0.0274674	0.0356101	0.0259177	0.0259177	0.0257134	0.0257134	0.0274674	0.0257134	0.0274674	0.0356101	0.0261236	0.0259177	0.0257134	0.0257134	0.0274674	0.0257134	0.0274674	0.0356101	0.0261236	0.0259177	0.0257134	0.0257134	0.0274674	0.0257134	0.0274674	0.0356101	0.0261236	0.0259177	0.0257134	0.0257134	0.0274674	0.0257134	0.0274674	0.0219882	0.0261236	0.0259177	0.0257134	0.0257134	0.0274674	0.0257134	0.0274674	0.0160701	0.0261236	0.0259177	0.0257134	0.0257134	0.0265763	0.0257134	0.0265763	0.0159421	0.0259177	0.0259177	0.0257134	0.0257134	0.0265763	0.0257134	0.0265763	0.0159421	0.0259177	0.0259177	0.0257134	0.0257134	0.0265763	0.0257134	0.0265763	0.0159421	0.0259177	0.0259177	0.0257134	0.0257134	0.0265763	0.0257134	0.0265763	0.0159421	0.0259177	0.0259177	0.0257134	0.0257134	0.0265763	0.0257134	0.0265763	0.0203394	0.0259177	0.0259177	0.0257134	0.0257134	0.0265763	0.0257134	0.0265763	0.0203394	0.0259177	0.0259177	0.0261236	0.0261236	0.0265763	0.0257134	0.0265763	0.0203394	0.0259177	0.0259177	0.0261236	0.0261236	0.0265763	0.0257134	0.0265763	0.0203394	0.0259177	0.0259177	0.0261236	0.0261236	0.0265763	0.0257134	0.0265763	0.0203394	0.0259177	0.0259177	0.0261236	0.0261236	0.0265763	0.0257134	0.0265763	0.0203394	0.0259177	0.0259177	0.0257134	0.0257134	0.0265763	0.0257134	0.0265763	0.0203394	0.0259177	0.0259177	0.0257134	0.0257134	0.0265763	0.0257134	0.0265763	0.0203394	0.0259177	0.0259177	0.0255106	0.0255106	0.0265763	0.0257134	0.0265763	0.0203394	0.0259177	0.0259177	0.0255106	0.0255106	0.0265763	0.0257134	0.0265763	0.0203394	0.0259177	0.0259177	0.0255106	0.0255106	0.0265763	0.0257134	0.0265763	0.0203394	0.0259177	0.0259177	0.0255106	0.0255106	0.0265763	0.0257134	0.0265763	0.0203394	0.0259177	0.0259177	0	0	0	0	0	0	0	0	0.0266318	0.0266318	0.0266318	0.0266318	0.0266318	0.0266318	0.0266318	0.0266318	0.0266318	0.0266318	0.0266318	0.0266318	0.0266318	0.0266318	0.0266318	0.0266318	0.0266318	0.0266318	0.0266318	0.0266318	0.0266318	0.0266318	0.0266318	0.0266318	0.0252222	0.0252222	0.0252222	0.0252222	0.0252222	0.0252222	0.0252222	0.0252222	0.0252222	0.0252222	0.0252222	0.0252222	0.0252222	0.0252222	0.0252222	0.0252222	0.0252222	0.0252222	0.0252222	0.0252222	0.0252222	0.0252222	0.0252222	0.0252222	0.0252222	0.0252222	0.0252222	0.0252222	0.0252222	0.0252222	0.0252222	0.0252222	0.0252222	0.0252222	0.0252222	0.0252222	0.0252222	0.0252222	0.0252222	0.0252222	0.0252222	0.0252222	0.0252222	0.0252222	0.0252222	0.0252222	0.0252222	0.0252222	0.0319094	0.0260084	0.0259179	0.118539	0.0259191	0.118539	0.0266318	0.0259191	0.0319094	0.0260084	0.0259179	0.118539	0.0259191	0.118539	0.0266318	0.0259191	0.0319094	0.0260084	0.0259179	0.118539	0.0259191	0.118539	0.0266318	0.0259191	0.0319094	0.0260084	0.0259179	0.118539	0.0259191	0.118539	0.0266318	0.0259191	0.0319094	0.0260084	0.0259179	0.118539	0.0259191	0.118539	0.0266318	0.0259191	0.0259177	0.0259177	0.0259177	0.0259177	0.0259177	0.0259177	0.0259177	0.0259177	0.0259177	0.0259177	0.0259177	0.0259177	0.0259177	0.0259177	0.0259177	0.0259177	0.0259177	0.0259177	0.0259177	0.0259177	0.0259177	0.0259177	0.0259177	0.0259177	0.0259177	0.0259177	0.0272771	0.0259177	0.0272771	0.0255106	0.0255106	0.0272512	0.0259177	0.0259177	0.0272771	0.0259177	0.0272771	0.0255106	0.0255106	0.0272512	0.0259177	0.0259177	0.0272771	0.0259177	0.0272771	0.0255106	0.0255106	0.0272512	0.0259177	0.0259177	0.0272771	0.0259177	0.0272771	0.0255106	0.0255106	0.0272512	0.0259177	0.0259177	0.0259177	0.0259177	0.0259177	0.0159421	0.0255106	0.0255106	0.0259177	0.0259177	0.0259177	0.0259177	0.0259177	0.0159421	0.0259177	0.0255106	0.0259177	0.0259177	0.025263	0.0259177	0.025263	0.0160701	0.0261236	0.0248777	0.0259177	0.0259177	0.025263	0.0259177	0.025263	0.0160701	0.0261236	0.0248777	0.0259177	0.0259177	0.025263	0.0259177	0.025263	0.0160701	0.0261236	0.0248777	0.0259177	0.0259177	0.025263	0.0259177	0.025263	0.0261236	0.0261236	0.0248777	0.0259177	0.0259177	0.0272771	0.0259177	0.0272771	0.0324601	0.0257134	0.0257134	0.0259177	0.0259177	0.0272771	0.0259177	0.0272771	0.0324601	0.0255106	0.0257134	0.0259177	0.0259177	0.0272771	0.0259177	0.0272771	0.0324601	0.0255106	0.0257134	0.0259177	0.0259177	0.0272771	0.0259177	0.0272771	0.0324601	0.0255106	0.0257134	0.0259177	0.0259177	0.0272771	0.0259177	0.0272771	0.0173971	0.0255106	0.0257134	0.0259177	0.0259177	0.0272771	0.0259177	0.0272771	0.0136271	0.0255106	0.0257134	0.0259177	0.0259177	0.0265889	0.0259177	0.0265889	0.0137367	0.0257134	0.0257134	0.0259177	0.0259177	0.0265889	0.0259177	0.0265889	0.0137367	0.0257134	0.0257134	0.0259177	0.0259177	0.0265889	0.0259177	0.0265889	0.0137367	0.0257134	0.0257134	0.0259177	0.0259177	0.0265889	0.0259177	0.0265889	0.0137367	0.0257134	0.0257134	0.0259177	0.0259177	0.0265889	0.0259177	0.0265889	0.0188119	0.0257134	0.0257134	0.0259177	0.0259177	0.0265889	0.0259177	0.0265889	0.0188119	0.0257134	0.0257134	0.0266838	0.0266838	0.0265889	0.0259177	0.0265889	0.0188119	0.0257134	0.0257134	0.0266838	0.0266838	0.0265889	0.0259177	0.0265889	0.0188119	0.0257134	0.0257134	0.0266838	0.0266838	0.0265889	0.0259177	0.0265889	0.0188119	0.0257134	0.0257134	0.0266838	0.0266838	0.0265889	0.0259177	0.0265889	0.0188119	0.0257134	0.0257134	0.0259177	0.0259177	0.0265889	0.0259177	0.0265889	0.0188119	0.0257134	0.0257134	0.0259177	0.0259177	0.0265889	0.0259177	0.0265889	0.0188119	0.0257134	0.0257134	0.0255427	0.0255427	0.0265889	0.0259177	0.0265889	0.0188119	0.0257134	0.0257134	0.0255427	0.0255427	0.0265889	0.0259177	0.0265889	0.0188119	0.0257134	0.0257134	0.0255427	0.0255427	0.0265889	0.0259177	0.0265889	0.0188119	0.0257134	0.0257134	0.0255427	0.0255427	0.0265889	0.0259177	0.0265889	0.0188119	0.0257134	0.0257134	0	0	0	0	0	0	0	0	0.0266318	0.0266318	0.0266318	0.0266318	0.0266318	0.0266318	0.0266318	0.0266318	0.0266318	0.0266318	0.0266318	0.0266318	0.0266318	0.0266318	0.0266318	0.0266318	0.0266318	0.0266318	0.0266318	0.0266318	0.0266318	0.0266318	0.0266318	0.0266318	0.0259684	0.0259684	0.0259684	0.0259684	0.0259684	0.0259684	0.0259684	0.0259684	0.0259684	0.0259684	0.0259684	0.0259684	0.0259684	0.0259684	0.0259684	0.0259684	0.0259684	0.0259684	0.0259684	0.0259684	0.0259684	0.0259684	0.0259684	0.0259684	0.0259684	0.0259684	0.0259684	0.0259684	0.0259684	0.0259684	0.0259684	0.0259684	0.0259684	0.0259684	0.0259684	0.0259684	0.0259684	0.0259684	0.0259684	0.0259684	0.0259684	0.0259684	0.0259684	0.0259684	0.0259684	0.0259684	0.0259684	0.0259684	0.0272368	0.0263131	0.0262981	0.0545877	0.0262987	0.178428	0.0272368	0.0262999	0.0272368	0.0263131	0.0262981	0.0545877	0.0262987	0.178428	0.0272368	0.0262999	0.0272368	0.0263131	0.0262981	0.0545877	0.0262987	0.178428	0.0272368	0.0262999	0.0272368	0.0263131	0.0262981	0.0545877	0.0262987	0.178428	0.0272368	0.0262999	0.0272368	0.0263131	0.0262981	0.0545877	0.0262987	0.178428	0.0272368	0.0262999	0.0262981	0.0262981	0.0262981	0.0262981	0.0262981	0.0262981	0.0262981	0.0262981	0.0262981	0.0262981	0.0262981	0.0262981	0.0262981	0.0262981	0.0262981	0.0262981	0.0262981	0.0262981	0.0262981	0.0262981	0.0262981	0.0262981	0.0262981	0.0262981	0.0262981	0.0262981	0.0269297	0.0262981	0.0269297	0.0255427	0.0255427	0.0268829	0.0262981	0.0262981	0.0269297	0.0262981	0.0269297	0.0255427	0.0255427	0.0268829	0.0262981	0.0262981	0.0269297	0.0262981	0.0269297	0.0255427	0.0255427	0.0268829	0.0262981	0.0262981	0.0269297	0.0262981	0.0269297	0.0255427	0.0255427	0.0268829	0.0262981	0.0262981	0.0262981	0.0262981	0.0262981	0.0209718	0.0255427	0.0255427	0.0262981	0.0262981	0.0262981	0.0262981	0.0262981	0.0209718	0.0262981	0.0255427	0.0262981	0.0262981	0.0259877	0.0262981	0.0259877	0.0212811	0.0266838	0.025263	0.0262981	0.0262981	0.0259877	0.0262981	0.0259877	0.0212811	0.0266838	0.025263	0.0262981	0.0262981	0.0259877	0.0262981	0.0259877	0.0212811	0.0266838	0.025263	0.0262981	0.0262981	0.0259877	0.0262981	0.0259877	0.0266838	0.0266838	0.025263	0.0262981	0.0262981	0.0269297	0.0262981	0.0269297	0.0285913	0.0259177	0.0259177	0.0262981	0.0262981	0.0269297	0.0262981	0.0269297	0.0285913	0.0255427	0.0259177	0.0262981	0.0262981	0.0269297	0.0262981	0.0269297	0.0285913	0.0255427	0.0259177	0.0262981	0.0262981	0.0269297	0.0262981	0.0269297	0.0285913	0.0255427	0.0259177	0.0262981	0.0262981	0.0269297	0.0262981	0.0269297	0.0176053	0.0255427	0.0259177	0.0262981	0.0262981	0.0269297	0.0262981	0.0269297	0.0157091	0.0255427	0.0259177	0.0262981	0.0262981	0.0266121	0.0262981	0.0266121	0.0159421	0.0259177	0.0259177	0.0262981	0.0262981	0.0266121	0.0262981	0.0266121	0.0159421	0.0259177	0.0259177	0.0262981	0.0262981	0.0266121	0.0262981	0.0266121	0.0159421	0.0259177	0.0259177	0.0262981	0.0262981	0.0266121	0.0262981	0.0266121	0.0159421	0.0259177	0.0259177	0.0262981	0.0262981	0.0266121	0.0262981	0.0266121	0.0203394	0.0259177	0.0259177	0.0262981	0.0262981	0.0266121	0.0262981	0.0266121	0.0203394	0.0259177	0.0259177	0.026782	0.026782	0.0266121	0.0262981	0.0266121	0.0203394	0.0259177	0.0259177	0.026782	0.026782	0.0266121	0.0262981	0.0266121	0.0203394	0.0259177	0.0259177	0.026782	0.026782	0.0266121	0.0262981	0.0266121	0.0203394	0.0259177	0.0259177	0.026782	0.026782	0.0266121	0.0262981	0.0266121	0.0203394	0.0259177	0.0259177	0.0262981	0.0262981	0.0266121	0.0262981	0.0266121	0.0203394	0.0259177	0.0259177	0.0262981	0.0262981	0.0266121	0.0262981	0.0266121	0.0203394	0.0259177	0.0259177	0.0260593	0.0260593	0.0266121	0.0262981	0.0266121	0.0203394	0.0259177	0.0259177	0.0260593	0.0260593	0.0266121	0.0262981	0.0266121	0.0203394	0.0259177	0.0259177	0.0260593	0.0260593	0.0266121	0.0262981	0.0266121	0.0203394	0.0259177	0.0259177	0.0260593	0.0260593	0.0266121	0.0262981	0.0266121	0.0203394	0.0259177	0.0259177	0	0	0	0	0	0	0	0	0.0266318	0.0266318	0.0266318	0.0266318	0.0266318	0.0266318	0.0266318	0.0266318	0.0266318	0.0266318	0.0266318	0.0266318	0.0266318	0.0266318	0.0266318	0.0266318	0.0266318	0.0266318	0.0266318	0.0266318	0.0266318	0.0266318	0.0266318	0.0266318	0.0264464	0.0264464	0.0264464	0.0264464	0.0264464	0.0264464	0.0264464	0.0264464	0.0264464	0.0264464	0.0264464	0.0264464	0.0264464	0.0264464	0.0264464	0.0264464	0.0264464	0.0264464	0.0264464	0.0264464	0.0264464	0.0264464	0.0264464	0.0264464	0.0264464	0.0264464	0.0264464	0.0264464	0.0264464	0.0264464	0.0264464	0.0264464	0.0264464	0.0264464	0.0264464	0.0264464	0.0264464	0.0264464	0.0264464	0.0264464	0.0264464	0.0264464	0.0264464	0.0264464	0.0264464	0.0264464	0.0264464	0.0264464	0.0266318	0.0265404	0.026539	0.0326695	0.0265392	0.121104	0.0272697	0.0265404	0.0266318	0.0265404	0.026539	0.0326695	0.0265392	0.121104	0.0272697	0.0265404	0.0266318	0.0265404	0.026539	0.0326695	0.0265392	0.121104	0.0272697	0.0265404	0.0266318	0.0265404	0.026539	0.0326695	0.0265392	0.121104	0.0272697	0.0265404	0.0266318	0.0265404	0.026539	0.0326695	0.0265392	0.121104	0.0272697	0.0265404	0.026539	0.026539	0.026539	0.026539	0.026539	0.026539	0.026539	0.026539	0.026539	0.026539	0.026539	0.026539	0.026539	0.026539	0.026539	0.026539	0.026539	0.026539	0.026539	0.026539	0.026539	0.026539	0.026539	0.026539	0.026539	0.026539	0.0267141	0.026539	0.0267141	0.0260593	0.0260593	0.0266853	0.026539	0.026539	0.0267141	0.026539	0.0267141	0.0260593	0.0260593	0.0266853	0.026539	0.026539	0.0267141	0.026539	0.0267141	0.0260593	0.0260593	0.0266853	0.026539	0.026539	0.0267141	0.026539	0.0267141	0.0260593	0.0260593	0.0266853	0.026539	0.026539	0.026539	0.026539	0.026539	0.0249128	0.0260593	0.0260593	0.026539	0.026539	0.026539	0.026539	0.026539	0.0249128	0.026539	0.0260593	0.026539	0.026539	0.0264518	0.026539	0.0264518	0.0251414	0.026782	0.0259877	0.026539	0.026539	0.0264518	0.026539	0.0264518	0.0251414	0.026782	0.0259877	0.026539	0.026539	0.0264518	0.026539	0.0264518	0.0251414	0.026782	0.0259877	0.026539	0.026539	0.0264518	0.026539	0.0264518	0.026782	0.026782	0.0259877	0.026539	0.026539	0.0267141	0.026539	0.0267141	0.0268957	0.0262981	0.0262981	0.026539	0.026539	0.0267141	0.026539	0.0267141	0.0268957	0.0260593	0.0262981	0.026539	0.026539	0.0267141	0.026539	0.0267141	0.0268957	0.0260593	0.0262981	0.026539	0.026539	0.0267141	0.026539	0.0267141	0.0268957	0.0260593	0.0262981	0.026539	0.026539	0.0267141	0.026539	0.0267141	0.021451	0.0260593	0.0262981	0.026539	0.026539	0.0267141	0.026539	0.0267141	0.0207803	0.0260593	0.0262981	0.026539	0.026539	0.0266264	0.026539	0.0266264	0.0209718	0.0262981	0.0262981	0.026539	0.026539	0.0266264	0.026539	0.0266264	0.0209718	0.0262981	0.0262981	0.026539	0.026539	0.0266264	0.026539	0.0266264	0.0209718	0.0262981	0.0262981	0.026539	0.026539	0.0266264	0.026539	0.0266264	0.0209718	0.0262981	0.0262981	0.026539	0.026539	0.0266264	0.026539	0.0266264	0.023488	0.0262981	0.0262981	0.026539	0.026539	0.0266264	0.026539	0.0266264	0.023488	0.0262981	0.0262981	0.0266944	0.0266944	0.0266264	0.026539	0.0266264	0.023488	0.0262981	0.0262981	0.0266944	0.0266944	0.0266264	0.026539	0.0266264	0.023488	0.0262981	0.0262981	0.0266944	0.0266944	0.0266264	0.026539	0.0266264	0.023488	0.0262981	0.0262981	0.0266944	0.0266944	0.0266264	0.026539	0.0266264	0.023488	0.0262981	0.0262981	0.026539	0.026539	0.0266264	0.026539	0.0266264	0.023488	0.0262981	0.0262981	0.026539	0.026539	0.0266264	0.026539	0.0266264	0.023488	0.0262981	0.0262981	0.0264616	0.0264616	0.0266264	0.026539	0.0266264	0.023488	0.0262981	0.0262981	0.0264616	0.0264616	0.0266264	0.026539	0.0266264	0.023488	0.0262981	0.0262981	0.0264616	0.0264616	0.0266264	0.026539	0.0266264	0.023488	0.0262981	0.0262981	0.0264616	0.0264616	0.0266264	0.026539	0.0266264	0.023488	0.0262981	0.0262981	0	0	0	0	0	0	0	0	0.0266318	0.0266318	0.0266318	0.0266318	0.0266318	0.0266318	0.0266318	0.0266318	0.0266318	0.0266318	0.0266318	0.0266318	0.0266318	0.0266318	0.0266318	0.0266318	0.0266318	0.0266318	0.0266318	0.0266318	0.0266318	0.0266318	0.0266318	0.0266318	0.0266013	0.0266013	0.0266013	0.0266013	0.0266013	0.0266013	0.0266013	0.0266013	0.0266013	0.0266013	0.0266013	0.0266013	0.0266013	0.0266013	0.0266013	0.0266013	0.0266013	0.0266013	0.0266013	0.0266013	0.0266013	0.0266013	0.0266013	0.0266013	0.0266013	0.0266013	0.0266013	0.0266013	0.0266013	0.0266013	0.0266013	0.0266013	0.0266013	0.0266013	0.0266013	0.0266013	0.0266013	0.0266013	0.0266013	0.0266013	0.0266013	0.0266013	0.0266013	0.0266013	0.0266013	0.0266013	0.0266013	0.0266013	0.026622	0.0266166	0.0266166	0.0275664	0.0266166	0.0552294	0.0269543	0.0266172	0.026622	0.0266166	0.0266166	0.0275664	0.0266166	0.0552294	0.0269543	0.0266172	0.026622	0.0266166	0.0266166	0.0275664	0.0266166	0.0552294	0.0269543	0.0266172	0.026622	0.0266166	0.0266166	0.0275664	0.0266166	0.0552294	0.0269543	0.0266172	0.026622	0.0266166	0.0266166	0.0275664	0.0266166	0.0552294	0.0269543	0.0266172	0.0266166	0.0266166	0.0266166	0.0266166	0.0266166	0.0266166	0.0266166	0.0266166	0.0266166	0.0266166	0.0266166	0.0266166	0.0266166	0.0266166	0.0266166	0.0266166	0.0266166	0.0266166	0.0266166	0.0266166	0.0266166	0.0266166	0.0266166	0.0266166	0.0266166	0.0266166	0.0266454	0.0266166	0.0266454	0.0264616	0.0264616	0.0266363	0.0266166	0.0266166	0.0266454	0.0266166	0.0266454	0.0264616	0.0264616	0.0266363	0.0266166	0.0266166	0.0266454	0.0266166	0.0266454	0.0264616	0.0264616	0.0266363	0.0266166	0.0266166	0.0266454	0.0266166	0.0266454	0.0264616	0.0264616	0.0266363	0.0266166	0.0266166	0.0266166	0.0266166	0.0266166	0.0263376	0.0264616	0.0264616	0.0266166	0.0266166	0.0266166	0.0266166	0.0266166	0.0263376	0.0266166	0.0264616	0.0266166	0.0266166	0.0266022	0.0266166	0.0266022	0.0264146	0.0266944	0.0264518	0.0266166	0.0266166	0.0266022	0.0266166	0.0266022	0.0264146	0.0266944	0.0264518	0.0266166	0.0266166	0.0266022	0.0266166	0.0266022	0.0264146	0.0266944	0.0264518	0.0266166	0.0266166	0.0266022	0.0266166	0.0266022	0.0266944	0.0266944	0.0264518	0.0266166	0.0266166	0.0266454	0.0266166	0.0266454	0.0266014	0.026539	0.026539	0.0266166	0.0266166	0.0266454	0.0266166	0.0266454	0.0266014	0.0264616	0.026539	0.0266166	0.0266166	0.0266454	0.0266166	0.0266454	0.0266014	0.0264616	0.026539	0.0266166	0.0266166	0.0266454	0.0266166	0.0266454	0.0266014	0.0264616	0.026539	0.0266166	0.0266166	0.0266454	0.0266166	0.0266454	0.0249715	0.0264616	0.026539	0.0266166	0.0266166	0.0266454	0.0266166	0.0266454	0.02484	0.0264616	0.026539	0.0266166	0.0266166	0.026631	0.0266166	0.026631	0.0249128	0.026539	0.026539	0.0266166	0.0266166	0.026631	0.0266166	0.026631	0.0249128	0.026539	0.026539	0.0266166	0.0266166	0.026631	0.0266166	0.026631	0.0249128	0.026539	0.026539	0.0266166	0.0266166	0.026631	0.0266166	0.026631	0.0249128	0.026539	0.026539	0.0266166	0.0266166	0.026631	0.0266166	0.026631	0.0257134	0.026539	0.026539	0.0266166	0.0266166	0.026631	0.0266166	0.026631	0.0257134	0.026539	0.026539	0.0266442	0.0266442	0.026631	0.0266166	0.026631	0.0257134	0.026539	0.026539	0.0266442	0.0266442	0.026631	0.0266166	0.026631	0.0257134	0.026539	0.026539	0.0266442	0.0266442	0.026631	0.0266166	0.026631	0.0257134	0.026539	0.026539	0.0266442	0.0266442	0.026631	0.0266166	0.026631	0.0257134	0.026539	0.026539	0.0266166	0.0266166	0.026631	0.0266166	0.026631	0.0257134	0.026539	0.026539	0.0266166	0.0266166	0.026631	0.0266166	0.026631	0.0257134	0.026539	0.026539	0.0266028	0.0266028	0.026631	0.0266166	0.026631	0.0257134	0.026539	0.026539	0.0266028	0.0266028	0.026631	0.0266166	0.026631	0.0257134	0.026539	0.026539	0.0266028	0.0266028	0.026631	0.0266166	0.026631	0.0257134	0.026539	0.026539	0.0266028	0.0266028	0.026631	0.0266166	0.026631	0.0257134	0.026539	0.026539	0	0	0	0	0	0	0	0	0.0266318	0.0266318	0.0266318	0.0266318	0.0266318	0.0266318	0.0266318	0.0266318	0.0266318	0.0266318	0.0266318	0.0266318	0.0266318	0.0266318	0.0266318	0.0266318	0.0266318	0.0266318	0.0266318	0.0266318	0.0266318	0.0266318	0.0266318	0.0266318	0.0266289	0.0266289	0.0266289	0.0266289	0.0266289	0.0266289	0.0266289	0.0266289	0.0266289	0.0266289	0.0266289	0.0266289	0.0266289	0.0266289	0.0266289	0.0266289	0.0266289	0.0266289	0.0266289	0.0266289	0.0266289	0.0266289	0.0266289	0.0266289	0.0266289	0.0266289	0.0266289	0.0266289	0.0266289	0.0266289	0.0266289	0.0266289	0.0266289	0.0266289	0.0266289	0.0266289	0.0266289	0.0266289	0.0266289	0.0266289	0.0266289	0.0266289	0.0266289	0.0266289	0.0266289	0.0266289	0.0266289	0.0266289	0.0266305	0.0266304	0.0266304	0.0267235	0.0266304	0.0327813	0.0267235	0.0266305	0.0266305	0.0266304	0.0266304	0.0267235	0.0266304	0.0327813	0.0267235	0.0266305	0.0266305	0.0266304	0.0266304	0.0267235	0.0266304	0.0327813	0.0267235	0.0266305	0.0266305	0.0266304	0.0266304	0.0267235	0.0266304	0.0327813	0.0267235	0.0266305	0.0266305	0.0266304	0.0266304	0.0267235	0.0266304	0.0327813	0.0267235	0.0266305	0.0266304	0.0266304	0.0266304	0.0266304	0.0266304	0.0266304	0.0266304	0.0266304	0.0266304	0.0266304	0.0266304	0.0266304	0.0266304	0.0266304	0.0266304	0.0266304	0.0266304	0.0266304	0.0266304	0.0266304	0.0266304	0.0266304	0.0266304	0.0266304	0.0266304	0.0266304	0.0266331	0.0266304	0.0266331	0.0266028	0.0266028	0.0266315	0.0266304	0.0266304	0.0266331	0.0266304	0.0266331	0.0266028	0.0266028	0.0266315	0.0266304	0.0266304	0.0266331	0.0266304	0.0266331	0.0266028	0.0266028	0.0266315	0.0266304	0.0266304	0.0266331	0.0266304	0.0266331	0.0266028	0.0266028	0.0266315	0.0266304	0.0266304	0.0266304	0.0266304	0.0266304	0.0266028	0.0266028	0.0266028	0.0266304	0.0266304	0.0266304	0.0266304	0.0266304	0.0266028	0.0266304	0.0266028	0.0266304	0.0266304	0.026629	0.0266304	0.026629	0.0266166	0.0266442	0.0266022	0.0266304	0.0266304	0.026629	0.0266304	0.026629	0.0266166	0.0266442	0.0266022	0.0266304	0.0266304	0.026629	0.0266304	0.026629	0.0266166	0.0266442	0.0266022	0.0266304	0.0266304	0.026629	0.0266304	0.026629	0.0266442	0.0266442	0.0266022	0.0266304	0.0266304	0.0266331	0.0266304	0.0266331	0.0266166	0.0266166	0.0266166	0.0266304	0.0266304	0.0266331	0.0266304	0.0266331	0.0266166	0.0266028	0.0266166	0.0266304	0.0266304	0.0266331	0.0266304	0.0266331	0.0266166	0.0266028	0.0266166	0.0266304	0.0266304	0.0266331	0.0266304	0.0266331	0.0266166	0.0266028	0.0266166	0.0266304	0.0266304	0.0266331	0.0266304	0.0266331	0.0263376	0.0266028	0.0266166	0.0266304	0.0266304	0.0266331	0.0266304	0.0266331	0.026324	0.0266028	0.0266166	0.0266304	0.0266304	0.0266317	0.0266304	0.0266317	0.0263376	0.0266166	0.0266166	0.0266304	0.0266304	0.0266317	0.0266304	0.0266317	0.0263376	0.0266166	0.0266166	0.0266304	0.0266304	0.0266317	0.0266304	0.0266317	0.0263376	0.0266166	0.0266166	0.0266304	0.0266304	0.0266317	0.0266304	0.0266317	0.0263376	0.0266166	0.0266166	0.0266304	0.0266304	0.0266317	0.0266304	0.0266317	0.0264767	0.0266166	0.0266166	0.0266304	0.0266304	0.0266317	0.0266304	0.0266317	0.0264767	0.0266166	0.0266166	0.0266331	0.0266331	0.0266317	0.0266304	0.0266317	0.0264767	0.0266166	0.0266166	0.0266331	0.0266331	0.0266317	0.0266304	0.0266317	0.0264767	0.0266166	0.0266166	0.0266331	0.0266331	0.0266317	0.0266304	0.0266317	0.0264767	0.0266166	0.0266166	0.0266331	0.0266331	0.0266317	0.0266304	0.0266317	0.0264767	0.0266166	0.0266166	0.0266304	0.0266304	0.0266317	0.0266304	0.0266317	0.0264767	0.0266166	0.0266166	0.0266304	0.0266304	0.0266317	0.0266304	0.0266317	0.0264767	0.0266166	0.0266166	0.026629	0.026629	0.0266317	0.0266304	0.0266317	0.0264767	0.0266166	0.0266166	0.026629	0.026629	0.0266317	0.0266304	0.0266317	0.0264767	0.0266166	0.0266166	0.026629	0.026629	0.0266317	0.0266304	0.0266317	0.0264767	0.0266166	0.0266166	0.026629	0.026629	0.0266317	0.0266304	0.0266317	0.0264767	0.0266166	0.0266166	0	0	0	0	0	0	0	0	0.0266318	0.0266318	0.0266318	0.0266318	0.0266318	0.0266318	0.0266318	0.0266318	0.0266318	0.0266318	0.0266318	0.0266318	0.0266318	0.0266318	0.0266318	0.0266318	0.0266318	0.0266318	0.0266318	0.0266318	0.0266318	0.0266318	0.0266318	0.0266318	0.0266013	0.0266013	0.0266013	0.0266013	0.0266013	0.0266013	0.0266013	0.0266013	0.0266013	0.0266013	0.0266013	0.0266013	0.0266013	0.0266013	0.0266013	0.0266013	0.0266013	0.0266013	0.0266013	0.0266013	0.0266013	0.0266013	0.0266013	0.0266013	0.0266013	0.0266013	0.0266013	0.0266013	0.0266013	0.0266013	0.0266013	0.0266013	0.0266013	0.0266013	0.0266013	0.0266013	0.0266013	0.0266013	0.0266013	0.0266013	0.0266013	0.0266013	0.0266013	0.0266013	0.0266013	0.0266013	0.0266013	0.0266013	0.0552294	0.0275664	0.026622	0.0269543	0.0266166	0.0266172	0.0266166	0.0266166	0.0552294	0.0275664	0.026622	0.0269543	0.0266166	0.0266172	0.0266166	0.0266166	0.0552294	0.0275664	0.026622	0.0269543	0.0266166	0.0266172	0.0266166	0.0266166	0.0552294	0.0275664	0.026622	0.0269543	0.0266166	0.0266172	0.0266166	0.0266166	0.0552294	0.0275664	0.026622	0.0269543	0.0266166	0.0266172	0.0266166	0.0266166	0.0266166	0.0266166	0.0266166	0.0266166	0.0266166	0.0266166	0.0266166	0.0266166	0.0266166	0.0266166	0.0266166	0.0266166	0.0266166	0.0266166	0.0266166	0.0266166	0.0266166	0.0266166	0.0266166	0.0266166	0.0266166	0.0266166	0.0266166	0.0266166	0.0266166	0.0266166	0.0266442	0.0266166	0.0266442	0.0266454	0.0266454	0.0266469	0.0266166	0.0266166	0.0266442	0.0266166	0.0266442	0.0266454	0.0266454	0.0266469	0.0266166	0.0266166	0.0266442	0.0266166	0.0266442	0.0266454	0.0266454	0.0266469	0.0266166	0.0266166	0.0266442	0.0266166	0.0266442	0.0266454	0.0266454	0.0266469	0.0266166	0.0266166	0.0266166	0.0266166	0.0266166	0.0264616	0.0266454	0.0266454	0.0266166	0.0266166	0.0266166	0.0266166	0.0266166	0.0264616	0.0266166	0.0266454	0.0266166	0.0266166	0.0266028	0.0266166	0.0266028	0.0264473	0.0266022	0.0266302	0.0266166	0.0266166	0.0266028	0.0266166	0.0266028	0.0264473	0.0266022	0.0266302	0.0266166	0.0266166	0.0266028	0.0266166	0.0266028	0.0264473	0.0266022	0.0266302	0.0266166	0.0266166	0.0266028	0.0266166	0.0266028	0.0266022	0.0266022	0.0266302	0.0266166	0.0266166	0.0266442	0.0266166	0.0266442	0.0267232	0.026631	0.026631	0.0266166	0.0266166	0.0266442	0.0266166	0.0266442	0.0267232	0.0266454	0.026631	0.0266166	0.0266166	0.0266442	0.0266166	0.0266442	0.0267232	0.0266454	0.026631	0.0266166	0.0266166	0.0266442	0.0266166	0.0266442	0.0267232	0.0266454	0.026631	0.0266166	0.0266166	0.0266442	0.0266166	0.0266442	0.0267141	0.0266454	0.026631	0.0266166	0.0266166	0.0266442	0.0266166	0.0266442	0.0266363	0.0266454	0.026631	0.0266166	0.0266166	0.0266304	0.0266166	0.0266304	0.0266219	0.026631	0.026631	0.0266166	0.0266166	0.0266304	0.0266166	0.0266304	0.0266219	0.026631	0.026631	0.0266166	0.0266166	0.0266304	0.0266166	0.0266304	0.0266219	0.026631	0.026631	0.0266166	0.0266166	0.0266304	0.0266166	0.0266304	0.0266219	0.026631	0.026631	0.0266166	0.0266166	0.0266304	0.0266166	0.0266304	0.0266264	0.026631	0.026631	0.0266166	0.0266166	0.0266304	0.0266166	0.0266304	0.0266264	0.026631	0.026631	0.0263376	0.0263376	0.0266304	0.0266166	0.0266304	0.0266264	0.026631	0.026631	0.0263376	0.0263376	0.0266304	0.0266166	0.0266304	0.0266264	0.026631	0.026631	0.0263376	0.0263376	0.0266304	0.0266166	0.0266304	0.0266264	0.026631	0.026631	0.0263376	0.0263376	0.0266304	0.0266166	0.0266304	0.0266264	0.026631	0.026631	0.0266166	0.0266166	0.0266304	0.0266166	0.0266304	0.0266264	0.026631	0.026631	0.0266166	0.0266166	0.0266304	0.0266166	0.0266304	0.0266264	0.026631	0.026631	0.0267571	0.0267571	0.0266304	0.0266166	0.0266304	0.0266264	0.026631	0.026631	0.0267571	0.0267571	0.0266304	0.0266166	0.0266304	0.0266264	0.026631	0.026631	0.0267571	0.0267571	0.0266304	0.0266166	0.0266304	0.0266264	0.026631	0.026631	0.0267571	0.0267571	0.0266304	0.0266166	0.0266304	0.0266264	0.026631	0.026631	0	0	0	0	0	0	0	0	0.0266318	0.0266318	0.0266318	0.0266318	0.0266318	0.0266318	0.0266318	0.0266318	0.0266318	0.0266318	0.0266318	0.0266318	0.0266318	0.0266318	0.0266318	0.0266318	0.0266318	0.0266318	0.0266318	0.0266318	0.0266318	0.0266318	0.0266318	0.0266318	0.0263225	0.0263225	0.0263225	0.0263225	0.0263225	0.0263225	0.0263225	0.0263225	0.0263225	0.0263225	0.0263225	0.0263225	0.0263225	0.0263225	0.0263225	0.0263225	0.0263225	0.0263225	0.0263225	0.0263225	0.0263225	0.0263225	0.0263225	0.0263225	0.0263225	0.0263225	0.0263225	0.0263225	0.0263225	0.0263225	0.0263225	0.0263225	0.0263225	0.0263225	0.0263225	0.0263225	0.0263225	0.0263225	0.0263225	0.0263225	0.0263225	0.0263225	0.0263225	0.0263225	0.0263225	0.0263225	0.0263225	0.0263225	0.284302	0.0300083	0.0264964	0.0300083	0.0264776	0.0264964	0.0264776	0.0264767	0.284302	0.0300083	0.0264964	0.0300083	0.0264776	0.0264964	0.0264776	0.0264767	0.284302	0.0300083	0.0264964	0.0300083	0.0264776	0.0264964	0.0264776	0.0264767	0.284302	0.0300083	0.0264964	0.0300083	0.0264776	0.0264964	0.0264776	0.0264767	0.284302	0.0300083	0.0264964	0.0300083	0.0264776	0.0264964	0.0264776	0.0264767	0.0264767	0.0264767	0.0264767	0.0264767	0.0264767	0.0264767	0.0264767	0.0264767	0.0264767	0.0264767	0.0264767	0.0264767	0.0264767	0.0264767	0.0264767	0.0264767	0.0264767	0.0264767	0.0264767	0.0264767	0.0264767	0.0264767	0.0264767	0.0264767	0.0264767	0.0264767	0.0267571	0.0264767	0.0267571	0.0267571	0.0267571	0.0267849	0.0264767	0.0264767	0.0267571	0.0264767	0.0267571	0.0267571	0.0267571	0.0267849	0.0264767	0.0264767	0.0267571	0.0264767	0.0267571	0.0267571	0.0267571	0.0267849	0.0264767	0.0264767	0.0267571	0.0264767	0.0267571	0.0267571	0.0267571	0.0267849	0.0264767	0.0264767	0.0264767	0.0264767	0.0264767	0.0249715	0.0267571	0.0267571	0.0264767	0.0264767	0.0264767	0.0264767	0.0264767	0.0249715	0.0264767	0.0267571	0.0264767	0.0264767	0.0263376	0.0264767	0.0263376	0.02484	0.0263376	0.0266028	0.0264767	0.0264767	0.0263376	0.0264767	0.0263376	0.02484	0.0263376	0.0266028	0.0264767	0.0264767	0.0263376	0.0264767	0.0263376	0.02484	0.0263376	0.0266028	0.0264767	0.0264767	0.0263376	0.0264767	0.0263376	0.0263376	0.0263376	0.0266028	0.0264767	0.0264767	0.0267571	0.0264767	0.0267571	0.0275506	0.0266166	0.0266166	0.0264767	0.0264767	0.0267571	0.0264767	0.0267571	0.0275506	0.0267571	0.0266166	0.0264767	0.0264767	0.0267571	0.0264767	0.0267571	0.0275506	0.0267571	0.0266166	0.0264767	0.0264767	0.0267571	0.0264767	0.0267571	0.0275506	0.0267571	0.0266166	0.0264767	0.0264767	0.0267571	0.0264767	0.0267571	0.0273903	0.0267571	0.0266166	0.0264767	0.0264767	0.0267571	0.0264767	0.0267571	0.0266014	0.0267571	0.0266166	0.0264767	0.0264767	0.0266166	0.0264767	0.0266166	0.0264616	0.0266166	0.0266166	0.0264767	0.0264767	0.0266166	0.0264767	0.0266166	0.0264616	0.0266166	0.0266166	0.0264767	0.0264767	0.0266166	0.0264767	0.0266166	0.0264616	0.0266166	0.0266166	0.0264767	0.0264767	0.0266166	0.0264767	0.0266166	0.0264616	0.0266166	0.0266166	0.0264767	0.0264767	0.0266166	0.0264767	0.0266166	0.026539	0.0266166	0.0266166	0.0264767	0.0264767	0.0266166	0.0264767	0.0266166	0.026539	0.0266166	0.0266166	0.0249715	0.0249715	0.0266166	0.0264767	0.0266166	0.026539	0.0266166	0.0266166	0.0249715	0.0249715	0.0266166	0.0264767	0.0266166	0.026539	0.0266166	0.0266166	0.0249715	0.0249715	0.0266166	0.0264767	0.0266166	0.026539	0.0266166	0.0266166	0.0249715	0.0249715	0.0266166	0.0264767	0.0266166	0.026539	0.0266166	0.0266166	0.0264767	0.0264767	0.0266166	0.0264767	0.0266166	0.026539	0.0266166	0.0266166	0.0264767	0.0264767	0.0266166	0.0264767	0.0266166	0.026539	0.0266166	0.0266166	0.0272621	0.0272621	0.0266166	0.0264767	0.0266166	0.026539	0.0266166	0.0266166	0.0272621	0.0272621	0.0266166	0.0264767	0.0266166	0.026539	0.0266166	0.0266166	0.0272621	0.0272621	0.0266166	0.0264767	0.0266166	0.026539	0.0266166	0.0266166	0.0272621	0.0272621	0.0266166	0.0264767	0.0266166	0.026539	0.0266166	0.0266166	0	0	0	0	0	0	0	0	0.0266318	0.0266318	0.0266318	0.0266318	0.0266318	0.0266318	0.0266318	0.0266318	0.0266318	0.0266318	0.0266318	0.0266318	0.0266318	0.0266318	0.0266318	0.0266318	0.0266318	0.0266318	0.0266318	0.0266318	0.0266318	0.0266318	0.0266318	0.0266318	0.0248258	0.0248258	0.0248258	0.0248258	0.0248258	0.0248258	0.0248258	0.0248258	0.0248258	0.0248258	0.0248258	0.0248258	0.0248258	0.0248258	0.0248258	0.0248258	0.0248258	0.0248258	0.0248258	0.0248258	0.0248258	0.0248258	0.0248258	0.0248258	0.0248258	0.0248258	0.0248258	0.0248258	0.0248258	0.0248258	0.0248258	0.0248258	0.0248258	0.0248258	0.0248258	0.0248258	0.0248258	0.0248258	0.0248258	0.0248258	0.0248258	0.0248258	0.0248258	0.0248258	0.0248258	0.0248258	0.0248258	0.0248258	0.887471	0.0336112	0.0257549	0.0534085	0.0257186	0.0260399	0.0257281	0.0257135	0.887471	0.0336112	0.0257549	0.0534085	0.0257186	0.0260399	0.0257281	0.0257135	0.887471	0.0336112	0.0257549	0.0534085	0.0257186	0.0260399	0.0257281	0.0257135	0.887471	0.0336112	0.0257549	0.0534085	0.0257186	0.0260399	0.0257281	0.0257135	0.887471	0.0336112	0.0257549	0.0534085	0.0257186	0.0260399	0.0257281	0.0257135	0.0257134	0.0257134	0.0257134	0.0257134	0.0257134	0.0257134	0.0257134	0.0257134	0.0257134	0.0257134	0.0257134	0.0257134	0.0257134	0.0257134	0.0257134	0.0257134	0.0257134	0.0257134	0.0257134	0.0257134	0.0257134	0.0257134	0.0257134	0.0257134	0.0257134	0.0257134	0.0273903	0.0257134	0.0273903	0.0272621	0.0272621	0.0275506	0.0257134	0.0257134	0.0273903	0.0257134	0.0273903	0.0272621	0.0272621	0.0275506	0.0257134	0.0257134	0.0273903	0.0257134	0.0273903	0.0272621	0.0272621	0.0275506	0.0257134	0.0257134	0.0273903	0.0257134	0.0273903	0.0272621	0.0272621	0.0275506	0.0257134	0.0257134	0.0257134	0.0257134	0.0257134	0.0181476	0.0272621	0.0272621	0.0257134	0.0257134	0.0257134	0.0257134	0.0257134	0.0181476	0.0257134	0.0272621	0.0257134	0.0257134	0.0249128	0.0257134	0.0249128	0.01762	0.0249715	0.0263376	0.0257134	0.0257134	0.0249128	0.0257134	0.0249128	0.01762	0.0249715	0.0263376	0.0257134	0.0257134	0.0249128	0.0257134	0.0249128	0.01762	0.0249715	0.0263376	0.0257134	0.0257134	0.0249128	0.0257134	0.0249128	0.0249715	0.0249715	0.0263376	0.0257134	0.0257134	0.0273903	0.0257134	0.0273903	0.0324047	0.0264767	0.0264767	0.0257134	0.0257134	0.0273903	0.0257134	0.0273903	0.0324047	0.0272621	0.0264767	0.0257134	0.0257134	0.0273903	0.0257134	0.0273903	0.0324047	0.0272621	0.0264767	0.0257134	0.0257134	0.0273903	0.0257134	0.0273903	0.0324047	0.0272621	0.0264767	0.0257134	0.0257134	0.0273903	0.0257134	0.0273903	0.030573	0.0272621	0.0264767	0.0257134	0.0257134	0.0273903	0.0257134	0.0273903	0.0257134	0.0272621	0.0264767	0.0257134	0.0257134	0.026539	0.0257134	0.026539	0.0249715	0.0264767	0.0264767	0.0257134	0.0257134	0.026539	0.0257134	0.026539	0.0249715	0.0264767	0.0264767	0.0257134	0.0257134	0.026539	0.0257134	0.026539	0.0249715	0.0264767	0.0264767	0.0257134	0.0257134	0.026539	0.0257134	0.026539	0.0249715	0.0264767	0.0264767	0.0257134	0.0257134	0.026539	0.0257134	0.026539	0.0257134	0.0264767	0.0264767	0.0257134	0.0257134	0.026539	0.0257134	0.026539	0.0257134	0.0264767	0.0264767	0.021451	0.021451	0.026539	0.0257134	0.026539	0.0257134	0.0264767	0.0264767	0.021451	0.021451	0.026539	0.0257134	0.026539	0.0257134	0.0264767	0.0264767	0.021451	0.021451	0.026539	0.0257134	0.026539	0.0257134	0.0264767	0.0264767	0.021451	0.021451	0.026539	0.0257134	0.026539	0.0257134	0.0264767	0.0264767	0.0257134	0.0257134	0.026539	0.0257134	0.026539	0.0257134	0.0264767	0.0264767	0.0257134	0.0257134	0.026539	0.0257134	0.026539	0.0257134	0.0264767	0.0264767	0.0281435	0.0281435	0.026539	0.0257134	0.026539	0.0257134	0.0264767	0.0264767	0.0281435	0.0281435	0.026539	0.0257134	0.026539	0.0257134	0.0264767	0.0264767	0.0281435	0.0281435	0.026539	0.0257134	0.026539	0.0257134	0.0264767	0.0264767	0.0281435	0.0281435	0.026539	0.0257134	0.026539	0.0257134	0.0264767	0.0264767	0	0	0	0	0	0	0	0	0.0266318	0.0266318	0.0266318	0.0266318	0.0266318	0.0266318	0.0266318	0.0266318	0.0266318	0.0266318	0.0266318	0.0266318	0.0266318	0.0266318	0.0266318	0.0266318	0.0266318	0.0266318	0.0266318	0.0266318	0.0266318	0.0266318	0.0266318	0.0266318	0.0207074	0.0207074	0.0207074	0.0207074	0.0207074	0.0207074	0.0207074	0.0207074	0.0207074	0.0207074	0.0207074	0.0207074	0.0207074	0.0207074	0.0207074	0.0207074	0.0207074	0.0207074	0.0207074	0.0207074	0.0207074	0.0207074	0.0207074	0.0207074	0.0207074	0.0207074	0.0207074	0.0207074	0.0207074	0.0207074	0.0207074	0.0207074	0.0207074	0.0207074	0.0207074	0.0207074	0.0207074	0.0207074	0.0207074	0.0207074	0.0207074	0.0207074	0.0207074	0.0207074	0.0207074	0.0207074	0.0207074	0.0207074	0.973355	0.033186	0.0235372	0.259982	0.0235055	0.0266318	0.023626	0.0234888	0.973355	0.033186	0.0235372	0.259982	0.0235055	0.0266318	0.023626	0.0234888	0.973355	0.033186	0.0235372	0.259982	0.0235055	0.0266318	0.023626	0.0234888	0.973355	0.033186	0.0235372	0.259982	0.0235055	0.0266318	0.023626	0.0234888	0.973355	0.033186	0.0235372	0.259982	0.0235055	0.0266318	0.023626	0.0234888	0.023488	0.023488	0.023488	0.023488	0.023488	0.023488	0.023488	0.023488	0.023488	0.023488	0.023488	0.023488	0.023488	0.023488	0.023488	0.023488	0.023488	0.023488	0.023488	0.023488	0.023488	0.023488	0.023488	0.023488	0.023488	0.023488	0.0294341	0.023488	0.0294341	0.0281435	0.0281435	0.0299741	0.023488	0.023488	0.0294341	0.023488	0.0294341	0.0281435	0.0281435	0.0299741	0.023488	0.023488	0.0294341	0.023488	0.0294341	0.0281435	0.0281435	0.0299741	0.023488	0.023488	0.0294341	0.023488	0.0294341	0.0281435	0.0281435	0.0299741	0.023488	0.023488	0.023488	0.023488	0.023488	0.00676363	0.0281435	0.0281435	0.023488	0.023488	0.023488	0.023488	0.023488	0.00676363	0.023488	0.0281435	0.023488	0.023488	0.0209718	0.023488	0.0209718	0.00616789	0.021451	0.0249128	0.023488	0.023488	0.0209718	0.023488	0.0209718	0.00616789	0.021451	0.0249128	0.023488	0.023488	0.0209718	0.023488	0.0209718	0.00616789	0.021451	0.0249128	0.023488	0.023488	0.0209718	0.023488	0.0209718	0.021451	0.021451	0.0249128	0.023488	0.023488	0.0294341	0.023488	0.0294341	0.0516156	0.0257134	0.0257134	0.023488	0.023488	0.0294341	0.023488	0.0294341	0.0516156	0.0281435	0.0257134	0.023488	0.023488	0.0294341	0.023488	0.0294341	0.0516156	0.0281435	0.0257134	0.023488	0.023488	0.0294341	0.023488	0.0294341	0.0516156	0.0281435	0.0257134	0.023488	0.023488	0.0294341	0.023488	0.0294341	0.0367156	0.0281435	0.0257134	0.023488	0.023488	0.0294341	0.023488	0.0294341	0.0198772	0.0281435	0.0257134	0.023488	0.023488	0.0262981	0.023488	0.0262981	0.0181476	0.0257134	0.0257134	0.023488	0.023488	0.0262981	0.023488	0.0262981	0.0181476	0.0257134	0.0257134	0.023488	0.023488	0.0262981	0.023488	0.0262981	0.0181476	0.0257134	0.0257134	0.023488	0.023488	0.0262981	0.023488	0.0262981	0.0181476	0.0257134	0.0257134	0.023488	0.023488	0.0262981	0.023488	0.0262981	0.021609	0.0257134	0.0257134	0.023488	0.023488	0.0262981	0.023488	0.0262981	0.021609	0.0257134	0.0257134	0.0176053	0.0176053	0.0262981	0.023488	0.0262981	0.021609	0.0257134	0.0257134	0.0176053	0.0176053	0.0262981	0.023488	0.0262981	0.021609	0.0257134	0.0257134	0.0176053	0.0176053	0.0262981	0.023488	0.0262981	0.021609	0.0257134	0.0257134	0.0176053	0.0176053	0.0262981	0.023488	0.0262981	0.021609	0.0257134	0.0257134	0.023488	0.023488	0.0262981	0.023488	0.0262981	0.021609	0.0257134	0.0257134	0.023488	0.023488	0.0262981	0.023488	0.0262981	0.021609	0.0257134	0.0257134	0.0271105	0.0271105	0.0262981	0.023488	0.0262981	0.021609	0.0257134	0.0257134	0.0271105	0.0271105	0.0262981	0.023488	0.0262981	0.021609	0.0257134	0.0257134	0.0271105	0.0271105	0.0262981	0.023488	0.0262981	0.021609	0.0257134	0.0257134	0.0271105	0.0271105	0.0262981	0.023488	0.0262981	0.021609	0.0257134	0.0257134	0	0	0	0	0	0	0	0	0.0266318	0.0266318	0.0266318	0.0266318	0.0266318	0.0266318	0.0266318	0.0266318	0.0266318	0.0266318	0.0266318	0.0266318	0.0266318	0.0266318	0.0266318	0.0266318	0.0266318	0.0266318	0.0266318	0.0266318	0.0266318	0.0266318	0.0266318	0.0266318	0.0155101	0.0155101	0.0155101	0.0155101	0.0155101	0.0155101	0.0155101	0.0155101	0.0155101	0.0155101	0.0155101	0.0155101	0.0155101	0.0155101	0.0155101	0.0155101	0.0155101	0.0155101	0.0155101	0.0155101	0.0155101	0.0155101	0.0155101	0.0155101	0.0155101	0.0155101	0.0155101	0.0155101	0.0155101	0.0155101	0.0155101	0.0155101	0.0155101	0.0155101	0.0155101	0.0155101	0.0155101	0.0155101	0.0155101	0.0155101	0.0155101	0.0155101	0.0155101	0.0155101	0.0155101	0.0155101	0.0155101	0.0155101	0.861191	0.0266318	0.0203725	0.861191	0.0203725	0.042499	0.0210701	0.0203436	0.861191	0.0266318	0.0203725	0.861191	0.0203725	0.042499	0.0210701	0.0203436	0.861191	0.0266318	0.0203725	0.861191	0.0203725	0.042499	0.0210701	0.0203436	0.861191	0.0266318	0.0203725	0.861191	0.0203725	0.042499	0.0210701	0.0203436	0.861191	0.0266318	0.0203725	0.861191	0.0203725	0.042499	0.0210701	0.0203436	0.0203394	0.0203394	0.0203394	0.0203394	0.0203394	0.0203394	0.0203394	0.0203394	0.0203394	0.0203394	0.0203394	0.0203394	0.0203394	0.0203394	0.0203394	0.0203394	0.0203394	0.0203394	0.0203394	0.0203394	0.0203394	0.0203394	0.0203394	0.0203394	0.0203394	0.0203394	0.0329743	0.0203394	0.0329743	0.0271105	0.0271105	0.0339418	0.0203394	0.0203394	0.0329743	0.0203394	0.0329743	0.0271105	0.0271105	0.0339418	0.0203394	0.0203394	0.0329743	0.0203394	0.0329743	0.0271105	0.0271105	0.0339418	0.0203394	0.0203394	0.0329743	0.0203394	0.0329743	0.0271105	0.0271105	0.0339418	0.0203394	0.0203394	0.0203394	0.0203394	0.0203394	0.00140948	0.0271105	0.0271105	0.0203394	0.0203394	0.0203394	0.0203394	0.0203394	0.00140948	0.0203394	0.0271105	0.0203394	0.0203394	0.0159421	0.0203394	0.0159421	0.00121685	0.0176053	0.0209718	0.0203394	0.0203394	0.0159421	0.0203394	0.0159421	0.00121685	0.0176053	0.0209718	0.0203394	0.0203394	0.0159421	0.0203394	0.0159421	0.00121685	0.0176053	0.0209718	0.0203394	0.0203394	0.0159421	0.0203394	0.0159421	0.0176053	0.0176053	0.0209718	0.0203394	0.0203394	0.0329743	0.0203394	0.0329743	0.0965546	0.023488	0.023488	0.0203394	0.0203394	0.0329743	0.0203394	0.0329743	0.0965546	0.0271105	0.023488	0.0203394	0.0203394	0.0329743	0.0203394	0.0329743	0.0965546	0.0271105	0.023488	0.0203394	0.0203394	0.0329743	0.0203394	0.0329743	0.0965546	0.0271105	0.023488	0.0203394	0.0203394	0.0329743	0.0203394	0.0329743	0.0293686	0.0271105	0.023488	0.0203394	0.0203394	0.0329743	0.0203394	0.0329743	0.00782744	0.0271105	0.023488	0.0203394	0.0203394	0.0259177	0.0203394	0.0259177	0.00676363	0.023488	0.023488	0.0203394	0.0203394	0.0259177	0.0203394	0.0259177	0.00676363	0.023488	0.023488	0.0203394	0.0203394	0.0259177	0.0203394	0.0259177	0.00676363	0.023488	0.023488	0.0203394	0.0203394	0.0259177	0.0203394	0.0259177	0.00676363	0.023488	0.023488	0.0203394	0.0203394	0.0259177	0.0203394	0.0259177	0.0126365	0.023488	0.023488	0.0203394	0.0203394	0.0259177	0.0203394	0.0259177	0.0126365	0.023488	0.023488	0.0173971	0.0173971	0.0259177	0.0203394	0.0259177	0.0126365	0.023488	0.023488	0.0173971	0.0173971	0.0259177	0.0203394	0.0259177	0.0126365	0.023488	0.023488	0.0173971	0.0173971	0.0259177	0.0203394	0.0259177	0.0126365	0.023488	0.023488	0.0173971	0.0173971	0.0259177	0.0203394	0.0259177	0.0126365	0.023488	0.023488	0.0203394	0.0203394	0.0259177	0.0203394	0.0259177	0.0126365	0.023488	0.023488	0.0203394	0.0203394	0.0259177	0.0203394	0.0259177	0.0126365	0.023488	0.023488	0.0219882	0.0219882	0.0259177	0.0203394	0.0259177	0.0126365	0.023488	0.023488	0.0219882	0.0219882	0.0259177	0.0203394	0.0259177	0.0126365	0.023488	0.023488	0.0219882	0.0219882	0.0259177	0.0203394	0.0259177	0.0126365	0.023488	0.023488	0.0219882	0.0219882	0.0259177	0.0203394	0.0259177	0.0126365	0.023488	0.023488	0	0	0	0	0	0	0	0	0.0266318	0.0266318	0.0266318	0.0266318	0.0266318	0.0266318	0.0266318	0.0266318	0.0266318	0.0266318	0.0266318	0.0266318	0.0266318	0.0266318	0.0266318	0.0266318	0.0266318	0.0266318	0.0266318	0.0266318	0.0266318	0.0266318	0.0266318	0.0266318	0.0132569	0.0132569	0.0132569	0.0132569	0.0132569	0.0132569	0.0132569	0.0132569	0.0132569	0.0132569	0.0132569	0.0132569	0.0132569	0.0132569	0.0132569	0.0132569	0.0132569	0.0132569	0.0132569	0.0132569	0.0132569	0.0132569	0.0132569	0.0132569	0.0132569	0.0132569	0.0132569	0.0132569	0.0132569	0.0132569	0.0132569	0.0132569	0.0132569	0.0132569	0.0132569	0.0132569	0.0132569	0.0132569	0.0132569	0.0132569	0.0132569	0.0132569	0.0132569	0.0132569	0.0132569	0.0132569	0.0132569	0.0132569	0.218772	0.0213435	0.018826	0.966798	0.0188515	0.218772	0.0213435	0.018826	0.218772	0.0213435	0.018826	0.966798	0.0188515	0.218772	0.0213435	0.018826	0.218772	0.0213435	0.018826	0.966798	0.0188515	0.218772	0.0213435	0.018826	0.218772	0.0213435	0.018826	0.966798	0.0188515	0.218772	0.0213435	0.018826	0.218772	0.0213435	0.018826	0.966798	0.0188515	0.218772	0.0213435	0.018826	0.0188119	0.0188119	0.0188119	0.0188119	0.0188119	0.0188119	0.0188119	0.0188119	0.0188119	0.0188119	0.0188119	0.0188119	0.0188119	0.0188119	0.0188119	0.0188119	0.0188119	0.0188119	0.0188119	0.0188119	0.0188119	0.0188119	0.0188119	0.0188119	0.0188119	0.0188119	0.0350563	0.0188119	0.0350563	0.0219882	0.0219882	0.0356101	0.0188119	0.0188119	0.0350563	0.0188119	0.0350563	0.0219882	0.0219882	0.0356101	0.0188119	0.0188119	0.0350563	0.0188119	0.0350563	0.0219882	0.0219882	0.0356101	0.0188119	0.0188119	0.0350563	0.0188119	0.0350563	0.0219882	0.0219882	0.0356101	0.0188119	0.0188119	0.0188119	0.0188119	0.0188119	0.00060348	0.0219882	0.0219882	0.0188119	0.0188119	0.0188119	0.0188119	0.0188119	0.00060348	0.0188119	0.0219882	0.0188119	0.0188119	0.0137367	0.0188119	0.0137367	0.000557315	0.0173971	0.0159421	0.0188119	0.0188119	0.0137367	0.0188119	0.0137367	0.000557315	0.0173971	0.0159421	0.0188119	0.0188119	0.0137367	0.0188119	0.0137367	0.000557315	0.0173971	0.0159421	0.0188119	0.0188119	0.0137367	0.0188119	0.0137367	0.0173971	0.0173971	0.0159421	0.0188119	0.0188119	0.0350563	0.0188119	0.0350563	0.11244	0.0203394	0.0203394	0.0188119	0.0188119	0.0350563	0.0188119	0.0350563	0.11244	0.0219882	0.0203394	0.0188119	0.0188119	0.0350563	0.0188119	0.0350563	0.11244	0.0219882	0.0203394	0.0188119	0.0188119	0.0350563	0.0188119	0.0350563	0.11244	0.0219882	0.0203394	0.0188119	0.0188119	0.0350563	0.0188119	0.0350563	0.00853898	0.0219882	0.0203394	0.0188119	0.0188119	0.0350563	0.0188119	0.0350563	0.00152612	0.0219882	0.0203394	0.0188119	0.0188119	0.0257134	0.0188119	0.0257134	0.00140948	0.0203394	0.0203394	0.0188119	0.0188119	0.0257134	0.0188119	0.0257134	0.00140948	0.0203394	0.0203394	0.0188119	0.0188119	0.0257134	0.0188119	0.0257134	0.00140948	0.0203394	0.0203394	0.0188119	0.0188119	0.0257134	0.0188119	0.0257134	0.00140948	0.0203394	0.0203394	0.0188119	0.0188119	0.0257134	0.0188119	0.0257134	0.00538421	0.0203394	0.0203394	0.0188119	0.0188119	0.0257134	0.0188119	0.0257134	0.00538421	0.0203394	0.0203394	0.0219882	0.0219882	0.0257134	0.0188119	0.0257134	0.00538421	0.0203394	0.0203394	0.0219882	0.0219882	0.0257134	0.0188119	0.0257134	0.00538421	0.0203394	0.0203394	0.0219882	0.0219882	0.0257134	0.0188119	0.0257134	0.00538421	0.0203394	0.0203394	0.0219882	0.0219882	0.0257134	0.0188119	0.0257134	0.00538421	0.0203394	0.0203394	0.0188119	0.0188119	0.0257134	0.0188119	0.0257134	0.00538421	0.0203394	0.0203394	0.0188119	0.0188119	0.0257134	0.0188119	0.0257134	0.00538421	0.0203394	0.0203394	0.0173971	0.0173971	0.0257134	0.0188119	0.0257134	0.00538421	0.0203394	0.0203394	0.0173971	0.0173971	0.0257134	0.0188119	0.0257134	0.00538421	0.0203394	0.0203394	0.0173971	0.0173971	0.0257134	0.0188119	0.0257134	0.00538421	0.0203394	0.0203394	0.0173971	0.0173971	0.0257134	0.0188119	0.0257134	0.00538421	0.0203394	0.0203394	0	0	0	0	0	0	0	0	0.0266318	0.0266318	0.0266318	0.0266318	0.0266318	0.0266318	0.0266318	0.0266318	0.0266318	0.0266318	0.0266318	0.0266318	0.0266318	0.0266318	0.0266318	0.0266318	0.0266318	0.0266318	0.0266318	0.0266318	0.0266318	0.0266318	0.0266318	0.0266318	0.0155101	0.0155101	0.0155101	0.0155101	0.0155101	0.0155101	0.0155101	0.0155101	0.0155101	0.0155101	0.0155101	0.0155101	0.0155101	0.0155101	0.0155101	0.0155101	0.0155101	0.0155101	0.0155101	0.0155101	0.0155101	0.0155101	0.0155101	0.0155101	0.0155101	0.0155101	0.0155101	0.0155101	0.0155101	0.0155101	0.0155101	0.0155101	0.0155101	0.0155101	0.0155101	0.0155101	0.0155101	0.0155101	0.0155101	0.0155101	0.0155101	0.0155101	0.0155101	0.0155101	0.0155101	0.0155101	0.0155101	0.0155101	0.042499	0.0210701	0.0203436	0.861191	0.0203725	0.861191	0.0266318	0.0203725	0.042499	0.0210701	0.0203436	0.861191	0.0203725	0.861191	0.0266318	0.0203725	0.042499	0.0210701	0.0203436	0.861191	0.0203725	0.861191	0.0266318	0.0203725	0.042499	0.0210701	0.0203436	0.861191	0.0203725	0.861191	0.0266318	0.0203725	0.042499	0.0210701	0.0203436	0.861191	0.0203725	0.861191	0.0266318	0.0203725	0.0203394	0.0203394	0.0203394	0.0203394	0.0203394	0.0203394	0.0203394	0.0203394	0.0203394	0.0203394	0.0203394	0.0203394	0.0203394	0.0203394	0.0203394	0.0203394	0.0203394	0.0203394	0.0203394	0.0203394	0.0203394	0.0203394	0.0203394	0.0203394	0.0203394	0.0203394	0.0329743	0.0203394	0.0329743	0.0173971	0.0173971	0.0324601	0.0203394	0.0203394	0.0329743	0.0203394	0.0329743	0.0173971	0.0173971	0.0324601	0.0203394	0.0203394	0.0329743	0.0203394	0.0329743	0.0173971	0.0173971	0.0324601	0.0203394	0.0203394	0.0329743	0.0203394	0.0329743	0.0173971	0.0173971	0.0324601	0.0203394	0.0203394	0.0203394	0.0203394	0.0203394	0.00140948	0.0173971	0.0173971	0.0203394	0.0203394	0.0203394	0.0203394	0.0203394	0.00140948	0.0203394	0.0173971	0.0203394	0.0203394	0.0159421	0.0203394	0.0159421	0.00152612	0.0219882	0.0137367	0.0203394	0.0203394	0.0159421	0.0203394	0.0159421	0.00152612	0.0219882	0.0137367	0.0203394	0.0203394	0.0159421	0.0203394	0.0159421	0.00152612	0.0219882	0.0137367	0.0203394	0.0203394	0.0159421	0.0203394	0.0159421	0.0219882	0.0219882	0.0137367	0.0203394	0.0203394	0.0329743	0.0203394	0.0329743	0.0635863	0.0188119	0.0188119	0.0203394	0.0203394	0.0329743	0.0203394	0.0329743	0.0635863	0.0173971	0.0188119	0.0203394	0.0203394	0.0329743	0.0203394	0.0329743	0.0635863	0.0173971	0.0188119	0.0203394	0.0203394	0.0329743	0.0203394	0.0329743	0.0635863	0.0173971	0.0188119	0.0203394	0.0203394	0.0329743	0.0203394	0.0329743	0.00213408	0.0173971	0.0188119	0.0203394	0.0203394	0.0329743	0.0203394	0.0329743	0.000557315	0.0173971	0.0188119	0.0203394	0.0203394	0.0259177	0.0203394	0.0259177	0.00060348	0.0188119	0.0188119	0.0203394	0.0203394	0.0259177	0.0203394	0.0259177	0.00060348	0.0188119	0.0188119	0.0203394	0.0203394	0.0259177	0.0203394	0.0259177	0.00060348	0.0188119	0.0188119	0.0203394	0.0203394	0.0259177	0.0203394	0.0259177	0.00060348	0.0188119	0.0188119	0.0203394	0.0203394	0.0259177	0.0203394	0.0259177	0.003391	0.0188119	0.0188119	0.0203394	0.0203394	0.0259177	0.0203394	0.0259177	0.003391	0.0188119	0.0188119	0.0271105	0.0271105	0.0259177	0.0203394	0.0259177	0.003391	0.0188119	0.0188119	0.0271105	0.0271105	0.0259177	0.0203394	0.0259177	0.003391	0.0188119	0.0188119	0.0271105	0.0271105	0.0259177	0.0203394	0.0259177	0.003391	0.0188119	0.0188119	0.0271105	0.0271105	0.0259177	0.0203394	0.0259177	0.003391	0.0188119	0.0188119	0.0203394	0.0203394	0.0259177	0.0203394	0.0259177	0.003391	0.0188119	0.0188119	0.0203394	0.0203394	0.0259177	0.0203394	0.0259177	0.003391	0.0188119	0.0188119	0.0176053	0.0176053	0.0259177	0.0203394	0.0259177	0.003391	0.0188119	0.0188119	0.0176053	0.0176053	0.0259177	0.0203394	0.0259177	0.003391	0.0188119	0.0188119	0.0176053	0.0176053	0.0259177	0.0203394	0.0259177	0.003391	0.0188119	0.0188119	0.0176053	0.0176053	0.0259177	0.0203394	0.0259177	0.003391	0.0188119	0.0188119	0	0	0	0	0	0	0	0	0.0266318	0.0266318	0.0266318	0.0266318	0.0266318	0.0266318	0.0266318	0.0266318	0.0266318	0.0266318	0.0266318	0.0266318	0.0266318	0.0266318	0.0266318	0.0266318	0.0266318	0.0266318	0.0266318	0.0266318	0.0266318	0.0266318	0.0266318	0.0266318	0.0207074	0.0207074	0.0207074	0.0207074	0.0207074	0.0207074	0.0207074	0.0207074	0.0207074	0.0207074	0.0207074	0.0207074	0.0207074	0.0207074	0.0207074	0.0207074	0.0207074	0.0207074	0.0207074	0.0207074	0.0207074	0.0207074	0.0207074	0.0207074	0.0207074	0.0207074	0.0207074	0.0207074	0.0207074	0.0207074	0.0207074	0.0207074	0.0207074	0.0207074	0.0207074	0.0207074	0.0207074	0.0207074	0.0207074	0.0207074	0.0207074	0.0207074	0.0207074	0.0207074	0.0207074	0.0207074	0.0207074	0.0207074	0.0266318	0.023626	0.0234888	0.259982	0.0235055	0.973355	0.033186	0.0235372	0.0266318	0.023626	0.0234888	0.259982	0.0235055	0.973355	0.033186	0.0235372	0.0266318	0.023626	0.0234888	0.259982	0.0235055	0.973355	0.033186	0.0235372	0.0266318	0.023626	0.0234888	0.259982	0.0235055	0.973355	0.033186	0.0235372	0.0266318	0.023626	0.0234888	0.259982	0.0235055	0.973355	0.033186	0.0235372	0.023488	0.023488	0.023488	0.023488	0.023488	0.023488	0.023488	0.023488	0.023488	0.023488	0.023488	0.023488	0.023488	0.023488	0.023488	0.023488	0.023488	0.023488	0.023488	0.023488	0.023488	0.023488	0.023488	0.023488	0.023488	0.023488	0.0294341	0.023488	0.0294341	0.0176053	0.0176053	0.0285913	0.023488	0.023488	0.0294341	0.023488	0.0294341	0.0176053	0.0176053	0.0285913	0.023488	0.023488	0.0294341	0.023488	0.0294341	0.0176053	0.0176053	0.0285913	0.023488	0.023488	0.0294341	0.023488	0.0294341	0.0176053	0.0176053	0.0285913	0.023488	0.023488	0.023488	0.023488	0.023488	0.00676363	0.0176053	0.0176053	0.023488	0.023488	0.023488	0.023488	0.023488	0.00676363	0.023488	0.0176053	0.023488	0.023488	0.0209718	0.023488	0.0209718	0.00782744	0.0271105	0.0159421	0.023488	0.023488	0.0209718	0.023488	0.0209718	0.00782744	0.0271105	0.0159421	0.023488	0.023488	0.0209718	0.023488	0.0209718	0.00782744	0.0271105	0.0159421	0.023488	0.023488	0.0209718	0.023488	0.0209718	0.0271105	0.0271105	0.0159421	0.023488	0.023488	0.0294341	0.023488	0.0294341	0.0325831	0.0203394	0.0203394	0.023488	0.023488	0.0294341	0.023488	0.0294341	0.0325831	0.0176053	0.0203394	0.023488	0.023488	0.0294341	0.023488	0.0294341	0.0325831	0.0176053	0.0203394	0.023488	0.023488	0.0294341	0.023488	0.0294341	0.0325831	0.0176053	0.0203394	0.023488	0.023488	0.0294341	0.023488	0.0294341	0.00228451	0.0176053	0.0203394	0.023488	0.023488	0.0294341	0.023488	0.0294341	0.00121685	0.0176053	0.0203394	0.023488	0.023488	0.0262981	0.023488	0.0262981	0.00140948	0.0203394	0.0203394	0.023488	0.023488	0.0262981	0.023488	0.0262981	0.00140948	0.0203394	0.0203394	0.023488	0.023488	0.0262981	0.023488	0.0262981	0.00140948	0.0203394	0.0203394	0.023488	0.023488	0.0262981	0.023488	0.0262981	0.00140948	0.0203394	0.0203394	0.023488	0.023488	0.0262981	0.023488	0.0262981	0.00538421	0.0203394	0.0203394	0.023488	0.023488	0.0262981	0.023488	0.0262981	0.00538421	0.0203394	0.0203394	0.0281435	0.0281435	0.0262981	0.023488	0.0262981	0.00538421	0.0203394	0.0203394	0.0281435	0.0281435	0.0262981	0.023488	0.0262981	0.00538421	0.0203394	0.0203394	0.0281435	0.0281435	0.0262981	0.023488	0.0262981	0.00538421	0.0203394	0.0203394	0.0281435	0.0281435	0.0262981	0.023488	0.0262981	0.00538421	0.0203394	0.0203394	0.023488	0.023488	0.0262981	0.023488	0.0262981	0.00538421	0.0203394	0.0203394	0.023488	0.023488	0.0262981	0.023488	0.0262981	0.00538421	0.0203394	0.0203394	0.021451	0.021451	0.0262981	0.023488	0.0262981	0.00538421	0.0203394	0.0203394	0.021451	0.021451	0.0262981	0.023488	0.0262981	0.00538421	0.0203394	0.0203394	0.021451	0.021451	0.0262981	0.023488	0.0262981	0.00538421	0.0203394	0.0203394	0.021451	0.021451	0.0262981	0.023488	0.0262981	0.00538421	0.0203394	0.0203394	0	0	0	0	0	0	0	0	0.0266318	0.0266318	0.0266318	0.0266318	0.0266318	0.0266318	0.0266318	0.0266318	0.0266318	0.0266318	0.0266318	0.0266318	0.0266318	0.0266318	0.0266318	0.0266318	0.0266318	0.0266318	0.0266318	0.0266318	0.0266318	0.0266318	0.0266318	0.0266318	0.0248258	0.0248258	0.0248258	0.0248258	0.0248258	0.0248258	0.0248258	0.0248258	0.0248258	0.0248258	0.0248258	0.0248258	0.0248258	0.0248258	0.0248258	0.0248258	0.0248258	0.0248258	0.0248258	0.0248258	0.0248258	0.0248258	0.0248258	0.0248258	0.0248258	0.0248258	0.0248258	0.0248258	0.0248258	0.0248258	0.0248258	0.0248258	0.0248258	0.0248258	0.0248258	0.0248258	0.0248258	0.0248258	0.0248258	0.0248258	0.0248258	0.0248258	0.0248258	0.0248258	0.0248258	0.0248258	0.0248258	0.0248258	0.0260399	0.0257281	0.0257135	0.0534085	0.0257186	0.887471	0.0336112	0.0257549	0.0260399	0.0257281	0.0257135	0.0534085	0.0257186	0.887471	0.0336112	0.0257549	0.0260399	0.0257281	0.0257135	0.0534085	0.0257186	0.887471	0.0336112	0.0257549	0.0260399	0.0257281	0.0257135	0.0534085	0.0257186	0.887471	0.0336112	0.0257549	0.0260399	0.0257281	0.0257135	0.0534085	0.0257186	0.887471	0.0336112	0.0257549	0.0257134	0.0257134	0.0257134	0.0257134	0.0257134	0.0257134	0.0257134	0.0257134	0.0257134	0.0257134	0.0257134	0.0257134	0.0257134	0.0257134	0.0257134	0.0257134	0.0257134	0.0257134	0.0257134	0.0257134	0.0257134	0.0257134	0.0257134	0.0257134	0.0257134	0.0257134	0.0273903	0.0257134	0.0273903	0.021451	0.021451	0.0268957	0.0257134	0.0257134	0.0273903	0.0257134	0.0273903	0.021451	0.021451	0.0268957	0.0257134	0.0257134	0.0273903	0.0257134	0.0273903	0.021451	0.021451	0.0268957	0.0257134	0.0257134	0.0273903	0.0257134	0.0273903	0.021451	0.021451	0.0268957	0.0257134	0.0257134	0.0257134	0.0257134	0.0257134	0.0181476	0.021451	0.021451	0.0257134	0.0257134	0.0257134	0.0257134	0.0257134	0.0181476	0.0257134	0.021451	0.0257134	0.0257134	0.0249128	0.0257134	0.0249128	0.0198772	0.0281435	0.0209718	0.0257134	0.0257134	0.0249128	0.0257134	0.0249128	0.0198772	0.0281435	0.0209718	0.0257134	0.0257134	0.0249128	0.0257134	0.0249128	0.0198772	0.0281435	0.0209718	0.0257134	0.0257134	0.0249128	0.0257134	0.0249128	0.0281435	0.0281435	0.0209718	0.0257134	0.0257134	0.0273903	0.0257134	0.0273903	0.0255262	0.023488	0.023488	0.0257134	0.0257134	0.0273903	0.0257134	0.0273903	0.0255262	0.021451	0.023488	0.0257134	0.0257134	0.0273903	0.0257134	0.0273903	0.0255262	0.021451	0.023488	0.0257134	0.0257134	0.0273903	0.0257134	0.0273903	0.0255262	0.021451	0.023488	0.0257134	0.0257134	0.0273903	0.0257134	0.0273903	0.00736148	0.021451	0.023488	0.0257134	0.0257134	0.0273903	0.0257134	0.0273903	0.00616789	0.021451	0.023488	0.0257134	0.0257134	0.026539	0.0257134	0.026539	0.00676363	0.023488	0.023488	0.0257134	0.0257134	0.026539	0.0257134	0.026539	0.00676363	0.023488	0.023488	0.0257134	0.0257134	0.026539	0.0257134	0.026539	0.00676363	0.023488	0.023488	0.0257134	0.0257134	0.026539	0.0257134	0.026539	0.00676363	0.023488	0.023488	0.0257134	0.0257134	0.026539	0.0257134	0.026539	0.0126365	0.023488	0.023488	0.0257134	0.0257134	0.026539	0.0257134	0.026539	0.0126365	0.023488	0.023488	0.0272621	0.0272621	0.026539	0.0257134	0.026539	0.0126365	0.023488	0.023488	0.0272621	0.0272621	0.026539	0.0257134	0.026539	0.0126365	0.023488	0.023488	0.0272621	0.0272621	0.026539	0.0257134	0.026539	0.0126365	0.023488	0.023488	0.0272621	0.0272621	0.026539	0.0257134	0.026539	0.0126365	0.023488	0.023488	0.0257134	0.0257134	0.026539	0.0257134	0.026539	0.0126365	0.023488	0.023488	0.0257134	0.0257134	0.026539	0.0257134	0.026539	0.0126365	0.023488	0.023488	0.0249715	0.0249715	0.026539	0.0257134	0.026539	0.0126365	0.023488	0.023488	0.0249715	0.0249715	0.026539	0.0257134	0.026539	0.0126365	0.023488	0.023488	0.0249715	0.0249715	0.026539	0.0257134	0.026539	0.0126365	0.023488	0.023488	0.0249715	0.0249715	0.026539	0.0257134	0.026539	0.0126365	0.023488	0.023488	0	0	0	0	0	0	0	0	0.0266318	0.0266318	0.0266318	0.0266318	0.0266318	0.0266318	0.0266318	0.0266318	0.0266318	0.0266318	0.0266318	0.0266318	0.0266318	0.0266318	0.0266318	0.0266318	0.0266318	0.0266318	0.0266318	0.0266318	0.0266318	0.0266318	0.0266318	0.0266318	0.0263225	0.0263225	0.0263225	0.0263225	0.0263225	0.0263225	0.0263225	0.0263225	0.0263225	0.0263225	0.0263225	0.0263225	0.0263225	0.0263225	0.0263225	0.0263225	0.0263225	0.0263225	0.0263225	0.0263225	0.0263225	0.0263225	0.0263225	0.0263225	0.0263225	0.0263225	0.0263225	0.0263225	0.0263225	0.0263225	0.0263225	0.0263225	0.0263225	0.0263225	0.0263225	0.0263225	0.0263225	0.0263225	0.0263225	0.0263225	0.0263225	0.0263225	0.0263225	0.0263225	0.0263225	0.0263225	0.0263225	0.0263225	0.0264964	0.0264776	0.0264767	0.0300083	0.0264776	0.284302	0.0300083	0.0264964	0.0264964	0.0264776	0.0264767	0.0300083	0.0264776	0.284302	0.0300083	0.0264964	0.0264964	0.0264776	0.0264767	0.0300083	0.0264776	0.284302	0.0300083	0.0264964	0.0264964	0.0264776	0.0264767	0.0300083	0.0264776	0.284302	0.0300083	0.0264964	0.0264964	0.0264776	0.0264767	0.0300083	0.0264776	0.284302	0.0300083	0.0264964	0.0264767	0.0264767	0.0264767	0.0264767	0.0264767	0.0264767	0.0264767	0.0264767	0.0264767	0.0264767	0.0264767	0.0264767	0.0264767	0.0264767	0.0264767	0.0264767	0.0264767	0.0264767	0.0264767	0.0264767	0.0264767	0.0264767	0.0264767	0.0264767	0.0264767	0.0264767	0.0267571	0.0264767	0.0267571	0.0249715	0.0249715	0.0266014	0.0264767	0.0264767	0.0267571	0.0264767	0.0267571	0.0249715	0.0249715	0.0266014	0.0264767	0.0264767	0.0267571	0.0264767	0.0267571	0.0249715	0.0249715	0.0266014	0.0264767	0.0264767	0.0267571	0.0264767	0.0267571	0.0249715	0.0249715	0.0266014	0.0264767	0.0264767	0.0264767	0.0264767	0.0264767	0.0249715	0.0249715	0.0249715	0.0264767	0.0264767	0.0264767	0.0264767	0.0264767	0.0249715	0.0264767	0.0249715	0.0264767	0.0264767	0.0263376	0.0264767	0.0263376	0.0257134	0.0272621	0.0249128	0.0264767	0.0264767	0.0263376	0.0264767	0.0263376	0.0257134	0.0272621	0.0249128	0.0264767	0.0264767	0.0263376	0.0264767	0.0263376	0.0257134	0.0272621	0.0249128	0.0264767	0.0264767	0.0263376	0.0264767	0.0263376	0.0272621	0.0272621	0.0249128	0.0264767	0.0264767	0.0267571	0.0264767	0.0267571	0.0257134	0.0257134	0.0257134	0.0264767	0.0264767	0.0267571	0.0264767	0.0267571	0.0257134	0.0249715	0.0257134	0.0264767	0.0264767	0.0267571	0.0264767	0.0267571	0.0257134	0.0249715	0.0257134	0.0264767	0.0264767	0.0267571	0.0264767	0.0267571	0.0257134	0.0249715	0.0257134	0.0264767	0.0264767	0.0267571	0.0264767	0.0267571	0.0181476	0.0249715	0.0257134	0.0264767	0.0264767	0.0267571	0.0264767	0.0267571	0.01762	0.0249715	0.0257134	0.0264767	0.0264767	0.0266166	0.0264767	0.0266166	0.0181476	0.0257134	0.0257134	0.0264767	0.0264767	0.0266166	0.0264767	0.0266166	0.0181476	0.0257134	0.0257134	0.0264767	0.0264767	0.0266166	0.0264767	0.0266166	0.0181476	0.0257134	0.0257134	0.0264767	0.0264767	0.0266166	0.0264767	0.0266166	0.0181476	0.0257134	0.0257134	0.0264767	0.0264767	0.0266166	0.0264767	0.0266166	0.021609	0.0257134	0.0257134	0.0264767	0.0264767	0.0266166	0.0264767	0.0266166	0.021609	0.0257134	0.0257134	0.0267571	0.0267571	0.0266166	0.0264767	0.0266166	0.021609	0.0257134	0.0257134	0.0267571	0.0267571	0.0266166	0.0264767	0.0266166	0.021609	0.0257134	0.0257134	0.0267571	0.0267571	0.0266166	0.0264767	0.0266166	0.021609	0.0257134	0.0257134	0.0267571	0.0267571	0.0266166	0.0264767	0.0266166	0.021609	0.0257134	0.0257134	0.0264767	0.0264767	0.0266166	0.0264767	0.0266166	0.021609	0.0257134	0.0257134	0.0264767	0.0264767	0.0266166	0.0264767	0.0266166	0.021609	0.0257134	0.0257134	0.0263376	0.0263376	0.0266166	0.0264767	0.0266166	0.021609	0.0257134	0.0257134	0.0263376	0.0263376	0.0266166	0.0264767	0.0266166	0.021609	0.0257134	0.0257134	0.0263376	0.0263376	0.0266166	0.0264767	0.0266166	0.021609	0.0257134	0.0257134	0.0263376	0.0263376	0.0266166	0.0264767	0.0266166	0.021609	0.0257134	0.0257134	0	0	0	0	0	0	0	0	0.0266318	0.0266318	0.0266318	0.0266318	0.0266318	0.0266318	0.0266318	0.0266318	0.0266318	0.0266318	0.0266318	0.0266318	0.0266318	0.0266318	0.0266318	0.0266318	0.0266318	0.0266318	0.0266318	0.0266318	0.0266318	0.0266318	0.0266318	0.0266318	0.0266013	0.0266013	0.0266013	0.0266013	0.0266013	0.0266013	0.0266013	0.0266013	0.0266013	0.0266013	0.0266013	0.0266013	0.0266013	0.0266013	0.0266013	0.0266013	0.0266013	0.0266013	0.0266013	0.0266013	0.0266013	0.0266013	0.0266013	0.0266013	0.0266013	0.0266013	0.0266013	0.0266013	0.0266013	0.0266013	0.0266013	0.0266013	0.0266013	0.0266013	0.0266013	0.0266013	0.0266013	0.0266013	0.0266013	0.0266013	0.0266013	0.0266013	0.0266013	0.0266013	0.0266013	0.0266013	0.0266013	0.0266013	0.0266172	0.0266166	0.0266166	0.0269543	0.0266166	0.0552294	0.0275664	0.026622	0.0266172	0.0266166	0.0266166	0.0269543	0.0266166	0.0552294	0.0275664	0.026622	0.0266172	0.0266166	0.0266166	0.0269543	0.0266166	0.0552294	0.0275664	0.026622	0.0266172	0.0266166	0.0266166	0.0269543	0.0266166	0.0552294	0.0275664	0.026622	0.0266172	0.0266166	0.0266166	0.0269543	0.0266166	0.0552294	0.0275664	0.026622	0.0266166	0.0266166	0.0266166	0.0266166	0.0266166	0.0266166	0.0266166	0.0266166	0.0266166	0.0266166	0.0266166	0.0266166	0.0266166	0.0266166	0.0266166	0.0266166	0.0266166	0.0266166	0.0266166	0.0266166	0.0266166	0.0266166	0.0266166	0.0266166	0.0266166	0.0266166	0.0266442	0.0266166	0.0266442	0.0263376	0.0263376	0.0266166	0.0266166	0.0266166	0.0266442	0.0266166	0.0266442	0.0263376	0.0263376	0.0266166	0.0266166	0.0266166	0.0266442	0.0266166	0.0266442	0.0263376	0.0263376	0.0266166	0.0266166	0.0266166	0.0266442	0.0266166	0.0266442	0.0263376	0.0263376	0.0266166	0.0266166	0.0266166	0.0266166	0.0266166	0.0266166	0.0264616	0.0263376	0.0263376	0.0266166	0.0266166	0.0266166	0.0266166	0.0266166	0.0264616	0.0266166	0.0263376	0.0266166	0.0266166	0.0266028	0.0266166	0.0266028	0.0266014	0.0267571	0.0263376	0.0266166	0.0266166	0.0266028	0.0266166	0.0266028	0.0266014	0.0267571	0.0263376	0.0266166	0.0266166	0.0266028	0.0266166	0.0266028	0.0266014	0.0267571	0.0263376	0.0266166	0.0266166	0.0266028	0.0266166	0.0266028	0.0267571	0.0267571	0.0263376	0.0266166	0.0266166	0.0266442	0.0266166	0.0266442	0.0264146	0.0264767	0.0264767	0.0266166	0.0266166	0.0266442	0.0266166	0.0266442	0.0264146	0.0263376	0.0264767	0.0266166	0.0266166	0.0266442	0.0266166	0.0266442	0.0264146	0.0263376	0.0264767	0.0266166	0.0266166	0.0266442	0.0266166	0.0266442	0.0264146	0.0263376	0.0264767	0.0266166	0.0266166	0.0266442	0.0266166	0.0266442	0.0249128	0.0263376	0.0264767	0.0266166	0.0266166	0.0266442	0.0266166	0.0266442	0.02484	0.0263376	0.0264767	0.0266166	0.0266166	0.0266304	0.0266166	0.0266304	0.0249715	0.0264767	0.0264767	0.0266166	0.0266166	0.0266304	0.0266166	0.0266304	0.0249715	0.0264767	0.0264767	0.0266166	0.0266166	0.0266304	0.0266166	0.0266304	0.0249715	0.0264767	0.0264767	0.0266166	0.0266166	0.0266304	0.0266166	0.0266304	0.0249715	0.0264767	0.0264767	0.0266166	0.0266166	0.0266304	0.0266166	0.0266304	0.0257134	0.0264767	0.0264767	0.0266166	0.0266166	0.0266304	0.0266166	0.0266304	0.0257134	0.0264767	0.0264767	0.0266454	0.0266454	0.0266304	0.0266166	0.0266304	0.0257134	0.0264767	0.0264767	0.0266454	0.0266454	0.0266304	0.0266166	0.0266304	0.0257134	0.0264767	0.0264767	0.0266454	0.0266454	0.0266304	0.0266166	0.0266304	0.0257134	0.0264767	0.0264767	0.0266454	0.0266454	0.0266304	0.0266166	0.0266304	0.0257134	0.0264767	0.0264767	0.0266166	0.0266166	0.0266304	0.0266166	0.0266304	0.0257134	0.0264767	0.0264767	0.0266166	0.0266166	0.0266304	0.0266166	0.0266304	0.0257134	0.0264767	0.0264767	0.0266022	0.0266022	0.0266304	0.0266166	0.0266304	0.0257134	0.0264767	0.0264767	0.0266022	0.0266022	0.0266304	0.0266166	0.0266304	0.0257134	0.0264767	0.0264767	0.0266022	0.0266022	0.0266304	0.0266166	0.0266304	0.0257134	0.0264767	0.0264767	0.0266022	0.0266022	0.0266304	0.0266166	0.0266304	0.0257134	0.0264767	0.0264767	0	0	0	0	0	0	0	0	0.0266318	0.0266318	0.0266318	0.0266318	0.0266318	0.0266318	0.0266318	0.0266318	0.0266318	0.0266318	0.0266318	0.0266318	0.0266318	0.0266318	0.0266318	0.0266318	0.0266318	0.0266318	0.0266318	0.0266318	0.0266318	0.0266318	0.0266318	0.0266318	0.0264464	0.0264464	0.0264464	0.0264464	0.0264464	0.0264464	0.0264464	0.0264464	0.0264464	0.0264464	0.0264464	0.0264464	0.0264464	0.0264464	0.0264464	0.0264464	0.0264464	0.0264464	0.0264464	0.0264464	0.0264464	0.0264464	0.0264464	0.0264464	0.0264464	0.0264464	0.0264464	0.0264464	0.0264464	0.0264464	0.0264464	0.0264464	0.0264464	0.0264464	0.0264464	0.0264464	0.0264464	0.0264464	0.0264464	0.0264464	0.0264464	0.0264464	0.0264464	0.0264464	0.0264464	0.0264464	0.0264464	0.0264464	0.121104	0.0326695	0.0266318	0.0272697	0.0265404	0.0265404	0.0265392	0.026539	0.121104	0.0326695	0.0266318	0.0272697	0.0265404	0.0265404	0.0265392	0.026539	0.121104	0.0326695	0.0266318	0.0272697	0.0265404	0.0265404	0.0265392	0.026539	0.121104	0.0326695	0.0266318	0.0272697	0.0265404	0.0265404	0.0265392	0.026539	0.121104	0.0326695	0.0266318	0.0272697	0.0265404	0.0265404	0.0265392	0.026539	0.026539	0.026539	0.026539	0.026539	0.026539	0.026539	0.026539	0.026539	0.026539	0.026539	0.026539	0.026539	0.026539	0.026539	0.026539	0.026539	0.026539	0.026539	0.026539	0.026539	0.026539	0.026539	0.026539	0.026539	0.026539	0.026539	0.0266944	0.026539	0.0266944	0.0267141	0.0267141	0.0267232	0.026539	0.026539	0.0266944	0.026539	0.0266944	0.0267141	0.0267141	0.0267232	0.026539	0.026539	0.0266944	0.026539	0.0266944	0.0267141	0.0267141	0.0267232	0.026539	0.026539	0.0266944	0.026539	0.0266944	0.0267141	0.0267141	0.0267232	0.026539	0.026539	0.026539	0.026539	0.026539	0.0260593	0.0267141	0.0267141	0.026539	0.026539	0.026539	0.026539	0.026539	0.0260593	0.026539	0.0267141	0.026539	0.026539	0.0264616	0.026539	0.0264616	0.0259736	0.0264518	0.0266219	0.026539	0.026539	0.0264616	0.026539	0.0264616	0.0259736	0.0264518	0.0266219	0.026539	0.026539	0.0264616	0.026539	0.0264616	0.0259736	0.0264518	0.0266219	0.026539	0.026539	0.0264616	0.026539	0.0264616	0.0264518	0.0264518	0.0266219	0.026539	0.026539	0.0266944	0.026539	0.0266944	0.0269588	0.0266264	0.0266264	0.026539	0.026539	0.0266944	0.026539	0.0266944	0.0269588	0.0267141	0.0266264	0.026539	0.026539	0.0266944	0.026539	0.0266944	0.0269588	0.0267141	0.0266264	0.026539	0.026539	0.0266944	0.026539	0.0266944	0.0269588	0.0267141	0.0266264	0.026539	0.026539	0.0266944	0.026539	0.0266944	0.0269297	0.0267141	0.0266264	0.026539	0.026539	0.0266944	0.026539	0.0266944	0.0266853	0.0267141	0.0266264	0.026539	0.026539	0.0266166	0.026539	0.0266166	0.0265977	0.0266264	0.0266264	0.026539	0.026539	0.0266166	0.026539	0.0266166	0.0265977	0.0266264	0.0266264	0.026539	0.026539	0.0266166	0.026539	0.0266166	0.0265977	0.0266264	0.0266264	0.026539	0.026539	0.0266166	0.026539	0.0266166	0.0265977	0.0266264	0.0266264	0.026539	0.026539	0.0266166	0.026539	0.0266166	0.0266121	0.0266264	0.0266264	0.026539	0.026539	0.0266166	0.026539	0.0266166	0.0266121	0.0266264	0.0266264	0.0249128	0.0249128	0.0266166	0.026539	0.0266166	0.0266121	0.0266264	0.0266264	0.0249128	0.0249128	0.0266166	0.026539	0.0266166	0.0266121	0.0266264	0.0266264	0.0249128	0.0249128	0.0266166	0.026539	0.0266166	0.0266121	0.0266264	0.0266264	0.0249128	0.0249128	0.0266166	0.026539	0.0266166	0.0266121	0.0266264	0.0266264	0.026539	0.026539	0.0266166	0.026539	0.0266166	0.0266121	0.0266264	0.0266264	0.026539	0.026539	0.0266166	0.026539	0.0266166	0.0266121	0.0266264	0.0266264	0.0273903	0.0273903	0.0266166	0.026539	0.0266166	0.0266121	0.0266264	0.0266264	0.0273903	0.0273903	0.0266166	0.026539	0.0266166	0.0266121	0.0266264	0.0266264	0.0273903	0.0273903	0.0266166	0.026539	0.0266166	0.0266121	0.0266264	0.0266264	0.0273903	0.0273903	0.0266166	0.026539	0.0266166	0.0266121	0.0266264	0.0266264	0	0	0	0	0	0	0	0	0.0266318	0.0266318	0.0266318	0.0266318	0.0266318	0.0266318	0.0266318	0.0266318	0.0266318	0.0266318	0.0266318	0.0266318	0.0266318	0.0266318	0.0266318	0.0266318	0.0266318	0.0266318	0.0266318	0.0266318	0.0266318	0.0266318	0.0266318	0.0266318	0.0248258	0.0248258	0.0248258	0.0248258	0.0248258	0.0248258	0.0248258	0.0248258	0.0248258	0.0248258	0.0248258	0.0248258	0.0248258	0.0248258	0.0248258	0.0248258	0.0248258	0.0248258	0.0248258	0.0248258	0.0248258	0.0248258	0.0248258	0.0248258	0.0248258	0.0248258	0.0248258	0.0248258	0.0248258	0.0248258	0.0248258	0.0248258	0.0248258	0.0248258	0.0248258	0.0248258	0.0248258	0.0248258	0.0248258	0.0248258	0.0248258	0.0248258	0.0248258	0.0248258	0.0248258	0.0248258	0.0248258	0.0248258	0.887471	0.0534085	0.0260399	0.0336112	0.0257281	0.0257549	0.0257186	0.0257135	0.887471	0.0534085	0.0260399	0.0336112	0.0257281	0.0257549	0.0257186	0.0257135	0.887471	0.0534085	0.0260399	0.0336112	0.0257281	0.0257549	0.0257186	0.0257135	0.887471	0.0534085	0.0260399	0.0336112	0.0257281	0.0257549	0.0257186	0.0257135	0.887471	0.0534085	0.0260399	0.0336112	0.0257281	0.0257549	0.0257186	0.0257135	0.0257134	0.0257134	0.0257134	0.0257134	0.0257134	0.0257134	0.0257134	0.0257134	0.0257134	0.0257134	0.0257134	0.0257134	0.0257134	0.0257134	0.0257134	0.0257134	0.0257134	0.0257134	0.0257134	0.0257134	0.0257134	0.0257134	0.0257134	0.0257134	0.0257134	0.0257134	0.0272621	0.0257134	0.0272621	0.0273903	0.0273903	0.0275506	0.0257134	0.0257134	0.0272621	0.0257134	0.0272621	0.0273903	0.0273903	0.0275506	0.0257134	0.0257134	0.0272621	0.0257134	0.0272621	0.0273903	0.0273903	0.0275506	0.0257134	0.0257134	0.0272621	0.0257134	0.0272621	0.0273903	0.0273903	0.0275506	0.0257134	0.0257134	0.0257134	0.0257134	0.0257134	0.021451	0.0273903	0.0273903	0.0257134	0.0257134	0.0257134	0.0257134	0.0257134	0.021451	0.0257134	0.0273903	0.0257134	0.0257134	0.0249715	0.0257134	0.0249715	0.0207803	0.0249128	0.0264616	0.0257134	0.0257134	0.0249715	0.0257134	0.0249715	0.0207803	0.0249128	0.0264616	0.0257134	0.0257134	0.0249715	0.0257134	0.0249715	0.0207803	0.0249128	0.0264616	0.0257134	0.0257134	0.0249715	0.0257134	0.0249715	0.0249128	0.0249128	0.0264616	0.0257134	0.0257134	0.0272621	0.0257134	0.0272621	0.0299741	0.026539	0.026539	0.0257134	0.0257134	0.0272621	0.0257134	0.0272621	0.0299741	0.0273903	0.026539	0.0257134	0.0257134	0.0272621	0.0257134	0.0272621	0.0299741	0.0273903	0.026539	0.0257134	0.0257134	0.0272621	0.0257134	0.0272621	0.0299741	0.0273903	0.026539	0.0257134	0.0257134	0.0272621	0.0257134	0.0272621	0.0294341	0.0273903	0.026539	0.0257134	0.0257134	0.0272621	0.0257134	0.0272621	0.0268957	0.0273903	0.026539	0.0257134	0.0257134	0.0264767	0.0257134	0.0264767	0.0260593	0.026539	0.026539	0.0257134	0.0257134	0.0264767	0.0257134	0.0264767	0.0260593	0.026539	0.026539	0.0257134	0.0257134	0.0264767	0.0257134	0.0264767	0.0260593	0.026539	0.026539	0.0257134	0.0257134	0.0264767	0.0257134	0.0264767	0.0260593	0.026539	0.026539	0.0257134	0.0257134	0.0264767	0.0257134	0.0264767	0.0262981	0.026539	0.026539	0.0257134	0.0257134	0.0264767	0.0257134	0.0264767	0.0262981	0.026539	0.026539	0.0181476	0.0181476	0.0264767	0.0257134	0.0264767	0.0262981	0.026539	0.026539	0.0181476	0.0181476	0.0264767	0.0257134	0.0264767	0.0262981	0.026539	0.026539	0.0181476	0.0181476	0.0264767	0.0257134	0.0264767	0.0262981	0.026539	0.026539	0.0181476	0.0181476	0.0264767	0.0257134	0.0264767	0.0262981	0.026539	0.026539	0.0257134	0.0257134	0.0264767	0.0257134	0.0264767	0.0262981	0.026539	0.026539	0.0257134	0.0257134	0.0264767	0.0257134	0.0264767	0.0262981	0.026539	0.026539	0.030573	0.030573	0.0264767	0.0257134	0.0264767	0.0262981	0.026539	0.026539	0.030573	0.030573	0.0264767	0.0257134	0.0264767	0.0262981	0.026539	0.026539	0.030573	0.030573	0.0264767	0.0257134	0.0264767	0.0262981	0.026539	0.026539	0.030573	0.030573	0.0264767	0.0257134	0.0264767	0.0262981	0.026539	0.026539	0	0	0	0	0	0	0	0	0.0266318	0.0266318	0.0266318	0.0266318	0.0266318	0.0266318	0.0266318	0.0266318	0.0266318	0.0266318	0.0266318	0.0266318	0.0266318	0.0266318	0.0266318	0.0266318	0.0266318	0.0266318	0.0266318	0.0266318	0.0266318	0.0266318	0.0266318	0.0266318	0.0175164	0.0175164	0.0175164	0.0175164	0.0175164	0.0175164	0.0175164	0.0175164	0.0175164	0.0175164	0.0175164	0.0175164	0.0175164	0.0175164	0.0175164	0.0175164	0.0175164	0.0175164	0.0175164	0.0175164	0.0175164	0.0175164	0.0175164	0.0175164	0.0175164	0.0175164	0.0175164	0.0175164	0.0175164	0.0175164	0.0175164	0.0175164	0.0175164	0.0175164	0.0175164	0.0175164	0.0175164	0.0175164	0.0175164	0.0175164	0.0175164	0.0175164	0.0175164	0.0175164	0.0175164	0.0175164	0.0175164	0.0175164	0.999747	0.10042	0.0222071	0.10042	0.021685	0.0222071	0.021685	0.0216102	0.999747	0.10042	0.0222071	0.10042	0.021685	0.0222071	0.021685	0.0216102	0.999747	0.10042	0.0222071	0.10042	0.021685	0.0222071	0.021685	0.0216102	0.999747	0.10042	0.0222071	0.10042	0.021685	0.0222071	0.021685	0.0216102	0.999747	0.10042	0.0222071	0.10042	0.021685	0.0222071	0.021685	0.0216102	0.021609	0.021609	0.021609	0.021609	0.021609	0.021609	0.021609	0.021609	0.021609	0.021609	0.021609	0.021609	0.021609	0.021609	0.021609	0.021609	0.021609	0.021609	0.021609	0.021609	0.021609	0.021609	0.021609	0.021609	0.021609	0.021609	0.030573	0.021609	0.030573	0.030573	0.030573	0.0324047	0.021609	0.021609	0.030573	0.021609	0.030573	0.030573	0.030573	0.0324047	0.021609	0.021609	0.030573	0.021609	0.030573	0.030573	0.030573	0.0324047	0.021609	0.021609	0.030573	0.021609	0.030573	0.030573	0.030573	0.0324047	0.021609	0.021609	0.021609	0.021609	0.021609	0.00736148	0.030573	0.030573	0.021609	0.021609	0.021609	0.021609	0.021609	0.00736148	0.021609	0.030573	0.021609	0.021609	0.0181476	0.021609	0.0181476	0.00616789	0.0181476	0.0249715	0.021609	0.021609	0.0181476	0.021609	0.0181476	0.00616789	0.0181476	0.0249715	0.021609	0.021609	0.0181476	0.021609	0.0181476	0.00616789	0.0181476	0.0249715	0.021609	0.021609	0.0181476	0.021609	0.0181476	0.0181476	0.0181476	0.0249715	0.021609	0.021609	0.030573	0.021609	0.030573	0.0516156	0.0257134	0.0257134	0.021609	0.021609	0.030573	0.021609	0.030573	0.0516156	0.030573	0.0257134	0.021609	0.021609	0.030573	0.021609	0.030573	0.0516156	0.030573	0.0257134	0.021609	0.021609	0.030573	0.021609	0.030573	0.0516156	0.030573	0.0257134	0.021609	0.021609	0.030573	0.021609	0.030573	0.0432502	0.030573	0.0257134	0.021609	0.021609	0.030573	0.021609	0.030573	0.0255262	0.030573	0.0257134	0.021609	0.021609	0.0257134	0.021609	0.0257134	0.021451	0.0257134	0.0257134	0.021609	0.021609	0.0257134	0.021609	0.0257134	0.021451	0.0257134	0.0257134	0.021609	0.021609	0.0257134	0.021609	0.0257134	0.021451	0.0257134	0.0257134	0.021609	0.021609	0.0257134	0.021609	0.0257134	0.021451	0.0257134	0.0257134	0.021609	0.021609	0.0257134	0.021609	0.0257134	0.023488	0.0257134	0.0257134	0.021609	0.021609	0.0257134	0.021609	0.0257134	0.023488	0.0257134	0.0257134	0.00736148	0.00736148	0.0257134	0.021609	0.0257134	0.023488	0.0257134	0.0257134	0.00736148	0.00736148	0.0257134	0.021609	0.0257134	0.023488	0.0257134	0.0257134	0.00736148	0.00736148	0.0257134	0.021609	0.0257134	0.023488	0.0257134	0.0257134	0.00736148	0.00736148	0.0257134	0.021609	0.0257134	0.023488	0.0257134	0.0257134	0.021609	0.021609	0.0257134	0.021609	0.0257134	0.023488	0.0257134	0.0257134	0.021609	0.021609	0.0257134	0.021609	0.0257134	0.023488	0.0257134	0.0257134	0.0367156	0.0367156	0.0257134	0.021609	0.0257134	0.023488	0.0257134	0.0257134	0.0367156	0.0367156	0.0257134	0.021609	0.0257134	0.023488	0.0257134	0.0257134	0.0367156	0.0367156	0.0257134	0.021609	0.0257134	0.023488	0.0257134	0.0257134	0.0367156	0.0367156	0.0257134	0.021609	0.0257134	0.023488	0.0257134	0.0257134	0	0	0	0	0	0	0	0	0.0266318	0.0266318	0.0266318	0.0266318	0.0266318	0.0266318	0.0266318	0.0266318	0.0266318	0.0266318	0.0266318	0.0266318	0.0266318	0.0266318	0.0266318	0.0266318	0.0266318	0.0266318	0.0266318	0.0266318	0.0266318	0.0266318	0.0266318	0.0266318	0.00595087	0.00595087	0.00595087	0.00595087	0.00595087	0.00595087	0.00595087	0.00595087	0.00595087	0.00595087	0.00595087	0.00595087	0.00595087	0.00595087	0.00595087	0.00595087	0.00595087	0.00595087	0.00595087	0.00595087	0.00595087	0.00595087	0.00595087	0.00595087	0.00595087	0.00595087	0.00595087	0.00595087	0.00595087	0.00595087	0.00595087	0.00595087	0.00595087	0.00595087	0.00595087	0.00595087	0.00595087	0.00595087	0.00595087	0.00595087	0.00595087	0.00595087	0.00595087	0.00595087	0.00595087	0.00595087	0.00595087	0.00595087	0.999986	0.0933099	0.0130941	0.792722	0.0127991	0.0165861	0.0130941	0.0126438	0.999986	0.0933099	0.0130941	0.792722	0.0127991	0.0165861	0.0130941	0.0126438	0.999986	0.0933099	0.0130941	0.792722	0.0127991	0.0165861	0.0130941	0.0126438	0.999986	0.0933099	0.0130941	0.792722	0.0127991	0.0165861	0.0130941	0.0126438	0.999986	0.0933099	0.0130941	0.792722	0.0127991	0.0165861	0.0130941	0.0126438	0.0126365	0.0126365	0.0126365	0.0126365	0.0126365	0.0126365	0.0126365	0.0126365	0.0126365	0.0126365	0.0126365	0.0126365	0.0126365	0.0126365	0.0126365	0.0126365	0.0126365	0.0126365	0.0126365	0.0126365	0.0126365	0.0126365	0.0126365	0.0126365	0.0126365	0.0126365	0.0432502	0.0126365	0.0432502	0.0367156	0.0367156	0.0516156	0.0126365	0.0126365	0.0432502	0.0126365	0.0432502	0.0367156	0.0367156	0.0516156	0.0126365	0.0126365	0.0432502	0.0126365	0.0432502	0.0367156	0.0367156	0.0516156	0.0126365	0.0126365	0.0432502	0.0126365	0.0432502	0.0367156	0.0367156	0.0516156	0.0126365	0.0126365	0.0126365	0.0126365	0.0126365	0.000274104	0.0367156	0.0367156	0.0126365	0.0126365	0.0126365	0.0126365	0.0126365	0.000274104	0.0126365	0.0367156	0.0126365	0.0126365	0.00676363	0.0126365	0.00676363	0.000158851	0.00736148	0.0181476	0.0126365	0.0126365	0.00676363	0.0126365	0.00676363	0.000158851	0.00736148	0.0181476	0.0126365	0.0126365	0.00676363	0.0126365	0.00676363	0.000158851	0.00736148	0.0181476	0.0126365	0.0126365	0.00676363	0.0126365	0.00676363	0.00736148	0.00736148	0.0181476	0.0126365	0.0126365	0.0432502	0.0126365	0.0432502	0.206606	0.021609	0.021609	0.0126365	0.0126365	0.0432502	0.0126365	0.0432502	0.206606	0.0367156	0.021609	0.0126365	0.0126365	0.0432502	0.0126365	0.0432502	0.206606	0.0367156	0.021609	0.0126365	0.0126365	0.0432502	0.0126365	0.0432502	0.206606	0.0367156	0.021609	0.0126365	0.0126365	0.0432502	0.0126365	0.0432502	0.0804082	0.0367156	0.021609	0.0126365	0.0126365	0.0432502	0.0126365	0.0432502	0.0126365	0.0367156	0.021609	0.0126365	0.0126365	0.023488	0.0126365	0.023488	0.00736148	0.021609	0.021609	0.0126365	0.0126365	0.023488	0.0126365	0.023488	0.00736148	0.021609	0.021609	0.0126365	0.0126365	0.023488	0.0126365	0.023488	0.00736148	0.021609	0.021609	0.0126365	0.0126365	0.023488	0.0126365	0.023488	0.00736148	0.021609	0.021609	0.0126365	0.0126365	0.023488	0.0126365	0.023488	0.0126365	0.021609	0.021609	0.0126365	0.0126365	0.023488	0.0126365	0.023488	0.0126365	0.021609	0.021609	0.00228451	0.00228451	0.023488	0.0126365	0.023488	0.0126365	0.021609	0.021609	0.00228451	0.00228451	0.023488	0.0126365	0.023488	0.0126365	0.021609	0.021609	0.00228451	0.00228451	0.023488	0.0126365	0.023488	0.0126365	0.021609	0.021609	0.00228451	0.00228451	0.023488	0.0126365	0.023488	0.0126365	0.021609	0.021609	0.0126365	0.0126365	0.023488	0.0126365	0.023488	0.0126365	0.021609	0.021609	0.0126365	0.0126365	0.023488	0.0126365	0.023488	0.0126365	0.021609	0.021609	0.0293686	0.0293686	0.023488	0.0126365	0.023488	0.0126365	0.021609	0.021609	0.0293686	0.0293686	0.023488	0.0126365	0.023488	0.0126365	0.021609	0.021609	0.0293686	0.0293686	0.023488	0.0126365	0.023488	0.0126365	0.021609	0.021609	0.0293686	0.0293686	0.023488	0.0126365	0.023488	0.0126365	0.021609	0.021609	0	0	0	0	0	0	0	0	0.0266318	0.0266318	0.0266318	0.0266318	0.0266318	0.0266318	0.0266318	0.0266318	0.0266318	0.0266318	0.0266318	0.0266318	0.0266318	0.0266318	0.0266318	0.0266318	0.0266318	0.0266318	0.0266318	0.0266318	0.0266318	0.0266318	0.0266318	0.0266318	0.0010699	0.0010699	0.0010699	0.0010699	0.0010699	0.0010699	0.0010699	0.0010699	0.0010699	0.0010699	0.0010699	0.0010699	0.0010699	0.0010699	0.0010699	0.0010699	0.0010699	0.0010699	0.0010699	0.0010699	0.0010699	0.0010699	0.0010699	0.0010699	0.0010699	0.0010699	0.0010699	0.0010699	0.0010699	0.0010699	0.0010699	0.0010699	0.0010699	0.0010699	0.0010699	0.0010699	0.0010699	0.0010699	0.0010699	0.0010699	0.0010699	0.0010699	0.0010699	0.0010699	0.0010699	0.0010699	0.0010699	0.0010699	0.998967	0.0266318	0.00553578	0.998967	0.00553578	0.0266318	0.0066614	0.00540346	0.998967	0.0266318	0.00553578	0.998967	0.00553578	0.0266318	0.0066614	0.00540346	0.998967	0.0266318	0.00553578	0.998967	0.00553578	0.0266318	0.0066614	0.00540346	0.998967	0.0266318	0.00553578	0.998967	0.00553578	0.0266318	0.0066614	0.00540346	0.998967	0.0266318	0.00553578	0.998967	0.00553578	0.0266318	0.0066614	0.00540346	0.00538421	0.00538421	0.00538421	0.00538421	0.00538421	0.00538421	0.00538421	0.00538421	0.00538421	0.00538421	0.00538421	0.00538421	0.00538421	0.00538421	0.00538421	0.00538421	0.00538421	0.00538421	0.00538421	0.00538421	0.00538421	0.00538421	0.00538421	0.00538421	0.00538421	0.00538421	0.0737541	0.00538421	0.0737541	0.0293686	0.0293686	0.0965546	0.00538421	0.00538421	0.0737541	0.00538421	0.0737541	0.0293686	0.0293686	0.0965546	0.00538421	0.00538421	0.0737541	0.00538421	0.0737541	0.0293686	0.0293686	0.0965546	0.00538421	0.00538421	0.0737541	0.00538421	0.0737541	0.0293686	0.0293686	0.0965546	0.00538421	0.00538421	0.00538421	0.00538421	0.00538421	1.54861e-06	0.0293686	0.0293686	0.00538421	0.00538421	0.00538421	0.00538421	0.00538421	1.54861e-06	0.00538421	0.0293686	0.00538421	0.00538421	0.00140948	0.00538421	0.00140948	6.55031e-07	0.00228451	0.00676363	0.00538421	0.00538421	0.00140948	0.00538421	0.00140948	6.55031e-07	0.00228451	0.00676363	0.00538421	0.00538421	0.00140948	0.00538421	0.00140948	6.55031e-07	0.00228451	0.00676363	0.00538421	0.00538421	0.00140948	0.00538421	0.00140948	0.00228451	0.00228451	0.00676363	0.00538421	0.00538421	0.0737541	0.00538421	0.0737541	0.641438	0.0126365	0.0126365	0.00538421	0.00538421	0.0737541	0.00538421	0.0737541	0.641438	0.0293686	0.0126365	0.00538421	0.00538421	0.0737541	0.00538421	0.0737541	0.641438	0.0293686	0.0126365	0.00538421	0.00538421	0.0737541	0.00538421	0.0737541	0.641438	0.0293686	0.0126365	0.00538421	0.00538421	0.0737541	0.00538421	0.0737541	0.03691	0.0293686	0.0126365	0.00538421	0.00538421	0.0737541	0.00538421	0.0737541	0.00064779	0.0293686	0.0126365	0.00538421	0.00538421	0.0203394	0.00538421	0.0203394	0.000274104	0.0126365	0.0126365	0.00538421	0.00538421	0.0203394	0.00538421	0.0203394	0.000274104	0.0126365	0.0126365	0.00538421	0.00538421	0.0203394	0.00538421	0.0203394	0.000274104	0.0126365	0.0126365	0.00538421	0.00538421	0.0203394	0.00538421	0.0203394	0.000274104	0.0126365	0.0126365	0.00538421	0.00538421	0.0203394	0.00538421	0.0203394	0.00186973	0.0126365	0.0126365	0.00538421	0.00538421	0.0203394	0.00538421	0.0203394	0.00186973	0.0126365	0.0126365	0.00213408	0.00213408	0.0203394	0.00538421	0.0203394	0.00186973	0.0126365	0.0126365	0.00213408	0.00213408	0.0203394	0.00538421	0.0203394	0.00186973	0.0126365	0.0126365	0.00213408	0.00213408	0.0203394	0.00538421	0.0203394	0.00186973	0.0126365	0.0126365	0.00213408	0.00213408	0.0203394	0.00538421	0.0203394	0.00186973	0.0126365	0.0126365	0.00538421	0.00538421	0.0203394	0.00538421	0.0203394	0.00186973	0.0126365	0.0126365	0.00538421	0.00538421	0.0203394	0.00538421	0.0203394	0.00186973	0.0126365	0.0126365	0.00853898	0.00853898	0.0203394	0.00538421	0.0203394	0.00186973	0.0126365	0.0126365	0.00853898	0.00853898	0.0203394	0.00538421	0.0203394	0.00186973	0.0126365	0.0126365	0.00853898	0.00853898	0.0203394	0.00538421	0.0203394	0.00186973	0.0126365	0.0126365	0.00853898	0.00853898	0.0203394	0.00538421	0.0203394	0.00186973	0.0126365	0.0126365	0	0	0	0	0	0	0	0	0.0266318	0.0266318	0.0266318	0.0266318	0.0266318	0.0266318	0.0266318	0.0266318	0.0266318	0.0266318	0.0266318	0.0266318	0.0266318	0.0266318	0.0266318	0.0266318	0.0266318	0.0266318	0.0266318	0.0266318	0.0266318	0.0266318	0.0266318	0.0266318	0.00042296	0.00042296	0.00042296	0.00042296	0.00042296	0.00042296	0.00042296	0.00042296	0.00042296	0.00042296	0.00042296	0.00042296	0.00042296	0.00042296	0.00042296	0.00042296	0.00042296	0.00042296	0.00042296	0.00042296	0.00042296	0.00042296	0.00042296	0.00042296	0.00042296	0.00042296	0.00042296	0.00042296	0.00042296	0.00042296	0.00042296	0.00042296	0.00042296	0.00042296	0.00042296	0.00042296	0.00042296	0.00042296	0.00042296	0.00042296	0.00042296	0.00042296	0.00042296	0.00042296	0.00042296	0.00042296	0.00042296	0.00042296	0.504157	0.00722157	0.00343506	0.999947	0.003515	0.504157	0.00722157	0.00343506	0.504157	0.00722157	0.00343506	0.999947	0.003515	0.504157	0.00722157	0.00343506	0.504157	0.00722157	0.00343506	0.999947	0.003515	0.504157	0.00722157	0.00343506	0.504157	0.00722157	0.00343506	0.999947	0.003515	0.504157	0.00722157	0.00343506	0.504157	0.00722157	0.00343506	0.999947	0.003515	0.504157	0.00722157	0.00343506	0.003391	0.003391	0.003391	0.003391	0.003391	0.003391	0.003391	0.003391	0.003391	0.003391	0.003391	0.003391	0.003391	0.003391	0.003391	0.003391	0.003391	0.003391	0.003391	0.003391	0.003391	0.003391	0.003391	0.003391	0.003391	0.003391	0.0975003	0.003391	0.0975003	0.00853898	0.00853898	0.11244	0.003391	0.003391	0.0975003	0.003391	0.0975003	0.00853898	0.00853898	0.11244	0.003391	0.003391	0.0975003	0.003391	0.0975003	0.00853898	0.00853898	0.11244	0.003391	0.003391	0.0975003	0.003391	0.0975003	0.00853898	0.00853898	0.11244	0.003391	0.003391	0.003391	0.003391	0.003391	9.53794e-08	0.00853898	0.00853898	0.003391	0.003391	0.003391	0.003391	0.003391	9.53794e-08	0.003391	0.00853898	0.003391	0.003391	0.00060348	0.003391	0.00060348	5.99502e-08	0.00213408	0.00140948	0.003391	0.003391	0.00060348	0.003391	0.00060348	5.99502e-08	0.00213408	0.00140948	0.003391	0.003391	0.00060348	0.003391	0.00060348	5.99502e-08	0.00213408	0.00140948	0.003391	0.003391	0.00060348	0.003391	0.00060348	0.00213408	0.00213408	0.00140948	0.003391	0.003391	0.0975003	0.003391	0.0975003	0.619293	0.00538421	0.00538421	0.003391	0.003391	0.0975003	0.003391	0.0975003	0.619293	0.00853898	0.00538421	0.003391	0.003391	0.0975003	0.003391	0.0975003	0.619293	0.00853898	0.00538421	0.003391	0.003391	0.0975003	0.003391	0.0975003	0.619293	0.00853898	0.00538421	0.003391	0.003391	0.0975003	0.003391	0.0975003	0.000465136	0.00853898	0.00538421	0.003391	0.003391	0.0975003	0.003391	0.0975003	2.4638e-06	0.00853898	0.00538421	0.003391	0.003391	0.0188119	0.003391	0.0188119	1.54861e-06	0.00538421	0.00538421	0.003391	0.003391	0.0188119	0.003391	0.0188119	1.54861e-06	0.00538421	0.00538421	0.003391	0.003391	0.0188119	0.003391	0.0188119	1.54861e-06	0.00538421	0.00538421	0.003391	0.003391	0.0188119	0.003391	0.0188119	1.54861e-06	0.00538421	0.00538421	0.003391	0.003391	0.0188119	0.003391	0.0188119	9.15515e-05	0.00538421	0.00538421	0.003391	0.003391	0.0188119	0.003391	0.0188119	9.15515e-05	0.00538421	0.00538421	0.00853898	0.00853898	0.0188119	0.003391	0.0188119	9.15515e-05	0.00538421	0.00538421	0.00853898	0.00853898	0.0188119	0.003391	0.0188119	9.15515e-05	0.00538421	0.00538421	0.00853898	0.00853898	0.0188119	0.003391	0.0188119	9.15515e-05	0.00538421	0.00538421	0.00853898	0.00853898	0.0188119	0.003391	0.0188119	9.15515e-05	0.00538421	0.00538421	0.003391	0.003391	0.0188119	0.003391	0.0188119	9.15515e-05	0.00538421	0.00538421	0.003391	0.003391	0.0188119	0.003391	0.0188119	9.15515e-05	0.00538421	0.00538421	0.00213408	0.00213408	0.0188119	0.003391	0.0188119	9.15515e-05	0.00538421	0.00538421	0.00213408	0.00213408	0.0188119	0.003391	0.0188119	9.15515e-05	0.00538421	0.00538421	0.00213408	0.00213408	0.0188119	0.003391	0.0188119	9.15515e-05	0.00538421	0.00538421	0.00213408	0.00213408	0.0188119	0.003391	0.0188119	9.15515e-05	0.00538421	0.00538421	0	0	0	0	0	0	0	0	0.0266318	0.0266318	0.0266318	0.0266318	0.0266318	0.0266318	0.0266318	0.0266318	0.0266318	0.0266318	0.0266318	0.0266318	0.0266318	0.0266318	0.0266318	0.0266318	0.0266318	0.0266318	0.0266318	0.0266318	0.0266318	0.0266318	0.0266318	0.0266318	0.0010699	0.0010699	0.0010699	0.0010699	0.0010699	0.0010699	0.0010699	0.0010699	0.0010699	0.0010699	0.0010699	0.0010699	0.0010699	0.0010699	0.0010699	0.0010699	0.0010699	0.0010699	0.0010699	0.0010699	0.0010699	0.0010699	0.0010699	0.0010699	0.0010699	0.0010699	0.0010699	0.0010699	0.0010699	0.0010699	0.0010699	0.0010699	0.0010699	0.0010699	0.0010699	0.0010699	0.0010699	0.0010699	0.0010699	0.0010699	0.0010699	0.0010699	0.0010699	0.0010699	0.0010699	0.0010699	0.0010699	0.0010699	0.0266318	0.0066614	0.00540346	0.998967	0.00553578	0.998967	0.0266318	0.00553578	0.0266318	0.0066614	0.00540346	0.998967	0.00553578	0.998967	0.0266318	0.00553578	0.0266318	0.0066614	0.00540346	0.998967	0.00553578	0.998967	0.0266318	0.00553578	0.0266318	0.0066614	0.00540346	0.998967	0.00553578	0.998967	0.0266318	0.00553578	0.0266318	0.0066614	0.00540346	0.998967	0.00553578	0.998967	0.0266318	0.00553578	0.00538421	0.00538421	0.00538421	0.00538421	0.00538421	0.00538421	0.00538421	0.00538421	0.00538421	0.00538421	0.00538421	0.00538421	0.00538421	0.00538421	0.00538421	0.00538421	0.00538421	0.00538421	0.00538421	0.00538421	0.00538421	0.00538421	0.00538421	0.00538421	0.00538421	0.00538421	0.0737541	0.00538421	0.0737541	0.00213408	0.00213408	0.0635863	0.00538421	0.00538421	0.0737541	0.00538421	0.0737541	0.00213408	0.00213408	0.0635863	0.00538421	0.00538421	0.0737541	0.00538421	0.0737541	0.00213408	0.00213408	0.0635863	0.00538421	0.00538421	0.0737541	0.00538421	0.0737541	0.00213408	0.00213408	0.0635863	0.00538421	0.00538421	0.00538421	0.00538421	0.00538421	1.54861e-06	0.00213408	0.00213408	0.00538421	0.00538421	0.00538421	0.00538421	0.00538421	1.54861e-06	0.00538421	0.00213408	0.00538421	0.00538421	0.00140948	0.00538421	0.00140948	2.4638e-06	0.00853898	0.00060348	0.00538421	0.00538421	0.00140948	0.00538421	0.00140948	2.4638e-06	0.00853898	0.00060348	0.00538421	0.00538421	0.00140948	0.00538421	0.00140948	2.4638e-06	0.00853898	0.00060348	0.00538421	0.00538421	0.00140948	0.00538421	0.00140948	0.00853898	0.00853898	0.00060348	0.00538421	0.00538421	0.0737541	0.00538421	0.0737541	0.112251	0.003391	0.003391	0.00538421	0.00538421	0.0737541	0.00538421	0.0737541	0.112251	0.00213408	0.003391	0.00538421	0.00538421	0.0737541	0.00538421	0.0737541	0.112251	0.00213408	0.003391	0.00538421	0.00538421	0.0737541	0.00538421	0.0737541	0.112251	0.00213408	0.003391	0.00538421	0.00538421	0.0737541	0.00538421	0.0737541	3.54446e-06	0.00213408	0.003391	0.00538421	0.00538421	0.0737541	0.00538421	0.0737541	5.99502e-08	0.00213408	0.003391	0.00538421	0.00538421	0.0203394	0.00538421	0.0203394	9.53794e-08	0.003391	0.003391	0.00538421	0.00538421	0.0203394	0.00538421	0.0203394	9.53794e-08	0.003391	0.003391	0.00538421	0.00538421	0.0203394	0.00538421	0.0203394	9.53794e-08	0.003391	0.003391	0.00538421	0.00538421	0.0203394	0.00538421	0.0203394	9.53794e-08	0.003391	0.003391	0.00538421	0.00538421	0.0203394	0.00538421	0.0203394	1.80145e-05	0.003391	0.003391	0.00538421	0.00538421	0.0203394	0.00538421	0.0203394	1.80145e-05	0.003391	0.003391	0.0293686	0.0293686	0.0203394	0.00538421	0.0203394	1.80145e-05	0.003391	0.003391	0.0293686	0.0293686	0.0203394	0.00538421	0.0203394	1.80145e-05	0.003391	0.003391	0.0293686	0.0293686	0.0203394	0.00538421	0.0203394	1.80145e-05	0.003391	0.003391	0.0293686	0.0293686	0.0203394	0.00538421	0.0203394	1.80145e-05	0.003391	0.003391	0.00538421	0.00538421	0.0203394	0.00538421	0.0203394	1.80145e-05	0.003391	0.003391	0.00538421	0.00538421	0.0203394	0.00538421	0.0203394	1.80145e-05	0.003391	0.003391	0.00228451	0.00228451	0.0203394	0.00538421	0.0203394	1.80145e-05	0.003391	0.003391	0.00228451	0.00228451	0.0203394	0.00538421	0.0203394	1.80145e-05	0.003391	0.003391	0.00228451	0.00228451	0.0203394	0.00538421	0.0203394	1.80145e-05	0.003391	0.003391	0.00228451	0.00228451	0.0203394	0.00538421	0.0203394	1.80145e-05	0.003391	0.003391	0	0	0	0	0	0	0	0	0.0266318	0.0266318	0.0266318	0.0266318	0.0266318	0.0266318	0.0266318	0.0266318	0.0266318	0.0266318	0.0266318	0.0266318	0.0266318	0.0266318	0.0266318	0.0266318	0.0266318	0.0266318	0.0266318	0.0266318	0.0266318	0.0266318	0.0266318	0.0266318	0.00595087	0.00595087	0.00595087	0.00595087	0.00595087	0.00595087	0.00595087	0.00595087	0.00595087	0.00595087	0.00595087	0.00595087	0.00595087	0.00595087	0.00595087	0.00595087	0.00595087	0.00595087	0.00595087	0.00595087	0.00595087	0.00595087	0.00595087	0.00595087	0.00595087	0.00595087	0.00595087	0.00595087	0.00595087	0.00595087	0.00595087	0.00595087	0.00595087	0.00595087	0.00595087	0.00595087	0.00595087	0.00595087	0.00595087	0.00595087	0.00595087	0.00595087	0.00595087	0.00595087	0.00595087	0.00595087	0.00595087	0.00595087	0.0165861	0.0130941	0.0126438	0.792722	0.0127991	0.999986	0.0933099	0.0130941	0.0165861	0.0130941	0.0126438	0.792722	0.0127991	0.999986	0.0933099	0.0130941	0.0165861	0.0130941	0.0126438	0.792722	0.0127991	0.999986	0.0933099	0.0130941	0.0165861	0.0130941	0.0126438	0.792722	0.0127991	0.999986	0.0933099	0.0130941	0.0165861	0.0130941	0.0126438	0.792722	0.0127991	0.999986	0.0933099	0.0130941	0.0126365	0.0126365	0.0126365	0.0126365	0.0126365	0.0126365	0.0126365	0.0126365	0.0126365	0.0126365	0.0126365	0.0126365	0.0126365	0.0126365	0.0126365	0.0126365	0.0126365	0.0126365	0.0126365	0.0126365	0.0126365	0.0126365	0.0126365	0.0126365	0.0126365	0.0126365	0.0432502	0.0126365	0.0432502	0.00228451	0.00228451	0.0325831	0.0126365	0.0126365	0.0432502	0.0126365	0.0432502	0.00228451	0.00228451	0.0325831	0.0126365	0.0126365	0.0432502	0.0126365	0.0432502	0.00228451	0.00228451	0.0325831	0.0126365	0.0126365	0.0432502	0.0126365	0.0432502	0.00228451	0.00228451	0.0325831	0.0126365	0.0126365	0.0126365	0.0126365	0.0126365	0.000274104	0.00228451	0.00228451	0.0126365	0.0126365	0.0126365	0.0126365	0.0126365	0.000274104	0.0126365	0.00228451	0.0126365	0.0126365	0.00676363	0.0126365	0.00676363	0.00064779	0.0293686	0.00140948	0.0126365	0.0126365	0.00676363	0.0126365	0.00676363	0.00064779	0.0293686	0.00140948	0.0126365	0.0126365	0.00676363	0.0126365	0.00676363	0.00064779	0.0293686	0.00140948	0.0126365	0.0126365	0.00676363	0.0126365	0.00676363	0.0293686	0.0293686	0.00140948	0.0126365	0.0126365	0.0432502	0.0126365	0.0432502	0.0154028	0.00538421	0.00538421	0.0126365	0.0126365	0.0432502	0.0126365	0.0432502	0.0154028	0.00228451	0.00538421	0.0126365	0.0126365	0.0432502	0.0126365	0.0432502	0.0154028	0.00228451	0.00538421	0.0126365	0.0126365	0.0432502	0.0126365	0.0432502	0.0154028	0.00228451	0.00538421	0.0126365	0.0126365	0.0432502	0.0126365	0.0432502	4.47525e-06	0.00228451	0.00538421	0.0126365	0.0126365	0.0432502	0.0126365	0.0432502	6.55031e-07	0.00228451	0.00538421	0.0126365	0.0126365	0.023488	0.0126365	0.023488	1.54861e-06	0.00538421	0.00538421	0.0126365	0.0126365	0.023488	0.0126365	0.023488	1.54861e-06	0.00538421	0.00538421	0.0126365	0.0126365	0.023488	0.0126365	0.023488	1.54861e-06	0.00538421	0.00538421	0.0126365	0.0126365	0.023488	0.0126365	0.023488	1.54861e-06	0.00538421	0.00538421	0.0126365	0.0126365	0.023488	0.0126365	0.023488	9.15515e-05	0.00538421	0.00538421	0.0126365	0.0126365	0.023488	0.0126365	0.023488	9.15515e-05	0.00538421	0.00538421	0.0367156	0.0367156	0.023488	0.0126365	0.023488	9.15515e-05	0.00538421	0.00538421	0.0367156	0.0367156	0.023488	0.0126365	0.023488	9.15515e-05	0.00538421	0.00538421	0.0367156	0.0367156	0.023488	0.0126365	0.023488	9.15515e-05	0.00538421	0.00538421	0.0367156	0.0367156	0.023488	0.0126365	0.023488	9.15515e-05	0.00538421	0.00538421	0.0126365	0.0126365	0.023488	0.0126365	0.023488	9.15515e-05	0.00538421	0.00538421	0.0126365	0.0126365	0.023488	0.0126365	0.023488	9.15515e-05	0.00538421	0.00538421	0.00736148	0.00736148	0.023488	0.0126365	0.023488	9.15515e-05	0.00538421	0.00538421	0.00736148	0.00736148	0.023488	0.0126365	0.023488	9.15515e-05	0.00538421	0.00538421	0.00736148	0.00736148	0.023488	0.0126365	0.023488	9.15515e-05	0.00538421	0.00538421	0.00736148	0.00736148	0.023488	0.0126365	0.023488	9.15515e-05	0.00538421	0.00538421	0	0	0	0	0	0	0	0	0.0266318	0.0266318	0.0266318	0.0266318	0.0266318	0.0266318	0.0266318	0.0266318	0.0266318	0.0266318	0.0266318	0.0266318	0.0266318	0.0266318	0.0266318	0.0266318	0.0266318	0.0266318	0.0266318	0.0266318	0.0266318	0.0266318	0.0266318	0.0266318	0.0175164	0.0175164	0.0175164	0.0175164	0.0175164	0.0175164	0.0175164	0.0175164	0.0175164	0.0175164	0.0175164	0.0175164	0.0175164	0.0175164	0.0175164	0.0175164	0.0175164	0.0175164	0.0175164	0.0175164	0.0175164	0.0175164	0.0175164	0.0175164	0.0175164	0.0175164	0.0175164	0.0175164	0.0175164	0.0175164	0.0175164	0.0175164	0.0175164	0.0175164	0.0175164	0.0175164	0.0175164	0.0175164	0.0175164	0.0175164	0.0175164	0.0175164	0.0175164	0.0175164	0.0175164	0.0175164	0.0175164	0.0175164	0.0222071	0.021685	0.0216102	0.10042	0.021685	0.999747	0.10042	0.0222071	0.0222071	0.021685	0.0216102	0.10042	0.021685	0.999747	0.10042	0.0222071	0.0222071	0.021685	0.0216102	0.10042	0.021685	0.999747	0.10042	0.0222071	0.0222071	0.021685	0.0216102	0.10042	0.021685	0.999747	0.10042	0.0222071	0.0222071	0.021685	0.0216102	0.10042	0.021685	0.999747	0.10042	0.0222071	0.021609	0.021609	0.021609	0.021609	0.021609	0.021609	0.021609	0.021609	0.021609	0.021609	0.021609	0.021609	0.021609	0.021609	0.021609	0.021609	0.021609	0.021609	0.021609	0.021609	0.021609	0.021609	0.021609	0.021609	0.021609	0.021609	0.030573	0.021609	0.030573	0.00736148	0.00736148	0.0255262	0.021609	0.021609	0.030573	0.021609	0.030573	0.00736148	0.00736148	0.0255262	0.021609	0.021609	0.030573	0.021609	0.030573	0.00736148	0.00736148	0.0255262	0.021609	0.021609	0.030573	0.021609	0.030573	0.00736148	0.00736148	0.0255262	0.021609	0.021609	0.021609	0.021609	0.021609	0.00736148	0.00736148	0.00736148	0.021609	0.021609	0.021609	0.021609	0.021609	0.00736148	0.021609	0.00736148	0.021609	0.021609	0.0181476	0.021609	0.0181476	0.0126365	0.0367156	0.00676363	0.021609	0.021609	0.0181476	0.021609	0.0181476	0.0126365	0.0367156	0.00676363	0.021609	0.021609	0.0181476	0.021609	0.0181476	0.0126365	0.0367156	0.00676363	0.021609	0.021609	0.0181476	0.021609	0.0181476	0.0367156	0.0367156	0.00676363	0.021609	0.021609	0.030573	0.021609	0.030573	0.0126365	0.0126365	0.0126365	0.021609	0.021609	0.030573	0.021609	0.030573	0.0126365	0.00736148	0.0126365	0.021609	0.021609	0.030573	0.021609	0.030573	0.0126365	0.00736148	0.0126365	0.021609	0.021609	0.030573	0.021609	0.030573	0.0126365	0.00736148	0.0126365	0.021609	0.021609	0.030573	0.021609	0.030573	0.000274104	0.00736148	0.0126365	0.021609	0.021609	0.030573	0.021609	0.030573	0.000158851	0.00736148	0.0126365	0.021609	0.021609	0.0257134	0.021609	0.0257134	0.000274104	0.0126365	0.0126365	0.021609	0.021609	0.0257134	0.021609	0.0257134	0.000274104	0.0126365	0.0126365	0.021609	0.021609	0.0257134	0.021609	0.0257134	0.000274104	0.0126365	0.0126365	0.021609	0.021609	0.0257134	0.021609	0.0257134	0.000274104	0.0126365	0.0126365	0.021609	0.021609	0.0257134	0.021609	0.0257134	0.00186973	0.0126365	0.0126365	0.021609	0.021609	0.0257134	0.021609	0.0257134	0.00186973	0.0126365	0.0126365	0.030573	0.030573	0.0257134	0.021609	0.0257134	0.00186973	0.0126365	0.0126365	0.030573	0.030573	0.0257134	0.021609	0.0257134	0.00186973	0.0126365	0.0126365	0.030573	0.030573	0.0257134	0.021609	0.0257134	0.00186973	0.0126365	0.0126365	0.030573	0.030573	0.0257134	0.021609	0.0257134	0.00186973	0.0126365	0.0126365	0.021609	0.021609	0.0257134	0.021609	0.0257134	0.00186973	0.0126365	0.0126365	0.021609	0.021609	0.0257134	0.021609	0.0257134	0.00186973	0.0126365	0.0126365	0.0181476	0.0181476	0.0257134	0.021609	0.0257134	0.00186973	0.0126365	0.0126365	0.0181476	0.0181476	0.0257134	0.021609	0.0257134	0.00186973	0.0126365	0.0126365	0.0181476	0.0181476	0.0257134	0.021609	0.0257134	0.00186973	0.0126365	0.0126365	0.0181476	0.0181476	0.0257134	0.021609	0.0257134	0.00186973	0.0126365	0.0126365	0	0	0	0	0	0	0	0	0.0266318	0.0266318	0.0266318	0.0266318	0.0266318	0.0266318	0.0266318	0.0266318	0.0266318	0.0266318	0.0266318	0.0266318	0.0266318	0.0266318	0.0266318	0.0266318	0.0266318	0.0266318	0.0266318	0.0266318	0.0266318	0.0266318	0.0266318	0.0266318	0.0248258	0.0248258	0.0248258	0.0248258	0.0248258	0.0248258	0.0248258	0.0248258	0.0248258	0.0248258	0.0248258	0.0248258	0.0248258	0.0248258	0.0248258	0.0248258	0.0248258	0.0248258	0.0248258	0.0248258	0.0248258	0.0248258	0.0248258	0.0248258	0.0248258	0.0248258	0.0248258	0.0248258	0.0248258	0.0248258	0.0248258	0.0248258	0.0248258	0.0248258	0.0248258	0.0248258	0.0248258	0.0248258	0.0248258	0.0248258	0.0248258	0.0248258	0.0248258	0.0248258	0.0248258	0.0248258	0.0248258	0.0248258	0.0257549	0.0257186	0.0257135	0.0336112	0.0257281	0.887471	0.0534085	0.0260399	0.0257549	0.0257186	0.0257135	0.0336112	0.0257281	0.887471	0.0534085	0.0260399	0.0257549	0.0257186	0.0257135	0.0336112	0.0257281	0.887471	0.0534085	0.0260399	0.0257549	0.0257186	0.0257135	0.0336112	0.0257281	0.887471	0.0534085	0.0260399	0.0257549	0.0257186	0.0257135	0.0336112	0.0257281	0.887471	0.0534085	0.0260399	0.0257134	0.0257134	0.0257134	0.0257134	0.0257134	0.0257134	0.0257134	0.0257134	0.0257134	0.0257134	0.0257134	0.0257134	0.0257134	0.0257134	0.0257134	0.0257134	0.0257134	0.0257134	0.0257134	0.0257134	0.0257134	0.0257134	0.0257134	0.0257134	0.0257134	0.0257134	0.0272621	0.0257134	0.0272621	0.0181476	0.0181476	0.0257134	0.0257134	0.0257134	0.0272621	0.0257134	0.0272621	0.0181476	0.0181476	0.0257134	0.0257134	0.0257134	0.0272621	0.0257134	0.0272621	0.0181476	0.0181476	0.0257134	0.0257134	0.0257134	0.0272621	0.0257134	0.0272621	0.0181476	0.0181476	0.0257134	0.0257134	0.0257134	0.0257134	0.0257134	0.0257134	0.021451	0.0181476	0.0181476	0.0257134	0.0257134	0.0257134	0.0257134	0.0257134	0.021451	0.0257134	0.0181476	0.0257134	0.0257134	0.0249715	0.0257134	0.0249715	0.0255262	0.030573	0.0181476	0.0257134	0.0257134	0.0249715	0.0257134	0.0249715	0.0255262	0.030573	0.0181476	0.0257134	0.0257134	0.0249715	0.0257134	0.0249715	0.0255262	0.030573	0.0181476	0.0257134	0.0257134	0.0249715	0.0257134	0.0249715	0.030573	0.030573	0.0181476	0.0257134	0.0257134	0.0272621	0.0257134	0.0272621	0.0198772	0.021609	0.021609	0.0257134	0.0257134	0.0272621	0.0257134	0.0272621	0.0198772	0.0181476	0.021609	0.0257134	0.0257134	0.0272621	0.0257134	0.0272621	0.0198772	0.0181476	0.021609	0.0257134	0.0257134	0.0272621	0.0257134	0.0272621	0.0198772	0.0181476	0.021609	0.0257134	0.0257134	0.0272621	0.0257134	0.0272621	0.00676363	0.0181476	0.021609	0.0257134	0.0257134	0.0272621	0.0257134	0.0272621	0.00616789	0.0181476	0.021609	0.0257134	0.0257134	0.0264767	0.0257134	0.0264767	0.00736148	0.021609	0.021609	0.0257134	0.0257134	0.0264767	0.0257134	0.0264767	0.00736148	0.021609	0.021609	0.0257134	0.0257134	0.0264767	0.0257134	0.0264767	0.00736148	0.021609	0.021609	0.0257134	0.0257134	0.0264767	0.0257134	0.0264767	0.00736148	0.021609	0.021609	0.0257134	0.0257134	0.0264767	0.0257134	0.0264767	0.0126365	0.021609	0.021609	0.0257134	0.0257134	0.0264767	0.0257134	0.0264767	0.0126365	0.021609	0.021609	0.0273903	0.0273903	0.0264767	0.0257134	0.0264767	0.0126365	0.021609	0.021609	0.0273903	0.0273903	0.0264767	0.0257134	0.0264767	0.0126365	0.021609	0.021609	0.0273903	0.0273903	0.0264767	0.0257134	0.0264767	0.0126365	0.021609	0.021609	0.0273903	0.0273903	0.0264767	0.0257134	0.0264767	0.0126365	0.021609	0.021609	0.0257134	0.0257134	0.0264767	0.0257134	0.0264767	0.0126365	0.021609	0.021609	0.0257134	0.0257134	0.0264767	0.0257134	0.0264767	0.0126365	0.021609	0.021609	0.0249128	0.0249128	0.0264767	0.0257134	0.0264767	0.0126365	0.021609	0.021609	0.0249128	0.0249128	0.0264767	0.0257134	0.0264767	0.0126365	0.021609	0.021609	0.0249128	0.0249128	0.0264767	0.0257134	0.0264767	0.0126365	0.021609	0.021609	0.0249128	0.0249128	0.0264767	0.0257134	0.0264767	0.0126365	0.021609	0.021609	0	0	0	0	0	0	0	0	0.0266318	0.0266318	0.0266318	0.0266318	0.0266318	0.0266318	0.0266318	0.0266318	0.0266318	0.0266318	0.0266318	0.0266318	0.0266318	0.0266318	0.0266318	0.0266318	0.0266318	0.0266318	0.0266318	0.0266318	0.0266318	0.0266318	0.0266318	0.0266318	0.0264464	0.0264464	0.0264464	0.0264464	0.0264464	0.0264464	0.0264464	0.0264464	0.0264464	0.0264464	0.0264464	0.0264464	0.0264464	0.0264464	0.0264464	0.0264464	0.0264464	0.0264464	0.0264464	0.0264464	0.0264464	0.0264464	0.0264464	0.0264464	0.0264464	0.0264464	0.0264464	0.0264464	0.0264464	0.0264464	0.0264464	0.0264464	0.0264464	0.0264464	0.0264464	0.0264464	0.0264464	0.0264464	0.0264464	0.0264464	0.0264464	0.0264464	0.0264464	0.0264464	0.0264464	0.0264464	0.0264464	0.0264464	0.0265404	0.0265392	0.026539	0.0272697	0.0265404	0.121104	0.0326695	0.0266318	0.0265404	0.0265392	0.026539	0.0272697	0.0265404	0.121104	0.0326695	0.0266318	0.0265404	0.0265392	0.026539	0.0272697	0.0265404	0.121104	0.0326695	0.0266318	0.0265404	0.0265392	0.026539	0.0272697	0.0265404	0.121104	0.0326695	0.0266318	0.0265404	0.0265392	0.026539	0.0272697	0.0265404	0.121104	0.0326695	0.0266318	0.026539	0.026539	0.026539	0.026539	0.026539	0.026539	0.026539	0.026539	0.026539	0.026539	0.026539	0.026539	0.026539	0.026539	0.026539	0.026539	0.026539	0.026539	0.026539	0.026539	0.026539	0.026539	0.026539	0.026539	0.026539	0.026539	0.0266944	0.026539	0.0266944	0.0249128	0.0249128	0.0264146	0.026539	0.026539	0.0266944	0.026539	0.0266944	0.0249128	0.0249128	0.0264146	0.026539	0.026539	0.0266944	0.026539	0.0266944	0.0249128	0.0249128	0.0264146	0.026539	0.026539	0.0266944	0.026539	0.0266944	0.0249128	0.0249128	0.0264146	0.026539	0.026539	0.026539	0.026539	0.026539	0.0260593	0.0249128	0.0249128	0.026539	0.026539	0.026539	0.026539	0.026539	0.0260593	0.026539	0.0249128	0.026539	0.026539	0.0264616	0.026539	0.0264616	0.0268957	0.0273903	0.0249715	0.026539	0.026539	0.0264616	0.026539	0.0264616	0.0268957	0.0273903	0.0249715	0.026539	0.026539	0.0264616	0.026539	0.0264616	0.0268957	0.0273903	0.0249715	0.026539	0.026539	0.0264616	0.026539	0.0264616	0.0273903	0.0273903	0.0249715	0.026539	0.026539	0.0266944	0.026539	0.0266944	0.0251414	0.0257134	0.0257134	0.026539	0.026539	0.0266944	0.026539	0.0266944	0.0251414	0.0249128	0.0257134	0.026539	0.026539	0.0266944	0.026539	0.0266944	0.0251414	0.0249128	0.0257134	0.026539	0.026539	0.0266944	0.026539	0.0266944	0.0251414	0.0249128	0.0257134	0.026539	0.026539	0.0266944	0.026539	0.0266944	0.0209718	0.0249128	0.0257134	0.026539	0.026539	0.0266944	0.026539	0.0266944	0.0207803	0.0249128	0.0257134	0.026539	0.026539	0.0266166	0.026539	0.0266166	0.021451	0.0257134	0.0257134	0.026539	0.026539	0.0266166	0.026539	0.0266166	0.021451	0.0257134	0.0257134	0.026539	0.026539	0.0266166	0.026539	0.0266166	0.021451	0.0257134	0.0257134	0.026539	0.026539	0.0266166	0.026539	0.0266166	0.021451	0.0257134	0.0257134	0.026539	0.026539	0.0266166	0.026539	0.0266166	0.023488	0.0257134	0.0257134	0.026539	0.026539	0.0266166	0.026539	0.0266166	0.023488	0.0257134	0.0257134	0.0267141	0.0267141	0.0266166	0.026539	0.0266166	0.023488	0.0257134	0.0257134	0.0267141	0.0267141	0.0266166	0.026539	0.0266166	0.023488	0.0257134	0.0257134	0.0267141	0.0267141	0.0266166	0.026539	0.0266166	0.023488	0.0257134	0.0257134	0.0267141	0.0267141	0.0266166	0.026539	0.0266166	0.023488	0.0257134	0.0257134	0.026539	0.026539	0.0266166	0.026539	0.0266166	0.023488	0.0257134	0.0257134	0.026539	0.026539	0.0266166	0.026539	0.0266166	0.023488	0.0257134	0.0257134	0.0264518	0.0264518	0.0266166	0.026539	0.0266166	0.023488	0.0257134	0.0257134	0.0264518	0.0264518	0.0266166	0.026539	0.0266166	0.023488	0.0257134	0.0257134	0.0264518	0.0264518	0.0266166	0.026539	0.0266166	0.023488	0.0257134	0.0257134	0.0264518	0.0264518	0.0266166	0.026539	0.0266166	0.023488	0.0257134	0.0257134	0	0	0	0	0	0	0	0	0.0266318	0.0266318	0.0266318	0.0266318	0.0266318	0.0266318	0.0266318	0.0266318	0.0266318	0.0266318	0.0266318	0.0266318	0.0266318	0.0266318	0.0266318	0.0266318	0.0266318	0.0266318	0.0266318	0.0266318	0.0266318	0.0266318	0.0266318	0.0266318	0.0259684	0.0259684	0.0259684	0.0259684	0.0259684	0.0259684	0.0259684	0.0259684	0.0259684	0.0259684	0.0259684	0.0259684	0.0259684	0.0259684	0.0259684	0.0259684	0.0259684	0.0259684	0.0259684	0.0259684	0.0259684	0.0259684	0.0259684	0.0259684	0.0259684	0.0259684	0.0259684	0.0259684	0.0259684	0.0259684	0.0259684	0.0259684	0.0259684	0.0259684	0.0259684	0.0259684	0.0259684	0.0259684	0.0259684	0.0259684	0.0259684	0.0259684	0.0259684	0.0259684	0.0259684	0.0259684	0.0259684	0.0259684	0.178428	0.0545877	0.0272368	0.0272368	0.0263131	0.0262999	0.0262987	0.0262981	0.178428	0.0545877	0.0272368	0.0272368	0.0263131	0.0262999	0.0262987	0.0262981	0.178428	0.0545877	0.0272368	0.0272368	0.0263131	0.0262999	0.0262987	0.0262981	0.178428	0.0545877	0.0272368	0.0272368	0.0263131	0.0262999	0.0262987	0.0262981	0.178428	0.0545877	0.0272368	0.0272368	0.0263131	0.0262999	0.0262987	0.0262981	0.0262981	0.0262981	0.0262981	0.0262981	0.0262981	0.0262981	0.0262981	0.0262981	0.0262981	0.0262981	0.0262981	0.0262981	0.0262981	0.0262981	0.0262981	0.0262981	0.0262981	0.0262981	0.0262981	0.0262981	0.0262981	0.0262981	0.0262981	0.0262981	0.0262981	0.0262981	0.026782	0.0262981	0.026782	0.0269297	0.0269297	0.0269588	0.0262981	0.0262981	0.026782	0.0262981	0.026782	0.0269297	0.0269297	0.0269588	0.0262981	0.0262981	0.026782	0.0262981	0.026782	0.0269297	0.0269297	0.0269588	0.0262981	0.0262981	0.026782	0.0262981	0.026782	0.0269297	0.0269297	0.0269588	0.0262981	0.0262981	0.0262981	0.0262981	0.0262981	0.0255427	0.0269297	0.0269297	0.0262981	0.0262981	0.0262981	0.0262981	0.0262981	0.0255427	0.0262981	0.0269297	0.0262981	0.0262981	0.0260593	0.0262981	0.0260593	0.025241	0.0259877	0.0265977	0.0262981	0.0262981	0.0260593	0.0262981	0.0260593	0.025241	0.0259877	0.0265977	0.0262981	0.0262981	0.0260593	0.0262981	0.0260593	0.025241	0.0259877	0.0265977	0.0262981	0.0262981	0.0260593	0.0262981	0.0260593	0.0259877	0.0259877	0.0265977	0.0262981	0.0262981	0.026782	0.0262981	0.026782	0.0273245	0.0266121	0.0266121	0.0262981	0.0262981	0.026782	0.0262981	0.026782	0.0273245	0.0269297	0.0266121	0.0262981	0.0262981	0.026782	0.0262981	0.026782	0.0273245	0.0269297	0.0266121	0.0262981	0.0262981	0.026782	0.0262981	0.026782	0.0273245	0.0269297	0.0266121	0.0262981	0.0262981	0.026782	0.0262981	0.026782	0.0272771	0.0269297	0.0266121	0.0262981	0.0262981	0.026782	0.0262981	0.026782	0.0268829	0.0269297	0.0266121	0.0262981	0.0262981	0.026539	0.0262981	0.026539	0.0265658	0.0266121	0.0266121	0.0262981	0.0262981	0.026539	0.0262981	0.026539	0.0265658	0.0266121	0.0266121	0.0262981	0.0262981	0.026539	0.0262981	0.026539	0.0265658	0.0266121	0.0266121	0.0262981	0.0262981	0.026539	0.0262981	0.026539	0.0265658	0.0266121	0.0266121	0.0262981	0.0262981	0.026539	0.0262981	0.026539	0.0265889	0.0266121	0.0266121	0.0262981	0.0262981	0.026539	0.0262981	0.026539	0.0265889	0.0266121	0.0266121	0.0209718	0.0209718	0.026539	0.0262981	0.026539	0.0265889	0.0266121	0.0266121	0.0209718	0.0209718	0.026539	0.0262981	0.026539	0.0265889	0.0266121	0.0266121	0.0209718	0.0209718	0.026539	0.0262981	0.026539	0.0265889	0.0266121	0.0266121	0.0209718	0.0209718	0.026539	0.0262981	0.026539	0.0265889	0.0266121	0.0266121	0.0262981	0.0262981	0.026539	0.0262981	0.026539	0.0265889	0.0266121	0.0266121	0.0262981	0.0262981	0.026539	0.0262981	0.026539	0.0265889	0.0266121	0.0266121	0.0294341	0.0294341	0.026539	0.0262981	0.026539	0.0265889	0.0266121	0.0266121	0.0294341	0.0294341	0.026539	0.0262981	0.026539	0.0265889	0.0266121	0.0266121	0.0294341	0.0294341	0.026539	0.0262981	0.026539	0.0265889	0.0266121	0.0266121	0.0294341	0.0294341	0.026539	0.0262981	0.026539	0.0265889	0.0266121	0.0266121	0	0	0	0	0	0	0	0	0.0266318	0.0266318	0.0266318	0.0266318	0.0266318	0.0266318	0.0266318	0.0266318	0.0266318	0.0266318	0.0266318	0.0266318	0.0266318	0.0266318	0.0266318	0.0266318	0.0266318	0.0266318	0.0266318	0.0266318	0.0266318	0.0266318	0.0266318	0.0266318	0.0207074	0.0207074	0.0207074	0.0207074	0.0207074	0.0207074	0.0207074	0.0207074	0.0207074	0.0207074	0.0207074	0.0207074	0.0207074	0.0207074	0.0207074	0.0207074	0.0207074	0.0207074	0.0207074	0.0207074	0.0207074	0.0207074	0.0207074	0.0207074	0.0207074	0.0207074	0.0207074	0.0207074	0.0207074	0.0207074	0.0207074	0.0207074	0.0207074	0.0207074	0.0207074	0.0207074	0.0207074	0.0207074	0.0207074	0.0207074	0.0207074	0.0207074	0.0207074	0.0207074	0.0207074	0.0207074	0.0207074	0.0207074	0.973355	0.259982	0.0266318	0.033186	0.023626	0.0235372	0.0235055	0.0234888	0.973355	0.259982	0.0266318	0.033186	0.023626	0.0235372	0.0235055	0.0234888	0.973355	0.259982	0.0266318	0.033186	0.023626	0.0235372	0.0235055	0.0234888	0.973355	0.259982	0.0266318	0.033186	0.023626	0.0235372	0.0235055	0.0234888	0.973355	0.259982	0.0266318	0.033186	0.023626	0.0235372	0.0235055	0.0234888	0.023488	0.023488	0.023488	0.023488	0.023488	0.023488	0.023488	0.023488	0.023488	0.023488	0.023488	0.023488	0.023488	0.023488	0.023488	0.023488	0.023488	0.023488	0.023488	0.023488	0.023488	0.023488	0.023488	0.023488	0.023488	0.023488	0.0281435	0.023488	0.0281435	0.0294341	0.0294341	0.0299741	0.023488	0.023488	0.0281435	0.023488	0.0281435	0.0294341	0.0294341	0.0299741	0.023488	0.023488	0.0281435	0.023488	0.0281435	0.0294341	0.0294341	0.0299741	0.023488	0.023488	0.0281435	0.023488	0.0281435	0.0294341	0.0294341	0.0299741	0.023488	0.023488	0.023488	0.023488	0.023488	0.0176053	0.0294341	0.0294341	0.023488	0.023488	0.023488	0.023488	0.023488	0.0176053	0.023488	0.0294341	0.023488	0.023488	0.021451	0.023488	0.021451	0.0157091	0.0209718	0.0260593	0.023488	0.023488	0.021451	0.023488	0.021451	0.0157091	0.0209718	0.0260593	0.023488	0.023488	0.021451	0.023488	0.021451	0.0157091	0.0209718	0.0260593	0.023488	0.023488	0.021451	0.023488	0.021451	0.0209718	0.0209718	0.0260593	0.023488	0.023488	0.0281435	0.023488	0.0281435	0.0339418	0.0262981	0.0262981	0.023488	0.023488	0.0281435	0.023488	0.0281435	0.0339418	0.0294341	0.0262981	0.023488	0.023488	0.0281435	0.023488	0.0281435	0.0339418	0.0294341	0.0262981	0.023488	0.023488	0.0281435	0.023488	0.0281435	0.0339418	0.0294341	0.0262981	0.023488	0.023488	0.0281435	0.023488	0.0281435	0.0329743	0.0294341	0.0262981	0.023488	0.023488	0.0281435	0.023488	0.0281435	0.0285913	0.0294341	0.0262981	0.023488	0.023488	0.0257134	0.023488	0.0257134	0.0255427	0.0262981	0.0262981	0.023488	0.023488	0.0257134	0.023488	0.0257134	0.0255427	0.0262981	0.0262981	0.023488	0.023488	0.0257134	0.023488	0.0257134	0.0255427	0.0262981	0.0262981	0.023488	0.023488	0.0257134	0.023488	0.0257134	0.0255427	0.0262981	0.0262981	0.023488	0.023488	0.0257134	0.023488	0.0257134	0.0259177	0.0262981	0.0262981	0.023488	0.023488	0.0257134	0.023488	0.0257134	0.0259177	0.0262981	0.0262981	0.00676363	0.00676363	0.0257134	0.023488	0.0257134	0.0259177	0.0262981	0.0262981	0.00676363	0.00676363	0.0257134	0.023488	0.0257134	0.0259177	0.0262981	0.0262981	0.00676363	0.00676363	0.0257134	0.023488	0.0257134	0.0259177	0.0262981	0.0262981	0.00676363	0.00676363	0.0257134	0.023488	0.0257134	0.0259177	0.0262981	0.0262981	0.023488	0.023488	0.0257134	0.023488	0.0257134	0.0259177	0.0262981	0.0262981	0.023488	0.023488	0.0257134	0.023488	0.0257134	0.0259177	0.0262981	0.0262981	0.0432502	0.0432502	0.0257134	0.023488	0.0257134	0.0259177	0.0262981	0.0262981	0.0432502	0.0432502	0.0257134	0.023488	0.0257134	0.0259177	0.0262981	0.0262981	0.0432502	0.0432502	0.0257134	0.023488	0.0257134	0.0259177	0.0262981	0.0262981	0.0432502	0.0432502	0.0257134	0.023488	0.0257134	0.0259177	0.0262981	0.0262981	0	0	0	0	0	0	0	0	0.0266318	0.0266318	0.0266318	0.0266318	0.0266318	0.0266318	0.0266318	0.0266318	0.0266318	0.0266318	0.0266318	0.0266318	0.0266318	0.0266318	0.0266318	0.0266318	0.0266318	0.0266318	0.0266318	0.0266318	0.0266318	0.0266318	0.0266318	0.0266318	0.00595087	0.00595087	0.00595087	0.00595087	0.00595087	0.00595087	0.00595087	0.00595087	0.00595087	0.00595087	0.00595087	0.00595087	0.00595087	0.00595087	0.00595087	0.00595087	0.00595087	0.00595087	0.00595087	0.00595087	0.00595087	0.00595087	0.00595087	0.00595087	0.00595087	0.00595087	0.00595087	0.00595087	0.00595087	0.00595087	0.00595087	0.00595087	0.00595087	0.00595087	0.00595087	0.00595087	0.00595087	0.00595087	0.00595087	0.00595087	0.00595087	0.00595087	0.00595087	0.00595087	0.00595087	0.00595087	0.00595087	0.00595087	0.999986	0.792722	0.0165861	0.0933099	0.0130941	0.0130941	0.0127991	0.0126438	0.999986	0.792722	0.0165861	0.0933099	0.0130941	0.0130941	0.0127991	0.0126438	0.999986	0.792722	0.0165861	0.0933099	0.0130941	0.0130941	0.0127991	0.0126438	0.999986	0.792722	0.0165861	0.0933099	0.0130941	0.0130941	0.0127991	0.0126438	0.999986	0.792722	0.0165861	0.0933099	0.0130941	0.0130941	0.0127991	0.0126438	0.0126365	0.0126365	0.0126365	0.0126365	0.0126365	0.0126365	0.0126365	0.0126365	0.0126365	0.0126365	0.0126365	0.0126365	0.0126365	0.0126365	0.0126365	0.0126365	0.0126365	0.0126365	0.0126365	0.0126365	0.0126365	0.0126365	0.0126365	0.0126365	0.0126365	0.0126365	0.0367156	0.0126365	0.0367156	0.0432502	0.0432502	0.0516156	0.0126365	0.0126365	0.0367156	0.0126365	0.0367156	0.0432502	0.0432502	0.0516156	0.0126365	0.0126365	0.0367156	0.0126365	0.0367156	0.0432502	0.0432502	0.0516156	0.0126365	0.0126365	0.0367156	0.0126365	0.0367156	0.0432502	0.0432502	0.0516156	0.0126365	0.0126365	0.0126365	0.0126365	0.0126365	0.00228451	0.0432502	0.0432502	0.0126365	0.0126365	0.0126365	0.0126365	0.0126365	0.00228451	0.0126365	0.0432502	0.0126365	0.0126365	0.00736148	0.0126365	0.00736148	0.00121685	0.00676363	0.021451	0.0126365	0.0126365	0.00736148	0.0126365	0.00736148	0.00121685	0.00676363	0.021451	0.0126365	0.0126365	0.00736148	0.0126365	0.00736148	0.00121685	0.00676363	0.021451	0.0126365	0.0126365	0.00736148	0.0126365	0.00736148	0.00676363	0.00676363	0.021451	0.0126365	0.0126365	0.0367156	0.0126365	0.0367156	0.0965546	0.023488	0.023488	0.0126365	0.0126365	0.0367156	0.0126365	0.0367156	0.0965546	0.0432502	0.023488	0.0126365	0.0126365	0.0367156	0.0126365	0.0367156	0.0965546	0.0432502	0.023488	0.0126365	0.0126365	0.0367156	0.0126365	0.0367156	0.0965546	0.0432502	0.023488	0.0126365	0.0126365	0.0367156	0.0126365	0.0367156	0.0737541	0.0432502	0.023488	0.0126365	0.0126365	0.0367156	0.0126365	0.0367156	0.0325831	0.0432502	0.023488	0.0126365	0.0126365	0.021609	0.0126365	0.021609	0.0176053	0.023488	0.023488	0.0126365	0.0126365	0.021609	0.0126365	0.021609	0.0176053	0.023488	0.023488	0.0126365	0.0126365	0.021609	0.0126365	0.021609	0.0176053	0.023488	0.023488	0.0126365	0.0126365	0.021609	0.0126365	0.021609	0.0176053	0.023488	0.023488	0.0126365	0.0126365	0.021609	0.0126365	0.021609	0.0203394	0.023488	0.023488	0.0126365	0.0126365	0.021609	0.0126365	0.021609	0.0203394	0.023488	0.023488	0.000274104	0.000274104	0.021609	0.0126365	0.021609	0.0203394	0.023488	0.023488	0.000274104	0.000274104	0.021609	0.0126365	0.021609	0.0203394	0.023488	0.023488	0.000274104	0.000274104	0.021609	0.0126365	0.021609	0.0203394	0.023488	0.023488	0.000274104	0.000274104	0.021609	0.0126365	0.021609	0.0203394	0.023488	0.023488	0.0126365	0.0126365	0.021609	0.0126365	0.021609	0.0203394	0.023488	0.023488	0.0126365	0.0126365	0.021609	0.0126365	0.021609	0.0203394	0.023488	0.023488	0.0804082	0.0804082	0.021609	0.0126365	0.021609	0.0203394	0.023488	0.023488	0.0804082	0.0804082	0.021609	0.0126365	0.021609	0.0203394	0.023488	0.023488	0.0804082	0.0804082	0.021609	0.0126365	0.021609	0.0203394	0.023488	0.023488	0.0804082	0.0804082	0.021609	0.0126365	0.021609	0.0203394	0.023488	0.023488	0	0	0	0	0	0	0	0	0.0266318	0.0266318	0.0266318	0.0266318	0.0266318	0.0266318	0.0266318	0.0266318	0.0266318	0.0266318	0.0266318	0.0266318	0.0266318	0.0266318	0.0266318	0.0266318	0.0266318	0.0266318	0.0266318	0.0266318	0.0266318	0.0266318	0.0266318	0.0266318	0.000128234	0.000128234	0.000128234	0.000128234	0.000128234	0.000128234	0.000128234	0.000128234	0.000128234	0.000128234	0.000128234	0.000128234	0.000128234	0.000128234	0.000128234	0.000128234	0.000128234	0.000128234	0.000128234	0.000128234	0.000128234	0.000128234	0.000128234	0.000128234	0.000128234	0.000128234	0.000128234	0.000128234	0.000128234	0.000128234	0.000128234	0.000128234	0.000128234	0.000128234	0.000128234	0.000128234	0.000128234	0.000128234	0.000128234	0.000128234	0.000128234	0.000128234	0.000128234	0.000128234	0.000128234	0.000128234	0.000128234	0.000128234	0.999999	0.739924	0.00266609	0.739924	0.00212629	0.00266609	0.00212629	0.00188096	0.999999	0.739924	0.00266609	0.739924	0.00212629	0.00266609	0.00212629	0.00188096	0.999999	0.739924	0.00266609	0.739924	0.00212629	0.00266609	0.00212629	0.00188096	0.999999	0.739924	0.00266609	0.739924	0.00212629	0.00266609	0.00212629	0.00188096	0.999999	0.739924	0.00266609	0.739924	0.00212629	0.00266609	0.00212629	0.00188096	0.00186973	0.00186973	0.00186973	0.00186973	0.00186973	0.00186973	0.00186973	0.00186973	0.00186973	0.00186973	0.00186973	0.00186973	0.00186973	0.00186973	0.00186973	0.00186973	0.00186973	0.00186973	0.00186973	0.00186973	0.00186973	0.00186973	0.00186973	0.00186973	0.00186973	0.00186973	0.0804082	0.00186973	0.0804082	0.0804082	0.0804082	0.206606	0.00186973	0.00186973	0.0804082	0.00186973	0.0804082	0.0804082	0.0804082	0.206606	0.00186973	0.00186973	0.0804082	0.00186973	0.0804082	0.0804082	0.0804082	0.206606	0.00186973	0.00186973	0.0804082	0.00186973	0.0804082	0.0804082	0.0804082	0.206606	0.00186973	0.00186973	0.00186973	0.00186973	0.00186973	4.47525e-06	0.0804082	0.0804082	0.00186973	0.00186973	0.00186973	0.00186973	0.00186973	4.47525e-06	0.00186973	0.0804082	0.00186973	0.00186973	0.000274104	0.00186973	0.000274104	6.55031e-07	0.000274104	0.00736148	0.00186973	0.00186973	0.000274104	0.00186973	0.000274104	6.55031e-07	0.000274104	0.00736148	0.00186973	0.00186973	0.000274104	0.00186973	0.000274104	6.55031e-07	0.000274104	0.00736148	0.00186973	0.00186973	0.000274104	0.00186973	0.000274104	0.000274104	0.000274104	0.00736148	0.00186973	0.00186973	0.0804082	0.00186973	0.0804082	0.641438	0.0126365	0.0126365	0.00186973	0.00186973	0.0804082	0.00186973	0.0804082	0.641438	0.0804082	0.0126365	0.00186973	0.00186973	0.0804082	0.00186973	0.0804082	0.641438	0.0804082	0.0126365	0.00186973	0.00186973	0.0804082	0.00186973	0.0804082	0.641438	0.0804082	0.0126365	0.00186973	0.00186973	0.0804082	0.00186973	0.0804082	0.242457	0.0804082	0.0126365	0.00186973	0.00186973	0.0804082	0.00186973	0.0804082	0.0154028	0.0804082	0.0126365	0.00186973	0.00186973	0.0126365	0.00186973	0.0126365	0.00228451	0.0126365	0.0126365	0.00186973	0.00186973	0.0126365	0.00186973	0.0126365	0.00228451	0.0126365	0.0126365	0.00186973	0.00186973	0.0126365	0.00186973	0.0126365	0.00228451	0.0126365	0.0126365	0.00186973	0.00186973	0.0126365	0.00186973	0.0126365	0.00228451	0.0126365	0.0126365	0.00186973	0.00186973	0.0126365	0.00186973	0.0126365	0.00538421	0.0126365	0.0126365	0.00186973	0.00186973	0.0126365	0.00186973	0.0126365	0.00538421	0.0126365	0.0126365	4.47525e-06	4.47525e-06	0.0126365	0.00186973	0.0126365	0.00538421	0.0126365	0.0126365	4.47525e-06	4.47525e-06	0.0126365	0.00186973	0.0126365	0.00538421	0.0126365	0.0126365	4.47525e-06	4.47525e-06	0.0126365	0.00186973	0.0126365	0.00538421	0.0126365	0.0126365	4.47525e-06	4.47525e-06	0.0126365	0.00186973	0.0126365	0.00538421	0.0126365	0.0126365	0.00186973	0.00186973	0.0126365	0.00186973	0.0126365	0.00538421	0.0126365	0.0126365	0.00186973	0.00186973	0.0126365	0.00186973	0.0126365	0.00538421	0.0126365	0.0126365	0.03691	0.03691	0.0126365	0.00186973	0.0126365	0.00538421	0.0126365	0.0126365	0.03691	0.03691	0.0126365	0.00186973	0.0126365	0.00538421	0.0126365	0.0126365	0.03691	0.03691	0.0126365	0.00186973	0.0126365	0.00538421	0.0126365	0.0126365	0.03691	0.03691	0.0126365	0.00186973	0.0126365	0.00538421	0.0126365	0.0126365	0	0	0	0	0	0	0	0	0.0266318	0.0266318	0.0266318	0.0266318	0.0266318	0.0266318	0.0266318	0.0266318	0.0266318	0.0266318	0.0266318	0.0266318	0.0266318	0.0266318	0.0266318	0.0266318	0.0266318	0.0266318	0.0266318	0.0266318	0.0266318	0.0266318	0.0266318	0.0266318	3.06399e-07	3.06399e-07	3.06399e-07	3.06399e-07	3.06399e-07	3.06399e-07	3.06399e-07	3.06399e-07	3.06399e-07	3.06399e-07	3.06399e-07	3.06399e-07	3.06399e-07	3.06399e-07	3.06399e-07	3.06399e-07	3.06399e-07	3.06399e-07	3.06399e-07	3.06399e-07	3.06399e-07	3.06399e-07	3.06399e-07	3.06399e-07	3.06399e-07	3.06399e-07	3.06399e-07	3.06399e-07	3.06399e-07	3.06399e-07	3.06399e-07	3.06399e-07	3.06399e-07	3.06399e-07	3.06399e-07	3.06399e-07	3.06399e-07	3.06399e-07	3.06399e-07	3.06399e-07	3.06399e-07	3.06399e-07	3.06399e-07	3.06399e-07	3.06399e-07	3.06399e-07	3.06399e-07	3.06399e-07	0.998043	0.0266318	0.000120646	0.998043	0.000120646	0.00073571	0.000195702	9.49107e-05	0.998043	0.0266318	0.000120646	0.998043	0.000120646	0.00073571	0.000195702	9.49107e-05	0.998043	0.0266318	0.000120646	0.998043	0.000120646	0.00073571	0.000195702	9.49107e-05	0.998043	0.0266318	0.000120646	0.998043	0.000120646	0.00073571	0.000195702	9.49107e-05	0.998043	0.0266318	0.000120646	0.998043	0.000120646	0.00073571	0.000195702	9.49107e-05	9.15515e-05	9.15515e-05	9.15515e-05	9.15515e-05	9.15515e-05	9.15515e-05	9.15515e-05	9.15515e-05	9.15515e-05	9.15515e-05	9.15515e-05	9.15515e-05	9.15515e-05	9.15515e-05	9.15515e-05	9.15515e-05	9.15515e-05	9.15515e-05	9.15515e-05	9.15515e-05	9.15515e-05	9.15515e-05	9.15515e-05	9.15515e-05	9.15515e-05	9.15515e-05	0.242457	9.15515e-05	0.242457	0.03691	0.03691	0.641438	9.15515e-05	9.15515e-05	0.242457	9.15515e-05	0.242457	0.03691	0.03691	0.641438	9.15515e-05	9.15515e-05	0.242457	9.15515e-05	0.242457	0.03691	0.03691	0.641438	9.15515e-05	9.15515e-05	0.242457	9.15515e-05	0.242457	0.03691	0.03691	0.641438	9.15515e-05	9.15515e-05	9.15515e-05	9.15515e-05	9.15515e-05	2.56203e-10	0.03691	0.03691	9.15515e-05	9.15515e-05	9.15515e-05	9.15515e-05	9.15515e-05	2.56203e-10	9.15515e-05	0.03691	9.15515e-05	9.15515e-05	1.54861e-06	9.15515e-05	1.54861e-06	1.25227e-11	4.47525e-06	0.000274104	9.15515e-05	9.15515e-05	1.54861e-06	9.15515e-05	1.54861e-06	1.25227e-11	4.47525e-06	0.000274104	9.15515e-05	9.15515e-05	1.54861e-06	9.15515e-05	1.54861e-06	1.25227e-11	4.47525e-06	0.000274104	9.15515e-05	9.15515e-05	1.54861e-06	9.15515e-05	1.54861e-06	4.47525e-06	4.47525e-06	0.000274104	9.15515e-05	9.15515e-05	0.242457	9.15515e-05	0.242457	0.958178	0.00186973	0.00186973	9.15515e-05	9.15515e-05	0.242457	9.15515e-05	0.242457	0.958178	0.03691	0.00186973	9.15515e-05	9.15515e-05	0.242457	9.15515e-05	0.242457	0.958178	0.03691	0.00186973	9.15515e-05	9.15515e-05	0.242457	9.15515e-05	0.242457	0.958178	0.03691	0.00186973	9.15515e-05	9.15515e-05	0.242457	9.15515e-05	0.242457	0.0518947	0.03691	0.00186973	9.15515e-05	9.15515e-05	0.242457	9.15515e-05	0.242457	9.15515e-05	0.03691	0.00186973	9.15515e-05	9.15515e-05	0.00538421	9.15515e-05	0.00538421	4.47525e-06	0.00186973	0.00186973	9.15515e-05	9.15515e-05	0.00538421	9.15515e-05	0.00538421	4.47525e-06	0.00186973	0.00186973	9.15515e-05	9.15515e-05	0.00538421	9.15515e-05	0.00538421	4.47525e-06	0.00186973	0.00186973	9.15515e-05	9.15515e-05	0.00538421	9.15515e-05	0.00538421	4.47525e-06	0.00186973	0.00186973	9.15515e-05	9.15515e-05	0.00538421	9.15515e-05	0.00538421	9.15515e-05	0.00186973	0.00186973	9.15515e-05	9.15515e-05	0.00538421	9.15515e-05	0.00538421	9.15515e-05	0.00186973	0.00186973	3.54446e-06	3.54446e-06	0.00538421	9.15515e-05	0.00538421	9.15515e-05	0.00186973	0.00186973	3.54446e-06	3.54446e-06	0.00538421	9.15515e-05	0.00538421	9.15515e-05	0.00186973	0.00186973	3.54446e-06	3.54446e-06	0.00538421	9.15515e-05	0.00538421	9.15515e-05	0.00186973	0.00186973	3.54446e-06	3.54446e-06	0.00538421	9.15515e-05	0.00538421	9.15515e-05	0.00186973	0.00186973	9.15515e-05	9.15515e-05	0.00538421	9.15515e-05	0.00538421	9.15515e-05	0.00186973	0.00186973	9.15515e-05	9.15515e-05	0.00538421	9.15515e-05	0.00538421	9.15515e-05	0.00186973	0.00186973	0.000465136	0.000465136	0.00538421	9.15515e-05	0.00538421	9.15515e-05	0.00186973	0.00186973	0.000465136	0.000465136	0.00538421	9.15515e-05	0.00538421	9.15515e-05	0.00186973	0.00186973	0.000465136	0.000465136	0.00538421	9.15515e-05	0.00538421	9.15515e-05	0.00186973	0.00186973	0.000465136	0.000465136	0.00538421	9.15515e-05	0.00538421	9.15515e-05	0.00186973	0.00186973	0	0	0	0	0	0	0	0	0.0266318	0.0266318	0.0266318	0.0266318	0.0266318	0.0266318	0.0266318	0.0266318	0.0266318	0.0266318	0.0266318	0.0266318	0.0266318	0.0266318	0.0266318	0.0266318	0.0266318	0.0266318	0.0266318	0.0266318	0.0266318	0.0266318	0.0266318	0.0266318	1.18613e-08	1.18613e-08	1.18613e-08	1.18613e-08	1.18613e-08	1.18613e-08	1.18613e-08	1.18613e-08	1.18613e-08	1.18613e-08	1.18613e-08	1.18613e-08	1.18613e-08	1.18613e-08	1.18613e-08	1.18613e-08	1.18613e-08	1.18613e-08	1.18613e-08	1.18613e-08	1.18613e-08	1.18613e-08	1.18613e-08	1.18613e-08	1.18613e-08	1.18613e-08	1.18613e-08	1.18613e-08	1.18613e-08	1.18613e-08	1.18613e-08	1.18613e-08	1.18613e-08	1.18613e-08	1.18613e-08	1.18613e-08	1.18613e-08	1.18613e-08	1.18613e-08	1.18613e-08	1.18613e-08	1.18613e-08	1.18613e-08	1.18613e-08	1.18613e-08	1.18613e-08	1.18613e-08	1.18613e-08	0.0266318	0.000263055	2.04916e-05	0.999879	2.57075e-05	0.0266318	0.000263055	2.04916e-05	0.0266318	0.000263055	2.04916e-05	0.999879	2.57075e-05	0.0266318	0.000263055	2.04916e-05	0.0266318	0.000263055	2.04916e-05	0.999879	2.57075e-05	0.0266318	0.000263055	2.04916e-05	0.0266318	0.000263055	2.04916e-05	0.999879	2.57075e-05	0.0266318	0.000263055	2.04916e-05	0.0266318	0.000263055	2.04916e-05	0.999879	2.57075e-05	0.0266318	0.000263055	2.04916e-05	1.80145e-05	1.80145e-05	1.80145e-05	1.80145e-05	1.80145e-05	1.80145e-05	1.80145e-05	1.80145e-05	1.80145e-05	1.80145e-05	1.80145e-05	1.80145e-05	1.80145e-05	1.80145e-05	1.80145e-05	1.80145e-05	1.80145e-05	1.80145e-05	1.80145e-05	1.80145e-05	1.80145e-05	1.80145e-05	1.80145e-05	1.80145e-05	1.80145e-05	1.80145e-05	0.391229	1.80145e-05	0.391229	0.000465136	0.000465136	0.619293	1.80145e-05	1.80145e-05	0.391229	1.80145e-05	0.391229	0.000465136	0.000465136	0.619293	1.80145e-05	1.80145e-05	0.391229	1.80145e-05	0.391229	0.000465136	0.000465136	0.619293	1.80145e-05	1.80145e-05	0.391229	1.80145e-05	0.391229	0.000465136	0.000465136	0.619293	1.80145e-05	1.80145e-05	1.80145e-05	1.80145e-05	1.80145e-05	1.33982e-12	0.000465136	0.000465136	1.80145e-05	1.80145e-05	1.80145e-05	1.80145e-05	1.80145e-05	1.33982e-12	1.80145e-05	0.000465136	1.80145e-05	1.80145e-05	9.53794e-08	1.80145e-05	9.53794e-08	2.63614e-13	3.54446e-06	1.54861e-06	1.80145e-05	1.80145e-05	9.53794e-08	1.80145e-05	9.53794e-08	2.63614e-13	3.54446e-06	1.54861e-06	1.80145e-05	1.80145e-05	9.53794e-08	1.80145e-05	9.53794e-08	2.63614e-13	3.54446e-06	1.54861e-06	1.80145e-05	1.80145e-05	9.53794e-08	1.80145e-05	9.53794e-08	3.54446e-06	3.54446e-06	1.54861e-06	1.80145e-05	1.80145e-05	0.391229	1.80145e-05	0.391229	0.630501	9.15515e-05	9.15515e-05	1.80145e-05	1.80145e-05	0.391229	1.80145e-05	0.391229	0.630501	0.000465136	9.15515e-05	1.80145e-05	1.80145e-05	0.391229	1.80145e-05	0.391229	0.630501	0.000465136	9.15515e-05	1.80145e-05	1.80145e-05	0.391229	1.80145e-05	0.391229	0.630501	0.000465136	9.15515e-05	1.80145e-05	1.80145e-05	0.391229	1.80145e-05	0.391229	4.77473e-06	0.000465136	9.15515e-05	1.80145e-05	1.80145e-05	0.391229	1.80145e-05	0.391229	1.30215e-09	0.000465136	9.15515e-05	1.80145e-05	1.80145e-05	0.003391	1.80145e-05	0.003391	2.56203e-10	9.15515e-05	9.15515e-05	1.80145e-05	1.80145e-05	0.003391	1.80145e-05	0.003391	2.56203e-10	9.15515e-05	9.15515e-05	1.80145e-05	1.80145e-05	0.003391	1.80145e-05	0.003391	2.56203e-10	9.15515e-05	9.15515e-05	1.80145e-05	1.80145e-05	0.003391	1.80145e-05	0.003391	2.56203e-10	9.15515e-05	9.15515e-05	1.80145e-05	1.80145e-05	0.003391	1.80145e-05	0.003391	1.5316e-07	9.15515e-05	9.15515e-05	1.80145e-05	1.80145e-05	0.003391	1.80145e-05	0.003391	1.5316e-07	9.15515e-05	9.15515e-05	0.000465136	0.000465136	0.003391	1.80145e-05	0.003391	1.5316e-07	9.15515e-05	9.15515e-05	0.000465136	0.000465136	0.003391	1.80145e-05	0.003391	1.5316e-07	9.15515e-05	9.15515e-05	0.000465136	0.000465136	0.003391	1.80145e-05	0.003391	1.5316e-07	9.15515e-05	9.15515e-05	0.000465136	0.000465136	0.003391	1.80145e-05	0.003391	1.5316e-07	9.15515e-05	9.15515e-05	1.80145e-05	1.80145e-05	0.003391	1.80145e-05	0.003391	1.5316e-07	9.15515e-05	9.15515e-05	1.80145e-05	1.80145e-05	0.003391	1.80145e-05	0.003391	1.5316e-07	9.15515e-05	9.15515e-05	3.54446e-06	3.54446e-06	0.003391	1.80145e-05	0.003391	1.5316e-07	9.15515e-05	9.15515e-05	3.54446e-06	3.54446e-06	0.003391	1.80145e-05	0.003391	1.5316e-07	9.15515e-05	9.15515e-05	3.54446e-06	3.54446e-06	0.003391	1.80145e-05	0.003391	1.5316e-07	9.15515e-05	9.15515e-05	3.54446e-06	3.54446e-06	0.003391	1.80145e-05	0.003391	1.5316e-07	9.15515e-05	9.15515e-05	0	0	0	0	0	0	0	0	0.0266318	0.0266318	0.0266318	0.0266318	0.0266318	0.0266318	0.0266318	0.0266318	0.0266318	0.0266318	0.0266318	0.0266318	0.0266318	0.0266318	0.0266318	0.0266318	0.0266318	0.0266318	0.0266318	0.0266318	0.0266318	0.0266318	0.0266318	0.0266318	3.06399e-07	3.06399e-07	3.06399e-07	3.06399e-07	3.06399e-07	3.06399e-07	3.06399e-07	3.06399e-07	3.06399e-07	3.06399e-07	3.06399e-07	3.06399e-07	3.06399e-07	3.06399e-07	3.06399e-07	3.06399e-07	3.06399e-07	3.06399e-07	3.06399e-07	3.06399e-07	3.06399e-07	3.06399e-07	3.06399e-07	3.06399e-07	3.06399e-07	3.06399e-07	3.06399e-07	3.06399e-07	3.06399e-07	3.06399e-07	3.06399e-07	3.06399e-07	3.06399e-07	3.06399e-07	3.06399e-07	3.06399e-07	3.06399e-07	3.06399e-07	3.06399e-07	3.06399e-07	3.06399e-07	3.06399e-07	3.06399e-07	3.06399e-07	3.06399e-07	3.06399e-07	3.06399e-07	3.06399e-07	0.00073571	0.000195702	9.49107e-05	0.998043	0.000120646	0.998043	0.0266318	0.000120646	0.00073571	0.000195702	9.49107e-05	0.998043	0.000120646	0.998043	0.0266318	0.000120646	0.00073571	0.000195702	9.49107e-05	0.998043	0.000120646	0.998043	0.0266318	0.000120646	0.00073571	0.000195702	9.49107e-05	0.998043	0.000120646	0.998043	0.0266318	0.000120646	0.00073571	0.000195702	9.49107e-05	0.998043	0.000120646	0.998043	0.0266318	0.000120646	9.15515e-05	9.15515e-05	9.15515e-05	9.15515e-05	9.15515e-05	9.15515e-05	9.15515e-05	9.15515e-05	9.15515e-05	9.15515e-05	9.15515e-05	9.15515e-05	9.15515e-05	9.15515e-05	9.15515e-05	9.15515e-05	9.15515e-05	9.15515e-05	9.15515e-05	9.15515e-05	9.15515e-05	9.15515e-05	9.15515e-05	9.15515e-05	9.15515e-05	9.15515e-05	0.242457	9.15515e-05	0.242457	3.54446e-06	3.54446e-06	0.112251	9.15515e-05	9.15515e-05	0.242457	9.15515e-05	0.242457	3.54446e-06	3.54446e-06	0.112251	9.15515e-05	9.15515e-05	0.242457	9.15515e-05	0.242457	3.54446e-06	3.54446e-06	0.112251	9.15515e-05	9.15515e-05	0.242457	9.15515e-05	0.242457	3.54446e-06	3.54446e-06	0.112251	9.15515e-05	9.15515e-05	9.15515e-05	9.15515e-05	9.15515e-05	2.56203e-10	3.54446e-06	3.54446e-06	9.15515e-05	9.15515e-05	9.15515e-05	9.15515e-05	9.15515e-05	2.56203e-10	9.15515e-05	3.54446e-06	9.15515e-05	9.15515e-05	1.54861e-06	9.15515e-05	1.54861e-06	1.30215e-09	0.000465136	9.53794e-08	9.15515e-05	9.15515e-05	1.54861e-06	9.15515e-05	1.54861e-06	1.30215e-09	0.000465136	9.53794e-08	9.15515e-05	9.15515e-05	1.54861e-06	9.15515e-05	1.54861e-06	1.30215e-09	0.000465136	9.53794e-08	9.15515e-05	9.15515e-05	1.54861e-06	9.15515e-05	1.54861e-06	0.000465136	0.000465136	9.53794e-08	9.15515e-05	9.15515e-05	0.242457	9.15515e-05	0.242457	0.00211443	1.80145e-05	1.80145e-05	9.15515e-05	9.15515e-05	0.242457	9.15515e-05	0.242457	0.00211443	3.54446e-06	1.80145e-05	9.15515e-05	9.15515e-05	0.242457	9.15515e-05	0.242457	0.00211443	3.54446e-06	1.80145e-05	9.15515e-05	9.15515e-05	0.242457	9.15515e-05	0.242457	0.00211443	3.54446e-06	1.80145e-05	9.15515e-05	9.15515e-05	0.242457	9.15515e-05	0.242457	1.57591e-10	3.54446e-06	1.80145e-05	9.15515e-05	9.15515e-05	0.242457	9.15515e-05	0.242457	2.63614e-13	3.54446e-06	1.80145e-05	9.15515e-05	9.15515e-05	0.00538421	9.15515e-05	0.00538421	1.33982e-12	1.80145e-05	1.80145e-05	9.15515e-05	9.15515e-05	0.00538421	9.15515e-05	0.00538421	1.33982e-12	1.80145e-05	1.80145e-05	9.15515e-05	9.15515e-05	0.00538421	9.15515e-05	0.00538421	1.33982e-12	1.80145e-05	1.80145e-05	9.15515e-05	9.15515e-05	0.00538421	9.15515e-05	0.00538421	1.33982e-12	1.80145e-05	1.80145e-05	9.15515e-05	9.15515e-05	0.00538421	9.15515e-05	0.00538421	4.91289e-09	1.80145e-05	1.80145e-05	9.15515e-05	9.15515e-05	0.00538421	9.15515e-05	0.00538421	4.91289e-09	1.80145e-05	1.80145e-05	0.03691	0.03691	0.00538421	9.15515e-05	0.00538421	4.91289e-09	1.80145e-05	1.80145e-05	0.03691	0.03691	0.00538421	9.15515e-05	0.00538421	4.91289e-09	1.80145e-05	1.80145e-05	0.03691	0.03691	0.00538421	9.15515e-05	0.00538421	4.91289e-09	1.80145e-05	1.80145e-05	0.03691	0.03691	0.00538421	9.15515e-05	0.00538421	4.91289e-09	1.80145e-05	1.80145e-05	9.15515e-05	9.15515e-05	0.00538421	9.15515e-05	0.00538421	4.91289e-09	1.80145e-05	1.80145e-05	9.15515e-05	9.15515e-05	0.00538421	9.15515e-05	0.00538421	4.91289e-09	1.80145e-05	1.80145e-05	4.47525e-06	4.47525e-06	0.00538421	9.15515e-05	0.00538421	4.91289e-09	1.80145e-05	1.80145e-05	4.47525e-06	4.47525e-06	0.00538421	9.15515e-05	0.00538421	4.91289e-09	1.80145e-05	1.80145e-05	4.47525e-06	4.47525e-06	0.00538421	9.15515e-05	0.00538421	4.91289e-09	1.80145e-05	1.80145e-05	4.47525e-06	4.47525e-06	0.00538421	9.15515e-05	0.00538421	4.91289e-09	1.80145e-05	1.80145e-05	0	0	0	0	0	0	0	0	0.0266318	0.0266318	0.0266318	0.0266318	0.0266318	0.0266318	0.0266318	0.0266318	0.0266318	0.0266318	0.0266318	0.0266318	0.0266318	0.0266318	0.0266318	0.0266318	0.0266318	0.0266318	0.0266318	0.0266318	0.0266318	0.0266318	0.0266318	0.0266318	0.000128234	0.000128234	0.000128234	0.000128234	0.000128234	0.000128234	0.000128234	0.000128234	0.000128234	0.000128234	0.000128234	0.000128234	0.000128234	0.000128234	0.000128234	0.000128234	0.000128234	0.000128234	0.000128234	0.000128234	0.000128234	0.000128234	0.000128234	0.000128234	0.000128234	0.000128234	0.000128234	0.000128234	0.000128234	0.000128234	0.000128234	0.000128234	0.000128234	0.000128234	0.000128234	0.000128234	0.000128234	0.000128234	0.000128234	0.000128234	0.000128234	0.000128234	0.000128234	0.000128234	0.000128234	0.000128234	0.000128234	0.000128234	0.00266609	0.00212629	0.00188096	0.739924	0.00212629	0.999999	0.739924	0.00266609	0.00266609	0.00212629	0.00188096	0.739924	0.00212629	0.999999	0.739924	0.00266609	0.00266609	0.00212629	0.00188096	0.739924	0.00212629	0.999999	0.739924	0.00266609	0.00266609	0.00212629	0.00188096	0.739924	0.00212629	0.999999	0.739924	0.00266609	0.00266609	0.00212629	0.00188096	0.739924	0.00212629	0.999999	0.739924	0.00266609	0.00186973	0.00186973	0.00186973	0.00186973	0.00186973	0.00186973	0.00186973	0.00186973	0.00186973	0.00186973	0.00186973	0.00186973	0.00186973	0.00186973	0.00186973	0.00186973	0.00186973	0.00186973	0.00186973	0.00186973	0.00186973	0.00186973	0.00186973	0.00186973	0.00186973	0.00186973	0.0804082	0.00186973	0.0804082	4.47525e-06	4.47525e-06	0.0154028	0.00186973	0.00186973	0.0804082	0.00186973	0.0804082	4.47525e-06	4.47525e-06	0.0154028	0.00186973	0.00186973	0.0804082	0.00186973	0.0804082	4.47525e-06	4.47525e-06	0.0154028	0.00186973	0.00186973	0.0804082	0.00186973	0.0804082	4.47525e-06	4.47525e-06	0.0154028	0.00186973	0.00186973	0.00186973	0.00186973	0.00186973	4.47525e-06	4.47525e-06	4.47525e-06	0.00186973	0.00186973	0.00186973	0.00186973	0.00186973	4.47525e-06	0.00186973	4.47525e-06	0.00186973	0.00186973	0.000274104	0.00186973	0.000274104	9.15515e-05	0.03691	1.54861e-06	0.00186973	0.00186973	0.000274104	0.00186973	0.000274104	9.15515e-05	0.03691	1.54861e-06	0.00186973	0.00186973	0.000274104	0.00186973	0.000274104	9.15515e-05	0.03691	1.54861e-06	0.00186973	0.00186973	0.000274104	0.00186973	0.000274104	0.03691	0.03691	1.54861e-06	0.00186973	0.00186973	0.0804082	0.00186973	0.0804082	9.15515e-05	9.15515e-05	9.15515e-05	0.00186973	0.00186973	0.0804082	0.00186973	0.0804082	9.15515e-05	4.47525e-06	9.15515e-05	0.00186973	0.00186973	0.0804082	0.00186973	0.0804082	9.15515e-05	4.47525e-06	9.15515e-05	0.00186973	0.00186973	0.0804082	0.00186973	0.0804082	9.15515e-05	4.47525e-06	9.15515e-05	0.00186973	0.00186973	0.0804082	0.00186973	0.0804082	2.56203e-10	4.47525e-06	9.15515e-05	0.00186973	0.00186973	0.0804082	0.00186973	0.0804082	1.25227e-11	4.47525e-06	9.15515e-05	0.00186973	0.00186973	0.0126365	0.00186973	0.0126365	2.56203e-10	9.15515e-05	9.15515e-05	0.00186973	0.00186973	0.0126365	0.00186973	0.0126365	2.56203e-10	9.15515e-05	9.15515e-05	0.00186973	0.00186973	0.0126365	0.00186973	0.0126365	2.56203e-10	9.15515e-05	9.15515e-05	0.00186973	0.00186973	0.0126365	0.00186973	0.0126365	2.56203e-10	9.15515e-05	9.15515e-05	0.00186973	0.00186973	0.0126365	0.00186973	0.0126365	1.5316e-07	9.15515e-05	9.15515e-05	0.00186973	0.00186973	0.0126365	0.00186973	0.0126365	1.5316e-07	9.15515e-05	9.15515e-05	0.0804082	0.0804082	0.0126365	0.00186973	0.0126365	1.5316e-07	9.15515e-05	9.15515e-05	0.0804082	0.0804082	0.0126365	0.00186973	0.0126365	1.5316e-07	9.15515e-05	9.15515e-05	0.0804082	0.0804082	0.0126365	0.00186973	0.0126365	1.5316e-07	9.15515e-05	9.15515e-05	0.0804082	0.0804082	0.0126365	0.00186973	0.0126365	1.5316e-07	9.15515e-05	9.15515e-05	0.00186973	0.00186973	0.0126365	0.00186973	0.0126365	1.5316e-07	9.15515e-05	9.15515e-05	0.00186973	0.00186973	0.0126365	0.00186973	0.0126365	1.5316e-07	9.15515e-05	9.15515e-05	0.000274104	0.000274104	0.0126365	0.00186973	0.0126365	1.5316e-07	9.15515e-05	9.15515e-05	0.000274104	0.000274104	0.0126365	0.00186973	0.0126365	1.5316e-07	9.15515e-05	9.15515e-05	0.000274104	0.000274104	0.0126365	0.00186973	0.0126365	1.5316e-07	9.15515e-05	9.15515e-05	0.000274104	0.000274104	0.0126365	0.00186973	0.0126365	1.5316e-07	9.15515e-05	9.15515e-05	0	0	0	0	0	0	0	0	0.0266318	0.0266318	0.0266318	0.0266318	0.0266318	0.0266318	0.0266318	0.0266318	0.0266318	0.0266318	0.0266318	0.0266318	0.0266318	0.0266318	0.0266318	0.0266318	0.0266318	0.0266318	0.0266318	0.0266318	0.0266318	0.0266318	0.0266318	0.0266318	0.00595087	0.00595087	0.00595087	0.00595087	0.00595087	0.00595087	0.00595087	0.00595087	0.00595087	0.00595087	0.00595087	0.00595087	0.00595087	0.00595087	0.00595087	0.00595087	0.00595087	0.00595087	0.00595087	0.00595087	0.00595087	0.00595087	0.00595087	0.00595087	0.00595087	0.00595087	0.00595087	0.00595087	0.00595087	0.00595087	0.00595087	0.00595087	0.00595087	0.00595087	0.00595087	0.00595087	0.00595087	0.00595087	0.00595087	0.00595087	0.00595087	0.00595087	0.00595087	0.00595087	0.00595087	0.00595087	0.00595087	0.00595087	0.0130941	0.0127991	0.0126438	0.0933099	0.0130941	0.999986	0.792722	0.0165861	0.0130941	0.0127991	0.0126438	0.0933099	0.0130941	0.999986	0.792722	0.0165861	0.0130941	0.0127991	0.0126438	0.0933099	0.0130941	0.999986	0.792722	0.0165861	0.0130941	0.0127991	0.0126438	0.0933099	0.0130941	0.999986	0.792722	0.0165861	0.0130941	0.0127991	0.0126438	0.0933099	0.0130941	0.999986	0.792722	0.0165861	0.0126365	0.0126365	0.0126365	0.0126365	0.0126365	0.0126365	0.0126365	0.0126365	0.0126365	0.0126365	0.0126365	0.0126365	0.0126365	0.0126365	0.0126365	0.0126365	0.0126365	0.0126365	0.0126365	0.0126365	0.0126365	0.0126365	0.0126365	0.0126365	0.0126365	0.0126365	0.0367156	0.0126365	0.0367156	0.000274104	0.000274104	0.0126365	0.0126365	0.0126365	0.0367156	0.0126365	0.0367156	0.000274104	0.000274104	0.0126365	0.0126365	0.0126365	0.0367156	0.0126365	0.0367156	0.000274104	0.000274104	0.0126365	0.0126365	0.0126365	0.0367156	0.0126365	0.0367156	0.000274104	0.000274104	0.0126365	0.0126365	0.0126365	0.0126365	0.0126365	0.0126365	0.00228451	0.000274104	0.000274104	0.0126365	0.0126365	0.0126365	0.0126365	0.0126365	0.00228451	0.0126365	0.000274104	0.0126365	0.0126365	0.00736148	0.0126365	0.00736148	0.0154028	0.0804082	0.000274104	0.0126365	0.0126365	0.00736148	0.0126365	0.00736148	0.0154028	0.0804082	0.000274104	0.0126365	0.0126365	0.00736148	0.0126365	0.00736148	0.0154028	0.0804082	0.000274104	0.0126365	0.0126365	0.00736148	0.0126365	0.00736148	0.0804082	0.0804082	0.000274104	0.0126365	0.0126365	0.0367156	0.0126365	0.0367156	0.00064779	0.00186973	0.00186973	0.0126365	0.0126365	0.0367156	0.0126365	0.0367156	0.00064779	0.000274104	0.00186973	0.0126365	0.0126365	0.0367156	0.0126365	0.0367156	0.00064779	0.000274104	0.00186973	0.0126365	0.0126365	0.0367156	0.0126365	0.0367156	0.00064779	0.000274104	0.00186973	0.0126365	0.0126365	0.0367156	0.0126365	0.0367156	1.54861e-06	0.000274104	0.00186973	0.0126365	0.0126365	0.0367156	0.0126365	0.0367156	6.55031e-07	0.000274104	0.00186973	0.0126365	0.0126365	0.021609	0.0126365	0.021609	4.47525e-06	0.00186973	0.00186973	0.0126365	0.0126365	0.021609	0.0126365	0.021609	4.47525e-06	0.00186973	0.00186973	0.0126365	0.0126365	0.021609	0.0126365	0.021609	4.47525e-06	0.00186973	0.00186973	0.0126365	0.0126365	0.021609	0.0126365	0.021609	4.47525e-06	0.00186973	0.00186973	0.0126365	0.0126365	0.021609	0.0126365	0.021609	9.15515e-05	0.00186973	0.00186973	0.0126365	0.0126365	0.021609	0.0126365	0.021609	9.15515e-05	0.00186973	0.00186973	0.0432502	0.0432502	0.021609	0.0126365	0.021609	9.15515e-05	0.00186973	0.00186973	0.0432502	0.0432502	0.021609	0.0126365	0.021609	9.15515e-05	0.00186973	0.00186973	0.0432502	0.0432502	0.021609	0.0126365	0.021609	9.15515e-05	0.00186973	0.00186973	0.0432502	0.0432502	0.021609	0.0126365	0.021609	9.15515e-05	0.00186973	0.00186973	0.0126365	0.0126365	0.021609	0.0126365	0.021609	9.15515e-05	0.00186973	0.00186973	0.0126365	0.0126365	0.021609	0.0126365	0.021609	9.15515e-05	0.00186973	0.00186973	0.00676363	0.00676363	0.021609	0.0126365	0.021609	9.15515e-05	0.00186973	0.00186973	0.00676363	0.00676363	0.021609	0.0126365	0.021609	9.15515e-05	0.00186973	0.00186973	0.00676363	0.00676363	0.021609	0.0126365	0.021609	9.15515e-05	0.00186973	0.00186973	0.00676363	0.00676363	0.021609	0.0126365	0.021609	9.15515e-05	0.00186973	0.00186973	0	0	0	0	0	0	0	0	0.0266318	0.0266318	0.0266318	0.0266318	0.0266318	0.0266318	0.0266318	0.0266318	0.0266318	0.0266318	0.0266318	0.0266318	0.0266318	0.0266318	0.0266318	0.0266318	0.0266318	0.0266318	0.0266318	0.0266318	0.0266318	0.0266318	0.0266318	0.0266318	0.0207074	0.0207074	0.0207074	0.0207074	0.0207074	0.0207074	0.0207074	0.0207074	0.0207074	0.0207074	0.0207074	0.0207074	0.0207074	0.0207074	0.0207074	0.0207074	0.0207074	0.0207074	0.0207074	0.0207074	0.0207074	0.0207074	0.0207074	0.0207074	0.0207074	0.0207074	0.0207074	0.0207074	0.0207074	0.0207074	0.0207074	0.0207074	0.0207074	0.0207074	0.0207074	0.0207074	0.0207074	0.0207074	0.0207074	0.0207074	0.0207074	0.0207074	0.0207074	0.0207074	0.0207074	0.0207074	0.0207074	0.0207074	0.0235372	0.0235055	0.0234888	0.033186	0.023626	0.973355	0.259982	0.0266318	0.0235372	0.0235055	0.0234888	0.033186	0.023626	0.973355	0.259982	0.0266318	0.0235372	0.0235055	0.0234888	0.033186	0.023626	0.973355	0.259982	0.0266318	0.0235372	0.0235055	0.0234888	0.033186	0.023626	0.973355	0.259982	0.0266318	0.0235372	0.0235055	0.0234888	0.033186	0.023626	0.973355	0.259982	0.0266318	0.023488	0.023488	0.023488	0.023488	0.023488	0.023488	0.023488	0.023488	0.023488	0.023488	0.023488	0.023488	0.023488	0.023488	0.023488	0.023488	0.023488	0.023488	0.023488	0.023488	0.023488	0.023488	0.023488	0.023488	0.023488	0.023488	0.0281435	0.023488	0.0281435	0.00676363	0.00676363	0.0198772	0.023488	0.023488	0.0281435	0.023488	0.0281435	0.00676363	0.00676363	0.0198772	0.023488	0.023488	0.0281435	0.023488	0.0281435	0.00676363	0.00676363	0.0198772	0.023488	0.023488	0.0281435	0.023488	0.0281435	0.00676363	0.00676363	0.0198772	0.023488	0.023488	0.023488	0.023488	0.023488	0.0176053	0.00676363	0.00676363	0.023488	0.023488	0.023488	0.023488	0.023488	0.0176053	0.023488	0.00676363	0.023488	0.023488	0.021451	0.023488	0.021451	0.0325831	0.0432502	0.00736148	0.023488	0.023488	0.021451	0.023488	0.021451	0.0325831	0.0432502	0.00736148	0.023488	0.023488	0.021451	0.023488	0.021451	0.0325831	0.0432502	0.00736148	0.023488	0.023488	0.021451	0.023488	0.021451	0.0432502	0.0432502	0.00736148	0.023488	0.023488	0.0281435	0.023488	0.0281435	0.00782744	0.0126365	0.0126365	0.023488	0.023488	0.0281435	0.023488	0.0281435	0.00782744	0.00676363	0.0126365	0.023488	0.023488	0.0281435	0.023488	0.0281435	0.00782744	0.00676363	0.0126365	0.023488	0.023488	0.0281435	0.023488	0.0281435	0.00782744	0.00676363	0.0126365	0.023488	0.023488	0.0281435	0.023488	0.0281435	0.00140948	0.00676363	0.0126365	0.023488	0.023488	0.0281435	0.023488	0.0281435	0.00121685	0.00676363	0.0126365	0.023488	0.023488	0.0257134	0.023488	0.0257134	0.00228451	0.0126365	0.0126365	0.023488	0.023488	0.0257134	0.023488	0.0257134	0.00228451	0.0126365	0.0126365	0.023488	0.023488	0.0257134	0.023488	0.0257134	0.00228451	0.0126365	0.0126365	0.023488	0.023488	0.0257134	0.023488	0.0257134	0.00228451	0.0126365	0.0126365	0.023488	0.023488	0.0257134	0.023488	0.0257134	0.00538421	0.0126365	0.0126365	0.023488	0.023488	0.0257134	0.023488	0.0257134	0.00538421	0.0126365	0.0126365	0.0294341	0.0294341	0.0257134	0.023488	0.0257134	0.00538421	0.0126365	0.0126365	0.0294341	0.0294341	0.0257134	0.023488	0.0257134	0.00538421	0.0126365	0.0126365	0.0294341	0.0294341	0.0257134	0.023488	0.0257134	0.00538421	0.0126365	0.0126365	0.0294341	0.0294341	0.0257134	0.023488	0.0257134	0.00538421	0.0126365	0.0126365	0.023488	0.023488	0.0257134	0.023488	0.0257134	0.00538421	0.0126365	0.0126365	0.023488	0.023488	0.0257134	0.023488	0.0257134	0.00538421	0.0126365	0.0126365	0.0209718	0.0209718	0.0257134	0.023488	0.0257134	0.00538421	0.0126365	0.0126365	0.0209718	0.0209718	0.0257134	0.023488	0.0257134	0.00538421	0.0126365	0.0126365	0.0209718	0.0209718	0.0257134	0.023488	0.0257134	0.00538421	0.0126365	0.0126365	0.0209718	0.0209718	0.0257134	0.023488	0.0257134	0.00538421	0.0126365	0.0126365	0	0	0	0	0	0	0	0	0.0266318	0.0266318	0.0266318	0.0266318	0.0266318	0.0266318	0.0266318	0.0266318	0.0266318	0.0266318	0.0266318	0.0266318	0.0266318	0.0266318	0.0266318	0.0266318	0.0266318	0.0266318	0.0266318	0.0266318	0.0266318	0.0266318	0.0266318	0.0266318	0.0259684	0.0259684	0.0259684	0.0259684	0.0259684	0.0259684	0.0259684	0.0259684	0.0259684	0.0259684	0.0259684	0.0259684	0.0259684	0.0259684	0.0259684	0.0259684	0.0259684	0.0259684	0.0259684	0.0259684	0.0259684	0.0259684	0.0259684	0.0259684	0.0259684	0.0259684	0.0259684	0.0259684	0.0259684	0.0259684	0.0259684	0.0259684	0.0259684	0.0259684	0.0259684	0.0259684	0.0259684	0.0259684	0.0259684	0.0259684	0.0259684	0.0259684	0.0259684	0.0259684	0.0259684	0.0259684	0.0259684	0.0259684	0.0262999	0.0262987	0.0262981	0.0272368	0.0263131	0.178428	0.0545877	0.0272368	0.0262999	0.0262987	0.0262981	0.0272368	0.0263131	0.178428	0.0545877	0.0272368	0.0262999	0.0262987	0.0262981	0.0272368	0.0263131	0.178428	0.0545877	0.0272368	0.0262999	0.0262987	0.0262981	0.0272368	0.0263131	0.178428	0.0545877	0.0272368	0.0262999	0.0262987	0.0262981	0.0272368	0.0263131	0.178428	0.0545877	0.0272368	0.0262981	0.0262981	0.0262981	0.0262981	0.0262981	0.0262981	0.0262981	0.0262981	0.0262981	0.0262981	0.0262981	0.0262981	0.0262981	0.0262981	0.0262981	0.0262981	0.0262981	0.0262981	0.0262981	0.0262981	0.0262981	0.0262981	0.0262981	0.0262981	0.0262981	0.0262981	0.026782	0.0262981	0.026782	0.0209718	0.0209718	0.0251414	0.0262981	0.0262981	0.026782	0.0262981	0.026782	0.0209718	0.0209718	0.0251414	0.0262981	0.0262981	0.026782	0.0262981	0.026782	0.0209718	0.0209718	0.0251414	0.0262981	0.0262981	0.026782	0.0262981	0.026782	0.0209718	0.0209718	0.0251414	0.0262981	0.0262981	0.0262981	0.0262981	0.0262981	0.0255427	0.0209718	0.0209718	0.0262981	0.0262981	0.0262981	0.0262981	0.0262981	0.0255427	0.0262981	0.0209718	0.0262981	0.0262981	0.0260593	0.0262981	0.0260593	0.0285913	0.0294341	0.021451	0.0262981	0.0262981	0.0260593	0.0262981	0.0260593	0.0285913	0.0294341	0.021451	0.0262981	0.0262981	0.0260593	0.0262981	0.0260593	0.0285913	0.0294341	0.021451	0.0262981	0.0262981	0.0260593	0.0262981	0.0260593	0.0294341	0.0294341	0.021451	0.0262981	0.0262981	0.026782	0.0262981	0.026782	0.0212811	0.023488	0.023488	0.0262981	0.0262981	0.026782	0.0262981	0.026782	0.0212811	0.0209718	0.023488	0.0262981	0.0262981	0.026782	0.0262981	0.026782	0.0212811	0.0209718	0.023488	0.0262981	0.0262981	0.026782	0.0262981	0.026782	0.0212811	0.0209718	0.023488	0.0262981	0.0262981	0.026782	0.0262981	0.026782	0.0159421	0.0209718	0.023488	0.0262981	0.0262981	0.026782	0.0262981	0.026782	0.0157091	0.0209718	0.023488	0.0262981	0.0262981	0.026539	0.0262981	0.026539	0.0176053	0.023488	0.023488	0.0262981	0.0262981	0.026539	0.0262981	0.026539	0.0176053	0.023488	0.023488	0.0262981	0.0262981	0.026539	0.0262981	0.026539	0.0176053	0.023488	0.023488	0.0262981	0.0262981	0.026539	0.0262981	0.026539	0.0176053	0.023488	0.023488	0.0262981	0.0262981	0.026539	0.0262981	0.026539	0.0203394	0.023488	0.023488	0.0262981	0.0262981	0.026539	0.0262981	0.026539	0.0203394	0.023488	0.023488	0.0269297	0.0269297	0.026539	0.0262981	0.026539	0.0203394	0.023488	0.023488	0.0269297	0.0269297	0.026539	0.0262981	0.026539	0.0203394	0.023488	0.023488	0.0269297	0.0269297	0.026539	0.0262981	0.026539	0.0203394	0.023488	0.023488	0.0269297	0.0269297	0.026539	0.0262981	0.026539	0.0203394	0.023488	0.023488	0.0262981	0.0262981	0.026539	0.0262981	0.026539	0.0203394	0.023488	0.023488	0.0262981	0.0262981	0.026539	0.0262981	0.026539	0.0203394	0.023488	0.023488	0.0259877	0.0259877	0.026539	0.0262981	0.026539	0.0203394	0.023488	0.023488	0.0259877	0.0259877	0.026539	0.0262981	0.026539	0.0203394	0.023488	0.023488	0.0259877	0.0259877	0.026539	0.0262981	0.026539	0.0203394	0.023488	0.023488	0.0259877	0.0259877	0.026539	0.0262981	0.026539	0.0203394	0.023488	0.023488	0	0	0	0	0	0	0	0	0.0266318	0.0266318	0.0266318	0.0266318	0.0266318	0.0266318	0.0266318	0.0266318	0.0266318	0.0266318	0.0266318	0.0266318	0.0266318	0.0266318	0.0266318	0.0266318	0.0266318	0.0266318	0.0266318	0.0266318	0.0266318	0.0266318	0.0266318	0.0266318	0.0252222	0.0252222	0.0252222	0.0252222	0.0252222	0.0252222	0.0252222	0.0252222	0.0252222	0.0252222	0.0252222	0.0252222	0.0252222	0.0252222	0.0252222	0.0252222	0.0252222	0.0252222	0.0252222	0.0252222	0.0252222	0.0252222	0.0252222	0.0252222	0.0252222	0.0252222	0.0252222	0.0252222	0.0252222	0.0252222	0.0252222	0.0252222	0.0252222	0.0252222	0.0252222	0.0252222	0.0252222	0.0252222	0.0252222	0.0252222	0.0252222	0.0252222	0.0252222	0.0252222	0.0252222	0.0252222	0.0252222	0.0252222	0.118539	0.118539	0.0319094	0.0266318	0.0260084	0.0259191	0.0259191	0.0259179	0.118539	0.118539	0.0319094	0.0266318	0.0260084	0.0259191	0.0259191	0.0259179	0.118539	0.118539	0.0319094	0.0266318	0.0260084	0.0259191	0.0259191	0.0259179	0.118539	0.118539	0.0319094	0.0266318	0.0260084	0.0259191	0.0259191	0.0259179	0.118539	0.118539	0.0319094	0.0266318	0.0260084	0.0259191	0.0259191	0.0259179	0.0259177	0.0259177	0.0259177	0.0259177	0.0259177	0.0259177	0.0259177	0.0259177	0.0259177	0.0259177	0.0259177	0.0259177	0.0259177	0.0259177	0.0259177	0.0259177	0.0259177	0.0259177	0.0259177	0.0259177	0.0259177	0.0259177	0.0259177	0.0259177	0.0259177	0.0259177	0.0266838	0.0259177	0.0266838	0.0272771	0.0272771	0.0273245	0.0259177	0.0259177	0.0266838	0.0259177	0.0266838	0.0272771	0.0272771	0.0273245	0.0259177	0.0259177	0.0266838	0.0259177	0.0266838	0.0272771	0.0272771	0.0273245	0.0259177	0.0259177	0.0266838	0.0259177	0.0266838	0.0272771	0.0272771	0.0273245	0.0259177	0.0259177	0.0259177	0.0259177	0.0259177	0.0255106	0.0272771	0.0272771	0.0259177	0.0259177	0.0259177	0.0259177	0.0259177	0.0255106	0.0259177	0.0272771	0.0259177	0.0259177	0.0255427	0.0259177	0.0255427	0.0248659	0.025263	0.0265658	0.0259177	0.0259177	0.0255427	0.0259177	0.0255427	0.0248659	0.025263	0.0265658	0.0259177	0.0259177	0.0255427	0.0259177	0.0255427	0.0248659	0.025263	0.0265658	0.0259177	0.0259177	0.0255427	0.0259177	0.0255427	0.025263	0.025263	0.0265658	0.0259177	0.0259177	0.0266838	0.0259177	0.0266838	0.0274935	0.0265889	0.0265889	0.0259177	0.0259177	0.0266838	0.0259177	0.0266838	0.0274935	0.0272771	0.0265889	0.0259177	0.0259177	0.0266838	0.0259177	0.0266838	0.0274935	0.0272771	0.0265889	0.0259177	0.0259177	0.0266838	0.0259177	0.0266838	0.0274935	0.0272771	0.0265889	0.0259177	0.0259177	0.0266838	0.0259177	0.0266838	0.0274674	0.0272771	0.0265889	0.0259177	0.0259177	0.0266838	0.0259177	0.0266838	0.0272512	0.0272771	0.0265889	0.0259177	0.0259177	0.0262981	0.0259177	0.0262981	0.0265637	0.0265889	0.0265889	0.0259177	0.0259177	0.0262981	0.0259177	0.0262981	0.0265637	0.0265889	0.0265889	0.0259177	0.0259177	0.0262981	0.0259177	0.0262981	0.0265637	0.0265889	0.0265889	0.0259177	0.0259177	0.0262981	0.0259177	0.0262981	0.0265637	0.0265889	0.0265889	0.0259177	0.0259177	0.0262981	0.0259177	0.0262981	0.0265763	0.0265889	0.0265889	0.0259177	0.0259177	0.0262981	0.0259177	0.0262981	0.0265763	0.0265889	0.0265889	0.0159421	0.0159421	0.0262981	0.0259177	0.0262981	0.0265763	0.0265889	0.0265889	0.0159421	0.0159421	0.0262981	0.0259177	0.0262981	0.0265763	0.0265889	0.0265889	0.0159421	0.0159421	0.0262981	0.0259177	0.0262981	0.0265763	0.0265889	0.0265889	0.0159421	0.0159421	0.0262981	0.0259177	0.0262981	0.0265763	0.0265889	0.0265889	0.0259177	0.0259177	0.0262981	0.0259177	0.0262981	0.0265763	0.0265889	0.0265889	0.0259177	0.0259177	0.0262981	0.0259177	0.0262981	0.0265763	0.0265889	0.0265889	0.0329743	0.0329743	0.0262981	0.0259177	0.0262981	0.0265763	0.0265889	0.0265889	0.0329743	0.0329743	0.0262981	0.0259177	0.0262981	0.0265763	0.0265889	0.0265889	0.0329743	0.0329743	0.0262981	0.0259177	0.0262981	0.0265763	0.0265889	0.0265889	0.0329743	0.0329743	0.0262981	0.0259177	0.0262981	0.0265763	0.0265889	0.0265889	0	0	0	0	0	0	0	0	0.0266318	0.0266318	0.0266318	0.0266318	0.0266318	0.0266318	0.0266318	0.0266318	0.0266318	0.0266318	0.0266318	0.0266318	0.0266318	0.0266318	0.0266318	0.0266318	0.0266318	0.0266318	0.0266318	0.0266318	0.0266318	0.0266318	0.0266318	0.0266318	0.0155101	0.0155101	0.0155101	0.0155101	0.0155101	0.0155101	0.0155101	0.0155101	0.0155101	0.0155101	0.0155101	0.0155101	0.0155101	0.0155101	0.0155101	0.0155101	0.0155101	0.0155101	0.0155101	0.0155101	0.0155101	0.0155101	0.0155101	0.0155101	0.0155101	0.0155101	0.0155101	0.0155101	0.0155101	0.0155101	0.0155101	0.0155101	0.0155101	0.0155101	0.0155101	0.0155101	0.0155101	0.0155101	0.0155101	0.0155101	0.0155101	0.0155101	0.0155101	0.0155101	0.0155101	0.0155101	0.0155101	0.0155101	0.861191	0.861191	0.042499	0.0266318	0.0210701	0.0203725	0.0203725	0.0203436	0.861191	0.861191	0.042499	0.0266318	0.0210701	0.0203725	0.0203725	0.0203436	0.861191	0.861191	0.042499	0.0266318	0.0210701	0.0203725	0.0203725	0.0203436	0.861191	0.861191	0.042499	0.0266318	0.0210701	0.0203725	0.0203725	0.0203436	0.861191	0.861191	0.042499	0.0266318	0.0210701	0.0203725	0.0203725	0.0203436	0.0203394	0.0203394	0.0203394	0.0203394	0.0203394	0.0203394	0.0203394	0.0203394	0.0203394	0.0203394	0.0203394	0.0203394	0.0203394	0.0203394	0.0203394	0.0203394	0.0203394	0.0203394	0.0203394	0.0203394	0.0203394	0.0203394	0.0203394	0.0203394	0.0203394	0.0203394	0.0271105	0.0203394	0.0271105	0.0329743	0.0329743	0.0339418	0.0203394	0.0203394	0.0271105	0.0203394	0.0271105	0.0329743	0.0329743	0.0339418	0.0203394	0.0203394	0.0271105	0.0203394	0.0271105	0.0329743	0.0329743	0.0339418	0.0203394	0.0203394	0.0271105	0.0203394	0.0271105	0.0329743	0.0329743	0.0339418	0.0203394	0.0203394	0.0203394	0.0203394	0.0203394	0.0173971	0.0329743	0.0329743	0.0203394	0.0203394	0.0203394	0.0203394	0.0203394	0.0173971	0.0203394	0.0329743	0.0203394	0.0203394	0.0176053	0.0203394	0.0176053	0.0136271	0.0159421	0.0255427	0.0203394	0.0203394	0.0176053	0.0203394	0.0176053	0.0136271	0.0159421	0.0255427	0.0203394	0.0203394	0.0176053	0.0203394	0.0176053	0.0136271	0.0159421	0.0255427	0.0203394	0.0203394	0.0176053	0.0203394	0.0176053	0.0159421	0.0159421	0.0255427	0.0203394	0.0203394	0.0271105	0.0203394	0.0271105	0.0356101	0.0259177	0.0259177	0.0203394	0.0203394	0.0271105	0.0203394	0.0271105	0.0356101	0.0329743	0.0259177	0.0203394	0.0203394	0.0271105	0.0203394	0.0271105	0.0356101	0.0329743	0.0259177	0.0203394	0.0203394	0.0271105	0.0203394	0.0271105	0.0356101	0.0329743	0.0259177	0.0203394	0.0203394	0.0271105	0.0203394	0.0271105	0.0350563	0.0329743	0.0259177	0.0203394	0.0203394	0.0271105	0.0203394	0.0271105	0.0324601	0.0329743	0.0259177	0.0203394	0.0203394	0.023488	0.0203394	0.023488	0.0255106	0.0259177	0.0259177	0.0203394	0.0203394	0.023488	0.0203394	0.023488	0.0255106	0.0259177	0.0259177	0.0203394	0.0203394	0.023488	0.0203394	0.023488	0.0255106	0.0259177	0.0259177	0.0203394	0.0203394	0.023488	0.0203394	0.023488	0.0255106	0.0259177	0.0259177	0.0203394	0.0203394	0.023488	0.0203394	0.023488	0.0257134	0.0259177	0.0259177	0.0203394	0.0203394	0.023488	0.0203394	0.023488	0.0257134	0.0259177	0.0259177	0.00140948	0.00140948	0.023488	0.0203394	0.023488	0.0257134	0.0259177	0.0259177	0.00140948	0.00140948	0.023488	0.0203394	0.023488	0.0257134	0.0259177	0.0259177	0.00140948	0.00140948	0.023488	0.0203394	0.023488	0.0257134	0.0259177	0.0259177	0.00140948	0.00140948	0.023488	0.0203394	0.023488	0.0257134	0.0259177	0.0259177	0.0203394	0.0203394	0.023488	0.0203394	0.023488	0.0257134	0.0259177	0.0259177	0.0203394	0.0203394	0.023488	0.0203394	0.023488	0.0257134	0.0259177	0.0259177	0.0737541	0.0737541	0.023488	0.0203394	0.023488	0.0257134	0.0259177	0.0259177	0.0737541	0.0737541	0.023488	0.0203394	0.023488	0.0257134	0.0259177	0.0259177	0.0737541	0.0737541	0.023488	0.0203394	0.023488	0.0257134	0.0259177	0.0259177	0.0737541	0.0737541	0.023488	0.0203394	0.023488	0.0257134	0.0259177	0.0259177	0	0	0	0	0	0	0	0	0.0266318	0.0266318	0.0266318	0.0266318	0.0266318	0.0266318	0.0266318	0.0266318	0.0266318	0.0266318	0.0266318	0.0266318	0.0266318	0.0266318	0.0266318	0.0266318	0.0266318	0.0266318	0.0266318	0.0266318	0.0266318	0.0266318	0.0266318	0.0266318	0.0010699	0.0010699	0.0010699	0.0010699	0.0010699	0.0010699	0.0010699	0.0010699	0.0010699	0.0010699	0.0010699	0.0010699	0.0010699	0.0010699	0.0010699	0.0010699	0.0010699	0.0010699	0.0010699	0.0010699	0.0010699	0.0010699	0.0010699	0.0010699	0.0010699	0.0010699	0.0010699	0.0010699	0.0010699	0.0010699	0.0010699	0.0010699	0.0010699	0.0010699	0.0010699	0.0010699	0.0010699	0.0010699	0.0010699	0.0010699	0.0010699	0.0010699	0.0010699	0.0010699	0.0010699	0.0010699	0.0010699	0.0010699	0.998967	0.998967	0.0266318	0.0266318	0.0066614	0.00553578	0.00553578	0.00540346	0.998967	0.998967	0.0266318	0.0266318	0.0066614	0.00553578	0.00553578	0.00540346	0.998967	0.998967	0.0266318	0.0266318	0.0066614	0.00553578	0.00553578	0.00540346	0.998967	0.998967	0.0266318	0.0266318	0.0066614	0.00553578	0.00553578	0.00540346	0.998967	0.998967	0.0266318	0.0266318	0.0066614	0.00553578	0.00553578	0.00540346	0.00538421	0.00538421	0.00538421	0.00538421	0.00538421	0.00538421	0.00538421	0.00538421	0.00538421	0.00538421	0.00538421	0.00538421	0.00538421	0.00538421	0.00538421	0.00538421	0.00538421	0.00538421	0.00538421	0.00538421	0.00538421	0.00538421	0.00538421	0.00538421	0.00538421	0.00538421	0.0293686	0.00538421	0.0293686	0.0737541	0.0737541	0.0965546	0.00538421	0.00538421	0.0293686	0.00538421	0.0293686	0.0737541	0.0737541	0.0965546	0.00538421	0.00538421	0.0293686	0.00538421	0.0293686	0.0737541	0.0737541	0.0965546	0.00538421	0.00538421	0.0293686	0.00538421	0.0293686	0.0737541	0.0737541	0.0965546	0.00538421	0.00538421	0.00538421	0.00538421	0.00538421	0.00213408	0.0737541	0.0737541	0.00538421	0.00538421	0.00538421	0.00538421	0.00538421	0.00213408	0.00538421	0.0737541	0.00538421	0.00538421	0.00228451	0.00538421	0.00228451	0.000557315	0.00140948	0.0176053	0.00538421	0.00538421	0.00228451	0.00538421	0.00228451	0.000557315	0.00140948	0.0176053	0.00538421	0.00538421	0.00228451	0.00538421	0.00228451	0.000557315	0.00140948	0.0176053	0.00538421	0.00538421	0.00228451	0.00538421	0.00228451	0.00140948	0.00140948	0.0176053	0.00538421	0.00538421	0.0293686	0.00538421	0.0293686	0.11244	0.0203394	0.0203394	0.00538421	0.00538421	0.0293686	0.00538421	0.0293686	0.11244	0.0737541	0.0203394	0.00538421	0.00538421	0.0293686	0.00538421	0.0293686	0.11244	0.0737541	0.0203394	0.00538421	0.00538421	0.0293686	0.00538421	0.0293686	0.11244	0.0737541	0.0203394	0.00538421	0.00538421	0.0293686	0.00538421	0.0293686	0.0975003	0.0737541	0.0203394	0.00538421	0.00538421	0.0293686	0.00538421	0.0293686	0.0635863	0.0737541	0.0203394	0.00538421	0.00538421	0.0126365	0.00538421	0.0126365	0.0173971	0.0203394	0.0203394	0.00538421	0.00538421	0.0126365	0.00538421	0.0126365	0.0173971	0.0203394	0.0203394	0.00538421	0.00538421	0.0126365	0.00538421	0.0126365	0.0173971	0.0203394	0.0203394	0.00538421	0.00538421	0.0126365	0.00538421	0.0126365	0.0173971	0.0203394	0.0203394	0.00538421	0.00538421	0.0126365	0.00538421	0.0126365	0.0188119	0.0203394	0.0203394	0.00538421	0.00538421	0.0126365	0.00538421	0.0126365	0.0188119	0.0203394	0.0203394	1.54861e-06	1.54861e-06	0.0126365	0.00538421	0.0126365	0.0188119	0.0203394	0.0203394	1.54861e-06	1.54861e-06	0.0126365	0.00538421	0.0126365	0.0188119	0.0203394	0.0203394	1.54861e-06	1.54861e-06	0.0126365	0.00538421	0.0126365	0.0188119	0.0203394	0.0203394	1.54861e-06	1.54861e-06	0.0126365	0.00538421	0.0126365	0.0188119	0.0203394	0.0203394	0.00538421	0.00538421	0.0126365	0.00538421	0.0126365	0.0188119	0.0203394	0.0203394	0.00538421	0.00538421	0.0126365	0.00538421	0.0126365	0.0188119	0.0203394	0.0203394	0.242457	0.242457	0.0126365	0.00538421	0.0126365	0.0188119	0.0203394	0.0203394	0.242457	0.242457	0.0126365	0.00538421	0.0126365	0.0188119	0.0203394	0.0203394	0.242457	0.242457	0.0126365	0.00538421	0.0126365	0.0188119	0.0203394	0.0203394	0.242457	0.242457	0.0126365	0.00538421	0.0126365	0.0188119	0.0203394	0.0203394	0	0	0	0	0	0	0	0	0.0266318	0.0266318	0.0266318	0.0266318	0.0266318	0.0266318	0.0266318	0.0266318	0.0266318	0.0266318	0.0266318	0.0266318	0.0266318	0.0266318	0.0266318	0.0266318	0.0266318	0.0266318	0.0266318	0.0266318	0.0266318	0.0266318	0.0266318	0.0266318	3.06399e-07	3.06399e-07	3.06399e-07	3.06399e-07	3.06399e-07	3.06399e-07	3.06399e-07	3.06399e-07	3.06399e-07	3.06399e-07	3.06399e-07	3.06399e-07	3.06399e-07	3.06399e-07	3.06399e-07	3.06399e-07	3.06399e-07	3.06399e-07	3.06399e-07	3.06399e-07	3.06399e-07	3.06399e-07	3.06399e-07	3.06399e-07	3.06399e-07	3.06399e-07	3.06399e-07	3.06399e-07	3.06399e-07	3.06399e-07	3.06399e-07	3.06399e-07	3.06399e-07	3.06399e-07	3.06399e-07	3.06399e-07	3.06399e-07	3.06399e-07	3.06399e-07	3.06399e-07	3.06399e-07	3.06399e-07	3.06399e-07	3.06399e-07	3.06399e-07	3.06399e-07	3.06399e-07	3.06399e-07	0.998043	0.998043	0.00073571	0.0266318	0.000195702	0.000120646	0.000120646	9.49107e-05	0.998043	0.998043	0.00073571	0.0266318	0.000195702	0.000120646	0.000120646	9.49107e-05	0.998043	0.998043	0.00073571	0.0266318	0.000195702	0.000120646	0.000120646	9.49107e-05	0.998043	0.998043	0.00073571	0.0266318	0.000195702	0.000120646	0.000120646	9.49107e-05	0.998043	0.998043	0.00073571	0.0266318	0.000195702	0.000120646	0.000120646	9.49107e-05	9.15515e-05	9.15515e-05	9.15515e-05	9.15515e-05	9.15515e-05	9.15515e-05	9.15515e-05	9.15515e-05	9.15515e-05	9.15515e-05	9.15515e-05	9.15515e-05	9.15515e-05	9.15515e-05	9.15515e-05	9.15515e-05	9.15515e-05	9.15515e-05	9.15515e-05	9.15515e-05	9.15515e-05	9.15515e-05	9.15515e-05	9.15515e-05	9.15515e-05	9.15515e-05	0.03691	9.15515e-05	0.03691	0.242457	0.242457	0.641438	9.15515e-05	9.15515e-05	0.03691	9.15515e-05	0.03691	0.242457	0.242457	0.641438	9.15515e-05	9.15515e-05	0.03691	9.15515e-05	0.03691	0.242457	0.242457	0.641438	9.15515e-05	9.15515e-05	0.03691	9.15515e-05	0.03691	0.242457	0.242457	0.641438	9.15515e-05	9.15515e-05	9.15515e-05	9.15515e-05	9.15515e-05	3.54446e-06	0.242457	0.242457	9.15515e-05	9.15515e-05	9.15515e-05	9.15515e-05	9.15515e-05	3.54446e-06	9.15515e-05	0.242457	9.15515e-05	9.15515e-05	4.47525e-06	9.15515e-05	4.47525e-06	5.99502e-08	1.54861e-06	0.00228451	9.15515e-05	9.15515e-05	4.47525e-06	9.15515e-05	4.47525e-06	5.99502e-08	1.54861e-06	0.00228451	9.15515e-05	9.15515e-05	4.47525e-06	9.15515e-05	4.47525e-06	5.99502e-08	1.54861e-06	0.00228451	9.15515e-05	9.15515e-05	4.47525e-06	9.15515e-05	4.47525e-06	1.54861e-06	1.54861e-06	0.00228451	9.15515e-05	9.15515e-05	0.03691	9.15515e-05	0.03691	0.619293	0.00538421	0.00538421	9.15515e-05	9.15515e-05	0.03691	9.15515e-05	0.03691	0.619293	0.242457	0.00538421	9.15515e-05	9.15515e-05	0.03691	9.15515e-05	0.03691	0.619293	0.242457	0.00538421	9.15515e-05	9.15515e-05	0.03691	9.15515e-05	0.03691	0.619293	0.242457	0.00538421	9.15515e-05	9.15515e-05	0.03691	9.15515e-05	0.03691	0.391229	0.242457	0.00538421	9.15515e-05	9.15515e-05	0.03691	9.15515e-05	0.03691	0.112251	0.242457	0.00538421	9.15515e-05	9.15515e-05	0.00186973	9.15515e-05	0.00186973	0.00213408	0.00538421	0.00538421	9.15515e-05	9.15515e-05	0.00186973	9.15515e-05	0.00186973	0.00213408	0.00538421	0.00538421	9.15515e-05	9.15515e-05	0.00186973	9.15515e-05	0.00186973	0.00213408	0.00538421	0.00538421	9.15515e-05	9.15515e-05	0.00186973	9.15515e-05	0.00186973	0.00213408	0.00538421	0.00538421	9.15515e-05	9.15515e-05	0.00186973	9.15515e-05	0.00186973	0.003391	0.00538421	0.00538421	9.15515e-05	9.15515e-05	0.00186973	9.15515e-05	0.00186973	0.003391	0.00538421	0.00538421	2.56203e-10	2.56203e-10	0.00186973	9.15515e-05	0.00186973	0.003391	0.00538421	0.00538421	2.56203e-10	2.56203e-10	0.00186973	9.15515e-05	0.00186973	0.003391	0.00538421	0.00538421	2.56203e-10	2.56203e-10	0.00186973	9.15515e-05	0.00186973	0.003391	0.00538421	0.00538421	2.56203e-10	2.56203e-10	0.00186973	9.15515e-05	0.00186973	0.003391	0.00538421	0.00538421	9.15515e-05	9.15515e-05	0.00186973	9.15515e-05	0.00186973	0.003391	0.00538421	0.00538421	9.15515e-05	9.15515e-05	0.00186973	9.15515e-05	0.00186973	0.003391	0.00538421	0.00538421	0.0518947	0.0518947	0.00186973	9.15515e-05	0.00186973	0.003391	0.00538421	0.00538421	0.0518947	0.0518947	0.00186973	9.15515e-05	0.00186973	0.003391	0.00538421	0.00538421	0.0518947	0.0518947	0.00186973	9.15515e-05	0.00186973	0.003391	0.00538421	0.00538421	0.0518947	0.0518947	0.00186973	9.15515e-05	0.00186973	0.003391	0.00538421	0.00538421	0	0	0	0	0	0	0	0	0.0266318	0.0266318	0.0266318	0.0266318	0.0266318	0.0266318	0.0266318	0.0266318	0.0266318	0.0266318	0.0266318	0.0266318	0.0266318	0.0266318	0.0266318	0.0266318	0.0266318	0.0266318	0.0266318	0.0266318	0.0266318	0.0266318	0.0266318	0.0266318	8.57362e-13	8.57362e-13	8.57362e-13	8.57362e-13	8.57362e-13	8.57362e-13	8.57362e-13	8.57362e-13	8.57362e-13	8.57362e-13	8.57362e-13	8.57362e-13	8.57362e-13	8.57362e-13	8.57362e-13	8.57362e-13	8.57362e-13	8.57362e-13	8.57362e-13	8.57362e-13	8.57362e-13	8.57362e-13	8.57362e-13	8.57362e-13	8.57362e-13	8.57362e-13	8.57362e-13	8.57362e-13	8.57362e-13	8.57362e-13	8.57362e-13	8.57362e-13	8.57362e-13	8.57362e-13	8.57362e-13	8.57362e-13	8.57362e-13	8.57362e-13	8.57362e-13	8.57362e-13	8.57362e-13	8.57362e-13	8.57362e-13	8.57362e-13	8.57362e-13	8.57362e-13	8.57362e-13	8.57362e-13	0.0266318	0.0266318	7.74107e-07	0.0266318	7.74107e-07	7.74107e-07	7.74107e-07	1.89734e-07	0.0266318	0.0266318	7.74107e-07	0.0266318	7.74107e-07	7.74107e-07	7.74107e-07	1.89734e-07	0.0266318	0.0266318	7.74107e-07	0.0266318	7.74107e-07	7.74107e-07	7.74107e-07	1.89734e-07	0.0266318	0.0266318	7.74107e-07	0.0266318	7.74107e-07	7.74107e-07	7.74107e-07	1.89734e-07	0.0266318	0.0266318	7.74107e-07	0.0266318	7.74107e-07	7.74107e-07	7.74107e-07	1.89734e-07	1.5316e-07	1.5316e-07	1.5316e-07	1.5316e-07	1.5316e-07	1.5316e-07	1.5316e-07	1.5316e-07	1.5316e-07	1.5316e-07	1.5316e-07	1.5316e-07	1.5316e-07	1.5316e-07	1.5316e-07	1.5316e-07	1.5316e-07	1.5316e-07	1.5316e-07	1.5316e-07	1.5316e-07	1.5316e-07	1.5316e-07	1.5316e-07	1.5316e-07	1.5316e-07	0.0518947	1.5316e-07	0.0518947	0.0518947	0.0518947	0.958178	1.5316e-07	1.5316e-07	0.0518947	1.5316e-07	0.0518947	0.0518947	0.0518947	0.958178	1.5316e-07	1.5316e-07	0.0518947	1.5316e-07	0.0518947	0.0518947	0.0518947	0.958178	1.5316e-07	1.5316e-07	0.0518947	1.5316e-07	0.0518947	0.0518947	0.0518947	0.958178	1.5316e-07	1.5316e-07	1.5316e-07	1.5316e-07	1.5316e-07	1.57591e-10	0.0518947	0.0518947	1.5316e-07	1.5316e-07	1.5316e-07	1.5316e-07	1.5316e-07	1.57591e-10	1.5316e-07	0.0518947	1.5316e-07	1.5316e-07	2.56203e-10	1.5316e-07	2.56203e-10	2.63614e-13	2.56203e-10	4.47525e-06	1.5316e-07	1.5316e-07	2.56203e-10	1.5316e-07	2.56203e-10	2.63614e-13	2.56203e-10	4.47525e-06	1.5316e-07	1.5316e-07	2.56203e-10	1.5316e-07	2.56203e-10	2.63614e-13	2.56203e-10	4.47525e-06	1.5316e-07	1.5316e-07	2.56203e-10	1.5316e-07	2.56203e-10	2.56203e-10	2.56203e-10	4.47525e-06	1.5316e-07	1.5316e-07	0.0518947	1.5316e-07	0.0518947	0.630501	9.15515e-05	9.15515e-05	1.5316e-07	1.5316e-07	0.0518947	1.5316e-07	0.0518947	0.630501	0.0518947	9.15515e-05	1.5316e-07	1.5316e-07	0.0518947	1.5316e-07	0.0518947	0.630501	0.0518947	9.15515e-05	1.5316e-07	1.5316e-07	0.0518947	1.5316e-07	0.0518947	0.630501	0.0518947	9.15515e-05	1.5316e-07	1.5316e-07	0.0518947	1.5316e-07	0.0518947	0.061964	0.0518947	9.15515e-05	1.5316e-07	1.5316e-07	0.0518947	1.5316e-07	0.0518947	0.00211443	0.0518947	9.15515e-05	1.5316e-07	1.5316e-07	9.15515e-05	1.5316e-07	9.15515e-05	3.54446e-06	9.15515e-05	9.15515e-05	1.5316e-07	1.5316e-07	9.15515e-05	1.5316e-07	9.15515e-05	3.54446e-06	9.15515e-05	9.15515e-05	1.5316e-07	1.5316e-07	9.15515e-05	1.5316e-07	9.15515e-05	3.54446e-06	9.15515e-05	9.15515e-05	1.5316e-07	1.5316e-07	9.15515e-05	1.5316e-07	9.15515e-05	3.54446e-06	9.15515e-05	9.15515e-05	1.5316e-07	1.5316e-07	9.15515e-05	1.5316e-07	9.15515e-05	1.80145e-05	9.15515e-05	9.15515e-05	1.5316e-07	1.5316e-07	9.15515e-05	1.5316e-07	9.15515e-05	1.80145e-05	9.15515e-05	9.15515e-05	1.57591e-10	1.57591e-10	9.15515e-05	1.5316e-07	9.15515e-05	1.80145e-05	9.15515e-05	9.15515e-05	1.57591e-10	1.57591e-10	9.15515e-05	1.5316e-07	9.15515e-05	1.80145e-05	9.15515e-05	9.15515e-05	1.57591e-10	1.57591e-10	9.15515e-05	1.5316e-07	9.15515e-05	1.80145e-05	9.15515e-05	9.15515e-05	1.57591e-10	1.57591e-10	9.15515e-05	1.5316e-07	9.15515e-05	1.80145e-05	9.15515e-05	9.15515e-05	1.5316e-07	1.5316e-07	9.15515e-05	1.5316e-07	9.15515e-05	1.80145e-05	9.15515e-05	9.15515e-05	1.5316e-07	1.5316e-07	9.15515e-05	1.5316e-07	9.15515e-05	1.80145e-05	9.15515e-05	9.15515e-05	4.77473e-06	4.77473e-06	9.15515e-05	1.5316e-07	9.15515e-05	1.80145e-05	9.15515e-05	9.15515e-05	4.77473e-06	4.77473e-06	9.15515e-05	1.5316e-07	9.15515e-05	1.80145e-05	9.15515e-05	9.15515e-05	4.77473e-06	4.77473e-06	9.15515e-05	1.5316e-07	9.15515e-05	1.80145e-05	9.15515e-05	9.15515e-05	4.77473e-06	4.77473e-06	9.15515e-05	1.5316e-07	9.15515e-05	1.80145e-05	9.15515e-05	9.15515e-05	0	0	0	0	0	0	0	0	0.0266318	0.0266318	0.0266318	0.0266318	0.0266318	0.0266318	0.0266318	0.0266318	0.0266318	0.0266318	0.0266318	0.0266318	0.0266318	0.0266318	0.0266318	0.0266318	0.0266318	0.0266318	0.0266318	0.0266318	0.0266318	0.0266318	0.0266318	0.0266318	8.82167e-16	8.82167e-16	8.82167e-16	8.82167e-16	8.82167e-16	8.82167e-16	8.82167e-16	8.82167e-16	8.82167e-16	8.82167e-16	8.82167e-16	8.82167e-16	8.82167e-16	8.82167e-16	8.82167e-16	8.82167e-16	8.82167e-16	8.82167e-16	8.82167e-16	8.82167e-16	8.82167e-16	8.82167e-16	8.82167e-16	8.82167e-16	8.82167e-16	8.82167e-16	8.82167e-16	8.82167e-16	8.82167e-16	8.82167e-16	8.82167e-16	8.82167e-16	8.82167e-16	8.82167e-16	8.82167e-16	8.82167e-16	8.82167e-16	8.82167e-16	8.82167e-16	8.82167e-16	8.82167e-16	8.82167e-16	8.82167e-16	8.82167e-16	8.82167e-16	8.82167e-16	8.82167e-16	8.82167e-16	1.4681e-06	1.4681e-06	1.0503e-08	0.0266318	3.95056e-08	1.4681e-06	1.4681e-06	1.0503e-08	1.4681e-06	1.4681e-06	1.0503e-08	0.0266318	3.95056e-08	1.4681e-06	1.4681e-06	1.0503e-08	1.4681e-06	1.4681e-06	1.0503e-08	0.0266318	3.95056e-08	1.4681e-06	1.4681e-06	1.0503e-08	1.4681e-06	1.4681e-06	1.0503e-08	0.0266318	3.95056e-08	1.4681e-06	1.4681e-06	1.0503e-08	1.4681e-06	1.4681e-06	1.0503e-08	0.0266318	3.95056e-08	1.4681e-06	1.4681e-06	1.0503e-08	4.91289e-09	4.91289e-09	4.91289e-09	4.91289e-09	4.91289e-09	4.91289e-09	4.91289e-09	4.91289e-09	4.91289e-09	4.91289e-09	4.91289e-09	4.91289e-09	4.91289e-09	4.91289e-09	4.91289e-09	4.91289e-09	4.91289e-09	4.91289e-09	4.91289e-09	4.91289e-09	4.91289e-09	4.91289e-09	4.91289e-09	4.91289e-09	4.91289e-09	4.91289e-09	0.061964	4.91289e-09	0.061964	4.77473e-06	4.77473e-06	0.630501	4.91289e-09	4.91289e-09	0.061964	4.91289e-09	0.061964	4.77473e-06	4.77473e-06	0.630501	4.91289e-09	4.91289e-09	0.061964	4.91289e-09	0.061964	4.77473e-06	4.77473e-06	0.630501	4.91289e-09	4.91289e-09	0.061964	4.91289e-09	0.061964	4.77473e-06	4.77473e-06	0.630501	4.91289e-09	4.91289e-09	4.91289e-09	4.91289e-09	4.91289e-09	7.20414e-13	4.77473e-06	4.77473e-06	4.91289e-09	4.91289e-09	4.91289e-09	4.91289e-09	4.91289e-09	7.20414e-13	4.91289e-09	4.77473e-06	4.91289e-09	4.91289e-09	1.33982e-12	4.91289e-09	1.33982e-12	2.31087e-14	1.57591e-10	2.56203e-10	4.91289e-09	4.91289e-09	1.33982e-12	4.91289e-09	1.33982e-12	2.31087e-14	1.57591e-10	2.56203e-10	4.91289e-09	4.91289e-09	1.33982e-12	4.91289e-09	1.33982e-12	2.31087e-14	1.57591e-10	2.56203e-10	4.91289e-09	4.91289e-09	1.33982e-12	4.91289e-09	1.33982e-12	1.57591e-10	1.57591e-10	2.56203e-10	4.91289e-09	4.91289e-09	0.061964	4.91289e-09	0.061964	0.000394146	1.5316e-07	1.5316e-07	4.91289e-09	4.91289e-09	0.061964	4.91289e-09	0.061964	0.000394146	4.77473e-06	1.5316e-07	4.91289e-09	4.91289e-09	0.061964	4.91289e-09	0.061964	0.000394146	4.77473e-06	1.5316e-07	4.91289e-09	4.91289e-09	0.061964	4.91289e-09	0.061964	0.000394146	4.77473e-06	1.5316e-07	4.91289e-09	4.91289e-09	0.061964	4.91289e-09	0.061964	4.05709e-07	4.77473e-06	1.5316e-07	4.91289e-09	4.91289e-09	0.061964	4.91289e-09	0.061964	4.91289e-09	4.77473e-06	1.5316e-07	4.91289e-09	4.91289e-09	1.80145e-05	4.91289e-09	1.80145e-05	1.57591e-10	1.5316e-07	1.5316e-07	4.91289e-09	4.91289e-09	1.80145e-05	4.91289e-09	1.80145e-05	1.57591e-10	1.5316e-07	1.5316e-07	4.91289e-09	4.91289e-09	1.80145e-05	4.91289e-09	1.80145e-05	1.57591e-10	1.5316e-07	1.5316e-07	4.91289e-09	4.91289e-09	1.80145e-05	4.91289e-09	1.80145e-05	1.57591e-10	1.5316e-07	1.5316e-07	4.91289e-09	4.91289e-09	1.80145e-05	4.91289e-09	1.80145e-05	4.91289e-09	1.5316e-07	1.5316e-07	4.91289e-09	4.91289e-09	1.80145e-05	4.91289e-09	1.80145e-05	4.91289e-09	1.5316e-07	1.5316e-07	4.77473e-06	4.77473e-06	1.80145e-05	4.91289e-09	1.80145e-05	4.91289e-09	1.5316e-07	1.5316e-07	4.77473e-06	4.77473e-06	1.80145e-05	4.91289e-09	1.80145e-05	4.91289e-09	1.5316e-07	1.5316e-07	4.77473e-06	4.77473e-06	1.80145e-05	4.91289e-09	1.80145e-05	4.91289e-09	1.5316e-07	1.5316e-07	4.77473e-06	4.77473e-06	1.80145e-05	4.91289e-09	1.80145e-05	4.91289e-09	1.5316e-07	1.5316e-07	4.91289e-09	4.91289e-09	1.80145e-05	4.91289e-09	1.80145e-05	4.91289e-09	1.5316e-07	1.5316e-07	4.91289e-09	4.91289e-09	1.80145e-05	4.91289e-09	1.80145e-05	4.91289e-09	1.5316e-07	1.5316e-07	1.57591e-10	1.57591e-10	1.80145e-05	4.91289e-09	1.80145e-05	4.91289e-09	1.5316e-07	1.5316e-07	1.57591e-10	1.57591e-10	1.80145e-05	4.91289e-09	1.80145e-05	4.91289e-09	1.5316e-07	1.5316e-07	1.57591e-10	1.57591e-10	1.80145e-05	4.91289e-09	1.80145e-05	4.91289e-09	1.5316e-07	1.5316e-07	1.57591e-10	1.57591e-10	1.80145e-05	4.91289e-09	1.80145e-05	4.91289e-09	1.5316e-07	1.5316e-07	0	0	0	0	0	0	0	0	0.0266318	0.0266318	0.0266318	0.0266318	0.0266318	0.0266318	0.0266318	0.0266318	0.0266318	0.0266318	0.0266318	0.0266318	0.0266318	0.0266318	0.0266318	0.0266318	0.0266318	0.0266318	0.0266318	0.0266318	0.0266318	0.0266318	0.0266318	0.0266318	8.57362e-13	8.57362e-13	8.57362e-13	8.57362e-13	8.57362e-13	8.57362e-13	8.57362e-13	8.57362e-13	8.57362e-13	8.57362e-13	8.57362e-13	8.57362e-13	8.57362e-13	8.57362e-13	8.57362e-13	8.57362e-13	8.57362e-13	8.57362e-13	8.57362e-13	8.57362e-13	8.57362e-13	8.57362e-13	8.57362e-13	8.57362e-13	8.57362e-13	8.57362e-13	8.57362e-13	8.57362e-13	8.57362e-13	8.57362e-13	8.57362e-13	8.57362e-13	8.57362e-13	8.57362e-13	8.57362e-13	8.57362e-13	8.57362e-13	8.57362e-13	8.57362e-13	8.57362e-13	8.57362e-13	8.57362e-13	8.57362e-13	8.57362e-13	8.57362e-13	8.57362e-13	8.57362e-13	8.57362e-13	7.74107e-07	7.74107e-07	1.89734e-07	0.0266318	7.74107e-07	0.0266318	0.0266318	7.74107e-07	7.74107e-07	7.74107e-07	1.89734e-07	0.0266318	7.74107e-07	0.0266318	0.0266318	7.74107e-07	7.74107e-07	7.74107e-07	1.89734e-07	0.0266318	7.74107e-07	0.0266318	0.0266318	7.74107e-07	7.74107e-07	7.74107e-07	1.89734e-07	0.0266318	7.74107e-07	0.0266318	0.0266318	7.74107e-07	7.74107e-07	7.74107e-07	1.89734e-07	0.0266318	7.74107e-07	0.0266318	0.0266318	7.74107e-07	1.5316e-07	1.5316e-07	1.5316e-07	1.5316e-07	1.5316e-07	1.5316e-07	1.5316e-07	1.5316e-07	1.5316e-07	1.5316e-07	1.5316e-07	1.5316e-07	1.5316e-07	1.5316e-07	1.5316e-07	1.5316e-07	1.5316e-07	1.5316e-07	1.5316e-07	1.5316e-07	1.5316e-07	1.5316e-07	1.5316e-07	1.5316e-07	1.5316e-07	1.5316e-07	0.0518947	1.5316e-07	0.0518947	1.57591e-10	1.57591e-10	0.00211443	1.5316e-07	1.5316e-07	0.0518947	1.5316e-07	0.0518947	1.57591e-10	1.57591e-10	0.00211443	1.5316e-07	1.5316e-07	0.0518947	1.5316e-07	0.0518947	1.57591e-10	1.57591e-10	0.00211443	1.5316e-07	1.5316e-07	0.0518947	1.5316e-07	0.0518947	1.57591e-10	1.57591e-10	0.00211443	1.5316e-07	1.5316e-07	1.5316e-07	1.5316e-07	1.5316e-07	1.57591e-10	1.57591e-10	1.57591e-10	1.5316e-07	1.5316e-07	1.5316e-07	1.5316e-07	1.5316e-07	1.57591e-10	1.5316e-07	1.57591e-10	1.5316e-07	1.5316e-07	2.56203e-10	1.5316e-07	2.56203e-10	4.91289e-09	4.77473e-06	1.33982e-12	1.5316e-07	1.5316e-07	2.56203e-10	1.5316e-07	2.56203e-10	4.91289e-09	4.77473e-06	1.33982e-12	1.5316e-07	1.5316e-07	2.56203e-10	1.5316e-07	2.56203e-10	4.91289e-09	4.77473e-06	1.33982e-12	1.5316e-07	1.5316e-07	2.56203e-10	1.5316e-07	2.56203e-10	4.77473e-06	4.77473e-06	1.33982e-12	1.5316e-07	1.5316e-07	0.0518947	1.5316e-07	0.0518947	4.91289e-09	4.91289e-09	4.91289e-09	1.5316e-07	1.5316e-07	0.0518947	1.5316e-07	0.0518947	4.91289e-09	1.57591e-10	4.91289e-09	1.5316e-07	1.5316e-07	0.0518947	1.5316e-07	0.0518947	4.91289e-09	1.57591e-10	4.91289e-09	1.5316e-07	1.5316e-07	0.0518947	1.5316e-07	0.0518947	4.91289e-09	1.57591e-10	4.91289e-09	1.5316e-07	1.5316e-07	0.0518947	1.5316e-07	0.0518947	7.20414e-13	1.57591e-10	4.91289e-09	1.5316e-07	1.5316e-07	0.0518947	1.5316e-07	0.0518947	2.31087e-14	1.57591e-10	4.91289e-09	1.5316e-07	1.5316e-07	9.15515e-05	1.5316e-07	9.15515e-05	7.20414e-13	4.91289e-09	4.91289e-09	1.5316e-07	1.5316e-07	9.15515e-05	1.5316e-07	9.15515e-05	7.20414e-13	4.91289e-09	4.91289e-09	1.5316e-07	1.5316e-07	9.15515e-05	1.5316e-07	9.15515e-05	7.20414e-13	4.91289e-09	4.91289e-09	1.5316e-07	1.5316e-07	9.15515e-05	1.5316e-07	9.15515e-05	7.20414e-13	4.91289e-09	4.91289e-09	1.5316e-07	1.5316e-07	9.15515e-05	1.5316e-07	9.15515e-05	5.94921e-11	4.91289e-09	4.91289e-09	1.5316e-07	1.5316e-07	9.15515e-05	1.5316e-07	9.15515e-05	5.94921e-11	4.91289e-09	4.91289e-09	0.0518947	0.0518947	9.15515e-05	1.5316e-07	9.15515e-05	5.94921e-11	4.91289e-09	4.91289e-09	0.0518947	0.0518947	9.15515e-05	1.5316e-07	9.15515e-05	5.94921e-11	4.91289e-09	4.91289e-09	0.0518947	0.0518947	9.15515e-05	1.5316e-07	9.15515e-05	5.94921e-11	4.91289e-09	4.91289e-09	0.0518947	0.0518947	9.15515e-05	1.5316e-07	9.15515e-05	5.94921e-11	4.91289e-09	4.91289e-09	1.5316e-07	1.5316e-07	9.15515e-05	1.5316e-07	9.15515e-05	5.94921e-11	4.91289e-09	4.91289e-09	1.5316e-07	1.5316e-07	9.15515e-05	1.5316e-07	9.15515e-05	5.94921e-11	4.91289e-09	4.91289e-09	2.56203e-10	2.56203e-10	9.15515e-05	1.5316e-07	9.15515e-05	5.94921e-11	4.91289e-09	4.91289e-09	2.56203e-10	2.56203e-10	9.15515e-05	1.5316e-07	9.15515e-05	5.94921e-11	4.91289e-09	4.91289e-09	2.56203e-10	2.56203e-10	9.15515e-05	1.5316e-07	9.15515e-05	5.94921e-11	4.91289e-09	4.91289e-09	2.56203e-10	2.56203e-10	9.15515e-05	1.5316e-07	9.15515e-05	5.94921e-11	4.91289e-09	4.91289e-09	0	0	0	0	0	0	0	0	0.0266318	0.0266318	0.0266318	0.0266318	0.0266318	0.0266318	0.0266318	0.0266318	0.0266318	0.0266318	0.0266318	0.0266318	0.0266318	0.0266318	0.0266318	0.0266318	0.0266318	0.0266318	0.0266318	0.0266318	0.0266318	0.0266318	0.0266318	0.0266318	3.06399e-07	3.06399e-07	3.06399e-07	3.06399e-07	3.06399e-07	3.06399e-07	3.06399e-07	3.06399e-07	3.06399e-07	3.06399e-07	3.06399e-07	3.06399e-07	3.06399e-07	3.06399e-07	3.06399e-07	3.06399e-07	3.06399e-07	3.06399e-07	3.06399e-07	3.06399e-07	3.06399e-07	3.06399e-07	3.06399e-07	3.06399e-07	3.06399e-07	3.06399e-07	3.06399e-07	3.06399e-07	3.06399e-07	3.06399e-07	3.06399e-07	3.06399e-07	3.06399e-07	3.06399e-07	3.06399e-07	3.06399e-07	3.06399e-07	3.06399e-07	3.06399e-07	3.06399e-07	3.06399e-07	3.06399e-07	3.06399e-07	3.06399e-07	3.06399e-07	3.06399e-07	3.06399e-07	3.06399e-07	0.000120646	0.000120646	9.49107e-05	0.0266318	0.000195702	0.998043	0.998043	0.00073571	0.000120646	0.000120646	9.49107e-05	0.0266318	0.000195702	0.998043	0.998043	0.00073571	0.000120646	0.000120646	9.49107e-05	0.0266318	0.000195702	0.998043	0.998043	0.00073571	0.000120646	0.000120646	9.49107e-05	0.0266318	0.000195702	0.998043	0.998043	0.00073571	0.000120646	0.000120646	9.49107e-05	0.0266318	0.000195702	0.998043	0.998043	0.00073571	9.15515e-05	9.15515e-05	9.15515e-05	9.15515e-05	9.15515e-05	9.15515e-05	9.15515e-05	9.15515e-05	9.15515e-05	9.15515e-05	9.15515e-05	9.15515e-05	9.15515e-05	9.15515e-05	9.15515e-05	9.15515e-05	9.15515e-05	9.15515e-05	9.15515e-05	9.15515e-05	9.15515e-05	9.15515e-05	9.15515e-05	9.15515e-05	9.15515e-05	9.15515e-05	0.03691	9.15515e-05	0.03691	2.56203e-10	2.56203e-10	9.15515e-05	9.15515e-05	9.15515e-05	0.03691	9.15515e-05	0.03691	2.56203e-10	2.56203e-10	9.15515e-05	9.15515e-05	9.15515e-05	0.03691	9.15515e-05	0.03691	2.56203e-10	2.56203e-10	9.15515e-05	9.15515e-05	9.15515e-05	0.03691	9.15515e-05	0.03691	2.56203e-10	2.56203e-10	9.15515e-05	9.15515e-05	9.15515e-05	9.15515e-05	9.15515e-05	9.15515e-05	3.54446e-06	2.56203e-10	2.56203e-10	9.15515e-05	9.15515e-05	9.15515e-05	9.15515e-05	9.15515e-05	3.54446e-06	9.15515e-05	2.56203e-10	9.15515e-05	9.15515e-05	4.47525e-06	9.15515e-05	4.47525e-06	0.00211443	0.0518947	2.56203e-10	9.15515e-05	9.15515e-05	4.47525e-06	9.15515e-05	4.47525e-06	0.00211443	0.0518947	2.56203e-10	9.15515e-05	9.15515e-05	4.47525e-06	9.15515e-05	4.47525e-06	0.00211443	0.0518947	2.56203e-10	9.15515e-05	9.15515e-05	4.47525e-06	9.15515e-05	4.47525e-06	0.0518947	0.0518947	2.56203e-10	9.15515e-05	9.15515e-05	0.03691	9.15515e-05	0.03691	1.30215e-09	1.5316e-07	1.5316e-07	9.15515e-05	9.15515e-05	0.03691	9.15515e-05	0.03691	1.30215e-09	2.56203e-10	1.5316e-07	9.15515e-05	9.15515e-05	0.03691	9.15515e-05	0.03691	1.30215e-09	2.56203e-10	1.5316e-07	9.15515e-05	9.15515e-05	0.03691	9.15515e-05	0.03691	1.30215e-09	2.56203e-10	1.5316e-07	9.15515e-05	9.15515e-05	0.03691	9.15515e-05	0.03691	1.33982e-12	2.56203e-10	1.5316e-07	9.15515e-05	9.15515e-05	0.03691	9.15515e-05	0.03691	2.63614e-13	2.56203e-10	1.5316e-07	9.15515e-05	9.15515e-05	0.00186973	9.15515e-05	0.00186973	1.57591e-10	1.5316e-07	1.5316e-07	9.15515e-05	9.15515e-05	0.00186973	9.15515e-05	0.00186973	1.57591e-10	1.5316e-07	1.5316e-07	9.15515e-05	9.15515e-05	0.00186973	9.15515e-05	0.00186973	1.57591e-10	1.5316e-07	1.5316e-07	9.15515e-05	9.15515e-05	0.00186973	9.15515e-05	0.00186973	1.57591e-10	1.5316e-07	1.5316e-07	9.15515e-05	9.15515e-05	0.00186973	9.15515e-05	0.00186973	4.91289e-09	1.5316e-07	1.5316e-07	9.15515e-05	9.15515e-05	0.00186973	9.15515e-05	0.00186973	4.91289e-09	1.5316e-07	1.5316e-07	0.242457	0.242457	0.00186973	9.15515e-05	0.00186973	4.91289e-09	1.5316e-07	1.5316e-07	0.242457	0.242457	0.00186973	9.15515e-05	0.00186973	4.91289e-09	1.5316e-07	1.5316e-07	0.242457	0.242457	0.00186973	9.15515e-05	0.00186973	4.91289e-09	1.5316e-07	1.5316e-07	0.242457	0.242457	0.00186973	9.15515e-05	0.00186973	4.91289e-09	1.5316e-07	1.5316e-07	9.15515e-05	9.15515e-05	0.00186973	9.15515e-05	0.00186973	4.91289e-09	1.5316e-07	1.5316e-07	9.15515e-05	9.15515e-05	0.00186973	9.15515e-05	0.00186973	4.91289e-09	1.5316e-07	1.5316e-07	1.54861e-06	1.54861e-06	0.00186973	9.15515e-05	0.00186973	4.91289e-09	1.5316e-07	1.5316e-07	1.54861e-06	1.54861e-06	0.00186973	9.15515e-05	0.00186973	4.91289e-09	1.5316e-07	1.5316e-07	1.54861e-06	1.54861e-06	0.00186973	9.15515e-05	0.00186973	4.91289e-09	1.5316e-07	1.5316e-07	1.54861e-06	1.54861e-06	0.00186973	9.15515e-05	0.00186973	4.91289e-09	1.5316e-07	1.5316e-07	0	0	0	0	0	0	0	0	0.0266318	0.0266318	0.0266318	0.0266318	0.0266318	0.0266318	0.0266318	0.0266318	0.0266318	0.0266318	0.0266318	0.0266318	0.0266318	0.0266318	0.0266318	0.0266318	0.0266318	0.0266318	0.0266318	0.0266318	0.0266318	0.0266318	0.0266318	0.0266318	0.0010699	0.0010699	0.0010699	0.0010699	0.0010699	0.0010699	0.0010699	0.0010699	0.0010699	0.0010699	0.0010699	0.0010699	0.0010699	0.0010699	0.0010699	0.0010699	0.0010699	0.0010699	0.0010699	0.0010699	0.0010699	0.0010699	0.0010699	0.0010699	0.0010699	0.0010699	0.0010699	0.0010699	0.0010699	0.0010699	0.0010699	0.0010699	0.0010699	0.0010699	0.0010699	0.0010699	0.0010699	0.0010699	0.0010699	0.0010699	0.0010699	0.0010699	0.0010699	0.0010699	0.0010699	0.0010699	0.0010699	0.0010699	0.00553578	0.00553578	0.00540346	0.0266318	0.0066614	0.998967	0.998967	0.0266318	0.00553578	0.00553578	0.00540346	0.0266318	0.0066614	0.998967	0.998967	0.0266318	0.00553578	0.00553578	0.00540346	0.0266318	0.0066614	0.998967	0.998967	0.0266318	0.00553578	0.00553578	0.00540346	0.0266318	0.0066614	0.998967	0.998967	0.0266318	0.00553578	0.00553578	0.00540346	0.0266318	0.0066614	0.998967	0.998967	0.0266318	0.00538421	0.00538421	0.00538421	0.00538421	0.00538421	0.00538421	0.00538421	0.00538421	0.00538421	0.00538421	0.00538421	0.00538421	0.00538421	0.00538421	0.00538421	0.00538421	0.00538421	0.00538421	0.00538421	0.00538421	0.00538421	0.00538421	0.00538421	0.00538421	0.00538421	0.00538421	0.0293686	0.00538421	0.0293686	1.54861e-06	1.54861e-06	0.00064779	0.00538421	0.00538421	0.0293686	0.00538421	0.0293686	1.54861e-06	1.54861e-06	0.00064779	0.00538421	0.00538421	0.0293686	0.00538421	0.0293686	1.54861e-06	1.54861e-06	0.00064779	0.00538421	0.00538421	0.0293686	0.00538421	0.0293686	1.54861e-06	1.54861e-06	0.00064779	0.00538421	0.00538421	0.00538421	0.00538421	0.00538421	0.00213408	1.54861e-06	1.54861e-06	0.00538421	0.00538421	0.00538421	0.00538421	0.00538421	0.00213408	0.00538421	1.54861e-06	0.00538421	0.00538421	0.00228451	0.00538421	0.00228451	0.112251	0.242457	4.47525e-06	0.00538421	0.00538421	0.00228451	0.00538421	0.00228451	0.112251	0.242457	4.47525e-06	0.00538421	0.00538421	0.00228451	0.00538421	0.00228451	0.112251	0.242457	4.47525e-06	0.00538421	0.00538421	0.00228451	0.00538421	0.00228451	0.242457	0.242457	4.47525e-06	0.00538421	0.00538421	0.0293686	0.00538421	0.0293686	2.4638e-06	9.15515e-05	9.15515e-05	0.00538421	0.00538421	0.0293686	0.00538421	0.0293686	2.4638e-06	1.54861e-06	9.15515e-05	0.00538421	0.00538421	0.0293686	0.00538421	0.0293686	2.4638e-06	1.54861e-06	9.15515e-05	0.00538421	0.00538421	0.0293686	0.00538421	0.0293686	2.4638e-06	1.54861e-06	9.15515e-05	0.00538421	0.00538421	0.0293686	0.00538421	0.0293686	9.53794e-08	1.54861e-06	9.15515e-05	0.00538421	0.00538421	0.0293686	0.00538421	0.0293686	5.99502e-08	1.54861e-06	9.15515e-05	0.00538421	0.00538421	0.0126365	0.00538421	0.0126365	3.54446e-06	9.15515e-05	9.15515e-05	0.00538421	0.00538421	0.0126365	0.00538421	0.0126365	3.54446e-06	9.15515e-05	9.15515e-05	0.00538421	0.00538421	0.0126365	0.00538421	0.0126365	3.54446e-06	9.15515e-05	9.15515e-05	0.00538421	0.00538421	0.0126365	0.00538421	0.0126365	3.54446e-06	9.15515e-05	9.15515e-05	0.00538421	0.00538421	0.0126365	0.00538421	0.0126365	1.80145e-05	9.15515e-05	9.15515e-05	0.00538421	0.00538421	0.0126365	0.00538421	0.0126365	1.80145e-05	9.15515e-05	9.15515e-05	0.0737541	0.0737541	0.0126365	0.00538421	0.0126365	1.80145e-05	9.15515e-05	9.15515e-05	0.0737541	0.0737541	0.0126365	0.00538421	0.0126365	1.80145e-05	9.15515e-05	9.15515e-05	0.0737541	0.0737541	0.0126365	0.00538421	0.0126365	1.80145e-05	9.15515e-05	9.15515e-05	0.0737541	0.0737541	0.0126365	0.00538421	0.0126365	1.80145e-05	9.15515e-05	9.15515e-05	0.00538421	0.00538421	0.0126365	0.00538421	0.0126365	1.80145e-05	9.15515e-05	9.15515e-05	0.00538421	0.00538421	0.0126365	0.00538421	0.0126365	1.80145e-05	9.15515e-05	9.15515e-05	0.00140948	0.00140948	0.0126365	0.00538421	0.0126365	1.80145e-05	9.15515e-05	9.15515e-05	0.00140948	0.00140948	0.0126365	0.00538421	0.0126365	1.80145e-05	9.15515e-05	9.15515e-05	0.00140948	0.00140948	0.0126365	0.00538421	0.0126365	1.80145e-05	9.15515e-05	9.15515e-05	0.00140948	0.00140948	0.0126365	0.00538421	0.0126365	1.80145e-05	9.15515e-05	9.15515e-05	0	0	0	0	0	0	0	0	0.0266318	0.0266318	0.0266318	0.0266318	0.0266318	0.0266318	0.0266318	0.0266318	0.0266318	0.0266318	0.0266318	0.0266318	0.0266318	0.0266318	0.0266318	0.0266318	0.0266318	0.0266318	0.0266318	0.0266318	0.0266318	0.0266318	0.0266318	0.0266318	0.0155101	0.0155101	0.0155101	0.0155101	0.0155101	0.0155101	0.0155101	0.0155101	0.0155101	0.0155101	0.0155101	0.0155101	0.0155101	0.0155101	0.0155101	0.0155101	0.0155101	0.0155101	0.0155101	0.0155101	0.0155101	0.0155101	0.0155101	0.0155101	0.0155101	0.0155101	0.0155101	0.0155101	0.0155101	0.0155101	0.0155101	0.0155101	0.0155101	0.0155101	0.0155101	0.0155101	0.0155101	0.0155101	0.0155101	0.0155101	0.0155101	0.0155101	0.0155101	0.0155101	0.0155101	0.0155101	0.0155101	0.0155101	0.0203725	0.0203725	0.0203436	0.0266318	0.0210701	0.861191	0.861191	0.042499	0.0203725	0.0203725	0.0203436	0.0266318	0.0210701	0.861191	0.861191	0.042499	0.0203725	0.0203725	0.0203436	0.0266318	0.0210701	0.861191	0.861191	0.042499	0.0203725	0.0203725	0.0203436	0.0266318	0.0210701	0.861191	0.861191	0.042499	0.0203725	0.0203725	0.0203436	0.0266318	0.0210701	0.861191	0.861191	0.042499	0.0203394	0.0203394	0.0203394	0.0203394	0.0203394	0.0203394	0.0203394	0.0203394	0.0203394	0.0203394	0.0203394	0.0203394	0.0203394	0.0203394	0.0203394	0.0203394	0.0203394	0.0203394	0.0203394	0.0203394	0.0203394	0.0203394	0.0203394	0.0203394	0.0203394	0.0203394	0.0271105	0.0203394	0.0271105	0.00140948	0.00140948	0.00782744	0.0203394	0.0203394	0.0271105	0.0203394	0.0271105	0.00140948	0.00140948	0.00782744	0.0203394	0.0203394	0.0271105	0.0203394	0.0271105	0.00140948	0.00140948	0.00782744	0.0203394	0.0203394	0.0271105	0.0203394	0.0271105	0.00140948	0.00140948	0.00782744	0.0203394	0.0203394	0.0203394	0.0203394	0.0203394	0.0173971	0.00140948	0.00140948	0.0203394	0.0203394	0.0203394	0.0203394	0.0203394	0.0173971	0.0203394	0.00140948	0.0203394	0.0203394	0.0176053	0.0203394	0.0176053	0.0635863	0.0737541	0.00228451	0.0203394	0.0203394	0.0176053	0.0203394	0.0176053	0.0635863	0.0737541	0.00228451	0.0203394	0.0203394	0.0176053	0.0203394	0.0176053	0.0635863	0.0737541	0.00228451	0.0203394	0.0203394	0.0176053	0.0203394	0.0176053	0.0737541	0.0737541	0.00228451	0.0203394	0.0203394	0.0271105	0.0203394	0.0271105	0.00152612	0.00538421	0.00538421	0.0203394	0.0203394	0.0271105	0.0203394	0.0271105	0.00152612	0.00140948	0.00538421	0.0203394	0.0203394	0.0271105	0.0203394	0.0271105	0.00152612	0.00140948	0.00538421	0.0203394	0.0203394	0.0271105	0.0203394	0.0271105	0.00152612	0.00140948	0.00538421	0.0203394	0.0203394	0.0271105	0.0203394	0.0271105	0.00060348	0.00140948	0.00538421	0.0203394	0.0203394	0.0271105	0.0203394	0.0271105	0.000557315	0.00140948	0.00538421	0.0203394	0.0203394	0.023488	0.0203394	0.023488	0.00213408	0.00538421	0.00538421	0.0203394	0.0203394	0.023488	0.0203394	0.023488	0.00213408	0.00538421	0.00538421	0.0203394	0.0203394	0.023488	0.0203394	0.023488	0.00213408	0.00538421	0.00538421	0.0203394	0.0203394	0.023488	0.0203394	0.023488	0.00213408	0.00538421	0.00538421	0.0203394	0.0203394	0.023488	0.0203394	0.023488	0.003391	0.00538421	0.00538421	0.0203394	0.0203394	0.023488	0.0203394	0.023488	0.003391	0.00538421	0.00538421	0.0329743	0.0329743	0.023488	0.0203394	0.023488	0.003391	0.00538421	0.00538421	0.0329743	0.0329743	0.023488	0.0203394	0.023488	0.003391	0.00538421	0.00538421	0.0329743	0.0329743	0.023488	0.0203394	0.023488	0.003391	0.00538421	0.00538421	0.0329743	0.0329743	0.023488	0.0203394	0.023488	0.003391	0.00538421	0.00538421	0.0203394	0.0203394	0.023488	0.0203394	0.023488	0.003391	0.00538421	0.00538421	0.0203394	0.0203394	0.023488	0.0203394	0.023488	0.003391	0.00538421	0.00538421	0.0159421	0.0159421	0.023488	0.0203394	0.023488	0.003391	0.00538421	0.00538421	0.0159421	0.0159421	0.023488	0.0203394	0.023488	0.003391	0.00538421	0.00538421	0.0159421	0.0159421	0.023488	0.0203394	0.023488	0.003391	0.00538421	0.00538421	0.0159421	0.0159421	0.023488	0.0203394	0.023488	0.003391	0.00538421	0.00538421	0	0	0	0	0	0	0	0	0.0266318	0.0266318	0.0266318	0.0266318	0.0266318	0.0266318	0.0266318	0.0266318	0.0266318	0.0266318	0.0266318	0.0266318	0.0266318	0.0266318	0.0266318	0.0266318	0.0266318	0.0266318	0.0266318	0.0266318	0.0266318	0.0266318	0.0266318	0.0266318	0.0252222	0.0252222	0.0252222	0.0252222	0.0252222	0.0252222	0.0252222	0.0252222	0.0252222	0.0252222	0.0252222	0.0252222	0.0252222	0.0252222	0.0252222	0.0252222	0.0252222	0.0252222	0.0252222	0.0252222	0.0252222	0.0252222	0.0252222	0.0252222	0.0252222	0.0252222	0.0252222	0.0252222	0.0252222	0.0252222	0.0252222	0.0252222	0.0252222	0.0252222	0.0252222	0.0252222	0.0252222	0.0252222	0.0252222	0.0252222	0.0252222	0.0252222	0.0252222	0.0252222	0.0252222	0.0252222	0.0252222	0.0252222	0.0259191	0.0259191	0.0259179	0.0266318	0.0260084	0.118539	0.118539	0.0319094	0.0259191	0.0259191	0.0259179	0.0266318	0.0260084	0.118539	0.118539	0.0319094	0.0259191	0.0259191	0.0259179	0.0266318	0.0260084	0.118539	0.118539	0.0319094	0.0259191	0.0259191	0.0259179	0.0266318	0.0260084	0.118539	0.118539	0.0319094	0.0259191	0.0259191	0.0259179	0.0266318	0.0260084	0.118539	0.118539	0.0319094	0.0259177	0.0259177	0.0259177	0.0259177	0.0259177	0.0259177	0.0259177	0.0259177	0.0259177	0.0259177	0.0259177	0.0259177	0.0259177	0.0259177	0.0259177	0.0259177	0.0259177	0.0259177	0.0259177	0.0259177	0.0259177	0.0259177	0.0259177	0.0259177	0.0259177	0.0259177	0.0266838	0.0259177	0.0266838	0.0159421	0.0159421	0.0212811	0.0259177	0.0259177	0.0266838	0.0259177	0.0266838	0.0159421	0.0159421	0.0212811	0.0259177	0.0259177	0.0266838	0.0259177	0.0266838	0.0159421	0.0159421	0.0212811	0.0259177	0.0259177	0.0266838	0.0259177	0.0266838	0.0159421	0.0159421	0.0212811	0.0259177	0.0259177	0.0259177	0.0259177	0.0259177	0.0255106	0.0159421	0.0159421	0.0259177	0.0259177	0.0259177	0.0259177	0.0259177	0.0255106	0.0259177	0.0159421	0.0259177	0.0259177	0.0255427	0.0259177	0.0255427	0.0324601	0.0329743	0.0176053	0.0259177	0.0259177	0.0255427	0.0259177	0.0255427	0.0324601	0.0329743	0.0176053	0.0259177	0.0259177	0.0255427	0.0259177	0.0255427	0.0324601	0.0329743	0.0176053	0.0259177	0.0259177	0.0255427	0.0259177	0.0255427	0.0329743	0.0329743	0.0176053	0.0259177	0.0259177	0.0266838	0.0259177	0.0266838	0.0160701	0.0203394	0.0203394	0.0259177	0.0259177	0.0266838	0.0259177	0.0266838	0.0160701	0.0159421	0.0203394	0.0259177	0.0259177	0.0266838	0.0259177	0.0266838	0.0160701	0.0159421	0.0203394	0.0259177	0.0259177	0.0266838	0.0259177	0.0266838	0.0160701	0.0159421	0.0203394	0.0259177	0.0259177	0.0266838	0.0259177	0.0266838	0.0137367	0.0159421	0.0203394	0.0259177	0.0259177	0.0266838	0.0259177	0.0266838	0.0136271	0.0159421	0.0203394	0.0259177	0.0259177	0.0262981	0.0259177	0.0262981	0.0173971	0.0203394	0.0203394	0.0259177	0.0259177	0.0262981	0.0259177	0.0262981	0.0173971	0.0203394	0.0203394	0.0259177	0.0259177	0.0262981	0.0259177	0.0262981	0.0173971	0.0203394	0.0203394	0.0259177	0.0259177	0.0262981	0.0259177	0.0262981	0.0173971	0.0203394	0.0203394	0.0259177	0.0259177	0.0262981	0.0259177	0.0262981	0.0188119	0.0203394	0.0203394	0.0259177	0.0259177	0.0262981	0.0259177	0.0262981	0.0188119	0.0203394	0.0203394	0.0272771	0.0272771	0.0262981	0.0259177	0.0262981	0.0188119	0.0203394	0.0203394	0.0272771	0.0272771	0.0262981	0.0259177	0.0262981	0.0188119	0.0203394	0.0203394	0.0272771	0.0272771	0.0262981	0.0259177	0.0262981	0.0188119	0.0203394	0.0203394	0.0272771	0.0272771	0.0262981	0.0259177	0.0262981	0.0188119	0.0203394	0.0203394	0.0259177	0.0259177	0.0262981	0.0259177	0.0262981	0.0188119	0.0203394	0.0203394	0.0259177	0.0259177	0.0262981	0.0259177	0.0262981	0.0188119	0.0203394	0.0203394	0.025263	0.025263	0.0262981	0.0259177	0.0262981	0.0188119	0.0203394	0.0203394	0.025263	0.025263	0.0262981	0.0259177	0.0262981	0.0188119	0.0203394	0.0203394	0.025263	0.025263	0.0262981	0.0259177	0.0262981	0.0188119	0.0203394	0.0203394	0.025263	0.025263	0.0262981	0.0259177	0.0262981	0.0188119	0.0203394	0.0203394	0	0	0	0	0	0	0	0	0.0266318	0.0266318	0.0266318	0.0266318	0.0266318	0.0266318	0.0266318	0.0266318	0.0266318	0.0266318	0.0266318	0.0266318	0.0266318	0.0266318	0.0266318	0.0266318	0.0266318	0.0266318	0.0266318	0.0266318	0.0266318	0.0266318	0.0266318	0.0266318	0.0248258	0.0248258	0.0248258	0.0248258	0.0248258	0.0248258	0.0248258	0.0248258	0.0248258	0.0248258	0.0248258	0.0248258	0.0248258	0.0248258	0.0248258	0.0248258	0.0248258	0.0248258	0.0248258	0.0248258	0.0248258	0.0248258	0.0248258	0.0248258	0.0248258	0.0248258	0.0248258	0.0248258	0.0248258	0.0248258	0.0248258	0.0248258	0.0248258	0.0248258	0.0248258	0.0248258	0.0248258	0.0248258	0.0248258	0.0248258	0.0248258	0.0248258	0.0248258	0.0248258	0.0248258	0.0248258	0.0248258	0.0248258	0.0534085	0.175069	0.0534085	0.0260399	0.0260399	0.025714	0.0257152	0.025714	0.0534085	0.175069	0.0534085	0.0260399	0.0260399	0.025714	0.0257152	0.025714	0.0534085	0.175069	0.0534085	0.0260399	0.0260399	0.025714	0.0257152	0.025714	0.0534085	0.175069	0.0534085	0.0260399	0.0260399	0.025714	0.0257152	0.025714	0.0534085	0.175069	0.0534085	0.0260399	0.0260399	0.025714	0.0257152	0.025714	0.0257134	0.0257134	0.0257134	0.0257134	0.0257134	0.0257134	0.0257134	0.0257134	0.0257134	0.0257134	0.0257134	0.0257134	0.0257134	0.0257134	0.0257134	0.0257134	0.0257134	0.0257134	0.0257134	0.0257134	0.0257134	0.0257134	0.0257134	0.0257134	0.0257134	0.0257134	0.0261236	0.0257134	0.0261236	0.0274674	0.0274674	0.0274935	0.0257134	0.0257134	0.0261236	0.0257134	0.0261236	0.0274674	0.0274674	0.0274935	0.0257134	0.0257134	0.0261236	0.0257134	0.0261236	0.0274674	0.0274674	0.0274935	0.0257134	0.0257134	0.0261236	0.0257134	0.0261236	0.0274674	0.0274674	0.0274935	0.0257134	0.0257134	0.0257134	0.0257134	0.0257134	0.0261236	0.0274674	0.0274674	0.0257134	0.0257134	0.0257134	0.0257134	0.0257134	0.0261236	0.0257134	0.0274674	0.0257134	0.0257134	0.0255106	0.0257134	0.0255106	0.025275	0.0248777	0.0265637	0.0257134	0.0257134	0.0255106	0.0257134	0.0255106	0.025275	0.0248777	0.0265637	0.0257134	0.0257134	0.0255106	0.0257134	0.0255106	0.025275	0.0248777	0.0265637	0.0257134	0.0257134	0.0255106	0.0257134	0.0255106	0.0248777	0.0248777	0.0265637	0.0257134	0.0257134	0.0261236	0.0257134	0.0261236	0.0272512	0.0265763	0.0265763	0.0257134	0.0257134	0.0261236	0.0257134	0.0261236	0.0272512	0.0274674	0.0265763	0.0257134	0.0257134	0.0261236	0.0257134	0.0261236	0.0272512	0.0274674	0.0265763	0.0257134	0.0257134	0.0261236	0.0257134	0.0261236	0.0272512	0.0274674	0.0265763	0.0257134	0.0257134	0.0261236	0.0257134	0.0261236	0.0272771	0.0274674	0.0265763	0.0257134	0.0257134	0.0261236	0.0257134	0.0261236	0.0274935	0.0274674	0.0265763	0.0257134	0.0257134	0.0259177	0.0257134	0.0259177	0.0266015	0.0265763	0.0265763	0.0257134	0.0257134	0.0259177	0.0257134	0.0259177	0.0266015	0.0265763	0.0265763	0.0257134	0.0257134	0.0259177	0.0257134	0.0259177	0.0266015	0.0265763	0.0265763	0.0257134	0.0257134	0.0259177	0.0257134	0.0259177	0.0266015	0.0265763	0.0265763	0.0257134	0.0257134	0.0259177	0.0257134	0.0259177	0.0265889	0.0265763	0.0265763	0.0257134	0.0257134	0.0259177	0.0257134	0.0259177	0.0265889	0.0265763	0.0265763	0.0137367	0.0137367	0.0259177	0.0257134	0.0259177	0.0265889	0.0265763	0.0265763	0.0137367	0.0137367	0.0259177	0.0257134	0.0259177	0.0265889	0.0265763	0.0265763	0.0137367	0.0137367	0.0259177	0.0257134	0.0259177	0.0265889	0.0265763	0.0265763	0.0137367	0.0137367	0.0259177	0.0257134	0.0259177	0.0265889	0.0265763	0.0265763	0.0257134	0.0257134	0.0259177	0.0257134	0.0259177	0.0265889	0.0265763	0.0265763	0.0257134	0.0257134	0.0259177	0.0257134	0.0259177	0.0265889	0.0265763	0.0265763	0.0350563	0.0350563	0.0259177	0.0257134	0.0259177	0.0265889	0.0265763	0.0265763	0.0350563	0.0350563	0.0259177	0.0257134	0.0259177	0.0265889	0.0265763	0.0265763	0.0350563	0.0350563	0.0259177	0.0257134	0.0259177	0.0265889	0.0265763	0.0265763	0.0350563	0.0350563	0.0259177	0.0257134	0.0259177	0.0265889	0.0265763	0.0265763	0	0	0	0	0	0	0	0	0.0266318	0.0266318	0.0266318	0.0266318	0.0266318	0.0266318	0.0266318	0.0266318	0.0266318	0.0266318	0.0266318	0.0266318	0.0266318	0.0266318	0.0266318	0.0266318	0.0266318	0.0266318	0.0266318	0.0266318	0.0266318	0.0266318	0.0266318	0.0266318	0.0132569	0.0132569	0.0132569	0.0132569	0.0132569	0.0132569	0.0132569	0.0132569	0.0132569	0.0132569	0.0132569	0.0132569	0.0132569	0.0132569	0.0132569	0.0132569	0.0132569	0.0132569	0.0132569	0.0132569	0.0132569	0.0132569	0.0132569	0.0132569	0.0132569	0.0132569	0.0132569	0.0132569	0.0132569	0.0132569	0.0132569	0.0132569	0.0132569	0.0132569	0.0132569	0.0132569	0.0132569	0.0132569	0.0132569	0.0132569	0.0132569	0.0132569	0.0132569	0.0132569	0.0132569	0.0132569	0.0132569	0.0132569	0.218772	0.966798	0.218772	0.0213435	0.0213435	0.018826	0.0188515	0.018826	0.218772	0.966798	0.218772	0.0213435	0.0213435	0.018826	0.0188515	0.018826	0.218772	0.966798	0.218772	0.0213435	0.0213435	0.018826	0.0188515	0.018826	0.218772	0.966798	0.218772	0.0213435	0.0213435	0.018826	0.0188515	0.018826	0.218772	0.966798	0.218772	0.0213435	0.0213435	0.018826	0.0188515	0.018826	0.0188119	0.0188119	0.0188119	0.0188119	0.0188119	0.0188119	0.0188119	0.0188119	0.0188119	0.0188119	0.0188119	0.0188119	0.0188119	0.0188119	0.0188119	0.0188119	0.0188119	0.0188119	0.0188119	0.0188119	0.0188119	0.0188119	0.0188119	0.0188119	0.0188119	0.0188119	0.0219882	0.0188119	0.0219882	0.0350563	0.0350563	0.0356101	0.0188119	0.0188119	0.0219882	0.0188119	0.0219882	0.0350563	0.0350563	0.0356101	0.0188119	0.0188119	0.0219882	0.0188119	0.0219882	0.0350563	0.0350563	0.0356101	0.0188119	0.0188119	0.0219882	0.0188119	0.0219882	0.0350563	0.0350563	0.0356101	0.0188119	0.0188119	0.0188119	0.0188119	0.0188119	0.0219882	0.0350563	0.0350563	0.0188119	0.0188119	0.0188119	0.0188119	0.0188119	0.0219882	0.0188119	0.0350563	0.0188119	0.0188119	0.0173971	0.0188119	0.0173971	0.0160701	0.0137367	0.0255106	0.0188119	0.0188119	0.0173971	0.0188119	0.0173971	0.0160701	0.0137367	0.0255106	0.0188119	0.0188119	0.0173971	0.0188119	0.0173971	0.0160701	0.0137367	0.0255106	0.0188119	0.0188119	0.0173971	0.0188119	0.0173971	0.0137367	0.0137367	0.0255106	0.0188119	0.0188119	0.0219882	0.0188119	0.0219882	0.0324601	0.0257134	0.0257134	0.0188119	0.0188119	0.0219882	0.0188119	0.0219882	0.0324601	0.0350563	0.0257134	0.0188119	0.0188119	0.0219882	0.0188119	0.0219882	0.0324601	0.0350563	0.0257134	0.0188119	0.0188119	0.0219882	0.0188119	0.0219882	0.0324601	0.0350563	0.0257134	0.0188119	0.0188119	0.0219882	0.0188119	0.0219882	0.0329743	0.0350563	0.0257134	0.0188119	0.0188119	0.0219882	0.0188119	0.0219882	0.0356101	0.0350563	0.0257134	0.0188119	0.0188119	0.0203394	0.0188119	0.0203394	0.0261236	0.0257134	0.0257134	0.0188119	0.0188119	0.0203394	0.0188119	0.0203394	0.0261236	0.0257134	0.0257134	0.0188119	0.0188119	0.0203394	0.0188119	0.0203394	0.0261236	0.0257134	0.0257134	0.0188119	0.0188119	0.0203394	0.0188119	0.0203394	0.0261236	0.0257134	0.0257134	0.0188119	0.0188119	0.0203394	0.0188119	0.0203394	0.0259177	0.0257134	0.0257134	0.0188119	0.0188119	0.0203394	0.0188119	0.0203394	0.0259177	0.0257134	0.0257134	0.00060348	0.00060348	0.0203394	0.0188119	0.0203394	0.0259177	0.0257134	0.0257134	0.00060348	0.00060348	0.0203394	0.0188119	0.0203394	0.0259177	0.0257134	0.0257134	0.00060348	0.00060348	0.0203394	0.0188119	0.0203394	0.0259177	0.0257134	0.0257134	0.00060348	0.00060348	0.0203394	0.0188119	0.0203394	0.0259177	0.0257134	0.0257134	0.0188119	0.0188119	0.0203394	0.0188119	0.0203394	0.0259177	0.0257134	0.0257134	0.0188119	0.0188119	0.0203394	0.0188119	0.0203394	0.0259177	0.0257134	0.0257134	0.0975003	0.0975003	0.0203394	0.0188119	0.0203394	0.0259177	0.0257134	0.0257134	0.0975003	0.0975003	0.0203394	0.0188119	0.0203394	0.0259177	0.0257134	0.0257134	0.0975003	0.0975003	0.0203394	0.0188119	0.0203394	0.0259177	0.0257134	0.0257134	0.0975003	0.0975003	0.0203394	0.0188119	0.0203394	0.0259177	0.0257134	0.0257134	0	0	0	0	0	0	0	0	0.0266318	0.0266318	0.0266318	0.0266318	0.0266318	0.0266318	0.0266318	0.0266318	0.0266318	0.0266318	0.0266318	0.0266318	0.0266318	0.0266318	0.0266318	0.0266318	0.0266318	0.0266318	0.0266318	0.0266318	0.0266318	0.0266318	0.0266318	0.0266318	0.00042296	0.00042296	0.00042296	0.00042296	0.00042296	0.00042296	0.00042296	0.00042296	0.00042296	0.00042296	0.00042296	0.00042296	0.00042296	0.00042296	0.00042296	0.00042296	0.00042296	0.00042296	0.00042296	0.00042296	0.00042296	0.00042296	0.00042296	0.00042296	0.00042296	0.00042296	0.00042296	0.00042296	0.00042296	0.00042296	0.00042296	0.00042296	0.00042296	0.00042296	0.00042296	0.00042296	0.00042296	0.00042296	0.00042296	0.00042296	0.00042296	0.00042296	0.00042296	0.00042296	0.00042296	0.00042296	0.00042296	0.00042296	0.504157	0.999947	0.504157	0.00722157	0.00722157	0.00343506	0.003515	0.00343506	0.504157	0.999947	0.504157	0.00722157	0.00722157	0.00343506	0.003515	0.00343506	0.504157	0.999947	0.504157	0.00722157	0.00722157	0.00343506	0.003515	0.00343506	0.504157	0.999947	0.504157	0.00722157	0.00722157	0.00343506	0.003515	0.00343506	0.504157	0.999947	0.504157	0.00722157	0.00722157	0.00343506	0.003515	0.00343506	0.003391	0.003391	0.003391	0.003391	0.003391	0.003391	0.003391	0.003391	0.003391	0.003391	0.003391	0.003391	0.003391	0.003391	0.003391	0.003391	0.003391	0.003391	0.003391	0.003391	0.003391	0.003391	0.003391	0.003391	0.003391	0.003391	0.00853898	0.003391	0.00853898	0.0975003	0.0975003	0.11244	0.003391	0.003391	0.00853898	0.003391	0.00853898	0.0975003	0.0975003	0.11244	0.003391	0.003391	0.00853898	0.003391	0.00853898	0.0975003	0.0975003	0.11244	0.003391	0.003391	0.00853898	0.003391	0.00853898	0.0975003	0.0975003	0.11244	0.003391	0.003391	0.003391	0.003391	0.003391	0.00853898	0.0975003	0.0975003	0.003391	0.003391	0.003391	0.003391	0.003391	0.00853898	0.003391	0.0975003	0.003391	0.003391	0.00213408	0.003391	0.00213408	0.00152612	0.00060348	0.0173971	0.003391	0.003391	0.00213408	0.003391	0.00213408	0.00152612	0.00060348	0.0173971	0.003391	0.003391	0.00213408	0.003391	0.00213408	0.00152612	0.00060348	0.0173971	0.003391	0.003391	0.00213408	0.003391	0.00213408	0.00060348	0.00060348	0.0173971	0.003391	0.003391	0.00853898	0.003391	0.00853898	0.0635863	0.0188119	0.0188119	0.003391	0.003391	0.00853898	0.003391	0.00853898	0.0635863	0.0975003	0.0188119	0.003391	0.003391	0.00853898	0.003391	0.00853898	0.0635863	0.0975003	0.0188119	0.003391	0.003391	0.00853898	0.003391	0.00853898	0.0635863	0.0975003	0.0188119	0.003391	0.003391	0.00853898	0.003391	0.00853898	0.0737541	0.0975003	0.0188119	0.003391	0.003391	0.00853898	0.003391	0.00853898	0.11244	0.0975003	0.0188119	0.003391	0.003391	0.00538421	0.003391	0.00538421	0.0219882	0.0188119	0.0188119	0.003391	0.003391	0.00538421	0.003391	0.00538421	0.0219882	0.0188119	0.0188119	0.003391	0.003391	0.00538421	0.003391	0.00538421	0.0219882	0.0188119	0.0188119	0.003391	0.003391	0.00538421	0.003391	0.00538421	0.0219882	0.0188119	0.0188119	0.003391	0.003391	0.00538421	0.003391	0.00538421	0.0203394	0.0188119	0.0188119	0.003391	0.003391	0.00538421	0.003391	0.00538421	0.0203394	0.0188119	0.0188119	9.53794e-08	9.53794e-08	0.00538421	0.003391	0.00538421	0.0203394	0.0188119	0.0188119	9.53794e-08	9.53794e-08	0.00538421	0.003391	0.00538421	0.0203394	0.0188119	0.0188119	9.53794e-08	9.53794e-08	0.00538421	0.003391	0.00538421	0.0203394	0.0188119	0.0188119	9.53794e-08	9.53794e-08	0.00538421	0.003391	0.00538421	0.0203394	0.0188119	0.0188119	0.003391	0.003391	0.00538421	0.003391	0.00538421	0.0203394	0.0188119	0.0188119	0.003391	0.003391	0.00538421	0.003391	0.00538421	0.0203394	0.0188119	0.0188119	0.391229	0.391229	0.00538421	0.003391	0.00538421	0.0203394	0.0188119	0.0188119	0.391229	0.391229	0.00538421	0.003391	0.00538421	0.0203394	0.0188119	0.0188119	0.391229	0.391229	0.00538421	0.003391	0.00538421	0.0203394	0.0188119	0.0188119	0.391229	0.391229	0.00538421	0.003391	0.00538421	0.0203394	0.0188119	0.0188119	0	0	0	0	0	0	0	0	0.0266318	0.0266318	0.0266318	0.0266318	0.0266318	0.0266318	0.0266318	0.0266318	0.0266318	0.0266318	0.0266318	0.0266318	0.0266318	0.0266318	0.0266318	0.0266318	0.0266318	0.0266318	0.0266318	0.0266318	0.0266318	0.0266318	0.0266318	0.0266318	1.18613e-08	1.18613e-08	1.18613e-08	1.18613e-08	1.18613e-08	1.18613e-08	1.18613e-08	1.18613e-08	1.18613e-08	1.18613e-08	1.18613e-08	1.18613e-08	1.18613e-08	1.18613e-08	1.18613e-08	1.18613e-08	1.18613e-08	1.18613e-08	1.18613e-08	1.18613e-08	1.18613e-08	1.18613e-08	1.18613e-08	1.18613e-08	1.18613e-08	1.18613e-08	1.18613e-08	1.18613e-08	1.18613e-08	1.18613e-08	1.18613e-08	1.18613e-08	1.18613e-08	1.18613e-08	1.18613e-08	1.18613e-08	1.18613e-08	1.18613e-08	1.18613e-08	1.18613e-08	1.18613e-08	1.18613e-08	1.18613e-08	1.18613e-08	1.18613e-08	1.18613e-08	1.18613e-08	1.18613e-08	0.0266318	0.999879	0.0266318	0.000263055	0.000263055	2.04916e-05	2.57075e-05	2.04916e-05	0.0266318	0.999879	0.0266318	0.000263055	0.000263055	2.04916e-05	2.57075e-05	2.04916e-05	0.0266318	0.999879	0.0266318	0.000263055	0.000263055	2.04916e-05	2.57075e-05	2.04916e-05	0.0266318	0.999879	0.0266318	0.000263055	0.000263055	2.04916e-05	2.57075e-05	2.04916e-05	0.0266318	0.999879	0.0266318	0.000263055	0.000263055	2.04916e-05	2.57075e-05	2.04916e-05	1.80145e-05	1.80145e-05	1.80145e-05	1.80145e-05	1.80145e-05	1.80145e-05	1.80145e-05	1.80145e-05	1.80145e-05	1.80145e-05	1.80145e-05	1.80145e-05	1.80145e-05	1.80145e-05	1.80145e-05	1.80145e-05	1.80145e-05	1.80145e-05	1.80145e-05	1.80145e-05	1.80145e-05	1.80145e-05	1.80145e-05	1.80145e-05	1.80145e-05	1.80145e-05	0.000465136	1.80145e-05	0.000465136	0.391229	0.391229	0.619293	1.80145e-05	1.80145e-05	0.000465136	1.80145e-05	0.000465136	0.391229	0.391229	0.619293	1.80145e-05	1.80145e-05	0.000465136	1.80145e-05	0.000465136	0.391229	0.391229	0.619293	1.80145e-05	1.80145e-05	0.000465136	1.80145e-05	0.000465136	0.391229	0.391229	0.619293	1.80145e-05	1.80145e-05	1.80145e-05	1.80145e-05	1.80145e-05	0.000465136	0.391229	0.391229	1.80145e-05	1.80145e-05	1.80145e-05	1.80145e-05	1.80145e-05	0.000465136	1.80145e-05	0.391229	1.80145e-05	1.80145e-05	3.54446e-06	1.80145e-05	3.54446e-06	2.4638e-06	9.53794e-08	0.00213408	1.80145e-05	1.80145e-05	3.54446e-06	1.80145e-05	3.54446e-06	2.4638e-06	9.53794e-08	0.00213408	1.80145e-05	1.80145e-05	3.54446e-06	1.80145e-05	3.54446e-06	2.4638e-06	9.53794e-08	0.00213408	1.80145e-05	1.80145e-05	3.54446e-06	1.80145e-05	3.54446e-06	9.53794e-08	9.53794e-08	0.00213408	1.80145e-05	1.80145e-05	0.000465136	1.80145e-05	0.000465136	0.112251	0.003391	0.003391	1.80145e-05	1.80145e-05	0.000465136	1.80145e-05	0.000465136	0.112251	0.391229	0.003391	1.80145e-05	1.80145e-05	0.000465136	1.80145e-05	0.000465136	0.112251	0.391229	0.003391	1.80145e-05	1.80145e-05	0.000465136	1.80145e-05	0.000465136	0.112251	0.391229	0.003391	1.80145e-05	1.80145e-05	0.000465136	1.80145e-05	0.000465136	0.242457	0.391229	0.003391	1.80145e-05	1.80145e-05	0.000465136	1.80145e-05	0.000465136	0.619293	0.391229	0.003391	1.80145e-05	1.80145e-05	9.15515e-05	1.80145e-05	9.15515e-05	0.00853898	0.003391	0.003391	1.80145e-05	1.80145e-05	9.15515e-05	1.80145e-05	9.15515e-05	0.00853898	0.003391	0.003391	1.80145e-05	1.80145e-05	9.15515e-05	1.80145e-05	9.15515e-05	0.00853898	0.003391	0.003391	1.80145e-05	1.80145e-05	9.15515e-05	1.80145e-05	9.15515e-05	0.00853898	0.003391	0.003391	1.80145e-05	1.80145e-05	9.15515e-05	1.80145e-05	9.15515e-05	0.00538421	0.003391	0.003391	1.80145e-05	1.80145e-05	9.15515e-05	1.80145e-05	9.15515e-05	0.00538421	0.003391	0.003391	1.33982e-12	1.33982e-12	9.15515e-05	1.80145e-05	9.15515e-05	0.00538421	0.003391	0.003391	1.33982e-12	1.33982e-12	9.15515e-05	1.80145e-05	9.15515e-05	0.00538421	0.003391	0.003391	1.33982e-12	1.33982e-12	9.15515e-05	1.80145e-05	9.15515e-05	0.00538421	0.003391	0.003391	1.33982e-12	1.33982e-12	9.15515e-05	1.80145e-05	9.15515e-05	0.00538421	0.003391	0.003391	1.80145e-05	1.80145e-05	9.15515e-05	1.80145e-05	9.15515e-05	0.00538421	0.003391	0.003391	1.80145e-05	1.80145e-05	9.15515e-05	1.80145e-05	9.15515e-05	0.00538421	0.003391	0.003391	0.061964	0.061964	9.15515e-05	1.80145e-05	9.15515e-05	0.00538421	0.003391	0.003391	0.061964	0.061964	9.15515e-05	1.80145e-05	9.15515e-05	0.00538421	0.003391	0.003391	0.061964	0.061964	9.15515e-05	1.80145e-05	9.15515e-05	0.00538421	0.003391	0.003391	0.061964	0.061964	9.15515e-05	1.80145e-05	9.15515e-05	0.00538421	0.003391	0.003391	0	0	0	0	0	0	0	0	0.0266318	0.0266318	0.0266318	0.0266318	0.0266318	0.0266318	0.0266318	0.0266318	0.0266318	0.0266318	0.0266318	0.0266318	0.0266318	0.0266318	0.0266318	0.0266318	0.0266318	0.0266318	0.0266318	0.0266318	0.0266318	0.0266318	0.0266318	0.0266318	8.82167e-16	8.82167e-16	8.82167e-16	8.82167e-16	8.82167e-16	8.82167e-16	8.82167e-16	8.82167e-16	8.82167e-16	8.82167e-16	8.82167e-16	8.82167e-16	8.82167e-16	8.82167e-16	8.82167e-16	8.82167e-16	8.82167e-16	8.82167e-16	8.82167e-16	8.82167e-16	8.82167e-16	8.82167e-16	8.82167e-16	8.82167e-16	8.82167e-16	8.82167e-16	8.82167e-16	8.82167e-16	8.82167e-16	8.82167e-16	8.82167e-16	8.82167e-16	8.82167e-16	8.82167e-16	8.82167e-16	8.82167e-16	8.82167e-16	8.82167e-16	8.82167e-16	8.82167e-16	8.82167e-16	8.82167e-16	8.82167e-16	8.82167e-16	8.82167e-16	8.82167e-16	8.82167e-16	8.82167e-16	1.4681e-06	0.0266318	1.4681e-06	1.4681e-06	1.4681e-06	1.0503e-08	3.95056e-08	1.0503e-08	1.4681e-06	0.0266318	1.4681e-06	1.4681e-06	1.4681e-06	1.0503e-08	3.95056e-08	1.0503e-08	1.4681e-06	0.0266318	1.4681e-06	1.4681e-06	1.4681e-06	1.0503e-08	3.95056e-08	1.0503e-08	1.4681e-06	0.0266318	1.4681e-06	1.4681e-06	1.4681e-06	1.0503e-08	3.95056e-08	1.0503e-08	1.4681e-06	0.0266318	1.4681e-06	1.4681e-06	1.4681e-06	1.0503e-08	3.95056e-08	1.0503e-08	4.91289e-09	4.91289e-09	4.91289e-09	4.91289e-09	4.91289e-09	4.91289e-09	4.91289e-09	4.91289e-09	4.91289e-09	4.91289e-09	4.91289e-09	4.91289e-09	4.91289e-09	4.91289e-09	4.91289e-09	4.91289e-09	4.91289e-09	4.91289e-09	4.91289e-09	4.91289e-09	4.91289e-09	4.91289e-09	4.91289e-09	4.91289e-09	4.91289e-09	4.91289e-09	4.77473e-06	4.91289e-09	4.77473e-06	0.061964	0.061964	0.630501	4.91289e-09	4.91289e-09	4.77473e-06	4.91289e-09	4.77473e-06	0.061964	0.061964	0.630501	4.91289e-09	4.91289e-09	4.77473e-06	4.91289e-09	4.77473e-06	0.061964	0.061964	0.630501	4.91289e-09	4.91289e-09	4.77473e-06	4.91289e-09	4.77473e-06	0.061964	0.061964	0.630501	4.91289e-09	4.91289e-09	4.91289e-09	4.91289e-09	4.91289e-09	4.77473e-06	0.061964	0.061964	4.91289e-09	4.91289e-09	4.91289e-09	4.91289e-09	4.91289e-09	4.77473e-06	4.91289e-09	0.061964	4.91289e-09	4.91289e-09	1.57591e-10	4.91289e-09	1.57591e-10	1.30215e-09	1.33982e-12	3.54446e-06	4.91289e-09	4.91289e-09	1.57591e-10	4.91289e-09	1.57591e-10	1.30215e-09	1.33982e-12	3.54446e-06	4.91289e-09	4.91289e-09	1.57591e-10	4.91289e-09	1.57591e-10	1.30215e-09	1.33982e-12	3.54446e-06	4.91289e-09	4.91289e-09	1.57591e-10	4.91289e-09	1.57591e-10	1.33982e-12	1.33982e-12	3.54446e-06	4.91289e-09	4.91289e-09	4.77473e-06	4.91289e-09	4.77473e-06	0.00211443	1.80145e-05	1.80145e-05	4.91289e-09	4.91289e-09	4.77473e-06	4.91289e-09	4.77473e-06	0.00211443	0.061964	1.80145e-05	4.91289e-09	4.91289e-09	4.77473e-06	4.91289e-09	4.77473e-06	0.00211443	0.061964	1.80145e-05	4.91289e-09	4.91289e-09	4.77473e-06	4.91289e-09	4.77473e-06	0.00211443	0.061964	1.80145e-05	4.91289e-09	4.91289e-09	4.77473e-06	4.91289e-09	4.77473e-06	0.0518947	0.061964	1.80145e-05	4.91289e-09	4.91289e-09	4.77473e-06	4.91289e-09	4.77473e-06	0.630501	0.061964	1.80145e-05	4.91289e-09	4.91289e-09	1.5316e-07	4.91289e-09	1.5316e-07	0.000465136	1.80145e-05	1.80145e-05	4.91289e-09	4.91289e-09	1.5316e-07	4.91289e-09	1.5316e-07	0.000465136	1.80145e-05	1.80145e-05	4.91289e-09	4.91289e-09	1.5316e-07	4.91289e-09	1.5316e-07	0.000465136	1.80145e-05	1.80145e-05	4.91289e-09	4.91289e-09	1.5316e-07	4.91289e-09	1.5316e-07	0.000465136	1.80145e-05	1.80145e-05	4.91289e-09	4.91289e-09	1.5316e-07	4.91289e-09	1.5316e-07	9.15515e-05	1.80145e-05	1.80145e-05	4.91289e-09	4.91289e-09	1.5316e-07	4.91289e-09	1.5316e-07	9.15515e-05	1.80145e-05	1.80145e-05	7.20414e-13	7.20414e-13	1.5316e-07	4.91289e-09	1.5316e-07	9.15515e-05	1.80145e-05	1.80145e-05	7.20414e-13	7.20414e-13	1.5316e-07	4.91289e-09	1.5316e-07	9.15515e-05	1.80145e-05	1.80145e-05	7.20414e-13	7.20414e-13	1.5316e-07	4.91289e-09	1.5316e-07	9.15515e-05	1.80145e-05	1.80145e-05	7.20414e-13	7.20414e-13	1.5316e-07	4.91289e-09	1.5316e-07	9.15515e-05	1.80145e-05	1.80145e-05	4.91289e-09	4.91289e-09	1.5316e-07	4.91289e-09	1.5316e-07	9.15515e-05	1.80145e-05	1.80145e-05	4.91289e-09	4.91289e-09	1.5316e-07	4.91289e-09	1.5316e-07	9.15515e-05	1.80145e-05	1.80145e-05	4.05709e-07	4.05709e-07	1.5316e-07	4.91289e-09	1.5316e-07	9.15515e-05	1.80145e-05	1.80145e-05	4.05709e-07	4.05709e-07	1.5316e-07	4.91289e-09	1.5316e-07	9.15515e-05	1.80145e-05	1.80145e-05	4.05709e-07	4.05709e-07	1.5316e-07	4.91289e-09	1.5316e-07	9.15515e-05	1.80145e-05	1.80145e-05	4.05709e-07	4.05709e-07	1.5316e-07	4.91289e-09	1.5316e-07	9.15515e-05	1.80145e-05	1.80145e-05	0	0	0	0	0	0	0	0	0.0266318	0.0266318	0.0266318	0.0266318	0.0266318	0.0266318	0.0266318	0.0266318	0.0266318	0.0266318	0.0266318	0.0266318	0.0266318	0.0266318	0.0266318	0.0266318	0.0266318	0.0266318	0.0266318	0.0266318	0.0266318	0.0266318	0.0266318	0.0266318	1.29359e-19	1.29359e-19	1.29359e-19	1.29359e-19	1.29359e-19	1.29359e-19	1.29359e-19	1.29359e-19	1.29359e-19	1.29359e-19	1.29359e-19	1.29359e-19	1.29359e-19	1.29359e-19	1.29359e-19	1.29359e-19	1.29359e-19	1.29359e-19	1.29359e-19	1.29359e-19	1.29359e-19	1.29359e-19	1.29359e-19	1.29359e-19	1.29359e-19	1.29359e-19	1.29359e-19	1.29359e-19	1.29359e-19	1.29359e-19	1.29359e-19	1.29359e-19	1.29359e-19	1.29359e-19	1.29359e-19	1.29359e-19	1.29359e-19	1.29359e-19	1.29359e-19	1.29359e-19	1.29359e-19	1.29359e-19	1.29359e-19	1.29359e-19	1.29359e-19	1.29359e-19	1.29359e-19	1.29359e-19	8.68945e-10	9.03556e-08	8.68945e-10	9.03556e-08	9.03556e-08	8.68945e-10	9.03556e-08	8.68945e-10	8.68945e-10	9.03556e-08	8.68945e-10	9.03556e-08	9.03556e-08	8.68945e-10	9.03556e-08	8.68945e-10	8.68945e-10	9.03556e-08	8.68945e-10	9.03556e-08	9.03556e-08	8.68945e-10	9.03556e-08	8.68945e-10	8.68945e-10	9.03556e-08	8.68945e-10	9.03556e-08	9.03556e-08	8.68945e-10	9.03556e-08	8.68945e-10	8.68945e-10	9.03556e-08	8.68945e-10	9.03556e-08	9.03556e-08	8.68945e-10	9.03556e-08	8.68945e-10	5.94921e-11	5.94921e-11	5.94921e-11	5.94921e-11	5.94921e-11	5.94921e-11	5.94921e-11	5.94921e-11	5.94921e-11	5.94921e-11	5.94921e-11	5.94921e-11	5.94921e-11	5.94921e-11	5.94921e-11	5.94921e-11	5.94921e-11	5.94921e-11	5.94921e-11	5.94921e-11	5.94921e-11	5.94921e-11	5.94921e-11	5.94921e-11	5.94921e-11	5.94921e-11	4.05709e-07	5.94921e-11	4.05709e-07	4.05709e-07	4.05709e-07	0.000394146	5.94921e-11	5.94921e-11	4.05709e-07	5.94921e-11	4.05709e-07	4.05709e-07	4.05709e-07	0.000394146	5.94921e-11	5.94921e-11	4.05709e-07	5.94921e-11	4.05709e-07	4.05709e-07	4.05709e-07	0.000394146	5.94921e-11	5.94921e-11	4.05709e-07	5.94921e-11	4.05709e-07	4.05709e-07	4.05709e-07	0.000394146	5.94921e-11	5.94921e-11	5.94921e-11	5.94921e-11	5.94921e-11	4.05709e-07	4.05709e-07	4.05709e-07	5.94921e-11	5.94921e-11	5.94921e-11	5.94921e-11	5.94921e-11	4.05709e-07	5.94921e-11	4.05709e-07	5.94921e-11	5.94921e-11	7.20414e-13	5.94921e-11	7.20414e-13	4.91289e-09	7.20414e-13	1.57591e-10	5.94921e-11	5.94921e-11	7.20414e-13	5.94921e-11	7.20414e-13	4.91289e-09	7.20414e-13	1.57591e-10	5.94921e-11	5.94921e-11	7.20414e-13	5.94921e-11	7.20414e-13	4.91289e-09	7.20414e-13	1.57591e-10	5.94921e-11	5.94921e-11	7.20414e-13	5.94921e-11	7.20414e-13	7.20414e-13	7.20414e-13	1.57591e-10	5.94921e-11	5.94921e-11	4.05709e-07	5.94921e-11	4.05709e-07	4.91289e-09	4.91289e-09	4.91289e-09	5.94921e-11	5.94921e-11	4.05709e-07	5.94921e-11	4.05709e-07	4.91289e-09	4.05709e-07	4.91289e-09	5.94921e-11	5.94921e-11	4.05709e-07	5.94921e-11	4.05709e-07	4.91289e-09	4.05709e-07	4.91289e-09	5.94921e-11	5.94921e-11	4.05709e-07	5.94921e-11	4.05709e-07	4.91289e-09	4.05709e-07	4.91289e-09	5.94921e-11	5.94921e-11	4.05709e-07	5.94921e-11	4.05709e-07	4.77473e-06	4.05709e-07	4.91289e-09	5.94921e-11	5.94921e-11	4.05709e-07	5.94921e-11	4.05709e-07	0.000394146	4.05709e-07	4.91289e-09	5.94921e-11	5.94921e-11	4.91289e-09	5.94921e-11	4.91289e-09	4.77473e-06	4.91289e-09	4.91289e-09	5.94921e-11	5.94921e-11	4.91289e-09	5.94921e-11	4.91289e-09	4.77473e-06	4.91289e-09	4.91289e-09	5.94921e-11	5.94921e-11	4.91289e-09	5.94921e-11	4.91289e-09	4.77473e-06	4.91289e-09	4.91289e-09	5.94921e-11	5.94921e-11	4.91289e-09	5.94921e-11	4.91289e-09	4.77473e-06	4.91289e-09	4.91289e-09	5.94921e-11	5.94921e-11	4.91289e-09	5.94921e-11	4.91289e-09	1.5316e-07	4.91289e-09	4.91289e-09	5.94921e-11	5.94921e-11	4.91289e-09	5.94921e-11	4.91289e-09	1.5316e-07	4.91289e-09	4.91289e-09	4.05709e-07	4.05709e-07	4.91289e-09	5.94921e-11	4.91289e-09	1.5316e-07	4.91289e-09	4.91289e-09	4.05709e-07	4.05709e-07	4.91289e-09	5.94921e-11	4.91289e-09	1.5316e-07	4.91289e-09	4.91289e-09	4.05709e-07	4.05709e-07	4.91289e-09	5.94921e-11	4.91289e-09	1.5316e-07	4.91289e-09	4.91289e-09	4.05709e-07	4.05709e-07	4.91289e-09	5.94921e-11	4.91289e-09	1.5316e-07	4.91289e-09	4.91289e-09	5.94921e-11	5.94921e-11	4.91289e-09	5.94921e-11	4.91289e-09	1.5316e-07	4.91289e-09	4.91289e-09	5.94921e-11	5.94921e-11	4.91289e-09	5.94921e-11	4.91289e-09	1.5316e-07	4.91289e-09	4.91289e-09	7.20414e-13	7.20414e-13	4.91289e-09	5.94921e-11	4.91289e-09	1.5316e-07	4.91289e-09	4.91289e-09	7.20414e-13	7.20414e-13	4.91289e-09	5.94921e-11	4.91289e-09	1.5316e-07	4.91289e-09	4.91289e-09	7.20414e-13	7.20414e-13	4.91289e-09	5.94921e-11	4.91289e-09	1.5316e-07	4.91289e-09	4.91289e-09	7.20414e-13	7.20414e-13	4.91289e-09	5.94921e-11	4.91289e-09	1.5316e-07	4.91289e-09	4.91289e-09	0	0	0	0	0	0	0	0	0.0266318	0.0266318	0.0266318	0.0266318	0.0266318	0.0266318	0.0266318	0.0266318	0.0266318	0.0266318	0.0266318	0.0266318	0.0266318	0.0266318	0.0266318	0.0266318	0.0266318	0.0266318	0.0266318	0.0266318	0.0266318	0.0266318	0.0266318	0.0266318	8.82167e-16	8.82167e-16	8.82167e-16	8.82167e-16	8.82167e-16	8.82167e-16	8.82167e-16	8.82167e-16	8.82167e-16	8.82167e-16	8.82167e-16	8.82167e-16	8.82167e-16	8.82167e-16	8.82167e-16	8.82167e-16	8.82167e-16	8.82167e-16	8.82167e-16	8.82167e-16	8.82167e-16	8.82167e-16	8.82167e-16	8.82167e-16	8.82167e-16	8.82167e-16	8.82167e-16	8.82167e-16	8.82167e-16	8.82167e-16	8.82167e-16	8.82167e-16	8.82167e-16	8.82167e-16	8.82167e-16	8.82167e-16	8.82167e-16	8.82167e-16	8.82167e-16	8.82167e-16	8.82167e-16	8.82167e-16	8.82167e-16	8.82167e-16	8.82167e-16	8.82167e-16	8.82167e-16	8.82167e-16	1.0503e-08	3.95056e-08	1.0503e-08	1.4681e-06	1.4681e-06	1.4681e-06	0.0266318	1.4681e-06	1.0503e-08	3.95056e-08	1.0503e-08	1.4681e-06	1.4681e-06	1.4681e-06	0.0266318	1.4681e-06	1.0503e-08	3.95056e-08	1.0503e-08	1.4681e-06	1.4681e-06	1.4681e-06	0.0266318	1.4681e-06	1.0503e-08	3.95056e-08	1.0503e-08	1.4681e-06	1.4681e-06	1.4681e-06	0.0266318	1.4681e-06	1.0503e-08	3.95056e-08	1.0503e-08	1.4681e-06	1.4681e-06	1.4681e-06	0.0266318	1.4681e-06	4.91289e-09	4.91289e-09	4.91289e-09	4.91289e-09	4.91289e-09	4.91289e-09	4.91289e-09	4.91289e-09	4.91289e-09	4.91289e-09	4.91289e-09	4.91289e-09	4.91289e-09	4.91289e-09	4.91289e-09	4.91289e-09	4.91289e-09	4.91289e-09	4.91289e-09	4.91289e-09	4.91289e-09	4.91289e-09	4.91289e-09	4.91289e-09	4.91289e-09	4.91289e-09	4.77473e-06	4.91289e-09	4.77473e-06	7.20414e-13	7.20414e-13	4.91289e-09	4.91289e-09	4.91289e-09	4.77473e-06	4.91289e-09	4.77473e-06	7.20414e-13	7.20414e-13	4.91289e-09	4.91289e-09	4.91289e-09	4.77473e-06	4.91289e-09	4.77473e-06	7.20414e-13	7.20414e-13	4.91289e-09	4.91289e-09	4.91289e-09	4.77473e-06	4.91289e-09	4.77473e-06	7.20414e-13	7.20414e-13	4.91289e-09	4.91289e-09	4.91289e-09	4.91289e-09	4.91289e-09	4.91289e-09	4.77473e-06	7.20414e-13	7.20414e-13	4.91289e-09	4.91289e-09	4.91289e-09	4.91289e-09	4.91289e-09	4.77473e-06	4.91289e-09	7.20414e-13	4.91289e-09	4.91289e-09	1.57591e-10	4.91289e-09	1.57591e-10	0.000394146	4.05709e-07	7.20414e-13	4.91289e-09	4.91289e-09	1.57591e-10	4.91289e-09	1.57591e-10	0.000394146	4.05709e-07	7.20414e-13	4.91289e-09	4.91289e-09	1.57591e-10	4.91289e-09	1.57591e-10	0.000394146	4.05709e-07	7.20414e-13	4.91289e-09	4.91289e-09	1.57591e-10	4.91289e-09	1.57591e-10	4.05709e-07	4.05709e-07	7.20414e-13	4.91289e-09	4.91289e-09	4.77473e-06	4.91289e-09	4.77473e-06	2.31087e-14	5.94921e-11	5.94921e-11	4.91289e-09	4.91289e-09	4.77473e-06	4.91289e-09	4.77473e-06	2.31087e-14	7.20414e-13	5.94921e-11	4.91289e-09	4.91289e-09	4.77473e-06	4.91289e-09	4.77473e-06	2.31087e-14	7.20414e-13	5.94921e-11	4.91289e-09	4.91289e-09	4.77473e-06	4.91289e-09	4.77473e-06	2.31087e-14	7.20414e-13	5.94921e-11	4.91289e-09	4.91289e-09	4.77473e-06	4.91289e-09	4.77473e-06	1.57591e-10	7.20414e-13	5.94921e-11	4.91289e-09	4.91289e-09	4.77473e-06	4.91289e-09	4.77473e-06	4.91289e-09	7.20414e-13	5.94921e-11	4.91289e-09	4.91289e-09	1.5316e-07	4.91289e-09	1.5316e-07	4.05709e-07	5.94921e-11	5.94921e-11	4.91289e-09	4.91289e-09	1.5316e-07	4.91289e-09	1.5316e-07	4.05709e-07	5.94921e-11	5.94921e-11	4.91289e-09	4.91289e-09	1.5316e-07	4.91289e-09	1.5316e-07	4.05709e-07	5.94921e-11	5.94921e-11	4.91289e-09	4.91289e-09	1.5316e-07	4.91289e-09	1.5316e-07	4.05709e-07	5.94921e-11	5.94921e-11	4.91289e-09	4.91289e-09	1.5316e-07	4.91289e-09	1.5316e-07	4.91289e-09	5.94921e-11	5.94921e-11	4.91289e-09	4.91289e-09	1.5316e-07	4.91289e-09	1.5316e-07	4.91289e-09	5.94921e-11	5.94921e-11	0.061964	0.061964	1.5316e-07	4.91289e-09	1.5316e-07	4.91289e-09	5.94921e-11	5.94921e-11	0.061964	0.061964	1.5316e-07	4.91289e-09	1.5316e-07	4.91289e-09	5.94921e-11	5.94921e-11	0.061964	0.061964	1.5316e-07	4.91289e-09	1.5316e-07	4.91289e-09	5.94921e-11	5.94921e-11	0.061964	0.061964	1.5316e-07	4.91289e-09	1.5316e-07	4.91289e-09	5.94921e-11	5.94921e-11	4.91289e-09	4.91289e-09	1.5316e-07	4.91289e-09	1.5316e-07	4.91289e-09	5.94921e-11	5.94921e-11	4.91289e-09	4.91289e-09	1.5316e-07	4.91289e-09	1.5316e-07	4.91289e-09	5.94921e-11	5.94921e-11	1.33982e-12	1.33982e-12	1.5316e-07	4.91289e-09	1.5316e-07	4.91289e-09	5.94921e-11	5.94921e-11	1.33982e-12	1.33982e-12	1.5316e-07	4.91289e-09	1.5316e-07	4.91289e-09	5.94921e-11	5.94921e-11	1.33982e-12	1.33982e-12	1.5316e-07	4.91289e-09	1.5316e-07	4.91289e-09	5.94921e-11	5.94921e-11	1.33982e-12	1.33982e-12	1.5316e-07	4.91289e-09	1.5316e-07	4.91289e-09	5.94921e-11	5.94921e-11	0	0	0	0	0	0	0	0	0.0266318	0.0266318	0.0266318	0.0266318	0.0266318	0.0266318	0.0266318	0.0266318	0.0266318	0.0266318	0.0266318	0.0266318	0.0266318	0.0266318	0.0266318	0.0266318	0.0266318	0.0266318	0.0266318	0.0266318	0.0266318	0.0266318	0.0266318	0.0266318	1.18613e-08	1.18613e-08	1.18613e-08	1.18613e-08	1.18613e-08	1.18613e-08	1.18613e-08	1.18613e-08	1.18613e-08	1.18613e-08	1.18613e-08	1.18613e-08	1.18613e-08	1.18613e-08	1.18613e-08	1.18613e-08	1.18613e-08	1.18613e-08	1.18613e-08	1.18613e-08	1.18613e-08	1.18613e-08	1.18613e-08	1.18613e-08	1.18613e-08	1.18613e-08	1.18613e-08	1.18613e-08	1.18613e-08	1.18613e-08	1.18613e-08	1.18613e-08	1.18613e-08	1.18613e-08	1.18613e-08	1.18613e-08	1.18613e-08	1.18613e-08	1.18613e-08	1.18613e-08	1.18613e-08	1.18613e-08	1.18613e-08	1.18613e-08	1.18613e-08	1.18613e-08	1.18613e-08	1.18613e-08	2.04916e-05	2.57075e-05	2.04916e-05	0.000263055	0.000263055	0.0266318	0.999879	0.0266318	2.04916e-05	2.57075e-05	2.04916e-05	0.000263055	0.000263055	0.0266318	0.999879	0.0266318	2.04916e-05	2.57075e-05	2.04916e-05	0.000263055	0.000263055	0.0266318	0.999879	0.0266318	2.04916e-05	2.57075e-05	2.04916e-05	0.000263055	0.000263055	0.0266318	0.999879	0.0266318	2.04916e-05	2.57075e-05	2.04916e-05	0.000263055	0.000263055	0.0266318	0.999879	0.0266318	1.80145e-05	1.80145e-05	1.80145e-05	1.80145e-05	1.80145e-05	1.80145e-05	1.80145e-05	1.80145e-05	1.80145e-05	1.80145e-05	1.80145e-05	1.80145e-05	1.80145e-05	1.80145e-05	1.80145e-05	1.80145e-05	1.80145e-05	1.80145e-05	1.80145e-05	1.80145e-05	1.80145e-05	1.80145e-05	1.80145e-05	1.80145e-05	1.80145e-05	1.80145e-05	0.000465136	1.80145e-05	0.000465136	1.33982e-12	1.33982e-12	1.30215e-09	1.80145e-05	1.80145e-05	0.000465136	1.80145e-05	0.000465136	1.33982e-12	1.33982e-12	1.30215e-09	1.80145e-05	1.80145e-05	0.000465136	1.80145e-05	0.000465136	1.33982e-12	1.33982e-12	1.30215e-09	1.80145e-05	1.80145e-05	0.000465136	1.80145e-05	0.000465136	1.33982e-12	1.33982e-12	1.30215e-09	1.80145e-05	1.80145e-05	1.80145e-05	1.80145e-05	1.80145e-05	0.000465136	1.33982e-12	1.33982e-12	1.80145e-05	1.80145e-05	1.80145e-05	1.80145e-05	1.80145e-05	0.000465136	1.80145e-05	1.33982e-12	1.80145e-05	1.80145e-05	3.54446e-06	1.80145e-05	3.54446e-06	0.630501	0.061964	1.57591e-10	1.80145e-05	1.80145e-05	3.54446e-06	1.80145e-05	3.54446e-06	0.630501	0.061964	1.57591e-10	1.80145e-05	1.80145e-05	3.54446e-06	1.80145e-05	3.54446e-06	0.630501	0.061964	1.57591e-10	1.80145e-05	1.80145e-05	3.54446e-06	1.80145e-05	3.54446e-06	0.061964	0.061964	1.57591e-10	1.80145e-05	1.80145e-05	0.000465136	1.80145e-05	0.000465136	2.63614e-13	4.91289e-09	4.91289e-09	1.80145e-05	1.80145e-05	0.000465136	1.80145e-05	0.000465136	2.63614e-13	1.33982e-12	4.91289e-09	1.80145e-05	1.80145e-05	0.000465136	1.80145e-05	0.000465136	2.63614e-13	1.33982e-12	4.91289e-09	1.80145e-05	1.80145e-05	0.000465136	1.80145e-05	0.000465136	2.63614e-13	1.33982e-12	4.91289e-09	1.80145e-05	1.80145e-05	0.000465136	1.80145e-05	0.000465136	2.56203e-10	1.33982e-12	4.91289e-09	1.80145e-05	1.80145e-05	0.000465136	1.80145e-05	0.000465136	1.30215e-09	1.33982e-12	4.91289e-09	1.80145e-05	1.80145e-05	9.15515e-05	1.80145e-05	9.15515e-05	4.77473e-06	4.91289e-09	4.91289e-09	1.80145e-05	1.80145e-05	9.15515e-05	1.80145e-05	9.15515e-05	4.77473e-06	4.91289e-09	4.91289e-09	1.80145e-05	1.80145e-05	9.15515e-05	1.80145e-05	9.15515e-05	4.77473e-06	4.91289e-09	4.91289e-09	1.80145e-05	1.80145e-05	9.15515e-05	1.80145e-05	9.15515e-05	4.77473e-06	4.91289e-09	4.91289e-09	1.80145e-05	1.80145e-05	9.15515e-05	1.80145e-05	9.15515e-05	1.5316e-07	4.91289e-09	4.91289e-09	1.80145e-05	1.80145e-05	9.15515e-05	1.80145e-05	9.15515e-05	1.5316e-07	4.91289e-09	4.91289e-09	0.391229	0.391229	9.15515e-05	1.80145e-05	9.15515e-05	1.5316e-07	4.91289e-09	4.91289e-09	0.391229	0.391229	9.15515e-05	1.80145e-05	9.15515e-05	1.5316e-07	4.91289e-09	4.91289e-09	0.391229	0.391229	9.15515e-05	1.80145e-05	9.15515e-05	1.5316e-07	4.91289e-09	4.91289e-09	0.391229	0.391229	9.15515e-05	1.80145e-05	9.15515e-05	1.5316e-07	4.91289e-09	4.91289e-09	1.80145e-05	1.80145e-05	9.15515e-05	1.80145e-05	9.15515e-05	1.5316e-07	4.91289e-09	4.91289e-09	1.80145e-05	1.80145e-05	9.15515e-05	1.80145e-05	9.15515e-05	1.5316e-07	4.91289e-09	4.91289e-09	9.53794e-08	9.53794e-08	9.15515e-05	1.80145e-05	9.15515e-05	1.5316e-07	4.91289e-09	4.91289e-09	9.53794e-08	9.53794e-08	9.15515e-05	1.80145e-05	9.15515e-05	1.5316e-07	4.91289e-09	4.91289e-09	9.53794e-08	9.53794e-08	9.15515e-05	1.80145e-05	9.15515e-05	1.5316e-07	4.91289e-09	4.91289e-09	9.53794e-08	9.53794e-08	9.15515e-05	1.80145e-05	9.15515e-05	1.5316e-07	4.91289e-09	4.91289e-09	0	0	0	0	0	0	0	0	0.0266318	0.0266318	0.0266318	0.0266318	0.0266318	0.0266318	0.0266318	0.0266318	0.0266318	0.0266318	0.0266318	0.0266318	0.0266318	0.0266318	0.0266318	0.0266318	0.0266318	0.0266318	0.0266318	0.0266318	0.0266318	0.0266318	0.0266318	0.0266318	0.00042296	0.00042296	0.00042296	0.00042296	0.00042296	0.00042296	0.00042296	0.00042296	0.00042296	0.00042296	0.00042296	0.00042296	0.00042296	0.00042296	0.00042296	0.00042296	0.00042296	0.00042296	0.00042296	0.00042296	0.00042296	0.00042296	0.00042296	0.00042296	0.00042296	0.00042296	0.00042296	0.00042296	0.00042296	0.00042296	0.00042296	0.00042296	0.00042296	0.00042296	0.00042296	0.00042296	0.00042296	0.00042296	0.00042296	0.00042296	0.00042296	0.00042296	0.00042296	0.00042296	0.00042296	0.00042296	0.00042296	0.00042296	0.00343506	0.003515	0.00343506	0.00722157	0.00722157	0.504157	0.999947	0.504157	0.00343506	0.003515	0.00343506	0.00722157	0.00722157	0.504157	0.999947	0.504157	0.00343506	0.003515	0.00343506	0.00722157	0.00722157	0.504157	0.999947	0.504157	0.00343506	0.003515	0.00343506	0.00722157	0.00722157	0.504157	0.999947	0.504157	0.00343506	0.003515	0.00343506	0.00722157	0.00722157	0.504157	0.999947	0.504157	0.003391	0.003391	0.003391	0.003391	0.003391	0.003391	0.003391	0.003391	0.003391	0.003391	0.003391	0.003391	0.003391	0.003391	0.003391	0.003391	0.003391	0.003391	0.003391	0.003391	0.003391	0.003391	0.003391	0.003391	0.003391	0.003391	0.00853898	0.003391	0.00853898	9.53794e-08	9.53794e-08	2.4638e-06	0.003391	0.003391	0.00853898	0.003391	0.00853898	9.53794e-08	9.53794e-08	2.4638e-06	0.003391	0.003391	0.00853898	0.003391	0.00853898	9.53794e-08	9.53794e-08	2.4638e-06	0.003391	0.003391	0.00853898	0.003391	0.00853898	9.53794e-08	9.53794e-08	2.4638e-06	0.003391	0.003391	0.003391	0.003391	0.003391	0.00853898	9.53794e-08	9.53794e-08	0.003391	0.003391	0.003391	0.003391	0.003391	0.00853898	0.003391	9.53794e-08	0.003391	0.003391	0.00213408	0.003391	0.00213408	0.619293	0.391229	3.54446e-06	0.003391	0.003391	0.00213408	0.003391	0.00213408	0.619293	0.391229	3.54446e-06	0.003391	0.003391	0.00213408	0.003391	0.00213408	0.619293	0.391229	3.54446e-06	0.003391	0.003391	0.00213408	0.003391	0.00213408	0.391229	0.391229	3.54446e-06	0.003391	0.003391	0.00853898	0.003391	0.00853898	5.99502e-08	1.80145e-05	1.80145e-05	0.003391	0.003391	0.00853898	0.003391	0.00853898	5.99502e-08	9.53794e-08	1.80145e-05	0.003391	0.003391	0.00853898	0.003391	0.00853898	5.99502e-08	9.53794e-08	1.80145e-05	0.003391	0.003391	0.00853898	0.003391	0.00853898	5.99502e-08	9.53794e-08	1.80145e-05	0.003391	0.003391	0.00853898	0.003391	0.00853898	1.54861e-06	9.53794e-08	1.80145e-05	0.003391	0.003391	0.00853898	0.003391	0.00853898	2.4638e-06	9.53794e-08	1.80145e-05	0.003391	0.003391	0.00538421	0.003391	0.00538421	0.000465136	1.80145e-05	1.80145e-05	0.003391	0.003391	0.00538421	0.003391	0.00538421	0.000465136	1.80145e-05	1.80145e-05	0.003391	0.003391	0.00538421	0.003391	0.00538421	0.000465136	1.80145e-05	1.80145e-05	0.003391	0.003391	0.00538421	0.003391	0.00538421	0.000465136	1.80145e-05	1.80145e-05	0.003391	0.003391	0.00538421	0.003391	0.00538421	9.15515e-05	1.80145e-05	1.80145e-05	0.003391	0.003391	0.00538421	0.003391	0.00538421	9.15515e-05	1.80145e-05	1.80145e-05	0.0975003	0.0975003	0.00538421	0.003391	0.00538421	9.15515e-05	1.80145e-05	1.80145e-05	0.0975003	0.0975003	0.00538421	0.003391	0.00538421	9.15515e-05	1.80145e-05	1.80145e-05	0.0975003	0.0975003	0.00538421	0.003391	0.00538421	9.15515e-05	1.80145e-05	1.80145e-05	0.0975003	0.0975003	0.00538421	0.003391	0.00538421	9.15515e-05	1.80145e-05	1.80145e-05	0.003391	0.003391	0.00538421	0.003391	0.00538421	9.15515e-05	1.80145e-05	1.80145e-05	0.003391	0.003391	0.00538421	0.003391	0.00538421	9.15515e-05	1.80145e-05	1.80145e-05	0.00060348	0.00060348	0.00538421	0.003391	0.00538421	9.15515e-05	1.80145e-05	1.80145e-05	0.00060348	0.00060348	0.00538421	0.003391	0.00538421	9.15515e-05	1.80145e-05	1.80145e-05	0.00060348	0.00060348	0.00538421	0.003391	0.00538421	9.15515e-05	1.80145e-05	1.80145e-05	0.00060348	0.00060348	0.00538421	0.003391	0.00538421	9.15515e-05	1.80145e-05	1.80145e-05	0	0	0	0	0	0	0	0	0.0266318	0.0266318	0.0266318	0.0266318	0.0266318	0.0266318	0.0266318	0.0266318	0.0266318	0.0266318	0.0266318	0.0266318	0.0266318	0.0266318	0.0266318	0.0266318	0.0266318	0.0266318	0.0266318	0.0266318	0.0266318	0.0266318	0.0266318	0.0266318	0.0132569	0.0132569	0.0132569	0.0132569	0.0132569	0.0132569	0.0132569	0.0132569	0.0132569	0.0132569	0.0132569	0.0132569	0.0132569	0.0132569	0.0132569	0.0132569	0.0132569	0.0132569	0.0132569	0.0132569	0.0132569	0.0132569	0.0132569	0.0132569	0.0132569	0.0132569	0.0132569	0.0132569	0.0132569	0.0132569	0.0132569	0.0132569	0.0132569	0.0132569	0.0132569	0.0132569	0.0132569	0.0132569	0.0132569	0.0132569	0.0132569	0.0132569	0.0132569	0.0132569	0.0132569	0.0132569	0.0132569	0.0132569	0.018826	0.0188515	0.018826	0.0213435	0.0213435	0.218772	0.966798	0.218772	0.018826	0.0188515	0.018826	0.0213435	0.0213435	0.218772	0.966798	0.218772	0.018826	0.0188515	0.018826	0.0213435	0.0213435	0.218772	0.966798	0.218772	0.018826	0.0188515	0.018826	0.0213435	0.0213435	0.218772	0.966798	0.218772	0.018826	0.0188515	0.018826	0.0213435	0.0213435	0.218772	0.966798	0.218772	0.0188119	0.0188119	0.0188119	0.0188119	0.0188119	0.0188119	0.0188119	0.0188119	0.0188119	0.0188119	0.0188119	0.0188119	0.0188119	0.0188119	0.0188119	0.0188119	0.0188119	0.0188119	0.0188119	0.0188119	0.0188119	0.0188119	0.0188119	0.0188119	0.0188119	0.0188119	0.0219882	0.0188119	0.0219882	0.00060348	0.00060348	0.00152612	0.0188119	0.0188119	0.0219882	0.0188119	0.0219882	0.00060348	0.00060348	0.00152612	0.0188119	0.0188119	0.0219882	0.0188119	0.0219882	0.00060348	0.00060348	0.00152612	0.0188119	0.0188119	0.0219882	0.0188119	0.0219882	0.00060348	0.00060348	0.00152612	0.0188119	0.0188119	0.0188119	0.0188119	0.0188119	0.0219882	0.00060348	0.00060348	0.0188119	0.0188119	0.0188119	0.0188119	0.0188119	0.0219882	0.0188119	0.00060348	0.0188119	0.0188119	0.0173971	0.0188119	0.0173971	0.11244	0.0975003	0.00213408	0.0188119	0.0188119	0.0173971	0.0188119	0.0173971	0.11244	0.0975003	0.00213408	0.0188119	0.0188119	0.0173971	0.0188119	0.0173971	0.11244	0.0975003	0.00213408	0.0188119	0.0188119	0.0173971	0.0188119	0.0173971	0.0975003	0.0975003	0.00213408	0.0188119	0.0188119	0.0219882	0.0188119	0.0219882	0.000557315	0.003391	0.003391	0.0188119	0.0188119	0.0219882	0.0188119	0.0219882	0.000557315	0.00060348	0.003391	0.0188119	0.0188119	0.0219882	0.0188119	0.0219882	0.000557315	0.00060348	0.003391	0.0188119	0.0188119	0.0219882	0.0188119	0.0219882	0.000557315	0.00060348	0.003391	0.0188119	0.0188119	0.0219882	0.0188119	0.0219882	0.00140948	0.00060348	0.003391	0.0188119	0.0188119	0.0219882	0.0188119	0.0219882	0.00152612	0.00060348	0.003391	0.0188119	0.0188119	0.0203394	0.0188119	0.0203394	0.00853898	0.003391	0.003391	0.0188119	0.0188119	0.0203394	0.0188119	0.0203394	0.00853898	0.003391	0.003391	0.0188119	0.0188119	0.0203394	0.0188119	0.0203394	0.00853898	0.003391	0.003391	0.0188119	0.0188119	0.0203394	0.0188119	0.0203394	0.00853898	0.003391	0.003391	0.0188119	0.0188119	0.0203394	0.0188119	0.0203394	0.00538421	0.003391	0.003391	0.0188119	0.0188119	0.0203394	0.0188119	0.0203394	0.00538421	0.003391	0.003391	0.0350563	0.0350563	0.0203394	0.0188119	0.0203394	0.00538421	0.003391	0.003391	0.0350563	0.0350563	0.0203394	0.0188119	0.0203394	0.00538421	0.003391	0.003391	0.0350563	0.0350563	0.0203394	0.0188119	0.0203394	0.00538421	0.003391	0.003391	0.0350563	0.0350563	0.0203394	0.0188119	0.0203394	0.00538421	0.003391	0.003391	0.0188119	0.0188119	0.0203394	0.0188119	0.0203394	0.00538421	0.003391	0.003391	0.0188119	0.0188119	0.0203394	0.0188119	0.0203394	0.00538421	0.003391	0.003391	0.0137367	0.0137367	0.0203394	0.0188119	0.0203394	0.00538421	0.003391	0.003391	0.0137367	0.0137367	0.0203394	0.0188119	0.0203394	0.00538421	0.003391	0.003391	0.0137367	0.0137367	0.0203394	0.0188119	0.0203394	0.00538421	0.003391	0.003391	0.0137367	0.0137367	0.0203394	0.0188119	0.0203394	0.00538421	0.003391	0.003391	0	0	0	0	0	0	0	0	0.0266318	0.0266318	0.0266318	0.0266318	0.0266318	0.0266318	0.0266318	0.0266318	0.0266318	0.0266318	0.0266318	0.0266318	0.0266318	0.0266318	0.0266318	0.0266318	0.0266318	0.0266318	0.0266318	0.0266318	0.0266318	0.0266318	0.0266318	0.0266318	0.0248258	0.0248258	0.0248258	0.0248258	0.0248258	0.0248258	0.0248258	0.0248258	0.0248258	0.0248258	0.0248258	0.0248258	0.0248258	0.0248258	0.0248258	0.0248258	0.0248258	0.0248258	0.0248258	0.0248258	0.0248258	0.0248258	0.0248258	0.0248258	0.0248258	0.0248258	0.0248258	0.0248258	0.0248258	0.0248258	0.0248258	0.0248258	0.0248258	0.0248258	0.0248258	0.0248258	0.0248258	0.0248258	0.0248258	0.0248258	0.0248258	0.0248258	0.0248258	0.0248258	0.0248258	0.0248258	0.0248258	0.0248258	0.025714	0.0257152	0.025714	0.0260399	0.0260399	0.0534085	0.175069	0.0534085	0.025714	0.0257152	0.025714	0.0260399	0.0260399	0.0534085	0.175069	0.0534085	0.025714	0.0257152	0.025714	0.0260399	0.0260399	0.0534085	0.175069	0.0534085	0.025714	0.0257152	0.025714	0.0260399	0.0260399	0.0534085	0.175069	0.0534085	0.025714	0.0257152	0.025714	0.0260399	0.0260399	0.0534085	0.175069	0.0534085	0.0257134	0.0257134	0.0257134	0.0257134	0.0257134	0.0257134	0.0257134	0.0257134	0.0257134	0.0257134	0.0257134	0.0257134	0.0257134	0.0257134	0.0257134	0.0257134	0.0257134	0.0257134	0.0257134	0.0257134	0.0257134	0.0257134	0.0257134	0.0257134	0.0257134	0.0257134	0.0261236	0.0257134	0.0261236	0.0137367	0.0137367	0.0160701	0.0257134	0.0257134	0.0261236	0.0257134	0.0261236	0.0137367	0.0137367	0.0160701	0.0257134	0.0257134	0.0261236	0.0257134	0.0261236	0.0137367	0.0137367	0.0160701	0.0257134	0.0257134	0.0261236	0.0257134	0.0261236	0.0137367	0.0137367	0.0160701	0.0257134	0.0257134	0.0257134	0.0257134	0.0257134	0.0261236	0.0137367	0.0137367	0.0257134	0.0257134	0.0257134	0.0257134	0.0257134	0.0261236	0.0257134	0.0137367	0.0257134	0.0257134	0.0255106	0.0257134	0.0255106	0.0356101	0.0350563	0.0173971	0.0257134	0.0257134	0.0255106	0.0257134	0.0255106	0.0356101	0.0350563	0.0173971	0.0257134	0.0257134	0.0255106	0.0257134	0.0255106	0.0356101	0.0350563	0.0173971	0.0257134	0.0257134	0.0255106	0.0257134	0.0255106	0.0350563	0.0350563	0.0173971	0.0257134	0.0257134	0.0261236	0.0257134	0.0261236	0.0136271	0.0188119	0.0188119	0.0257134	0.0257134	0.0261236	0.0257134	0.0261236	0.0136271	0.0137367	0.0188119	0.0257134	0.0257134	0.0261236	0.0257134	0.0261236	0.0136271	0.0137367	0.0188119	0.0257134	0.0257134	0.0261236	0.0257134	0.0261236	0.0136271	0.0137367	0.0188119	0.0257134	0.0257134	0.0261236	0.0257134	0.0261236	0.0159421	0.0137367	0.0188119	0.0257134	0.0257134	0.0261236	0.0257134	0.0261236	0.0160701	0.0137367	0.0188119	0.0257134	0.0257134	0.0259177	0.0257134	0.0259177	0.0219882	0.0188119	0.0188119	0.0257134	0.0257134	0.0259177	0.0257134	0.0259177	0.0219882	0.0188119	0.0188119	0.0257134	0.0257134	0.0259177	0.0257134	0.0259177	0.0219882	0.0188119	0.0188119	0.0257134	0.0257134	0.0259177	0.0257134	0.0259177	0.0219882	0.0188119	0.0188119	0.0257134	0.0257134	0.0259177	0.0257134	0.0259177	0.0203394	0.0188119	0.0188119	0.0257134	0.0257134	0.0259177	0.0257134	0.0259177	0.0203394	0.0188119	0.0188119	0.0274674	0.0274674	0.0259177	0.0257134	0.0259177	0.0203394	0.0188119	0.0188119	0.0274674	0.0274674	0.0259177	0.0257134	0.0259177	0.0203394	0.0188119	0.0188119	0.0274674	0.0274674	0.0259177	0.0257134	0.0259177	0.0203394	0.0188119	0.0188119	0.0274674	0.0274674	0.0259177	0.0257134	0.0259177	0.0203394	0.0188119	0.0188119	0.0257134	0.0257134	0.0259177	0.0257134	0.0259177	0.0203394	0.0188119	0.0188119	0.0257134	0.0257134	0.0259177	0.0257134	0.0259177	0.0203394	0.0188119	0.0188119	0.0248777	0.0248777	0.0259177	0.0257134	0.0259177	0.0203394	0.0188119	0.0188119	0.0248777	0.0248777	0.0259177	0.0257134	0.0259177	0.0203394	0.0188119	0.0188119	0.0248777	0.0248777	0.0259177	0.0257134	0.0259177	0.0203394	0.0188119	0.0188119	0.0248777	0.0248777	0.0259177	0.0257134	0.0259177	0.0203394	0.0188119	0.0188119	0	0	0	0	0	0	0	0	0.0266318	0.0266318	0.0266318	0.0266318	0.0266318	0.0266318	0.0266318	0.0266318	0.0266318	0.0266318	0.0266318	0.0266318	0.0266318	0.0266318	0.0266318	0.0266318	0.0266318	0.0266318	0.0266318	0.0266318	0.0266318	0.0266318	0.0266318	0.0266318	0.0252222	0.0252222	0.0252222	0.0252222	0.0252222	0.0252222	0.0252222	0.0252222	0.0252222	0.0252222	0.0252222	0.0252222	0.0252222	0.0252222	0.0252222	0.0252222	0.0252222	0.0252222	0.0252222	0.0252222	0.0252222	0.0252222	0.0252222	0.0252222	0.0252222	0.0252222	0.0252222	0.0252222	0.0252222	0.0252222	0.0252222	0.0252222	0.0252222	0.0252222	0.0252222	0.0252222	0.0252222	0.0252222	0.0252222	0.0252222	0.0252222	0.0252222	0.0252222	0.0252222	0.0252222	0.0252222	0.0252222	0.0252222	0.0319094	0.118539	0.118539	0.0260084	0.0266318	0.0259179	0.0259191	0.0259191	0.0319094	0.118539	0.118539	0.0260084	0.0266318	0.0259179	0.0259191	0.0259191	0.0319094	0.118539	0.118539	0.0260084	0.0266318	0.0259179	0.0259191	0.0259191	0.0319094	0.118539	0.118539	0.0260084	0.0266318	0.0259179	0.0259191	0.0259191	0.0319094	0.118539	0.118539	0.0260084	0.0266318	0.0259179	0.0259191	0.0259191	0.0259177	0.0259177	0.0259177	0.0259177	0.0259177	0.0259177	0.0259177	0.0259177	0.0259177	0.0259177	0.0259177	0.0259177	0.0259177	0.0259177	0.0259177	0.0259177	0.0259177	0.0259177	0.0259177	0.0259177	0.0259177	0.0259177	0.0259177	0.0259177	0.0259177	0.0259177	0.0255106	0.0259177	0.0255106	0.0272771	0.0272771	0.0272512	0.0259177	0.0259177	0.0255106	0.0259177	0.0255106	0.0272771	0.0272771	0.0272512	0.0259177	0.0259177	0.0255106	0.0259177	0.0255106	0.0272771	0.0272771	0.0272512	0.0259177	0.0259177	0.0255106	0.0259177	0.0255106	0.0272771	0.0272771	0.0272512	0.0259177	0.0259177	0.0259177	0.0259177	0.0259177	0.0266838	0.0272771	0.0272771	0.0259177	0.0259177	0.0259177	0.0259177	0.0259177	0.0266838	0.0259177	0.0272771	0.0259177	0.0259177	0.0261236	0.0259177	0.0261236	0.0260103	0.025263	0.0266015	0.0259177	0.0259177	0.0261236	0.0259177	0.0261236	0.0260103	0.025263	0.0266015	0.0259177	0.0259177	0.0261236	0.0259177	0.0261236	0.0260103	0.025263	0.0266015	0.0259177	0.0259177	0.0261236	0.0259177	0.0261236	0.025263	0.025263	0.0266015	0.0259177	0.0259177	0.0255106	0.0259177	0.0255106	0.0268829	0.0265889	0.0265889	0.0259177	0.0259177	0.0255106	0.0259177	0.0255106	0.0268829	0.0272771	0.0265889	0.0259177	0.0259177	0.0255106	0.0259177	0.0255106	0.0268829	0.0272771	0.0265889	0.0259177	0.0259177	0.0255106	0.0259177	0.0255106	0.0268829	0.0272771	0.0265889	0.0259177	0.0259177	0.0255106	0.0259177	0.0255106	0.0269297	0.0272771	0.0265889	0.0259177	0.0259177	0.0255106	0.0259177	0.0255106	0.0273245	0.0272771	0.0265889	0.0259177	0.0259177	0.0257134	0.0259177	0.0257134	0.0266352	0.0265889	0.0265889	0.0259177	0.0259177	0.0257134	0.0259177	0.0257134	0.0266352	0.0265889	0.0265889	0.0259177	0.0259177	0.0257134	0.0259177	0.0257134	0.0266352	0.0265889	0.0265889	0.0259177	0.0259177	0.0257134	0.0259177	0.0257134	0.0266352	0.0265889	0.0265889	0.0259177	0.0259177	0.0257134	0.0259177	0.0257134	0.0266121	0.0265889	0.0265889	0.0259177	0.0259177	0.0257134	0.0259177	0.0257134	0.0266121	0.0265889	0.0265889	0.0159421	0.0159421	0.0257134	0.0259177	0.0257134	0.0266121	0.0265889	0.0265889	0.0159421	0.0159421	0.0257134	0.0259177	0.0257134	0.0266121	0.0265889	0.0265889	0.0159421	0.0159421	0.0257134	0.0259177	0.0257134	0.0266121	0.0265889	0.0265889	0.0159421	0.0159421	0.0257134	0.0259177	0.0257134	0.0266121	0.0265889	0.0265889	0.0259177	0.0259177	0.0257134	0.0259177	0.0257134	0.0266121	0.0265889	0.0265889	0.0259177	0.0259177	0.0257134	0.0259177	0.0257134	0.0266121	0.0265889	0.0265889	0.0329743	0.0329743	0.0257134	0.0259177	0.0257134	0.0266121	0.0265889	0.0265889	0.0329743	0.0329743	0.0257134	0.0259177	0.0257134	0.0266121	0.0265889	0.0265889	0.0329743	0.0329743	0.0257134	0.0259177	0.0257134	0.0266121	0.0265889	0.0265889	0.0329743	0.0329743	0.0257134	0.0259177	0.0257134	0.0266121	0.0265889	0.0265889	0	0	0	0	0	0	0	0	0.0266318	0.0266318	0.0266318	0.0266318	0.0266318	0.0266318	0.0266318	0.0266318	0.0266318	0.0266318	0.0266318	0.0266318	0.0266318	0.0266318	0.0266318	0.0266318	0.0266318	0.0266318	0.0266318	0.0266318	0.0266318	0.0266318	0.0266318	0.0266318	0.0155101	0.0155101	0.0155101	0.0155101	0.0155101	0.0155101	0.0155101	0.0155101	0.0155101	0.0155101	0.0155101	0.0155101	0.0155101	0.0155101	0.0155101	0.0155101	0.0155101	0.0155101	0.0155101	0.0155101	0.0155101	0.0155101	0.0155101	0.0155101	0.0155101	0.0155101	0.0155101	0.0155101	0.0155101	0.0155101	0.0155101	0.0155101	0.0155101	0.0155101	0.0155101	0.0155101	0.0155101	0.0155101	0.0155101	0.0155101	0.0155101	0.0155101	0.0155101	0.0155101	0.0155101	0.0155101	0.0155101	0.0155101	0.042499	0.861191	0.861191	0.0210701	0.0266318	0.0203436	0.0203725	0.0203725	0.042499	0.861191	0.861191	0.0210701	0.0266318	0.0203436	0.0203725	0.0203725	0.042499	0.861191	0.861191	0.0210701	0.0266318	0.0203436	0.0203725	0.0203725	0.042499	0.861191	0.861191	0.0210701	0.0266318	0.0203436	0.0203725	0.0203725	0.042499	0.861191	0.861191	0.0210701	0.0266318	0.0203436	0.0203725	0.0203725	0.0203394	0.0203394	0.0203394	0.0203394	0.0203394	0.0203394	0.0203394	0.0203394	0.0203394	0.0203394	0.0203394	0.0203394	0.0203394	0.0203394	0.0203394	0.0203394	0.0203394	0.0203394	0.0203394	0.0203394	0.0203394	0.0203394	0.0203394	0.0203394	0.0203394	0.0203394	0.0173971	0.0203394	0.0173971	0.0329743	0.0329743	0.0324601	0.0203394	0.0203394	0.0173971	0.0203394	0.0173971	0.0329743	0.0329743	0.0324601	0.0203394	0.0203394	0.0173971	0.0203394	0.0173971	0.0329743	0.0329743	0.0324601	0.0203394	0.0203394	0.0173971	0.0203394	0.0173971	0.0329743	0.0329743	0.0324601	0.0203394	0.0203394	0.0203394	0.0203394	0.0203394	0.0271105	0.0329743	0.0329743	0.0203394	0.0203394	0.0203394	0.0203394	0.0203394	0.0271105	0.0203394	0.0329743	0.0203394	0.0203394	0.0219882	0.0203394	0.0219882	0.0212811	0.0159421	0.0261236	0.0203394	0.0203394	0.0219882	0.0203394	0.0219882	0.0212811	0.0159421	0.0261236	0.0203394	0.0203394	0.0219882	0.0203394	0.0219882	0.0212811	0.0159421	0.0261236	0.0203394	0.0203394	0.0219882	0.0203394	0.0219882	0.0159421	0.0159421	0.0261236	0.0203394	0.0203394	0.0173971	0.0203394	0.0173971	0.0285913	0.0259177	0.0259177	0.0203394	0.0203394	0.0173971	0.0203394	0.0173971	0.0285913	0.0329743	0.0259177	0.0203394	0.0203394	0.0173971	0.0203394	0.0173971	0.0285913	0.0329743	0.0259177	0.0203394	0.0203394	0.0173971	0.0203394	0.0173971	0.0285913	0.0329743	0.0259177	0.0203394	0.0203394	0.0173971	0.0203394	0.0173971	0.0294341	0.0329743	0.0259177	0.0203394	0.0203394	0.0173971	0.0203394	0.0173971	0.0339418	0.0329743	0.0259177	0.0203394	0.0203394	0.0188119	0.0203394	0.0188119	0.0266838	0.0259177	0.0259177	0.0203394	0.0203394	0.0188119	0.0203394	0.0188119	0.0266838	0.0259177	0.0259177	0.0203394	0.0203394	0.0188119	0.0203394	0.0188119	0.0266838	0.0259177	0.0259177	0.0203394	0.0203394	0.0188119	0.0203394	0.0188119	0.0266838	0.0259177	0.0259177	0.0203394	0.0203394	0.0188119	0.0203394	0.0188119	0.0262981	0.0259177	0.0259177	0.0203394	0.0203394	0.0188119	0.0203394	0.0188119	0.0262981	0.0259177	0.0259177	0.00140948	0.00140948	0.0188119	0.0203394	0.0188119	0.0262981	0.0259177	0.0259177	0.00140948	0.00140948	0.0188119	0.0203394	0.0188119	0.0262981	0.0259177	0.0259177	0.00140948	0.00140948	0.0188119	0.0203394	0.0188119	0.0262981	0.0259177	0.0259177	0.00140948	0.00140948	0.0188119	0.0203394	0.0188119	0.0262981	0.0259177	0.0259177	0.0203394	0.0203394	0.0188119	0.0203394	0.0188119	0.0262981	0.0259177	0.0259177	0.0203394	0.0203394	0.0188119	0.0203394	0.0188119	0.0262981	0.0259177	0.0259177	0.0737541	0.0737541	0.0188119	0.0203394	0.0188119	0.0262981	0.0259177	0.0259177	0.0737541	0.0737541	0.0188119	0.0203394	0.0188119	0.0262981	0.0259177	0.0259177	0.0737541	0.0737541	0.0188119	0.0203394	0.0188119	0.0262981	0.0259177	0.0259177	0.0737541	0.0737541	0.0188119	0.0203394	0.0188119	0.0262981	0.0259177	0.0259177	0	0	0	0	0	0	0	0	0.0266318	0.0266318	0.0266318	0.0266318	0.0266318	0.0266318	0.0266318	0.0266318	0.0266318	0.0266318	0.0266318	0.0266318	0.0266318	0.0266318	0.0266318	0.0266318	0.0266318	0.0266318	0.0266318	0.0266318	0.0266318	0.0266318	0.0266318	0.0266318	0.0010699	0.0010699	0.0010699	0.0010699	0.0010699	0.0010699	0.0010699	0.0010699	0.0010699	0.0010699	0.0010699	0.0010699	0.0010699	0.0010699	0.0010699	0.0010699	0.0010699	0.0010699	0.0010699	0.0010699	0.0010699	0.0010699	0.0010699	0.0010699	0.0010699	0.0010699	0.0010699	0.0010699	0.0010699	0.0010699	0.0010699	0.0010699	0.0010699	0.0010699	0.0010699	0.0010699	0.0010699	0.0010699	0.0010699	0.0010699	0.0010699	0.0010699	0.0010699	0.0010699	0.0010699	0.0010699	0.0010699	0.0010699	0.0266318	0.998967	0.998967	0.0066614	0.0266318	0.00540346	0.00553578	0.00553578	0.0266318	0.998967	0.998967	0.0066614	0.0266318	0.00540346	0.00553578	0.00553578	0.0266318	0.998967	0.998967	0.0066614	0.0266318	0.00540346	0.00553578	0.00553578	0.0266318	0.998967	0.998967	0.0066614	0.0266318	0.00540346	0.00553578	0.00553578	0.0266318	0.998967	0.998967	0.0066614	0.0266318	0.00540346	0.00553578	0.00553578	0.00538421	0.00538421	0.00538421	0.00538421	0.00538421	0.00538421	0.00538421	0.00538421	0.00538421	0.00538421	0.00538421	0.00538421	0.00538421	0.00538421	0.00538421	0.00538421	0.00538421	0.00538421	0.00538421	0.00538421	0.00538421	0.00538421	0.00538421	0.00538421	0.00538421	0.00538421	0.00213408	0.00538421	0.00213408	0.0737541	0.0737541	0.0635863	0.00538421	0.00538421	0.00213408	0.00538421	0.00213408	0.0737541	0.0737541	0.0635863	0.00538421	0.00538421	0.00213408	0.00538421	0.00213408	0.0737541	0.0737541	0.0635863	0.00538421	0.00538421	0.00213408	0.00538421	0.00213408	0.0737541	0.0737541	0.0635863	0.00538421	0.00538421	0.00538421	0.00538421	0.00538421	0.0293686	0.0737541	0.0737541	0.00538421	0.00538421	0.00538421	0.00538421	0.00538421	0.0293686	0.00538421	0.0737541	0.00538421	0.00538421	0.00853898	0.00538421	0.00853898	0.00782744	0.00140948	0.0219882	0.00538421	0.00538421	0.00853898	0.00538421	0.00853898	0.00782744	0.00140948	0.0219882	0.00538421	0.00538421	0.00853898	0.00538421	0.00853898	0.00782744	0.00140948	0.0219882	0.00538421	0.00538421	0.00853898	0.00538421	0.00853898	0.00140948	0.00140948	0.0219882	0.00538421	0.00538421	0.00213408	0.00538421	0.00213408	0.0325831	0.0203394	0.0203394	0.00538421	0.00538421	0.00213408	0.00538421	0.00213408	0.0325831	0.0737541	0.0203394	0.00538421	0.00538421	0.00213408	0.00538421	0.00213408	0.0325831	0.0737541	0.0203394	0.00538421	0.00538421	0.00213408	0.00538421	0.00213408	0.0325831	0.0737541	0.0203394	0.00538421	0.00538421	0.00213408	0.00538421	0.00213408	0.0432502	0.0737541	0.0203394	0.00538421	0.00538421	0.00213408	0.00538421	0.00213408	0.0965546	0.0737541	0.0203394	0.00538421	0.00538421	0.003391	0.00538421	0.003391	0.0271105	0.0203394	0.0203394	0.00538421	0.00538421	0.003391	0.00538421	0.003391	0.0271105	0.0203394	0.0203394	0.00538421	0.00538421	0.003391	0.00538421	0.003391	0.0271105	0.0203394	0.0203394	0.00538421	0.00538421	0.003391	0.00538421	0.003391	0.0271105	0.0203394	0.0203394	0.00538421	0.00538421	0.003391	0.00538421	0.003391	0.023488	0.0203394	0.0203394	0.00538421	0.00538421	0.003391	0.00538421	0.003391	0.023488	0.0203394	0.0203394	1.54861e-06	1.54861e-06	0.003391	0.00538421	0.003391	0.023488	0.0203394	0.0203394	1.54861e-06	1.54861e-06	0.003391	0.00538421	0.003391	0.023488	0.0203394	0.0203394	1.54861e-06	1.54861e-06	0.003391	0.00538421	0.003391	0.023488	0.0203394	0.0203394	1.54861e-06	1.54861e-06	0.003391	0.00538421	0.003391	0.023488	0.0203394	0.0203394	0.00538421	0.00538421	0.003391	0.00538421	0.003391	0.023488	0.0203394	0.0203394	0.00538421	0.00538421	0.003391	0.00538421	0.003391	0.023488	0.0203394	0.0203394	0.242457	0.242457	0.003391	0.00538421	0.003391	0.023488	0.0203394	0.0203394	0.242457	0.242457	0.003391	0.00538421	0.003391	0.023488	0.0203394	0.0203394	0.242457	0.242457	0.003391	0.00538421	0.003391	0.023488	0.0203394	0.0203394	0.242457	0.242457	0.003391	0.00538421	0.003391	0.023488	0.0203394	0.0203394	0	0	0	0	0	0	0	0	0.0266318	0.0266318	0.0266318	0.0266318	0.0266318	0.0266318	0.0266318	0.0266318	0.0266318	0.0266318	0.0266318	0.0266318	0.0266318	0.0266318	0.0266318	0.0266318	0.0266318	0.0266318	0.0266318	0.0266318	0.0266318	0.0266318	0.0266318	0.0266318	3.06399e-07	3.06399e-07	3.06399e-07	3.06399e-07	3.06399e-07	3.06399e-07	3.06399e-07	3.06399e-07	3.06399e-07	3.06399e-07	3.06399e-07	3.06399e-07	3.06399e-07	3.06399e-07	3.06399e-07	3.06399e-07	3.06399e-07	3.06399e-07	3.06399e-07	3.06399e-07	3.06399e-07	3.06399e-07	3.06399e-07	3.06399e-07	3.06399e-07	3.06399e-07	3.06399e-07	3.06399e-07	3.06399e-07	3.06399e-07	3.06399e-07	3.06399e-07	3.06399e-07	3.06399e-07	3.06399e-07	3.06399e-07	3.06399e-07	3.06399e-07	3.06399e-07	3.06399e-07	3.06399e-07	3.06399e-07	3.06399e-07	3.06399e-07	3.06399e-07	3.06399e-07	3.06399e-07	3.06399e-07	0.00073571	0.998043	0.998043	0.000195702	0.0266318	9.49107e-05	0.000120646	0.000120646	0.00073571	0.998043	0.998043	0.000195702	0.0266318	9.49107e-05	0.000120646	0.000120646	0.00073571	0.998043	0.998043	0.000195702	0.0266318	9.49107e-05	0.000120646	0.000120646	0.00073571	0.998043	0.998043	0.000195702	0.0266318	9.49107e-05	0.000120646	0.000120646	0.00073571	0.998043	0.998043	0.000195702	0.0266318	9.49107e-05	0.000120646	0.000120646	9.15515e-05	9.15515e-05	9.15515e-05	9.15515e-05	9.15515e-05	9.15515e-05	9.15515e-05	9.15515e-05	9.15515e-05	9.15515e-05	9.15515e-05	9.15515e-05	9.15515e-05	9.15515e-05	9.15515e-05	9.15515e-05	9.15515e-05	9.15515e-05	9.15515e-05	9.15515e-05	9.15515e-05	9.15515e-05	9.15515e-05	9.15515e-05	9.15515e-05	9.15515e-05	3.54446e-06	9.15515e-05	3.54446e-06	0.242457	0.242457	0.112251	9.15515e-05	9.15515e-05	3.54446e-06	9.15515e-05	3.54446e-06	0.242457	0.242457	0.112251	9.15515e-05	9.15515e-05	3.54446e-06	9.15515e-05	3.54446e-06	0.242457	0.242457	0.112251	9.15515e-05	9.15515e-05	3.54446e-06	9.15515e-05	3.54446e-06	0.242457	0.242457	0.112251	9.15515e-05	9.15515e-05	9.15515e-05	9.15515e-05	9.15515e-05	0.03691	0.242457	0.242457	9.15515e-05	9.15515e-05	9.15515e-05	9.15515e-05	9.15515e-05	0.03691	9.15515e-05	0.242457	9.15515e-05	9.15515e-05	0.000465136	9.15515e-05	0.000465136	0.00064779	1.54861e-06	0.00853898	9.15515e-05	9.15515e-05	0.000465136	9.15515e-05	0.000465136	0.00064779	1.54861e-06	0.00853898	9.15515e-05	9.15515e-05	0.000465136	9.15515e-05	0.000465136	0.00064779	1.54861e-06	0.00853898	9.15515e-05	9.15515e-05	0.000465136	9.15515e-05	0.000465136	1.54861e-06	1.54861e-06	0.00853898	9.15515e-05	9.15515e-05	3.54446e-06	9.15515e-05	3.54446e-06	0.0154028	0.00538421	0.00538421	9.15515e-05	9.15515e-05	3.54446e-06	9.15515e-05	3.54446e-06	0.0154028	0.242457	0.00538421	9.15515e-05	9.15515e-05	3.54446e-06	9.15515e-05	3.54446e-06	0.0154028	0.242457	0.00538421	9.15515e-05	9.15515e-05	3.54446e-06	9.15515e-05	3.54446e-06	0.0154028	0.242457	0.00538421	9.15515e-05	9.15515e-05	3.54446e-06	9.15515e-05	3.54446e-06	0.0804082	0.242457	0.00538421	9.15515e-05	9.15515e-05	3.54446e-06	9.15515e-05	3.54446e-06	0.641438	0.242457	0.00538421	9.15515e-05	9.15515e-05	1.80145e-05	9.15515e-05	1.80145e-05	0.0293686	0.00538421	0.00538421	9.15515e-05	9.15515e-05	1.80145e-05	9.15515e-05	1.80145e-05	0.0293686	0.00538421	0.00538421	9.15515e-05	9.15515e-05	1.80145e-05	9.15515e-05	1.80145e-05	0.0293686	0.00538421	0.00538421	9.15515e-05	9.15515e-05	1.80145e-05	9.15515e-05	1.80145e-05	0.0293686	0.00538421	0.00538421	9.15515e-05	9.15515e-05	1.80145e-05	9.15515e-05	1.80145e-05	0.0126365	0.00538421	0.00538421	9.15515e-05	9.15515e-05	1.80145e-05	9.15515e-05	1.80145e-05	0.0126365	0.00538421	0.00538421	2.56203e-10	2.56203e-10	1.80145e-05	9.15515e-05	1.80145e-05	0.0126365	0.00538421	0.00538421	2.56203e-10	2.56203e-10	1.80145e-05	9.15515e-05	1.80145e-05	0.0126365	0.00538421	0.00538421	2.56203e-10	2.56203e-10	1.80145e-05	9.15515e-05	1.80145e-05	0.0126365	0.00538421	0.00538421	2.56203e-10	2.56203e-10	1.80145e-05	9.15515e-05	1.80145e-05	0.0126365	0.00538421	0.00538421	9.15515e-05	9.15515e-05	1.80145e-05	9.15515e-05	1.80145e-05	0.0126365	0.00538421	0.00538421	9.15515e-05	9.15515e-05	1.80145e-05	9.15515e-05	1.80145e-05	0.0126365	0.00538421	0.00538421	0.0518947	0.0518947	1.80145e-05	9.15515e-05	1.80145e-05	0.0126365	0.00538421	0.00538421	0.0518947	0.0518947	1.80145e-05	9.15515e-05	1.80145e-05	0.0126365	0.00538421	0.00538421	0.0518947	0.0518947	1.80145e-05	9.15515e-05	1.80145e-05	0.0126365	0.00538421	0.00538421	0.0518947	0.0518947	1.80145e-05	9.15515e-05	1.80145e-05	0.0126365	0.00538421	0.00538421	0	0	0	0	0	0	0	0	0.0266318	0.0266318	0.0266318	0.0266318	0.0266318	0.0266318	0.0266318	0.0266318	0.0266318	0.0266318	0.0266318	0.0266318	0.0266318	0.0266318	0.0266318	0.0266318	0.0266318	0.0266318	0.0266318	0.0266318	0.0266318	0.0266318	0.0266318	0.0266318	8.57362e-13	8.57362e-13	8.57362e-13	8.57362e-13	8.57362e-13	8.57362e-13	8.57362e-13	8.57362e-13	8.57362e-13	8.57362e-13	8.57362e-13	8.57362e-13	8.57362e-13	8.57362e-13	8.57362e-13	8.57362e-13	8.57362e-13	8.57362e-13	8.57362e-13	8.57362e-13	8.57362e-13	8.57362e-13	8.57362e-13	8.57362e-13	8.57362e-13	8.57362e-13	8.57362e-13	8.57362e-13	8.57362e-13	8.57362e-13	8.57362e-13	8.57362e-13	8.57362e-13	8.57362e-13	8.57362e-13	8.57362e-13	8.57362e-13	8.57362e-13	8.57362e-13	8.57362e-13	8.57362e-13	8.57362e-13	8.57362e-13	8.57362e-13	8.57362e-13	8.57362e-13	8.57362e-13	8.57362e-13	7.74107e-07	0.0266318	0.0266318	7.74107e-07	0.0266318	1.89734e-07	7.74107e-07	7.74107e-07	7.74107e-07	0.0266318	0.0266318	7.74107e-07	0.0266318	1.89734e-07	7.74107e-07	7.74107e-07	7.74107e-07	0.0266318	0.0266318	7.74107e-07	0.0266318	1.89734e-07	7.74107e-07	7.74107e-07	7.74107e-07	0.0266318	0.0266318	7.74107e-07	0.0266318	1.89734e-07	7.74107e-07	7.74107e-07	7.74107e-07	0.0266318	0.0266318	7.74107e-07	0.0266318	1.89734e-07	7.74107e-07	7.74107e-07	1.5316e-07	1.5316e-07	1.5316e-07	1.5316e-07	1.5316e-07	1.5316e-07	1.5316e-07	1.5316e-07	1.5316e-07	1.5316e-07	1.5316e-07	1.5316e-07	1.5316e-07	1.5316e-07	1.5316e-07	1.5316e-07	1.5316e-07	1.5316e-07	1.5316e-07	1.5316e-07	1.5316e-07	1.5316e-07	1.5316e-07	1.5316e-07	1.5316e-07	1.5316e-07	1.57591e-10	1.5316e-07	1.57591e-10	0.0518947	0.0518947	0.00211443	1.5316e-07	1.5316e-07	1.57591e-10	1.5316e-07	1.57591e-10	0.0518947	0.0518947	0.00211443	1.5316e-07	1.5316e-07	1.57591e-10	1.5316e-07	1.57591e-10	0.0518947	0.0518947	0.00211443	1.5316e-07	1.5316e-07	1.57591e-10	1.5316e-07	1.57591e-10	0.0518947	0.0518947	0.00211443	1.5316e-07	1.5316e-07	1.5316e-07	1.5316e-07	1.5316e-07	0.0518947	0.0518947	0.0518947	1.5316e-07	1.5316e-07	1.5316e-07	1.5316e-07	1.5316e-07	0.0518947	1.5316e-07	0.0518947	1.5316e-07	1.5316e-07	4.77473e-06	1.5316e-07	4.77473e-06	9.15515e-05	2.56203e-10	0.000465136	1.5316e-07	1.5316e-07	4.77473e-06	1.5316e-07	4.77473e-06	9.15515e-05	2.56203e-10	0.000465136	1.5316e-07	1.5316e-07	4.77473e-06	1.5316e-07	4.77473e-06	9.15515e-05	2.56203e-10	0.000465136	1.5316e-07	1.5316e-07	4.77473e-06	1.5316e-07	4.77473e-06	2.56203e-10	2.56203e-10	0.000465136	1.5316e-07	1.5316e-07	1.57591e-10	1.5316e-07	1.57591e-10	9.15515e-05	9.15515e-05	9.15515e-05	1.5316e-07	1.5316e-07	1.57591e-10	1.5316e-07	1.57591e-10	9.15515e-05	0.0518947	9.15515e-05	1.5316e-07	1.5316e-07	1.57591e-10	1.5316e-07	1.57591e-10	9.15515e-05	0.0518947	9.15515e-05	1.5316e-07	1.5316e-07	1.57591e-10	1.5316e-07	1.57591e-10	9.15515e-05	0.0518947	9.15515e-05	1.5316e-07	1.5316e-07	1.57591e-10	1.5316e-07	1.57591e-10	0.03691	0.0518947	9.15515e-05	1.5316e-07	1.5316e-07	1.57591e-10	1.5316e-07	1.57591e-10	0.958178	0.0518947	9.15515e-05	1.5316e-07	1.5316e-07	4.91289e-09	1.5316e-07	4.91289e-09	0.03691	9.15515e-05	9.15515e-05	1.5316e-07	1.5316e-07	4.91289e-09	1.5316e-07	4.91289e-09	0.03691	9.15515e-05	9.15515e-05	1.5316e-07	1.5316e-07	4.91289e-09	1.5316e-07	4.91289e-09	0.03691	9.15515e-05	9.15515e-05	1.5316e-07	1.5316e-07	4.91289e-09	1.5316e-07	4.91289e-09	0.03691	9.15515e-05	9.15515e-05	1.5316e-07	1.5316e-07	4.91289e-09	1.5316e-07	4.91289e-09	0.00186973	9.15515e-05	9.15515e-05	1.5316e-07	1.5316e-07	4.91289e-09	1.5316e-07	4.91289e-09	0.00186973	9.15515e-05	9.15515e-05	1.57591e-10	1.57591e-10	4.91289e-09	1.5316e-07	4.91289e-09	0.00186973	9.15515e-05	9.15515e-05	1.57591e-10	1.57591e-10	4.91289e-09	1.5316e-07	4.91289e-09	0.00186973	9.15515e-05	9.15515e-05	1.57591e-10	1.57591e-10	4.91289e-09	1.5316e-07	4.91289e-09	0.00186973	9.15515e-05	9.15515e-05	1.57591e-10	1.57591e-10	4.91289e-09	1.5316e-07	4.91289e-09	0.00186973	9.15515e-05	9.15515e-05	1.5316e-07	1.5316e-07	4.91289e-09	1.5316e-07	4.91289e-09	0.00186973	9.15515e-05	9.15515e-05	1.5316e-07	1.5316e-07	4.91289e-09	1.5316e-07	4.91289e-09	0.00186973	9.15515e-05	9.15515e-05	4.77473e-06	4.77473e-06	4.91289e-09	1.5316e-07	4.91289e-09	0.00186973	9.15515e-05	9.15515e-05	4.77473e-06	4.77473e-06	4.91289e-09	1.5316e-07	4.91289e-09	0.00186973	9.15515e-05	9.15515e-05	4.77473e-06	4.77473e-06	4.91289e-09	1.5316e-07	4.91289e-09	0.00186973	9.15515e-05	9.15515e-05	4.77473e-06	4.77473e-06	4.91289e-09	1.5316e-07	4.91289e-09	0.00186973	9.15515e-05	9.15515e-05	0	0	0	0	0	0	0	0	0.0266318	0.0266318	0.0266318	0.0266318	0.0266318	0.0266318	0.0266318	0.0266318	0.0266318	0.0266318	0.0266318	0.0266318	0.0266318	0.0266318	0.0266318	0.0266318	0.0266318	0.0266318	0.0266318	0.0266318	0.0266318	0.0266318	0.0266318	0.0266318	8.82167e-16	8.82167e-16	8.82167e-16	8.82167e-16	8.82167e-16	8.82167e-16	8.82167e-16	8.82167e-16	8.82167e-16	8.82167e-16	8.82167e-16	8.82167e-16	8.82167e-16	8.82167e-16	8.82167e-16	8.82167e-16	8.82167e-16	8.82167e-16	8.82167e-16	8.82167e-16	8.82167e-16	8.82167e-16	8.82167e-16	8.82167e-16	8.82167e-16	8.82167e-16	8.82167e-16	8.82167e-16	8.82167e-16	8.82167e-16	8.82167e-16	8.82167e-16	8.82167e-16	8.82167e-16	8.82167e-16	8.82167e-16	8.82167e-16	8.82167e-16	8.82167e-16	8.82167e-16	8.82167e-16	8.82167e-16	8.82167e-16	8.82167e-16	8.82167e-16	8.82167e-16	8.82167e-16	8.82167e-16	1.0503e-08	1.4681e-06	1.4681e-06	3.95056e-08	0.0266318	1.0503e-08	1.4681e-06	1.4681e-06	1.0503e-08	1.4681e-06	1.4681e-06	3.95056e-08	0.0266318	1.0503e-08	1.4681e-06	1.4681e-06	1.0503e-08	1.4681e-06	1.4681e-06	3.95056e-08	0.0266318	1.0503e-08	1.4681e-06	1.4681e-06	1.0503e-08	1.4681e-06	1.4681e-06	3.95056e-08	0.0266318	1.0503e-08	1.4681e-06	1.4681e-06	1.0503e-08	1.4681e-06	1.4681e-06	3.95056e-08	0.0266318	1.0503e-08	1.4681e-06	1.4681e-06	4.91289e-09	4.91289e-09	4.91289e-09	4.91289e-09	4.91289e-09	4.91289e-09	4.91289e-09	4.91289e-09	4.91289e-09	4.91289e-09	4.91289e-09	4.91289e-09	4.91289e-09	4.91289e-09	4.91289e-09	4.91289e-09	4.91289e-09	4.91289e-09	4.91289e-09	4.91289e-09	4.91289e-09	4.91289e-09	4.91289e-09	4.91289e-09	4.91289e-09	4.91289e-09	7.20414e-13	4.91289e-09	7.20414e-13	4.77473e-06	4.77473e-06	4.91289e-09	4.91289e-09	4.91289e-09	7.20414e-13	4.91289e-09	7.20414e-13	4.77473e-06	4.77473e-06	4.91289e-09	4.91289e-09	4.91289e-09	7.20414e-13	4.91289e-09	7.20414e-13	4.77473e-06	4.77473e-06	4.91289e-09	4.91289e-09	4.91289e-09	7.20414e-13	4.91289e-09	7.20414e-13	4.77473e-06	4.77473e-06	4.91289e-09	4.91289e-09	4.91289e-09	4.91289e-09	4.91289e-09	4.91289e-09	0.061964	4.77473e-06	4.77473e-06	4.91289e-09	4.91289e-09	4.91289e-09	4.91289e-09	4.91289e-09	0.061964	4.91289e-09	4.77473e-06	4.91289e-09	4.91289e-09	4.05709e-07	4.91289e-09	4.05709e-07	0.00211443	1.57591e-10	4.77473e-06	4.91289e-09	4.91289e-09	4.05709e-07	4.91289e-09	4.05709e-07	0.00211443	1.57591e-10	4.77473e-06	4.91289e-09	4.91289e-09	4.05709e-07	4.91289e-09	4.05709e-07	0.00211443	1.57591e-10	4.77473e-06	4.91289e-09	4.91289e-09	4.05709e-07	4.91289e-09	4.05709e-07	1.57591e-10	1.57591e-10	4.77473e-06	4.91289e-09	4.91289e-09	7.20414e-13	4.91289e-09	7.20414e-13	1.30215e-09	1.5316e-07	1.5316e-07	4.91289e-09	4.91289e-09	7.20414e-13	4.91289e-09	7.20414e-13	1.30215e-09	4.77473e-06	1.5316e-07	4.91289e-09	4.91289e-09	7.20414e-13	4.91289e-09	7.20414e-13	1.30215e-09	4.77473e-06	1.5316e-07	4.91289e-09	4.91289e-09	7.20414e-13	4.91289e-09	7.20414e-13	1.30215e-09	4.77473e-06	1.5316e-07	4.91289e-09	4.91289e-09	7.20414e-13	4.91289e-09	7.20414e-13	0.000465136	4.77473e-06	1.5316e-07	4.91289e-09	4.91289e-09	7.20414e-13	4.91289e-09	7.20414e-13	0.630501	4.77473e-06	1.5316e-07	4.91289e-09	4.91289e-09	5.94921e-11	4.91289e-09	5.94921e-11	0.0518947	1.5316e-07	1.5316e-07	4.91289e-09	4.91289e-09	5.94921e-11	4.91289e-09	5.94921e-11	0.0518947	1.5316e-07	1.5316e-07	4.91289e-09	4.91289e-09	5.94921e-11	4.91289e-09	5.94921e-11	0.0518947	1.5316e-07	1.5316e-07	4.91289e-09	4.91289e-09	5.94921e-11	4.91289e-09	5.94921e-11	0.0518947	1.5316e-07	1.5316e-07	4.91289e-09	4.91289e-09	5.94921e-11	4.91289e-09	5.94921e-11	9.15515e-05	1.5316e-07	1.5316e-07	4.91289e-09	4.91289e-09	5.94921e-11	4.91289e-09	5.94921e-11	9.15515e-05	1.5316e-07	1.5316e-07	4.77473e-06	4.77473e-06	5.94921e-11	4.91289e-09	5.94921e-11	9.15515e-05	1.5316e-07	1.5316e-07	4.77473e-06	4.77473e-06	5.94921e-11	4.91289e-09	5.94921e-11	9.15515e-05	1.5316e-07	1.5316e-07	4.77473e-06	4.77473e-06	5.94921e-11	4.91289e-09	5.94921e-11	9.15515e-05	1.5316e-07	1.5316e-07	4.77473e-06	4.77473e-06	5.94921e-11	4.91289e-09	5.94921e-11	9.15515e-05	1.5316e-07	1.5316e-07	4.91289e-09	4.91289e-09	5.94921e-11	4.91289e-09	5.94921e-11	9.15515e-05	1.5316e-07	1.5316e-07	4.91289e-09	4.91289e-09	5.94921e-11	4.91289e-09	5.94921e-11	9.15515e-05	1.5316e-07	1.5316e-07	1.57591e-10	1.57591e-10	5.94921e-11	4.91289e-09	5.94921e-11	9.15515e-05	1.5316e-07	1.5316e-07	1.57591e-10	1.57591e-10	5.94921e-11	4.91289e-09	5.94921e-11	9.15515e-05	1.5316e-07	1.5316e-07	1.57591e-10	1.57591e-10	5.94921e-11	4.91289e-09	5.94921e-11	9.15515e-05	1.5316e-07	1.5316e-07	1.57591e-10	1.57591e-10	5.94921e-11	4.91289e-09	5.94921e-11	9.15515e-05	1.5316e-07	1.5316e-07	0	0	0	0	0	0	0	0	0.0266318	0.0266318	0.0266318	0.0266318	0.0266318	0.0266318	0.0266318	0.0266318	0.0266318	0.0266318	0.0266318	0.0266318	0.0266318	0.0266318	0.0266318	0.0266318	0.0266318	0.0266318	0.0266318	0.0266318	0.0266318	0.0266318	0.0266318	0.0266318	8.57362e-13	8.57362e-13	8.57362e-13	8.57362e-13	8.57362e-13	8.57362e-13	8.57362e-13	8.57362e-13	8.57362e-13	8.57362e-13	8.57362e-13	8.57362e-13	8.57362e-13	8.57362e-13	8.57362e-13	8.57362e-13	8.57362e-13	8.57362e-13	8.57362e-13	8.57362e-13	8.57362e-13	8.57362e-13	8.57362e-13	8.57362e-13	8.57362e-13	8.57362e-13	8.57362e-13	8.57362e-13	8.57362e-13	8.57362e-13	8.57362e-13	8.57362e-13	8.57362e-13	8.57362e-13	8.57362e-13	8.57362e-13	8.57362e-13	8.57362e-13	8.57362e-13	8.57362e-13	8.57362e-13	8.57362e-13	8.57362e-13	8.57362e-13	8.57362e-13	8.57362e-13	8.57362e-13	8.57362e-13	1.89734e-07	7.74107e-07	7.74107e-07	7.74107e-07	0.0266318	7.74107e-07	0.0266318	0.0266318	1.89734e-07	7.74107e-07	7.74107e-07	7.74107e-07	0.0266318	7.74107e-07	0.0266318	0.0266318	1.89734e-07	7.74107e-07	7.74107e-07	7.74107e-07	0.0266318	7.74107e-07	0.0266318	0.0266318	1.89734e-07	7.74107e-07	7.74107e-07	7.74107e-07	0.0266318	7.74107e-07	0.0266318	0.0266318	1.89734e-07	7.74107e-07	7.74107e-07	7.74107e-07	0.0266318	7.74107e-07	0.0266318	0.0266318	1.5316e-07	1.5316e-07	1.5316e-07	1.5316e-07	1.5316e-07	1.5316e-07	1.5316e-07	1.5316e-07	1.5316e-07	1.5316e-07	1.5316e-07	1.5316e-07	1.5316e-07	1.5316e-07	1.5316e-07	1.5316e-07	1.5316e-07	1.5316e-07	1.5316e-07	1.5316e-07	1.5316e-07	1.5316e-07	1.5316e-07	1.5316e-07	1.5316e-07	1.5316e-07	1.57591e-10	1.5316e-07	1.57591e-10	1.57591e-10	1.57591e-10	2.31087e-14	1.5316e-07	1.5316e-07	1.57591e-10	1.5316e-07	1.57591e-10	1.57591e-10	1.57591e-10	2.31087e-14	1.5316e-07	1.5316e-07	1.57591e-10	1.5316e-07	1.57591e-10	1.57591e-10	1.57591e-10	2.31087e-14	1.5316e-07	1.5316e-07	1.57591e-10	1.5316e-07	1.57591e-10	1.57591e-10	1.57591e-10	2.31087e-14	1.5316e-07	1.5316e-07	1.5316e-07	1.5316e-07	1.5316e-07	0.0518947	1.57591e-10	1.57591e-10	1.5316e-07	1.5316e-07	1.5316e-07	1.5316e-07	1.5316e-07	0.0518947	1.5316e-07	1.57591e-10	1.5316e-07	1.5316e-07	4.77473e-06	1.5316e-07	4.77473e-06	0.630501	4.77473e-06	4.05709e-07	1.5316e-07	1.5316e-07	4.77473e-06	1.5316e-07	4.77473e-06	0.630501	4.77473e-06	4.05709e-07	1.5316e-07	1.5316e-07	4.77473e-06	1.5316e-07	4.77473e-06	0.630501	4.77473e-06	4.05709e-07	1.5316e-07	1.5316e-07	4.77473e-06	1.5316e-07	4.77473e-06	4.77473e-06	4.77473e-06	4.05709e-07	1.5316e-07	1.5316e-07	1.57591e-10	1.5316e-07	1.57591e-10	2.63614e-13	4.91289e-09	4.91289e-09	1.5316e-07	1.5316e-07	1.57591e-10	1.5316e-07	1.57591e-10	2.63614e-13	1.57591e-10	4.91289e-09	1.5316e-07	1.5316e-07	1.57591e-10	1.5316e-07	1.57591e-10	2.63614e-13	1.57591e-10	4.91289e-09	1.5316e-07	1.5316e-07	1.57591e-10	1.5316e-07	1.57591e-10	2.63614e-13	1.57591e-10	4.91289e-09	1.5316e-07	1.5316e-07	1.57591e-10	1.5316e-07	1.57591e-10	3.54446e-06	1.57591e-10	4.91289e-09	1.5316e-07	1.5316e-07	1.57591e-10	1.5316e-07	1.57591e-10	0.00211443	1.57591e-10	4.91289e-09	1.5316e-07	1.5316e-07	4.91289e-09	1.5316e-07	4.91289e-09	0.061964	4.91289e-09	4.91289e-09	1.5316e-07	1.5316e-07	4.91289e-09	1.5316e-07	4.91289e-09	0.061964	4.91289e-09	4.91289e-09	1.5316e-07	1.5316e-07	4.91289e-09	1.5316e-07	4.91289e-09	0.061964	4.91289e-09	4.91289e-09	1.5316e-07	1.5316e-07	4.91289e-09	1.5316e-07	4.91289e-09	0.061964	4.91289e-09	4.91289e-09	1.5316e-07	1.5316e-07	4.91289e-09	1.5316e-07	4.91289e-09	1.80145e-05	4.91289e-09	4.91289e-09	1.5316e-07	1.5316e-07	4.91289e-09	1.5316e-07	4.91289e-09	1.80145e-05	4.91289e-09	4.91289e-09	0.0518947	0.0518947	4.91289e-09	1.5316e-07	4.91289e-09	1.80145e-05	4.91289e-09	4.91289e-09	0.0518947	0.0518947	4.91289e-09	1.5316e-07	4.91289e-09	1.80145e-05	4.91289e-09	4.91289e-09	0.0518947	0.0518947	4.91289e-09	1.5316e-07	4.91289e-09	1.80145e-05	4.91289e-09	4.91289e-09	0.0518947	0.0518947	4.91289e-09	1.5316e-07	4.91289e-09	1.80145e-05	4.91289e-09	4.91289e-09	1.5316e-07	1.5316e-07	4.91289e-09	1.5316e-07	4.91289e-09	1.80145e-05	4.91289e-09	4.91289e-09	1.5316e-07	1.5316e-07	4.91289e-09	1.5316e-07	4.91289e-09	1.80145e-05	4.91289e-09	4.91289e-09	2.56203e-10	2.56203e-10	4.91289e-09	1.5316e-07	4.91289e-09	1.80145e-05	4.91289e-09	4.91289e-09	2.56203e-10	2.56203e-10	4.91289e-09	1.5316e-07	4.91289e-09	1.80145e-05	4.91289e-09	4.91289e-09	2.56203e-10	2.56203e-10	4.91289e-09	1.5316e-07	4.91289e-09	1.80145e-05	4.91289e-09	4.91289e-09	2.56203e-10	2.56203e-10	4.91289e-09	1.5316e-07	4.91289e-09	1.80145e-05	4.91289e-09	4.91289e-09	0	0	0	0	0	0	0	0	0.0266318	0.0266318	0.0266318	0.0266318	0.0266318	0.0266318	0.0266318	0.0266318	0.0266318	0.0266318	0.0266318	0.0266318	0.0266318	0.0266318	0.0266318	0.0266318	0.0266318	0.0266318	0.0266318	0.0266318	0.0266318	0.0266318	0.0266318	0.0266318	3.06399e-07	3.06399e-07	3.06399e-07	3.06399e-07	3.06399e-07	3.06399e-07	3.06399e-07	3.06399e-07	3.06399e-07	3.06399e-07	3.06399e-07	3.06399e-07	3.06399e-07	3.06399e-07	3.06399e-07	3.06399e-07	3.06399e-07	3.06399e-07	3.06399e-07	3.06399e-07	3.06399e-07	3.06399e-07	3.06399e-07	3.06399e-07	3.06399e-07	3.06399e-07	3.06399e-07	3.06399e-07	3.06399e-07	3.06399e-07	3.06399e-07	3.06399e-07	3.06399e-07	3.06399e-07	3.06399e-07	3.06399e-07	3.06399e-07	3.06399e-07	3.06399e-07	3.06399e-07	3.06399e-07	3.06399e-07	3.06399e-07	3.06399e-07	3.06399e-07	3.06399e-07	3.06399e-07	3.06399e-07	9.49107e-05	0.000120646	0.000120646	0.000195702	0.0266318	0.00073571	0.998043	0.998043	9.49107e-05	0.000120646	0.000120646	0.000195702	0.0266318	0.00073571	0.998043	0.998043	9.49107e-05	0.000120646	0.000120646	0.000195702	0.0266318	0.00073571	0.998043	0.998043	9.49107e-05	0.000120646	0.000120646	0.000195702	0.0266318	0.00073571	0.998043	0.998043	9.49107e-05	0.000120646	0.000120646	0.000195702	0.0266318	0.00073571	0.998043	0.998043	9.15515e-05	9.15515e-05	9.15515e-05	9.15515e-05	9.15515e-05	9.15515e-05	9.15515e-05	9.15515e-05	9.15515e-05	9.15515e-05	9.15515e-05	9.15515e-05	9.15515e-05	9.15515e-05	9.15515e-05	9.15515e-05	9.15515e-05	9.15515e-05	9.15515e-05	9.15515e-05	9.15515e-05	9.15515e-05	9.15515e-05	9.15515e-05	9.15515e-05	9.15515e-05	3.54446e-06	9.15515e-05	3.54446e-06	2.56203e-10	2.56203e-10	2.63614e-13	9.15515e-05	9.15515e-05	3.54446e-06	9.15515e-05	3.54446e-06	2.56203e-10	2.56203e-10	2.63614e-13	9.15515e-05	9.15515e-05	3.54446e-06	9.15515e-05	3.54446e-06	2.56203e-10	2.56203e-10	2.63614e-13	9.15515e-05	9.15515e-05	3.54446e-06	9.15515e-05	3.54446e-06	2.56203e-10	2.56203e-10	2.63614e-13	9.15515e-05	9.15515e-05	9.15515e-05	9.15515e-05	9.15515e-05	0.03691	2.56203e-10	2.56203e-10	9.15515e-05	9.15515e-05	9.15515e-05	9.15515e-05	9.15515e-05	0.03691	9.15515e-05	2.56203e-10	9.15515e-05	9.15515e-05	0.000465136	9.15515e-05	0.000465136	0.958178	0.0518947	4.77473e-06	9.15515e-05	9.15515e-05	0.000465136	9.15515e-05	0.000465136	0.958178	0.0518947	4.77473e-06	9.15515e-05	9.15515e-05	0.000465136	9.15515e-05	0.000465136	0.958178	0.0518947	4.77473e-06	9.15515e-05	9.15515e-05	0.000465136	9.15515e-05	0.000465136	0.0518947	0.0518947	4.77473e-06	9.15515e-05	9.15515e-05	3.54446e-06	9.15515e-05	3.54446e-06	1.25227e-11	1.5316e-07	1.5316e-07	9.15515e-05	9.15515e-05	3.54446e-06	9.15515e-05	3.54446e-06	1.25227e-11	2.56203e-10	1.5316e-07	9.15515e-05	9.15515e-05	3.54446e-06	9.15515e-05	3.54446e-06	1.25227e-11	2.56203e-10	1.5316e-07	9.15515e-05	9.15515e-05	3.54446e-06	9.15515e-05	3.54446e-06	1.25227e-11	2.56203e-10	1.5316e-07	9.15515e-05	9.15515e-05	3.54446e-06	9.15515e-05	3.54446e-06	4.47525e-06	2.56203e-10	1.5316e-07	9.15515e-05	9.15515e-05	3.54446e-06	9.15515e-05	3.54446e-06	9.15515e-05	2.56203e-10	1.5316e-07	9.15515e-05	9.15515e-05	1.80145e-05	9.15515e-05	1.80145e-05	0.0518947	1.5316e-07	1.5316e-07	9.15515e-05	9.15515e-05	1.80145e-05	9.15515e-05	1.80145e-05	0.0518947	1.5316e-07	1.5316e-07	9.15515e-05	9.15515e-05	1.80145e-05	9.15515e-05	1.80145e-05	0.0518947	1.5316e-07	1.5316e-07	9.15515e-05	9.15515e-05	1.80145e-05	9.15515e-05	1.80145e-05	0.0518947	1.5316e-07	1.5316e-07	9.15515e-05	9.15515e-05	1.80145e-05	9.15515e-05	1.80145e-05	9.15515e-05	1.5316e-07	1.5316e-07	9.15515e-05	9.15515e-05	1.80145e-05	9.15515e-05	1.80145e-05	9.15515e-05	1.5316e-07	1.5316e-07	0.242457	0.242457	1.80145e-05	9.15515e-05	1.80145e-05	9.15515e-05	1.5316e-07	1.5316e-07	0.242457	0.242457	1.80145e-05	9.15515e-05	1.80145e-05	9.15515e-05	1.5316e-07	1.5316e-07	0.242457	0.242457	1.80145e-05	9.15515e-05	1.80145e-05	9.15515e-05	1.5316e-07	1.5316e-07	0.242457	0.242457	1.80145e-05	9.15515e-05	1.80145e-05	9.15515e-05	1.5316e-07	1.5316e-07	9.15515e-05	9.15515e-05	1.80145e-05	9.15515e-05	1.80145e-05	9.15515e-05	1.5316e-07	1.5316e-07	9.15515e-05	9.15515e-05	1.80145e-05	9.15515e-05	1.80145e-05	9.15515e-05	1.5316e-07	1.5316e-07	1.54861e-06	1.54861e-06	1.80145e-05	9.15515e-05	1.80145e-05	9.15515e-05	1.5316e-07	1.5316e-07	1.54861e-06	1.54861e-06	1.80145e-05	9.15515e-05	1.80145e-05	9.15515e-05	1.5316e-07	1.5316e-07	1.54861e-06	1.54861e-06	1.80145e-05	9.15515e-05	1.80145e-05	9.15515e-05	1.5316e-07	1.5316e-07	1.54861e-06	1.54861e-06	1.80145e-05	9.15515e-05	1.80145e-05	9.15515e-05	1.5316e-07	1.5316e-07	0	0	0	0	0	0	0	0	0.0266318	0.0266318	0.0266318	0.0266318	0.0266318	0.0266318	0.0266318	0.0266318	0.0266318	0.0266318	0.0266318	0.0266318	0.0266318	0.0266318	0.0266318	0.0266318	0.0266318	0.0266318	0.0266318	0.0266318	0.0266318	0.0266318	0.0266318	0.0266318	0.0010699	0.0010699	0.0010699	0.0010699	0.0010699	0.0010699	0.0010699	0.0010699	0.0010699	0.0010699	0.0010699	0.0010699	0.0010699	0.0010699	0.0010699	0.0010699	0.0010699	0.0010699	0.0010699	0.0010699	0.0010699	0.0010699	0.0010699	0.0010699	0.0010699	0.0010699	0.0010699	0.0010699	0.0010699	0.0010699	0.0010699	0.0010699	0.0010699	0.0010699	0.0010699	0.0010699	0.0010699	0.0010699	0.0010699	0.0010699	0.0010699	0.0010699	0.0010699	0.0010699	0.0010699	0.0010699	0.0010699	0.0010699	0.00540346	0.00553578	0.00553578	0.0066614	0.0266318	0.0266318	0.998967	0.998967	0.00540346	0.00553578	0.00553578	0.0066614	0.0266318	0.0266318	0.998967	0.998967	0.00540346	0.00553578	0.00553578	0.0066614	0.0266318	0.0266318	0.998967	0.998967	0.00540346	0.00553578	0.00553578	0.0066614	0.0266318	0.0266318	0.998967	0.998967	0.00540346	0.00553578	0.00553578	0.0066614	0.0266318	0.0266318	0.998967	0.998967	0.00538421	0.00538421	0.00538421	0.00538421	0.00538421	0.00538421	0.00538421	0.00538421	0.00538421	0.00538421	0.00538421	0.00538421	0.00538421	0.00538421	0.00538421	0.00538421	0.00538421	0.00538421	0.00538421	0.00538421	0.00538421	0.00538421	0.00538421	0.00538421	0.00538421	0.00538421	0.00213408	0.00538421	0.00213408	1.54861e-06	1.54861e-06	5.99502e-08	0.00538421	0.00538421	0.00213408	0.00538421	0.00213408	1.54861e-06	1.54861e-06	5.99502e-08	0.00538421	0.00538421	0.00213408	0.00538421	0.00213408	1.54861e-06	1.54861e-06	5.99502e-08	0.00538421	0.00538421	0.00213408	0.00538421	0.00213408	1.54861e-06	1.54861e-06	5.99502e-08	0.00538421	0.00538421	0.00538421	0.00538421	0.00538421	0.0293686	1.54861e-06	1.54861e-06	0.00538421	0.00538421	0.00538421	0.00538421	0.00538421	0.0293686	0.00538421	1.54861e-06	0.00538421	0.00538421	0.00853898	0.00538421	0.00853898	0.641438	0.242457	0.000465136	0.00538421	0.00538421	0.00853898	0.00538421	0.00853898	0.641438	0.242457	0.000465136	0.00538421	0.00538421	0.00853898	0.00538421	0.00853898	0.641438	0.242457	0.000465136	0.00538421	0.00538421	0.00853898	0.00538421	0.00853898	0.242457	0.242457	0.000465136	0.00538421	0.00538421	0.00213408	0.00538421	0.00213408	6.55031e-07	9.15515e-05	9.15515e-05	0.00538421	0.00538421	0.00213408	0.00538421	0.00213408	6.55031e-07	1.54861e-06	9.15515e-05	0.00538421	0.00538421	0.00213408	0.00538421	0.00213408	6.55031e-07	1.54861e-06	9.15515e-05	0.00538421	0.00538421	0.00213408	0.00538421	0.00213408	6.55031e-07	1.54861e-06	9.15515e-05	0.00538421	0.00538421	0.00213408	0.00538421	0.00213408	0.000274104	1.54861e-06	9.15515e-05	0.00538421	0.00538421	0.00213408	0.00538421	0.00213408	0.00064779	1.54861e-06	9.15515e-05	0.00538421	0.00538421	0.003391	0.00538421	0.003391	0.03691	9.15515e-05	9.15515e-05	0.00538421	0.00538421	0.003391	0.00538421	0.003391	0.03691	9.15515e-05	9.15515e-05	0.00538421	0.00538421	0.003391	0.00538421	0.003391	0.03691	9.15515e-05	9.15515e-05	0.00538421	0.00538421	0.003391	0.00538421	0.003391	0.03691	9.15515e-05	9.15515e-05	0.00538421	0.00538421	0.003391	0.00538421	0.003391	0.00186973	9.15515e-05	9.15515e-05	0.00538421	0.00538421	0.003391	0.00538421	0.003391	0.00186973	9.15515e-05	9.15515e-05	0.0737541	0.0737541	0.003391	0.00538421	0.003391	0.00186973	9.15515e-05	9.15515e-05	0.0737541	0.0737541	0.003391	0.00538421	0.003391	0.00186973	9.15515e-05	9.15515e-05	0.0737541	0.0737541	0.003391	0.00538421	0.003391	0.00186973	9.15515e-05	9.15515e-05	0.0737541	0.0737541	0.003391	0.00538421	0.003391	0.00186973	9.15515e-05	9.15515e-05	0.00538421	0.00538421	0.003391	0.00538421	0.003391	0.00186973	9.15515e-05	9.15515e-05	0.00538421	0.00538421	0.003391	0.00538421	0.003391	0.00186973	9.15515e-05	9.15515e-05	0.00140948	0.00140948	0.003391	0.00538421	0.003391	0.00186973	9.15515e-05	9.15515e-05	0.00140948	0.00140948	0.003391	0.00538421	0.003391	0.00186973	9.15515e-05	9.15515e-05	0.00140948	0.00140948	0.003391	0.00538421	0.003391	0.00186973	9.15515e-05	9.15515e-05	0.00140948	0.00140948	0.003391	0.00538421	0.003391	0.00186973	9.15515e-05	9.15515e-05	0	0	0	0	0	0	0	0	0.0266318	0.0266318	0.0266318	0.0266318	0.0266318	0.0266318	0.0266318	0.0266318	0.0266318	0.0266318	0.0266318	0.0266318	0.0266318	0.0266318	0.0266318	0.0266318	0.0266318	0.0266318	0.0266318	0.0266318	0.0266318	0.0266318	0.0266318	0.0266318	0.0155101	0.0155101	0.0155101	0.0155101	0.0155101	0.0155101	0.0155101	0.0155101	0.0155101	0.0155101	0.0155101	0.0155101	0.0155101	0.0155101	0.0155101	0.0155101	0.0155101	0.0155101	0.0155101	0.0155101	0.0155101	0.0155101	0.0155101	0.0155101	0.0155101	0.0155101	0.0155101	0.0155101	0.0155101	0.0155101	0.0155101	0.0155101	0.0155101	0.0155101	0.0155101	0.0155101	0.0155101	0.0155101	0.0155101	0.0155101	0.0155101	0.0155101	0.0155101	0.0155101	0.0155101	0.0155101	0.0155101	0.0155101	0.0203436	0.0203725	0.0203725	0.0210701	0.0266318	0.042499	0.861191	0.861191	0.0203436	0.0203725	0.0203725	0.0210701	0.0266318	0.042499	0.861191	0.861191	0.0203436	0.0203725	0.0203725	0.0210701	0.0266318	0.042499	0.861191	0.861191	0.0203436	0.0203725	0.0203725	0.0210701	0.0266318	0.042499	0.861191	0.861191	0.0203436	0.0203725	0.0203725	0.0210701	0.0266318	0.042499	0.861191	0.861191	0.0203394	0.0203394	0.0203394	0.0203394	0.0203394	0.0203394	0.0203394	0.0203394	0.0203394	0.0203394	0.0203394	0.0203394	0.0203394	0.0203394	0.0203394	0.0203394	0.0203394	0.0203394	0.0203394	0.0203394	0.0203394	0.0203394	0.0203394	0.0203394	0.0203394	0.0203394	0.0173971	0.0203394	0.0173971	0.00140948	0.00140948	0.000557315	0.0203394	0.0203394	0.0173971	0.0203394	0.0173971	0.00140948	0.00140948	0.000557315	0.0203394	0.0203394	0.0173971	0.0203394	0.0173971	0.00140948	0.00140948	0.000557315	0.0203394	0.0203394	0.0173971	0.0203394	0.0173971	0.00140948	0.00140948	0.000557315	0.0203394	0.0203394	0.0203394	0.0203394	0.0203394	0.0271105	0.00140948	0.00140948	0.0203394	0.0203394	0.0203394	0.0203394	0.0203394	0.0271105	0.0203394	0.00140948	0.0203394	0.0203394	0.0219882	0.0203394	0.0219882	0.0965546	0.0737541	0.00853898	0.0203394	0.0203394	0.0219882	0.0203394	0.0219882	0.0965546	0.0737541	0.00853898	0.0203394	0.0203394	0.0219882	0.0203394	0.0219882	0.0965546	0.0737541	0.00853898	0.0203394	0.0203394	0.0219882	0.0203394	0.0219882	0.0737541	0.0737541	0.00853898	0.0203394	0.0203394	0.0173971	0.0203394	0.0173971	0.00121685	0.00538421	0.00538421	0.0203394	0.0203394	0.0173971	0.0203394	0.0173971	0.00121685	0.00140948	0.00538421	0.0203394	0.0203394	0.0173971	0.0203394	0.0173971	0.00121685	0.00140948	0.00538421	0.0203394	0.0203394	0.0173971	0.0203394	0.0173971	0.00121685	0.00140948	0.00538421	0.0203394	0.0203394	0.0173971	0.0203394	0.0173971	0.00676363	0.00140948	0.00538421	0.0203394	0.0203394	0.0173971	0.0203394	0.0173971	0.00782744	0.00140948	0.00538421	0.0203394	0.0203394	0.0188119	0.0203394	0.0188119	0.0293686	0.00538421	0.00538421	0.0203394	0.0203394	0.0188119	0.0203394	0.0188119	0.0293686	0.00538421	0.00538421	0.0203394	0.0203394	0.0188119	0.0203394	0.0188119	0.0293686	0.00538421	0.00538421	0.0203394	0.0203394	0.0188119	0.0203394	0.0188119	0.0293686	0.00538421	0.00538421	0.0203394	0.0203394	0.0188119	0.0203394	0.0188119	0.0126365	0.00538421	0.00538421	0.0203394	0.0203394	0.0188119	0.0203394	0.0188119	0.0126365	0.00538421	0.00538421	0.0329743	0.0329743	0.0188119	0.0203394	0.0188119	0.0126365	0.00538421	0.00538421	0.0329743	0.0329743	0.0188119	0.0203394	0.0188119	0.0126365	0.00538421	0.00538421	0.0329743	0.0329743	0.0188119	0.0203394	0.0188119	0.0126365	0.00538421	0.00538421	0.0329743	0.0329743	0.0188119	0.0203394	0.0188119	0.0126365	0.00538421	0.00538421	0.0203394	0.0203394	0.0188119	0.0203394	0.0188119	0.0126365	0.00538421	0.00538421	0.0203394	0.0203394	0.0188119	0.0203394	0.0188119	0.0126365	0.00538421	0.00538421	0.0159421	0.0159421	0.0188119	0.0203394	0.0188119	0.0126365	0.00538421	0.00538421	0.0159421	0.0159421	0.0188119	0.0203394	0.0188119	0.0126365	0.00538421	0.00538421	0.0159421	0.0159421	0.0188119	0.0203394	0.0188119	0.0126365	0.00538421	0.00538421	0.0159421	0.0159421	0.0188119	0.0203394	0.0188119	0.0126365	0.00538421	0.00538421	0	0	0	0	0	0	0	0	0.0266318	0.0266318	0.0266318	0.0266318	0.0266318	0.0266318	0.0266318	0.0266318	0.0266318	0.0266318	0.0266318	0.0266318	0.0266318	0.0266318	0.0266318	0.0266318	0.0266318	0.0266318	0.0266318	0.0266318	0.0266318	0.0266318	0.0266318	0.0266318	0.0252222	0.0252222	0.0252222	0.0252222	0.0252222	0.0252222	0.0252222	0.0252222	0.0252222	0.0252222	0.0252222	0.0252222	0.0252222	0.0252222	0.0252222	0.0252222	0.0252222	0.0252222	0.0252222	0.0252222	0.0252222	0.0252222	0.0252222	0.0252222	0.0252222	0.0252222	0.0252222	0.0252222	0.0252222	0.0252222	0.0252222	0.0252222	0.0252222	0.0252222	0.0252222	0.0252222	0.0252222	0.0252222	0.0252222	0.0252222	0.0252222	0.0252222	0.0252222	0.0252222	0.0252222	0.0252222	0.0252222	0.0252222	0.0259179	0.0259191	0.0259191	0.0260084	0.0266318	0.0319094	0.118539	0.118539	0.0259179	0.0259191	0.0259191	0.0260084	0.0266318	0.0319094	0.118539	0.118539	0.0259179	0.0259191	0.0259191	0.0260084	0.0266318	0.0319094	0.118539	0.118539	0.0259179	0.0259191	0.0259191	0.0260084	0.0266318	0.0319094	0.118539	0.118539	0.0259179	0.0259191	0.0259191	0.0260084	0.0266318	0.0319094	0.118539	0.118539	0.0259177	0.0259177	0.0259177	0.0259177	0.0259177	0.0259177	0.0259177	0.0259177	0.0259177	0.0259177	0.0259177	0.0259177	0.0259177	0.0259177	0.0259177	0.0259177	0.0259177	0.0259177	0.0259177	0.0259177	0.0259177	0.0259177	0.0259177	0.0259177	0.0259177	0.0259177	0.0255106	0.0259177	0.0255106	0.0159421	0.0159421	0.0136271	0.0259177	0.0259177	0.0255106	0.0259177	0.0255106	0.0159421	0.0159421	0.0136271	0.0259177	0.0259177	0.0255106	0.0259177	0.0255106	0.0159421	0.0159421	0.0136271	0.0259177	0.0259177	0.0255106	0.0259177	0.0255106	0.0159421	0.0159421	0.0136271	0.0259177	0.0259177	0.0259177	0.0259177	0.0259177	0.0266838	0.0159421	0.0159421	0.0259177	0.0259177	0.0259177	0.0259177	0.0259177	0.0266838	0.0259177	0.0159421	0.0259177	0.0259177	0.0261236	0.0259177	0.0261236	0.0339418	0.0329743	0.0219882	0.0259177	0.0259177	0.0261236	0.0259177	0.0261236	0.0339418	0.0329743	0.0219882	0.0259177	0.0259177	0.0261236	0.0259177	0.0261236	0.0339418	0.0329743	0.0219882	0.0259177	0.0259177	0.0261236	0.0259177	0.0261236	0.0329743	0.0329743	0.0219882	0.0259177	0.0259177	0.0255106	0.0259177	0.0255106	0.0157091	0.0203394	0.0203394	0.0259177	0.0259177	0.0255106	0.0259177	0.0255106	0.0157091	0.0159421	0.0203394	0.0259177	0.0259177	0.0255106	0.0259177	0.0255106	0.0157091	0.0159421	0.0203394	0.0259177	0.0259177	0.0255106	0.0259177	0.0255106	0.0157091	0.0159421	0.0203394	0.0259177	0.0259177	0.0255106	0.0259177	0.0255106	0.0209718	0.0159421	0.0203394	0.0259177	0.0259177	0.0255106	0.0259177	0.0255106	0.0212811	0.0159421	0.0203394	0.0259177	0.0259177	0.0257134	0.0259177	0.0257134	0.0271105	0.0203394	0.0203394	0.0259177	0.0259177	0.0257134	0.0259177	0.0257134	0.0271105	0.0203394	0.0203394	0.0259177	0.0259177	0.0257134	0.0259177	0.0257134	0.0271105	0.0203394	0.0203394	0.0259177	0.0259177	0.0257134	0.0259177	0.0257134	0.0271105	0.0203394	0.0203394	0.0259177	0.0259177	0.0257134	0.0259177	0.0257134	0.023488	0.0203394	0.0203394	0.0259177	0.0259177	0.0257134	0.0259177	0.0257134	0.023488	0.0203394	0.0203394	0.0272771	0.0272771	0.0257134	0.0259177	0.0257134	0.023488	0.0203394	0.0203394	0.0272771	0.0272771	0.0257134	0.0259177	0.0257134	0.023488	0.0203394	0.0203394	0.0272771	0.0272771	0.0257134	0.0259177	0.0257134	0.023488	0.0203394	0.0203394	0.0272771	0.0272771	0.0257134	0.0259177	0.0257134	0.023488	0.0203394	0.0203394	0.0259177	0.0259177	0.0257134	0.0259177	0.0257134	0.023488	0.0203394	0.0203394	0.0259177	0.0259177	0.0257134	0.0259177	0.0257134	0.023488	0.0203394	0.0203394	0.025263	0.025263	0.0257134	0.0259177	0.0257134	0.023488	0.0203394	0.0203394	0.025263	0.025263	0.0257134	0.0259177	0.0257134	0.023488	0.0203394	0.0203394	0.025263	0.025263	0.0257134	0.0259177	0.0257134	0.023488	0.0203394	0.0203394	0.025263	0.025263	0.0257134	0.0259177	0.0257134	0.023488	0.0203394	0.0203394	0	0	0	0	0	0	0	0	0.0266318	0.0266318	0.0266318	0.0266318	0.0266318	0.0266318	0.0266318	0.0266318	0.0266318	0.0266318	0.0266318	0.0266318	0.0266318	0.0266318	0.0266318	0.0266318	0.0266318	0.0266318	0.0266318	0.0266318	0.0266318	0.0266318	0.0266318	0.0266318	0.0259684	0.0259684	0.0259684	0.0259684	0.0259684	0.0259684	0.0259684	0.0259684	0.0259684	0.0259684	0.0259684	0.0259684	0.0259684	0.0259684	0.0259684	0.0259684	0.0259684	0.0259684	0.0259684	0.0259684	0.0259684	0.0259684	0.0259684	0.0259684	0.0259684	0.0259684	0.0259684	0.0259684	0.0259684	0.0259684	0.0259684	0.0259684	0.0259684	0.0259684	0.0259684	0.0259684	0.0259684	0.0259684	0.0259684	0.0259684	0.0259684	0.0259684	0.0259684	0.0259684	0.0259684	0.0259684	0.0259684	0.0259684	0.0272368	0.0545877	0.178428	0.0263131	0.0272368	0.0262981	0.0262987	0.0262999	0.0272368	0.0545877	0.178428	0.0263131	0.0272368	0.0262981	0.0262987	0.0262999	0.0272368	0.0545877	0.178428	0.0263131	0.0272368	0.0262981	0.0262987	0.0262999	0.0272368	0.0545877	0.178428	0.0263131	0.0272368	0.0262981	0.0262987	0.0262999	0.0272368	0.0545877	0.178428	0.0263131	0.0272368	0.0262981	0.0262987	0.0262999	0.0262981	0.0262981	0.0262981	0.0262981	0.0262981	0.0262981	0.0262981	0.0262981	0.0262981	0.0262981	0.0262981	0.0262981	0.0262981	0.0262981	0.0262981	0.0262981	0.0262981	0.0262981	0.0262981	0.0262981	0.0262981	0.0262981	0.0262981	0.0262981	0.0262981	0.0262981	0.0255427	0.0262981	0.0255427	0.0269297	0.0269297	0.0268829	0.0262981	0.0262981	0.0255427	0.0262981	0.0255427	0.0269297	0.0269297	0.0268829	0.0262981	0.0262981	0.0255427	0.0262981	0.0255427	0.0269297	0.0269297	0.0268829	0.0262981	0.0262981	0.0255427	0.0262981	0.0255427	0.0269297	0.0269297	0.0268829	0.0262981	0.0262981	0.0262981	0.0262981	0.0262981	0.026782	0.0269297	0.0269297	0.0262981	0.0262981	0.0262981	0.0262981	0.0262981	0.026782	0.0262981	0.0269297	0.0262981	0.0262981	0.0266838	0.0262981	0.0266838	0.0264661	0.0259877	0.0266352	0.0262981	0.0262981	0.0266838	0.0262981	0.0266838	0.0264661	0.0259877	0.0266352	0.0262981	0.0262981	0.0266838	0.0262981	0.0266838	0.0264661	0.0259877	0.0266352	0.0262981	0.0262981	0.0266838	0.0262981	0.0266838	0.0259877	0.0259877	0.0266352	0.0262981	0.0262981	0.0255427	0.0262981	0.0255427	0.0266853	0.0266121	0.0266121	0.0262981	0.0262981	0.0255427	0.0262981	0.0255427	0.0266853	0.0269297	0.0266121	0.0262981	0.0262981	0.0255427	0.0262981	0.0255427	0.0266853	0.0269297	0.0266121	0.0262981	0.0262981	0.0255427	0.0262981	0.0255427	0.0266853	0.0269297	0.0266121	0.0262981	0.0262981	0.0255427	0.0262981	0.0255427	0.0267141	0.0269297	0.0266121	0.0262981	0.0262981	0.0255427	0.0262981	0.0255427	0.0269588	0.0269297	0.0266121	0.0262981	0.0262981	0.0259177	0.0262981	0.0259177	0.0266408	0.0266121	0.0266121	0.0262981	0.0262981	0.0259177	0.0262981	0.0259177	0.0266408	0.0266121	0.0266121	0.0262981	0.0262981	0.0259177	0.0262981	0.0259177	0.0266408	0.0266121	0.0266121	0.0262981	0.0262981	0.0259177	0.0262981	0.0259177	0.0266408	0.0266121	0.0266121	0.0262981	0.0262981	0.0259177	0.0262981	0.0259177	0.0266264	0.0266121	0.0266121	0.0262981	0.0262981	0.0259177	0.0262981	0.0259177	0.0266264	0.0266121	0.0266121	0.0209718	0.0209718	0.0259177	0.0262981	0.0259177	0.0266264	0.0266121	0.0266121	0.0209718	0.0209718	0.0259177	0.0262981	0.0259177	0.0266264	0.0266121	0.0266121	0.0209718	0.0209718	0.0259177	0.0262981	0.0259177	0.0266264	0.0266121	0.0266121	0.0209718	0.0209718	0.0259177	0.0262981	0.0259177	0.0266264	0.0266121	0.0266121	0.0262981	0.0262981	0.0259177	0.0262981	0.0259177	0.0266264	0.0266121	0.0266121	0.0262981	0.0262981	0.0259177	0.0262981	0.0259177	0.0266264	0.0266121	0.0266121	0.0294341	0.0294341	0.0259177	0.0262981	0.0259177	0.0266264	0.0266121	0.0266121	0.0294341	0.0294341	0.0259177	0.0262981	0.0259177	0.0266264	0.0266121	0.0266121	0.0294341	0.0294341	0.0259177	0.0262981	0.0259177	0.0266264	0.0266121	0.0266121	0.0294341	0.0294341	0.0259177	0.0262981	0.0259177	0.0266264	0.0266121	0.0266121	0	0	0	0	0	0	0	0	0.0266318	0.0266318	0.0266318	0.0266318	0.0266318	0.0266318	0.0266318	0.0266318	0.0266318	0.0266318	0.0266318	0.0266318	0.0266318	0.0266318	0.0266318	0.0266318	0.0266318	0.0266318	0.0266318	0.0266318	0.0266318	0.0266318	0.0266318	0.0266318	0.0207074	0.0207074	0.0207074	0.0207074	0.0207074	0.0207074	0.0207074	0.0207074	0.0207074	0.0207074	0.0207074	0.0207074	0.0207074	0.0207074	0.0207074	0.0207074	0.0207074	0.0207074	0.0207074	0.0207074	0.0207074	0.0207074	0.0207074	0.0207074	0.0207074	0.0207074	0.0207074	0.0207074	0.0207074	0.0207074	0.0207074	0.0207074	0.0207074	0.0207074	0.0207074	0.0207074	0.0207074	0.0207074	0.0207074	0.0207074	0.0207074	0.0207074	0.0207074	0.0207074	0.0207074	0.0207074	0.0207074	0.0207074	0.0266318	0.259982	0.973355	0.023626	0.033186	0.0234888	0.0235055	0.0235372	0.0266318	0.259982	0.973355	0.023626	0.033186	0.0234888	0.0235055	0.0235372	0.0266318	0.259982	0.973355	0.023626	0.033186	0.0234888	0.0235055	0.0235372	0.0266318	0.259982	0.973355	0.023626	0.033186	0.0234888	0.0235055	0.0235372	0.0266318	0.259982	0.973355	0.023626	0.033186	0.0234888	0.0235055	0.0235372	0.023488	0.023488	0.023488	0.023488	0.023488	0.023488	0.023488	0.023488	0.023488	0.023488	0.023488	0.023488	0.023488	0.023488	0.023488	0.023488	0.023488	0.023488	0.023488	0.023488	0.023488	0.023488	0.023488	0.023488	0.023488	0.023488	0.0176053	0.023488	0.0176053	0.0294341	0.0294341	0.0285913	0.023488	0.023488	0.0176053	0.023488	0.0176053	0.0294341	0.0294341	0.0285913	0.023488	0.023488	0.0176053	0.023488	0.0176053	0.0294341	0.0294341	0.0285913	0.023488	0.023488	0.0176053	0.023488	0.0176053	0.0294341	0.0294341	0.0285913	0.023488	0.023488	0.023488	0.023488	0.023488	0.0281435	0.0294341	0.0294341	0.023488	0.023488	0.023488	0.023488	0.023488	0.0281435	0.023488	0.0294341	0.023488	0.023488	0.0271105	0.023488	0.0271105	0.0251414	0.0209718	0.0266838	0.023488	0.023488	0.0271105	0.023488	0.0271105	0.0251414	0.0209718	0.0266838	0.023488	0.023488	0.0271105	0.023488	0.0271105	0.0251414	0.0209718	0.0266838	0.023488	0.023488	0.0271105	0.023488	0.0271105	0.0209718	0.0209718	0.0266838	0.023488	0.023488	0.0176053	0.023488	0.0176053	0.0268957	0.0262981	0.0262981	0.023488	0.023488	0.0176053	0.023488	0.0176053	0.0268957	0.0294341	0.0262981	0.023488	0.023488	0.0176053	0.023488	0.0176053	0.0268957	0.0294341	0.0262981	0.023488	0.023488	0.0176053	0.023488	0.0176053	0.0268957	0.0294341	0.0262981	0.023488	0.023488	0.0176053	0.023488	0.0176053	0.0273903	0.0294341	0.0262981	0.023488	0.023488	0.0176053	0.023488	0.0176053	0.0299741	0.0294341	0.0262981	0.023488	0.023488	0.0203394	0.023488	0.0203394	0.026782	0.0262981	0.0262981	0.023488	0.023488	0.0203394	0.023488	0.0203394	0.026782	0.0262981	0.0262981	0.023488	0.023488	0.0203394	0.023488	0.0203394	0.026782	0.0262981	0.0262981	0.023488	0.023488	0.0203394	0.023488	0.0203394	0.026782	0.0262981	0.0262981	0.023488	0.023488	0.0203394	0.023488	0.0203394	0.026539	0.0262981	0.0262981	0.023488	0.023488	0.0203394	0.023488	0.0203394	0.026539	0.0262981	0.0262981	0.00676363	0.00676363	0.0203394	0.023488	0.0203394	0.026539	0.0262981	0.0262981	0.00676363	0.00676363	0.0203394	0.023488	0.0203394	0.026539	0.0262981	0.0262981	0.00676363	0.00676363	0.0203394	0.023488	0.0203394	0.026539	0.0262981	0.0262981	0.00676363	0.00676363	0.0203394	0.023488	0.0203394	0.026539	0.0262981	0.0262981	0.023488	0.023488	0.0203394	0.023488	0.0203394	0.026539	0.0262981	0.0262981	0.023488	0.023488	0.0203394	0.023488	0.0203394	0.026539	0.0262981	0.0262981	0.0432502	0.0432502	0.0203394	0.023488	0.0203394	0.026539	0.0262981	0.0262981	0.0432502	0.0432502	0.0203394	0.023488	0.0203394	0.026539	0.0262981	0.0262981	0.0432502	0.0432502	0.0203394	0.023488	0.0203394	0.026539	0.0262981	0.0262981	0.0432502	0.0432502	0.0203394	0.023488	0.0203394	0.026539	0.0262981	0.0262981	0	0	0	0	0	0	0	0	0.0266318	0.0266318	0.0266318	0.0266318	0.0266318	0.0266318	0.0266318	0.0266318	0.0266318	0.0266318	0.0266318	0.0266318	0.0266318	0.0266318	0.0266318	0.0266318	0.0266318	0.0266318	0.0266318	0.0266318	0.0266318	0.0266318	0.0266318	0.0266318	0.00595087	0.00595087	0.00595087	0.00595087	0.00595087	0.00595087	0.00595087	0.00595087	0.00595087	0.00595087	0.00595087	0.00595087	0.00595087	0.00595087	0.00595087	0.00595087	0.00595087	0.00595087	0.00595087	0.00595087	0.00595087	0.00595087	0.00595087	0.00595087	0.00595087	0.00595087	0.00595087	0.00595087	0.00595087	0.00595087	0.00595087	0.00595087	0.00595087	0.00595087	0.00595087	0.00595087	0.00595087	0.00595087	0.00595087	0.00595087	0.00595087	0.00595087	0.00595087	0.00595087	0.00595087	0.00595087	0.00595087	0.00595087	0.0165861	0.792722	0.999986	0.0130941	0.0933099	0.0126438	0.0127991	0.0130941	0.0165861	0.792722	0.999986	0.0130941	0.0933099	0.0126438	0.0127991	0.0130941	0.0165861	0.792722	0.999986	0.0130941	0.0933099	0.0126438	0.0127991	0.0130941	0.0165861	0.792722	0.999986	0.0130941	0.0933099	0.0126438	0.0127991	0.0130941	0.0165861	0.792722	0.999986	0.0130941	0.0933099	0.0126438	0.0127991	0.0130941	0.0126365	0.0126365	0.0126365	0.0126365	0.0126365	0.0126365	0.0126365	0.0126365	0.0126365	0.0126365	0.0126365	0.0126365	0.0126365	0.0126365	0.0126365	0.0126365	0.0126365	0.0126365	0.0126365	0.0126365	0.0126365	0.0126365	0.0126365	0.0126365	0.0126365	0.0126365	0.00228451	0.0126365	0.00228451	0.0432502	0.0432502	0.0325831	0.0126365	0.0126365	0.00228451	0.0126365	0.00228451	0.0432502	0.0432502	0.0325831	0.0126365	0.0126365	0.00228451	0.0126365	0.00228451	0.0432502	0.0432502	0.0325831	0.0126365	0.0126365	0.00228451	0.0126365	0.00228451	0.0432502	0.0432502	0.0325831	0.0126365	0.0126365	0.0126365	0.0126365	0.0126365	0.0367156	0.0432502	0.0432502	0.0126365	0.0126365	0.0126365	0.0126365	0.0126365	0.0367156	0.0126365	0.0432502	0.0126365	0.0126365	0.0293686	0.0126365	0.0293686	0.0198772	0.00676363	0.0271105	0.0126365	0.0126365	0.0293686	0.0126365	0.0293686	0.0198772	0.00676363	0.0271105	0.0126365	0.0126365	0.0293686	0.0126365	0.0293686	0.0198772	0.00676363	0.0271105	0.0126365	0.0126365	0.0293686	0.0126365	0.0293686	0.00676363	0.00676363	0.0271105	0.0126365	0.0126365	0.00228451	0.0126365	0.00228451	0.0255262	0.023488	0.023488	0.0126365	0.0126365	0.00228451	0.0126365	0.00228451	0.0255262	0.0432502	0.023488	0.0126365	0.0126365	0.00228451	0.0126365	0.00228451	0.0255262	0.0432502	0.023488	0.0126365	0.0126365	0.00228451	0.0126365	0.00228451	0.0255262	0.0432502	0.023488	0.0126365	0.0126365	0.00228451	0.0126365	0.00228451	0.030573	0.0432502	0.023488	0.0126365	0.0126365	0.00228451	0.0126365	0.00228451	0.0516156	0.0432502	0.023488	0.0126365	0.0126365	0.00538421	0.0126365	0.00538421	0.0281435	0.023488	0.023488	0.0126365	0.0126365	0.00538421	0.0126365	0.00538421	0.0281435	0.023488	0.023488	0.0126365	0.0126365	0.00538421	0.0126365	0.00538421	0.0281435	0.023488	0.023488	0.0126365	0.0126365	0.00538421	0.0126365	0.00538421	0.0281435	0.023488	0.023488	0.0126365	0.0126365	0.00538421	0.0126365	0.00538421	0.0257134	0.023488	0.023488	0.0126365	0.0126365	0.00538421	0.0126365	0.00538421	0.0257134	0.023488	0.023488	0.000274104	0.000274104	0.00538421	0.0126365	0.00538421	0.0257134	0.023488	0.023488	0.000274104	0.000274104	0.00538421	0.0126365	0.00538421	0.0257134	0.023488	0.023488	0.000274104	0.000274104	0.00538421	0.0126365	0.00538421	0.0257134	0.023488	0.023488	0.000274104	0.000274104	0.00538421	0.0126365	0.00538421	0.0257134	0.023488	0.023488	0.0126365	0.0126365	0.00538421	0.0126365	0.00538421	0.0257134	0.023488	0.023488	0.0126365	0.0126365	0.00538421	0.0126365	0.00538421	0.0257134	0.023488	0.023488	0.0804082	0.0804082	0.00538421	0.0126365	0.00538421	0.0257134	0.023488	0.023488	0.0804082	0.0804082	0.00538421	0.0126365	0.00538421	0.0257134	0.023488	0.023488	0.0804082	0.0804082	0.00538421	0.0126365	0.00538421	0.0257134	0.023488	0.023488	0.0804082	0.0804082	0.00538421	0.0126365	0.00538421	0.0257134	0.023488	0.023488	0	0	0	0	0	0	0	0	0.0266318	0.0266318	0.0266318	0.0266318	0.0266318	0.0266318	0.0266318	0.0266318	0.0266318	0.0266318	0.0266318	0.0266318	0.0266318	0.0266318	0.0266318	0.0266318	0.0266318	0.0266318	0.0266318	0.0266318	0.0266318	0.0266318	0.0266318	0.0266318	0.000128234	0.000128234	0.000128234	0.000128234	0.000128234	0.000128234	0.000128234	0.000128234	0.000128234	0.000128234	0.000128234	0.000128234	0.000128234	0.000128234	0.000128234	0.000128234	0.000128234	0.000128234	0.000128234	0.000128234	0.000128234	0.000128234	0.000128234	0.000128234	0.000128234	0.000128234	0.000128234	0.000128234	0.000128234	0.000128234	0.000128234	0.000128234	0.000128234	0.000128234	0.000128234	0.000128234	0.000128234	0.000128234	0.000128234	0.000128234	0.000128234	0.000128234	0.000128234	0.000128234	0.000128234	0.000128234	0.000128234	0.000128234	0.00266609	0.739924	0.999999	0.00212629	0.739924	0.00188096	0.00212629	0.00266609	0.00266609	0.739924	0.999999	0.00212629	0.739924	0.00188096	0.00212629	0.00266609	0.00266609	0.739924	0.999999	0.00212629	0.739924	0.00188096	0.00212629	0.00266609	0.00266609	0.739924	0.999999	0.00212629	0.739924	0.00188096	0.00212629	0.00266609	0.00266609	0.739924	0.999999	0.00212629	0.739924	0.00188096	0.00212629	0.00266609	0.00186973	0.00186973	0.00186973	0.00186973	0.00186973	0.00186973	0.00186973	0.00186973	0.00186973	0.00186973	0.00186973	0.00186973	0.00186973	0.00186973	0.00186973	0.00186973	0.00186973	0.00186973	0.00186973	0.00186973	0.00186973	0.00186973	0.00186973	0.00186973	0.00186973	0.00186973	4.47525e-06	0.00186973	4.47525e-06	0.0804082	0.0804082	0.0154028	0.00186973	0.00186973	4.47525e-06	0.00186973	4.47525e-06	0.0804082	0.0804082	0.0154028	0.00186973	0.00186973	4.47525e-06	0.00186973	4.47525e-06	0.0804082	0.0804082	0.0154028	0.00186973	0.00186973	4.47525e-06	0.00186973	4.47525e-06	0.0804082	0.0804082	0.0154028	0.00186973	0.00186973	0.00186973	0.00186973	0.00186973	0.0804082	0.0804082	0.0804082	0.00186973	0.00186973	0.00186973	0.00186973	0.00186973	0.0804082	0.00186973	0.0804082	0.00186973	0.00186973	0.03691	0.00186973	0.03691	0.0126365	0.000274104	0.0293686	0.00186973	0.00186973	0.03691	0.00186973	0.03691	0.0126365	0.000274104	0.0293686	0.00186973	0.00186973	0.03691	0.00186973	0.03691	0.0126365	0.000274104	0.0293686	0.00186973	0.00186973	0.03691	0.00186973	0.03691	0.000274104	0.000274104	0.0293686	0.00186973	0.00186973	4.47525e-06	0.00186973	4.47525e-06	0.0126365	0.0126365	0.0126365	0.00186973	0.00186973	4.47525e-06	0.00186973	4.47525e-06	0.0126365	0.0804082	0.0126365	0.00186973	0.00186973	4.47525e-06	0.00186973	4.47525e-06	0.0126365	0.0804082	0.0126365	0.00186973	0.00186973	4.47525e-06	0.00186973	4.47525e-06	0.0126365	0.0804082	0.0126365	0.00186973	0.00186973	4.47525e-06	0.00186973	4.47525e-06	0.0367156	0.0804082	0.0126365	0.00186973	0.00186973	4.47525e-06	0.00186973	4.47525e-06	0.206606	0.0804082	0.0126365	0.00186973	0.00186973	9.15515e-05	0.00186973	9.15515e-05	0.0367156	0.0126365	0.0126365	0.00186973	0.00186973	9.15515e-05	0.00186973	9.15515e-05	0.0367156	0.0126365	0.0126365	0.00186973	0.00186973	9.15515e-05	0.00186973	9.15515e-05	0.0367156	0.0126365	0.0126365	0.00186973	0.00186973	9.15515e-05	0.00186973	9.15515e-05	0.0367156	0.0126365	0.0126365	0.00186973	0.00186973	9.15515e-05	0.00186973	9.15515e-05	0.021609	0.0126365	0.0126365	0.00186973	0.00186973	9.15515e-05	0.00186973	9.15515e-05	0.021609	0.0126365	0.0126365	4.47525e-06	4.47525e-06	9.15515e-05	0.00186973	9.15515e-05	0.021609	0.0126365	0.0126365	4.47525e-06	4.47525e-06	9.15515e-05	0.00186973	9.15515e-05	0.021609	0.0126365	0.0126365	4.47525e-06	4.47525e-06	9.15515e-05	0.00186973	9.15515e-05	0.021609	0.0126365	0.0126365	4.47525e-06	4.47525e-06	9.15515e-05	0.00186973	9.15515e-05	0.021609	0.0126365	0.0126365	0.00186973	0.00186973	9.15515e-05	0.00186973	9.15515e-05	0.021609	0.0126365	0.0126365	0.00186973	0.00186973	9.15515e-05	0.00186973	9.15515e-05	0.021609	0.0126365	0.0126365	0.03691	0.03691	9.15515e-05	0.00186973	9.15515e-05	0.021609	0.0126365	0.0126365	0.03691	0.03691	9.15515e-05	0.00186973	9.15515e-05	0.021609	0.0126365	0.0126365	0.03691	0.03691	9.15515e-05	0.00186973	9.15515e-05	0.021609	0.0126365	0.0126365	0.03691	0.03691	9.15515e-05	0.00186973	9.15515e-05	0.021609	0.0126365	0.0126365	0	0	0	0	0	0	0	0	0.0266318	0.0266318	0.0266318	0.0266318	0.0266318	0.0266318	0.0266318	0.0266318	0.0266318	0.0266318	0.0266318	0.0266318	0.0266318	0.0266318	0.0266318	0.0266318	0.0266318	0.0266318	0.0266318	0.0266318	0.0266318	0.0266318	0.0266318	0.0266318	3.06399e-07	3.06399e-07	3.06399e-07	3.06399e-07	3.06399e-07	3.06399e-07	3.06399e-07	3.06399e-07	3.06399e-07	3.06399e-07	3.06399e-07	3.06399e-07	3.06399e-07	3.06399e-07	3.06399e-07	3.06399e-07	3.06399e-07	3.06399e-07	3.06399e-07	3.06399e-07	3.06399e-07	3.06399e-07	3.06399e-07	3.06399e-07	3.06399e-07	3.06399e-07	3.06399e-07	3.06399e-07	3.06399e-07	3.06399e-07	3.06399e-07	3.06399e-07	3.06399e-07	3.06399e-07	3.06399e-07	3.06399e-07	3.06399e-07	3.06399e-07	3.06399e-07	3.06399e-07	3.06399e-07	3.06399e-07	3.06399e-07	3.06399e-07	3.06399e-07	3.06399e-07	3.06399e-07	3.06399e-07	0.000120646	0.0266318	0.998043	0.000120646	0.998043	9.49107e-05	0.000195702	0.00073571	0.000120646	0.0266318	0.998043	0.000120646	0.998043	9.49107e-05	0.000195702	0.00073571	0.000120646	0.0266318	0.998043	0.000120646	0.998043	9.49107e-05	0.000195702	0.00073571	0.000120646	0.0266318	0.998043	0.000120646	0.998043	9.49107e-05	0.000195702	0.00073571	0.000120646	0.0266318	0.998043	0.000120646	0.998043	9.49107e-05	0.000195702	0.00073571	9.15515e-05	9.15515e-05	9.15515e-05	9.15515e-05	9.15515e-05	9.15515e-05	9.15515e-05	9.15515e-05	9.15515e-05	9.15515e-05	9.15515e-05	9.15515e-05	9.15515e-05	9.15515e-05	9.15515e-05	9.15515e-05	9.15515e-05	9.15515e-05	9.15515e-05	9.15515e-05	9.15515e-05	9.15515e-05	9.15515e-05	9.15515e-05	9.15515e-05	9.15515e-05	2.56203e-10	9.15515e-05	2.56203e-10	0.03691	0.03691	9.15515e-05	9.15515e-05	9.15515e-05	2.56203e-10	9.15515e-05	2.56203e-10	0.03691	0.03691	9.15515e-05	9.15515e-05	9.15515e-05	2.56203e-10	9.15515e-05	2.56203e-10	0.03691	0.03691	9.15515e-05	9.15515e-05	9.15515e-05	2.56203e-10	9.15515e-05	2.56203e-10	0.03691	0.03691	9.15515e-05	9.15515e-05	9.15515e-05	9.15515e-05	9.15515e-05	9.15515e-05	0.242457	0.03691	0.03691	9.15515e-05	9.15515e-05	9.15515e-05	9.15515e-05	9.15515e-05	0.242457	9.15515e-05	0.03691	9.15515e-05	9.15515e-05	0.0518947	9.15515e-05	0.0518947	0.0154028	4.47525e-06	0.03691	9.15515e-05	9.15515e-05	0.0518947	9.15515e-05	0.0518947	0.0154028	4.47525e-06	0.03691	9.15515e-05	9.15515e-05	0.0518947	9.15515e-05	0.0518947	0.0154028	4.47525e-06	0.03691	9.15515e-05	9.15515e-05	0.0518947	9.15515e-05	0.0518947	4.47525e-06	4.47525e-06	0.03691	9.15515e-05	9.15515e-05	2.56203e-10	9.15515e-05	2.56203e-10	0.00064779	0.00186973	0.00186973	9.15515e-05	9.15515e-05	2.56203e-10	9.15515e-05	2.56203e-10	0.00064779	0.03691	0.00186973	9.15515e-05	9.15515e-05	2.56203e-10	9.15515e-05	2.56203e-10	0.00064779	0.03691	0.00186973	9.15515e-05	9.15515e-05	2.56203e-10	9.15515e-05	2.56203e-10	0.00064779	0.03691	0.00186973	9.15515e-05	9.15515e-05	2.56203e-10	9.15515e-05	2.56203e-10	0.0293686	0.03691	0.00186973	9.15515e-05	9.15515e-05	2.56203e-10	9.15515e-05	2.56203e-10	0.641438	0.03691	0.00186973	9.15515e-05	9.15515e-05	1.5316e-07	9.15515e-05	1.5316e-07	0.0804082	0.00186973	0.00186973	9.15515e-05	9.15515e-05	1.5316e-07	9.15515e-05	1.5316e-07	0.0804082	0.00186973	0.00186973	9.15515e-05	9.15515e-05	1.5316e-07	9.15515e-05	1.5316e-07	0.0804082	0.00186973	0.00186973	9.15515e-05	9.15515e-05	1.5316e-07	9.15515e-05	1.5316e-07	0.0804082	0.00186973	0.00186973	9.15515e-05	9.15515e-05	1.5316e-07	9.15515e-05	1.5316e-07	0.0126365	0.00186973	0.00186973	9.15515e-05	9.15515e-05	1.5316e-07	9.15515e-05	1.5316e-07	0.0126365	0.00186973	0.00186973	3.54446e-06	3.54446e-06	1.5316e-07	9.15515e-05	1.5316e-07	0.0126365	0.00186973	0.00186973	3.54446e-06	3.54446e-06	1.5316e-07	9.15515e-05	1.5316e-07	0.0126365	0.00186973	0.00186973	3.54446e-06	3.54446e-06	1.5316e-07	9.15515e-05	1.5316e-07	0.0126365	0.00186973	0.00186973	3.54446e-06	3.54446e-06	1.5316e-07	9.15515e-05	1.5316e-07	0.0126365	0.00186973	0.00186973	9.15515e-05	9.15515e-05	1.5316e-07	9.15515e-05	1.5316e-07	0.0126365	0.00186973	0.00186973	9.15515e-05	9.15515e-05	1.5316e-07	9.15515e-05	1.5316e-07	0.0126365	0.00186973	0.00186973	0.000465136	0.000465136	1.5316e-07	9.15515e-05	1.5316e-07	0.0126365	0.00186973	0.00186973	0.000465136	0.000465136	1.5316e-07	9.15515e-05	1.5316e-07	0.0126365	0.00186973	0.00186973	0.000465136	0.000465136	1.5316e-07	9.15515e-05	1.5316e-07	0.0126365	0.00186973	0.00186973	0.000465136	0.000465136	1.5316e-07	9.15515e-05	1.5316e-07	0.0126365	0.00186973	0.00186973	0	0	0	0	0	0	0	0	0.0266318	0.0266318	0.0266318	0.0266318	0.0266318	0.0266318	0.0266318	0.0266318	0.0266318	0.0266318	0.0266318	0.0266318	0.0266318	0.0266318	0.0266318	0.0266318	0.0266318	0.0266318	0.0266318	0.0266318	0.0266318	0.0266318	0.0266318	0.0266318	1.18613e-08	1.18613e-08	1.18613e-08	1.18613e-08	1.18613e-08	1.18613e-08	1.18613e-08	1.18613e-08	1.18613e-08	1.18613e-08	1.18613e-08	1.18613e-08	1.18613e-08	1.18613e-08	1.18613e-08	1.18613e-08	1.18613e-08	1.18613e-08	1.18613e-08	1.18613e-08	1.18613e-08	1.18613e-08	1.18613e-08	1.18613e-08	1.18613e-08	1.18613e-08	1.18613e-08	1.18613e-08	1.18613e-08	1.18613e-08	1.18613e-08	1.18613e-08	1.18613e-08	1.18613e-08	1.18613e-08	1.18613e-08	1.18613e-08	1.18613e-08	1.18613e-08	1.18613e-08	1.18613e-08	1.18613e-08	1.18613e-08	1.18613e-08	1.18613e-08	1.18613e-08	1.18613e-08	1.18613e-08	2.04916e-05	0.000263055	0.0266318	2.57075e-05	0.999879	2.04916e-05	0.000263055	0.0266318	2.04916e-05	0.000263055	0.0266318	2.57075e-05	0.999879	2.04916e-05	0.000263055	0.0266318	2.04916e-05	0.000263055	0.0266318	2.57075e-05	0.999879	2.04916e-05	0.000263055	0.0266318	2.04916e-05	0.000263055	0.0266318	2.57075e-05	0.999879	2.04916e-05	0.000263055	0.0266318	2.04916e-05	0.000263055	0.0266318	2.57075e-05	0.999879	2.04916e-05	0.000263055	0.0266318	1.80145e-05	1.80145e-05	1.80145e-05	1.80145e-05	1.80145e-05	1.80145e-05	1.80145e-05	1.80145e-05	1.80145e-05	1.80145e-05	1.80145e-05	1.80145e-05	1.80145e-05	1.80145e-05	1.80145e-05	1.80145e-05	1.80145e-05	1.80145e-05	1.80145e-05	1.80145e-05	1.80145e-05	1.80145e-05	1.80145e-05	1.80145e-05	1.80145e-05	1.80145e-05	1.33982e-12	1.80145e-05	1.33982e-12	0.000465136	0.000465136	1.30215e-09	1.80145e-05	1.80145e-05	1.33982e-12	1.80145e-05	1.33982e-12	0.000465136	0.000465136	1.30215e-09	1.80145e-05	1.80145e-05	1.33982e-12	1.80145e-05	1.33982e-12	0.000465136	0.000465136	1.30215e-09	1.80145e-05	1.80145e-05	1.33982e-12	1.80145e-05	1.33982e-12	0.000465136	0.000465136	1.30215e-09	1.80145e-05	1.80145e-05	1.80145e-05	1.80145e-05	1.80145e-05	0.391229	0.000465136	0.000465136	1.80145e-05	1.80145e-05	1.80145e-05	1.80145e-05	1.80145e-05	0.391229	1.80145e-05	0.000465136	1.80145e-05	1.80145e-05	0.061964	1.80145e-05	0.061964	0.112251	3.54446e-06	0.0518947	1.80145e-05	1.80145e-05	0.061964	1.80145e-05	0.061964	0.112251	3.54446e-06	0.0518947	1.80145e-05	1.80145e-05	0.061964	1.80145e-05	0.061964	0.112251	3.54446e-06	0.0518947	1.80145e-05	1.80145e-05	0.061964	1.80145e-05	0.061964	3.54446e-06	3.54446e-06	0.0518947	1.80145e-05	1.80145e-05	1.33982e-12	1.80145e-05	1.33982e-12	2.4638e-06	9.15515e-05	9.15515e-05	1.80145e-05	1.80145e-05	1.33982e-12	1.80145e-05	1.33982e-12	2.4638e-06	0.000465136	9.15515e-05	1.80145e-05	1.80145e-05	1.33982e-12	1.80145e-05	1.33982e-12	2.4638e-06	0.000465136	9.15515e-05	1.80145e-05	1.80145e-05	1.33982e-12	1.80145e-05	1.33982e-12	2.4638e-06	0.000465136	9.15515e-05	1.80145e-05	1.80145e-05	1.33982e-12	1.80145e-05	1.33982e-12	0.00853898	0.000465136	9.15515e-05	1.80145e-05	1.80145e-05	1.33982e-12	1.80145e-05	1.33982e-12	0.619293	0.000465136	9.15515e-05	1.80145e-05	1.80145e-05	4.91289e-09	1.80145e-05	4.91289e-09	0.242457	9.15515e-05	9.15515e-05	1.80145e-05	1.80145e-05	4.91289e-09	1.80145e-05	4.91289e-09	0.242457	9.15515e-05	9.15515e-05	1.80145e-05	1.80145e-05	4.91289e-09	1.80145e-05	4.91289e-09	0.242457	9.15515e-05	9.15515e-05	1.80145e-05	1.80145e-05	4.91289e-09	1.80145e-05	4.91289e-09	0.242457	9.15515e-05	9.15515e-05	1.80145e-05	1.80145e-05	4.91289e-09	1.80145e-05	4.91289e-09	0.00538421	9.15515e-05	9.15515e-05	1.80145e-05	1.80145e-05	4.91289e-09	1.80145e-05	4.91289e-09	0.00538421	9.15515e-05	9.15515e-05	0.000465136	0.000465136	4.91289e-09	1.80145e-05	4.91289e-09	0.00538421	9.15515e-05	9.15515e-05	0.000465136	0.000465136	4.91289e-09	1.80145e-05	4.91289e-09	0.00538421	9.15515e-05	9.15515e-05	0.000465136	0.000465136	4.91289e-09	1.80145e-05	4.91289e-09	0.00538421	9.15515e-05	9.15515e-05	0.000465136	0.000465136	4.91289e-09	1.80145e-05	4.91289e-09	0.00538421	9.15515e-05	9.15515e-05	1.80145e-05	1.80145e-05	4.91289e-09	1.80145e-05	4.91289e-09	0.00538421	9.15515e-05	9.15515e-05	1.80145e-05	1.80145e-05	4.91289e-09	1.80145e-05	4.91289e-09	0.00538421	9.15515e-05	9.15515e-05	3.54446e-06	3.54446e-06	4.91289e-09	1.80145e-05	4.91289e-09	0.00538421	9.15515e-05	9.15515e-05	3.54446e-06	3.54446e-06	4.91289e-09	1.80145e-05	4.91289e-09	0.00538421	9.15515e-05	9.15515e-05	3.54446e-06	3.54446e-06	4.91289e-09	1.80145e-05	4.91289e-09	0.00538421	9.15515e-05	9.15515e-05	3.54446e-06	3.54446e-06	4.91289e-09	1.80145e-05	4.91289e-09	0.00538421	9.15515e-05	9.15515e-05	0	0	0	0	0	0	0	0	0.0266318	0.0266318	0.0266318	0.0266318	0.0266318	0.0266318	0.0266318	0.0266318	0.0266318	0.0266318	0.0266318	0.0266318	0.0266318	0.0266318	0.0266318	0.0266318	0.0266318	0.0266318	0.0266318	0.0266318	0.0266318	0.0266318	0.0266318	0.0266318	3.06399e-07	3.06399e-07	3.06399e-07	3.06399e-07	3.06399e-07	3.06399e-07	3.06399e-07	3.06399e-07	3.06399e-07	3.06399e-07	3.06399e-07	3.06399e-07	3.06399e-07	3.06399e-07	3.06399e-07	3.06399e-07	3.06399e-07	3.06399e-07	3.06399e-07	3.06399e-07	3.06399e-07	3.06399e-07	3.06399e-07	3.06399e-07	3.06399e-07	3.06399e-07	3.06399e-07	3.06399e-07	3.06399e-07	3.06399e-07	3.06399e-07	3.06399e-07	3.06399e-07	3.06399e-07	3.06399e-07	3.06399e-07	3.06399e-07	3.06399e-07	3.06399e-07	3.06399e-07	3.06399e-07	3.06399e-07	3.06399e-07	3.06399e-07	3.06399e-07	3.06399e-07	3.06399e-07	3.06399e-07	9.49107e-05	0.000195702	0.00073571	0.000120646	0.998043	0.000120646	0.0266318	0.998043	9.49107e-05	0.000195702	0.00073571	0.000120646	0.998043	0.000120646	0.0266318	0.998043	9.49107e-05	0.000195702	0.00073571	0.000120646	0.998043	0.000120646	0.0266318	0.998043	9.49107e-05	0.000195702	0.00073571	0.000120646	0.998043	0.000120646	0.0266318	0.998043	9.49107e-05	0.000195702	0.00073571	0.000120646	0.998043	0.000120646	0.0266318	0.998043	9.15515e-05	9.15515e-05	9.15515e-05	9.15515e-05	9.15515e-05	9.15515e-05	9.15515e-05	9.15515e-05	9.15515e-05	9.15515e-05	9.15515e-05	9.15515e-05	9.15515e-05	9.15515e-05	9.15515e-05	9.15515e-05	9.15515e-05	9.15515e-05	9.15515e-05	9.15515e-05	9.15515e-05	9.15515e-05	9.15515e-05	9.15515e-05	9.15515e-05	9.15515e-05	2.56203e-10	9.15515e-05	2.56203e-10	3.54446e-06	3.54446e-06	2.63614e-13	9.15515e-05	9.15515e-05	2.56203e-10	9.15515e-05	2.56203e-10	3.54446e-06	3.54446e-06	2.63614e-13	9.15515e-05	9.15515e-05	2.56203e-10	9.15515e-05	2.56203e-10	3.54446e-06	3.54446e-06	2.63614e-13	9.15515e-05	9.15515e-05	2.56203e-10	9.15515e-05	2.56203e-10	3.54446e-06	3.54446e-06	2.63614e-13	9.15515e-05	9.15515e-05	9.15515e-05	9.15515e-05	9.15515e-05	0.242457	3.54446e-06	3.54446e-06	9.15515e-05	9.15515e-05	9.15515e-05	9.15515e-05	9.15515e-05	0.242457	9.15515e-05	3.54446e-06	9.15515e-05	9.15515e-05	0.0518947	9.15515e-05	0.0518947	0.619293	0.000465136	0.061964	9.15515e-05	9.15515e-05	0.0518947	9.15515e-05	0.0518947	0.619293	0.000465136	0.061964	9.15515e-05	9.15515e-05	0.0518947	9.15515e-05	0.0518947	0.619293	0.000465136	0.061964	9.15515e-05	9.15515e-05	0.0518947	9.15515e-05	0.0518947	0.000465136	0.000465136	0.061964	9.15515e-05	9.15515e-05	2.56203e-10	9.15515e-05	2.56203e-10	5.99502e-08	1.80145e-05	1.80145e-05	9.15515e-05	9.15515e-05	2.56203e-10	9.15515e-05	2.56203e-10	5.99502e-08	3.54446e-06	1.80145e-05	9.15515e-05	9.15515e-05	2.56203e-10	9.15515e-05	2.56203e-10	5.99502e-08	3.54446e-06	1.80145e-05	9.15515e-05	9.15515e-05	2.56203e-10	9.15515e-05	2.56203e-10	5.99502e-08	3.54446e-06	1.80145e-05	9.15515e-05	9.15515e-05	2.56203e-10	9.15515e-05	2.56203e-10	0.00213408	3.54446e-06	1.80145e-05	9.15515e-05	9.15515e-05	2.56203e-10	9.15515e-05	2.56203e-10	0.112251	3.54446e-06	1.80145e-05	9.15515e-05	9.15515e-05	1.5316e-07	9.15515e-05	1.5316e-07	0.391229	1.80145e-05	1.80145e-05	9.15515e-05	9.15515e-05	1.5316e-07	9.15515e-05	1.5316e-07	0.391229	1.80145e-05	1.80145e-05	9.15515e-05	9.15515e-05	1.5316e-07	9.15515e-05	1.5316e-07	0.391229	1.80145e-05	1.80145e-05	9.15515e-05	9.15515e-05	1.5316e-07	9.15515e-05	1.5316e-07	0.391229	1.80145e-05	1.80145e-05	9.15515e-05	9.15515e-05	1.5316e-07	9.15515e-05	1.5316e-07	0.003391	1.80145e-05	1.80145e-05	9.15515e-05	9.15515e-05	1.5316e-07	9.15515e-05	1.5316e-07	0.003391	1.80145e-05	1.80145e-05	0.03691	0.03691	1.5316e-07	9.15515e-05	1.5316e-07	0.003391	1.80145e-05	1.80145e-05	0.03691	0.03691	1.5316e-07	9.15515e-05	1.5316e-07	0.003391	1.80145e-05	1.80145e-05	0.03691	0.03691	1.5316e-07	9.15515e-05	1.5316e-07	0.003391	1.80145e-05	1.80145e-05	0.03691	0.03691	1.5316e-07	9.15515e-05	1.5316e-07	0.003391	1.80145e-05	1.80145e-05	9.15515e-05	9.15515e-05	1.5316e-07	9.15515e-05	1.5316e-07	0.003391	1.80145e-05	1.80145e-05	9.15515e-05	9.15515e-05	1.5316e-07	9.15515e-05	1.5316e-07	0.003391	1.80145e-05	1.80145e-05	4.47525e-06	4.47525e-06	1.5316e-07	9.15515e-05	1.5316e-07	0.003391	1.80145e-05	1.80145e-05	4.47525e-06	4.47525e-06	1.5316e-07	9.15515e-05	1.5316e-07	0.003391	1.80145e-05	1.80145e-05	4.47525e-06	4.47525e-06	1.5316e-07	9.15515e-05	1.5316e-07	0.003391	1.80145e-05	1.80145e-05	4.47525e-06	4.47525e-06	1.5316e-07	9.15515e-05	1.5316e-07	0.003391	1.80145e-05	1.80145e-05	0	0	0	0	0	0	0	0	0.0266318	0.0266318	0.0266318	0.0266318	0.0266318	0.0266318	0.0266318	0.0266318	0.0266318	0.0266318	0.0266318	0.0266318	0.0266318	0.0266318	0.0266318	0.0266318	0.0266318	0.0266318	0.0266318	0.0266318	0.0266318	0.0266318	0.0266318	0.0266318	0.000128234	0.000128234	0.000128234	0.000128234	0.000128234	0.000128234	0.000128234	0.000128234	0.000128234	0.000128234	0.000128234	0.000128234	0.000128234	0.000128234	0.000128234	0.000128234	0.000128234	0.000128234	0.000128234	0.000128234	0.000128234	0.000128234	0.000128234	0.000128234	0.000128234	0.000128234	0.000128234	0.000128234	0.000128234	0.000128234	0.000128234	0.000128234	0.000128234	0.000128234	0.000128234	0.000128234	0.000128234	0.000128234	0.000128234	0.000128234	0.000128234	0.000128234	0.000128234	0.000128234	0.000128234	0.000128234	0.000128234	0.000128234	0.00188096	0.00212629	0.00266609	0.00212629	0.739924	0.00266609	0.739924	0.999999	0.00188096	0.00212629	0.00266609	0.00212629	0.739924	0.00266609	0.739924	0.999999	0.00188096	0.00212629	0.00266609	0.00212629	0.739924	0.00266609	0.739924	0.999999	0.00188096	0.00212629	0.00266609	0.00212629	0.739924	0.00266609	0.739924	0.999999	0.00188096	0.00212629	0.00266609	0.00212629	0.739924	0.00266609	0.739924	0.999999	0.00186973	0.00186973	0.00186973	0.00186973	0.00186973	0.00186973	0.00186973	0.00186973	0.00186973	0.00186973	0.00186973	0.00186973	0.00186973	0.00186973	0.00186973	0.00186973	0.00186973	0.00186973	0.00186973	0.00186973	0.00186973	0.00186973	0.00186973	0.00186973	0.00186973	0.00186973	4.47525e-06	0.00186973	4.47525e-06	4.47525e-06	4.47525e-06	1.25227e-11	0.00186973	0.00186973	4.47525e-06	0.00186973	4.47525e-06	4.47525e-06	4.47525e-06	1.25227e-11	0.00186973	0.00186973	4.47525e-06	0.00186973	4.47525e-06	4.47525e-06	4.47525e-06	1.25227e-11	0.00186973	0.00186973	4.47525e-06	0.00186973	4.47525e-06	4.47525e-06	4.47525e-06	1.25227e-11	0.00186973	0.00186973	0.00186973	0.00186973	0.00186973	0.0804082	4.47525e-06	4.47525e-06	0.00186973	0.00186973	0.00186973	0.00186973	0.00186973	0.0804082	0.00186973	4.47525e-06	0.00186973	0.00186973	0.03691	0.00186973	0.03691	0.641438	0.03691	0.0518947	0.00186973	0.00186973	0.03691	0.00186973	0.03691	0.641438	0.03691	0.0518947	0.00186973	0.00186973	0.03691	0.00186973	0.03691	0.641438	0.03691	0.0518947	0.00186973	0.00186973	0.03691	0.00186973	0.03691	0.03691	0.03691	0.0518947	0.00186973	0.00186973	4.47525e-06	0.00186973	4.47525e-06	6.55031e-07	9.15515e-05	9.15515e-05	0.00186973	0.00186973	4.47525e-06	0.00186973	4.47525e-06	6.55031e-07	4.47525e-06	9.15515e-05	0.00186973	0.00186973	4.47525e-06	0.00186973	4.47525e-06	6.55031e-07	4.47525e-06	9.15515e-05	0.00186973	0.00186973	4.47525e-06	0.00186973	4.47525e-06	6.55031e-07	4.47525e-06	9.15515e-05	0.00186973	0.00186973	4.47525e-06	0.00186973	4.47525e-06	0.00228451	4.47525e-06	9.15515e-05	0.00186973	0.00186973	4.47525e-06	0.00186973	4.47525e-06	0.0154028	4.47525e-06	9.15515e-05	0.00186973	0.00186973	9.15515e-05	0.00186973	9.15515e-05	0.242457	9.15515e-05	9.15515e-05	0.00186973	0.00186973	9.15515e-05	0.00186973	9.15515e-05	0.242457	9.15515e-05	9.15515e-05	0.00186973	0.00186973	9.15515e-05	0.00186973	9.15515e-05	0.242457	9.15515e-05	9.15515e-05	0.00186973	0.00186973	9.15515e-05	0.00186973	9.15515e-05	0.242457	9.15515e-05	9.15515e-05	0.00186973	0.00186973	9.15515e-05	0.00186973	9.15515e-05	0.00538421	9.15515e-05	9.15515e-05	0.00186973	0.00186973	9.15515e-05	0.00186973	9.15515e-05	0.00538421	9.15515e-05	9.15515e-05	0.0804082	0.0804082	9.15515e-05	0.00186973	9.15515e-05	0.00538421	9.15515e-05	9.15515e-05	0.0804082	0.0804082	9.15515e-05	0.00186973	9.15515e-05	0.00538421	9.15515e-05	9.15515e-05	0.0804082	0.0804082	9.15515e-05	0.00186973	9.15515e-05	0.00538421	9.15515e-05	9.15515e-05	0.0804082	0.0804082	9.15515e-05	0.00186973	9.15515e-05	0.00538421	9.15515e-05	9.15515e-05	0.00186973	0.00186973	9.15515e-05	0.00186973	9.15515e-05	0.00538421	9.15515e-05	9.15515e-05	0.00186973	0.00186973	9.15515e-05	0.00186973	9.15515e-05	0.00538421	9.15515e-05	9.15515e-05	0.000274104	0.000274104	9.15515e-05	0.00186973	9.15515e-05	0.00538421	9.15515e-05	9.15515e-05	0.000274104	0.000274104	9.15515e-05	0.00186973	9.15515e-05	0.00538421	9.15515e-05	9.15515e-05	0.000274104	0.000274104	9.15515e-05	0.00186973	9.15515e-05	0.00538421	9.15515e-05	9.15515e-05	0.000274104	0.000274104	9.15515e-05	0.00186973	9.15515e-05	0.00538421	9.15515e-05	9.15515e-05	0	0	0	0	0	0	0	0	0.0266318	0.0266318	0.0266318	0.0266318	0.0266318	0.0266318	0.0266318	0.0266318	0.0266318	0.0266318	0.0266318	0.0266318	0.0266318	0.0266318	0.0266318	0.0266318	0.0266318	0.0266318	0.0266318	0.0266318	0.0266318	0.0266318	0.0266318	0.0266318	0.00595087	0.00595087	0.00595087	0.00595087	0.00595087	0.00595087	0.00595087	0.00595087	0.00595087	0.00595087	0.00595087	0.00595087	0.00595087	0.00595087	0.00595087	0.00595087	0.00595087	0.00595087	0.00595087	0.00595087	0.00595087	0.00595087	0.00595087	0.00595087	0.00595087	0.00595087	0.00595087	0.00595087	0.00595087	0.00595087	0.00595087	0.00595087	0.00595087	0.00595087	0.00595087	0.00595087	0.00595087	0.00595087	0.00595087	0.00595087	0.00595087	0.00595087	0.00595087	0.00595087	0.00595087	0.00595087	0.00595087	0.00595087	0.0126438	0.0127991	0.0130941	0.0130941	0.0933099	0.0165861	0.792722	0.999986	0.0126438	0.0127991	0.0130941	0.0130941	0.0933099	0.0165861	0.792722	0.999986	0.0126438	0.0127991	0.0130941	0.0130941	0.0933099	0.0165861	0.792722	0.999986	0.0126438	0.0127991	0.0130941	0.0130941	0.0933099	0.0165861	0.792722	0.999986	0.0126438	0.0127991	0.0130941	0.0130941	0.0933099	0.0165861	0.792722	0.999986	0.0126365	0.0126365	0.0126365	0.0126365	0.0126365	0.0126365	0.0126365	0.0126365	0.0126365	0.0126365	0.0126365	0.0126365	0.0126365	0.0126365	0.0126365	0.0126365	0.0126365	0.0126365	0.0126365	0.0126365	0.0126365	0.0126365	0.0126365	0.0126365	0.0126365	0.0126365	0.00228451	0.0126365	0.00228451	0.000274104	0.000274104	6.55031e-07	0.0126365	0.0126365	0.00228451	0.0126365	0.00228451	0.000274104	0.000274104	6.55031e-07	0.0126365	0.0126365	0.00228451	0.0126365	0.00228451	0.000274104	0.000274104	6.55031e-07	0.0126365	0.0126365	0.00228451	0.0126365	0.00228451	0.000274104	0.000274104	6.55031e-07	0.0126365	0.0126365	0.0126365	0.0126365	0.0126365	0.0367156	0.000274104	0.000274104	0.0126365	0.0126365	0.0126365	0.0126365	0.0126365	0.0367156	0.0126365	0.000274104	0.0126365	0.0126365	0.0293686	0.0126365	0.0293686	0.206606	0.0804082	0.03691	0.0126365	0.0126365	0.0293686	0.0126365	0.0293686	0.206606	0.0804082	0.03691	0.0126365	0.0126365	0.0293686	0.0126365	0.0293686	0.206606	0.0804082	0.03691	0.0126365	0.0126365	0.0293686	0.0126365	0.0293686	0.0804082	0.0804082	0.03691	0.0126365	0.0126365	0.00228451	0.0126365	0.00228451	0.000158851	0.00186973	0.00186973	0.0126365	0.0126365	0.00228451	0.0126365	0.00228451	0.000158851	0.000274104	0.00186973	0.0126365	0.0126365	0.00228451	0.0126365	0.00228451	0.000158851	0.000274104	0.00186973	0.0126365	0.0126365	0.00228451	0.0126365	0.00228451	0.000158851	0.000274104	0.00186973	0.0126365	0.0126365	0.00228451	0.0126365	0.00228451	0.00736148	0.000274104	0.00186973	0.0126365	0.0126365	0.00228451	0.0126365	0.00228451	0.0126365	0.000274104	0.00186973	0.0126365	0.0126365	0.00538421	0.0126365	0.00538421	0.0804082	0.00186973	0.00186973	0.0126365	0.0126365	0.00538421	0.0126365	0.00538421	0.0804082	0.00186973	0.00186973	0.0126365	0.0126365	0.00538421	0.0126365	0.00538421	0.0804082	0.00186973	0.00186973	0.0126365	0.0126365	0.00538421	0.0126365	0.00538421	0.0804082	0.00186973	0.00186973	0.0126365	0.0126365	0.00538421	0.0126365	0.00538421	0.0126365	0.00186973	0.00186973	0.0126365	0.0126365	0.00538421	0.0126365	0.00538421	0.0126365	0.00186973	0.00186973	0.0432502	0.0432502	0.00538421	0.0126365	0.00538421	0.0126365	0.00186973	0.00186973	0.0432502	0.0432502	0.00538421	0.0126365	0.00538421	0.0126365	0.00186973	0.00186973	0.0432502	0.0432502	0.00538421	0.0126365	0.00538421	0.0126365	0.00186973	0.00186973	0.0432502	0.0432502	0.00538421	0.0126365	0.00538421	0.0126365	0.00186973	0.00186973	0.0126365	0.0126365	0.00538421	0.0126365	0.00538421	0.0126365	0.00186973	0.00186973	0.0126365	0.0126365	0.00538421	0.0126365	0.00538421	0.0126365	0.00186973	0.00186973	0.00676363	0.00676363	0.00538421	0.0126365	0.00538421	0.0126365	0.00186973	0.00186973	0.00676363	0.00676363	0.00538421	0.0126365	0.00538421	0.0126365	0.00186973	0.00186973	0.00676363	0.00676363	0.00538421	0.0126365	0.00538421	0.0126365	0.00186973	0.00186973	0.00676363	0.00676363	0.00538421	0.0126365	0.00538421	0.0126365	0.00186973	0.00186973	0	0	0	0	0	0	0	0	0.0266318	0.0266318	0.0266318	0.0266318	0.0266318	0.0266318	0.0266318	0.0266318	0.0266318	0.0266318	0.0266318	0.0266318	0.0266318	0.0266318	0.0266318	0.0266318	0.0266318	0.0266318	0.0266318	0.0266318	0.0266318	0.0266318	0.0266318	0.0266318	0.0207074	0.0207074	0.0207074	0.0207074	0.0207074	0.0207074	0.0207074	0.0207074	0.0207074	0.0207074	0.0207074	0.0207074	0.0207074	0.0207074	0.0207074	0.0207074	0.0207074	0.0207074	0.0207074	0.0207074	0.0207074	0.0207074	0.0207074	0.0207074	0.0207074	0.0207074	0.0207074	0.0207074	0.0207074	0.0207074	0.0207074	0.0207074	0.0207074	0.0207074	0.0207074	0.0207074	0.0207074	0.0207074	0.0207074	0.0207074	0.0207074	0.0207074	0.0207074	0.0207074	0.0207074	0.0207074	0.0207074	0.0207074	0.0234888	0.0235055	0.0235372	0.023626	0.033186	0.0266318	0.259982	0.973355	0.0234888	0.0235055	0.0235372	0.023626	0.033186	0.0266318	0.259982	0.973355	0.0234888	0.0235055	0.0235372	0.023626	0.033186	0.0266318	0.259982	0.973355	0.0234888	0.0235055	0.0235372	0.023626	0.033186	0.0266318	0.259982	0.973355	0.0234888	0.0235055	0.0235372	0.023626	0.033186	0.0266318	0.259982	0.973355	0.023488	0.023488	0.023488	0.023488	0.023488	0.023488	0.023488	0.023488	0.023488	0.023488	0.023488	0.023488	0.023488	0.023488	0.023488	0.023488	0.023488	0.023488	0.023488	0.023488	0.023488	0.023488	0.023488	0.023488	0.023488	0.023488	0.0176053	0.023488	0.0176053	0.00676363	0.00676363	0.00121685	0.023488	0.023488	0.0176053	0.023488	0.0176053	0.00676363	0.00676363	0.00121685	0.023488	0.023488	0.0176053	0.023488	0.0176053	0.00676363	0.00676363	0.00121685	0.023488	0.023488	0.0176053	0.023488	0.0176053	0.00676363	0.00676363	0.00121685	0.023488	0.023488	0.023488	0.023488	0.023488	0.0281435	0.00676363	0.00676363	0.023488	0.023488	0.023488	0.023488	0.023488	0.0281435	0.023488	0.00676363	0.023488	0.023488	0.0271105	0.023488	0.0271105	0.0516156	0.0432502	0.0293686	0.023488	0.023488	0.0271105	0.023488	0.0271105	0.0516156	0.0432502	0.0293686	0.023488	0.023488	0.0271105	0.023488	0.0271105	0.0516156	0.0432502	0.0293686	0.023488	0.023488	0.0271105	0.023488	0.0271105	0.0432502	0.0432502	0.0293686	0.023488	0.023488	0.0176053	0.023488	0.0176053	0.00616789	0.0126365	0.0126365	0.023488	0.023488	0.0176053	0.023488	0.0176053	0.00616789	0.00676363	0.0126365	0.023488	0.023488	0.0176053	0.023488	0.0176053	0.00616789	0.00676363	0.0126365	0.023488	0.023488	0.0176053	0.023488	0.0176053	0.00616789	0.00676363	0.0126365	0.023488	0.023488	0.0176053	0.023488	0.0176053	0.0181476	0.00676363	0.0126365	0.023488	0.023488	0.0176053	0.023488	0.0176053	0.0198772	0.00676363	0.0126365	0.023488	0.023488	0.0203394	0.023488	0.0203394	0.0367156	0.0126365	0.0126365	0.023488	0.023488	0.0203394	0.023488	0.0203394	0.0367156	0.0126365	0.0126365	0.023488	0.023488	0.0203394	0.023488	0.0203394	0.0367156	0.0126365	0.0126365	0.023488	0.023488	0.0203394	0.023488	0.0203394	0.0367156	0.0126365	0.0126365	0.023488	0.023488	0.0203394	0.023488	0.0203394	0.021609	0.0126365	0.0126365	0.023488	0.023488	0.0203394	0.023488	0.0203394	0.021609	0.0126365	0.0126365	0.0294341	0.0294341	0.0203394	0.023488	0.0203394	0.021609	0.0126365	0.0126365	0.0294341	0.0294341	0.0203394	0.023488	0.0203394	0.021609	0.0126365	0.0126365	0.0294341	0.0294341	0.0203394	0.023488	0.0203394	0.021609	0.0126365	0.0126365	0.0294341	0.0294341	0.0203394	0.023488	0.0203394	0.021609	0.0126365	0.0126365	0.023488	0.023488	0.0203394	0.023488	0.0203394	0.021609	0.0126365	0.0126365	0.023488	0.023488	0.0203394	0.023488	0.0203394	0.021609	0.0126365	0.0126365	0.0209718	0.0209718	0.0203394	0.023488	0.0203394	0.021609	0.0126365	0.0126365	0.0209718	0.0209718	0.0203394	0.023488	0.0203394	0.021609	0.0126365	0.0126365	0.0209718	0.0209718	0.0203394	0.023488	0.0203394	0.021609	0.0126365	0.0126365	0.0209718	0.0209718	0.0203394	0.023488	0.0203394	0.021609	0.0126365	0.0126365	0	0	0	0	0	0	0	0	0.0266318	0.0266318	0.0266318	0.0266318	0.0266318	0.0266318	0.0266318	0.0266318	0.0266318	0.0266318	0.0266318	0.0266318	0.0266318	0.0266318	0.0266318	0.0266318	0.0266318	0.0266318	0.0266318	0.0266318	0.0266318	0.0266318	0.0266318	0.0266318	0.0259684	0.0259684	0.0259684	0.0259684	0.0259684	0.0259684	0.0259684	0.0259684	0.0259684	0.0259684	0.0259684	0.0259684	0.0259684	0.0259684	0.0259684	0.0259684	0.0259684	0.0259684	0.0259684	0.0259684	0.0259684	0.0259684	0.0259684	0.0259684	0.0259684	0.0259684	0.0259684	0.0259684	0.0259684	0.0259684	0.0259684	0.0259684	0.0259684	0.0259684	0.0259684	0.0259684	0.0259684	0.0259684	0.0259684	0.0259684	0.0259684	0.0259684	0.0259684	0.0259684	0.0259684	0.0259684	0.0259684	0.0259684	0.0262981	0.0262987	0.0262999	0.0263131	0.0272368	0.0272368	0.0545877	0.178428	0.0262981	0.0262987	0.0262999	0.0263131	0.0272368	0.0272368	0.0545877	0.178428	0.0262981	0.0262987	0.0262999	0.0263131	0.0272368	0.0272368	0.0545877	0.178428	0.0262981	0.0262987	0.0262999	0.0263131	0.0272368	0.0272368	0.0545877	0.178428	0.0262981	0.0262987	0.0262999	0.0263131	0.0272368	0.0272368	0.0545877	0.178428	0.0262981	0.0262981	0.0262981	0.0262981	0.0262981	0.0262981	0.0262981	0.0262981	0.0262981	0.0262981	0.0262981	0.0262981	0.0262981	0.0262981	0.0262981	0.0262981	0.0262981	0.0262981	0.0262981	0.0262981	0.0262981	0.0262981	0.0262981	0.0262981	0.0262981	0.0262981	0.0255427	0.0262981	0.0255427	0.0209718	0.0209718	0.0157091	0.0262981	0.0262981	0.0255427	0.0262981	0.0255427	0.0209718	0.0209718	0.0157091	0.0262981	0.0262981	0.0255427	0.0262981	0.0255427	0.0209718	0.0209718	0.0157091	0.0262981	0.0262981	0.0255427	0.0262981	0.0255427	0.0209718	0.0209718	0.0157091	0.0262981	0.0262981	0.0262981	0.0262981	0.0262981	0.026782	0.0209718	0.0209718	0.0262981	0.0262981	0.0262981	0.0262981	0.0262981	0.026782	0.0262981	0.0209718	0.0262981	0.0262981	0.0266838	0.0262981	0.0266838	0.0299741	0.0294341	0.0271105	0.0262981	0.0262981	0.0266838	0.0262981	0.0266838	0.0299741	0.0294341	0.0271105	0.0262981	0.0262981	0.0266838	0.0262981	0.0266838	0.0299741	0.0294341	0.0271105	0.0262981	0.0262981	0.0266838	0.0262981	0.0266838	0.0294341	0.0294341	0.0271105	0.0262981	0.0262981	0.0255427	0.0262981	0.0255427	0.0207803	0.023488	0.023488	0.0262981	0.0262981	0.0255427	0.0262981	0.0255427	0.0207803	0.0209718	0.023488	0.0262981	0.0262981	0.0255427	0.0262981	0.0255427	0.0207803	0.0209718	0.023488	0.0262981	0.0262981	0.0255427	0.0262981	0.0255427	0.0207803	0.0209718	0.023488	0.0262981	0.0262981	0.0255427	0.0262981	0.0255427	0.0249128	0.0209718	0.023488	0.0262981	0.0262981	0.0255427	0.0262981	0.0255427	0.0251414	0.0209718	0.023488	0.0262981	0.0262981	0.0259177	0.0262981	0.0259177	0.0281435	0.023488	0.023488	0.0262981	0.0262981	0.0259177	0.0262981	0.0259177	0.0281435	0.023488	0.023488	0.0262981	0.0262981	0.0259177	0.0262981	0.0259177	0.0281435	0.023488	0.023488	0.0262981	0.0262981	0.0259177	0.0262981	0.0259177	0.0281435	0.023488	0.023488	0.0262981	0.0262981	0.0259177	0.0262981	0.0259177	0.0257134	0.023488	0.023488	0.0262981	0.0262981	0.0259177	0.0262981	0.0259177	0.0257134	0.023488	0.023488	0.0269297	0.0269297	0.0259177	0.0262981	0.0259177	0.0257134	0.023488	0.023488	0.0269297	0.0269297	0.0259177	0.0262981	0.0259177	0.0257134	0.023488	0.023488	0.0269297	0.0269297	0.0259177	0.0262981	0.0259177	0.0257134	0.023488	0.023488	0.0269297	0.0269297	0.0259177	0.0262981	0.0259177	0.0257134	0.023488	0.023488	0.0262981	0.0262981	0.0259177	0.0262981	0.0259177	0.0257134	0.023488	0.023488	0.0262981	0.0262981	0.0259177	0.0262981	0.0259177	0.0257134	0.023488	0.023488	0.0259877	0.0259877	0.0259177	0.0262981	0.0259177	0.0257134	0.023488	0.023488	0.0259877	0.0259877	0.0259177	0.0262981	0.0259177	0.0257134	0.023488	0.023488	0.0259877	0.0259877	0.0259177	0.0262981	0.0259177	0.0257134	0.023488	0.023488	0.0259877	0.0259877	0.0259177	0.0262981	0.0259177	0.0257134	0.023488	0.023488	0	0	0	0	0	0	0	0	0.0266318	0.0266318	0.0266318	0.0266318	0.0266318	0.0266318	0.0266318	0.0266318	0.0266318	0.0266318	0.0266318	0.0266318	0.0266318	0.0266318	0.0266318	0.0266318	0.0266318	0.0266318	0.0266318	0.0266318	0.0266318	0.0266318	0.0266318	0.0266318	0.0264464	0.0264464	0.0264464	0.0264464	0.0264464	0.0264464	0.0264464	0.0264464	0.0264464	0.0264464	0.0264464	0.0264464	0.0264464	0.0264464	0.0264464	0.0264464	0.0264464	0.0264464	0.0264464	0.0264464	0.0264464	0.0264464	0.0264464	0.0264464	0.0264464	0.0264464	0.0264464	0.0264464	0.0264464	0.0264464	0.0264464	0.0264464	0.0264464	0.0264464	0.0264464	0.0264464	0.0264464	0.0264464	0.0264464	0.0264464	0.0264464	0.0264464	0.0264464	0.0264464	0.0264464	0.0264464	0.0264464	0.0264464	0.0266318	0.0326695	0.121104	0.0265404	0.0272697	0.026539	0.0265392	0.0265404	0.0266318	0.0326695	0.121104	0.0265404	0.0272697	0.026539	0.0265392	0.0265404	0.0266318	0.0326695	0.121104	0.0265404	0.0272697	0.026539	0.0265392	0.0265404	0.0266318	0.0326695	0.121104	0.0265404	0.0272697	0.026539	0.0265392	0.0265404	0.0266318	0.0326695	0.121104	0.0265404	0.0272697	0.026539	0.0265392	0.0265404	0.026539	0.026539	0.026539	0.026539	0.026539	0.026539	0.026539	0.026539	0.026539	0.026539	0.026539	0.026539	0.026539	0.026539	0.026539	0.026539	0.026539	0.026539	0.026539	0.026539	0.026539	0.026539	0.026539	0.026539	0.026539	0.026539	0.0260593	0.026539	0.0260593	0.0267141	0.0267141	0.0266853	0.026539	0.026539	0.0260593	0.026539	0.0260593	0.0267141	0.0267141	0.0266853	0.026539	0.026539	0.0260593	0.026539	0.0260593	0.0267141	0.0267141	0.0266853	0.026539	0.026539	0.0260593	0.026539	0.0260593	0.0267141	0.0267141	0.0266853	0.026539	0.026539	0.026539	0.026539	0.026539	0.0266944	0.0267141	0.0267141	0.026539	0.026539	0.026539	0.026539	0.026539	0.0266944	0.026539	0.0267141	0.026539	0.026539	0.026782	0.026539	0.026782	0.0266067	0.0264518	0.0266408	0.026539	0.026539	0.026782	0.026539	0.026782	0.0266067	0.0264518	0.0266408	0.026539	0.026539	0.026782	0.026539	0.026782	0.0266067	0.0264518	0.0266408	0.026539	0.026539	0.026782	0.026539	0.026782	0.0264518	0.0264518	0.0266408	0.026539	0.026539	0.0260593	0.026539	0.0260593	0.0266363	0.0266264	0.0266264	0.026539	0.026539	0.0260593	0.026539	0.0260593	0.0266363	0.0267141	0.0266264	0.026539	0.026539	0.0260593	0.026539	0.0260593	0.0266363	0.0267141	0.0266264	0.026539	0.026539	0.0260593	0.026539	0.0260593	0.0266363	0.0267141	0.0266264	0.026539	0.026539	0.0260593	0.026539	0.0260593	0.0266454	0.0267141	0.0266264	0.026539	0.026539	0.0260593	0.026539	0.0260593	0.0267232	0.0267141	0.0266264	0.026539	0.026539	0.0262981	0.026539	0.0262981	0.0266355	0.0266264	0.0266264	0.026539	0.026539	0.0262981	0.026539	0.0262981	0.0266355	0.0266264	0.0266264	0.026539	0.026539	0.0262981	0.026539	0.0262981	0.0266355	0.0266264	0.0266264	0.026539	0.026539	0.0262981	0.026539	0.0262981	0.0266355	0.0266264	0.0266264	0.026539	0.026539	0.0262981	0.026539	0.0262981	0.026631	0.0266264	0.0266264	0.026539	0.026539	0.0262981	0.026539	0.0262981	0.026631	0.0266264	0.0266264	0.0249128	0.0249128	0.0262981	0.026539	0.0262981	0.026631	0.0266264	0.0266264	0.0249128	0.0249128	0.0262981	0.026539	0.0262981	0.026631	0.0266264	0.0266264	0.0249128	0.0249128	0.0262981	0.026539	0.0262981	0.026631	0.0266264	0.0266264	0.0249128	0.0249128	0.0262981	0.026539	0.0262981	0.026631	0.0266264	0.0266264	0.026539	0.026539	0.0262981	0.026539	0.0262981	0.026631	0.0266264	0.0266264	0.026539	0.026539	0.0262981	0.026539	0.0262981	0.026631	0.0266264	0.0266264	0.0273903	0.0273903	0.0262981	0.026539	0.0262981	0.026631	0.0266264	0.0266264	0.0273903	0.0273903	0.0262981	0.026539	0.0262981	0.026631	0.0266264	0.0266264	0.0273903	0.0273903	0.0262981	0.026539	0.0262981	0.026631	0.0266264	0.0266264	0.0273903	0.0273903	0.0262981	0.026539	0.0262981	0.026631	0.0266264	0.0266264	0	0	0	0	0	0	0	0	0.0266318	0.0266318	0.0266318	0.0266318	0.0266318	0.0266318	0.0266318	0.0266318	0.0266318	0.0266318	0.0266318	0.0266318	0.0266318	0.0266318	0.0266318	0.0266318	0.0266318	0.0266318	0.0266318	0.0266318	0.0266318	0.0266318	0.0266318	0.0266318	0.0248258	0.0248258	0.0248258	0.0248258	0.0248258	0.0248258	0.0248258	0.0248258	0.0248258	0.0248258	0.0248258	0.0248258	0.0248258	0.0248258	0.0248258	0.0248258	0.0248258	0.0248258	0.0248258	0.0248258	0.0248258	0.0248258	0.0248258	0.0248258	0.0248258	0.0248258	0.0248258	0.0248258	0.0248258	0.0248258	0.0248258	0.0248258	0.0248258	0.0248258	0.0248258	0.0248258	0.0248258	0.0248258	0.0248258	0.0248258	0.0248258	0.0248258	0.0248258	0.0248258	0.0248258	0.0248258	0.0248258	0.0248258	0.0260399	0.0534085	0.887471	0.0257281	0.0336112	0.0257135	0.0257186	0.0257549	0.0260399	0.0534085	0.887471	0.0257281	0.0336112	0.0257135	0.0257186	0.0257549	0.0260399	0.0534085	0.887471	0.0257281	0.0336112	0.0257135	0.0257186	0.0257549	0.0260399	0.0534085	0.887471	0.0257281	0.0336112	0.0257135	0.0257186	0.0257549	0.0260399	0.0534085	0.887471	0.0257281	0.0336112	0.0257135	0.0257186	0.0257549	0.0257134	0.0257134	0.0257134	0.0257134	0.0257134	0.0257134	0.0257134	0.0257134	0.0257134	0.0257134	0.0257134	0.0257134	0.0257134	0.0257134	0.0257134	0.0257134	0.0257134	0.0257134	0.0257134	0.0257134	0.0257134	0.0257134	0.0257134	0.0257134	0.0257134	0.0257134	0.021451	0.0257134	0.021451	0.0273903	0.0273903	0.0268957	0.0257134	0.0257134	0.021451	0.0257134	0.021451	0.0273903	0.0273903	0.0268957	0.0257134	0.0257134	0.021451	0.0257134	0.021451	0.0273903	0.0273903	0.0268957	0.0257134	0.0257134	0.021451	0.0257134	0.021451	0.0273903	0.0273903	0.0268957	0.0257134	0.0257134	0.0257134	0.0257134	0.0257134	0.0272621	0.0273903	0.0273903	0.0257134	0.0257134	0.0257134	0.0257134	0.0257134	0.0272621	0.0257134	0.0273903	0.0257134	0.0257134	0.0281435	0.0257134	0.0281435	0.0264146	0.0249128	0.026782	0.0257134	0.0257134	0.0281435	0.0257134	0.0281435	0.0264146	0.0249128	0.026782	0.0257134	0.0257134	0.0281435	0.0257134	0.0281435	0.0264146	0.0249128	0.026782	0.0257134	0.0257134	0.0281435	0.0257134	0.0281435	0.0249128	0.0249128	0.026782	0.0257134	0.0257134	0.021451	0.0257134	0.021451	0.0266014	0.026539	0.026539	0.0257134	0.0257134	0.021451	0.0257134	0.021451	0.0266014	0.0273903	0.026539	0.0257134	0.0257134	0.021451	0.0257134	0.021451	0.0266014	0.0273903	0.026539	0.0257134	0.0257134	0.021451	0.0257134	0.021451	0.0266014	0.0273903	0.026539	0.0257134	0.0257134	0.021451	0.0257134	0.021451	0.0267571	0.0273903	0.026539	0.0257134	0.0257134	0.021451	0.0257134	0.021451	0.0275506	0.0273903	0.026539	0.0257134	0.0257134	0.023488	0.0257134	0.023488	0.0266944	0.026539	0.026539	0.0257134	0.0257134	0.023488	0.0257134	0.023488	0.0266944	0.026539	0.026539	0.0257134	0.0257134	0.023488	0.0257134	0.023488	0.0266944	0.026539	0.026539	0.0257134	0.0257134	0.023488	0.0257134	0.023488	0.0266944	0.026539	0.026539	0.0257134	0.0257134	0.023488	0.0257134	0.023488	0.0266166	0.026539	0.026539	0.0257134	0.0257134	0.023488	0.0257134	0.023488	0.0266166	0.026539	0.026539	0.0181476	0.0181476	0.023488	0.0257134	0.023488	0.0266166	0.026539	0.026539	0.0181476	0.0181476	0.023488	0.0257134	0.023488	0.0266166	0.026539	0.026539	0.0181476	0.0181476	0.023488	0.0257134	0.023488	0.0266166	0.026539	0.026539	0.0181476	0.0181476	0.023488	0.0257134	0.023488	0.0266166	0.026539	0.026539	0.0257134	0.0257134	0.023488	0.0257134	0.023488	0.0266166	0.026539	0.026539	0.0257134	0.0257134	0.023488	0.0257134	0.023488	0.0266166	0.026539	0.026539	0.030573	0.030573	0.023488	0.0257134	0.023488	0.0266166	0.026539	0.026539	0.030573	0.030573	0.023488	0.0257134	0.023488	0.0266166	0.026539	0.026539	0.030573	0.030573	0.023488	0.0257134	0.023488	0.0266166	0.026539	0.026539	0.030573	0.030573	0.023488	0.0257134	0.023488	0.0266166	0.026539	0.026539	0	0	0	0	0	0	0	0	0.0266318	0.0266318	0.0266318	0.0266318	0.0266318	0.0266318	0.0266318	0.0266318	0.0266318	0.0266318	0.0266318	0.0266318	0.0266318	0.0266318	0.0266318	0.0266318	0.0266318	0.0266318	0.0266318	0.0266318	0.0266318	0.0266318	0.0266318	0.0266318	0.0175164	0.0175164	0.0175164	0.0175164	0.0175164	0.0175164	0.0175164	0.0175164	0.0175164	0.0175164	0.0175164	0.0175164	0.0175164	0.0175164	0.0175164	0.0175164	0.0175164	0.0175164	0.0175164	0.0175164	0.0175164	0.0175164	0.0175164	0.0175164	0.0175164	0.0175164	0.0175164	0.0175164	0.0175164	0.0175164	0.0175164	0.0175164	0.0175164	0.0175164	0.0175164	0.0175164	0.0175164	0.0175164	0.0175164	0.0175164	0.0175164	0.0175164	0.0175164	0.0175164	0.0175164	0.0175164	0.0175164	0.0175164	0.0222071	0.10042	0.999747	0.021685	0.10042	0.0216102	0.021685	0.0222071	0.0222071	0.10042	0.999747	0.021685	0.10042	0.0216102	0.021685	0.0222071	0.0222071	0.10042	0.999747	0.021685	0.10042	0.0216102	0.021685	0.0222071	0.0222071	0.10042	0.999747	0.021685	0.10042	0.0216102	0.021685	0.0222071	0.0222071	0.10042	0.999747	0.021685	0.10042	0.0216102	0.021685	0.0222071	0.021609	0.021609	0.021609	0.021609	0.021609	0.021609	0.021609	0.021609	0.021609	0.021609	0.021609	0.021609	0.021609	0.021609	0.021609	0.021609	0.021609	0.021609	0.021609	0.021609	0.021609	0.021609	0.021609	0.021609	0.021609	0.021609	0.00736148	0.021609	0.00736148	0.030573	0.030573	0.0255262	0.021609	0.021609	0.00736148	0.021609	0.00736148	0.030573	0.030573	0.0255262	0.021609	0.021609	0.00736148	0.021609	0.00736148	0.030573	0.030573	0.0255262	0.021609	0.021609	0.00736148	0.021609	0.00736148	0.030573	0.030573	0.0255262	0.021609	0.021609	0.021609	0.021609	0.021609	0.030573	0.030573	0.030573	0.021609	0.021609	0.021609	0.021609	0.021609	0.030573	0.021609	0.030573	0.021609	0.021609	0.0367156	0.021609	0.0367156	0.0257134	0.0181476	0.0281435	0.021609	0.021609	0.0367156	0.021609	0.0367156	0.0257134	0.0181476	0.0281435	0.021609	0.021609	0.0367156	0.021609	0.0367156	0.0257134	0.0181476	0.0281435	0.021609	0.021609	0.0367156	0.021609	0.0367156	0.0181476	0.0181476	0.0281435	0.021609	0.021609	0.00736148	0.021609	0.00736148	0.0257134	0.0257134	0.0257134	0.021609	0.021609	0.00736148	0.021609	0.00736148	0.0257134	0.030573	0.0257134	0.021609	0.021609	0.00736148	0.021609	0.00736148	0.0257134	0.030573	0.0257134	0.021609	0.021609	0.00736148	0.021609	0.00736148	0.0257134	0.030573	0.0257134	0.021609	0.021609	0.00736148	0.021609	0.00736148	0.0272621	0.030573	0.0257134	0.021609	0.021609	0.00736148	0.021609	0.00736148	0.0324047	0.030573	0.0257134	0.021609	0.021609	0.0126365	0.021609	0.0126365	0.0272621	0.0257134	0.0257134	0.021609	0.021609	0.0126365	0.021609	0.0126365	0.0272621	0.0257134	0.0257134	0.021609	0.021609	0.0126365	0.021609	0.0126365	0.0272621	0.0257134	0.0257134	0.021609	0.021609	0.0126365	0.021609	0.0126365	0.0272621	0.0257134	0.0257134	0.021609	0.021609	0.0126365	0.021609	0.0126365	0.0264767	0.0257134	0.0257134	0.021609	0.021609	0.0126365	0.021609	0.0126365	0.0264767	0.0257134	0.0257134	0.00736148	0.00736148	0.0126365	0.021609	0.0126365	0.0264767	0.0257134	0.0257134	0.00736148	0.00736148	0.0126365	0.021609	0.0126365	0.0264767	0.0257134	0.0257134	0.00736148	0.00736148	0.0126365	0.021609	0.0126365	0.0264767	0.0257134	0.0257134	0.00736148	0.00736148	0.0126365	0.021609	0.0126365	0.0264767	0.0257134	0.0257134	0.021609	0.021609	0.0126365	0.021609	0.0126365	0.0264767	0.0257134	0.0257134	0.021609	0.021609	0.0126365	0.021609	0.0126365	0.0264767	0.0257134	0.0257134	0.0367156	0.0367156	0.0126365	0.021609	0.0126365	0.0264767	0.0257134	0.0257134	0.0367156	0.0367156	0.0126365	0.021609	0.0126365	0.0264767	0.0257134	0.0257134	0.0367156	0.0367156	0.0126365	0.021609	0.0126365	0.0264767	0.0257134	0.0257134	0.0367156	0.0367156	0.0126365	0.021609	0.0126365	0.0264767	0.0257134	0.0257134	0	0	0	0	0	0	0	0	0.0266318	0.0266318	0.0266318	0.0266318	0.0266318	0.0266318	0.0266318	0.0266318	0.0266318	0.0266318	0.0266318	0.0266318	0.0266318	0.0266318	0.0266318	0.0266318	0.0266318	0.0266318	0.0266318	0.0266318	0.0266318	0.0266318	0.0266318	0.0266318	0.00595087	0.00595087	0.00595087	0.00595087	0.00595087	0.00595087	0.00595087	0.00595087	0.00595087	0.00595087	0.00595087	0.00595087	0.00595087	0.00595087	0.00595087	0.00595087	0.00595087	0.00595087	0.00595087	0.00595087	0.00595087	0.00595087	0.00595087	0.00595087	0.00595087	0.00595087	0.00595087	0.00595087	0.00595087	0.00595087	0.00595087	0.00595087	0.00595087	0.00595087	0.00595087	0.00595087	0.00595087	0.00595087	0.00595087	0.00595087	0.00595087	0.00595087	0.00595087	0.00595087	0.00595087	0.00595087	0.00595087	0.00595087	0.0130941	0.0933099	0.999986	0.0127991	0.792722	0.0126438	0.0130941	0.0165861	0.0130941	0.0933099	0.999986	0.0127991	0.792722	0.0126438	0.0130941	0.0165861	0.0130941	0.0933099	0.999986	0.0127991	0.792722	0.0126438	0.0130941	0.0165861	0.0130941	0.0933099	0.999986	0.0127991	0.792722	0.0126438	0.0130941	0.0165861	0.0130941	0.0933099	0.999986	0.0127991	0.792722	0.0126438	0.0130941	0.0165861	0.0126365	0.0126365	0.0126365	0.0126365	0.0126365	0.0126365	0.0126365	0.0126365	0.0126365	0.0126365	0.0126365	0.0126365	0.0126365	0.0126365	0.0126365	0.0126365	0.0126365	0.0126365	0.0126365	0.0126365	0.0126365	0.0126365	0.0126365	0.0126365	0.0126365	0.0126365	0.000274104	0.0126365	0.000274104	0.0367156	0.0367156	0.0126365	0.0126365	0.0126365	0.000274104	0.0126365	0.000274104	0.0367156	0.0367156	0.0126365	0.0126365	0.0126365	0.000274104	0.0126365	0.000274104	0.0367156	0.0367156	0.0126365	0.0126365	0.0126365	0.000274104	0.0126365	0.000274104	0.0367156	0.0367156	0.0126365	0.0126365	0.0126365	0.0126365	0.0126365	0.0126365	0.0432502	0.0367156	0.0367156	0.0126365	0.0126365	0.0126365	0.0126365	0.0126365	0.0432502	0.0126365	0.0367156	0.0126365	0.0126365	0.0804082	0.0126365	0.0804082	0.0255262	0.00736148	0.0367156	0.0126365	0.0126365	0.0804082	0.0126365	0.0804082	0.0255262	0.00736148	0.0367156	0.0126365	0.0126365	0.0804082	0.0126365	0.0804082	0.0255262	0.00736148	0.0367156	0.0126365	0.0126365	0.0804082	0.0126365	0.0804082	0.00736148	0.00736148	0.0367156	0.0126365	0.0126365	0.000274104	0.0126365	0.000274104	0.0198772	0.021609	0.021609	0.0126365	0.0126365	0.000274104	0.0126365	0.000274104	0.0198772	0.0367156	0.021609	0.0126365	0.0126365	0.000274104	0.0126365	0.000274104	0.0198772	0.0367156	0.021609	0.0126365	0.0126365	0.000274104	0.0126365	0.000274104	0.0198772	0.0367156	0.021609	0.0126365	0.0126365	0.000274104	0.0126365	0.000274104	0.0281435	0.0367156	0.021609	0.0126365	0.0126365	0.000274104	0.0126365	0.000274104	0.0516156	0.0367156	0.021609	0.0126365	0.0126365	0.00186973	0.0126365	0.00186973	0.030573	0.021609	0.021609	0.0126365	0.0126365	0.00186973	0.0126365	0.00186973	0.030573	0.021609	0.021609	0.0126365	0.0126365	0.00186973	0.0126365	0.00186973	0.030573	0.021609	0.021609	0.0126365	0.0126365	0.00186973	0.0126365	0.00186973	0.030573	0.021609	0.021609	0.0126365	0.0126365	0.00186973	0.0126365	0.00186973	0.0257134	0.021609	0.021609	0.0126365	0.0126365	0.00186973	0.0126365	0.00186973	0.0257134	0.021609	0.021609	0.00228451	0.00228451	0.00186973	0.0126365	0.00186973	0.0257134	0.021609	0.021609	0.00228451	0.00228451	0.00186973	0.0126365	0.00186973	0.0257134	0.021609	0.021609	0.00228451	0.00228451	0.00186973	0.0126365	0.00186973	0.0257134	0.021609	0.021609	0.00228451	0.00228451	0.00186973	0.0126365	0.00186973	0.0257134	0.021609	0.021609	0.0126365	0.0126365	0.00186973	0.0126365	0.00186973	0.0257134	0.021609	0.021609	0.0126365	0.0126365	0.00186973	0.0126365	0.00186973	0.0257134	0.021609	0.021609	0.0293686	0.0293686	0.00186973	0.0126365	0.00186973	0.0257134	0.021609	0.021609	0.0293686	0.0293686	0.00186973	0.0126365	0.00186973	0.0257134	0.021609	0.021609	0.0293686	0.0293686	0.00186973	0.0126365	0.00186973	0.0257134	0.021609	0.021609	0.0293686	0.0293686	0.00186973	0.0126365	0.00186973	0.0257134	0.021609	0.021609	0	0	0	0	0	0	0	0	0.0266318	0.0266318	0.0266318	0.0266318	0.0266318	0.0266318	0.0266318	0.0266318	0.0266318	0.0266318	0.0266318	0.0266318	0.0266318	0.0266318	0.0266318	0.0266318	0.0266318	0.0266318	0.0266318	0.0266318	0.0266318	0.0266318	0.0266318	0.0266318	0.0010699	0.0010699	0.0010699	0.0010699	0.0010699	0.0010699	0.0010699	0.0010699	0.0010699	0.0010699	0.0010699	0.0010699	0.0010699	0.0010699	0.0010699	0.0010699	0.0010699	0.0010699	0.0010699	0.0010699	0.0010699	0.0010699	0.0010699	0.0010699	0.0010699	0.0010699	0.0010699	0.0010699	0.0010699	0.0010699	0.0010699	0.0010699	0.0010699	0.0010699	0.0010699	0.0010699	0.0010699	0.0010699	0.0010699	0.0010699	0.0010699	0.0010699	0.0010699	0.0010699	0.0010699	0.0010699	0.0010699	0.0010699	0.00553578	0.0266318	0.998967	0.00553578	0.998967	0.00540346	0.0066614	0.0266318	0.00553578	0.0266318	0.998967	0.00553578	0.998967	0.00540346	0.0066614	0.0266318	0.00553578	0.0266318	0.998967	0.00553578	0.998967	0.00540346	0.0066614	0.0266318	0.00553578	0.0266318	0.998967	0.00553578	0.998967	0.00540346	0.0066614	0.0266318	0.00553578	0.0266318	0.998967	0.00553578	0.998967	0.00540346	0.0066614	0.0266318	0.00538421	0.00538421	0.00538421	0.00538421	0.00538421	0.00538421	0.00538421	0.00538421	0.00538421	0.00538421	0.00538421	0.00538421	0.00538421	0.00538421	0.00538421	0.00538421	0.00538421	0.00538421	0.00538421	0.00538421	0.00538421	0.00538421	0.00538421	0.00538421	0.00538421	0.00538421	1.54861e-06	0.00538421	1.54861e-06	0.0293686	0.0293686	0.00064779	0.00538421	0.00538421	1.54861e-06	0.00538421	1.54861e-06	0.0293686	0.0293686	0.00064779	0.00538421	0.00538421	1.54861e-06	0.00538421	1.54861e-06	0.0293686	0.0293686	0.00064779	0.00538421	0.00538421	1.54861e-06	0.00538421	1.54861e-06	0.0293686	0.0293686	0.00064779	0.00538421	0.00538421	0.00538421	0.00538421	0.00538421	0.0737541	0.0293686	0.0293686	0.00538421	0.00538421	0.00538421	0.00538421	0.00538421	0.0737541	0.00538421	0.0293686	0.00538421	0.00538421	0.242457	0.00538421	0.242457	0.0325831	0.00228451	0.0804082	0.00538421	0.00538421	0.242457	0.00538421	0.242457	0.0325831	0.00228451	0.0804082	0.00538421	0.00538421	0.242457	0.00538421	0.242457	0.0325831	0.00228451	0.0804082	0.00538421	0.00538421	0.242457	0.00538421	0.242457	0.00228451	0.00228451	0.0804082	0.00538421	0.00538421	1.54861e-06	0.00538421	1.54861e-06	0.00782744	0.0126365	0.0126365	0.00538421	0.00538421	1.54861e-06	0.00538421	1.54861e-06	0.00782744	0.0293686	0.0126365	0.00538421	0.00538421	1.54861e-06	0.00538421	1.54861e-06	0.00782744	0.0293686	0.0126365	0.00538421	0.00538421	1.54861e-06	0.00538421	1.54861e-06	0.00782744	0.0293686	0.0126365	0.00538421	0.00538421	1.54861e-06	0.00538421	1.54861e-06	0.0271105	0.0293686	0.0126365	0.00538421	0.00538421	1.54861e-06	0.00538421	1.54861e-06	0.0965546	0.0293686	0.0126365	0.00538421	0.00538421	9.15515e-05	0.00538421	9.15515e-05	0.0432502	0.0126365	0.0126365	0.00538421	0.00538421	9.15515e-05	0.00538421	9.15515e-05	0.0432502	0.0126365	0.0126365	0.00538421	0.00538421	9.15515e-05	0.00538421	9.15515e-05	0.0432502	0.0126365	0.0126365	0.00538421	0.00538421	9.15515e-05	0.00538421	9.15515e-05	0.0432502	0.0126365	0.0126365	0.00538421	0.00538421	9.15515e-05	0.00538421	9.15515e-05	0.023488	0.0126365	0.0126365	0.00538421	0.00538421	9.15515e-05	0.00538421	9.15515e-05	0.023488	0.0126365	0.0126365	0.00213408	0.00213408	9.15515e-05	0.00538421	9.15515e-05	0.023488	0.0126365	0.0126365	0.00213408	0.00213408	9.15515e-05	0.00538421	9.15515e-05	0.023488	0.0126365	0.0126365	0.00213408	0.00213408	9.15515e-05	0.00538421	9.15515e-05	0.023488	0.0126365	0.0126365	0.00213408	0.00213408	9.15515e-05	0.00538421	9.15515e-05	0.023488	0.0126365	0.0126365	0.00538421	0.00538421	9.15515e-05	0.00538421	9.15515e-05	0.023488	0.0126365	0.0126365	0.00538421	0.00538421	9.15515e-05	0.00538421	9.15515e-05	0.023488	0.0126365	0.0126365	0.00853898	0.00853898	9.15515e-05	0.00538421	9.15515e-05	0.023488	0.0126365	0.0126365	0.00853898	0.00853898	9.15515e-05	0.00538421	9.15515e-05	0.023488	0.0126365	0.0126365	0.00853898	0.00853898	9.15515e-05	0.00538421	9.15515e-05	0.023488	0.0126365	0.0126365	0.00853898	0.00853898	9.15515e-05	0.00538421	9.15515e-05	0.023488	0.0126365	0.0126365	0	0	0	0	0	0	0	0	0.0266318	0.0266318	0.0266318	0.0266318	0.0266318	0.0266318	0.0266318	0.0266318	0.0266318	0.0266318	0.0266318	0.0266318	0.0266318	0.0266318	0.0266318	0.0266318	0.0266318	0.0266318	0.0266318	0.0266318	0.0266318	0.0266318	0.0266318	0.0266318	0.00042296	0.00042296	0.00042296	0.00042296	0.00042296	0.00042296	0.00042296	0.00042296	0.00042296	0.00042296	0.00042296	0.00042296	0.00042296	0.00042296	0.00042296	0.00042296	0.00042296	0.00042296	0.00042296	0.00042296	0.00042296	0.00042296	0.00042296	0.00042296	0.00042296	0.00042296	0.00042296	0.00042296	0.00042296	0.00042296	0.00042296	0.00042296	0.00042296	0.00042296	0.00042296	0.00042296	0.00042296	0.00042296	0.00042296	0.00042296	0.00042296	0.00042296	0.00042296	0.00042296	0.00042296	0.00042296	0.00042296	0.00042296	0.00343506	0.00722157	0.504157	0.003515	0.999947	0.00343506	0.00722157	0.504157	0.00343506	0.00722157	0.504157	0.003515	0.999947	0.00343506	0.00722157	0.504157	0.00343506	0.00722157	0.504157	0.003515	0.999947	0.00343506	0.00722157	0.504157	0.00343506	0.00722157	0.504157	0.003515	0.999947	0.00343506	0.00722157	0.504157	0.00343506	0.00722157	0.504157	0.003515	0.999947	0.00343506	0.00722157	0.504157	0.003391	0.003391	0.003391	0.003391	0.003391	0.003391	0.003391	0.003391	0.003391	0.003391	0.003391	0.003391	0.003391	0.003391	0.003391	0.003391	0.003391	0.003391	0.003391	0.003391	0.003391	0.003391	0.003391	0.003391	0.003391	0.003391	9.53794e-08	0.003391	9.53794e-08	0.00853898	0.00853898	2.4638e-06	0.003391	0.003391	9.53794e-08	0.003391	9.53794e-08	0.00853898	0.00853898	2.4638e-06	0.003391	0.003391	9.53794e-08	0.003391	9.53794e-08	0.00853898	0.00853898	2.4638e-06	0.003391	0.003391	9.53794e-08	0.003391	9.53794e-08	0.00853898	0.00853898	2.4638e-06	0.003391	0.003391	0.003391	0.003391	0.003391	0.0975003	0.00853898	0.00853898	0.003391	0.003391	0.003391	0.003391	0.003391	0.0975003	0.003391	0.00853898	0.003391	0.003391	0.391229	0.003391	0.391229	0.0635863	0.00213408	0.242457	0.003391	0.003391	0.391229	0.003391	0.391229	0.0635863	0.00213408	0.242457	0.003391	0.003391	0.391229	0.003391	0.391229	0.0635863	0.00213408	0.242457	0.003391	0.003391	0.391229	0.003391	0.391229	0.00213408	0.00213408	0.242457	0.003391	0.003391	9.53794e-08	0.003391	9.53794e-08	0.00152612	0.00538421	0.00538421	0.003391	0.003391	9.53794e-08	0.003391	9.53794e-08	0.00152612	0.00853898	0.00538421	0.003391	0.003391	9.53794e-08	0.003391	9.53794e-08	0.00152612	0.00853898	0.00538421	0.003391	0.003391	9.53794e-08	0.003391	9.53794e-08	0.00152612	0.00853898	0.00538421	0.003391	0.003391	9.53794e-08	0.003391	9.53794e-08	0.0219882	0.00853898	0.00538421	0.003391	0.003391	9.53794e-08	0.003391	9.53794e-08	0.11244	0.00853898	0.00538421	0.003391	0.003391	1.80145e-05	0.003391	1.80145e-05	0.0737541	0.00538421	0.00538421	0.003391	0.003391	1.80145e-05	0.003391	1.80145e-05	0.0737541	0.00538421	0.00538421	0.003391	0.003391	1.80145e-05	0.003391	1.80145e-05	0.0737541	0.00538421	0.00538421	0.003391	0.003391	1.80145e-05	0.003391	1.80145e-05	0.0737541	0.00538421	0.00538421	0.003391	0.003391	1.80145e-05	0.003391	1.80145e-05	0.0203394	0.00538421	0.00538421	0.003391	0.003391	1.80145e-05	0.003391	1.80145e-05	0.0203394	0.00538421	0.00538421	0.00853898	0.00853898	1.80145e-05	0.003391	1.80145e-05	0.0203394	0.00538421	0.00538421	0.00853898	0.00853898	1.80145e-05	0.003391	1.80145e-05	0.0203394	0.00538421	0.00538421	0.00853898	0.00853898	1.80145e-05	0.003391	1.80145e-05	0.0203394	0.00538421	0.00538421	0.00853898	0.00853898	1.80145e-05	0.003391	1.80145e-05	0.0203394	0.00538421	0.00538421	0.003391	0.003391	1.80145e-05	0.003391	1.80145e-05	0.0203394	0.00538421	0.00538421	0.003391	0.003391	1.80145e-05	0.003391	1.80145e-05	0.0203394	0.00538421	0.00538421	0.00213408	0.00213408	1.80145e-05	0.003391	1.80145e-05	0.0203394	0.00538421	0.00538421	0.00213408	0.00213408	1.80145e-05	0.003391	1.80145e-05	0.0203394	0.00538421	0.00538421	0.00213408	0.00213408	1.80145e-05	0.003391	1.80145e-05	0.0203394	0.00538421	0.00538421	0.00213408	0.00213408	1.80145e-05	0.003391	1.80145e-05	0.0203394	0.00538421	0.00538421	0	0	0	0	0	0	0	0	0.0266318	0.0266318	0.0266318	0.0266318	0.0266318	0.0266318	0.0266318	0.0266318	0.0266318	0.0266318	0.0266318	0.0266318	0.0266318	0.0266318	0.0266318	0.0266318	0.0266318	0.0266318	0.0266318	0.0266318	0.0266318	0.0266318	0.0266318	0.0266318	0.0010699	0.0010699	0.0010699	0.0010699	0.0010699	0.0010699	0.0010699	0.0010699	0.0010699	0.0010699	0.0010699	0.0010699	0.0010699	0.0010699	0.0010699	0.0010699	0.0010699	0.0010699	0.0010699	0.0010699	0.0010699	0.0010699	0.0010699	0.0010699	0.0010699	0.0010699	0.0010699	0.0010699	0.0010699	0.0010699	0.0010699	0.0010699	0.0010699	0.0010699	0.0010699	0.0010699	0.0010699	0.0010699	0.0010699	0.0010699	0.0010699	0.0010699	0.0010699	0.0010699	0.0010699	0.0010699	0.0010699	0.0010699	0.00540346	0.0066614	0.0266318	0.00553578	0.998967	0.00553578	0.0266318	0.998967	0.00540346	0.0066614	0.0266318	0.00553578	0.998967	0.00553578	0.0266318	0.998967	0.00540346	0.0066614	0.0266318	0.00553578	0.998967	0.00553578	0.0266318	0.998967	0.00540346	0.0066614	0.0266318	0.00553578	0.998967	0.00553578	0.0266318	0.998967	0.00540346	0.0066614	0.0266318	0.00553578	0.998967	0.00553578	0.0266318	0.998967	0.00538421	0.00538421	0.00538421	0.00538421	0.00538421	0.00538421	0.00538421	0.00538421	0.00538421	0.00538421	0.00538421	0.00538421	0.00538421	0.00538421	0.00538421	0.00538421	0.00538421	0.00538421	0.00538421	0.00538421	0.00538421	0.00538421	0.00538421	0.00538421	0.00538421	0.00538421	1.54861e-06	0.00538421	1.54861e-06	0.00213408	0.00213408	5.99502e-08	0.00538421	0.00538421	1.54861e-06	0.00538421	1.54861e-06	0.00213408	0.00213408	5.99502e-08	0.00538421	0.00538421	1.54861e-06	0.00538421	1.54861e-06	0.00213408	0.00213408	5.99502e-08	0.00538421	0.00538421	1.54861e-06	0.00538421	1.54861e-06	0.00213408	0.00213408	5.99502e-08	0.00538421	0.00538421	0.00538421	0.00538421	0.00538421	0.0737541	0.00213408	0.00213408	0.00538421	0.00538421	0.00538421	0.00538421	0.00538421	0.0737541	0.00538421	0.00213408	0.00538421	0.00538421	0.242457	0.00538421	0.242457	0.11244	0.00853898	0.391229	0.00538421	0.00538421	0.242457	0.00538421	0.242457	0.11244	0.00853898	0.391229	0.00538421	0.00538421	0.242457	0.00538421	0.242457	0.11244	0.00853898	0.391229	0.00538421	0.00538421	0.242457	0.00538421	0.242457	0.00853898	0.00853898	0.391229	0.00538421	0.00538421	1.54861e-06	0.00538421	1.54861e-06	0.000557315	0.003391	0.003391	0.00538421	0.00538421	1.54861e-06	0.00538421	1.54861e-06	0.000557315	0.00213408	0.003391	0.00538421	0.00538421	1.54861e-06	0.00538421	1.54861e-06	0.000557315	0.00213408	0.003391	0.00538421	0.00538421	1.54861e-06	0.00538421	1.54861e-06	0.000557315	0.00213408	0.003391	0.00538421	0.00538421	1.54861e-06	0.00538421	1.54861e-06	0.0173971	0.00213408	0.003391	0.00538421	0.00538421	1.54861e-06	0.00538421	1.54861e-06	0.0635863	0.00213408	0.003391	0.00538421	0.00538421	9.15515e-05	0.00538421	9.15515e-05	0.0975003	0.003391	0.003391	0.00538421	0.00538421	9.15515e-05	0.00538421	9.15515e-05	0.0975003	0.003391	0.003391	0.00538421	0.00538421	9.15515e-05	0.00538421	9.15515e-05	0.0975003	0.003391	0.003391	0.00538421	0.00538421	9.15515e-05	0.00538421	9.15515e-05	0.0975003	0.003391	0.003391	0.00538421	0.00538421	9.15515e-05	0.00538421	9.15515e-05	0.0188119	0.003391	0.003391	0.00538421	0.00538421	9.15515e-05	0.00538421	9.15515e-05	0.0188119	0.003391	0.003391	0.0293686	0.0293686	9.15515e-05	0.00538421	9.15515e-05	0.0188119	0.003391	0.003391	0.0293686	0.0293686	9.15515e-05	0.00538421	9.15515e-05	0.0188119	0.003391	0.003391	0.0293686	0.0293686	9.15515e-05	0.00538421	9.15515e-05	0.0188119	0.003391	0.003391	0.0293686	0.0293686	9.15515e-05	0.00538421	9.15515e-05	0.0188119	0.003391	0.003391	0.00538421	0.00538421	9.15515e-05	0.00538421	9.15515e-05	0.0188119	0.003391	0.003391	0.00538421	0.00538421	9.15515e-05	0.00538421	9.15515e-05	0.0188119	0.003391	0.003391	0.00228451	0.00228451	9.15515e-05	0.00538421	9.15515e-05	0.0188119	0.003391	0.003391	0.00228451	0.00228451	9.15515e-05	0.00538421	9.15515e-05	0.0188119	0.003391	0.003391	0.00228451	0.00228451	9.15515e-05	0.00538421	9.15515e-05	0.0188119	0.003391	0.003391	0.00228451	0.00228451	9.15515e-05	0.00538421	9.15515e-05	0.0188119	0.003391	0.003391	0	0	0	0	0	0	0	0	0.0266318	0.0266318	0.0266318	0.0266318	0.0266318	0.0266318	0.0266318	0.0266318	0.0266318	0.0266318	0.0266318	0.0266318	0.0266318	0.0266318	0.0266318	0.0266318	0.0266318	0.0266318	0.0266318	0.0266318	0.0266318	0.0266318	0.0266318	0.0266318	0.00595087	0.00595087	0.00595087	0.00595087	0.00595087	0.00595087	0.00595087	0.00595087	0.00595087	0.00595087	0.00595087	0.00595087	0.00595087	0.00595087	0.00595087	0.00595087	0.00595087	0.00595087	0.00595087	0.00595087	0.00595087	0.00595087	0.00595087	0.00595087	0.00595087	0.00595087	0.00595087	0.00595087	0.00595087	0.00595087	0.00595087	0.00595087	0.00595087	0.00595087	0.00595087	0.00595087	0.00595087	0.00595087	0.00595087	0.00595087	0.00595087	0.00595087	0.00595087	0.00595087	0.00595087	0.00595087	0.00595087	0.00595087	0.0126438	0.0130941	0.0165861	0.0127991	0.792722	0.0130941	0.0933099	0.999986	0.0126438	0.0130941	0.0165861	0.0127991	0.792722	0.0130941	0.0933099	0.999986	0.0126438	0.0130941	0.0165861	0.0127991	0.792722	0.0130941	0.0933099	0.999986	0.0126438	0.0130941	0.0165861	0.0127991	0.792722	0.0130941	0.0933099	0.999986	0.0126438	0.0130941	0.0165861	0.0127991	0.792722	0.0130941	0.0933099	0.999986	0.0126365	0.0126365	0.0126365	0.0126365	0.0126365	0.0126365	0.0126365	0.0126365	0.0126365	0.0126365	0.0126365	0.0126365	0.0126365	0.0126365	0.0126365	0.0126365	0.0126365	0.0126365	0.0126365	0.0126365	0.0126365	0.0126365	0.0126365	0.0126365	0.0126365	0.0126365	0.000274104	0.0126365	0.000274104	0.00228451	0.00228451	6.55031e-07	0.0126365	0.0126365	0.000274104	0.0126365	0.000274104	0.00228451	0.00228451	6.55031e-07	0.0126365	0.0126365	0.000274104	0.0126365	0.000274104	0.00228451	0.00228451	6.55031e-07	0.0126365	0.0126365	0.000274104	0.0126365	0.000274104	0.00228451	0.00228451	6.55031e-07	0.0126365	0.0126365	0.0126365	0.0126365	0.0126365	0.0432502	0.00228451	0.00228451	0.0126365	0.0126365	0.0126365	0.0126365	0.0126365	0.0432502	0.0126365	0.00228451	0.0126365	0.0126365	0.0804082	0.0126365	0.0804082	0.0965546	0.0293686	0.242457	0.0126365	0.0126365	0.0804082	0.0126365	0.0804082	0.0965546	0.0293686	0.242457	0.0126365	0.0126365	0.0804082	0.0126365	0.0804082	0.0965546	0.0293686	0.242457	0.0126365	0.0126365	0.0804082	0.0126365	0.0804082	0.0293686	0.0293686	0.242457	0.0126365	0.0126365	0.000274104	0.0126365	0.000274104	0.00121685	0.00538421	0.00538421	0.0126365	0.0126365	0.000274104	0.0126365	0.000274104	0.00121685	0.00228451	0.00538421	0.0126365	0.0126365	0.000274104	0.0126365	0.000274104	0.00121685	0.00228451	0.00538421	0.0126365	0.0126365	0.000274104	0.0126365	0.000274104	0.00121685	0.00228451	0.00538421	0.0126365	0.0126365	0.000274104	0.0126365	0.000274104	0.0176053	0.00228451	0.00538421	0.0126365	0.0126365	0.000274104	0.0126365	0.000274104	0.0325831	0.00228451	0.00538421	0.0126365	0.0126365	0.00186973	0.0126365	0.00186973	0.0737541	0.00538421	0.00538421	0.0126365	0.0126365	0.00186973	0.0126365	0.00186973	0.0737541	0.00538421	0.00538421	0.0126365	0.0126365	0.00186973	0.0126365	0.00186973	0.0737541	0.00538421	0.00538421	0.0126365	0.0126365	0.00186973	0.0126365	0.00186973	0.0737541	0.00538421	0.00538421	0.0126365	0.0126365	0.00186973	0.0126365	0.00186973	0.0203394	0.00538421	0.00538421	0.0126365	0.0126365	0.00186973	0.0126365	0.00186973	0.0203394	0.00538421	0.00538421	0.0367156	0.0367156	0.00186973	0.0126365	0.00186973	0.0203394	0.00538421	0.00538421	0.0367156	0.0367156	0.00186973	0.0126365	0.00186973	0.0203394	0.00538421	0.00538421	0.0367156	0.0367156	0.00186973	0.0126365	0.00186973	0.0203394	0.00538421	0.00538421	0.0367156	0.0367156	0.00186973	0.0126365	0.00186973	0.0203394	0.00538421	0.00538421	0.0126365	0.0126365	0.00186973	0.0126365	0.00186973	0.0203394	0.00538421	0.00538421	0.0126365	0.0126365	0.00186973	0.0126365	0.00186973	0.0203394	0.00538421	0.00538421	0.00736148	0.00736148	0.00186973	0.0126365	0.00186973	0.0203394	0.00538421	0.00538421	0.00736148	0.00736148	0.00186973	0.0126365	0.00186973	0.0203394	0.00538421	0.00538421	0.00736148	0.00736148	0.00186973	0.0126365	0.00186973	0.0203394	0.00538421	0.00538421	0.00736148	0.00736148	0.00186973	0.0126365	0.00186973	0.0203394	0.00538421	0.00538421	0	0	0	0	0	0	0	0	0.0266318	0.0266318	0.0266318	0.0266318	0.0266318	0.0266318	0.0266318	0.0266318	0.0266318	0.0266318	0.0266318	0.0266318	0.0266318	0.0266318	0.0266318	0.0266318	0.0266318	0.0266318	0.0266318	0.0266318	0.0266318	0.0266318	0.0266318	0.0266318	0.0175164	0.0175164	0.0175164	0.0175164	0.0175164	0.0175164	0.0175164	0.0175164	0.0175164	0.0175164	0.0175164	0.0175164	0.0175164	0.0175164	0.0175164	0.0175164	0.0175164	0.0175164	0.0175164	0.0175164	0.0175164	0.0175164	0.0175164	0.0175164	0.0175164	0.0175164	0.0175164	0.0175164	0.0175164	0.0175164	0.0175164	0.0175164	0.0175164	0.0175164	0.0175164	0.0175164	0.0175164	0.0175164	0.0175164	0.0175164	0.0175164	0.0175164	0.0175164	0.0175164	0.0175164	0.0175164	0.0175164	0.0175164	0.0216102	0.021685	0.0222071	0.021685	0.10042	0.0222071	0.10042	0.999747	0.0216102	0.021685	0.0222071	0.021685	0.10042	0.0222071	0.10042	0.999747	0.0216102	0.021685	0.0222071	0.021685	0.10042	0.0222071	0.10042	0.999747	0.0216102	0.021685	0.0222071	0.021685	0.10042	0.0222071	0.10042	0.999747	0.0216102	0.021685	0.0222071	0.021685	0.10042	0.0222071	0.10042	0.999747	0.021609	0.021609	0.021609	0.021609	0.021609	0.021609	0.021609	0.021609	0.021609	0.021609	0.021609	0.021609	0.021609	0.021609	0.021609	0.021609	0.021609	0.021609	0.021609	0.021609	0.021609	0.021609	0.021609	0.021609	0.021609	0.021609	0.00736148	0.021609	0.00736148	0.00736148	0.00736148	0.000158851	0.021609	0.021609	0.00736148	0.021609	0.00736148	0.00736148	0.00736148	0.000158851	0.021609	0.021609	0.00736148	0.021609	0.00736148	0.00736148	0.00736148	0.000158851	0.021609	0.021609	0.00736148	0.021609	0.00736148	0.00736148	0.00736148	0.000158851	0.021609	0.021609	0.021609	0.021609	0.021609	0.030573	0.00736148	0.00736148	0.021609	0.021609	0.021609	0.021609	0.021609	0.030573	0.021609	0.00736148	0.021609	0.021609	0.0367156	0.021609	0.0367156	0.0516156	0.0367156	0.0804082	0.021609	0.021609	0.0367156	0.021609	0.0367156	0.0516156	0.0367156	0.0804082	0.021609	0.021609	0.0367156	0.021609	0.0367156	0.0516156	0.0367156	0.0804082	0.021609	0.021609	0.0367156	0.021609	0.0367156	0.0367156	0.0367156	0.0804082	0.021609	0.021609	0.00736148	0.021609	0.00736148	0.00616789	0.0126365	0.0126365	0.021609	0.021609	0.00736148	0.021609	0.00736148	0.00616789	0.00736148	0.0126365	0.021609	0.021609	0.00736148	0.021609	0.00736148	0.00616789	0.00736148	0.0126365	0.021609	0.021609	0.00736148	0.021609	0.00736148	0.00616789	0.00736148	0.0126365	0.021609	0.021609	0.00736148	0.021609	0.00736148	0.021451	0.00736148	0.0126365	0.021609	0.021609	0.00736148	0.021609	0.00736148	0.0255262	0.00736148	0.0126365	0.021609	0.021609	0.0126365	0.021609	0.0126365	0.0432502	0.0126365	0.0126365	0.021609	0.021609	0.0126365	0.021609	0.0126365	0.0432502	0.0126365	0.0126365	0.021609	0.021609	0.0126365	0.021609	0.0126365	0.0432502	0.0126365	0.0126365	0.021609	0.021609	0.0126365	0.021609	0.0126365	0.0432502	0.0126365	0.0126365	0.021609	0.021609	0.0126365	0.021609	0.0126365	0.023488	0.0126365	0.0126365	0.021609	0.021609	0.0126365	0.021609	0.0126365	0.023488	0.0126365	0.0126365	0.030573	0.030573	0.0126365	0.021609	0.0126365	0.023488	0.0126365	0.0126365	0.030573	0.030573	0.0126365	0.021609	0.0126365	0.023488	0.0126365	0.0126365	0.030573	0.030573	0.0126365	0.021609	0.0126365	0.023488	0.0126365	0.0126365	0.030573	0.030573	0.0126365	0.021609	0.0126365	0.023488	0.0126365	0.0126365	0.021609	0.021609	0.0126365	0.021609	0.0126365	0.023488	0.0126365	0.0126365	0.021609	0.021609	0.0126365	0.021609	0.0126365	0.023488	0.0126365	0.0126365	0.0181476	0.0181476	0.0126365	0.021609	0.0126365	0.023488	0.0126365	0.0126365	0.0181476	0.0181476	0.0126365	0.021609	0.0126365	0.023488	0.0126365	0.0126365	0.0181476	0.0181476	0.0126365	0.021609	0.0126365	0.023488	0.0126365	0.0126365	0.0181476	0.0181476	0.0126365	0.021609	0.0126365	0.023488	0.0126365	0.0126365	0	0	0	0	0	0	0	0	0.0266318	0.0266318	0.0266318	0.0266318	0.0266318	0.0266318	0.0266318	0.0266318	0.0266318	0.0266318	0.0266318	0.0266318	0.0266318	0.0266318	0.0266318	0.0266318	0.0266318	0.0266318	0.0266318	0.0266318	0.0266318	0.0266318	0.0266318	0.0266318	0.0248258	0.0248258	0.0248258	0.0248258	0.0248258	0.0248258	0.0248258	0.0248258	0.0248258	0.0248258	0.0248258	0.0248258	0.0248258	0.0248258	0.0248258	0.0248258	0.0248258	0.0248258	0.0248258	0.0248258	0.0248258	0.0248258	0.0248258	0.0248258	0.0248258	0.0248258	0.0248258	0.0248258	0.0248258	0.0248258	0.0248258	0.0248258	0.0248258	0.0248258	0.0248258	0.0248258	0.0248258	0.0248258	0.0248258	0.0248258	0.0248258	0.0248258	0.0248258	0.0248258	0.0248258	0.0248258	0.0248258	0.0248258	0.0257135	0.0257186	0.0257549	0.0257281	0.0336112	0.0260399	0.0534085	0.887471	0.0257135	0.0257186	0.0257549	0.0257281	0.0336112	0.0260399	0.0534085	0.887471	0.0257135	0.0257186	0.0257549	0.0257281	0.0336112	0.0260399	0.0534085	0.887471	0.0257135	0.0257186	0.0257549	0.0257281	0.0336112	0.0260399	0.0534085	0.887471	0.0257135	0.0257186	0.0257549	0.0257281	0.0336112	0.0260399	0.0534085	0.887471	0.0257134	0.0257134	0.0257134	0.0257134	0.0257134	0.0257134	0.0257134	0.0257134	0.0257134	0.0257134	0.0257134	0.0257134	0.0257134	0.0257134	0.0257134	0.0257134	0.0257134	0.0257134	0.0257134	0.0257134	0.0257134	0.0257134	0.0257134	0.0257134	0.0257134	0.0257134	0.021451	0.0257134	0.021451	0.0181476	0.0181476	0.00616789	0.0257134	0.0257134	0.021451	0.0257134	0.021451	0.0181476	0.0181476	0.00616789	0.0257134	0.0257134	0.021451	0.0257134	0.021451	0.0181476	0.0181476	0.00616789	0.0257134	0.0257134	0.021451	0.0257134	0.021451	0.0181476	0.0181476	0.00616789	0.0257134	0.0257134	0.0257134	0.0257134	0.0257134	0.0272621	0.0181476	0.0181476	0.0257134	0.0257134	0.0257134	0.0257134	0.0257134	0.0272621	0.0257134	0.0181476	0.0257134	0.0257134	0.0281435	0.0257134	0.0281435	0.0324047	0.030573	0.0367156	0.0257134	0.0257134	0.0281435	0.0257134	0.0281435	0.0324047	0.030573	0.0367156	0.0257134	0.0257134	0.0281435	0.0257134	0.0281435	0.0324047	0.030573	0.0367156	0.0257134	0.0257134	0.0281435	0.0257134	0.0281435	0.030573	0.030573	0.0367156	0.0257134	0.0257134	0.021451	0.0257134	0.021451	0.01762	0.021609	0.021609	0.0257134	0.0257134	0.021451	0.0257134	0.021451	0.01762	0.0181476	0.021609	0.0257134	0.0257134	0.021451	0.0257134	0.021451	0.01762	0.0181476	0.021609	0.0257134	0.0257134	0.021451	0.0257134	0.021451	0.01762	0.0181476	0.021609	0.0257134	0.0257134	0.021451	0.0257134	0.021451	0.0249715	0.0181476	0.021609	0.0257134	0.0257134	0.021451	0.0257134	0.021451	0.0257134	0.0181476	0.021609	0.0257134	0.0257134	0.023488	0.0257134	0.023488	0.030573	0.021609	0.021609	0.0257134	0.0257134	0.023488	0.0257134	0.023488	0.030573	0.021609	0.021609	0.0257134	0.0257134	0.023488	0.0257134	0.023488	0.030573	0.021609	0.021609	0.0257134	0.0257134	0.023488	0.0257134	0.023488	0.030573	0.021609	0.021609	0.0257134	0.0257134	0.023488	0.0257134	0.023488	0.0257134	0.021609	0.021609	0.0257134	0.0257134	0.023488	0.0257134	0.023488	0.0257134	0.021609	0.021609	0.0273903	0.0273903	0.023488	0.0257134	0.023488	0.0257134	0.021609	0.021609	0.0273903	0.0273903	0.023488	0.0257134	0.023488	0.0257134	0.021609	0.021609	0.0273903	0.0273903	0.023488	0.0257134	0.023488	0.0257134	0.021609	0.021609	0.0273903	0.0273903	0.023488	0.0257134	0.023488	0.0257134	0.021609	0.021609	0.0257134	0.0257134	0.023488	0.0257134	0.023488	0.0257134	0.021609	0.021609	0.0257134	0.0257134	0.023488	0.0257134	0.023488	0.0257134	0.021609	0.021609	0.0249128	0.0249128	0.023488	0.0257134	0.023488	0.0257134	0.021609	0.021609	0.0249128	0.0249128	0.023488	0.0257134	0.023488	0.0257134	0.021609	0.021609	0.0249128	0.0249128	0.023488	0.0257134	0.023488	0.0257134	0.021609	0.021609	0.0249128	0.0249128	0.023488	0.0257134	0.023488	0.0257134	0.021609	0.021609	0	0	0	0	0	0	0	0	0.0266318	0.0266318	0.0266318	0.0266318	0.0266318	0.0266318	0.0266318	0.0266318	0.0266318	0.0266318	0.0266318	0.0266318	0.0266318	0.0266318	0.0266318	0.0266318	0.0266318	0.0266318	0.0266318	0.0266318	0.0266318	0.0266318	0.0266318	0.0266318	0.0264464	0.0264464	0.0264464	0.0264464	0.0264464	0.0264464	0.0264464	0.0264464	0.0264464	0.0264464	0.0264464	0.0264464	0.0264464	0.0264464	0.0264464	0.0264464	0.0264464	0.0264464	0.0264464	0.0264464	0.0264464	0.0264464	0.0264464	0.0264464	0.0264464	0.0264464	0.0264464	0.0264464	0.0264464	0.0264464	0.0264464	0.0264464	0.0264464	0.0264464	0.0264464	0.0264464	0.0264464	0.0264464	0.0264464	0.0264464	0.0264464	0.0264464	0.0264464	0.0264464	0.0264464	0.0264464	0.0264464	0.0264464	0.026539	0.0265392	0.0265404	0.0265404	0.0272697	0.0266318	0.0326695	0.121104	0.026539	0.0265392	0.0265404	0.0265404	0.0272697	0.0266318	0.0326695	0.121104	0.026539	0.0265392	0.0265404	0.0265404	0.0272697	0.0266318	0.0326695	0.121104	0.026539	0.0265392	0.0265404	0.0265404	0.0272697	0.0266318	0.0326695	0.121104	0.026539	0.0265392	0.0265404	0.0265404	0.0272697	0.0266318	0.0326695	0.121104	0.026539	0.026539	0.026539	0.026539	0.026539	0.026539	0.026539	0.026539	0.026539	0.026539	0.026539	0.026539	0.026539	0.026539	0.026539	0.026539	0.026539	0.026539	0.026539	0.026539	0.026539	0.026539	0.026539	0.026539	0.026539	0.026539	0.0260593	0.026539	0.0260593	0.0249128	0.0249128	0.0207803	0.026539	0.026539	0.0260593	0.026539	0.0260593	0.0249128	0.0249128	0.0207803	0.026539	0.026539	0.0260593	0.026539	0.0260593	0.0249128	0.0249128	0.0207803	0.026539	0.026539	0.0260593	0.026539	0.0260593	0.0249128	0.0249128	0.0207803	0.026539	0.026539	0.026539	0.026539	0.026539	0.0266944	0.0249128	0.0249128	0.026539	0.026539	0.026539	0.026539	0.026539	0.0266944	0.026539	0.0249128	0.026539	0.026539	0.026782	0.026539	0.026782	0.0275506	0.0273903
[truncated: 87,455 more chars]
