# Supplementary material for: The Importance of Lateral Connections in the Parietal Cortex for Generating Motor Plans
Source: PLoS One. 2015 Aug 7;10(8):e0134669. doi: 10.1371/journal.pone.0134669 (PMC4529220; doi:10.1371/journal.pone.0134669)
Supplement: S1 Dataset — The complete dataset utilized in the data-dependent figures. (ZIP) [file pone.0134669.s001.zip › Champion_Data/Evolved_Flash_Task/TS_5/ff_A10_2to4_9T24/sc_fire.txt]

0.0857079	0.0857079	0.0857079	0.0857079	0.0857079	0.0857079	0.0857079	0.0857079	0.0857079	0.0857079	0.0857079	0.0857079	0.0857079	0.0857079	0.0857079	0.0857079	0.0857079	0.0857079	0.0857079	0.0857079	0.0857079	0.0857079	0.0857079	0.0857079	0.0238679	0.0238679	0.0238679	0.0238679	0.0238679	0.0238679	0.0238679	0.0238679	0.0238679	0.0238679	0.0238679	0.0238679	0.0238679	0.0238679	0.0238679	0.0238679	0.0238679	0.0238679	0.0238679	0.0238679	0.0238679	0.0238679	0.0238679	0.0238679	0.0238679	0.0238679	0.0238679	0.0238679	0.0238679	0.0238679	0.0238679	0.0238679	0.0238679	0.0238679	0.0238679	0.0238679	0.0238679	0.0238679	0.0238679	0.0238679	0.0238679	0.0238679	0.0238679	0.0238679	0.0238679	0.0238679	0.0238679	0.0238679	2.8118e-09	1.3096e-09	0.0104834	0.998995	0.999995	0.999984	1	0.995928	2.8118e-09	1.3096e-09	0.0104834	0.998995	0.999995	0.999984	1	0.995928	2.8118e-09	1.3096e-09	0.0104834	0.998995	0.999995	0.999984	1	0.995928	2.8118e-09	1.3096e-09	0.0104834	0.998995	0.999995	0.999984	1	0.995928	2.8118e-09	1.3096e-09	0.0104834	0.998995	0.999995	0.999984	1	0.995928	0.0242102	0.0242102	0.0242102	0.0242102	0.0242102	0.0242102	0.0242102	0.0242102	0.0242102	0.0242102	0.0242102	0.0242102	0.0242102	0.0242102	0.0242102	0.0242102	0.0242102	0.0242102	0.0242102	0.0242102	0.0242102	0.0242102	0.0242102	0.0242102	0.0242102	0.0242102	0.159093	0.0242102	0.159093	0.0132694	0.0132694	0.995375	0.0242102	0.0242102	0.159093	0.0242102	0.159093	0.0132694	0.0132694	0.995375	0.0242102	0.0242102	0.159093	0.0242102	0.159093	0.0132694	0.0132694	0.995375	0.0242102	0.0242102	0.159093	0.0242102	0.159093	0.0132694	0.0132694	0.995375	0.0242102	0.0242102	0.0242102	0.0242102	0.0242102	0.397528	0.0132694	0.0132694	0.0242102	0.0242102	0.0242102	0.0242102	0.0242102	0.397528	0.0242102	0.0132694	0.0242102	0.0242102	0.177558	0.0242102	0.177558	0.998726	0.359735	0.13983	0.0242102	0.0242102	0.177558	0.0242102	0.177558	0.998726	0.359735	0.13983	0.0242102	0.0242102	0.177558	0.0242102	0.177558	0.998726	0.359735	0.13983	0.0242102	0.0242102	0.177558	0.0242102	0.177558	0.359735	0.359735	0.13983	0.0242102	0.0242102	0.159093	0.0242102	0.159093	0.681245	0.0177472	0.0177472	0.0242102	0.0242102	0.159093	0.0242102	0.159093	0.681245	0.0132694	0.0177472	0.0242102	0.0242102	0.159093	0.0242102	0.159093	0.681245	0.0132694	0.0177472	0.0242102	0.0242102	0.159093	0.0242102	0.159093	0.681245	0.0132694	0.0177472	0.0242102	0.0242102	0.159093	0.0242102	0.159093	0.0138884	0.0132694	0.0177472	0.0242102	0.0242102	0.159093	0.0242102	0.159093	0.982113	0.0132694	0.0177472	0.0242102	0.0242102	0.0268529	0.0242102	0.0268529	0.259618	0.0177472	0.0177472	0.0242102	0.0242102	0.0268529	0.0242102	0.0268529	0.259618	0.0177472	0.0177472	0.0242102	0.0242102	0.0268529	0.0242102	0.0268529	0.259618	0.0177472	0.0177472	0.0242102	0.0242102	0.0268529	0.0242102	0.0268529	0.259618	0.0177472	0.0177472	0.0242102	0.0242102	0.0268529	0.0242102	0.0268529	0.0199348	0.0177472	0.0177472	0.0242102	0.0242102	0.0268529	0.0242102	0.0268529	0.0199348	0.0177472	0.0177472	0.497101	0.497101	0.0268529	0.0242102	0.0268529	0.0199348	0.0177472	0.0177472	0.497101	0.497101	0.0268529	0.0242102	0.0268529	0.0199348	0.0177472	0.0177472	0.497101	0.497101	0.0268529	0.0242102	0.0268529	0.0199348	0.0177472	0.0177472	0.497101	0.497101	0.0268529	0.0242102	0.0268529	0.0199348	0.0177472	0.0177472	0.0242102	0.0242102	0.0268529	0.0242102	0.0268529	0.0199348	0.0177472	0.0177472	0.0242102	0.0242102	0.0268529	0.0242102	0.0268529	0.0199348	0.0177472	0.0177472	0.00185543	0.00185543	0.0268529	0.0242102	0.0268529	0.0199348	0.0177472	0.0177472	0.00185543	0.00185543	0.0268529	0.0242102	0.0268529	0.0199348	0.0177472	0.0177472	0.00185543	0.00185543	0.0268529	0.0242102	0.0268529	0.0199348	0.0177472	0.0177472	0.00185543	0.00185543	0.0268529	0.0242102	0.0268529	0.0199348	0.0177472	0.0177472	0.397528	0.0242102	0.0268529	0.0242102	0.0268529	0.0199348	0.0177472	0.0177472	0.0614899	0.0614899	0.0614899	0.0614899	0.0614899	0.0614899	0.0614899	0.0614899	0.0614899	0.0614899	0.0614899	0.0614899	0.0614899	0.0614899	0.0614899	0.0614899	0.0614899	0.0614899	0.0614899	0.0614899	0.0614899	0.0614899	0.0614899	0.0614899	0.0247903	0.0247903	0.0247903	0.0247903	0.0247903	0.0247903	0.0247903	0.0247903	0.0247903	0.0247903	0.0247903	0.0247903	0.0247903	0.0247903	0.0247903	0.0247903	0.0247903	0.0247903	0.0247903	0.0247903	0.0247903	0.0247903	0.0247903	0.0247903	0.0247903	0.0247903	0.0247903	0.0247903	0.0247903	0.0247903	0.0247903	0.0247903	0.0247903	0.0247903	0.0247903	0.0247903	0.0247903	0.0247903	0.0247903	0.0247903	0.0247903	0.0247903	0.0247903	0.0247903	0.0247903	0.0247903	0.0247903	0.0247903	1	1	1	0.98288	1	0.00106202	1.29987e-06	0.00185797	1	1	1	0.98288	1	0.00106202	1.29987e-06	0.00185797	1	1	1	0.98288	1	0.00106202	1.29987e-06	0.00185797	1	1	1	0.98288	1	0.00106202	1.29987e-06	0.00185797	1	1	1	0.98288	1	0.00106202	1.29987e-06	0.00185797	0.0272843	0.0272843	0.0272843	0.0272843	0.0272843	0.0272843	0.0272843	0.0272843	0.0272843	0.0272843	0.0272843	0.0272843	0.0272843	0.0272843	0.0272843	0.0272843	0.0272843	0.0272843	0.0272843	0.0272843	0.0272843	0.0272843	0.0272843	0.0272843	0.0272843	0.0272843	0.0492891	0.0272843	0.0492891	0.0705618	0.0705618	0.0424456	0.0272843	0.0272843	0.0492891	0.0272843	0.0492891	0.0705618	0.0705618	0.0424456	0.0272843	0.0272843	0.0492891	0.0272843	0.0492891	0.0705618	0.0705618	0.0424456	0.0272843	0.0272843	0.0492891	0.0272843	0.0492891	0.0705618	0.0705618	0.0424456	0.0272843	0.0272843	0.0272843	0.0272843	0.0272843	0.345522	0.0705618	0.0705618	0.0272843	0.0272843	0.0272843	0.0272843	0.0272843	0.345522	0.0272843	0.0705618	0.0272843	0.0272843	0.158487	0.0272843	0.158487	0.24834	0.00532614	0.104655	0.0272843	0.0272843	0.158487	0.0272843	0.158487	0.24834	0.00532614	0.104655	0.0272843	0.0272843	0.158487	0.0272843	0.158487	0.24834	0.00532614	0.104655	0.0272843	0.0272843	0.158487	0.0272843	0.158487	0.00532614	0.00532614	0.104655	0.0272843	0.0272843	0.0492891	0.0272843	0.0492891	0.940484	0.0434114	0.0434114	0.0272843	0.0272843	0.0492891	0.0272843	0.0492891	0.940484	0.0705618	0.0434114	0.0272843	0.0272843	0.0492891	0.0272843	0.0492891	0.940484	0.0705618	0.0434114	0.0272843	0.0272843	0.0492891	0.0272843	0.0492891	0.940484	0.0705618	0.0434114	0.0272843	0.0272843	0.0492891	0.0272843	0.0492891	0.108777	0.0705618	0.0434114	0.0272843	0.0272843	0.0492891	0.0272843	0.0492891	0.0328242	0.0705618	0.0434114	0.0272843	0.0272843	0.0257104	0.0272843	0.0257104	0.18236	0.0434114	0.0434114	0.0272843	0.0272843	0.0257104	0.0272843	0.0257104	0.18236	0.0434114	0.0434114	0.0272843	0.0272843	0.0257104	0.0272843	0.0257104	0.18236	0.0434114	0.0434114	0.0272843	0.0272843	0.0257104	0.0272843	0.0257104	0.18236	0.0434114	0.0434114	0.0272843	0.0272843	0.0257104	0.0272843	0.0257104	0.0416724	0.0434114	0.0434114	0.0272843	0.0272843	0.0257104	0.0272843	0.0257104	0.0416724	0.0434114	0.0434114	0.0502613	0.0502613	0.0257104	0.0272843	0.0257104	0.0416724	0.0434114	0.0434114	0.0502613	0.0502613	0.0257104	0.0272843	0.0257104	0.0416724	0.0434114	0.0434114	0.0502613	0.0502613	0.0257104	0.0272843	0.0257104	0.0416724	0.0434114	0.0434114	0.0502613	0.0502613	0.0257104	0.0272843	0.0257104	0.0416724	0.0434114	0.0434114	0.0272843	0.0272843	0.0257104	0.0272843	0.0257104	0.0416724	0.0434114	0.0434114	0.0272843	0.0272843	0.0257104	0.0272843	0.0257104	0.0416724	0.0434114	0.0434114	0.461527	0.461527	0.0257104	0.0272843	0.0257104	0.0416724	0.0434114	0.0434114	0.461527	0.461527	0.0257104	0.0272843	0.0257104	0.0416724	0.0434114	0.0434114	0.461527	0.461527	0.0257104	0.0272843	0.0257104	0.0416724	0.0434114	0.0434114	0.461527	0.461527	0.0257104	0.0272843	0.0257104	0.0416724	0.0434114	0.0434114	0.345522	0.0272843	0.0257104	0.0272843	0.0257104	0.0416724	0.0434114	0.0434114	0.0165762	0.0165762	0.0165762	0.0165762	0.0165762	0.0165762	0.0165762	0.0165762	0.0165762	0.0165762	0.0165762	0.0165762	0.0165762	0.0165762	0.0165762	0.0165762	0.0165762	0.0165762	0.0165762	0.0165762	0.0165762	0.0165762	0.0165762	0.0165762	0.0240556	0.0240556	0.0240556	0.0240556	0.0240556	0.0240556	0.0240556	0.0240556	0.0240556	0.0240556	0.0240556	0.0240556	0.0240556	0.0240556	0.0240556	0.0240556	0.0240556	0.0240556	0.0240556	0.0240556	0.0240556	0.0240556	0.0240556	0.0240556	0.0240556	0.0240556	0.0240556	0.0240556	0.0240556	0.0240556	0.0240556	0.0240556	0.0240556	0.0240556	0.0240556	0.0240556	0.0240556	0.0240556	0.0240556	0.0240556	0.0240556	0.0240556	0.0240556	0.0240556	0.0240556	0.0240556	0.0240556	0.0240556	1	0.0524769	2.34788e-06	0.999893	1.81679e-10	0.997093	1.06182e-07	1.55404e-15	1	0.0524769	2.34788e-06	0.999893	1.81679e-10	0.997093	1.06182e-07	1.55404e-15	1	0.0524769	2.34788e-06	0.999893	1.81679e-10	0.997093	1.06182e-07	1.55404e-15	1	0.0524769	2.34788e-06	0.999893	1.81679e-10	0.997093	1.06182e-07	1.55404e-15	1	0.0524769	2.34788e-06	0.999893	1.81679e-10	0.997093	1.06182e-07	1.55404e-15	0.023401	0.023401	0.023401	0.023401	0.023401	0.023401	0.023401	0.023401	0.023401	0.023401	0.023401	0.023401	0.023401	0.023401	0.023401	0.023401	0.023401	0.023401	0.023401	0.023401	0.023401	0.023401	0.023401	0.023401	0.023401	0.023401	0.039436	0.023401	0.039436	0.0626097	0.0626097	0.940481	0.023401	0.023401	0.039436	0.023401	0.039436	0.0626097	0.0626097	0.940481	0.023401	0.023401	0.039436	0.023401	0.039436	0.0626097	0.0626097	0.940481	0.023401	0.023401	0.039436	0.023401	0.039436	0.0626097	0.0626097	0.940481	0.023401	0.023401	0.023401	0.023401	0.023401	0.00336843	0.0626097	0.0626097	0.023401	0.023401	0.023401	0.023401	0.023401	0.00336843	0.023401	0.0626097	0.023401	0.023401	0.00334246	0.023401	0.00334246	5.67209e-06	0.00604124	0.00216619	0.023401	0.023401	0.00334246	0.023401	0.00334246	5.67209e-06	0.00604124	0.00216619	0.023401	0.023401	0.00334246	0.023401	0.00334246	5.67209e-06	0.00604124	0.00216619	0.023401	0.023401	0.00334246	0.023401	0.00334246	0.00604124	0.00604124	0.00216619	0.023401	0.023401	0.039436	0.023401	0.039436	0.867478	0.0260607	0.0260607	0.023401	0.023401	0.039436	0.023401	0.039436	0.867478	0.0626097	0.0260607	0.023401	0.023401	0.039436	0.023401	0.039436	0.867478	0.0626097	0.0260607	0.023401	0.023401	0.039436	0.023401	0.039436	0.867478	0.0626097	0.0260607	0.023401	0.023401	0.039436	0.023401	0.039436	0.150669	0.0626097	0.0260607	0.023401	0.023401	0.039436	0.023401	0.039436	0.0909398	0.0626097	0.0260607	0.023401	0.023401	0.0341183	0.023401	0.0341183	0.00196949	0.0260607	0.0260607	0.023401	0.023401	0.0341183	0.023401	0.0341183	0.00196949	0.0260607	0.0260607	0.023401	0.023401	0.0341183	0.023401	0.0341183	0.00196949	0.0260607	0.0260607	0.023401	0.023401	0.0341183	0.023401	0.0341183	0.00196949	0.0260607	0.0260607	0.023401	0.023401	0.0341183	0.023401	0.0341183	0.0163415	0.0260607	0.0260607	0.023401	0.023401	0.0341183	0.023401	0.0341183	0.0163415	0.0260607	0.0260607	0.00394019	0.00394019	0.0341183	0.023401	0.0341183	0.0163415	0.0260607	0.0260607	0.00394019	0.00394019	0.0341183	0.023401	0.0341183	0.0163415	0.0260607	0.0260607	0.00394019	0.00394019	0.0341183	0.023401	0.0341183	0.0163415	0.0260607	0.0260607	0.00394019	0.00394019	0.0341183	0.023401	0.0341183	0.0163415	0.0260607	0.0260607	0.023401	0.023401	0.0341183	0.023401	0.0341183	0.0163415	0.0260607	0.0260607	0.023401	0.023401	0.0341183	0.023401	0.0341183	0.0163415	0.0260607	0.0260607	0.0406566	0.0406566	0.0341183	0.023401	0.0341183	0.0163415	0.0260607	0.0260607	0.0406566	0.0406566	0.0341183	0.023401	0.0341183	0.0163415	0.0260607	0.0260607	0.0406566	0.0406566	0.0341183	0.023401	0.0341183	0.0163415	0.0260607	0.0260607	0.0406566	0.0406566	0.0341183	0.023401	0.0341183	0.0163415	0.0260607	0.0260607	0.00336843	0.023401	0.0341183	0.023401	0.0341183	0.0163415	0.0260607	0.0260607	0.0217316	0.0217316	0.0217316	0.0217316	0.0217316	0.0217316	0.0217316	0.0217316	0.0217316	0.0217316	0.0217316	0.0217316	0.0217316	0.0217316	0.0217316	0.0217316	0.0217316	0.0217316	0.0217316	0.0217316	0.0217316	0.0217316	0.0217316	0.0217316	0.0214811	0.0214811	0.0214811	0.0214811	0.0214811	0.0214811	0.0214811	0.0214811	0.0214811	0.0214811	0.0214811	0.0214811	0.0214811	0.0214811	0.0214811	0.0214811	0.0214811	0.0214811	0.0214811	0.0214811	0.0214811	0.0214811	0.0214811	0.0214811	0.0214811	0.0214811	0.0214811	0.0214811	0.0214811	0.0214811	0.0214811	0.0214811	0.0214811	0.0214811	0.0214811	0.0214811	0.0214811	0.0214811	0.0214811	0.0214811	0.0214811	0.0214811	0.0214811	0.0214811	0.0214811	0.0214811	0.0214811	0.0214811	7.8961e-06	0.000401034	1	8.03873e-11	1	6.50481e-09	0.000301473	1	7.8961e-06	0.000401034	1	8.03873e-11	1	6.50481e-09	0.000301473	1	7.8961e-06	0.000401034	1	8.03873e-11	1	6.50481e-09	0.000301473	1	7.8961e-06	0.000401034	1	8.03873e-11	1	6.50481e-09	0.000301473	1	7.8961e-06	0.000401034	1	8.03873e-11	1	6.50481e-09	0.000301473	1	0.0239362	0.0239362	0.0239362	0.0239362	0.0239362	0.0239362	0.0239362	0.0239362	0.0239362	0.0239362	0.0239362	0.0239362	0.0239362	0.0239362	0.0239362	0.0239362	0.0239362	0.0239362	0.0239362	0.0239362	0.0239362	0.0239362	0.0239362	0.0239362	0.0239362	0.0239362	0.00157737	0.0239362	0.00157737	0.00350789	0.00350789	0.000292062	0.0239362	0.0239362	0.00157737	0.0239362	0.00157737	0.00350789	0.00350789	0.000292062	0.0239362	0.0239362	0.00157737	0.0239362	0.00157737	0.00350789	0.00350789	0.000292062	0.0239362	0.0239362	0.00157737	0.0239362	0.00157737	0.00350789	0.00350789	0.000292062	0.0239362	0.0239362	0.0239362	0.0239362	0.0239362	0.13559	0.00350789	0.00350789	0.0239362	0.0239362	0.0239362	0.0239362	0.0239362	0.13559	0.0239362	0.00350789	0.0239362	0.0239362	0.323555	0.0239362	0.323555	0.260658	0.00745305	0.407245	0.0239362	0.0239362	0.323555	0.0239362	0.323555	0.260658	0.00745305	0.407245	0.0239362	0.0239362	0.323555	0.0239362	0.323555	0.260658	0.00745305	0.407245	0.0239362	0.0239362	0.323555	0.0239362	0.323555	0.00745305	0.00745305	0.407245	0.0239362	0.0239362	0.00157737	0.0239362	0.00157737	3.88969e-05	0.0239202	0.0239202	0.0239362	0.0239362	0.00157737	0.0239362	0.00157737	3.88969e-05	0.00350789	0.0239202	0.0239362	0.0239362	0.00157737	0.0239362	0.00157737	3.88969e-05	0.00350789	0.0239202	0.0239362	0.0239362	0.00157737	0.0239362	0.00157737	3.88969e-05	0.00350789	0.0239202	0.0239362	0.0239362	0.00157737	0.0239362	0.00157737	0.00274747	0.00350789	0.0239202	0.0239362	0.0239362	0.00157737	0.0239362	0.00157737	0.00106312	0.00350789	0.0239202	0.0239362	0.0239362	0.013437	0.0239362	0.013437	0.278467	0.0239202	0.0239202	0.0239362	0.0239362	0.013437	0.0239362	0.013437	0.278467	0.0239202	0.0239202	0.0239362	0.0239362	0.013437	0.0239362	0.013437	0.278467	0.0239202	0.0239202	0.0239362	0.0239362	0.013437	0.0239362	0.013437	0.278467	0.0239202	0.0239202	0.0239362	0.0239362	0.013437	0.0239362	0.013437	0.0398066	0.0239202	0.0239202	0.0239362	0.0239362	0.013437	0.0239362	0.013437	0.0398066	0.0239202	0.0239202	0.00315472	0.00315472	0.013437	0.0239362	0.013437	0.0398066	0.0239202	0.0239202	0.00315472	0.00315472	0.013437	0.0239362	0.013437	0.0398066	0.0239202	0.0239202	0.00315472	0.00315472	0.013437	0.0239362	0.013437	0.0398066	0.0239202	0.0239202	0.00315472	0.00315472	0.013437	0.0239362	0.013437	0.0398066	0.0239202	0.0239202	0.0239362	0.0239362	0.013437	0.0239362	0.013437	0.0398066	0.0239202	0.0239202	0.0239362	0.0239362	0.013437	0.0239362	0.013437	0.0398066	0.0239202	0.0239202	0.0208138	0.0208138	0.013437	0.0239362	0.013437	0.0398066	0.0239202	0.0239202	0.0208138	0.0208138	0.013437	0.0239362	0.013437	0.0398066	0.0239202	0.0239202	0.0208138	0.0208138	0.013437	0.0239362	0.013437	0.0398066	0.0239202	0.0239202	0.0208138	0.0208138	0.013437	0.0239362	0.013437	0.0398066	0.0239202	0.0239202	0.13559	0.0239362	0.013437	0.0239362	0.013437	0.0398066	0.0239202	0.0239202	
