# Supplementary material for: The Importance of Lateral Connections in the Parietal Cortex for Generating Motor Plans
Source: PLoS One. 2015 Aug 7;10(8):e0134669. doi: 10.1371/journal.pone.0134669 (PMC4529220; doi:10.1371/journal.pone.0134669)
Supplement: S1 Dataset — The complete dataset utilized in the data-dependent figures. (ZIP) [file pone.0134669.s001.zip › Champion_Data/Evolved_Flash_Task/TS_5/lat_3_2to4_9T84/movements.txt]

0.000788331  -0.00282216  0.00173151  -0.00590658  0.00248134  -0.00899231  0.00416791  -0.0116605  0.00596285  -0.014358  0.00778782  -0.0170549  0.00962174  -0.0197513  0.0114621  -0.0224475  0.0133061  -0.0251434  -0.640733  -2.021  -2.20392  -4.02045  -4.11541  -6.0105  -5.76525  -8.00942  -7.76496  -10.0041  -9.76455  -12.004  -11.7643  -14.0038  -13.7641  -16.0037  -15.7639  -18.0036  -17.7636  -20.0034  -19.7568  -22.0017  -21.1058  -22.5972  -21.2147  -22.7754  -21.2165  -22.7754  -21.217  -22.7756  -21.2616  -22.7756  -21.2617  -22.776  -21.2618  -22.776  -21.2618  -22.776  -21.2618  -22.7761  -21.2619  -22.7761  -21.2619  -22.7761  -21.2619  -22.7761  -21.2619  -22.7761  -21.2619  -22.7761  -21.262  -22.7761  -21.262  -22.7761  -21.262  -22.7761  -21.262  -22.7761  -21.2621  -22.7761  -21.2621  -22.7761  -21.2621  -22.7761  -21.2621  -22.7761  -21.2622  -22.7761  -21.2622  -22.7761  -21.2622  -22.7761  -21.2622  -22.7761  -21.2622  -22.7761  -21.2623  -22.7761  -21.2623  -22.7761  -21.2623  -22.7761  
0.000788331  -0.00282216  0.00173151  -0.00590658  0.00248134  -0.00899231  0.00416791  -0.0116605  0.00596285  -0.014358  0.00778782  -0.0170549  0.00962174  -0.0197513  0.0114621  -0.0224475  0.0133061  -0.0251434  0.0152576  -1.7762  0.0153027  -3.77594  0.0153306  -5.77592  0.0153379  -7.77508  0.0153346  -9.77507  0.0153339  -11.7746  0.0153329  -13.7741  0.015332  -15.7737  0.015331  -17.7732  0.0153301  -19.7726  0.0153294  -21.7719  0.0153286  -23.7675  0.0153272  -24.5468  0.0153258  -25.3009  0.0153258  -25.3048  0.0153258  -25.3048  0.0153258  -25.3048  0.0153258  -25.3048  0.0153258  -25.3048  0.0153258  -25.3048  0.0153258  -25.3048  0.0153258  -25.3048  0.0153258  -25.3048  0.0153258  -25.3048  0.0153258  -25.3048  0.0153258  -25.3048  0.0153258  -25.3048  0.0153258  -25.3048  0.0153258  -25.3048  0.0153258  -25.3048  0.0153258  -25.3048  0.0153258  -25.3048  0.0153258  -25.3048  0.0153258  -25.3048  0.0153258  -25.3048  0.0153258  -25.3048  0.0153258  -25.3048  0.0153258  -25.3048  0.0153258  -25.3048  0.0153258  -25.3048  0.0153258  -25.3048  
0.000788331  -0.00282216  0.00173151  -0.00590658  0.00248134  -0.00899231  0.00416791  -0.0116605  0.00596285  -0.014358  0.00778782  -0.0170549  0.00962174  -0.0197513  0.0114621  -0.0224475  0.0133061  -0.0251434  1.95496  -1.50474  3.90798  -3.50173  5.90779  -5.48772  7.90737  -7.48055  9.90734  -9.47564  11.9069  -11.4616  13.9062  -13.4234  15.9045  -15.0841  17.9024  -16.5252  19.8832  -18.4328  21.1651  -20.4299  21.1694  -21.714  21.17  -22.363  21.1705  -22.79  21.1718  -22.79  21.1719  -22.79  21.172  -22.79  21.172  -22.79  21.172  -22.79  21.172  -22.7901  21.172  -22.7901  21.172  -22.7901  21.172  -22.7901  21.172  -22.7901  21.172  -22.7901  21.172  -22.7901  21.172  -22.7901  21.172  -22.7901  21.172  -22.7901  21.172  -22.7901  21.172  -22.7901  21.172  -22.7901  21.172  -22.7901  21.172  -22.7901  21.172  -22.7901  21.172  -22.7901  21.172  -22.7901  21.172  -22.7901  21.172  -22.7901  21.172  -22.7901  21.172  -22.7901  
0.000788331  -0.00282216  0.00173151  -0.00590658  0.00248134  -0.00899231  0.00416791  -0.0116605  0.00596285  -0.014358  0.00778782  -0.0170549  0.00962174  -0.0197513  0.0114621  -0.0224475  0.0133061  -0.0251434  -1.98315  -0.0293565  -3.96093  -1.16508  -5.96091  -2.47608  -7.94743  -2.70737  -9.94735  -4.60013  -11.6619  -6.46928  -12.9455  -8.40412  -14.1693  -10.3439  -15.3881  -12.2844  -15.7404  -14.1459  -15.8424  -15.6772  -15.8442  -15.978  -15.8442  -15.9887  -15.8442  -15.9901  -15.8444  -15.99  -15.8445  -15.9898  -15.8446  -15.9897  -15.8448  -15.9896  -15.8449  -15.9894  -15.8451  -15.9893  -15.8452  -15.9892  -15.8454  -15.9891  -15.8455  -15.9889  -15.8457  -15.9888  -15.8458  -15.9887  -15.846  -15.9885  -15.8461  -15.9884  -15.8463  -15.9883  -15.8464  -15.9881  -15.8466  -15.988  -15.8467  -15.9879  -15.8469  -15.9877  -15.847  -15.9876  -15.8472  -15.9875  -15.8473  -15.9873  -15.8475  -15.9872  -15.8476  -15.9871  -15.8477  -15.9869  -15.8479  -15.9868  -15.848  -15.9867  -15.8482  -15.9866  
0.000788331  -0.00282216  0.00173151  -0.00590658  0.00248134  -0.00899231  0.00416791  -0.0116605  0.00596285  -0.014358  0.00778782  -0.0170549  0.00962174  -0.0197513  0.0114621  -0.0224475  0.0133061  -0.0251434  2.00546  1.26336  3.13261  2.10946  5.13255  2.22604  7.07407  2.25776  9.07407  2.26795  11.0592  2.28327  13.0367  2.29311  14.9849  2.29606  16.92  2.29818  18.8335  2.30029  20.7378  2.30316  22.5871  2.30763  22.776  2.22902  22.8428  2.03049  22.8428  2.2241  22.8428  2.24469  22.8428  2.27277  22.8428  2.31909  22.8428  2.36649  22.8428  2.41413  22.8428  2.46335  22.8427  2.51328  22.8427  2.56393  22.8427  2.61515  22.8427  2.66676  22.8427  2.7186  22.8427  2.77057  22.8427  2.8226  22.8427  2.87466  22.8427  2.92674  22.8427  2.97883  22.8427  3.03093  22.8427  3.08302  22.8426  3.13512  22.8426  3.18721  22.8426  3.23931  22.8426  3.29141  22.8426  3.3435  22.8426  3.3956  22.8426  3.4477  22.8426  3.49979  
0.000788331  -0.00282216  0.00173151  -0.00590658  0.00248134  -0.00899231  0.00416791  -0.0116605  0.00596285  -0.014358  0.00778782  -0.0170549  0.00962174  -0.0197513  0.0114621  -0.0224475  0.0133061  -0.0251434  -1.98622  1.97484  -3.81097  3.97392  -5.81093  5.97392  -7.77955  7.97381  -9.77945  9.97381  -11.779  11.9738  -13.7782  13.9737  -15.7775  15.9737  -17.7767  17.9737  -19.7764  19.9734  -21.7724  21.7822  -23.7111  22.958  -24.108  23.7371  -24.2068  23.9785  -24.3007  24.1708  -24.3015  24.1802  -24.3017  24.1802  -24.3018  24.1802  -24.3018  24.1802  -24.3018  24.1802  -24.3018  24.1802  -24.3018  24.1802  -24.3018  24.1802  -24.3018  24.1802  -24.3018  24.1802  -24.3018  24.1802  -24.3018  24.1802  -24.3019  24.1802  -24.3019  24.1802  -24.3019  24.1802  -24.3019  24.1802  -24.3019  24.1802  -24.3019  24.1802  -24.3019  24.1802  -24.3019  24.1802  -24.3019  24.1802  -24.3019  24.1802  -24.3019  24.1802  -24.3019  24.1802  -24.3019  24.1802  -24.3019  24.1802  
0.000788331  -0.00282216  0.00173151  -0.00590658  0.00248134  -0.00899231  0.00416791  -0.0116605  0.00596285  -0.014358  0.00778782  -0.0170549  0.00962174  -0.0197513  0.0114621  -0.0224475  0.0133061  -0.0251434  0.00894403  1.94677  0.000239611  3.94628  0.000186682  5.94559  -0.000225902  7.94528  -0.000280738  9.94462  -0.00164092  11.9443  -0.00292611  13.9439  -0.00421369  15.9436  -0.00550437  17.9432  -0.00683022  19.9428  -0.00759757  21.9422  -0.00760448  23.9372  -0.0076164  25.8317  -0.00762999  27.6093  -0.021763  29.23  -0.0232965  29.2832  -0.0235158  29.2885  -0.0236257  29.2911  -0.0237483  29.2939  -0.0238599  29.2965  -0.0239667  29.2992  -0.024074  29.302  -0.0241812  29.3048  -0.0242885  29.3077  -0.0243958  29.3105  -0.0245031  29.3133  -0.0246104  29.3161  -0.0247177  29.3189  -0.024825  29.3217  -0.0249323  29.3246  -0.0250396  29.3274  -0.0251468  29.3302  -0.0252541  29.333  -0.0253614  29.3358  -0.0254687  29.3386  -0.025576  29.3415  -0.0256833  29.3443  -0.0257906  29.3471  -0.0258979  29.3499  -0.0260051  29.3527  -0.0261124  29.3555  
0.000788331  -0.00282216  0.00173151  -0.00590658  0.00248134  -0.00899231  0.00416791  -0.0116605  0.00596285  -0.014358  0.00778782  -0.0170549  0.00962174  -0.0197513  0.0114621  -0.0224475  0.0133061  -0.0251434  2.01297  1.74692  4.01224  2.42229  6.01223  4.41953  8.01216  6.29795  10.0122  8.29648  12.0121  10.2262  14.012  12.1542  16.0119  14.0803  18.0117  16.0059  20.0116  17.9229  22.0113  19.9107  23.9662  21.8879  25.5009  23.6508  25.9239  23.6831  25.9256  23.6831  25.9256  23.6831  25.9256  23.6831  25.9256  23.6831  25.9256  23.6831  25.9256  23.6831  25.9256  23.6831  25.9256  23.6831  25.9256  23.6831  25.9256  23.6831  25.9256  23.6831  25.9256  23.6831  25.9256  23.6831  25.9256  23.6831  25.9256  23.6831  25.9256  23.6831  25.9256  23.6831  25.9256  23.6831  25.9256  23.6831  25.9256  23.6831  25.9256  23.6831  25.9256  23.6831  25.9256  23.6831  25.9256  23.6831  25.9256  23.6831  25.9256  23.6831  25.9256  23.6831  
