# Supplementary material for: The Importance of Lateral Connections in the Parietal Cortex for Generating Motor Plans
Source: PLoS One. 2015 Aug 7;10(8):e0134669. doi: 10.1371/journal.pone.0134669 (PMC4529220; doi:10.1371/journal.pone.0134669)
Supplement: S1 Dataset — The complete dataset utilized in the data-dependent figures. (ZIP) [file pone.0134669.s001.zip › Champion_Data/Evolved_Flash_Task/TS_5/lat_3_2to4_9T84/ppc_fire.txt]

0	0	0	0	0	0	0	0	0.00443092	0.00443092	0.00443092	0.00443092	0.00443092	0.00443092	0.00443092	0.00443092	0.00492447	0.00492447	0.00492447	0.00492447	0.00492447	0.00492447	0.00492447	0.00492447	0.00498272	0.00498272	0.00498272	0.00498272	0.00498272	0.00498272	0.00498272	0.00498272	0.00498926	0.00498926	0.00498926	0.00498926	0.00498926	0.00498926	0.00498926	0.00498926	0.00499004	0.00499004	0.00499004	0.00499004	0.00499004	0.00499004	0.00499004	0.00499004	0.00499014	0.00499014	0.00499014	0.00499014	0.00499014	0.00499014	0.00499014	0.00499014	0.00499015	0.00499015	0.00499015	0.00499015	0.00499015	0.00499015	0.00499015	0.00499015	0.00499015	0.00499015	0.00499015	0.00499015	0.00499015	0.00499015	0.00499015	0.00499015	0.00499015	0.00499015	0.00499015	0.00499015	0.00499015	0.00499015	0.00499015	0.00499015	0.00575264	0.00500224	0.00499036	0.00500224	0.00499034	0.00499036	0.00499034	0.00499034	0.00585803	0.00500368	0.00499039	0.00500368	0.00499036	0.00499039	0.00499036	0.00499036	0.00587274	0.00500386	0.00499039	0.00500386	0.00499036	0.00499039	0.00499036	0.00499036	0.0058748	0.00500388	0.00499039	0.00500388	0.00499036	0.00499039	0.00499036	0.00499036	0.00587509	0.00500388	0.00499039	0.00500388	0.00499036	0.00499039	0.00499036	0.00499036	0.00509667	0.00499197	0.00499036	0.00499197	0.00499036	0.00499036	0.00499036	0.00499036	0.00500302	0.00499055	0.00499036	0.00499055	0.00499036	0.00499036	0.00499036	0.00499036	0.00499187	0.00499038	0.00499036	0.00499038	0.00499036	0.00499036	0.00499036	0.00499036	0.00498701	0.00499036	0.00499036	0.00499036	0.00499036	0.00499036	0.00499036	0.00499072	0.00498644	0.00498683	0.00499051	0.00498683	0.00499072	0.00499051	0.00499072	0.00499078	0.00495066	0.00498642	0.00499053	0.00498642	0.00499076	0.00499053	0.00499076	0.00499079	0.00494644	0.00498637	0.00499054	0.00495066	0.00499076	0.00499054	0.00499076	0.00499079	0.00494594	0.00498636	0.00499054	0.00494644	0.00499076	0.00499054	0.00499076	0.00499079	0.00475242	0.00498636	0.00499054	0.00494594	0.00499076	0.00499054	0.00499076	0.00499079	0.00473222	0.00496654	0.00499071	0.00494588	0.00499078	0.00499071	0.00499078	0.00499061	0.00373286	0.00496595	0.00499066	0.00494763	0.00499061	0.00499066	0.00499061	0.00499058	0.00365805	0.00496588	0.00499065	0.00494783	0.00499059	0.00499065	0.00499059	0.00499058	0.00365153	0.00496587	0.00499065	0.00496567	0.00499059	0.00499065	0.00499059	0.00499058	0.00365096	0.00496587	0.00499065	0.00496778	0.00499059	0.00499065	0.00499059	0.00499058	0.00372457	0.00496587	0.00499065	0.00496803	0.00499059	0.00499065	0.00499059	0.00499057	0.00373112	0.00497577	0.00499056	0.00496806	0.00499058	0.00499056	0.00499058	0.00499057	0.00420075	0.00497694	0.00499055	0.00496806	0.00499057	0.00499055	0.00499057	0.00499057	0.00424805	0.00497708	0.00499055	0.00496806	0.00499057	0.00499055	0.00499057	0.00499057	0.00425285	0.0049771	0.00499055	0.00496806	0.00499057	0.00499055	0.00499057	0.00499057	0.00425333	0.0049771	0.00499055	0.00496806	0.00499057	0.00499055	0.00499057	0.00499057	0.00425338	0.0049771	0.00499055	0.00496806	0.00499057	0.00499055	0.00499057	0.00499057	0.00425339	0.0049771	0.00499055	0.00496806	0.00499057	0.00499055	0.00499057	0.00499057	0.00425339	0.0049771	0.00499055	0.00496806	0.00499057	0.00499055	0.00499057	0.00499057	0.00425339	0.0049771	0.00499055	0.00496806	0.00499057	0.00499055	0.00499057	0.00499057	0.00425339	0.0049771	0.00499055	0.00496806	0.00499057	0.00499055	0.00499057	0.00499057	0.00425339	0.0049771	0.00499055	0.00496806	0.00499057	0.00499055	0.00499057	0.00499057	0.00425339	0.0049771	0.00499055	0.00496806	0.00499057	0.00499055	0.00499057	0.00499057	0.00425339	0.0049771	0.00499055	0.00496806	0.00499057	0.00499055	0.00499057	0.00499057	0.00425339	0.0049771	0.00499055	0.00496806	0.00499057	0.00499055	0.00499057	0.00499057	0.00425339	0.0049771	0.00499055	0.00496806	0.00499057	0.00499055	0.00499057	0.00499057	0.00425339	0.0049771	0.00499055	0.00496806	0.00499057	0.00499055	0.00499057	0.00499057	0.00425339	0.0049771	0.00499055	0.00496806	0.00499057	0.00499055	0.00499057	0.00499057	0.00425339	0.0049771	0.00499055	0.00496806	0.00499057	0.00499055	0.00499057	0.00499057	0.00425339	0.0049771	0.00499055	0.00496806	0.00499057	0.00499055	0.00499057	0.00499057	0.00425339	0.0049771	0.00499055	0.00496806	0.00499057	0.00499055	0.00499057	0.00499057	0	0	0	0	0	0	0	0	0.00443092	0.00443092	0.00443092	0.00443092	0.00443092	0.00443092	0.00443092	0.00443092	0.00554446	0.00554446	0.00554446	0.00554446	0.00554446	0.00554446	0.00554446	0.00554446	0.00586557	0.00586557	0.00586557	0.00586557	0.00586557	0.00586557	0.00586557	0.00586557	0.0059569	0.0059569	0.0059569	0.0059569	0.0059569	0.0059569	0.0059569	0.0059569	0.00598447	0.00598447	0.00598447	0.00598447	0.00598447	0.00598447	0.00598447	0.00598447	0.00599281	0.00599281	0.00599281	0.00599281	0.00599281	0.00599281	0.00599281	0.00599281	0.00599534	0.00599534	0.00599534	0.00599534	0.00599534	0.00599534	0.00599534	0.00599534	0.0059961	0.0059961	0.0059961	0.0059961	0.0059961	0.0059961	0.0059961	0.0059961	0.00599634	0.00599634	0.00599634	0.00599634	0.00599634	0.00599634	0.00599634	0.00599634	0.00992142	0.00605053	0.00599885	0.00614389	0.00599875	0.00599958	0.00599876	0.00599875	0.0120866	0.00606712	0.00599962	0.00618987	0.00599949	0.00600056	0.0059995	0.00599948	0.0134744	0.00607221	0.00599985	0.00620427	0.00599971	0.00600086	0.00599972	0.0059997	0.0144454	0.00607377	0.00599992	0.00620879	0.00599978	0.00600095	0.00599979	0.00599977	0.0151654	0.00607425	0.00599994	0.00621021	0.0059998	0.00600098	0.00599981	0.00599979	0.00952805	0.00602242	0.00599984	0.00606395	0.0059998	0.00600016	0.0059998	0.0059998	0.00717038	0.00600666	0.00599981	0.00601928	0.0059998	0.00599991	0.0059998	0.0059998	0.00636543	0.00600188	0.0059998	0.00600571	0.0059998	0.00599983	0.0059998	0.0059998	0.00608744	0.00600043	0.0059998	0.00600159	0.0059998	0.00599981	0.0059998	0.00600422	0.0060025	0.00597616	0.00600283	0.00595742	0.00600422	0.0059998	0.00600404	0.00600581	0.00572487	0.00596884	0.00600375	0.00594413	0.00600557	0.0059998	0.00600533	0.00600629	0.00564507	0.00596663	0.00600403	0.005708	0.00600597	0.0059998	0.00600572	0.00600643	0.00562234	0.00596596	0.00600411	0.00564026	0.00600609	0.0059998	0.00600584	0.00600648	0.00496483	0.00596576	0.00600414	0.00562097	0.00600613	0.0059998	0.00600587	0.00600652	0.00481194	0.00589201	0.0060056	0.0056155	0.0060064	0.00600283	0.00600631	0.00600432	0.00206239	0.00588178	0.00600453	0.00563414	0.00600427	0.00600375	0.00600432	0.00600353	0.00183297	0.00587874	0.0060042	0.00563945	0.00600363	0.00600403	0.00600372	0.00600329	0.00181175	0.00587783	0.0060041	0.00575454	0.00600343	0.00600411	0.00600354	0.00600321	0.0018098	0.00587756	0.00600407	0.00578812	0.00600337	0.00600414	0.00600348	0.00600319	0.00192503	0.00587748	0.00600407	0.00579796	0.00600335	0.00600414	0.00600346	0.00600317	0.00193632	0.0059141	0.00600334	0.00580084	0.00600322	0.00600263	0.00600324	0.00600317	0.00294897	0.00592506	0.00600311	0.00580168	0.00600318	0.00600217	0.00600317	0.00600317	0.00310432	0.00592834	0.00600305	0.00580193	0.00600317	0.00600203	0.00600316	0.00600317	0.00312886	0.00592932	0.00600303	0.00580201	0.00600316	0.00600199	0.00600315	0.00600317	0.00313276	0.00592962	0.00600302	0.00580203	0.00600316	0.00600198	0.00600315	0.00600317	0.00313337	0.00592971	0.00600302	0.00580203	0.00600316	0.00600197	0.00600315	0.00600317	0.00313347	0.00592973	0.00600302	0.00580204	0.00600316	0.00600197	0.00600315	0.00600317	0.00313349	0.00592974	0.00600302	0.00580204	0.00600316	0.00600197	0.00600315	0.00600317	0.00313349	0.00592975	0.00600302	0.00580204	0.00600316	0.00600197	0.00600315	0.00600317	0.00313349	0.00592975	0.00600302	0.00580204	0.00600316	0.00600197	0.00600315	0.00600317	0.00313349	0.00592975	0.00600302	0.00580204	0.00600316	0.00600197	0.00600315	0.00600317	0.00313349	0.00592975	0.00600302	0.00580204	0.00600316	0.00600197	0.00600315	0.00600317	0.00313349	0.00592975	0.00600302	0.00580204	0.00600316	0.00600197	0.00600315	0.00600317	0.00313349	0.00592975	0.00600302	0.00580204	0.00600316	0.00600197	0.00600315	0.00600317	0.00313349	0.00592975	0.00600302	0.00580204	0.00600316	0.00600197	0.00600315	0.00600317	0.00313349	0.00592975	0.00600302	0.00580204	0.00600316	0.00600197	0.00600315	0.00600317	0.00313349	0.00592975	0.00600302	0.00580204	0.00600316	0.00600197	0.00600315	0.00600317	0.00313349	0.00592975	0.00600302	0.00580204	0.00600316	0.00600197	0.00600315	0.00600317	0.00313349	0.00592975	0.00600302	0.00580204	0.00600316	0.00600197	0.00600315	0.00600317	0.00313349	0.00592975	0.00600302	0.00580204	0.00600316	0.00600197	0.00600315	0.00600317	0	0	0	0	0	0	0	0	0.00443092	0.00443092	0.00443092	0.00443092	0.00443092	0.00443092	0.00443092	0.00443092	0.00604908	0.00604908	0.00604908	0.00604908	0.00604908	0.00604908	0.00604908	0.00604908	0.00677645	0.00677645	0.00677645	0.00677645	0.00677645	0.00677645	0.00677645	0.00677645	0.00709726	0.00709726	0.00709726	0.00709726	0.00709726	0.00709726	0.00709726	0.00709726	0.00725872	0.00725872	0.00725872	0.00725872	0.00725872	0.00725872	0.00725872	0.00725872	0.00734136	0.00734136	0.00734136	0.00734136	0.00734136	0.00734136	0.00734136	0.00734136	0.00738401	0.00738401	0.00738401	0.00738401	0.00738401	0.00738401	0.00738401	0.00738401	0.00740611	0.00740611	0.00740611	0.00740611	0.00740611	0.00740611	0.00740611	0.00740611	0.0074176	0.0074176	0.0074176	0.0074176	0.0074176	0.0074176	0.0074176	0.0074176	0.0216284	0.00758011	0.00744152	0.00857472	0.00744128	0.00745895	0.00744152	0.00744124	0.0568784	0.00766694	0.00745401	0.00929807	0.00745363	0.0074806	0.00745401	0.00745358	0.420965	0.00771374	0.00746053	0.00978064	0.0074601	0.00749196	0.00746053	0.00746003	1	0.00773907	0.00746395	0.0101163	0.00746347	0.00749793	0.00746395	0.00746341	1	0.00775283	0.00746574	0.0103564	0.00746524	0.00750106	0.00746574	0.00746517	1	0.00761816	0.00746639	0.00914194	0.00746613	0.0074849	0.00746639	0.00746609	1	0.00754658	0.00746673	0.00839682	0.0074666	0.00747643	0.00746673	0.00746658	1	0.00750882	0.00746692	0.00796981	0.00746684	0.00747199	0.00746692	0.00746683	1	0.00748898	0.00746701	0.00773488	0.00746697	0.00746967	0.00746701	0.00750047	1	0.00738632	0.00749505	0.00728839	0.00750054	0.00744462	0.00749678	0.00751992	1	0.00733336	0.00750981	0.00706375	0.00751821	0.00743156	0.00751245	0.00753017	1	0.00730618	0.00751757	0.0061482	0.00752753	0.00742476	0.0075207	0.00753559	1	0.00729228	0.00752166	0.00576546	0.00753245	0.00742122	0.00752505	0.00753845	1	0.00728517	0.00752383	0.00561256	0.00753504	0.00741938	0.00752734	0.00754029	1	0.00713861	0.00753201	0.00555262	0.00753843	0.00744217	0.00753387	0.0075244	1	0.00710962	0.00752224	0.00564967	0.00752336	0.00746599	0.00752235	0.00751516	1	0.00709518	0.00751709	0.00568831	0.00751542	0.00747846	0.00751629	0.0075103	1	0.007088	0.00751438	0.006066	0.00751124	0.007485	0.00751309	0.00750774	1	0.00708443	0.00751296	0.00622895	0.00750903	0.00748844	0.00751141	0.00750639	1	0.00708266	0.0075122	0.0063006	0.00750788	0.00749024	0.00751052	0.00750552	1	0.00715233	0.00750829	0.00633236	0.00750626	0.00747923	0.00750741	0.00750506	1	0.00718735	0.00750623	0.00634649	0.00750542	0.00747345	0.00750577	0.00750481	1	0.00720502	0.00750515	0.00635278	0.00750497	0.00747043	0.00750491	0.00750468	1	0.00721396	0.00750458	0.00635559	0.00750473	0.00746885	0.00750445	0.00750462	1	0.00721848	0.00750428	0.00635684	0.00750461	0.00746802	0.00750421	0.00750458	1	0.00722077	0.00750413	0.0063574	0.00750454	0.00746759	0.00750409	0.00750456	1	0.00722193	0.00750404	0.00635765	0.00750451	0.00746736	0.00750402	0.00750456	1	0.00722251	0.007504	0.00635776	0.00750449	0.00746724	0.00750398	0.00750455	1	0.00722281	0.00750398	0.00635781	0.00750448	0.00746718	0.00750397	0.00750454	1	0.00722296	0.00750396	0.00635783	0.00750447	0.00746714	0.00750395	0.00750454	1	0.00722304	0.00750396	0.00635784	0.00750447	0.00746713	0.00750395	0.00750454	1	0.00722307	0.00750395	0.00635784	0.00750447	0.00746712	0.00750395	0.00750454	1	0.00722309	0.00750395	0.00635785	0.00750447	0.00746711	0.00750395	0.00750454	1	0.0072231	0.00750395	0.00635785	0.00750447	0.00746711	0.00750395	0.00750454	1	0.00722311	0.00750395	0.00635785	0.00750447	0.00746711	0.00750395	0.00750454	1	0.00722311	0.00750395	0.00635785	0.00750447	0.00746711	0.00750395	0.00750454	1	0.00722311	0.00750395	0.00635785	0.00750447	0.00746711	0.00750395	0.00750454	1	0.00722311	0.00750395	0.00635785	0.00750447	0.00746711	0.00750395	0.00750454	1	0.00722311	0.00750395	0.00635785	0.00750447	0.00746711	0.00750395	0.00750454	1	0.00722311	0.00750395	0.00635785	0.00750447	0.00746711	0.00750395	0.00750454	0	0	0	0	0	0	0	0	0.00443092	0.00443092	0.00443092	0.00443092	0.00443092	0.00443092	0.00443092	0.00443092	0.00425367	0.00425367	0.00425367	0.00425367	0.00425367	0.00425367	0.00425367	0.00425367	0.00426062	0.00426062	0.00426062	0.00426062	0.00426062	0.00426062	0.00426062	0.00426062	0.00418761	0.00418761	0.00418761	0.00418761	0.00418761	0.00418761	0.00418761	0.00418761	0.00419043	0.00419043	0.00419043	0.00419043	0.00419043	0.00419043	0.00419043	0.00419043	0.00419032	0.00419032	0.00419032	0.00419032	0.00419032	0.00419032	0.00419032	0.00419032	0.00419033	0.00419033	0.00419033	0.00419033	0.00419033	0.00419033	0.00419033	0.00419033	0.00419033	0.00419033	0.00419033	0.00419033	0.00419033	0.00419033	0.00419033	0.00419033	0.00419033	0.00419033	0.00419033	0.00419033	0.00419033	0.00419033	0.00419033	0.00419033	0.0167765	0.00432901	0.00422677	0.00699853	0.00422663	0.00432901	0.00422822	0.00422657	0.0149596	0.00432348	0.00422535	0.00682023	0.00422522	0.00432348	0.00422674	0.00422515	0.0152094	0.0043237	0.00422541	0.00683141	0.00422528	0.0043237	0.0042268	0.00422521	0.0151748	0.00432369	0.0042254	0.00683071	0.00422527	0.00432369	0.0042268	0.00422521	0.0151796	0.00432369	0.0042254	0.00683075	0.00422527	0.00432369	0.0042268	0.00422521	0.00381943	0.00422137	0.0042252	0.00412496	0.0042252	0.00422137	0.00422514	0.0042252	0.00424103	0.00422535	0.0042252	0.00422911	0.0042252	0.00422535	0.00422521	0.0042252	0.00422459	0.0042252	0.0042252	0.00422505	0.0042252	0.0042252	0.0042252	0.0042252	0.00414204	0.0042252	0.0042252	0.00422521	0.0042252	0.0042252	0.0042252	0.00429423	0.00414519	0.00414202	0.00428913	0.00362185	0.00429423	0.00409752	0.00427814	0.00429466	0.00298009	0.00414519	0.00428661	0.00364206	0.0042915	0.00410235	0.00427605	0.00429464	0.00301229	0.00414507	0.00428671	0.00299395	0.00429161	0.00410216	0.00427613	0.00429464	0.0030114	0.00414508	0.0042867	0.00301191	0.0042916	0.00410217	0.00427613	0.00429464	0.00270859	0.00414507	0.0042867	0.00301141	0.0042916	0.00410217	0.00427613	0.0042958	0.00274335	0.00410055	0.00429573	0.00301142	0.00429581	0.00410217	0.00429321	0.00426109	0.000273478	0.00414322	0.00426324	0.0032528	0.00426098	0.0041656	0.00426589	0.00426091	0.000330164	0.0041416	0.00426452	0.00324556	0.00426235	0.00416316	0.00426697	0.00426092	0.000329991	0.00414166	0.00426447	0.00357952	0.00426229	0.00416326	0.00426693	0.00426092	0.000329991	0.00414166	0.00426447	0.00356851	0.0042623	0.00416325	0.00426693	0.00426092	0.000347997	0.00414166	0.00426447	0.00356888	0.0042623	0.00416325	0.00426693	0.00426035	0.000347939	0.00416408	0.00425999	0.00356887	0.00426021	0.00416325	0.00425843	0.00426037	0.00110236	0.00416322	0.00426016	0.00356887	0.00426029	0.00416325	0.00425876	0.00426035	0.0010947	0.00416325	0.00426016	0.00356887	0.00426029	0.00416325	0.00425875	0.00426036	0.00109477	0.00416325	0.00426016	0.00356887	0.00426029	0.00416325	0.00425875	0.00426035	0.00109477	0.00416325	0.00426016	0.00356887	0.00426029	0.00416325	0.00425875	0.00426036	0.00109477	0.00416325	0.00426016	0.00356887	0.00426029	0.00416325	0.00425875	0.00426035	0.00109477	0.00416325	0.00426016	0.00356887	0.00426029	0.00416325	0.00425875	0.00426036	0.00109477	0.00416325	0.00426016	0.00356887	0.00426029	0.00416325	0.00425875	0.00426035	0.00109477	0.00416325	0.00426016	0.00356887	0.00426029	0.00416325	0.00425875	0.00426036	0.00109477	0.00416325	0.00426016	0.00356887	0.00426029	0.00416325	0.00425875	0.00426035	0.00109477	0.00416325	0.00426016	0.00356887	0.00426029	0.00416325	0.00425875	0.00426036	0.00109477	0.00416325	0.00426016	0.00356887	0.00426029	0.00416325	0.00425875	0.00426035	0.00109477	0.00416325	0.00426016	0.00356887	0.00426029	0.00416325	0.00425875	0.00426036	0.00109477	0.00416325	0.00426016	0.00356887	0.00426029	0.00416325	0.00425875	0.00426035	0.00109477	0.00416325	0.00426016	0.00356887	0.00426029	0.00416325	0.00425875	0.00426036	0.00109477	0.00416325	0.00426016	0.00356887	0.00426029	0.00416325	0.00425875	0.00426035	0.00109477	0.00416325	0.00426016	0.00356887	0.00426029	0.00416325	0.00425875	0.00426036	0.00109477	0.00416325	0.00426016	0.00356887	0.00426029	0.00416325	0.00425875	0.00426035	0.00109477	0.00416325	0.00426016	0.00356887	0.00426029	0.00416325	0.00425875	0.00426036	0.00109477	0.00416325	0.00426016	0.00356887	0.00426029	0.00416325	0.00425875	0.00426035	0	0	0	0	0	0	0	0	0.00443092	0.00443092	0.00443092	0.00443092	0.00443092	0.00443092	0.00443092	0.00443092	0.0046778	0.0046778	0.0046778	0.0046778	0.0046778	0.0046778	0.0046778	0.0046778	0.00469195	0.00469195	0.00469195	0.00469195	0.00469195	0.00469195	0.00469195	0.00469195	0.0045219	0.0045219	0.0045219	0.0045219	0.0045219	0.0045219	0.0045219	0.0045219	0.0045125	0.0045125	0.0045125	0.0045125	0.0045125	0.0045125	0.0045125	0.0045125	0.00451198	0.00451198	0.00451198	0.00451198	0.00451198	0.00451198	0.00451198	0.00451198	0.00451195	0.00451195	0.00451195	0.00451195	0.00451195	0.00451195	0.00451195	0.00451195	0.00451195	0.00451195	0.00451195	0.00451195	0.00451195	0.00451195	0.00451195	0.00451195	0.00451195	0.00451195	0.00451195	0.00451195	0.00451195	0.00451195	0.00451195	0.00451195	0.0134331	0.00468244	0.00459658	0.0134331	0.00459658	0.00529886	0.00460738	0.00459643	0.0149668	0.00469222	0.00460134	0.0149668	0.00460134	0.00535009	0.00461276	0.00460118	0.0152472	0.00469278	0.00460161	0.0152472	0.00460161	0.00535344	0.00461306	0.00460145	0.0152991	0.00469281	0.00460163	0.0152991	0.00460163	0.00535366	0.00461308	0.00460146	0.0153087	0.00469281	0.00460163	0.0153087	0.00460163	0.00535368	0.00461308	0.00460146	0.00524536	0.00460659	0.00460145	0.00524536	0.00460145	0.00464399	0.0046021	0.00460145	0.00463784	0.00460173	0.00460144	0.00463784	0.00460144	0.00460384	0.00460148	0.00460144	0.00460349	0.00460146	0.00460144	0.00460349	0.00460144	0.00460158	0.00460145	0.00460144	0.00455215	0.00460145	0.00460144	0.00460156	0.00460144	0.00460145	0.00460144	0.0047648	0.00454929	0.00455204	0.00476172	0.00330863	0.0047648	0.00402382	0.00469381	0.00478	0.00297408	0.00454928	0.00477107	0.00325663	0.00477433	0.00399546	0.00469912	0.00478089	0.00291721	0.00454913	0.00477161	0.00292733	0.00477489	0.00399407	0.00469943	0.00478095	0.00291518	0.00454912	0.00477164	0.00291554	0.00477492	0.003994	0.00469944	0.00478095	0.00324096	0.00454912	0.00477164	0.00291512	0.00477493	0.003994	0.00469944	0.00478563	0.00327156	0.0045985	0.00478489	0.00291511	0.00478508	0.00356569	0.00475829	0.00470315	0.000545553	0.00462618	0.00470444	0.00343821	0.00470293	0.00379326	0.00471464	0.00469574	0.000652932	0.00462775	0.00469981	0.00346031	0.00469821	0.00380384	0.00471212	0.00469532	0.000653793	0.00462784	0.00469955	0.00364948	0.00469793	0.00380433	0.00471197	0.00469529	0.000653801	0.00462784	0.00469953	0.00365794	0.00469792	0.00380436	0.00471196	0.00469529	0.000619983	0.00462784	0.00469953	0.00365833	0.00469792	0.00380436	0.00471196	0.00469299	0.000619725	0.00460293	0.00469302	0.00365834	0.00469293	0.00402634	0.00468274	0.00469286	0.00151859	0.00460153	0.00469265	0.00365834	0.00469264	0.0040373	0.00468106	0.00469279	0.00153544	0.00460145	0.00469263	0.00365834	0.00469263	0.00403784	0.00468097	0.00469279	0.00153576	0.00460144	0.00469262	0.00365834	0.00469262	0.00403786	0.00468096	0.00469279	0.00153576	0.00460144	0.00469262	0.00365834	0.00469262	0.00403786	0.00468096	0.00469279	0.00153576	0.00460144	0.00469262	0.00365834	0.00469262	0.00403786	0.00468096	0.00469279	0.00153576	0.00460144	0.00469262	0.00365834	0.00469262	0.00403786	0.00468096	0.00469279	0.00153576	0.00460144	0.00469262	0.00365834	0.00469262	0.00403786	0.00468096	0.00469279	0.00153576	0.00460144	0.00469262	0.00365834	0.00469262	0.00403786	0.00468096	0.00469279	0.00153576	0.00460144	0.00469262	0.00365834	0.00469262	0.00403786	0.00468096	0.00469279	0.00153576	0.00460144	0.00469262	0.00365834	0.00469262	0.00403786	0.00468096	0.00469279	0.00153576	0.00460144	0.00469262	0.00365834	0.00469262	0.00403786	0.00468096	0.00469279	0.00153576	0.00460144	0.00469262	0.00365834	0.00469262	0.00403786	0.00468096	0.00469279	0.00153576	0.00460144	0.00469262	0.00365834	0.00469262	0.00403786	0.00468096	0.00469279	0.00153576	0.00460144	0.00469262	0.00365834	0.00469262	0.00403786	0.00468096	0.00469279	0.00153576	0.00460144	0.00469262	0.00365834	0.00469262	0.00403786	0.00468096	0.00469279	0.00153576	0.00460144	0.00469262	0.00365834	0.00469262	0.00403786	0.00468096	0.00469279	0.00153576	0.00460144	0.00469262	0.00365834	0.00469262	0.00403786	0.00468096	0.00469279	0.00153576	0.00460144	0.00469262	0.00365834	0.00469262	0.00403786	0.00468096	0.00469279	0.00153576	0.00460144	0.00469262	0.00365834	0.00469262	0.00403786	0.00468096	0.00469279	0	0	0	0	0	0	0	0	0.00443092	0.00443092	0.00443092	0.00443092	0.00443092	0.00443092	0.00443092	0.00443092	0.00468777	0.00468777	0.00468777	0.00468777	0.00468777	0.00468777	0.00468777	0.00468777	0.00470311	0.00470311	0.00470311	0.00470311	0.00470311	0.00470311	0.00470311	0.00470311	0.00448408	0.00448408	0.00448408	0.00448408	0.00448408	0.00448408	0.00448408	0.00448408	0.00447161	0.00447161	0.00447161	0.00447161	0.00447161	0.00447161	0.00447161	0.00447161	0.0044709	0.0044709	0.0044709	0.0044709	0.0044709	0.0044709	0.0044709	0.0044709	0.00447086	0.00447086	0.00447086	0.00447086	0.00447086	0.00447086	0.00447086	0.00447086	0.00447086	0.00447086	0.00447086	0.00447086	0.00447086	0.00447086	0.00447086	0.00447086	0.00447086	0.00447086	0.00447086	0.00447086	0.00447086	0.00447086	0.00447086	0.00447086	0.00758069	0.00461878	0.00457928	0.0181572	0.00457943	0.00758069	0.00461878	0.00457928	0.00788551	0.00462748	0.0045856	0.0215517	0.00458575	0.00788551	0.00462748	0.0045856	0.00791604	0.00462799	0.00458597	0.0224855	0.00458612	0.00791604	0.00462799	0.00458597	0.0079191	0.00462802	0.00458599	0.0227492	0.00458614	0.0079191	0.00462802	0.00458599	0.00791941	0.00462802	0.00458599	0.0228242	0.00458614	0.00791941	0.00462802	0.00458599	0.00478448	0.00458836	0.00458591	0.00578226	0.00458592	0.00478448	0.00458836	0.00458591	0.0045975	0.00458605	0.00458591	0.00465621	0.00458591	0.0045975	0.00458605	0.00458591	0.00458658	0.00458591	0.00458591	0.00459001	0.00458591	0.00458658	0.00458591	0.00458591	0.00463572	0.00458591	0.00458591	0.00458614	0.00458591	0.00458594	0.00458591	0.00479714	0.00463861	0.00463568	0.00480025	0.00299817	0.00479714	0.00333327	0.00463568	0.00481315	0.00333551	0.00463861	0.00481335	0.00293814	0.00481004	0.00328052	0.00463861	0.00481413	0.00328062	0.00463878	0.00481415	0.00326406	0.00481083	0.00327832	0.00463878	0.0048142	0.00327832	0.0046388	0.0048142	0.00327763	0.00481088	0.00327823	0.0046388	0.0048142	0.00398688	0.0046388	0.0048142	0.0032782	0.00481088	0.00327823	0.0046388	0.00482444	0.00400132	0.00473191	0.00482464	0.00327822	0.00482413	0.00172127	0.00473191	0.00471765	0.00172784	0.00471202	0.00471633	0.00405445	0.00471752	0.00197992	0.00471202	0.00470991	0.00198009	0.00471083	0.00470984	0.00409469	0.00471113	0.00198646	0.00471083	0.00470945	0.00198647	0.00471076	0.00470945	0.00388557	0.00471075	0.00198663	0.00471076	0.00470942	0.00198663	0.00471075	0.00470942	0.00387524	0.00471073	0.00198663	0.00471075	0.00470942	0.00180114	0.00471075	0.00470942	0.00387473	0.00471073	0.00198663	0.00471075	0.00470442	0.00179688	0.00466417	0.00470432	0.00387471	0.00470425	0.00274172	0.00466417	0.00470412	0.0027351	0.00466141	0.00470402	0.00387471	0.00470387	0.00276822	0.00466141	0.00470401	0.00276799	0.00466125	0.004704	0.00387471	0.00470384	0.00276915	0.00466125	0.004704	0.00276915	0.00466124	0.004704	0.00387471	0.00470384	0.00276919	0.00466124	0.004704	0.00276919	0.00466124	0.004704	0.00387471	0.00470384	0.00276919	0.00466124	0.004704	0.00276919	0.00466124	0.004704	0.00387471	0.00470384	0.00276919	0.00466124	0.004704	0.00276919	0.00466124	0.004704	0.00387471	0.00470384	0.00276919	0.00466124	0.004704	0.00276919	0.00466124	0.004704	0.00387471	0.00470384	0.00276919	0.00466124	0.004704	0.00276919	0.00466124	0.004704	0.00387471	0.00470384	0.00276919	0.00466124	0.004704	0.00276919	0.00466124	0.004704	0.00387471	0.00470384	0.00276919	0.00466124	0.004704	0.00276919	0.00466124	0.004704	0.00387471	0.00470384	0.00276919	0.00466124	0.004704	0.00276919	0.00466124	0.004704	0.00387471	0.00470384	0.00276919	0.00466124	0.004704	0.00276919	0.00466124	0.004704	0.00387471	0.00470384	0.00276919	0.00466124	0.004704	0.00276919	0.00466124	0.004704	0.00387471	0.00470384	0.00276919	0.00466124	0.004704	0.00276919	0.00466124	0.004704	0.00387471	0.00470384	0.00276919	0.00466124	0.004704	0.00276919	0.00466124	0.004704	0.00387471	0.00470384	0.00276919	0.00466124	0.004704	0.00276919	0.00466124	0.004704	0.00387471	0.00470384	0.00276919	0.00466124	0.004704	0.00276919	0.00466124	0.004704	0.00387471	0.00470384	0.00276919	0.00466124	0.004704	0.00276919	0.00466124	0.004704	0.00387471	0.00470384	0.00276919	0.00466124	0.004704	0.00276919	0.00466124	0.004704	0.00387471	0.00470384	0.00276919	0.00466124	0.004704	0	0	0	0	0	0	0	0	0.00443092	0.00443092	0.00443092	0.00443092	0.00443092	0.00443092	0.00443092	0.00443092	0.00373898	0.00373898	0.00373898	0.00373898	0.00373898	0.00373898	0.00373898	0.00373898	0.00383948	0.00383948	0.00383948	0.00383948	0.00383948	0.00383948	0.00383948	0.00383948	0.00368534	0.00368534	0.00368534	0.00368534	0.00368534	0.00368534	0.00368534	0.00368534	0.00370718	0.00370718	0.00370718	0.00370718	0.00370718	0.00370718	0.00370718	0.00370718	0.00370408	0.00370408	0.00370408	0.00370408	0.00370408	0.00370408	0.00370408	0.00370408	0.00370452	0.00370452	0.00370452	0.00370452	0.00370452	0.00370452	0.00370452	0.00370452	0.00370446	0.00370446	0.00370446	0.00370446	0.00370446	0.00370446	0.00370446	0.00370446	0.00370446	0.00370446	0.00370446	0.00370446	0.00370446	0.00370446	0.00370446	0.00370446	0.00435116	0.00378288	0.00377388	0.0110467	0.003774	0.0110467	0.00384456	0.003774	0.00424468	0.00377152	0.00376385	0.00835072	0.00376396	0.00835072	0.00382397	0.00376396	0.00426203	0.00377317	0.0037653	0.00925506	0.00376541	0.00925506	0.00382699	0.00376541	0.0042592	0.00377293	0.00376509	0.00894138	0.0037652	0.00894138	0.00382655	0.0037652	0.00425966	0.00377296	0.00376512	0.00904898	0.00376523	0.00904898	0.00382661	0.00376523	0.00369439	0.00376397	0.0037651	0.00307455	0.00376508	0.00307455	0.00375623	0.00376508	0.00377532	0.00376527	0.0037651	0.00386609	0.0037651	0.00386609	0.00376638	0.0037651	0.00376363	0.00376508	0.0037651	0.00375055	0.0037651	0.00375055	0.00376492	0.0037651	0.00384097	0.0037651	0.0037651	0.0037672	0.0037651	0.0037672	0.00376513	0.00389889	0.0038296	0.00384075	0.00390352	0.0027064	0.00389889	0.00243416	0.00372464	0.00387643	0.00328398	0.00382963	0.00388287	0.00281883	0.00387895	0.00256194	0.00373042	0.00387977	0.00335342	0.00383126	0.00388594	0.00341377	0.00388191	0.00254941	0.0037296	0.00387927	0.0033445	0.00383102	0.00388548	0.00333677	0.00388147	0.00255064	0.00372971	0.00387935	0.00378518	0.00383106	0.00388555	0.00334664	0.00388154	0.00255052	0.0037297	0.00389003	0.00368494	0.00387907	0.00388945	0.00334537	0.00388979	0.000472528	0.00377021	0.00382114	0.0029187	0.00383362	0.0038193	0.00394557	0.00382126	0.000636893	0.00378475	0.00383257	0.0032467	0.0038403	0.00382958	0.00385584	0.00383131	0.00063288	0.00378264	0.00383089	0.00320611	0.00383932	0.00382807	0.00350847	0.00382984	0.000632977	0.00378295	0.00383114	0.0032111	0.00383946	0.00382829	0.00355552	0.00383005	0.000632975	0.0037829	0.0038311	0.00301825	0.00383944	0.00382826	0.00354911	0.00383002	0.000632975	0.00378291	0.00382584	0.00304067	0.00381561	0.00382634	0.00354998	0.00382596	0.00147088	0.00376253	0.00382661	0.00342021	0.00381909	0.00382662	0.00354986	0.00382655	0.00142428	0.00376547	0.00382646	0.0033708	0.00381858	0.00382658	0.00354988	0.00382646	0.00142683	0.00376505	0.00382648	0.00337719	0.00381866	0.00382659	0.00354988	0.00382648	0.00142669	0.00376511	0.00382648	0.00337636	0.00381865	0.00382659	0.00354988	0.00382648	0.0014267	0.0037651	0.00382648	0.00337647	0.00381865	0.00382659	0.00354988	0.00382648	0.0014267	0.0037651	0.00382648	0.00337645	0.00381865	0.00382659	0.00354988	0.00382648	0.0014267	0.0037651	0.00382648	0.00337646	0.00381865	0.00382659	0.00354988	0.00382648	0.0014267	0.0037651	0.00382648	0.00337646	0.00381865	0.00382659	0.00354988	0.00382648	0.0014267	0.0037651	0.00382648	0.00337646	0.00381865	0.00382659	0.00354988	0.00382648	0.0014267	0.0037651	0.00382648	0.00337646	0.00381865	0.00382659	0.00354988	0.00382648	0.0014267	0.0037651	0.00382648	0.00337646	0.00381865	0.00382659	0.00354988	0.00382648	0.0014267	0.0037651	0.00382648	0.00337646	0.00381865	0.00382659	0.00354988	0.00382648	0.0014267	0.0037651	0.00382648	0.00337646	0.00381865	0.00382659	0.00354988	0.00382648	0.0014267	0.0037651	0.00382648	0.00337646	0.00381865	0.00382659	0.00354988	0.00382648	0.0014267	0.0037651	0.00382648	0.00337646	0.00381865	0.00382659	0.00354988	0.00382648	0.0014267	0.0037651	0.00382648	0.00337646	0.00381865	0.00382659	0.00354988	0.00382648	0.0014267	0.0037651	0.00382648	0.00337646	0.00381865	0.00382659	0.00354988	0.00382648	0.0014267	0.0037651	0.00382648	0.00337646	0.00381865	0.00382659	0.00354988	0.00382648	0.0014267	0.0037651	0.00382648	0.00337646	0.00381865	0.00382659	0.00354988	0.00382648	0.0014267	0.0037651	0.00382648	0	0	0	0	0	0	0	0	0.00443092	0.00443092	0.00443092	0.00443092	0.00443092	0.00443092	0.00443092	0.00443092	0.00529996	0.00529996	0.00529996	0.00529996	0.00529996	0.00529996	0.00529996	0.00529996	0.00548932	0.00548932	0.00548932	0.00548932	0.00548932	0.00548932	0.00548932	0.00548932	0.00543715	0.00543715	0.00543715	0.00543715	0.00543715	0.00543715	0.00543715	0.00543715	0.00542571	0.00542571	0.00542571	0.00542571	0.00542571	0.00542571	0.00542571	0.00542571	0.0054232	0.0054232	0.0054232	0.0054232	0.0054232	0.0054232	0.0054232	0.0054232	0.00542265	0.00542265	0.00542265	0.00542265	0.00542265	0.00542265	0.00542265	0.00542265	0.00542253	0.00542253	0.00542253	0.00542253	0.00542253	0.00542253	0.00542253	0.00542253	0.0054225	0.0054225	0.0054225	0.0054225	0.0054225	0.0054225	0.0054225	0.0054225	0.00560173	0.00547147	0.00546933	0.00904896	0.00546942	0.0216293	0.00560173	0.0054696	0.00564243	0.0054823	0.00547969	0.0104699	0.0054798	0.0409501	0.00564243	0.00548001	0.00565171	0.0054847	0.00548198	0.011085	0.00548209	0.0855778	0.00565171	0.00548232	0.00565383	0.00548523	0.00548249	0.0113623	0.0054826	0.364408	0.00565383	0.00548282	0.00565431	0.00548535	0.0054826	0.0114895	0.00548272	0.999979	0.00565431	0.00548294	0.00552078	0.00548323	0.00548262	0.00698694	0.00548265	1	0.00552078	0.0054827	0.00549108	0.00548276	0.00548263	0.00582604	0.00548263	1	0.00549108	0.00548264	0.0054845	0.00548266	0.00548263	0.00555921	0.00548263	1	0.0054845	0.00548263	0.00555165	0.00548263	0.00548263	0.00549961	0.00548263	1	0.00548304	0.00557208	0.00556672	0.00555123	0.00557618	0.00470379	0.00557208	1	0.00537491	0.00558562	0.00533525	0.00556663	0.00559729	0.00455487	0.00559225	1	0.00535148	0.00558868	0.00528559	0.00557009	0.00560206	0.00512153	0.0055968	1	0.00534641	0.00558937	0.00527499	0.00557087	0.00560315	0.00524014	0.00559784	1	0.00534532	0.00558952	0.00548727	0.00557104	0.00560339	0.00526532	0.00559807	1	0.00534508	0.00560144	0.00550021	0.00559331	0.00560499	0.00527067	0.0056036	1	0.00528769	0.00555897	0.00528795	0.00556364	0.00555813	0.00569333	0.00555968	1	0.00532809	0.00555261	0.00535696	0.00555698	0.00554763	0.00579133	0.00554983	1	0.0053368	0.00555119	0.00537192	0.00555549	0.00554527	0.00546701	0.00554762	1	0.00533867	0.00555086	0.00537517	0.00555515	0.00554475	0.00539585	0.00554713	1	0.00533908	0.00555079	0.00526973	0.00555507	0.00554463	0.00538037	0.00554702	1	0.00533916	0.00554489	0.00524733	0.00554401	0.00554384	0.005377	0.00554428	1	0.00536806	0.00554356	0.00534818	0.00554153	0.00554366	0.00537627	0.00554367	1	0.00537433	0.00554333	0.00537001	0.00554098	0.00554362	0.00537611	0.00554353	1	0.00537569	0.00554328	0.00537475	0.00554086	0.00554361	0.00537608	0.0055435	1	0.00537598	0.00554327	0.00537578	0.00554083	0.00554361	0.00537607	0.00554349	1	0.00537605	0.00554326	0.005376	0.00554082	0.00554361	0.00537607	0.00554349	1	0.00537606	0.00554326	0.00537605	0.00554082	0.00554361	0.00537607	0.00554349	1	0.00537607	0.00554326	0.00537607	0.00554082	0.00554361	0.00537607	0.00554349	1	0.00537607	0.00554326	0.00537607	0.00554082	0.00554361	0.00537607	0.00554349	1	0.00537607	0.00554326	0.00537607	0.00554082	0.00554361	0.00537607	0.00554349	1	0.00537607	0.00554326	0.00537607	0.00554082	0.00554361	0.00537607	0.00554349	1	0.00537607	0.00554326	0.00537607	0.00554082	0.00554361	0.00537607	0.00554349	1	0.00537607	0.00554326	0.00537607	0.00554082	0.00554361	0.00537607	0.00554349	1	0.00537607	0.00554326	0.00537607	0.00554082	0.00554361	0.00537607	0.00554349	1	0.00537607	0.00554326	0.00537607	0.00554082	0.00554361	0.00537607	0.00554349	1	0.00537607	0.00554326	0.00537607	0.00554082	0.00554361	0.00537607	0.00554349	1	0.00537607	0.00554326	0.00537607	0.00554082	0.00554361	0.00537607	0.00554349	1	0.00537607	0.00554326	0.00537607	0.00554082	0.00554361	0.00537607	0.00554349	1	0.00537607	0.00554326	0.00537607	0.00554082	0.00554361	0.00537607	0.00554349	1	0.00537607	0.00554326	0.00537607	0.00554082	0.00554361	0.00537607	0.00554349	1	0.00537607	0.00554326	0	0	0	0	0	0	0	0	0.00443092	0.00443092	0.00443092	0.00443092	0.00443092	0.00443092	0.00443092	0.00443092	0.00524368	0.00524368	0.00524368	0.00524368	0.00524368	0.00524368	0.00524368	0.00524368	0.00540811	0.00540811	0.00540811	0.00540811	0.00540811	0.00540811	0.00540811	0.00540811	0.00541614	0.00541614	0.00541614	0.00541614	0.00541614	0.00541614	0.00541614	0.00541614	0.00541779	0.00541779	0.00541779	0.00541779	0.00541779	0.00541779	0.00541779	0.00541779	0.00541813	0.00541813	0.00541813	0.00541813	0.00541813	0.00541813	0.00541813	0.00541813	0.0054182	0.0054182	0.0054182	0.0054182	0.0054182	0.0054182	0.0054182	0.0054182	0.00541821	0.00541821	0.00541821	0.00541821	0.00541821	0.00541821	0.00541821	0.00541821	0.00541821	0.00541821	0.00541821	0.00541821	0.00541821	0.00541821	0.00541821	0.00541821	0.00544409	0.00543134	0.00543113	0.00626036	0.00543116	0.0158471	0.00553271	0.00543134	0.00544944	0.00543405	0.0054338	0.00646367	0.00543383	0.0234196	0.00555682	0.00543405	0.00545055	0.00543461	0.00543435	0.00651372	0.00543438	0.0310306	0.00556191	0.00543461	0.00545078	0.00543472	0.00543447	0.00652611	0.0054345	0.0410688	0.00556298	0.00543472	0.00545083	0.00543475	0.00543449	0.00652918	0.00543452	0.0591238	0.00556321	0.00543475	0.00543787	0.00543455	0.00543449	0.00566521	0.0054345	0.0407398	0.00546113	0.00543455	0.00543519	0.00543451	0.00543449	0.00548233	0.0054345	0.020611	0.00544	0.00543451	0.00543464	0.0054345	0.00543449	0.00544438	0.00543449	0.00966152	0.00543563	0.0054345	0.0054562	0.00543449	0.00543449	0.00543654	0.00543449	0.00638059	0.00543473	0.00545893	0.00546068	0.00545617	0.0054602	0.00520572	0.00545893	0.00477015	0.00536738	0.00545998	0.00542251	0.00546067	0.00546553	0.00516027	0.005464	0.00448686	0.00535367	0.0054602	0.00541465	0.0054616	0.00546664	0.00536098	0.00546505	0.00443879	0.00535088	0.00546024	0.00541304	0.0054618	0.00546687	0.00540201	0.00546527	0.00443069	0.00535031	0.00546025	0.00545173	0.00546184	0.00546692	0.00541044	0.00546532	0.00442932	0.0053502	0.0054656	0.00544889	0.00546571	0.00546717	0.00541217	0.00546679	0.000607306	0.00524495	0.00545446	0.00542666	0.00545564	0.00545434	0.00553037	0.00545484	0.000570601	0.00525661	0.00545394	0.00544158	0.00545355	0.00545168	0.00555526	0.00545237	0.000569802	0.00525894	0.00545383	0.00544467	0.00545312	0.00545113	0.00545075	0.00545186	0.000569785	0.0052594	0.00545381	0.00544531	0.00545303	0.00545102	0.00542915	0.00545175	0.000569784	0.0052595	0.0054538	0.00542592	0.00545301	0.005451	0.0054247	0.00545173	0.000569784	0.00525951	0.00545114	0.00542192	0.00545108	0.00545087	0.00542378	0.005451	0.00154019	0.00531201	0.00545058	0.0054319	0.00545068	0.00545084	0.00542359	0.00545085	0.00159825	0.00532262	0.00545058	0.00543396	0.0054506	0.00545084	0.00542355	0.00545081	0.00160179	0.00532477	0.00545058	0.00543439	0.00545058	0.00545084	0.00542355	0.00545081	0.00160201	0.0053252	0.00545058	0.00543447	0.00545058	0.00545084	0.00542354	0.00545081	0.00160202	0.00532529	0.00545058	0.00543449	0.00545058	0.00545084	0.00542354	0.00545081	0.00160202	0.0053253	0.00545058	0.00543449	0.00545058	0.00545084	0.00542354	0.00545081	0.00160202	0.00532531	0.00545058	0.00543449	0.00545058	0.00545084	0.00542354	0.00545081	0.00160202	0.00532531	0.00545058	0.00543449	0.00545058	0.00545084	0.00542354	0.00545081	0.00160202	0.00532531	0.00545058	0.00543449	0.00545058	0.00545084	0.00542354	0.00545081	0.00160202	0.00532531	0.00545058	0.00543449	0.00545058	0.00545084	0.00542354	0.00545081	0.00160202	0.00532531	0.00545058	0.00543449	0.00545058	0.00545084	0.00542354	0.00545081	0.00160202	0.00532531	0.00545058	0.00543449	0.00545058	0.00545084	0.00542354	0.00545081	0.00160202	0.00532531	0.00545058	0.00543449	0.00545058	0.00545084	0.00542354	0.00545081	0.00160202	0.00532531	0.00545058	0.00543449	0.00545058	0.00545084	0.00542354	0.00545081	0.00160202	0.00532531	0.00545058	0.00543449	0.00545058	0.00545084	0.00542354	0.00545081	0.00160202	0.00532531	0.00545058	0.00543449	0.00545058	0.00545084	0.00542354	0.00545081	0.00160202	0.00532531	0.00545058	0.00543449	0.00545058	0.00545084	0.00542354	0.00545081	0.00160202	0.00532531	0.00545058	0.00543449	0.00545058	0.00545084	0.00542354	0.00545081	0.00160202	0.00532531	0.00545058	0.00543449	0.00545058	0.00545084	0.00542354	0.00545081	0.00160202	0.00532531	0.00545058	0	0	0	0	0	0	0	0	0.00443092	0.00443092	0.00443092	0.00443092	0.00443092	0.00443092	0.00443092	0.00443092	0.00451604	0.00451604	0.00451604	0.00451604	0.00451604	0.00451604	0.00451604	0.00451604	0.00451769	0.00451769	0.00451769	0.00451769	0.00451769	0.00451769	0.00451769	0.00451769	0.00451419	0.00451419	0.00451419	0.00451419	0.00451419	0.00451419	0.00451419	0.00451419	0.00451412	0.00451412	0.00451412	0.00451412	0.00451412	0.00451412	0.00451412	0.00451412	0.00451412	0.00451412	0.00451412	0.00451412	0.00451412	0.00451412	0.00451412	0.00451412	0.00451412	0.00451412	0.00451412	0.00451412	0.00451412	0.00451412	0.00451412	0.00451412	0.00451412	0.00451412	0.00451412	0.00451412	0.00451412	0.00451412	0.00451412	0.00451412	0.00451412	0.00451412	0.00451412	0.00451412	0.00451412	0.00451412	0.00451412	0.00451412	0.00451651	0.0045159	0.00451589	0.00462531	0.00451589	0.00747618	0.00455492	0.00451596	0.00451656	0.00451593	0.00451592	0.00462752	0.00451593	0.0075716	0.00455572	0.004516	0.00451656	0.00451593	0.00451592	0.00462757	0.00451593	0.00757469	0.00455574	0.004516	0.00451656	0.00451593	0.00451592	0.00462757	0.00451593	0.00757479	0.00455574	0.004516	0.00451656	0.00451593	0.00451592	0.00462757	0.00451593	0.00757479	0.00455574	0.004516	0.00451593	0.00451592	0.00451592	0.00451809	0.00451592	0.00457563	0.00451669	0.00451592	0.00451592	0.00451592	0.00451592	0.00451596	0.00451592	0.00451708	0.00451594	0.00451592	0.00451592	0.00451592	0.00451592	0.00451592	0.00451592	0.00451594	0.00451592	0.00451592	0.00451912	0.00451592	0.00451592	0.00451592	0.00451592	0.00451592	0.00451592	0.00451926	0.00451918	0.00451912	0.00451944	0.00448357	0.00451926	0.00430811	0.00449796	0.00451827	0.00451599	0.00451918	0.00451951	0.00448294	0.00451932	0.00430426	0.00449761	0.00451825	0.00451592	0.00451918	0.00451951	0.00451528	0.00451932	0.00430419	0.00449761	0.00451825	0.00451592	0.00451918	0.00451951	0.00451591	0.00451932	0.00430419	0.00449761	0.00451825	0.00451926	0.00451918	0.00451951	0.00451592	0.00451932	0.00430419	0.00449761	0.00451946	0.00451772	0.0045195	0.00451953	0.00451592	0.00451952	0.00164241	0.00444197	0.00451782	0.00451664	0.00451791	0.00451777	0.00453219	0.00451785	0.0016625	0.00444977	0.0045182	0.00451822	0.00451788	0.00451773	0.0045325	0.00451782	0.00166265	0.00444992	0.00451821	0.00451825	0.00451788	0.00451773	0.00451624	0.00451782	0.00166265	0.00444992	0.00451821	0.00451825	0.00451788	0.00451773	0.00451593	0.00451782	0.00166265	0.00444992	0.00451821	0.00451658	0.00451788	0.00451773	0.00451592	0.00451782	0.00166265	0.00444992	0.0045176	0.00451655	0.00451772	0.00451772	0.00451592	0.00451772	0.00269238	0.0044777	0.00451759	0.00451708	0.00451771	0.00451772	0.00451592	0.00451772	0.00270433	0.00447824	0.00451765	0.00451708	0.00451771	0.00451772	0.00451592	0.00451772	0.00270447	0.00447825	0.00451765	0.00451708	0.00451771	0.00451772	0.00451592	0.00451772	0.00270447	0.00447825	0.00451765	0.00451708	0.00451771	0.00451772	0.00451592	0.00451772	0.00270447	0.00447825	0.00451765	0.00451708	0.00451771	0.00451772	0.00451592	0.00451772	0.00270447	0.00447825	0.00451765	0.00451708	0.00451771	0.00451772	0.00451592	0.00451772	0.00270447	0.00447825	0.00451765	0.00451708	0.00451771	0.00451772	0.00451592	0.00451772	0.00270447	0.00447825	0.00451765	0.00451708	0.00451771	0.00451772	0.00451592	0.00451772	0.00270447	0.00447825	0.00451765	0.00451708	0.00451771	0.00451772	0.00451592	0.00451772	0.00270447	0.00447825	0.00451765	0.00451708	0.00451771	0.00451772	0.00451592	0.00451772	0.00270447	0.00447825	0.00451765	0.00451708	0.00451771	0.00451772	0.00451592	0.00451772	0.00270447	0.00447825	0.00451765	0.00451708	0.00451771	0.00451772	0.00451592	0.00451772	0.00270447	0.00447825	0.00451765	0.00451708	0.00451771	0.00451772	0.00451592	0.00451772	0.00270447	0.00447825	0.00451765	0.00451708	0.00451771	0.00451772	0.00451592	0.00451772	0.00270447	0.00447825	0.00451765	0.00451708	0.00451771	0.00451772	0.00451592	0.00451772	0.00270447	0.00447825	0.00451765	0.00451708	0.00451771	0.00451772	0.00451592	0.00451772	0.00270447	0.00447825	0.00451765	0.00451708	0.00451771	0.00451772	0.00451592	0.00451772	0.00270447	0.00447825	0.00451765	0.00451708	0.00451771	0.00451772	0.00451592	0.00451772	0.00270447	0.00447825	0.00451765	0.00451708	0.00451771	0.00451772	0.00451592	0.00451772	0.00270447	0.00447825	0.00451765	0	0	0	0	0	0	0	0	0.00443092	0.00443092	0.00443092	0.00443092	0.00443092	0.00443092	0.00443092	0.00443092	0.00325271	0.00325271	0.00325271	0.00325271	0.00325271	0.00325271	0.00325271	0.00325271	0.00353149	0.00353149	0.00353149	0.00353149	0.00353149	0.00353149	0.00353149	0.00353149	0.00346319	0.00346319	0.00346319	0.00346319	0.00346319	0.00346319	0.00346319	0.00346319	0.00347973	0.00347973	0.00347973	0.00347973	0.00347973	0.00347973	0.00347973	0.00347973	0.00347572	0.00347572	0.00347572	0.00347572	0.00347572	0.00347572	0.00347572	0.00347572	0.00347669	0.00347669	0.00347669	0.00347669	0.00347669	0.00347669	0.00347669	0.00347669	0.00347646	0.00347646	0.00347646	0.00347646	0.00347646	0.00347646	0.00347646	0.00347646	0.00347652	0.00347652	0.00347652	0.00347652	0.00347652	0.00347652	0.00347652	0.00347652	0.00347665	0.00347663	0.00347663	0.00348494	0.00347663	0.00400865	0.00348494	0.00347665	0.00347662	0.0034766	0.0034766	0.00348289	0.0034766	0.00386257	0.00348289	0.00347662	0.00347662	0.00347661	0.00347661	0.00348339	0.00347661	0.00390214	0.00348339	0.00347662	0.00347662	0.00347661	0.00347661	0.00348327	0.00347661	0.00389138	0.00348327	0.00347662	0.00347662	0.00347661	0.00347661	0.0034833	0.00347661	0.0038943	0.0034833	0.00347662	0.00347661	0.00347661	0.00347661	0.00347499	0.00347661	0.00337673	0.00347499	0.00347661	0.00347661	0.00347661	0.00347661	0.003477	0.00347661	0.00350093	0.003477	0.00347661	0.00347661	0.00347661	0.00347661	0.00347652	0.00347661	0.00347071	0.00347652	0.00347661	0.00347686	0.00347661	0.00347661	0.00347663	0.00347661	0.00347804	0.00347663	0.00347686	0.0034768	0.00347686	0.00347687	0.00347414	0.00347686	0.00344889	0.00347414	0.00347666	0.00347667	0.0034768	0.00347681	0.00347475	0.0034768	0.00345591	0.00347475	0.00347671	0.0034767	0.00347681	0.00347682	0.00347717	0.00347681	0.00345422	0.0034746	0.00347669	0.00347669	0.00347681	0.00347682	0.00347658	0.00347681	0.00345463	0.00347464	0.0034767	0.00347685	0.00347681	0.00347682	0.00347672	0.00347681	0.00345453	0.00347463	0.00347685	0.00347669	0.00347682	0.00347682	0.00347669	0.00347682	0.00261874	0.0034608	0.00347669	0.0034767	0.0034767	0.00347669	0.00347793	0.0034767	0.00278716	0.00346537	0.00347677	0.00347676	0.00347673	0.00347672	0.00347763	0.00347673	0.00275457	0.00346426	0.00347675	0.00347675	0.00347672	0.00347671	0.00347642	0.00347672	0.00276085	0.00346453	0.00347675	0.00347675	0.00347672	0.00347672	0.00347671	0.00347672	0.00275964	0.00346446	0.00347675	0.00347668	0.00347672	0.00347672	0.00347664	0.00347672	0.00275987	0.00346448	0.00347668	0.0034767	0.00347671	0.00347672	0.00347666	0.00347671	0.00316982	0.00347139	0.0034767	0.00347671	0.00347672	0.00347672	0.00347665	0.00347672	0.00308039	0.00346972	0.00347671	0.0034767	0.00347672	0.00347672	0.00347665	0.00347672	0.00309968	0.00347012	0.0034767	0.0034767	0.00347672	0.00347672	0.00347665	0.00347672	0.00309551	0.00347003	0.0034767	0.0034767	0.00347672	0.00347672	0.00347665	0.00347672	0.00309641	0.00347005	0.0034767	0.0034767	0.00347672	0.00347672	0.00347665	0.00347672	0.00309621	0.00347004	0.0034767	0.0034767	0.00347672	0.00347672	0.00347665	0.00347672	0.00309626	0.00347004	0.0034767	0.0034767	0.00347672	0.00347672	0.00347665	0.00347672	0.00309625	0.00347004	0.0034767	0.0034767	0.00347672	0.00347672	0.00347665	0.00347672	0.00309625	0.00347004	0.0034767	0.0034767	0.00347672	0.00347672	0.00347665	0.00347672	0.00309625	0.00347004	0.0034767	0.0034767	0.00347672	0.00347672	0.00347665	0.00347672	0.00309625	0.00347004	0.0034767	0.0034767	0.00347672	0.00347672	0.00347665	0.00347672	0.00309625	0.00347004	0.0034767	0.0034767	0.00347672	0.00347672	0.00347665	0.00347672	0.00309625	0.00347004	0.0034767	0.0034767	0.00347672	0.00347672	0.00347665	0.00347672	0.00309625	0.00347004	0.0034767	0.0034767	0.00347672	0.00347672	0.00347665	0.00347672	0.00309625	0.00347004	0.0034767	0.0034767	0.00347672	0.00347672	0.00347665	0.00347672	0.00309625	0.00347004	0.0034767	0.0034767	0.00347672	0.00347672	0.00347665	0.00347672	0.00309625	0.00347004	0.0034767	0.0034767	0.00347672	0.00347672	0.00347665	0.00347672	0.00309625	0.00347004	0.0034767	0.0034767	0.00347672	0.00347672	0.00347665	0.00347672	0.00309625	0.00347004	0.0034767	0.0034767	0.00347672	0.00347672	0.00347665	0.00347672	0.00309625	0.00347004	0.0034767	0	0	0	0	0	0	0	0	0.00443092	0.00443092	0.00443092	0.00443092	0.00443092	0.00443092	0.00443092	0.00443092	0.0030643	0.0030643	0.0030643	0.0030643	0.0030643	0.0030643	0.0030643	0.0030643	0.00343363	0.00343363	0.00343363	0.00343363	0.00343363	0.00343363	0.00343363	0.00343363	0.00332704	0.00332704	0.00332704	0.00332704	0.00332704	0.00332704	0.00332704	0.00332704	0.0033567	0.0033567	0.0033567	0.0033567	0.0033567	0.0033567	0.0033567	0.0033567	0.00334842	0.00334842	0.00334842	0.00334842	0.00334842	0.00334842	0.00334842	0.00334842	0.00335073	0.00335073	0.00335073	0.00335073	0.00335073	0.00335073	0.00335073	0.00335073	0.00335009	0.00335009	0.00335009	0.00335009	0.00335009	0.00335009	0.00335009	0.00335009	0.00335027	0.00335027	0.00335027	0.00335027	0.00335027	0.00335027	0.00335027	0.00335027	0.00555281	0.00343284	0.003352	0.00338054	0.00335154	0.00335159	0.00335153	0.00335153	0.0046239	0.00340932	0.00335151	0.00337203	0.00335118	0.00335122	0.00335118	0.00335118	0.00499515	0.003416	0.00335165	0.00337442	0.00335128	0.00335132	0.00335128	0.00335128	0.00484334	0.0034141	0.00335161	0.00337375	0.00335125	0.00335129	0.00335125	0.00335125	0.00490485	0.00341465	0.00335162	0.00337393	0.00335126	0.0033513	0.00335126	0.00335126	0.00294455	0.00333361	0.00335115	0.00334493	0.00335125	0.00335124	0.00335125	0.00335125	0.00346667	0.00335618	0.00335128	0.00335302	0.00335125	0.00335126	0.00335125	0.00335125	0.0033192	0.00334988	0.00335125	0.00335076	0.00335125	0.00335125	0.00335125	0.00335125	0.00333611	0.00335164	0.00335126	0.00335139	0.00335125	0.00335125	0.00335125	0.00335363	0.00333141	0.00332711	0.00335125	0.00333787	0.00335363	0.00335295	0.00335373	0.0033532	0.00320215	0.00333391	0.00335125	0.00334163	0.00335297	0.00335248	0.00335304	0.00335332	0.0032368	0.00333202	0.00335125	0.00319943	0.00335315	0.00335261	0.00335323	0.00335329	0.00322748	0.00333255	0.00335125	0.00323754	0.0033531	0.00335257	0.00335318	0.0033533	0.00254829	0.0033324	0.00335125	0.00322728	0.00335311	0.00335258	0.00335319	0.00335331	0.00270638	0.00320189	0.00335295	0.00323004	0.00335335	0.00335339	0.00335334	0.00335212	0.00129107	0.00324855	0.00335248	0.00323574	0.0033521	0.00335232	0.00335206	0.00335233	0.00148225	0.00323595	0.00335261	0.00323421	0.00335244	0.00335262	0.00335241	0.00335227	0.0014588	0.00323935	0.00335257	0.00330521	0.00335235	0.00335254	0.00335232	0.00335229	0.00146166	0.00323843	0.00335258	0.00328573	0.00335237	0.00335256	0.00335234	0.00335229	0.00164546	0.00323868	0.00335258	0.00329106	0.00335237	0.00335255	0.00335233	0.00335228	0.00162043	0.00330398	0.00335173	0.0032896	0.00335225	0.00335215	0.00335226	0.00335228	0.00233553	0.00328606	0.00335197	0.00329	0.00335228	0.00335226	0.00335229	0.00335228	0.00220039	0.00329097	0.0033519	0.00328989	0.00335227	0.00335223	0.00335228	0.00335228	0.00222532	0.00328962	0.00335192	0.00328992	0.00335228	0.00335224	0.00335228	0.00335228	0.0022207	0.00328999	0.00335192	0.00328991	0.00335228	0.00335224	0.00335228	0.00335228	0.00222156	0.00328989	0.00335192	0.00328991	0.00335228	0.00335224	0.00335228	0.00335228	0.0022214	0.00328992	0.00335192	0.00328991	0.00335228	0.00335224	0.00335228	0.00335228	0.00222143	0.00328991	0.00335192	0.00328991	0.00335228	0.00335224	0.00335228	0.00335228	0.00222142	0.00328991	0.00335192	0.00328991	0.00335228	0.00335224	0.00335228	0.00335228	0.00222142	0.00328991	0.00335192	0.00328991	0.00335228	0.00335224	0.00335228	0.00335228	0.00222142	0.00328991	0.00335192	0.00328991	0.00335228	0.00335224	0.00335228	0.00335228	0.00222142	0.00328991	0.00335192	0.00328991	0.00335228	0.00335224	0.00335228	0.00335228	0.00222142	0.00328991	0.00335192	0.00328991	0.00335228	0.00335224	0.00335228	0.00335228	0.00222142	0.00328991	0.00335192	0.00328991	0.00335228	0.00335224	0.00335228	0.00335228	0.00222142	0.00328991	0.00335192	0.00328991	0.00335228	0.00335224	0.00335228	0.00335228	0.00222142	0.00328991	0.00335192	0.00328991	0.00335228	0.00335224	0.00335228	0.00335228	0.00222142	0.00328991	0.00335192	0.00328991	0.00335228	0.00335224	0.00335228	0.00335228	0.00222142	0.00328991	0.00335192	0.00328991	0.00335228	0.00335224	0.00335228	0.00335228	0.00222142	0.00328991	0.00335192	0.00328991	0.00335228	0.00335224	0.00335228	0.00335228	0.00222142	0.00328991	0.00335192	0.00328991	0.00335228	0.00335224	0.00335228	0.00335228	0	0	0	0	0	0	0	0	0.00443092	0.00443092	0.00443092	0.00443092	0.00443092	0.00443092	0.00443092	0.00443092	0.00364827	0.00364827	0.00364827	0.00364827	0.00364827	0.00364827	0.00364827	0.00364827	0.00377573	0.00377573	0.00377573	0.00377573	0.00377573	0.00377573	0.00377573	0.00377573	0.00372483	0.00372483	0.00372483	0.00372483	0.00372483	0.00372483	0.00372483	0.00372483	0.00373316	0.00373316	0.00373316	0.00373316	0.00373316	0.00373316	0.00373316	0.00373316	0.00373179	0.00373179	0.00373179	0.00373179	0.00373179	0.00373179	0.00373179	0.00373179	0.00373202	0.00373202	0.00373202	0.00373202	0.00373202	0.00373202	0.00373202	0.00373202	0.00373198	0.00373198	0.00373198	0.00373198	0.00373198	0.00373198	0.00373198	0.00373198	0.00373199	0.00373199	0.00373199	0.00373199	0.00373199	0.00373199	0.00373199	0.00373199	0.022022	0.00408199	0.00374881	0.00408199	0.00374699	0.00374881	0.00374699	0.00374691	0.00996215	0.0040198	0.00374604	0.0040198	0.00374452	0.00374604	0.00374452	0.00374445	0.0168266	0.00403078	0.0037465	0.00403078	0.00374493	0.0037465	0.00374493	0.00374486	0.0124915	0.00402884	0.00374642	0.00402884	0.00374486	0.00374642	0.00374486	0.00374479	0.0150796	0.00402918	0.00374643	0.00402918	0.00374487	0.00374643	0.00374487	0.0037448	0.00227652	0.00369836	0.00374453	0.00369836	0.00374479	0.00374453	0.00374479	0.0037448	0.00399396	0.00375244	0.00374484	0.00375244	0.0037448	0.00374484	0.0037448	0.0037448	0.00370408	0.00374354	0.00374479	0.00374354	0.0037448	0.00374479	0.0037448	0.0037448	0.00360458	0.00374501	0.0037448	0.00374501	0.0037448	0.0037448	0.0037448	0.00377184	0.00362035	0.00359811	0.00375683	0.00359811	0.00377184	0.00375683	0.00377184	0.00377004	0.00285453	0.00362138	0.00375485	0.00362138	0.00376737	0.00375485	0.00376737	0.00377034	0.00295216	0.00361769	0.00375518	0.0028544	0.00376811	0.00375518	0.00376811	0.00377029	0.00293953	0.00361827	0.00375512	0.00295217	0.00376799	0.00375512	0.00376799	0.0037703	0.00142187	0.00361818	0.00375513	0.00293952	0.00376801	0.00375513	0.00376801	0.00377056	0.00155074	0.00319799	0.00376926	0.00294116	0.00377079	0.00376926	0.00377079	0.00375698	0.00011877	0.00332327	0.00376089	0.00300032	0.00375679	0.00376089	0.00375679	0.0037579	0.000142465	0.00330505	0.00376227	0.00299254	0.0037591	0.00376227	0.0037591	0.00375775	0.000142317	0.00330769	0.00376204	0.00337015	0.00375872	0.00376204	0.00375872	0.00375777	0.000142318	0.00330731	0.00376208	0.00331475	0.00375878	0.00376208	0.00375878	0.00375777	0.000204829	0.00330736	0.00376207	0.00332282	0.00375877	0.00376207	0.00375877	0.00375764	0.000204266	0.00351794	0.00375502	0.00332164	0.00375738	0.00375502	0.00375738	0.00375766	0.000736157	0.00348558	0.00375618	0.00332181	0.00375761	0.00375618	0.00375761	0.00375765	0.000719125	0.00349053	0.00375599	0.00332179	0.00375757	0.00375599	0.00375757	0.00375765	0.000719665	0.00348977	0.00375602	0.00332179	0.00375758	0.00375602	0.00375758	0.00375765	0.000719648	0.00348989	0.00375601	0.00332179	0.00375758	0.00375601	0.00375758	0.00375765	0.000719648	0.00348987	0.00375601	0.00332179	0.00375758	0.00375601	0.00375758	0.00375765	0.000719648	0.00348987	0.00375601	0.00332179	0.00375758	0.00375601	0.00375758	0.00375765	0.000719648	0.00348987	0.00375601	0.00332179	0.00375758	0.00375601	0.00375758	0.00375765	0.000719648	0.00348987	0.00375601	0.00332179	0.00375758	0.00375601	0.00375758	0.00375765	0.000719648	0.00348987	0.00375601	0.00332179	0.00375758	0.00375601	0.00375758	0.00375765	0.000719648	0.00348987	0.00375601	0.00332179	0.00375758	0.00375601	0.00375758	0.00375765	0.000719648	0.00348987	0.00375601	0.00332179	0.00375758	0.00375601	0.00375758	0.00375765	0.000719648	0.00348987	0.00375601	0.00332179	0.00375758	0.00375601	0.00375758	0.00375765	0.000719648	0.00348987	0.00375601	0.00332179	0.00375758	0.00375601	0.00375758	0.00375765	0.000719648	0.00348987	0.00375601	0.00332179	0.00375758	0.00375601	0.00375758	0.00375765	0.000719648	0.00348987	0.00375601	0.00332179	0.00375758	0.00375601	0.00375758	0.00375765	0.000719648	0.00348987	0.00375601	0.00332179	0.00375758	0.00375601	0.00375758	0.00375765	0.000719648	0.00348987	0.00375601	0.00332179	0.00375758	0.00375601	0.00375758	0.00375765	0.000719648	0.00348987	0.00375601	0.00332179	0.00375758	0.00375601	0.00375758	0.00375765	0.000719648	0.00348987	0.00375601	0.00332179	0.00375758	0.00375601	0.00375758	0.00375765	0	0	0	0	0	0	0	0	0.00443092	0.00443092	0.00443092	0.00443092	0.00443092	0.00443092	0.00443092	0.00443092	0.00421344	0.00421344	0.00421344	0.00421344	0.00421344	0.00421344	0.00421344	0.00421344	0.00422387	0.00422387	0.00422387	0.00422387	0.00422387	0.00422387	0.00422387	0.00422387	0.00402581	0.00402581	0.00402581	0.00402581	0.00402581	0.00402581	0.00402581	0.00402581	0.00403487	0.00403487	0.00403487	0.00403487	0.00403487	0.00403487	0.00403487	0.00403487	0.00403446	0.00403446	0.00403446	0.00403446	0.00403446	0.00403446	0.00403446	0.00403446	0.00403448	0.00403448	0.00403448	0.00403448	0.00403448	0.00403448	0.00403448	0.00403448	0.00403448	0.00403448	0.00403448	0.00403448	0.00403448	0.00403448	0.00403448	0.00403448	0.00403448	0.00403448	0.00403448	0.00403448	0.00403448	0.00403448	0.00403448	0.00403448	0.157014	0.00496391	0.00413684	0.00684286	0.00413286	0.00416802	0.00413391	0.0041323	0.0315013	0.00491182	0.00413203	0.00662854	0.00412825	0.0041617	0.00412924	0.00412771	0.11984	0.00491473	0.00413226	0.00664466	0.00412846	0.004162	0.00412946	0.00412792	0.0473507	0.00491456	0.00413225	0.00664344	0.00412845	0.00416199	0.00412945	0.00412791	0.102042	0.00491457	0.00413225	0.00664354	0.00412845	0.00416199	0.00412945	0.00412791	0.00135474	0.00409118	0.0041277	0.0040116	0.00412788	0.00412631	0.00412783	0.00412791	0.00426001	0.00412963	0.00412792	0.00413336	0.00412791	0.00412798	0.00412791	0.00412791	0.00412171	0.00412783	0.00412791	0.00412765	0.00412791	0.0041279	0.00412791	0.00412791	0.00364898	0.00412791	0.00412791	0.00412792	0.00412791	0.00412791	0.00412791	0.00430985	0.00366864	0.00364872	0.00425653	0.00325732	0.00430985	0.00412791	0.00429606	0.00431813	0.00158323	0.00366865	0.00425032	0.00328972	0.00430096	0.00412791	0.00428786	0.00431773	0.00162129	0.00366782	0.00425062	0.00159008	0.00430139	0.00412791	0.00428826	0.00431775	0.00162058	0.00366785	0.0042506	0.00162116	0.00430137	0.00412791	0.00428824	0.00431775	0.000514465	0.00366785	0.0042506	0.00162059	0.00430137	0.00412791	0.00428824	0.00432093	0.000554265	0.00301573	0.00431492	0.0016206	0.00432073	0.00425653	0.00431919	0.00422859	2.39201e-06	0.00323168	0.00424612	0.00182478	0.00422762	0.00425032	0.00423234	0.00422478	3.6676e-06	0.00322375	0.00424944	0.00182054	0.00423209	0.00425062	0.00423651	0.00422496	3.66755e-06	0.00322405	0.00424928	0.00261839	0.00423188	0.0042506	0.00423632	0.00422495	3.66755e-06	0.00322403	0.00424929	0.00259473	0.00423189	0.0042506	0.00423632	0.00422495	6.51291e-06	0.00322403	0.00424929	0.00259543	0.00423189	0.0042506	0.00423632	0.00422339	6.5127e-06	0.00355555	0.0042175	0.00259541	0.0042224	0.00418589	0.00422112	0.00422347	9.91332e-05	0.00354218	0.00421902	0.00259541	0.00422285	0.00418897	0.00422185	0.00422338	9.90285e-05	0.00354272	0.00421895	0.00259541	0.00422283	0.00418882	0.00422181	0.00422338	9.90286e-05	0.00354269	0.00421895	0.00259541	0.00422283	0.00418883	0.00422181	0.00422338	9.90286e-05	0.00354269	0.00421895	0.00259541	0.00422283	0.00418883	0.00422181	0.00422338	9.90286e-05	0.00354269	0.00421895	0.00259541	0.00422283	0.00418883	0.00422181	0.00422338	9.90286e-05	0.00354269	0.00421895	0.00259541	0.00422283	0.00418883	0.00422181	0.00422338	9.90286e-05	0.00354269	0.00421895	0.00259541	0.00422283	0.00418883	0.00422181	0.00422338	9.90286e-05	0.00354269	0.00421895	0.00259541	0.00422283	0.00418883	0.00422181	0.00422338	9.90286e-05	0.00354269	0.00421895	0.00259541	0.00422283	0.00418883	0.00422181	0.00422338	9.90286e-05	0.00354269	0.00421895	0.00259541	0.00422283	0.00418883	0.00422181	0.00422338	9.90286e-05	0.00354269	0.00421895	0.00259541	0.00422283	0.00418883	0.00422181	0.00422338	9.90286e-05	0.00354269	0.00421895	0.00259541	0.00422283	0.00418883	0.00422181	0.00422338	9.90286e-05	0.00354269	0.00421895	0.00259541	0.00422283	0.00418883	0.00422181	0.00422338	9.90286e-05	0.00354269	0.00421895	0.00259541	0.00422283	0.00418883	0.00422181	0.00422338	9.90286e-05	0.00354269	0.00421895	0.00259541	0.00422283	0.00418883	0.00422181	0.00422338	9.90286e-05	0.00354269	0.00421895	0.00259541	0.00422283	0.00418883	0.00422181	0.00422338	9.90286e-05	0.00354269	0.00421895	0.00259541	0.00422283	0.00418883	0.00422181	0.00422338	9.90286e-05	0.00354269	0.00421895	0.00259541	0.00422283	0.00418883	0.00422181	0.00422338	9.90286e-05	0.00354269	0.00421895	0.00259541	0.00422283	0.00418883	0.00422181	0.00422338	0	0	0	0	0	0	0	0	0.00443092	0.00443092	0.00443092	0.00443092	0.00443092	0.00443092	0.00443092	0.00443092	0.00396889	0.00396889	0.00396889	0.00396889	0.00396889	0.00396889	0.00396889	0.00396889	0.00401474	0.00401474	0.00401474	0.00401474	0.00401474	0.00401474	0.00401474	0.00401474	0.00337868	0.00337868	0.00337868	0.00337868	0.00337868	0.00337868	0.00337868	0.00337868	0.00343256	0.00343256	0.00343256	0.00343256	0.00343256	0.00343256	0.00343256	0.00343256	0.00342796	0.00342796	0.00342796	0.00342796	0.00342796	0.00342796	0.00342796	0.00342796	0.00342835	0.00342835	0.00342835	0.00342835	0.00342835	0.00342835	0.00342835	0.00342835	0.00342832	0.00342832	0.00342832	0.00342832	0.00342832	0.00342832	0.00342832	0.00342832	0.00342832	0.00342832	0.00342832	0.00342832	0.00342832	0.00342832	0.00342832	0.00342832	0.332475	0.00473081	0.00374035	0.0219535	0.00373691	0.00406904	0.00374995	0.0037351	0.000135116	0.0045802	0.00371144	0.0139397	0.00370835	0.00400475	0.00372008	0.00370672	0.35096	0.00459736	0.00371411	0.0169737	0.00371099	0.00401116	0.00372285	0.00370934	8.51857e-05	0.0045954	0.00371386	0.0157554	0.00371074	0.00401052	0.00372259	0.0037091	0.351244	0.00459563	0.00371388	0.0162339	0.00371076	0.00401058	0.00372261	0.00370912	6.36725e-07	0.00362817	0.00370859	0.00271605	0.00370888	0.00368133	0.00370779	0.00370903	0.00406725	0.00371651	0.00370908	0.00380176	0.00370906	0.0037116	0.00370916	0.00370904	0.00367615	0.00370835	0.00370904	0.0037005	0.00370904	0.0037088	0.00370903	0.00370904	0.00305212	0.0037091	0.00370904	0.00370983	0.00370904	0.00370906	0.00370904	0.00432685	0.00309988	0.00304962	0.00424167	0.00160103	0.00432685	0.00331119	0.00419611	0.00431431	0.00051604	0.00310007	0.0041859	0.00168741	0.00426093	0.00334412	0.00414563	0.00431565	0.000550395	0.00309618	0.0041917	0.000534546	0.00426792	0.00334138	0.00415083	0.00431551	0.000549923	0.00309648	0.0041911	0.000550141	0.00426718	0.00334161	0.00415029	0.00431553	0.000295959	0.00309646	0.00419116	0.000549927	0.00426726	0.00334159	0.00415035	0.00433495	0.000328565	0.00278509	0.0043372	0.00054993	0.00433696	0.00374308	0.0043194	0.00401167	3.00684e-07	0.0030955	0.00404112	0.00083766	0.00400851	0.00392216	0.00404401	0.00401987	7.43535e-07	0.00307169	0.00407097	0.000831671	0.00404137	0.00390474	0.00407179	0.00401904	7.43528e-07	0.00307351	0.00406795	0.00147617	0.00403807	0.00390643	0.00406898	0.00401913	7.43528e-07	0.00307337	0.00406826	0.00145265	0.0040384	0.00390626	0.00406926	0.00401912	1.01365e-06	0.00307338	0.00406822	0.0014535	0.00403837	0.00390628	0.00406924	0.0040101	1.01365e-06	0.00324059	0.00399913	0.00145347	0.00400577	0.00369089	0.00398879	0.004011	3.34984e-05	0.00322713	0.00400601	0.00145347	0.00400902	0.00371071	0.00399678	0.00401045	3.34712e-05	0.00322821	0.00400532	0.00145347	0.0040087	0.00370889	0.00399598	0.0040105	3.34712e-05	0.00322813	0.00400539	0.00145347	0.00400873	0.00370905	0.00399606	0.0040105	3.34712e-05	0.00322813	0.00400538	0.00145347	0.00400873	0.00370904	0.00399605	0.0040105	3.34712e-05	0.00322813	0.00400538	0.00145347	0.00400873	0.00370904	0.00399606	0.0040105	3.34712e-05	0.00322813	0.00400538	0.00145347	0.00400873	0.00370904	0.00399606	0.0040105	3.34712e-05	0.00322813	0.00400538	0.00145347	0.00400873	0.00370904	0.00399606	0.0040105	3.34712e-05	0.00322813	0.00400538	0.00145347	0.00400873	0.00370904	0.00399606	0.0040105	3.34712e-05	0.00322813	0.00400538	0.00145347	0.00400873	0.00370904	0.00399606	0.0040105	3.34712e-05	0.00322813	0.00400538	0.00145347	0.00400873	0.00370904	0.00399606	0.0040105	3.34712e-05	0.00322813	0.00400538	0.00145347	0.00400873	0.00370904	0.00399606	0.0040105	3.34712e-05	0.00322813	0.00400538	0.00145347	0.00400873	0.00370904	0.00399606	0.0040105	3.34712e-05	0.00322813	0.00400538	0.00145347	0.00400873	0.00370904	0.00399606	0.0040105	3.34712e-05	0.00322813	0.00400538	0.00145347	0.00400873	0.00370904	0.00399606	0.0040105	3.34712e-05	0.00322813	0.00400538	0.00145347	0.00400873	0.00370904	0.00399606	0.0040105	3.34712e-05	0.00322813	0.00400538	0.00145347	0.00400873	0.00370904	0.00399606	0.0040105	3.34712e-05	0.00322813	0.00400538	0.00145347	0.00400873	0.00370904	0.00399606	0.0040105	3.34712e-05	0.00322813	0.00400538	0.00145347	0.00400873	0.00370904	0.00399606	0.0040105	3.34712e-05	0.00322813	0.00400538	0.00145347	0.00400873	0.00370904	0.00399606	0.0040105	0	0	0	0	0	0	0	0	0.00443092	0.00443092	0.00443092	0.00443092	0.00443092	0.00443092	0.00443092	0.00443092	0.00314645	0.00314645	0.00314645	0.00314645	0.00314645	0.00314645	0.00314645	0.00314645	0.00347487	0.00347487	0.00347487	0.00347487	0.00347487	0.00347487	0.00347487	0.00347487	0.00234626	0.00234626	0.00234626	0.00234626	0.00234626	0.00234626	0.00234626	0.00234626	0.00256032	0.00256032	0.00256032	0.00256032	0.00256032	0.00256032	0.00256032	0.00256032	0.00251828	0.00251828	0.00251828	0.00251828	0.00251828	0.00251828	0.00251828	0.00251828	0.00252648	0.00252648	0.00252648	0.00252648	0.00252648	0.00252648	0.00252648	0.00252648	0.00252488	0.00252488	0.00252488	0.00252488	0.00252488	0.00252488	0.00252488	0.00252488	0.00252519	0.00252519	0.00252519	0.00252519	0.00252519	0.00252519	0.00252519	0.00252519	0.120197	0.00364577	0.00303765	0.120197	0.00303765	0.00502828	0.00310794	0.00303472	1.48713e-05	0.00334333	0.00291964	1.48713e-05	0.00291964	0.00414478	0.00297102	0.00291749	0.142352	0.0034224	0.0029464	0.142352	0.0029464	0.00443741	0.00300264	0.00294405	2.66793e-06	0.00340155	0.00294031	2.66793e-06	0.00294031	0.00433828	0.00299531	0.00293801	0.142467	0.00340704	0.0029417	0.142467	0.0029417	0.00437161	0.002997	0.00293939	5.89051e-08	0.0028343	0.00293814	5.89051e-08	0.00293814	0.00263055	0.0029256	0.00293867	0.00368824	0.00296264	0.00293895	0.00368824	0.00293895	0.00300968	0.0029418	0.00293883	0.00277332	0.00293339	0.00293877	0.00277332	0.00293877	0.00292274	0.00293812	0.00293879	0.00267729	0.00294003	0.00293881	0.00297664	0.00293881	0.00294245	0.00293895	0.00408771	0.00269725	0.00264299	0.00404379	0.000488308	0.0040877	0.00154236	0.0035743	0.00381571	0.000268542	0.00270442	0.00371294	0.000592182	0.00374056	0.00171896	0.00340304	0.00389674	0.00032418	0.0026916	0.00380907	0.000316148	0.00384223	0.00169562	0.00344838	0.00387242	0.000322785	0.00269427	0.00378088	0.000322986	0.00381217	0.00169868	0.00343632	0.0038797	0.000599828	0.00269371	0.00378912	0.000322815	0.00382104	0.00169828	0.00343952	0.00394089	0.00061911	0.00299502	0.00396385	0.000322819	0.00395409	0.00169833	0.00389038	0.0033258	2.66925e-06	0.00308527	0.00333393	0.000791388	0.00331846	0.00234409	0.00340696	0.00345574	8.87759e-06	0.00306382	0.00350025	0.000763169	0.00348556	0.00222984	0.00353665	0.00342121	8.87332e-06	0.0030689	0.00345555	0.00104242	0.00344083	0.00224964	0.00350138	0.00343035	8.87332e-06	0.0030677	0.00346751	0.00102011	0.00345275	0.0022462	0.00351093	0.00342793	6.5087e-06	0.00306798	0.00346431	0.00102188	0.00344957	0.0022468	0.00350834	0.00340088	6.50989e-06	0.00290959	0.00338682	0.00102174	0.00339068	0.00224669	0.00329899	0.003408	9.90904e-05	0.00294544	0.00340716	0.00102175	0.00340615	0.00224671	0.00335281	0.00340487	9.83816e-05	0.00293729	0.00340181	0.00102175	0.00340208	0.00224671	0.00333889	0.00340569	9.8387e-05	0.00293914	0.00340322	0.00102175	0.00340315	0.00224671	0.00334248	0.00340548	9.8387e-05	0.00293872	0.00340285	0.00102175	0.00340287	0.00224671	0.00334155	0.00340553	9.8387e-05	0.00293882	0.00340295	0.00102175	0.00340294	0.00224671	0.0033418	0.00340552	9.8387e-05	0.00293879	0.00340292	0.00102175	0.00340292	0.00224671	0.00334173	0.00340552	9.8387e-05	0.0029388	0.00340293	0.00102175	0.00340293	0.00224671	0.00334175	0.00340552	9.8387e-05	0.0029388	0.00340292	0.00102175	0.00340292	0.00224671	0.00334175	0.00340552	9.8387e-05	0.0029388	0.00340293	0.00102175	0.00340293	0.00224671	0.00334175	0.00340552	9.8387e-05	0.0029388	0.00340292	0.00102175	0.00340292	0.00224671	0.00334175	0.00340552	9.8387e-05	0.0029388	0.00340293	0.00102175	0.00340293	0.00224671	0.00334175	0.00340552	9.8387e-05	0.0029388	0.00340292	0.00102175	0.00340292	0.00224671	0.00334175	0.00340552	9.8387e-05	0.0029388	0.00340293	0.00102175	0.00340293	0.00224671	0.00334175	0.00340552	9.8387e-05	0.0029388	0.00340292	0.00102175	0.00340292	0.00224671	0.00334175	0.00340552	9.8387e-05	0.0029388	0.00340293	0.00102175	0.00340293	0.00224671	0.00334175	0.00340552	9.8387e-05	0.0029388	0.00340292	0.00102175	0.00340292	0.00224671	0.00334175	0.00340552	9.8387e-05	0.0029388	0.00340293	0.00102175	0.00340293	0.00224671	0.00334175	0.00340552	9.8387e-05	0.0029388	0.00340292	0.00102175	0.00340292	0.00224671	0.00334175	0.00340552	9.8387e-05	0.0029388	0.00340293	0.00102175	0.00340293	0.00224671	0.00334175	0.00340552	0	0	0	0	0	0	0	0	0.00443092	0.00443092	0.00443092	0.00443092	0.00443092	0.00443092	0.00443092	0.00443092	0.00463053	0.00463053	0.00463053	0.00463053	0.00463053	0.00463053	0.00463053	0.00463053	0.00463973	0.00463973	0.00463973	0.00463973	0.00463973	0.00463973	0.00463973	0.00463973	0.00289161	0.00289161	0.00289161	0.00289161	0.00289161	0.00289161	0.00289161	0.00289161	0.0028417	0.0028417	0.0028417	0.0028417	0.0028417	0.0028417	0.0028417	0.0028417	0.00284028	0.00284028	0.00284028	0.00284028	0.00284028	0.00284028	0.00284028	0.00284028	0.00284025	0.00284025	0.00284025	0.00284025	0.00284025	0.00284025	0.00284025	0.00284025	0.00284024	0.00284024	0.00284024	0.00284024	0.00284024	0.00284024	0.00284024	0.00284024	0.00284024	0.00284024	0.00284024	0.00284024	0.00284024	0.00284024	0.00284024	0.00284024	0.0211643	0.00392019	0.00360017	0.324224	0.00360347	0.0211643	0.00392019	0.00360017	0.0253081	0.00396254	0.0036275	0.922452	0.00363095	0.0253081	0.00396254	0.0036275	0.0263496	0.00396421	0.00362849	0.999787	0.00363195	0.0263496	0.00396421	0.00362849	0.0266178	0.00396428	0.00362852	0.999901	0.00363198	0.0266178	0.00396428	0.00362852	0.0266874	0.00396428	0.00362853	0.999902	0.00363198	0.0266874	0.00396428	0.00362853	0.00456188	0.00363883	0.00362669	0.987091	0.00362681	0.00456188	0.00363883	0.00362669	0.00366053	0.00362706	0.00362662	0.985354	0.00362662	0.00366053	0.00362706	0.00362662	0.00362784	0.00362663	0.00362662	0.985101	0.00362662	0.00362784	0.00362663	0.00362662	0.00403173	0.00362662	0.00362662	0.985064	0.00362662	0.00362666	0.00362662	0.00554532	0.00404797	0.00403169	0.00560545	0.867693	0.00554532	0.000672483	0.00403169	0.00571331	0.000675317	0.00404797	0.00571672	0.670002	0.00565203	0.00065294	0.00404797	0.00572285	0.000652958	0.00404862	0.00572305	0.343694	0.00565803	0.000652812	0.00404862	0.00572339	0.000652812	0.00404865	0.0057234	0.0197114	0.00565837	0.000652811	0.00404865	0.00572342	0.00205578	0.00404865	0.00572342	0.000789613	0.00565838	0.000652811	0.00404865	0.00592638	0.00197705	0.00492302	0.00593341	0.000653703	0.00591873	0.000158421	0.00492302	0.00480319	0.000152223	0.00471018	0.00478334	0.00206692	0.00479971	0.000366548	0.00471018	0.00472989	0.000366525	0.00470022	0.00472896	0.00209624	0.00474661	0.00036731	0.00470022	0.00472645	0.00036731	0.00469975	0.0047264	0.00153893	0.0047441	0.000367313	0.00469975	0.00472628	0.000367313	0.00469973	0.00472628	0.0015304	0.00474398	0.000367313	0.00469973	0.00472628	0.000206874	0.00469973	0.00472628	0.00153027	0.00474398	0.000367313	0.00469973	0.00464455	0.000206543	0.00426199	0.0046418	0.00153026	0.00463836	0.000745533	0.00426199	0.00464078	0.000744338	0.00424347	0.0046379	0.00153026	0.00463349	0.000748353	0.00424347	0.00463785	0.000748345	0.00424269	0.00463772	0.00153026	0.00463326	0.000748374	0.00424269	0.00463772	0.000748374	0.00424266	0.00463771	0.00153026	0.00463325	0.000748375	0.00424266	0.00463771	0.000748375	0.00424266	0.00463771	0.00153026	0.00463325	0.000748375	0.00424266	0.00463771	0.000748375	0.00424266	0.00463771	0.00153026	0.00463325	0.000748375	0.00424266	0.00463771	0.000748375	0.00424266	0.00463771	0.00153026	0.00463325	0.000748375	0.00424266	0.00463771	0.000748375	0.00424266	0.00463771	0.00153026	0.00463325	0.000748375	0.00424266	0.00463771	0.000748375	0.00424266	0.00463771	0.00153026	0.00463325	0.000748375	0.00424266	0.00463771	0.000748375	0.00424266	0.00463771	0.00153026	0.00463325	0.000748375	0.00424266	0.00463771	0.000748375	0.00424266	0.00463771	0.00153026	0.00463325	0.000748375	0.00424266	0.00463771	0.000748375	0.00424266	0.00463771	0.00153026	0.00463325	0.000748375	0.00424266	0.00463771	0.000748375	0.00424266	0.00463771	0.00153026	0.00463325	0.000748375	0.00424266	0.00463771	0.000748375	0.00424266	0.00463771	0.00153026	0.00463325	0.000748375	0.00424266	0.00463771	0.000748375	0.00424266	0.00463771	0.00153026	0.00463325	0.000748375	0.00424266	0.00463771	0.000748375	0.00424266	0.00463771	0.00153026	0.00463325	0.000748375	0.00424266	0.00463771	0.000748375	0.00424266	0.00463771	0.00153026	0.00463325	0.000748375	0.00424266	0.00463771	0.000748375	0.00424266	0.00463771	0.00153026	0.00463325	0.000748375	0.00424266	0.00463771	0.000748375	0.00424266	0.00463771	0.00153026	0.00463325	0.000748375	0.00424266	0.00463771	0.000748375	0.00424266	0.00463771	0.00153026	0.00463325	0.000748375	0.00424266	0.00463771	0	0	0	0	0	0	0	0	0.00443092	0.00443092	0.00443092	0.00443092	0.00443092	0.00443092	0.00443092	0.00443092	0.00533848	0.00533848	0.00533848	0.00533848	0.00533848	0.00533848	0.00533848	0.00533848	0.00554605	0.00554605	0.00554605	0.00554605	0.00554605	0.00554605	0.00554605	0.00554605	0.00387729	0.00387729	0.00387729	0.00387729	0.00387729	0.00387729	0.00387729	0.00387729	0.00361423	0.00361423	0.00361423	0.00361423	0.00361423	0.00361423	0.00361423	0.00361423	0.00357442	0.00357442	0.00357442	0.00357442	0.00357442	0.00357442	0.00357442	0.00357442	0.00356844	0.00356844	0.00356844	0.00356844	0.00356844	0.00356844	0.00356844	0.00356844	0.00356754	0.00356754	0.00356754	0.00356754	0.00356754	0.00356754	0.00356754	0.00356754	0.0035674	0.0035674	0.0035674	0.0035674	0.0035674	0.0035674	0.0035674	0.0035674	0.00709636	0.00438968	0.0042864	0.161924	0.00429053	0.161924	0.00514817	0.00429053	0.00822823	0.0045442	0.00441806	0.993619	0.00442307	0.993619	0.00550187	0.00442307	0.00862789	0.00457383	0.00444259	1	0.00444781	1	0.00558426	0.00444781	0.00877355	0.00457953	0.00444718	1	0.00445244	1	0.00560362	0.00445244	0.00882724	0.00458063	0.00444804	1	0.00445331	1	0.00560819	0.00445331	0.0053469	0.00447246	0.00444759	1	0.00444857	1	0.00467003	0.00444857	0.00461898	0.00445216	0.0044475	1	0.00444768	1	0.00448932	0.00444768	0.00447969	0.00444836	0.00444748	1	0.00444752	1	0.00445532	0.00444752	0.00541484	0.00444765	0.00444748	1	0.00444749	1	0.00444895	0.00618255	0.00563188	0.00540755	0.00630646	1	0.00618255	1	0.00400105	0.00657852	0.00245613	0.00563016	0.00681834	1	0.00664977	1	0.00392633	0.00668878	0.00214833	0.00568307	0.0069664	1	0.00678146	1	0.003914	0.00671981	0.00212063	0.00569572	0.00700982	1	0.00681905	1	0.00391197	0.00672856	0.00437816	0.00569875	0.00702261	1	0.00682982	1	0.00391163	0.00704038	0.00436594	0.00644624	0.00714608	1	0.00707492	1	0.00434834	0.00605126	0.00211114	0.00603329	0.00603364	1	0.00606397	1	0.00466958	0.00584013	0.00292191	0.00592953	0.00575815	1	0.00581183	1	0.00473311	0.00578855	0.00302345	0.00590375	0.00569188	1	0.00575059	1	0.00474577	0.00577602	0.00303641	0.00589736	0.00567605	1	0.00573581	1	0.0047483	0.00577298	0.00211271	0.00589577	0.00567228	1	0.00573225	1	0.0047488	0.00564386	0.002032	0.00554328	0.00562361	1	0.00563239	1	0.00450422	0.00561332	0.00291218	0.00546176	0.00561212	1	0.0056088	1	0.00445811	0.00560431	0.00302221	0.00544308	0.00560941	1	0.00560324	1	0.00444947	0.00560218	0.00303625	0.00543881	0.00560877	1	0.00560193	1	0.00444785	0.00560168	0.00303805	0.00543783	0.00560862	1	0.00560163	1	0.00444755	0.00560157	0.00303828	0.00543761	0.00560859	1	0.00560155	1	0.0044475	0.00560154	0.00303831	0.00543756	0.00560858	1	0.00560154	1	0.00444748	0.00560154	0.00303831	0.00543755	0.00560858	1	0.00560153	1	0.00444748	0.00560153	0.00303831	0.00543754	0.00560858	1	0.00560153	1	0.00444748	0.00560153	0.00303831	0.00543754	0.00560858	1	0.00560153	1	0.00444748	0.00560153	0.00303831	0.00543754	0.00560858	1	0.00560153	1	0.00444748	0.00560153	0.00303831	0.00543754	0.00560858	1	0.00560153	1	0.00444748	0.00560153	0.00303831	0.00543754	0.00560858	1	0.00560153	1	0.00444748	0.00560153	0.00303831	0.00543754	0.00560858	1	0.00560153	1	0.00444748	0.00560153	0.00303831	0.00543754	0.00560858	1	0.00560153	1	0.00444748	0.00560153	0.00303831	0.00543754	0.00560858	1	0.00560153	1	0.00444748	0.00560153	0.00303831	0.00543754	0.00560858	1	0.00560153	1	0.00444748	0.00560153	0.00303831	0.00543754	0.00560858	1	0.00560153	1	0.00444748	0.00560153	0.00303831	0.00543754	0.00560858	1	0.00560153	1	0.00444748	0.00560153	0.00303831	0.00543754	0.00560858	1	0.00560153	1	0.00444748	0.00560153	0	0	0	0	0	0	0	0	0.00443092	0.00443092	0.00443092	0.00443092	0.00443092	0.00443092	0.00443092	0.00443092	0.00445901	0.00445901	0.00445901	0.00445901	0.00445901	0.00445901	0.00445901	0.00445901	0.00445919	0.00445919	0.00445919	0.00445919	0.00445919	0.00445919	0.00445919	0.00445919	0.00375726	0.00375726	0.00375726	0.00375726	0.00375726	0.00375726	0.00375726	0.00375726	0.0037535	0.0037535	0.0037535	0.0037535	0.0037535	0.0037535	0.0037535	0.0037535	0.00375348	0.00375348	0.00375348	0.00375348	0.00375348	0.00375348	0.00375348	0.00375348	0.00375348	0.00375348	0.00375348	0.00375348	0.00375348	0.00375348	0.00375348	0.00375348	0.00375348	0.00375348	0.00375348	0.00375348	0.00375348	0.00375348	0.00375348	0.00375348	0.00375348	0.00375348	0.00375348	0.00375348	0.00375348	0.00375348	0.00375348	0.00375348	0.0044547	0.00410549	0.00408924	0.0239933	0.00409122	0.352956	0.00517887	0.00409498	0.00445916	0.00410755	0.0040912	0.0246817	0.0040932	0.473556	0.0051894	0.00409697	0.00445919	0.00410756	0.00409121	0.0247054	0.00409321	0.516712	0.00518947	0.00409699	0.00445919	0.00410756	0.00409121	0.0247063	0.00409321	0.532128	0.00518947	0.00409699	0.00445919	0.00410756	0.00409121	0.0247063	0.00409321	0.537622	0.00518947	0.00409699	0.00409327	0.00409122	0.00409112	0.00421321	0.00409113	0.00874397	0.00409753	0.00409115	0.00409113	0.00409112	0.00409112	0.00409183	0.00409112	0.00411836	0.00409116	0.00409112	0.00409112	0.00409112	0.00409112	0.00409112	0.00409112	0.00409128	0.00409112	0.00409112	0.00462814	0.00409112	0.00409112	0.00409112	0.00409112	0.00409112	0.00409112	0.00477227	0.00463168	0.00462814	0.00483203	0.00176638	0.00477227	0.000560801	0.003364	0.00468291	0.00365525	0.00463168	0.00483713	0.00176052	0.00477691	0.000557973	0.00336051	0.00468231	0.00365016	0.0046317	0.00483717	0.00364031	0.00477694	0.000557971	0.0033605	0.00468231	0.00365014	0.0046317	0.00483717	0.00365009	0.00477694	0.000557971	0.0033605	0.00468231	0.00462523	0.0046317	0.00483717	0.00365014	0.00477694	0.000557971	0.0033605	0.00484852	0.0043547	0.00482028	0.00486006	0.00365014	0.00485494	2.75022e-07	0.00302266	0.00449034	0.00384781	0.00453331	0.00447219	0.00555092	0.00449571	7.43542e-07	0.00333193	0.00452994	0.00432826	0.00453146	0.00446971	0.00556597	0.00449341	7.43542e-07	0.0033334	0.0045302	0.00433122	0.00453145	0.0044697	0.00387373	0.0044934	7.43542e-07	0.00333341	0.0045302	0.00433124	0.00453145	0.0044697	0.00386438	0.0044934	7.43542e-07	0.00333341	0.0045302	0.00384768	0.00453145	0.0044697	0.00386433	0.0044934	7.43542e-07	0.00333341	0.00445185	0.00384502	0.0044419	0.00445915	0.00386433	0.00445714	3.34992e-05	0.00351471	0.00445135	0.00408968	0.00444133	0.00445909	0.00386433	0.00445691	3.35008e-05	0.00351562	0.00445279	0.00409111	0.00444133	0.00445909	0.00386433	0.00445691	3.35008e-05	0.00351563	0.0044528	0.00409112	0.00444133	0.00445909	0.00386433	0.00445691	3.35008e-05	0.00351563	0.0044528	0.00409112	0.00444133	0.00445909	0.00386433	0.00445691	3.35008e-05	0.00351563	0.0044528	0.00409112	0.00444133	0.00445909	0.00386433	0.00445691	3.35008e-05	0.00351563	0.0044528	0.00409112	0.00444133	0.00445909	0.00386433	0.00445691	3.35008e-05	0.00351563	0.0044528	0.00409112	0.00444133	0.00445909	0.00386433	0.00445691	3.35008e-05	0.00351563	0.0044528	0.00409112	0.00444133	0.00445909	0.00386433	0.00445691	3.35008e-05	0.00351563	0.0044528	0.00409112	0.00444133	0.00445909	0.00386433	0.00445691	3.35008e-05	0.00351563	0.0044528	0.00409112	0.00444133	0.00445909	0.00386433	0.00445691	3.35008e-05	0.00351563	0.0044528	0.00409112	0.00444133	0.00445909	0.00386433	0.00445691	3.35008e-05	0.00351563	0.0044528	0.00409112	0.00444133	0.00445909	0.00386433	0.00445691	3.35008e-05	0.00351563	0.0044528	0.00409112	0.00444133	0.00445909	0.00386433	0.00445691	3.35008e-05	0.00351563	0.0044528	0.00409112	0.00444133	0.00445909	0.00386433	0.00445691	3.35008e-05	0.00351563	0.0044528	0.00409112	0.00444133	0.00445909	0.00386433	0.00445691	3.35008e-05	0.00351563	0.0044528	0.00409112	0.00444133	0.00445909	0.00386433	0.00445691	3.35008e-05	0.00351563	0.0044528	0.00409112	0.00444133	0.00445909	0.00386433	0.00445691	3.35008e-05	0.00351563	0.0044528	0.00409112	0.00444133	0.00445909	0.00386433	0.00445691	3.35008e-05	0.00351563	0.0044528	0.00409112	0.00444133	0.00445909	0.00386433	0.00445691	3.35008e-05	0.00351563	0.0044528	0	0	0	0	0	0	0	0	0.00443092	0.00443092	0.00443092	0.00443092	0.00443092	0.00443092	0.00443092	0.00443092	0.00351359	0.00351359	0.00351359	0.00351359	0.00351359	0.00351359	0.00351359	0.00351359	0.00368651	0.00368651	0.00368651	0.00368651	0.00368651	0.00368651	0.00368651	0.00368651	0.00348229	0.00348229	0.00348229	0.00348229	0.00348229	0.00348229	0.00348229	0.00348229	0.00351974	0.00351974	0.00351974	0.00351974	0.00351974	0.00351974	0.00351974	0.00351974	0.00351284	0.00351284	0.00351284	0.00351284	0.00351284	0.00351284	0.00351284	0.00351284	0.00351411	0.00351411	0.00351411	0.00351411	0.00351411	0.00351411	0.00351411	0.00351411	0.00351388	0.00351388	0.00351388	0.00351388	0.00351388	0.00351388	0.00351388	0.00351388	0.00351392	0.00351392	0.00351392	0.00351392	0.00351392	0.00351392	0.00351392	0.00351392	0.00363029	0.00360056	0.00359915	0.00596209	0.00359965	0.13952	0.00432394	0.00360311	0.00360823	0.00358426	0.00358312	0.005246	0.00358352	0.000127432	0.00414446	0.00358632	0.0036124	0.00358732	0.00358613	0.00544611	0.00358655	0.162289	0.00418358	0.00358948	0.00361161	0.00358674	0.00358557	0.00538944	0.00358598	3.85085e-05	0.00417502	0.00358888	0.00361176	0.00358685	0.00358567	0.00540543	0.00358609	0.162926	0.00417689	0.003589	0.00358075	0.00358542	0.00358565	0.00325965	0.00358557	8.29696e-07	0.00347632	0.00358502	0.00358657	0.00358569	0.00358565	0.0036474	0.00358567	0.00432589	0.00360624	0.00358577	0.00358548	0.00358564	0.00358565	0.00357408	0.00358565	0.0034493	0.00358179	0.00358563	0.00373183	0.00358565	0.00358565	0.00358783	0.00358565	0.00361135	0.00358638	0.00374379	0.00370334	0.0037318	0.00375875	0.00282878	0.00374379	0.00136578	0.00316909	0.00366695	0.00356362	0.00370335	0.00372483	0.00294358	0.00371291	0.00153661	0.00323914	0.00368173	0.00358979	0.00370887	0.00373145	0.00370827	0.00371892	0.0015229	0.00322727	0.00367888	0.00358487	0.0037078	0.00373016	0.0035627	0.00371775	0.00152399	0.00322928	0.00367943	0.00374394	0.003708	0.00373041	0.00358996	0.00371798	0.0015239	0.00322894	0.00373947	0.00363946	0.00373474	0.00373327	0.00358484	0.00373468	2.08845e-06	0.0026547	0.00364815	0.00361412	0.00365576	0.00364575	0.00403659	0.00365176	3.6673e-06	0.00291012	0.00368417	0.00369193	0.00367091	0.0036625	0.00394225	0.00366765	3.667e-06	0.00287142	0.00367723	0.00367692	0.003668	0.00365929	0.00351931	0.0036646	3.667e-06	0.00287725	0.00367856	0.00367981	0.00366856	0.0036599	0.00359813	0.00366519	3.667e-06	0.00287638	0.0036783	0.00360071	0.00366845	0.00365979	0.00358331	0.00366508	3.667e-06	0.00287651	0.00364865	0.00361566	0.0036553	0.00365838	0.00358609	0.00365687	9.91213e-05	0.00317238	0.00365432	0.0036354	0.00365782	0.00365865	0.00358557	0.00365844	9.86254e-05	0.00312358	0.00365541	0.00363164	0.00365733	0.0036586	0.00358567	0.00365814	9.8628e-05	0.00313158	0.0036552	0.00363236	0.00365743	0.00365861	0.00358565	0.0036582	9.8628e-05	0.00313026	0.00365524	0.00363222	0.00365741	0.00365861	0.00358565	0.00365819	9.8628e-05	0.00313048	0.00365523	0.00363225	0.00365741	0.00365861	0.00358565	0.00365819	9.8628e-05	0.00313044	0.00365523	0.00363224	0.00365741	0.00365861	0.00358565	0.00365819	9.8628e-05	0.00313045	0.00365523	0.00363225	0.00365741	0.00365861	0.00358565	0.00365819	9.8628e-05	0.00313045	0.00365523	0.00363225	0.00365741	0.00365861	0.00358565	0.00365819	9.8628e-05	0.00313045	0.00365523	0.00363225	0.00365741	0.00365861	0.00358565	0.00365819	9.8628e-05	0.00313045	0.00365523	0.00363225	0.00365741	0.00365861	0.00358565	0.00365819	9.8628e-05	0.00313045	0.00365523	0.00363225	0.00365741	0.00365861	0.00358565	0.00365819	9.8628e-05	0.00313045	0.00365523	0.00363225	0.00365741	0.00365861	0.00358565	0.00365819	9.8628e-05	0.00313045	0.00365523	0.00363225	0.00365741	0.00365861	0.00358565	0.00365819	9.8628e-05	0.00313045	0.00365523	0.00363225	0.00365741	0.00365861	0.00358565	0.00365819	9.8628e-05	0.00313045	0.00365523	0.00363225	0.00365741	0.00365861	0.00358565	0.00365819	9.8628e-05	0.00313045	0.00365523	0.00363225	0.00365741	0.00365861	0.00358565	0.00365819	9.8628e-05	0.00313045	0.00365523	0.00363225	0.00365741	0.00365861	0.00358565	0.00365819	9.8628e-05	0.00313045	0.00365523	0.00363225	0.00365741	0.00365861	0.00358565	0.00365819	9.8628e-05	0.00313045	0.00365523	0.00363225	0.00365741	0.00365861	0.00358565	0.00365819	9.8628e-05	0.00313045	0.00365523	0	0	0	0	0	0	0	0	0.00443092	0.00443092	0.00443092	0.00443092	0.00443092	0.00443092	0.00443092	0.00443092	0.00404978	0.00404978	0.00404978	0.00404978	0.00404978	0.00404978	0.00404978	0.00404978	0.00408125	0.00408125	0.00408125	0.00408125	0.00408125	0.00408125	0.00408125	0.00408125	0.00404623	0.00404623	0.00404623	0.00404623	0.00404623	0.00404623	0.00404623	0.00404623	0.00404911	0.00404911	0.00404911	0.00404911	0.00404911	0.00404911	0.00404911	0.00404911	0.00404888	0.00404888	0.00404888	0.00404888	0.00404888	0.00404888	0.00404888	0.00404888	0.00404889	0.00404889	0.00404889	0.00404889	0.00404889	0.00404889	0.00404889	0.00404889	0.00404889	0.00404889	0.00404889	0.00404889	0.00404889	0.00404889	0.00404889	0.00404889	0.00404889	0.00404889	0.00404889	0.00404889	0.00404889	0.00404889	0.00404889	0.00404889	0.00406714	0.00406516	0.00406507	0.00442848	0.00406516	0.0238549	0.00442848	0.00406714	0.00406563	0.00406382	0.00406374	0.0043945	0.00406382	0.0160577	0.0043945	0.00406563	0.00406575	0.00406393	0.00406385	0.00439753	0.00406393	0.0187722	0.00439753	0.00406575	0.00406574	0.00406392	0.00406384	0.00439726	0.00406392	0.0177796	0.00439726	0.00406574	0.00406574	0.00406392	0.00406384	0.00439728	0.00406392	0.0181364	0.00439728	0.00406574	0.00406368	0.00406383	0.00406384	0.00403642	0.00406383	0.00305343	0.00403642	0.00406368	0.00406385	0.00406384	0.00406384	0.0040661	0.00406384	0.00414806	0.0040661	0.00406385	0.00406384	0.00406384	0.00406384	0.00406365	0.00406384	0.0040569	0.00406365	0.00406384	0.00409318	0.00406384	0.00406384	0.00406386	0.00406384	0.00406441	0.00406386	0.00409318	0.00409074	0.00409318	0.00409608	0.00390474	0.00409318	0.00308104	0.00390474	0.00407447	0.00407467	0.00409074	0.0040934	0.00391738	0.00409074	0.00314323	0.00391738	0.00407601	0.004076	0.00409094	0.00409362	0.00408903	0.00409094	0.00313926	0.00391637	0.00407589	0.00407589	0.00409093	0.0040936	0.00407481	0.00409093	0.00313951	0.00391645	0.0040759	0.00409425	0.00409093	0.0040936	0.00407598	0.00409093	0.0031395	0.00391645	0.00409425	0.00407803	0.00409395	0.00409391	0.00407589	0.00409395	0.000116914	0.00346172	0.00407803	0.00407637	0.004079	0.00407774	0.00415809	0.004079	0.000142871	0.00356435	0.0040845	0.00408464	0.00408024	0.00407908	0.00415116	0.00408024	0.000142796	0.00355693	0.00408396	0.00408395	0.00408014	0.00407897	0.00406315	0.00408014	0.000142796	0.00355746	0.00408401	0.00408401	0.00408015	0.00407898	0.00407042	0.00408015	0.000142796	0.00355742	0.004084	0.00407484	0.00408015	0.00407898	0.00406982	0.00408015	0.000142796	0.00355743	0.00407484	0.0040756	0.00407864	0.00407883	0.00406987	0.00407864	0.000740647	0.00378387	0.0040756	0.00407704	0.00407877	0.00407884	0.00406986	0.00407877	0.000731682	0.00376651	0.00407704	0.00407692	0.00407875	0.00407884	0.00406986	0.00407875	0.000731816	0.00376784	0.00407692	0.00407693	0.00407876	0.00407884	0.00406986	0.00407876	0.000731814	0.00376774	0.00407693	0.00407693	0.00407876	0.00407884	0.00406986	0.00407876	0.000731814	0.00376774	0.00407693	0.00407693	0.00407876	0.00407884	0.00406986	0.00407876	0.000731814	0.00376774	0.00407693	0.00407693	0.00407876	0.00407884	0.00406986	0.00407876	0.000731814	0.00376774	0.00407693	0.00407693	0.00407876	0.00407884	0.00406986	0.00407876	0.000731814	0.00376774	0.00407693	0.00407693	0.00407876	0.00407884	0.00406986	0.00407876	0.000731814	0.00376774	0.00407693	0.00407693	0.00407876	0.00407884	0.00406986	0.00407876	0.000731814	0.00376774	0.00407693	0.00407693	0.00407876	0.00407884	0.00406986	0.00407876	0.000731814	0.00376774	0.00407693	0.00407693	0.00407876	0.00407884	0.00406986	0.00407876	0.000731814	0.00376774	0.00407693	0.00407693	0.00407876	0.00407884	0.00406986	0.00407876	0.000731814	0.00376774	0.00407693	0.00407693	0.00407876	0.00407884	0.00406986	0.00407876	0.000731814	0.00376774	0.00407693	0.00407693	0.00407876	0.00407884	0.00406986	0.00407876	0.000731814	0.00376774	0.00407693	0.00407693	0.00407876	0.00407884	0.00406986	0.00407876	0.000731814	0.00376774	0.00407693	0.00407693	0.00407876	0.00407884	0.00406986	0.00407876	0.000731814	0.00376774	0.00407693	0.00407693	0.00407876	0.00407884	0.00406986	0.00407876	0.000731814	0.00376774	0.00407693	0.00407693	0.00407876	0.00407884	0.00406986	0.00407876	0.000731814	0.00376774	0.00407693	0.00407693	0.00407876	0.00407884	0.00406986	0.00407876	0.000731814	0.00376774	0.00407693	0	0	0	0	0	0	0	0	0.00443092	0.00443092	0.00443092	0.00443092	0.00443092	0.00443092	0.00443092	0.00443092	0.00408402	0.00408402	0.00408402	0.00408402	0.00408402	0.00408402	0.00408402	0.00408402	0.00411017	0.00411017	0.00411017	0.00411017	0.00411017	0.00411017	0.00411017	0.00411017	0.00410498	0.00410498	0.00410498	0.00410498	0.00410498	0.00410498	0.00410498	0.00410498	0.00410537	0.00410537	0.00410537	0.00410537	0.00410537	0.00410537	0.00410537	0.00410537	0.00410534	0.00410534	0.00410534	0.00410534	0.00410534	0.00410534	0.00410534	0.00410534	0.00410535	0.00410535	0.00410535	0.00410535	0.00410535	0.00410535	0.00410535	0.00410535	0.00410535	0.00410535	0.00410535	0.00410535	0.00410535	0.00410535	0.00410535	0.00410535	0.00410535	0.00410535	0.00410535	0.00410535	0.00410535	0.00410535	0.00410535	0.00410535	0.00410702	0.00410696	0.00410695	0.00414247	0.00410696	0.00680102	0.00420651	0.00410752	0.0041069	0.00410683	0.00410683	0.00413964	0.00410684	0.00647269	0.00419869	0.00410736	0.00410691	0.00410684	0.00410684	0.00413986	0.00410685	0.00651182	0.0041993	0.00410737	0.00410691	0.00410684	0.00410684	0.00413984	0.00410685	0.00650715	0.00419925	0.00410737	0.00410691	0.00410684	0.00410684	0.00413984	0.00410685	0.0065077	0.00419925	0.00410737	0.00410683	0.00410684	0.00410684	0.00410435	0.00410684	0.00392933	0.00409986	0.0041068	0.00410684	0.00410684	0.00410684	0.00410703	0.00410684	0.00412028	0.00410737	0.00410684	0.00410684	0.00410684	0.00410684	0.00410683	0.00410684	0.00410582	0.0041068	0.00410684	0.00410987	0.00410684	0.00410684	0.00410684	0.00410684	0.00410692	0.00410684	0.00410975	0.00410964	0.00410987	0.00411004	0.0040905	0.00410975	0.00391777	0.0040774	0.00410662	0.0041087	0.00410964	0.0041098	0.00409173	0.00410953	0.00393143	0.00407961	0.00410686	0.00410878	0.00410966	0.00410982	0.00411006	0.00410954	0.00393045	0.00407945	0.00410684	0.00410877	0.00410966	0.00410982	0.00410867	0.00410954	0.00393052	0.00407946	0.00410684	0.00410987	0.00410966	0.00410982	0.00410878	0.00410954	0.00393051	0.00407946	0.00410987	0.00410827	0.00410984	0.00410983	0.00410877	0.00410984	0.00149947	0.00391975	0.00410819	0.00410829	0.00410831	0.00410823	0.00411697	0.00410836	0.00160575	0.00394546	0.00410881	0.00410877	0.00410842	0.00410835	0.00411635	0.00410847	0.0016026	0.00394359	0.00410877	0.00410873	0.00410841	0.00410834	0.00410716	0.00410846	0.00160269	0.00394373	0.00410877	0.00410873	0.00410841	0.00410834	0.00410786	0.00410846	0.00160269	0.00394372	0.00410877	0.00410818	0.00410841	0.00410834	0.0041078	0.00410846	0.00160269	0.00394372	0.00410725	0.00410822	0.00410833	0.00410833	0.00410781	0.00410832	0.00259539	0.00402326	0.00410737	0.00410827	0.00410833	0.00410834	0.00410781	0.00410833	0.00254833	0.00401737	0.00410784	0.00410827	0.00410833	0.00410834	0.00410781	0.00410833	0.00255054	0.00401781	0.0041078	0.00410827	0.00410833	0.00410834	0.00410781	0.00410833	0.00255044	0.00401778	0.00410781	0.00410827	0.00410833	0.00410834	0.00410781	0.00410833	0.00255045	0.00401778	0.00410781	0.00410827	0.00410833	0.00410834	0.00410781	0.00410833	0.00255045	0.00401778	0.00410781	0.00410827	0.00410833	0.00410834	0.00410781	0.00410833	0.00255045	0.00401778	0.00410781	0.00410827	0.00410833	0.00410834	0.00410781	0.00410833	0.00255045	0.00401778	0.00410781	0.00410827	0.00410833	0.00410834	0.00410781	0.00410833	0.00255045	0.00401778	0.00410781	0.00410827	0.00410833	0.00410834	0.00410781	0.00410833	0.00255045	0.00401778	0.00410781	0.00410827	0.00410833	0.00410834	0.00410781	0.00410833	0.00255045	0.00401778	0.00410781	0.00410827	0.00410833	0.00410834	0.00410781	0.00410833	0.00255045	0.00401778	0.00410781	0.00410827	0.00410833	0.00410834	0.00410781	0.00410833	0.00255045	0.00401778	0.00410781	0.00410827	0.00410833	0.00410834	0.00410781	0.00410833	0.00255045	0.00401778	0.00410781	0.00410827	0.00410833	0.00410834	0.00410781	0.00410833	0.00255045	0.00401778	0.00410781	0.00410827	0.00410833	0.00410834	0.00410781	0.00410833	0.00255045	0.00401778	0.00410781	0.00410827	0.00410833	0.00410834	0.00410781	0.00410833	0.00255045	0.00401778	0.00410781	0.00410827	0.00410833	0.00410834	0.00410781	0.00410833	0.00255045	0.00401778	0.00410781	0.00410827	0.00410833	0.00410834	0.00410781	0.00410833	0.00255045	0.00401778	0.00410781	0.00410827	0.00410833	0.00410834	0.00410781	0.00410833	0.00255045	0.00401778	0.00410781	0	0	0	0	0	0	0	0	0.00443092	0.00443092	0.00443092	0.00443092	0.00443092	0.00443092	0.00443092	0.00443092	0.00474295	0.00474295	0.00474295	0.00474295	0.00474295	0.00474295	0.00474295	0.00474295	0.00476574	0.00476574	0.00476574	0.00476574	0.00476574	0.00476574	0.00476574	0.00476574	0.00474474	0.00474474	0.00474474	0.00474474	0.00474474	0.00474474	0.00474474	0.00474474	0.0047432	0.0047432	0.0047432	0.0047432	0.0047432	0.0047432	0.0047432	0.0047432	0.00474309	0.00474309	0.00474309	0.00474309	0.00474309	0.00474309	0.00474309	0.00474309	0.00474309	0.00474309	0.00474309	0.00474309	0.00474309	0.00474309	0.00474309	0.00474309	0.00474309	0.00474309	0.00474309	0.00474309	0.00474309	0.00474309	0.00474309	0.00474309	0.00474309	0.00474309	0.00474309	0.00474309	0.00474309	0.00474309	0.00474309	0.00474309	0.0138906	0.00548087	0.00476575	0.00484338	0.00475458	0.00475458	0.00475442	0.0047544	0.0159626	0.00554327	0.0047674	0.00485084	0.00475542	0.00475542	0.00475525	0.00475523	0.0164727	0.00554858	0.00476753	0.0048514	0.00475548	0.00475548	0.00475531	0.00475529	0.0166006	0.00554903	0.00476753	0.00485144	0.00475549	0.00475549	0.00475532	0.00475529	0.0166329	0.00554907	0.00476754	0.00485144	0.00475549	0.00475549	0.00475532	0.00475529	0.00570628	0.00481361	0.00475619	0.00476232	0.00475531	0.00475531	0.00475529	0.00475529	0.00482524	0.00475955	0.00475536	0.0047558	0.00475529	0.00475529	0.00475529	0.00475529	0.0047604	0.0047556	0.0047553	0.00475533	0.00475529	0.00475529	0.00475529	0.00475529	0.00455499	0.00475531	0.00475529	0.0047553	0.00475529	0.00475529	0.00475529	0.00477428	0.00454064	0.00455463	0.00474008	0.00469649	0.00477428	0.00477317	0.00477669	0.00477919	0.00401285	0.00454061	0.00473897	0.00469224	0.00477567	0.00477448	0.00477826	0.00477955	0.00398043	0.00453963	0.00473889	0.00402221	0.00477577	0.00477458	0.00477837	0.00477958	0.00397845	0.00453957	0.00473888	0.003981	0.00477578	0.00477459	0.00477838	0.00477958	0.00171757	0.00453956	0.00473888	0.00397848	0.00477578	0.00477459	0.00477838	0.00477978	0.00169504	0.00358247	0.0047541	0.00397833	0.00477916	0.00477907	0.00477966	0.00477028	0.000537938	0.00360715	0.00476283	0.00400317	0.00476989	0.00477044	0.00476904	0.00476784	0.00056217	0.00360852	0.00476347	0.0040047	0.00476922	0.0047698	0.00476826	0.00476766	0.00056238	0.00360859	0.00476352	0.00432544	0.00476916	0.00476976	0.00476821	0.00476765	0.000562382	0.0036086	0.00476352	0.0043468	0.00476916	0.00476976	0.0047682	0.00476765	0.00085662	0.0036086	0.00476352	0.00434823	0.00476916	0.00476976	0.0047682	0.00476756	0.000860515	0.00406224	0.0047559	0.00434833	0.00476748	0.00476752	0.00476756	0.00476755	0.0015272	0.00409065	0.00475534	0.00434833	0.00476735	0.00476736	0.00476751	0.00476754	0.00154296	0.00409244	0.0047553	0.00434833	0.00476734	0.00476734	0.00476751	0.00476754	0.00154334	0.00409255	0.00475529	0.00434833	0.00476734	0.00476734	0.00476751	0.00476754	0.00154335	0.00409256	0.00475529	0.00434833	0.00476734	0.00476734	0.00476751	0.00476754	0.00154335	0.00409256	0.00475529	0.00434833	0.00476734	0.00476734	0.00476751	0.00476754	0.00154335	0.00409256	0.00475529	0.00434833	0.00476734	0.00476734	0.00476751	0.00476754	0.00154335	0.00409256	0.00475529	0.00434833	0.00476734	0.00476734	0.00476751	0.00476754	0.00154335	0.00409256	0.00475529	0.00434833	0.00476734	0.00476734	0.00476751	0.00476754	0.00154335	0.00409256	0.00475529	0.00434833	0.00476734	0.00476734	0.00476751	0.00476754	0.00154335	0.00409256	0.00475529	0.00434833	0.00476734	0.00476734	0.00476751	0.00476754	0.00154335	0.00409256	0.00475529	0.00434833	0.00476734	0.00476734	0.00476751	0.00476754	0.00154335	0.00409256	0.00475529	0.00434833	0.00476734	0.00476734	0.00476751	0.00476754	0.00154335	0.00409256	0.00475529	0.00434833	0.00476734	0.00476734	0.00476751	0.00476754	0.00154335	0.00409256	0.00475529	0.00434833	0.00476734	0.00476734	0.00476751	0.00476754	0.00154335	0.00409256	0.00475529	0.00434833	0.00476734	0.00476734	0.00476751	0.00476754	0.00154335	0.00409256	0.00475529	0.00434833	0.00476734	0.00476734	0.00476751	0.00476754	0.00154335	0.00409256	0.00475529	0.00434833	0.00476734	0.00476734	0.00476751	0.00476754	0.00154335	0.00409256	0.00475529	0.00434833	0.00476734	0.00476734	0.00476751	0.00476754	0.00154335	0.00409256	0.00475529	0.00434833	0.00476734	0.00476734	0.00476751	0.00476754	0	0	0	0	0	0	0	0	0.00443092	0.00443092	0.00443092	0.00443092	0.00443092	0.00443092	0.00443092	0.00443092	0.00415638	0.00415638	0.00415638	0.00415638	0.00415638	0.00415638	0.00415638	0.00415638	0.00417288	0.00417288	0.00417288	0.00417288	0.00417288	0.00417288	0.00417288	0.00417288	0.00397673	0.00397673	0.00397673	0.00397673	0.00397673	0.00397673	0.00397673	0.00397673	0.00398801	0.00398801	0.00398801	0.00398801	0.00398801	0.00398801	0.00398801	0.00398801	0.00398736	0.00398736	0.00398736	0.00398736	0.00398736	0.00398736	0.00398736	0.00398736	0.0039874	0.0039874	0.0039874	0.0039874	0.0039874	0.0039874	0.0039874	0.0039874	0.0039874	0.0039874	0.0039874	0.0039874	0.0039874	0.0039874	0.0039874	0.0039874	0.0039874	0.0039874	0.0039874	0.0039874	0.0039874	0.0039874	0.0039874	0.0039874	0.15546	0.00676323	0.00411939	0.00490604	0.00408567	0.00408857	0.00408464	0.00408408	0.0200665	0.00649818	0.00411155	0.00484145	0.00407988	0.0040826	0.00407891	0.00407838	0.127248	0.00652304	0.00411201	0.00484596	0.00408022	0.00408295	0.00407924	0.00407872	0.0299036	0.0065207	0.00411199	0.00484565	0.0040802	0.00408293	0.00407922	0.0040787	0.112233	0.00652092	0.00411199	0.00484567	0.0040802	0.00408293	0.00407922	0.0040787	0.000852997	0.00393736	0.00407673	0.00403377	0.0040786	0.00407844	0.00407866	0.00407869	0.00427313	0.00408702	0.00407881	0.00408134	0.0040787	0.00407871	0.00407869	0.00407869	0.00406726	0.0040782	0.00407868	0.00407854	0.00407869	0.00407869	0.00407869	0.00407869	0.00321898	0.00407872	0.00407869	0.0040787	0.00407869	0.00407869	0.00407869	0.00424484	0.00325868	0.00321845	0.00407869	0.0036052	0.00424484	0.00420579	0.00425848	0.00426524	0.00157473	0.00325871	0.00407869	0.00362994	0.00423468	0.00419808	0.00424744	0.00426399	0.00161358	0.00325681	0.00407869	0.00156629	0.0042353	0.00419854	0.00424812	0.00426407	0.00161268	0.0032569	0.00407869	0.00161378	0.00423526	0.00419852	0.00424808	0.00426406	0.000124225	0.0032569	0.00407869	0.00161267	0.00423526	0.00419852	0.00424808	0.00426708	0.000142955	0.00157477	0.00420579	0.0016127	0.00426583	0.00426205	0.0042672	0.00418255	2.54293e-06	0.00181688	0.00419808	0.00171556	0.00417967	0.00419331	0.004175	0.00417293	3.66757e-06	0.00181053	0.00419854	0.00171301	0.00418488	0.00419748	0.00418057	0.00417351	3.66751e-06	0.0018107	0.00419852	0.00260779	0.00418456	0.00419722	0.00418023	0.00417347	3.66751e-06	0.00181069	0.00419852	0.00257426	0.00418458	0.00419724	0.00418025	0.00417347	1.3224e-05	0.00181069	0.00419852	0.00257551	0.00418458	0.00419724	0.00418025	0.004172	1.32221e-05	0.00260411	0.00413459	0.00257547	0.00416956	0.00416584	0.00417087	0.00417209	9.91215e-05	0.0025744	0.00413841	0.00257547	0.00417046	0.00416773	0.00417143	0.00417193	9.89981e-05	0.00257551	0.00413818	0.00257547	0.0041704	0.00416761	0.0041714	0.00417194	9.89983e-05	0.00257547	0.0041382	0.00257547	0.00417041	0.00416762	0.0041714	0.00417194	9.89983e-05	0.00257547	0.0041382	0.00257547	0.00417041	0.00416762	0.0041714	0.00417194	9.89983e-05	0.00257547	0.0041382	0.00257547	0.00417041	0.00416762	0.0041714	0.00417194	9.89983e-05	0.00257547	0.0041382	0.00257547	0.00417041	0.00416762	0.0041714	0.00417194	9.89983e-05	0.00257547	0.0041382	0.00257547	0.00417041	0.00416762	0.0041714	0.00417194	9.89983e-05	0.00257547	0.0041382	0.00257547	0.00417041	0.00416762	0.0041714	0.00417194	9.89983e-05	0.00257547	0.0041382	0.00257547	0.00417041	0.00416762	0.0041714	0.00417194	9.89983e-05	0.00257547	0.0041382	0.00257547	0.00417041	0.00416762	0.0041714	0.00417194	9.89983e-05	0.00257547	0.0041382	0.00257547	0.00417041	0.00416762	0.0041714	0.00417194	9.89983e-05	0.00257547	0.0041382	0.00257547	0.00417041	0.00416762	0.0041714	0.00417194	9.89983e-05	0.00257547	0.0041382	0.00257547	0.00417041	0.00416762	0.0041714	0.00417194	9.89983e-05	0.00257547	0.0041382	0.00257547	0.00417041	0.00416762	0.0041714	0.00417194	9.89983e-05	0.00257547	0.0041382	0.00257547	0.00417041	0.00416762	0.0041714	0.00417194	9.89983e-05	0.00257547	0.0041382	0.00257547	0.00417041	0.00416762	0.0041714	0.00417194	9.89983e-05	0.00257547	0.0041382	0.00257547	0.00417041	0.00416762	0.0041714	0.00417194	9.89983e-05	0.00257547	0.0041382	0.00257547	0.00417041	0.00416762	0.0041714	0.00417194	9.89983e-05	0.00257547	0.0041382	0.00257547	0.00417041	0.00416762	0.0041714	0.00417194	0	0	0	0	0	0	0	0	0.00443092	0.00443092	0.00443092	0.00443092	0.00443092	0.00443092	0.00443092	0.00443092	0.00369053	0.00369053	0.00369053	0.00369053	0.00369053	0.00369053	0.00369053	0.00369053	0.00380506	0.00380506	0.00380506	0.00380506	0.00380506	0.00380506	0.00380506	0.00380506	0.00284824	0.00284824	0.00284824	0.00284824	0.00284824	0.00284824	0.00284824	0.00284824	0.00296308	0.00296308	0.00296308	0.00296308	0.00296308	0.00296308	0.00296308	0.00296308	0.00294906	0.00294906	0.00294906	0.00294906	0.00294906	0.00294906	0.00294906	0.00294906	0.00295076	0.00295076	0.00295076	0.00295076	0.00295076	0.00295076	0.00295076	0.00295076	0.00295056	0.00295056	0.00295056	0.00295056	0.00295056	0.00295056	0.00295056	0.00295056	0.00295058	0.00295058	0.00295058	0.00295058	0.00295058	0.00295058	0.00295058	0.00295058	0.916157	0.00996647	0.00346612	0.00996647	0.00341049	0.00346612	0.00341049	0.00340249	4.04356e-16	0.00747127	0.00339312	0.00747127	0.00334634	0.00339312	0.00334634	0.00333959	0.925082	0.00827825	0.00340337	0.00827825	0.00335521	0.00340337	0.00335521	0.00334828	2.79367e-16	0.00800822	0.00340193	0.00800822	0.00335398	0.00340193	0.00335398	0.00334707	0.925082	0.00809759	0.00340213	0.00809759	0.00335416	0.00340213	0.00335416	0.00334724	8.72833e-20	0.00275076	0.00333951	0.00275076	0.00334614	0.00333951	0.00334614	0.00334709	0.00384308	0.00343055	0.00334816	0.00343055	0.00334725	0.00334816	0.00334725	0.00334711	0.00327925	0.0033356	0.00334696	0.0033356	0.00334709	0.00334696	0.00334709	0.00334711	0.00162301	0.0033487	0.00334713	0.0033487	0.00334711	0.00334713	0.00334711	0.00424159	0.00173809	0.00161836	0.00374926	0.00161836	0.00424159	0.00374926	0.00424159	0.00425444	0.000133263	0.00173843	0.00368754	0.00173843	0.00408791	0.00368754	0.00408791	0.00425219	0.000142424	0.00172982	0.00369694	0.000133261	0.00411391	0.00369694	0.00411391	0.00425258	0.00014237	0.00173043	0.00369551	0.000142424	0.0041095	0.00369551	0.0041095	0.00425251	2.53322e-06	0.00173039	0.00369573	0.00014237	0.00411025	0.00369573	0.00411025	0.00428322	3.66732e-06	0.000549361	0.00422642	0.00014237	0.00429129	0.00422642	0.00429129	0.00380018	7.21273e-10	0.00083013	0.00390695	0.000204904	0.00378379	0.00390695	0.00378379	0.00380273	2.60112e-09	0.000820538	0.0039588	0.000204375	0.00386388	0.0039588	0.00386388	0.00380233	2.60112e-09	0.000820864	0.00395034	0.000736546	0.00385113	0.00395034	0.00385113	0.0038024	2.60112e-09	0.000820853	0.00395172	0.000720496	0.00385316	0.00395172	0.00385316	0.00380239	1.95013e-08	0.000820853	0.00395149	0.000720975	0.00385284	0.00395149	0.00385284	0.00378873	1.95013e-08	0.00145676	0.00369507	0.00072096	0.00377065	0.00369507	0.00377065	0.00379087	1.39052e-06	0.00141894	0.00373439	0.000720961	0.00378346	0.00373439	0.00378346	0.00378919	1.39044e-06	0.00142116	0.00372833	0.000720961	0.00378146	0.00372833	0.00378146	0.00378945	1.39044e-06	0.00142103	0.00372927	0.000720961	0.00378177	0.00372927	0.00378177	0.00378941	1.39044e-06	0.00142104	0.00372912	0.000720961	0.00378172	0.00372912	0.00378172	0.00378942	1.39044e-06	0.00142104	0.00372914	0.000720961	0.00378173	0.00372914	0.00378173	0.00378942	1.39044e-06	0.00142104	0.00372914	0.000720961	0.00378173	0.00372914	0.00378173	0.00378942	1.39044e-06	0.00142104	0.00372914	0.000720961	0.00378173	0.00372914	0.00378173	0.00378942	1.39044e-06	0.00142104	0.00372914	0.000720961	0.00378173	0.00372914	0.00378173	0.00378942	1.39044e-06	0.00142104	0.00372914	0.000720961	0.00378173	0.00372914	0.00378173	0.00378942	1.39044e-06	0.00142104	0.00372914	0.000720961	0.00378173	0.00372914	0.00378173	0.00378942	1.39044e-06	0.00142104	0.00372914	0.000720961	0.00378173	0.00372914	0.00378173	0.00378942	1.39044e-06	0.00142104	0.00372914	0.000720961	0.00378173	0.00372914	0.00378173	0.00378942	1.39044e-06	0.00142104	0.00372914	0.000720961	0.00378173	0.00372914	0.00378173	0.00378942	1.39044e-06	0.00142104	0.00372914	0.000720961	0.00378173	0.00372914	0.00378173	0.00378942	1.39044e-06	0.00142104	0.00372914	0.000720961	0.00378173	0.00372914	0.00378173	0.00378942	1.39044e-06	0.00142104	0.00372914	0.000720961	0.00378173	0.00372914	0.00378173	0.00378942	1.39044e-06	0.00142104	0.00372914	0.000720961	0.00378173	0.00372914	0.00378173	0.00378942	1.39044e-06	0.00142104	0.00372914	0.000720961	0.00378173	0.00372914	0.00378173	0.00378942	1.39044e-06	0.00142104	0.00372914	0.000720961	0.00378173	0.00372914	0.00378173	0.00378942	0	0	0	0	0	0	0	0	0.00443092	0.00443092	0.00443092	0.00443092	0.00443092	0.00443092	0.00443092	0.00443092	0.00600979	0.00600979	0.00600979	0.00600979	0.00600979	0.00600979	0.00600979	0.00600979	0.00669839	0.00669839	0.00669839	0.00669839	0.00669839	0.00669839	0.00669839	0.00669839	0.00255855	0.00255855	0.00255855	0.00255855	0.00255855	0.00255855	0.00255855	0.00255855	0.0019229	0.0019229	0.0019229	0.0019229	0.0019229	0.0019229	0.0019229	0.0019229	0.00184036	0.00184036	0.00184036	0.00184036	0.00184036	0.00184036	0.00184036	0.00184036	0.00182991	0.00182991	0.00182991	0.00182991	0.00182991	0.00182991	0.00182991	0.00182991	0.00182859	0.00182859	0.00182859	0.00182859	0.00182859	0.00182859	0.00182859	0.00182859	0.00182843	0.00182843	0.00182843	0.00182843	0.00182843	0.00182843	0.00182843	0.00182843	0.989762	0.0120793	0.00310594	0.120128	0.0030586	0.00364342	0.00310594	0.00303353	1	0.0242375	0.0033918	0.997951	0.00332924	0.00412857	0.0033918	0.00329627	1	0.0544408	0.00345927	1	0.00339191	0.00426881	0.00345927	0.00335649	1	0.317282	0.00347539	1	0.00340659	0.00431022	0.00347539	0.00337045	1	1	0.00347925	1	0.00341004	0.00432253	0.00347925	0.00337369	1	1	0.00339775	1	0.00338158	0.00360102	0.00339775	0.00337313	1	1	0.00337872	1	0.00337496	0.00342638	0.00337872	0.00337299	1	1	0.0033743	1	0.00337342	0.00338539	0.0033743	0.00337296	1	1	0.00337327	1	0.00337306	0.00337585	0.00337327	0.0077956	1	1	0.00641446	1	0.00779566	0.00337363	0.00696262	0.01193	1	1	0.00790373	1	0.0105548	0.00337311	0.00890646	0.0158154	1	1	0.00875348	1	0.0127449	0.00337299	0.0101747	0.0205893	1	1	0.00927828	1	0.014798	0.00337296	0.0110968	0.0284128	1	1	0.00961785	1	0.0170166	0.00337296	0.0118187	0.0498391	1	1	0.0135103	1	0.0230154	0.00641432	0.0156961	0.131536	1	1	0.0128122	1	0.0228734	0.00790366	0.0142787	0.975954	1	1	0.0122158	1	0.0226551	0.00875344	0.012963	1	1	1	0.0117282	1	0.0223232	0.00927826	0.0118492	1	1	1	0.0113437	1	0.0218278	0.00961783	0.0109805	1	1	1	0.0110494	1	0.0211083	0.00984407	0.010347	1	1	1	0.00924151	1	0.018636	0.00725884	0.00880727	1	1	1	0.00816445	1	0.0157539	0.00607788	0.00792487	1	1	1	0.00758296	1	0.0129443	0.00560398	0.00745931	1	1	1	0.00728631	1	0.0106833	0.00542431	0.00722472	1	1	1	0.00713942	1	0.00915123	0.0053577	0.0071093	1	1	1	0.0070678	1	0.008239	0.00533321	0.00705319	1	1	1	0.00703313	1	0.00773927	0.00532423	0.00702608	1	1	1	0.0070164	1	0.00747839	0.00532095	0.00701301	1	1	1	0.00700835	1	0.00734568	0.00531975	0.00700672	1	1	1	0.00700448	1	0.00727907	0.00531931	0.00700369	1	1	1	0.00700261	1	0.00724587	0.00531915	0.00700224	1	1	1	0.00700172	1	0.00722938	0.00531909	0.00700154	1	1	1	0.00700129	1	0.00722119	0.00531907	0.0070012	1	1	1	0.00700108	1	0.00721714	0.00531906	0.00700104	1	1	1	0.00700098	1	0.00721513	0.00531906	0.00700096	1	1	1	0.00700093	1	0.00721414	0.00531905	0.00700092	1	1	1	0.00700091	1	0.00721365	0.00531905	0.00700091	1	1	1	0.0070009	1	0.0072134	0.00531905	0.0070009	1	1	1	0.0070009	1	0.00721328	0.00531905	0.0070009	1	1	1	0.00700089	1	0.00721322	0.00531905	0.00700089	1	0	0	0	0	0	0	0	0	0.00443092	0.00443092	0.00443092	0.00443092	0.00443092	0.00443092	0.00443092	0.00443092	0.00415979	0.00415979	0.00415979	0.00415979	0.00415979	0.00415979	0.00415979	0.00415979	0.00417589	0.00417589	0.00417589	0.00417589	0.00417589	0.00417589	0.00417589	0.00417589	0.000481944	0.000481944	0.000481944	0.000481944	0.000481944	0.000481944	0.000481944	0.000481944	0.000508095	0.000508095	0.000508095	0.000508095	0.000508095	0.000508095	0.000508095	0.000508095	0.000507906	0.000507906	0.000507906	0.000507906	0.000507906	0.000507906	0.000507906	0.000507906	0.000507907	0.000507907	0.000507907	0.000507907	0.000507907	0.000507907	0.000507907	0.000507907	0.000507907	0.000507907	0.000507907	0.000507907	0.000507907	0.000507907	0.000507907	0.000507907	0.000507907	0.000507907	0.000507907	0.000507907	0.000507907	0.000507907	0.000507907	0.000507907	0.827467	0.00439897	0.00152428	0.827467	0.00152428	0.00439897	0.00172566	0.00149977	3.47333e-05	0.00416168	0.0015023	3.47333e-05	0.0015023	0.00416168	0.0016959	0.00147866	0.828432	0.00417578	0.00150277	0.828432	0.00150277	0.00417578	0.00169662	0.0014791	3.4257e-05	0.00417494	0.00150276	3.4257e-05	0.00150276	0.00417494	0.0016966	0.00147909	0.828433	0.00417499	0.00150276	0.828433	0.00150276	0.00417499	0.0016966	0.00147909	1.07032e-08	0.00141979	0.00147506	1.07032e-08	0.00147506	0.00141979	0.00147098	0.00147556	0.00150708	0.00147681	0.00147565	0.00150708	0.00147565	0.00147681	0.00147573	0.00147564	0.00147497	0.00147561	0.00147563	0.00147497	0.00147563	0.00147561	0.00147563	0.00147563	0.000794498	0.00147564	0.00147563	0.00147565	0.00147563	0.00147564	0.00147563	0.00881139	0.000802267	0.000794491	0.00792992	6.37706e-06	0.00881139	0.000358323	0.00463875	0.00964682	7.35052e-07	0.000802267	0.00723528	6.51258e-06	0.00794016	0.000364097	0.00443434	0.00953325	7.43533e-07	0.000802178	0.00730704	7.43472e-07	0.00803898	0.000364067	0.00444728	0.00954861	7.43533e-07	0.000802179	0.0072996	7.43533e-07	0.00802771	0.000364067	0.00444645	0.00954653	6.51311e-06	0.000802179	0.00730037	7.43533e-07	0.008029	0.000364067	0.00444651	0.0111262	8.8786e-06	0.0014899	0.011261	7.43533e-07	0.0111454	0.00149926	0.00916799	0.00446487	1.74623e-09	0.00201025	0.00460594	1.13186e-05	0.00437578	0.00299066	0.00484637	0.00450789	5.77176e-08	0.00199537	0.00506388	1.13169e-05	0.00481882	0.00292769	0.005154	0.00450513	5.77176e-08	0.00199579	0.00503097	3.34938e-05	0.00478851	0.00293032	0.00513147	0.00450531	5.77176e-08	0.00199578	0.00503333	3.34831e-05	0.00479057	0.00293021	0.00513312	0.0045053	1.95013e-08	0.00199578	0.00503316	3.34831e-05	0.00479043	0.00293021	0.005133	0.00417137	1.95013e-08	0.00146471	0.00404842	3.34831e-05	0.00406245	0.00144528	0.00357185	0.00419127	1.39052e-06	0.00147587	0.00410564	3.34831e-05	0.00410482	0.00147627	0.00365226	0.00416408	1.3905e-06	0.00147563	0.00410229	3.34831e-05	0.00410234	0.00147562	0.00364807	0.00416569	1.3905e-06	0.00147564	0.00410249	3.34831e-05	0.00410249	0.00147564	0.00364829	0.0041656	1.3905e-06	0.00147563	0.00410248	3.34831e-05	0.00410248	0.00147563	0.00364828	0.0041656	1.3905e-06	0.00147563	0.00410248	3.34831e-05	0.00410248	0.00147563	0.00364828	0.0041656	1.3905e-06	0.00147563	0.00410248	3.34831e-05	0.00410248	0.00147563	0.00364828	0.0041656	1.3905e-06	0.00147563	0.00410248	3.34831e-05	0.00410248	0.00147563	0.00364828	0.0041656	1.3905e-06	0.00147563	0.00410248	3.34831e-05	0.00410248	0.00147563	0.00364828	0.0041656	1.3905e-06	0.00147563	0.00410248	3.34831e-05	0.00410248	0.00147563	0.00364828	0.0041656	1.3905e-06	0.00147563	0.00410248	3.34831e-05	0.00410248	0.00147563	0.00364828	0.0041656	1.3905e-06	0.00147563	0.00410248	3.34831e-05	0.00410248	0.00147563	0.00364828	0.0041656	1.3905e-06	0.00147563	0.00410248	3.34831e-05	0.00410248	0.00147563	0.00364828	0.0041656	1.3905e-06	0.00147563	0.00410248	3.34831e-05	0.00410248	0.00147563	0.00364828	0.0041656	1.3905e-06	0.00147563	0.00410248	3.34831e-05	0.00410248	0.00147563	0.00364828	0.0041656	1.3905e-06	0.00147563	0.00410248	3.34831e-05	0.00410248	0.00147563	0.00364828	0.0041656	1.3905e-06	0.00147563	0.00410248	3.34831e-05	0.00410248	0.00147563	0.00364828	0.0041656	1.3905e-06	0.00147563	0.00410248	3.34831e-05	0.00410248	0.00147563	0.00364828	0.0041656	1.3905e-06	0.00147563	0.00410248	3.34831e-05	0.00410248	0.00147563	0.00364828	0.0041656	1.3905e-06	0.00147563	0.00410248	3.34831e-05	0.00410248	0.00147563	0.00364828	0.0041656	0	0	0	0	0	0	0	0	0.00443092	0.00443092	0.00443092	0.00443092	0.00443092	0.00443092	0.00443092	0.00443092	0.00470607	0.00470607	0.00470607	0.00470607	0.00470607	0.00470607	0.00470607	0.00470607	0.00472371	0.00472371	0.00472371	0.00472371	0.00472371	0.00472371	0.00472371	0.00472371	0.000293677	0.000293677	0.000293677	0.000293677	0.000293677	0.000293677	0.000293677	0.000293677	0.000276438	0.000276438	0.000276438	0.000276438	0.000276438	0.000276438	0.000276438	0.000276438	0.000276373	0.000276373	0.000276373	0.000276373	0.000276373	0.000276373	0.000276373	0.000276373	0.000276373	0.000276373	0.000276373	0.000276373	0.000276373	0.000276373	0.000276373	0.000276373	0.000276373	0.000276373	0.000276373	0.000276373	0.000276373	0.000276373	0.000276373	0.000276373	0.000276373	0.000276373	0.000276373	0.000276373	0.000276373	0.000276373	0.000276373	0.000276373	0.0475144	0.00184191	0.00111971	0.97247	0.00113708	0.0475144	0.00184191	0.00111971	0.086843	0.00188165	0.00113267	1	0.00115051	0.086843	0.00188165	0.00113267	0.139962	0.00188267	0.00113287	1	0.00115072	0.139962	0.00188267	0.00113287	0.251608	0.00188269	0.00113288	1	0.00115073	0.251608	0.00188269	0.00113288	0.607057	0.00188269	0.00113288	1	0.00115073	0.607057	0.00188269	0.00113288	0.815467	0.00113468	0.00112313	0.998945	0.00112341	0.815467	0.00113468	0.00112313	0.987038	0.00112316	0.00112298	0.99893	0.00112299	0.987038	0.00112316	0.00112298	0.998741	0.00112298	0.00112298	0.99893	0.00112298	0.998741	0.00112298	0.00112298	0.999422	0.00112298	0.00112298	0.99893	0.00112298	0.998927	0.00112298	0.0111756	0.999428	0.00208517	0.0124134	0.460746	0.0111756	0.882133	0.00208517	0.0142145	0.882843	0.00211269	0.0144533	0.000548102	0.0127995	0.60288	0.00211269	0.014808	0.605201	0.00211349	0.0148557	8.94615e-06	0.0130828	0.0323928	0.00211349	0.0149267	0.0334009	0.00211351	0.0149363	8.88051e-06	0.0131329	1.38211e-05	0.00211351	0.0149506	0.00078703	0.00211351	0.0149525	8.8805e-06	0.0131417	8.88111e-06	0.00211351	0.0207046	0.000369922	0.00663486	0.0211139	8.8805e-06	0.0199959	8.8805e-06	0.00663486	0.00716173	6.54617e-06	0.00518434	0.00696823	0.000293403	0.00701726	9.91525e-05	0.00518434	0.0057661	9.91493e-05	0.00508315	0.00575096	0.000294545	0.00588399	9.92749e-05	0.00508315	0.00565783	9.92749e-05	0.00507617	0.00565667	9.95402e-05	0.00579414	9.9275e-05	0.00507617	0.00564952	9.9275e-05	0.00507569	0.00564943	9.92753e-05	0.00578707	9.9275e-05	0.00507569	0.00564888	1.32426e-05	0.00507565	0.00564888	9.9275e-05	0.00578651	9.9275e-05	0.00507565	0.00479102	1.32271e-05	0.00286455	0.00474365	9.9275e-05	0.00468021	9.9275e-05	0.00286455	0.00473547	9.91583e-05	0.00277956	0.00468563	9.9275e-05	0.00461034	9.9275e-05	0.00277956	0.00468511	9.92749e-05	0.00277635	0.00468193	9.9275e-05	0.00460597	9.9275e-05	0.00277635	0.0046819	9.9275e-05	0.00277622	0.0046817	9.9275e-05	0.00460569	9.9275e-05	0.00277622	0.0046817	9.9275e-05	0.00277622	0.00468168	9.9275e-05	0.00460568	9.9275e-05	0.00277622	0.00468168	9.9275e-05	0.00277622	0.00468168	9.9275e-05	0.00460567	9.9275e-05	0.00277622	0.00468168	9.9275e-05	0.00277622	0.00468168	9.9275e-05	0.00460567	9.9275e-05	0.00277622	0.00468168	9.9275e-05	0.00277622	0.00468168	9.9275e-05	0.00460567	9.9275e-05	0.00277622	0.00468168	9.9275e-05	0.00277622	0.00468168	9.9275e-05	0.00460567	9.9275e-05	0.00277622	0.00468168	9.9275e-05	0.00277622	0.00468168	9.9275e-05	0.00460567	9.9275e-05	0.00277622	0.00468168	9.9275e-05	0.00277622	0.00468168	9.9275e-05	0.00460567	9.9275e-05	0.00277622	0.00468168	9.9275e-05	0.00277622	0.00468168	9.9275e-05	0.00460567	9.9275e-05	0.00277622	0.00468168	9.9275e-05	0.00277622	0.00468168	9.9275e-05	0.00460567	9.9275e-05	0.00277622	0.00468168	9.9275e-05	0.00277622	0.00468168	9.9275e-05	0.00460567	9.9275e-05	0.00277622	0.00468168	9.9275e-05	0.00277622	0.00468168	9.9275e-05	0.00460567	9.9275e-05	0.00277622	0.00468168	9.9275e-05	0.00277622	0.00468168	9.9275e-05	0.00460567	9.9275e-05	0.00277622	0.00468168	9.9275e-05	0.00277622	0.00468168	9.9275e-05	0.00460567	9.9275e-05	0.00277622	0.00468168	9.9275e-05	0.00277622	0.00468168	9.9275e-05	0.00460567	9.9275e-05	0.00277622	0.00468168	9.9275e-05	0.00277622	0.00468168	9.9275e-05	0.00460567	9.9275e-05	0.00277622	0.00468168	9.9275e-05	0.00277622	0.00468168	9.9275e-05	0.00460567	9.9275e-05	0.00277622	0.00468168	0	0	0	0	0	0	0	0	0.00443092	0.00443092	0.00443092	0.00443092	0.00443092	0.00443092	0.00443092	0.00443092	0.00456052	0.00456052	0.00456052	0.00456052	0.00456052	0.00456052	0.00456052	0.00456052	0.00456437	0.00456437	0.00456437	0.00456437	0.00456437	0.00456437	0.00456437	0.00456437	0.000527094	0.000527094	0.000527094	0.000527094	0.000527094	0.000527094	0.000527094	0.000527094	0.000513376	0.000513376	0.000513376	0.000513376	0.000513376	0.000513376	0.000513376	0.000513376	0.000513329	0.000513329	0.000513329	0.000513329	0.000513329	0.000513329	0.000513329	0.000513329	0.000513329	0.000513329	0.000513329	0.000513329	0.000513329	0.000513329	0.000513329	0.000513329	0.000513329	0.000513329	0.000513329	0.000513329	0.000513329	0.000513329	0.000513329	0.000513329	0.000513329	0.000513329	0.000513329	0.000513329	0.000513329	0.000513329	0.000513329	0.000513329	0.00444575	0.00174406	0.00151576	0.828979	0.00154053	0.828979	0.00444575	0.00154053	0.00456096	0.00175812	0.00152571	0.999083	0.00155089	0.999083	0.00456096	0.00155089	0.00456438	0.00175828	0.00152581	0.999698	0.001551	0.999698	0.00456438	0.001551	0.00456448	0.00175829	0.00152581	0.999699	0.001551	0.999699	0.00456448	0.001551	0.00456448	0.00175829	0.00152581	0.999699	0.001551	0.999699	0.00456448	0.001551	0.00155265	0.00152448	0.00152216	0.509429	0.00152241	0.509429	0.00155265	0.00152241	0.00152243	0.00152215	0.00152213	0.0404434	0.00152213	0.0404434	0.00152243	0.00152213	0.00152213	0.00152213	0.00152213	0.00196217	0.00152213	0.00196217	0.00152213	0.00152213	0.00478443	0.00152213	0.00152213	0.0015265	0.00152213	0.0015265	0.00152213	0.00908691	0.00488703	0.00478443	0.0110373	6.57848e-06	0.00908691	7.50996e-07	0.00081954	0.00858905	0.000377842	0.00488703	0.0117372	6.51345e-06	0.00954307	7.43545e-07	0.000815789	0.00856139	0.000366873	0.00489029	0.0117904	0.000365984	0.00957129	7.43545e-07	0.000815769	0.00855985	0.000366847	0.00489039	0.0117944	0.000366844	0.00957304	7.43545e-07	0.000815769	0.00855977	0.00474861	0.0048904	0.0117947	0.000366847	0.00957315	7.43545e-07	0.000815769	0.0130542	0.00275722	0.0100785	0.0139113	0.000366847	0.0132812	1.28105e-09	0.00151513	0.005523	0.000864655	0.00589591	0.00525877	0.00555549	0.00559113	5.77176e-08	0.00207388	0.00560471	0.00307259	0.00573784	0.00497107	0.00574602	0.00531852	5.77176e-08	0.00208145	0.00560769	0.00311711	0.00573194	0.00496178	0.000771209	0.0053091	5.77176e-08	0.00208156	0.0056078	0.00311802	0.00573172	0.00496148	0.000746555	0.00530878	5.77176e-08	0.00208156	0.0056078	0.000866694	0.00573172	0.00496147	0.000746435	0.00530877	5.77176e-08	0.00208156	0.00453555	0.000854046	0.00398919	0.00456539	0.000746435	0.00450236	1.39052e-06	0.00152769	0.00450401	0.00151551	0.0039442	0.00455364	0.000746435	0.0044788	1.39054e-06	0.00152218	0.00447885	0.00152206	0.00394304	0.0045533	0.000746435	0.00447811	1.39054e-06	0.00152213	0.00447812	0.00152213	0.00394301	0.00455329	0.000746435	0.00447809	1.39054e-06	0.00152213	0.00447809	0.00152213	0.00394301	0.00455329	0.000746435	0.00447809	1.39054e-06	0.00152213	0.00447809	0.00152213	0.00394301	0.00455329	0.000746435	0.00447809	1.39054e-06	0.00152213	0.00447809	0.00152213	0.00394301	0.00455329	0.000746435	0.00447809	1.39054e-06	0.00152213	0.00447809	0.00152213	0.00394301	0.00455329	0.000746435	0.00447809	1.39054e-06	0.00152213	0.00447809	0.00152213	0.00394301	0.00455329	0.000746435	0.00447809	1.39054e-06	0.00152213	0.00447809	0.00152213	0.00394301	0.00455329	0.000746435	0.00447809	1.39054e-06	0.00152213	0.00447809	0.00152213	0.00394301	0.00455329	0.000746435	0.00447809	1.39054e-06	0.00152213	0.00447809	0.00152213	0.00394301	0.00455329	0.000746435	0.00447809	1.39054e-06	0.00152213	0.00447809	0.00152213	0.00394301	0.00455329	0.000746435	0.00447809	1.39054e-06	0.00152213	0.00447809	0.00152213	0.00394301	0.00455329	0.000746435	0.00447809	1.39054e-06	0.00152213	0.00447809	0.00152213	0.00394301	0.00455329	0.000746435	0.00447809	1.39054e-06	0.00152213	0.00447809	0.00152213	0.00394301	0.00455329	0.000746435	0.00447809	1.39054e-06	0.00152213	0.00447809	0.00152213	0.00394301	0.00455329	0.000746435	0.00447809	1.39054e-06	0.00152213	0.00447809	0.00152213	0.00394301	0.00455329	0.000746435	0.00447809	1.39054e-06	0.00152213	0.00447809	0.00152213	0.00394301	0.00455329	0.000746435	0.00447809	1.39054e-06	0.00152213	0.00447809	0.00152213	0.00394301	0.00455329	0.000746435	0.00447809	1.39054e-06	0.00152213	0.00447809	0	0	0	0	0	0	0	0	0.00443092	0.00443092	0.00443092	0.00443092	0.00443092	0.00443092	0.00443092	0.00443092	0.0038047	0.0038047	0.0038047	0.0038047	0.0038047	0.0038047	0.0038047	0.0038047	0.00388754	0.00388754	0.00388754	0.00388754	0.00388754	0.00388754	0.00388754	0.00388754	0.00140945	0.00140945	0.00140945	0.00140945	0.00140945	0.00140945	0.00140945	0.00140945	0.00153518	0.00153518	0.00153518	0.00153518	0.00153518	0.00153518	0.00153518	0.00153518	0.00152854	0.00152854	0.00152854	0.00152854	0.00152854	0.00152854	0.00152854	0.00152854	0.00152889	0.00152889	0.00152889	0.00152889	0.00152889	0.00152889	0.00152889	0.00152889	0.00152887	0.00152887	0.00152887	0.00152887	0.00152887	0.00152887	0.00152887	0.00152887	0.00152887	0.00152887	0.00152887	0.00152887	0.00152887	0.00152887	0.00152887	0.00152887	0.00304745	0.00259765	0.00253707	0.102437	0.00255804	0.987777	0.0101175	0.00259765	0.00289221	0.00250377	0.00245048	0.0034884	0.00246895	1.31057e-13	0.00754057	0.00250377	0.00290771	0.00251188	0.0024578	0.0963814	0.00247654	0.988399	0.00823651	0.00251188	0.00290616	0.00251118	0.00245718	0.00429627	0.00247589	1.28276e-13	0.00804252	0.00251118	0.00290632	0.00251124	0.00245723	0.0939791	0.00247595	0.988399	0.00809613	0.00251124	0.00241856	0.0024517	0.00245626	0.000104427	0.00245468	4.03565e-18	0.00202256	0.0024517	0.00245954	0.00245673	0.00245635	0.00266359	0.00245648	0.00267319	0.00249332	0.00245673	0.00245607	0.00245631	0.00245634	0.00243887	0.00245633	0.00243806	0.00245321	0.00245631	0.0050754	0.00245634	0.00245634	0.00245782	0.00245634	0.00245789	0.0024566	0.00568397	0.00463853	0.00507535	0.00642872	0.000189349	0.00568397	3.36927e-06	0.000780214	0.00418409	0.00227846	0.00463854	0.00560933	0.000204774	0.00508756	3.66727e-06	0.000826671	0.00440552	0.00247144	0.0047087	0.00576938	0.0026544	0.00519287	3.66724e-06	0.000825347	0.00437211	0.00245506	0.00469736	0.00573777	0.00243964	0.00517412	3.66724e-06	0.000825385	0.00437713	0.00568421	0.0046992	0.005744	0.00245775	0.00517745	3.66724e-06	0.000825384	0.00608387	0.00354014	0.00595248	0.00601937	0.00245622	0.00603769	7.31367e-12	0.000444258	0.00377319	0.00313363	0.00396834	0.00368685	0.00880064	0.00385512	1.97737e-10	0.000799092	0.0044566	0.00456751	0.00424856	0.00399484	0.00708148	0.00415563	1.97737e-10	0.000789368	0.00435312	0.00434783	0.00420782	0.00395275	0.00209453	0.00411291	1.97737e-10	0.000789633	0.00436863	0.00438079	0.00421372	0.00395848	0.00248714	0.00411895	1.97737e-10	0.000789626	0.0043663	0.00287626	0.00421286	0.0039577	0.00245373	0.0041181	1.97737e-10	0.000789626	0.00370282	0.00302917	0.00374258	0.00386562	0.00245656	0.00381287	1.4002e-07	0.00107619	0.00378831	0.00332318	0.00380362	0.00387788	0.00245632	0.00385312	1.4002e-07	0.00106561	0.00379764	0.00328973	0.00379564	0.00387625	0.00245634	0.00384779	1.4002e-07	0.001066	0.00379642	0.00329352	0.00379668	0.00387647	0.00245634	0.00384849	1.4002e-07	0.00106598	0.00379658	0.00329309	0.00379655	0.00387644	0.00245634	0.0038484	1.4002e-07	0.00106598	0.00379656	0.00329314	0.00379656	0.00387644	0.00245634	0.00384841	1.4002e-07	0.00106598	0.00379656	0.00329313	0.00379656	0.00387644	0.00245634	0.00384841	1.4002e-07	0.00106598	0.00379656	0.00329313	0.00379656	0.00387644	0.00245634	0.00384841	1.4002e-07	0.00106598	0.00379656	0.00329313	0.00379656	0.00387644	0.00245634	0.00384841	1.4002e-07	0.00106598	0.00379656	0.00329313	0.00379656	0.00387644	0.00245634	0.00384841	1.4002e-07	0.00106598	0.00379656	0.00329313	0.00379656	0.00387644	0.00245634	0.00384841	1.4002e-07	0.00106598	0.00379656	0.00329313	0.00379656	0.00387644	0.00245634	0.00384841	1.4002e-07	0.00106598	0.00379656	0.00329313	0.00379656	0.00387644	0.00245634	0.00384841	1.4002e-07	0.00106598	0.00379656	0.00329313	0.00379656	0.00387644	0.00245634	0.00384841	1.4002e-07	0.00106598	0.00379656	0.00329313	0.00379656	0.00387644	0.00245634	0.00384841	1.4002e-07	0.00106598	0.00379656	0.00329313	0.00379656	0.00387644	0.00245634	0.00384841	1.4002e-07	0.00106598	0.00379656	0.00329313	0.00379656	0.00387644	0.00245634	0.00384841	1.4002e-07	0.00106598	0.00379656	0.00329313	0.00379656	0.00387644	0.00245634	0.00384841	1.4002e-07	0.00106598	0.00379656	0.00329313	0.00379656	0.00387644	0.00245634	0.00384841	1.4002e-07	0.00106598	0.00379656	0.00329313	0.00379656	0.00387644	0.00245634	0.00384841	1.4002e-07	0.00106598	0.00379656	0	0	0	0	0	0	0	0	0.00443092	0.00443092	0.00443092	0.00443092	0.00443092	0.00443092	0.00443092	0.00443092	0.00422857	0.00422857	0.00422857	0.00422857	0.00422857	0.00422857	0.00422857	0.00422857	0.00423761	0.00423761	0.00423761	0.00423761	0.00423761	0.00423761	0.00423761	0.00423761	0.00318711	0.00318711	0.00318711	0.00318711	0.00318711	0.00318711	0.00318711	0.00318711	0.00322266	0.00322266	0.00322266	0.00322266	0.00322266	0.00322266	0.00322266	0.00322266	0.00322145	0.00322145	0.00322145	0.00322145	0.00322145	0.00322145	0.00322145	0.00322145	0.00322149	0.00322149	0.00322149	0.00322149	0.00322149	0.00322149	0.00322149	0.00322149	0.00322149	0.00322149	0.00322149	0.00322149	0.00322149	0.00322149	0.00322149	0.00322149	0.00322149	0.00322149	0.00322149	0.00322149	0.00322149	0.00322149	0.00322149	0.00322149	0.0037842	0.00372348	0.00371475	0.0108745	0.00372348	0.922682	0.0108745	0.0037842	0.00376179	0.0037038	0.00369545	0.0100361	0.0037038	0.000700986	0.0100361	0.00376179	0.00376267	0.00370457	0.00369621	0.0101247	0.00370457	0.924566	0.0101247	0.00376267	0.00376264	0.00370454	0.00369618	0.0101153	0.00370454	0.000687143	0.0101153	0.00376264	0.00376264	0.00370454	0.00369618	0.0101163	0.00370454	0.924576	0.0101163	0.00376264	0.00369345	0.00369571	0.00369604	0.00345383	0.00369571	2.14809e-07	0.00345383	0.00369345	0.00369615	0.00369606	0.00369604	0.00370551	0.00369606	0.00384308	0.00370551	0.00369615	0.00369604	0.00369604	0.00369604	0.00369568	0.00369604	0.00369031	0.00369568	0.00369604	0.00468334	0.00369604	0.00369604	0.00369606	0.00369604	0.00369627	0.00369606	0.00468334	0.00463483	0.00468334	0.00487401	0.00178751	0.00468334	0.000137713	0.00178751	0.00409704	0.00409914	0.00463483	0.00481384	0.00182396	0.00463483	0.000143004	0.00182396	0.00412246	0.00412237	0.0046372	0.0048169	0.00422253	0.0046372	0.000142996	0.00182325	0.00412136	0.00412136	0.00463709	0.00481674	0.00411701	0.00463709	0.000142996	0.00182327	0.00412141	0.00480758	0.00463709	0.00481675	0.0041216	0.00463709	0.000142996	0.00182327	0.00480758	0.00424025	0.00484138	0.00485493	0.0041214	0.00484138	5.00435e-10	0.000578884	0.00424025	0.00418173	0.00429184	0.0042262	0.00592133	0.00429184	2.60112e-09	0.000844038	0.00444773	0.00445048	0.0043168	0.00425433	0.00581013	0.0043168	2.60112e-09	0.000841672	0.00443801	0.00443788	0.00431566	0.00425307	0.00382542	0.00431566	2.60112e-09	0.000841693	0.00443846	0.00443847	0.00431571	0.00425312	0.00390639	0.00431571	2.60112e-09	0.000841693	0.00443844	0.00410945	0.00431571	0.00425312	0.00390305	0.00431571	2.60112e-09	0.000841693	0.00410946	0.00412374	0.00422363	0.00423636	0.00390319	0.00422363	1.39052e-06	0.00149372	0.00412374	0.00416432	0.00422774	0.0042371	0.00390318	0.00422774	1.3905e-06	0.00148346	0.00416432	0.00416254	0.00422756	0.00423707	0.00390319	0.00422756	1.3905e-06	0.00148362	0.00416254	0.00416262	0.00422757	0.00423707	0.00390318	0.00422757	1.3905e-06	0.00148361	0.00416262	0.00416262	0.00422757	0.00423707	0.00390319	0.00422757	1.3905e-06	0.00148361	0.00416262	0.00416262	0.00422757	0.00423707	0.00390318	0.00422757	1.3905e-06	0.00148361	0.00416262	0.00416262	0.00422757	0.00423707	0.00390319	0.00422757	1.3905e-06	0.00148361	0.00416262	0.00416262	0.00422757	0.00423707	0.00390318	0.00422757	1.3905e-06	0.00148361	0.00416262	0.00416262	0.00422757	0.00423707	0.00390319	0.00422757	1.3905e-06	0.00148361	0.00416262	0.00416262	0.00422757	0.00423707	0.00390318	0.00422757	1.3905e-06	0.00148361	0.00416262	0.00416262	0.00422757	0.00423707	0.00390319	0.00422757	1.3905e-06	0.00148361	0.00416262	0.00416262	0.00422757	0.00423707	0.00390318	0.00422757	1.3905e-06	0.00148361	0.00416262	0.00416262	0.00422757	0.00423707	0.00390319	0.00422757	1.3905e-06	0.00148361	0.00416262	0.00416262	0.00422757	0.00423707	0.00390318	0.00422757	1.3905e-06	0.00148361	0.00416262	0.00416262	0.00422757	0.00423707	0.00390319	0.00422757	1.3905e-06	0.00148361	0.00416262	0.00416262	0.00422757	0.00423707	0.00390318	0.00422757	1.3905e-06	0.00148361	0.00416262	0.00416262	0.00422757	0.00423707	0.00390319	0.00422757	1.3905e-06	0.00148361	0.00416262	0.00416262	0.00422757	0.00423707	0.00390318	0.00422757	1.3905e-06	0.00148361	0.00416262	0.00416262	0.00422757	0.00423707	0.00390319	0.00422757	1.3905e-06	0.00148361	0.00416262	0.00416262	0.00422757	0.00423707	0.00390318	0.00422757	1.3905e-06	0.00148361	0.00416262	0	0	0	0	0	0	0	0	0.00443092	0.00443092	0.00443092	0.00443092	0.00443092	0.00443092	0.00443092	0.00443092	0.00360081	0.00360081	0.00360081	0.00360081	0.00360081	0.00360081	0.00360081	0.00360081	0.00374356	0.00374356	0.00374356	0.00374356	0.00374356	0.00374356	0.00374356	0.00374356	0.00354458	0.00354458	0.00354458	0.00354458	0.00354458	0.00354458	0.00354458	0.00354458	0.00357777	0.00357777	0.00357777	0.00357777	0.00357777	0.00357777	0.00357777	0.00357777	0.00357221	0.00357221	0.00357221	0.00357221	0.00357221	0.00357221	0.00357221	0.00357221	0.00357314	0.00357314	0.00357314	0.00357314	0.00357314	0.00357314	0.00357314	0.00357314	0.00357299	0.00357299	0.00357299	0.00357299	0.00357299	0.00357299	0.00357299	0.00357299	0.00357301	0.00357301	0.00357301	0.00357301	0.00357301	0.00357301	0.00357301	0.00357301	0.00366371	0.00366018	0.00365968	0.0043966	0.00366111	0.141541	0.00606212	0.00369134	0.00364818	0.00364527	0.00364486	0.00423035	0.00364603	0.000251463	0.00539636	0.00367094	0.00365083	0.00364782	0.00364739	0.0042634	0.00364861	0.161594	0.00556695	0.00367445	0.00365038	0.00364738	0.00364696	0.00425681	0.00364817	9.79852e-05	0.00552273	0.00367384	0.00365046	0.00364746	0.00364703	0.00425812	0.00364824	0.162574	0.00553416	0.00367395	0.00364642	0.00364693	0.00364701	0.0035441	0.0036468	2.08484e-06	0.00333846	0.00364241	0.00364711	0.00364702	0.00364701	0.00366463	0.00364705	0.00432565	0.0037001	0.0036478	0.00364699	0.00364701	0.00364701	0.003644	0.00364701	0.00353291	0.00363796	0.00364688	0.00380785	0.00364701	0.00364701	0.00364752	0.00364701	0.00366655	0.00364856	0.00379567	0.00377927	0.00380784	0.00382306	0.00322339	0.00379565	0.0013898	0.00287735	0.00362171	0.00373749	0.00377927	0.00379167	0.00328809	0.00376932	0.00154655	0.00298325	0.00365134	0.00374481	0.00378433	0.00379725	0.00382445	0.00377397	0.00153521	0.00296848	0.00364627	0.00374352	0.00378344	0.00379626	0.00372959	0.00377315	0.00153603	0.00297054	0.00364714	0.00380494	0.0037836	0.00379643	0.00374619	0.00377329	0.00153597	0.00297025	0.00380782	0.00371303	0.00380061	0.00379936	0.00374328	0.00380052	2.10501e-06	0.00143598	0.00370454	0.00372461	0.00371652	0.00371034	0.00398205	0.00372062	3.66734e-06	0.00173765	0.00375059	0.00374585	0.00373118	0.00372584	0.00393778	0.00373457	3.66707e-06	0.00171322	0.00374251	0.00374213	0.00372862	0.00372314	0.00365333	0.00373213	3.66707e-06	0.00171519	0.00374393	0.00374278	0.00372907	0.00372361	0.00370233	0.00373255	3.66707e-06	0.00171503	0.00374368	0.00371245	0.00372899	0.00372353	0.00369384	0.00373248	3.66707e-06	0.00171504	0.0036638	0.00371773	0.00372063	0.00372209	0.00369531	0.00371909	9.91234e-05	0.00246665	0.00367754	0.00371902	0.00372209	0.00372235	0.00369506	0.00372142	9.86797e-05	0.00238123	0.00369813	0.00371879	0.00372184	0.0037223	0.0036951	0.00372101	9.86817e-05	0.00239079	0.00369457	0.00371883	0.00372188	0.00372231	0.00369509	0.00372108	9.86817e-05	0.00238971	0.00369519	0.00371882	0.00372187	0.00372231	0.0036951	0.00372107	9.86817e-05	0.00238983	0.00369508	0.00371882	0.00372187	0.00372231	0.00369509	0.00372107	9.86817e-05	0.00238982	0.0036951	0.00371882	0.00372187	0.00372231	0.0036951	0.00372107	9.86817e-05	0.00238982	0.00369509	0.00371882	0.00372187	0.00372231	0.00369509	0.00372107	9.86817e-05	0.00238982	0.0036951	0.00371882	0.00372187	0.00372231	0.0036951	0.00372107	9.86817e-05	0.00238982	0.00369509	0.00371882	0.00372187	0.00372231	0.00369509	0.00372107	9.86817e-05	0.00238982	0.0036951	0.00371882	0.00372187	0.00372231	0.0036951	0.00372107	9.86817e-05	0.00238982	0.00369509	0.00371882	0.00372187	0.00372231	0.00369509	0.00372107	9.86817e-05	0.00238982	0.0036951	0.00371882	0.00372187	0.00372231	0.0036951	0.00372107	9.86817e-05	0.00238982	0.00369509	0.00371882	0.00372187	0.00372231	0.00369509	0.00372107	9.86817e-05	0.00238982	0.0036951	0.00371882	0.00372187	0.00372231	0.0036951	0.00372107	9.86817e-05	0.00238982	0.00369509	0.00371882	0.00372187	0.00372231	0.00369509	0.00372107	9.86817e-05	0.00238982	0.0036951	0.00371882	0.00372187	0.00372231	0.0036951	0.00372107	9.86817e-05	0.00238982	0.00369509	0.00371882	0.00372187	0.00372231	0.00369509	0.00372107	9.86817e-05	0.00238982	0.0036951	0.00371882	0.00372187	0.00372231	0.0036951	0.00372107	9.86817e-05	0.00238982	0.00369509	0.00371882	0.00372187	0.00372231	0.00369509	0.00372107	9.86817e-05	0.00238982	0.0036951	0	0	0	0	0	0	0	0	0.00443092	0.00443092	0.00443092	0.00443092	0.00443092	0.00443092	0.00443092	0.00443092	0.00377824	0.00377824	0.00377824	0.00377824	0.00377824	0.00377824	0.00377824	0.00377824	0.003868	0.003868	0.003868	0.003868	0.003868	0.003868	0.003868	0.003868	0.00383718	0.00383718	0.00383718	0.00383718	0.00383718	0.00383718	0.00383718	0.00383718	0.00384143	0.00384143	0.00384143	0.00384143	0.00384143	0.00384143	0.00384143	0.00384143	0.00384085	0.00384085	0.00384085	0.00384085	0.00384085	0.00384085	0.00384085	0.00384085	0.00384093	0.00384093	0.00384093	0.00384093	0.00384093	0.00384093	0.00384093	0.00384093	0.00384092	0.00384092	0.00384092	0.00384092	0.00384092	0.00384092	0.00384092	0.00384092	0.00384092	0.00384092	0.00384092	0.00384092	0.00384092	0.00384092	0.00384092	0.00384092	0.00385024	0.00385011	0.00385009	0.00392221	0.00385024	0.0112682	0.00443899	0.00385928	0.00384894	0.00384884	0.00384882	0.00391076	0.00384894	0.00864026	0.00434457	0.00385674	0.00384912	0.00384901	0.003849	0.00391237	0.00384912	0.00949221	0.00435934	0.00385709	0.0038491	0.00384899	0.00384897	0.00391214	0.0038491	0.00920728	0.00435703	0.00385704	0.0038491	0.00384899	0.00384897	0.00391217	0.0038491	0.00930161	0.00435739	0.00385705	0.00384896	0.00384897	0.00384897	0.00384023	0.00384896	0.00316323	0.00377922	0.00384786	0.00384898	0.00384897	0.00384897	0.00385019	0.00384898	0.0039451	0.00385864	0.00384913	0.00384897	0.00384897	0.00384897	0.00384881	0.00384897	0.00383569	0.00384764	0.00384895	0.00386631	0.00384897	0.00384897	0.003849	0.00384897	0.00385081	0.00384916	0.00386436	0.0038639	0.00386631	0.00386721	0.00380133	0.00386435	0.00325809	0.00368639	0.00383453	0.00386139	0.0038639	0.00386467	0.00380785	0.00386222	0.00332835	0.00370804	0.00383864	0.00386174	0.00386423	0.00386503	0.00386918	0.00386251	0.00331994	0.00370515	0.00383807	0.00386169	0.00386419	0.00386497	0.00386065	0.00386247	0.00332095	0.00370554	0.00383815	0.00386548	0.00386419	0.00386498	0.00386184	0.00386248	0.00332083	0.00370549	0.00386586	0.00385628	0.00386523	0.00386516	0.00386167	0.00386521	0.000454909	0.00292373	0.00385431	0.0038574	0.00385641	0.00385601	0.00388582	0.00385713	0.000548447	0.00307283	0.00385441	0.00385867	0.00385764	0.00385728	0.00388245	0.00385825	0.000546598	0.00305638	0.0038544	0.00385849	0.00385746	0.0038571	0.00385157	0.0038581	0.000546635	0.00305819	0.0038544	0.00385851	0.00385749	0.00385713	0.00385585	0.00385812	0.000546634	0.00305799	0.0038544	0.00385662	0.00385749	0.00385712	0.00385526	0.00385812	0.000546634	0.00305801	0.00384056	0.00385688	0.00385697	0.00385704	0.00385534	0.00385675	0.00147767	0.00344267	0.00384247	0.00385692	0.00385704	0.00385705	0.00385533	0.00385694	0.00142888	0.00339535	0.00384988	0.00385692	0.00385703	0.00385705	0.00385533	0.00385692	0.0014314	0.00340113	0.00384885	0.00385692	0.00385703	0.00385705	0.00385533	0.00385692	0.00143127	0.00340043	0.00384899	0.00385692	0.00385703	0.00385705	0.00385533	0.00385692	0.00143128	0.00340051	0.00384897	0.00385692	0.00385703	0.00385705	0.00385533	0.00385692	0.00143128	0.0034005	0.00384897	0.00385692	0.00385703	0.00385705	0.00385533	0.00385692	0.00143128	0.0034005	0.00384897	0.00385692	0.00385703	0.00385705	0.00385533	0.00385692	0.00143128	0.0034005	0.00384897	0.00385692	0.00385703	0.00385705	0.00385533	0.00385692	0.00143128	0.0034005	0.00384897	0.00385692	0.00385703	0.00385705	0.00385533	0.00385692	0.00143128	0.0034005	0.00384897	0.00385692	0.00385703	0.00385705	0.00385533	0.00385692	0.00143128	0.0034005	0.00384897	0.00385692	0.00385703	0.00385705	0.00385533	0.00385692	0.00143128	0.0034005	0.00384897	0.00385692	0.00385703	0.00385705	0.00385533	0.00385692	0.00143128	0.0034005	0.00384897	0.00385692	0.00385703	0.00385705	0.00385533	0.00385692	0.00143128	0.0034005	0.00384897	0.00385692	0.00385703	0.00385705	0.00385533	0.00385692	0.00143128	0.0034005	0.00384897	0.00385692	0.00385703	0.00385705	0.00385533	0.00385692	0.00143128	0.0034005	0.00384897	0.00385692	0.00385703	0.00385705	0.00385533	0.00385692	0.00143128	0.0034005	0.00384897	0.00385692	0.00385703	0.00385705	0.00385533	0.00385692	0.00143128	0.0034005	0.00384897	0.00385692	0.00385703	0.00385705	0.00385533	0.00385692	0.00143128	0.0034005	0.00384897	0.00385692	0.00385703	0.00385705	0.00385533	0.00385692	0.00143128	0.0034005	0.00384897	0	0	0	0	0	0	0	0	0.00443092	0.00443092	0.00443092	0.00443092	0.00443092	0.00443092	0.00443092	0.00443092	0.00521359	0.00521359	0.00521359	0.00521359	0.00521359	0.00521359	0.00521359	0.00521359	0.00536548	0.00536548	0.00536548	0.00536548	0.00536548	0.00536548	0.00536548	0.00536548	0.00530346	0.00530346	0.00530346	0.00530346	0.00530346	0.00530346	0.00530346	0.00530346	0.0052914	0.0052914	0.0052914	0.0052914	0.0052914	0.0052914	0.0052914	0.0052914	0.00528907	0.00528907	0.00528907	0.00528907	0.00528907	0.00528907	0.00528907	0.00528907	0.00528861	0.00528861	0.00528861	0.00528861	0.00528861	0.00528861	0.00528861	0.00528861	0.00528852	0.00528852	0.00528852	0.00528852	0.00528852	0.00528852	0.00528852	0.00528852	0.00528851	0.00528851	0.00528851	0.00528851	0.00528851	0.00528851	0.00528851	0.00528851	0.0211033	0.00882614	0.00546333	0.00546333	0.00533627	0.00533444	0.00533427	0.00533418	0.037197	0.0100441	0.00549848	0.00549848	0.00534563	0.00534344	0.00534324	0.00534313	0.0653778	0.0105008	0.00550558	0.00550558	0.00534746	0.00534521	0.00534499	0.00534489	0.165146	0.0106773	0.00550701	0.00550701	0.00534782	0.00534555	0.00534534	0.00534523	0.886934	0.0107463	0.0055073	0.0055073	0.00534789	0.00534562	0.00534541	0.0053453	1	0.00651607	0.00537717	0.00537717	0.00534582	0.00534537	0.00534533	0.00534531	1	0.0055799	0.00535156	0.00535156	0.00534541	0.00534532	0.00534531	0.00534531	1	0.00539152	0.00534654	0.00534654	0.00534533	0.00534531	0.00534531	0.00534531	1	0.00535438	0.00534555	0.00534555	0.00534531	0.00534531	0.00534531	0.0054122	1	0.00458427	0.005184	0.00524023	0.0054122	0.0054261	0.00543254	0.00544989	1	0.00445645	0.00515336	0.00522002	0.0054255	0.0054422	0.00544995	0.00545743	1	0.00443558	0.00514757	0.00375127	0.00542815	0.00544542	0.00545343	0.00545894	1	0.00443218	0.00514647	0.00355414	0.00542867	0.00544606	0.00545412	0.00545925	1	0.00443163	0.00514627	0.00352848	0.00542878	0.00544619	0.00545426	0.00546057	1	0.00191373	0.00514623	0.00352515	0.00545046	0.00545767	0.00545963	0.00542699	1	0.00188428	0.0052257	0.00355996	0.00542098	0.00541917	0.0054167	0.0054084	1	0.00188224	0.00524097	0.00356452	0.00541512	0.00541153	0.00540817	0.00540471	1	0.0018821	0.0052439	0.00420437	0.00541396	0.00541001	0.00540648	0.00540398	1	0.00188209	0.00524447	0.00430435	0.00541373	0.00540971	0.00540614	0.00540383	1	0.00188209	0.00524457	0.00432019	0.00541368	0.00540965	0.00540607	0.00540318	1	0.00286482	0.0052446	0.0043227	0.00540291	0.00540395	0.00540342	0.00540305	1	0.00297027	0.0052446	0.0043231	0.00540077	0.00540283	0.00540289	0.00540291	1	0.00298181	0.0052446	0.00432316	0.00540034	0.0054026	0.00540279	0.00540288	1	0.00298307	0.0052446	0.00432317	0.00540026	0.00540256	0.00540277	0.00540287	1	0.00298321	0.0052446	0.00432317	0.00540025	0.00540255	0.00540276	0.00540287	1	0.00298323	0.0052446	0.00432317	0.00540025	0.00540255	0.00540276	0.00540287	1	0.00298323	0.0052446	0.00432317	0.00540025	0.00540255	0.00540276	0.00540287	1	0.00298323	0.0052446	0.00432317	0.00540025	0.00540255	0.00540276	0.00540287	1	0.00298323	0.0052446	0.00432317	0.00540025	0.00540255	0.00540276	0.00540287	1	0.00298323	0.0052446	0.00432317	0.00540025	0.00540255	0.00540276	0.00540287	1	0.00298323	0.0052446	0.00432317	0.00540025	0.00540255	0.00540276	0.00540287	1	0.00298323	0.0052446	0.00432317	0.00540025	0.00540255	0.00540276	0.00540287	1	0.00298323	0.0052446	0.00432317	0.00540025	0.00540255	0.00540276	0.00540287	1	0.00298323	0.0052446	0.00432317	0.00540025	0.00540255	0.00540276	0.00540287	1	0.00298323	0.0052446	0.00432317	0.00540025	0.00540255	0.00540276	0.00540287	1	0.00298323	0.0052446	0.00432317	0.00540025	0.00540255	0.00540276	0.00540287	1	0.00298323	0.0052446	0.00432317	0.00540025	0.00540255	0.00540276	0.00540287	1	0.00298323	0.0052446	0.00432317	0.00540025	0.00540255	0.00540276	0.00540287	1	0.00298323	0.0052446	0.00432317	0.00540025	0.00540255	0.00540276	0.00540287	1	0.00298323	0.0052446	0.00432317	0.00540025	0.00540255	0.00540276	0.00540287	0	0	0	0	0	0	0	0	0.00443092	0.00443092	0.00443092	0.00443092	0.00443092	0.00443092	0.00443092	0.00443092	0.0037291	0.0037291	0.0037291	0.0037291	0.0037291	0.0037291	0.0037291	0.0037291	0.00383239	0.00383239	0.00383239	0.00383239	0.00383239	0.00383239	0.00383239	0.00383239	0.00321585	0.00321585	0.00321585	0.00321585	0.00321585	0.00321585	0.00321585	0.00321585	0.00329401	0.00329401	0.00329401	0.00329401	0.00329401	0.00329401	0.00329401	0.00329401	0.00328399	0.00328399	0.00328399	0.00328399	0.00328399	0.00328399	0.00328399	0.00328399	0.00328527	0.00328527	0.00328527	0.00328527	0.00328527	0.00328527	0.00328527	0.00328527	0.00328511	0.00328511	0.00328511	0.00328511	0.00328511	0.00328511	0.00328511	0.00328511	0.00328513	0.00328513	0.00328513	0.00328513	0.00328513	0.00328513	0.00328513	0.00328513	0.323044	0.0210529	0.0038992	0.00453347	0.00359338	0.00358417	0.00358088	0.00357914	1.78725e-06	0.0106263	0.0038071	0.00431856	0.0035505	0.00354268	0.00353988	0.0035384	0.351713	0.0158859	0.00382077	0.00435482	0.00355644	0.00354841	0.00354554	0.00354402	5.82974e-07	0.0129729	0.00381874	0.00434868	0.00355562	0.00354762	0.00354476	0.00354325	0.351724	0.0145142	0.00381904	0.00434972	0.00355573	0.00354773	0.00354486	0.00354335	4.38624e-09	0.00231077	0.00350543	0.00343373	0.00354155	0.00354266	0.00354305	0.00354326	0.00406731	0.00371745	0.0035485	0.00355842	0.00354351	0.00354336	0.0035433	0.00354327	0.0034717	0.00351932	0.00354255	0.00354118	0.00354324	0.00354326	0.00354327	0.00354327	0.00153364	0.00354658	0.00354337	0.00354356	0.00354328	0.00354327	0.00354327	0.00400867	0.0016541	0.00152917	0.00316313	0.00291321	0.00400866	0.0040522	0.00413359	0.00411026	0.000522648	0.00165439	0.00321033	0.00298564	0.00393671	0.00397272	0.00403971	0.00409404	0.000546261	0.00164632	0.00320443	0.000496162	0.00394775	0.00398503	0.00405449	0.00409663	0.000545757	0.00164684	0.00320517	0.000546826	0.00394605	0.00398312	0.00405216	0.00409621	2.35639e-06	0.00164681	0.00320508	0.000545745	0.00394631	0.00398342	0.00405253	0.00411264	3.66737e-06	0.000126857	0.00359024	0.000545768	0.00410705	0.00412221	0.00411869	0.00386413	4.18642e-07	0.000205098	0.00374322	0.000602053	0.00383726	0.00383395	0.0038035	0.00382123	7.4353e-07	0.000204472	0.00372099	0.000600731	0.00387777	0.00387721	0.00385045	0.00382762	7.4352e-07	0.000204476	0.00372422	0.00147217	0.00387166	0.00387069	0.00384342	0.00382667	7.4352e-07	0.000204476	0.00372375	0.00142295	0.00387258	0.00387167	0.00384447	0.00382681	1.13184e-05	0.000204476	0.00372382	0.00142569	0.00387244	0.00387152	0.00384432	0.00381917	1.13137e-05	0.000736897	0.00351845	0.00142553	0.00379589	0.00380577	0.00381331	0.0038203	3.34844e-05	0.000721736	0.0035467	0.00142554	0.00380722	0.00381553	0.00381791	0.00381872	3.34554e-05	0.000722163	0.0035428	0.00142554	0.00380554	0.00381408	0.00381723	0.00381896	3.34554e-05	0.000722151	0.00354334	0.00142554	0.00380579	0.00381429	0.00381733	0.00381892	3.34554e-05	0.000722152	0.00354326	0.00142554	0.00380575	0.00381426	0.00381731	0.00381893	3.34554e-05	0.000722152	0.00354327	0.00142554	0.00380576	0.00381427	0.00381732	0.00381893	3.34554e-05	0.000722152	0.00354327	0.00142554	0.00380576	0.00381427	0.00381731	0.00381893	3.34554e-05	0.000722152	0.00354327	0.00142554	0.00380576	0.00381427	0.00381732	0.00381893	3.34554e-05	0.000722152	0.00354327	0.00142554	0.00380576	0.00381427	0.00381731	0.00381893	3.34554e-05	0.000722152	0.00354327	0.00142554	0.00380576	0.00381427	0.00381732	0.00381893	3.34554e-05	0.000722152	0.00354327	0.00142554	0.00380576	0.00381427	0.00381731	0.00381893	3.34554e-05	0.000722152	0.00354327	0.00142554	0.00380576	0.00381427	0.00381732	0.00381893	3.34554e-05	0.000722152	0.00354327	0.00142554	0.00380576	0.00381427	0.00381731	0.00381893	3.34554e-05	0.000722152	0.00354327	0.00142554	0.00380576	0.00381427	0.00381732	0.00381893	3.34554e-05	0.000722152	0.00354327	0.00142554	0.00380576	0.00381427	0.00381731	0.00381893	3.34554e-05	0.000722152	0.00354327	0.00142554	0.00380576	0.00381427	0.00381732	0.00381893	3.34554e-05	0.000722152	0.00354327	0.00142554	0.00380576	0.00381427	0.00381731	0.00381893	3.34554e-05	0.000722152	0.00354327	0.00142554	0.00380576	0.00381427	0.00381732	0.00381893	3.34554e-05	0.000722152	0.00354327	0.00142554	0.00380576	0.00381427	0.00381731	0.00381893	3.34554e-05	0.000722152	0.00354327	0.00142554	0.00380576	0.00381427	0.00381732	0.00381893	0	0	0	0	0	0	0	0	0.00443092	0.00443092	0.00443092	0.00443092	0.00443092	0.00443092	0.00443092	0.00443092	0.00597983	0.00597983	0.00597983	0.00597983	0.00597983	0.00597983	0.00597983	0.00597983	0.0066397	0.0066397	0.0066397	0.0066397	0.0066397	0.0066397	0.0066397	0.0066397	0.00252913	0.00252913	0.00252913	0.00252913	0.00252913	0.00252913	0.00252913	0.00252913	0.00191351	0.00191351	0.00191351	0.00191351	0.00191351	0.00191351	0.00191351	0.00191351	0.00183519	0.00183519	0.00183519	0.00183519	0.00183519	0.00183519	0.00183519	0.00183519	0.00182546	0.00182546	0.00182546	0.00182546	0.00182546	0.00182546	0.00182546	0.00182546	0.00182425	0.00182425	0.00182425	0.00182425	0.00182425	0.00182425	0.00182425	0.00182425	0.0018241	0.0018241	0.0018241	0.0018241	0.0018241	0.0018241	0.0018241	0.0018241	0.989738	0.119878	0.00363482	0.0120511	0.00309861	0.00309861	0.00305138	0.00302638	1	0.997612	0.00410921	0.0238705	0.00337822	0.00337822	0.00331612	0.00328338	1	1	0.00424337	0.0518024	0.00344286	0.00344286	0.00337616	0.00334108	1	1	0.00428209	0.267466	0.00345797	0.00345797	0.00338993	0.00335417	1	1	0.00429334	0.999999	0.00346152	0.00346152	0.00339309	0.00335715	1	1	0.00357638	1	0.00338034	0.00338034	0.0033647	0.00335651	1	1	0.00340676	1	0.00336179	0.00336179	0.00335823	0.00335637	1	1	0.00336782	1	0.00335757	0.00335757	0.00335676	0.00335633	1	1	0.00335894	1	0.00335661	0.00335661	0.00335642	0.00692827	1	1	0.00335692	1	0.00692839	0.00638292	0.00775739	0.0111563	1	1	0.00335646	1	0.00881661	0.00783016	0.0104358	0.0148179	1	1	0.00335635	1	0.0100126	0.00863305	0.0124949	0.0189287	1	1	0.00335633	1	0.0108518	0.00911315	0.0143461	0.0248824	1	1	0.00335632	1	0.0114819	0.00941276	0.0162396	0.0382947	1	1	0.0063828	1	0.0151447	0.0131829	0.0214475	0.0644394	1	1	0.00783009	1	0.0135207	0.0123452	0.020087	0.267175	1	1	0.00863301	1	0.0121241	0.0116696	0.0183444	0.999997	1	1	0.00911312	1	0.0110376	0.0111514	0.0163276	1	1	1	0.00941274	1	0.0102595	0.0107693	0.0142649	1	1	1	0.00960464	1	0.00973589	0.010496	0.0124209	1	1	1	0.00706364	1	0.00835393	0.00879326	0.0101646	1	1	1	0.00594929	1	0.00761025	0.00783925	0.00873132	1	1	1	0.00551747	1	0.00723763	0.0073504	0.0079268	1	1	1	0.00535865	1	0.00705781	0.00711176	0.00750791	1	1	1	0.00530139	1	0.00697262	0.00699807	0.00729858	1	1	1	0.00528089	1	0.00693262	0.00694454	0.00719616	1	1	1	0.00527358	1	0.00691391	0.00691948	0.00714656	1	1	1	0.00527097	1	0.00690518	0.00690778	0.00712267	1	1	1	0.00527004	1	0.00690112	0.00690232	0.00711118	1	1	1	0.0052697	1	0.00689922	0.00689978	0.00710567	1	1	1	0.00526959	1	0.00689833	0.0068986	0.00710303	1	1	1	0.00526954	1	0.00689792	0.00689804	0.00710176	1	1	1	0.00526953	1	0.00689773	0.00689779	0.00710115	1	1	1	0.00526952	1	0.00689764	0.00689767	0.00710086	1	1	1	0.00526952	1	0.0068976	0.00689761	0.00710072	1	1	1	0.00526952	1	0.00689758	0.00689759	0.00710065	1	1	1	0.00526952	1	0.00689757	0.00689757	0.00710062	1	1	1	0.00526952	1	0.00689757	0.00689757	0.0071006	1	1	1	0.00526952	1	0.00689757	0.00689757	0.0071006	1	1	1	0.00526952	1	0.00689757	0.00689757	0.0071006	1	0	0	0	0	0	0	0	0	0.00443092	0.00443092	0.00443092	0.00443092	0.00443092	0.00443092	0.00443092	0.00443092	0.00652975	0.00652975	0.00652975	0.00652975	0.00652975	0.00652975	0.00652975	0.00652975	0.00784376	0.00784376	0.00784376	0.00784376	0.00784376	0.00784376	0.00784376	0.00784376	0.000247514	0.000247514	0.000247514	0.000247514	0.000247514	0.000247514	0.000247514	0.000247514	0.000126875	0.000126875	0.000126875	0.000126875	0.000126875	0.000126875	0.000126875	0.000126875	0.000125535	0.000125535	0.000125535	0.000125535	0.000125535	0.000125535	0.000125535	0.000125535	0.000125521	0.000125521	0.000125521	0.000125521	0.000125521	0.000125521	0.000125521	0.000125521	0.00012552	0.00012552	0.00012552	0.00012552	0.00012552	0.00012552	0.00012552	0.00012552	0.00012552	0.00012552	0.00012552	0.00012552	0.00012552	0.00012552	0.00012552	0.00012552	0.997805	0.0907889	0.000952045	0.0907889	0.000818433	0.000952045	0.000818433	0.00075406	1	0.996575	0.00102379	0.996575	0.00086984	0.00102379	0.00086984	0.000796903	1	1	0.00103026	1	0.000873781	0.00103026	0.000873781	0.00079991	1	1	0.00103085	1	0.000874082	0.00103085	0.000874082	0.000800121	1	1	0.00103091	1	0.000874106	0.00103091	0.000874106	0.000800137	1	1	0.000813276	1	0.000802142	0.000813276	0.000802142	0.000796943	1	1	0.000797864	1	0.000797083	0.000797864	0.000797083	0.000796718	1	1	0.000796783	1	0.000796728	0.000796783	0.000796728	0.000796703	1	1	0.000796707	1	0.000796703	0.000796707	0.000796703	0.0102601	1	1	0.00327647	1	0.0102601	0.00327647	0.0102601	0.0470591	1	1	0.00407211	1	0.0232824	0.00407211	0.0232824	0.557187	1	1	0.00436611	1	0.0697401	0.00436611	0.0697401	1	1	1	0.00448002	1	0.817137	0.00448002	0.817137	1	1	1	0.00452494	1	1	0.00452494	1	1	1	1	0.0240888	1	1	0.0240888	1	1	1	1	0.0636564	1	1	0.0636564	1	1	1	1	0.688481	1	1	0.688481	1	1	1	1	1	1	1	1	1	1	1	1	1	1	1	1	1	1	1	1	1	1	1	1	1	1	1	1	1	1	1	1	1	1	1	1	1	1	1	1	1	1	1	1	1	1	1	1	1	1	1	1	1	1	1	1	1	1	1	1	1	1	1	1	1	1	1	1	1	1	1	1	1	1	1	1	1	1	1	1	1	1	1	1	1	1	1	1	1	1	1	1	1	1	1	1	1	1	1	1	1	1	1	1	1	1	1	1	1	1	1	1	1	1	1	1	1	1	1	1	1	1	1	1	1	1	1	1	1	1	1	1	1	1	1	1	1	1	1	1	1	1	1	1	1	1	1	1	1	1	1	1	1	1	1	1	1	1	1	1	1	1	1	1	1	1	1	1	1	1	1	1	1	1	1	1	1	1	1	1	1	1	1	1	1	1	0	0	0	0	0	0	0	0	0.00443092	0.00443092	0.00443092	0.00443092	0.00443092	0.00443092	0.00443092	0.00443092	0.00379667	0.00379667	0.00379667	0.00379667	0.00379667	0.00379667	0.00379667	0.00379667	0.00388158	0.00388158	0.00388158	0.00388158	0.00388158	0.00388158	0.00388158	0.00388158	1.92819e-06	1.92819e-06	1.92819e-06	1.92819e-06	1.92819e-06	1.92819e-06	1.92819e-06	1.92819e-06	2.20869e-06	2.20869e-06	2.20869e-06	2.20869e-06	2.20869e-06	2.20869e-06	2.20869e-06	2.20869e-06	2.20867e-06	2.20867e-06	2.20867e-06	2.20867e-06	2.20867e-06	2.20867e-06	2.20867e-06	2.20867e-06	2.20867e-06	2.20867e-06	2.20867e-06	2.20867e-06	2.20867e-06	2.20867e-06	2.20867e-06	2.20867e-06	2.20867e-06	2.20867e-06	2.20867e-06	2.20867e-06	2.20867e-06	2.20867e-06	2.20867e-06	2.20867e-06	2.20867e-06	2.20867e-06	2.20867e-06	2.20867e-06	2.20867e-06	2.20867e-06	2.20867e-06	2.20867e-06	0.759112	0.00443058	0.00011918	0.759112	0.00011918	0.000398392	0.000164596	0.000101546	9.05618e-12	0.00379671	0.000118694	9.05618e-12	0.000118694	0.000392907	0.000163663	0.000101193	0.759126	0.00388158	0.000118696	0.759126	0.000118696	0.000392982	0.000163668	0.000101195	9.05163e-12	0.00387011	0.000118695	9.05163e-12	0.000118695	0.000392981	0.000163668	0.000101195	0.759126	0.00387165	0.000118695	0.759126	0.000118695	0.000392981	0.000163668	0.000101195	2.84771e-16	8.65748e-05	9.87294e-05	2.84771e-16	9.87294e-05	9.7786e-05	9.85741e-05	9.87899e-05	9.91404e-05	9.88405e-05	9.87984e-05	9.91404e-05	9.87984e-05	9.88016e-05	9.8799e-05	9.87981e-05	9.8797e-05	9.87981e-05	9.87981e-05	9.8797e-05	9.87981e-05	9.87981e-05	9.87981e-05	9.87981e-05	1.12797e-05	9.87981e-05	9.87981e-05	9.87981e-05	9.87981e-05	9.87981e-05	9.87981e-05	0.022385	1.13143e-05	1.12797e-05	0.0121698	1.94339e-08	0.022385	9.87981e-05	0.00552323	0.0320338	1.97659e-10	1.13143e-05	0.00800905	1.95013e-08	0.0103852	9.87981e-05	0.0045723	0.0230629	1.97737e-10	1.13143e-05	0.0092533	1.97737e-10	0.0157221	9.87981e-05	0.00472635	0.031306	1.97737e-10	1.13143e-05	0.00886239	1.97737e-10	0.0130778	9.87981e-05	0.00470105	0.023644	1.95013e-08	1.13143e-05	0.0089834	1.97737e-10	0.0143281	9.87981e-05	0.00470519	0.0684808	5.77176e-08	9.91012e-05	0.0916682	1.97737e-10	0.0772334	0.0121698	0.0578964	0.00100402	5.85239e-10	0.000292351	0.000499698	1.40995e-08	0.000607484	0.00800905	0.00127167	0.00675387	1.4002e-07	0.000290381	0.0120172	1.40995e-08	0.0088101	0.0092533	0.00915917	0.00552926	1.4002e-07	0.000290401	0.00806171	1.4002e-07	0.00662558	0.00886239	0.00696459	0.00577006	1.4002e-07	0.000290401	0.00924799	1.4002e-07	0.0071484	0.0089834	0.00751658	0.0057219	1.40994e-08	0.000290401	0.00887513	1.4002e-07	0.00701966	0.00894576	0.00737378	0.00376912	1.40995e-08	9.81377e-05	0.0027059	1.4002e-07	0.00288698	0.00080879	0.00206625	0.00403473	1.4002e-07	9.88005e-05	0.00335603	1.4002e-07	0.00333489	0.00107507	0.00248711	0.00375835	1.4002e-07	9.87981e-05	0.00328075	1.4002e-07	0.00328318	0.0010651	0.00245083	0.00379475	1.4002e-07	9.87981e-05	0.00328938	1.4002e-07	0.0032891	0.00106547	0.00245393	0.00378994	1.4002e-07	9.87981e-05	0.00328839	1.4002e-07	0.00328843	0.00106546	0.00245367	0.00379057	1.4002e-07	9.87981e-05	0.00328851	1.4002e-07	0.0032885	0.00106546	0.00245369	0.00379049	1.4002e-07	9.87981e-05	0.00328849	1.4002e-07	0.00328849	0.00106546	0.00245369	0.0037905	1.4002e-07	9.87981e-05	0.0032885	1.4002e-07	0.0032885	0.00106546	0.00245369	0.0037905	1.4002e-07	9.87981e-05	0.00328849	1.4002e-07	0.00328849	0.00106546	0.00245369	0.0037905	1.4002e-07	9.87981e-05	0.0032885	1.4002e-07	0.0032885	0.00106546	0.00245369	0.0037905	1.4002e-07	9.87981e-05	0.00328849	1.4002e-07	0.00328849	0.00106546	0.00245369	0.0037905	1.4002e-07	9.87981e-05	0.0032885	1.4002e-07	0.0032885	0.00106546	0.00245369	0.0037905	1.4002e-07	9.87981e-05	0.00328849	1.4002e-07	0.00328849	0.00106546	0.00245369	0.0037905	1.4002e-07	9.87981e-05	0.0032885	1.4002e-07	0.0032885	0.00106546	0.00245369	0.0037905	1.4002e-07	9.87981e-05	0.00328849	1.4002e-07	0.00328849	0.00106546	0.00245369	0.0037905	1.4002e-07	9.87981e-05	0.0032885	1.4002e-07	0.0032885	0.00106546	0.00245369	0.0037905	1.4002e-07	9.87981e-05	0.00328849	1.4002e-07	0.00328849	0.00106546	0.00245369	0.0037905	1.4002e-07	9.87981e-05	0.0032885	1.4002e-07	0.0032885	0.00106546	0.00245369	0.0037905	1.4002e-07	9.87981e-05	0.00328849	1.4002e-07	0.00328849	0.00106546	0.00245369	0.0037905	1.4002e-07	9.87981e-05	0.0032885	1.4002e-07	0.0032885	0.00106546	0.00245369	0.0037905	0	0	0	0	0	0	0	0	0.00443092	0.00443092	0.00443092	0.00443092	0.00443092	0.00443092	0.00443092	0.00443092	0.00342068	0.00342068	0.00342068	0.00342068	0.00342068	0.00342068	0.00342068	0.00342068	0.00362865	0.00362865	0.00362865	0.00362865	0.00362865	0.00362865	0.00362865	0.00362865	2.03836e-07	2.03836e-07	2.03836e-07	2.03836e-07	2.03836e-07	2.03836e-07	2.03836e-07	2.03836e-07	2.52156e-07	2.52156e-07	2.52156e-07	2.52156e-07	2.52156e-07	2.52156e-07	2.52156e-07	2.52156e-07	2.52155e-07	2.52155e-07	2.52155e-07	2.52155e-07	2.52155e-07	2.52155e-07	2.52155e-07	2.52155e-07	2.52155e-07	2.52155e-07	2.52155e-07	2.52155e-07	2.52155e-07	2.52155e-07	2.52155e-07	2.52155e-07	2.52155e-07	2.52155e-07	2.52155e-07	2.52155e-07	2.52155e-07	2.52155e-07	2.52155e-07	2.52155e-07	2.52155e-07	2.52155e-07	2.52155e-07	2.52155e-07	2.52155e-07	2.52155e-07	2.52155e-07	2.52155e-07	0.00443086	0.000200531	3.65066e-05	0.952962	4.24719e-05	0.00443086	0.000200531	3.65066e-05	0.00342069	0.00019819	3.64291e-05	1.10123e-23	4.23668e-05	0.00342069	0.00019819	3.64291e-05	0.00362865	0.000198217	3.64293e-05	0.952962	4.23671e-05	0.00362865	0.000198217	3.64293e-05	0.00358483	0.000198217	3.64293e-05	1.10118e-23	4.23671e-05	0.00358483	0.000198217	3.64293e-05	0.00359402	0.000198217	3.64293e-05	0.952962	4.23671e-05	0.00359402	0.000198217	3.64293e-05	2.71347e-05	3.31121e-05	3.34277e-05	1.82086e-29	3.34161e-05	2.71347e-05	3.31121e-05	3.34277e-05	3.34459e-05	3.34342e-05	3.34336e-05	3.34992e-05	3.34336e-05	3.34459e-05	3.34342e-05	3.34336e-05	3.34336e-05	3.34336e-05	3.34336e-05	3.34334e-05	3.34336e-05	3.34336e-05	3.34336e-05	3.34336e-05	0.000292793	3.34336e-05	3.34336e-05	3.34336e-05	3.34336e-05	3.34336e-05	3.34336e-05	0.0352307	0.000288376	0.000292793	0.0635573	5.84095e-10	0.0352307	5.76047e-08	0.000292793	0.00854569	5.675e-08	0.000288376	0.00163493	5.85239e-10	0.00461614	5.77174e-08	0.000288376	0.0395736	5.77174e-08	0.00028845	0.0581927	5.77176e-08	0.0271553	5.77174e-08	0.00028845	0.00663747	5.77174e-08	0.000288449	0.00223786	5.77174e-08	0.00739072	5.77174e-08	0.000288449	0.0440518	0.000293366	0.000288449	0.0562853	5.77174e-08	0.0231729	5.77174e-08	0.000288449	0.0299857	9.745e-05	0.0159593	0.0180319	5.77174e-08	0.0863717	3.34991e-05	0.0159593	0.00212921	1.12543e-05	0.00218167	0.00382439	1.38089e-05	7.03436e-05	0.000804853	0.00218167	0.00965902	0.000805902	0.00488006	0.00875319	1.37978e-05	0.0109626	0.000769292	0.00488006	0.00623311	0.000769245	0.00416896	0.00657086	1.3894e-06	0.00581866	0.000770896	0.00416896	0.00760913	0.000770898	0.00434568	0.00746106	1.39041e-06	0.00785075	0.000770824	0.00434568	0.00702351	1.08186e-05	0.00430108	0.00708432	1.39041e-06	0.00697513	0.000770827	0.00430108	0.00297577	1.13116e-05	0.000577339	0.00268859	1.39041e-06	0.00232664	3.2019e-05	0.000577339	0.0037698	3.3477e-05	0.0007181	0.00347622	1.39041e-06	0.00305334	3.34364e-05	0.0007181	0.00326339	3.34335e-05	0.000712202	0.00331986	1.39041e-06	0.00292636	3.34336e-05	0.000712202	0.00336141	3.34336e-05	0.000712448	0.00335033	1.39041e-06	0.00294816	3.34336e-05	0.000712448	0.00334221	3.34336e-05	0.000712438	0.00334437	1.39041e-06	0.0029444	3.34336e-05	0.000712438	0.00334596	3.34336e-05	0.000712438	0.00334554	1.39041e-06	0.00294505	3.34336e-05	0.000712438	0.00334523	3.34336e-05	0.000712438	0.00334531	1.39041e-06	0.00294494	3.34336e-05	0.000712438	0.00334537	3.34336e-05	0.000712438	0.00334536	1.39041e-06	0.00294496	3.34336e-05	0.000712438	0.00334534	3.34336e-05	0.000712438	0.00334535	1.39041e-06	0.00294496	3.34336e-05	0.000712438	0.00334535	3.34336e-05	0.000712438	0.00334535	1.39041e-06	0.00294496	3.34336e-05	0.000712438	0.00334535	3.34336e-05	0.000712438	0.00334535	1.39041e-06	0.00294496	3.34336e-05	0.000712438	0.00334535	3.34336e-05	0.000712438	0.00334535	1.39041e-06	0.00294496	3.34336e-05	0.000712438	0.00334535	3.34336e-05	0.000712438	0.00334535	1.39041e-06	0.00294496	3.34336e-05	0.000712438	0.00334535	3.34336e-05	0.000712438	0.00334535	1.39041e-06	0.00294496	3.34336e-05	0.000712438	0.00334535	3.34336e-05	0.000712438	0.00334535	1.39041e-06	0.00294496	3.34336e-05	0.000712438	0.00334535	3.34336e-05	0.000712438	0.00334535	1.39041e-06	0.00294496	3.34336e-05	0.000712438	0.00334535	3.34336e-05	0.000712438	0.00334535	1.39041e-06	0.00294496	3.34336e-05	0.000712438	0.00334535	3.34336e-05	0.000712438	0.00334535	1.39041e-06	0.00294496	3.34336e-05	0.000712438	0.00334535	3.34336e-05	0.000712438	0.00334535	1.39041e-06	0.00294496	3.34336e-05	0.000712438	0.00334535	3.34336e-05	0.000712438	0.00334535	1.39041e-06	0.00294496	3.34336e-05	0.000712438	0.00334535	0	0	0	0	0	0	0	0	0.00443092	0.00443092	0.00443092	0.00443092	0.00443092	0.00443092	0.00443092	0.00443092	0.00531869	0.00531869	0.00531869	0.00531869	0.00531869	0.00531869	0.00531869	0.00531869	0.00551679	0.00551679	0.00551679	0.00551679	0.00551679	0.00551679	0.00551679	0.00551679	2.77584e-06	2.77584e-06	2.77584e-06	2.77584e-06	2.77584e-06	2.77584e-06	2.77584e-06	2.77584e-06	2.2091e-06	2.2091e-06	2.2091e-06	2.2091e-06	2.2091e-06	2.2091e-06	2.2091e-06	2.2091e-06	2.20904e-06	2.20904e-06	2.20904e-06	2.20904e-06	2.20904e-06	2.20904e-06	2.20904e-06	2.20904e-06	2.20904e-06	2.20904e-06	2.20904e-06	2.20904e-06	2.20904e-06	2.20904e-06	2.20904e-06	2.20904e-06	2.20904e-06	2.20904e-06	2.20904e-06	2.20904e-06	2.20904e-06	2.20904e-06	2.20904e-06	2.20904e-06	2.20904e-06	2.20904e-06	2.20904e-06	2.20904e-06	2.20904e-06	2.20904e-06	2.20904e-06	2.20904e-06	0.00039846	0.000164624	0.000101563	0.759143	0.000119201	0.759143	0.00443132	0.000119201	0.00040505	0.000165735	0.000101982	1	0.00011978	1	0.00531878	0.00011978	0.000405161	0.000165742	0.000101983	1	0.000119782	1	0.00551681	0.000119782	0.000405163	0.000165742	0.000101983	1	0.000119782	1	0.00556199	0.000119782	0.000405163	0.000165742	0.000101983	1	0.000119782	1	0.00557235	0.000119782	0.000100818	9.98233e-05	9.956e-05	1	9.96334e-05	1	0.000124873	9.96334e-05	9.95552e-05	9.95512e-05	9.95501e-05	1	9.95504e-05	1	9.96544e-05	9.95504e-05	9.95501e-05	9.95501e-05	9.95501e-05	1	9.95501e-05	1	9.95504e-05	9.95501e-05	0.00556503	9.95501e-05	9.95501e-05	1	9.95501e-05	1	9.95501e-05	0.0225515	0.00696885	0.00556503	0.0678234	1	0.0225515	1	1.13655e-05	0.0304987	0.000132307	0.00696885	0.545932	1	0.0552385	1	1.13241e-05	0.0418886	9.96851e-05	0.00738295	1	1	0.184598	1	1.13241e-05	0.0654837	9.95505e-05	0.0075097	1	1	0.97961	1	1.13241e-05	0.156962	0.0225515	0.00754893	1	1	1	1	1.13241e-05	0.988056	0.00773825	0.0901266	1	1	1	1	9.9187e-05	1	0.00226674	0.2877	1	1	1	1	0.000294575	1	0.0133973	0.999309	1	1	1	1	0.000296968	1	0.0210779	1	1	1	1	1	0.000296997	1	0.028745	1	1	1	1	1	0.000296997	1	0.00266366	1	1	1	1	1	0.000296997	1	0.000905989	1	1	1	1	1	0.000100367	1	0.00114814	1	1	1	1	1	9.95534e-05	1	0.0011597	1	1	1	1	1	9.95501e-05	1	0.00116026	1	1	1	1	1	9.95501e-05	1	0.00116028	1	1	1	1	1	9.95501e-05	1	0.00116029	1	1	1	1	1	9.95501e-05	1	0.00116029	1	1	1	1	1	9.95501e-05	1	0.00116029	1	1	1	1	1	9.95501e-05	1	0.00116029	1	1	1	1	1	9.95501e-05	1	0.00116029	1	1	1	1	1	9.95501e-05	1	0.00116029	1	1	1	1	1	9.95501e-05	1	0.00116029	1	1	1	1	1	9.95501e-05	1	0.00116029	1	1	1	1	1	9.95501e-05	1	0.00116029	1	1	1	1	1	9.95501e-05	1	0.00116029	1	1	1	1	1	9.95501e-05	1	0.00116029	1	1	1	1	1	9.95501e-05	1	0.00116029	1	1	1	1	1	9.95501e-05	1	0.00116029	1	1	1	1	1	9.95501e-05	1	0.00116029	1	1	1	1	1	9.95501e-05	1	0.00116029	1	1	1	1	1	9.95501e-05	1	0	0	0	0	0	0	0	0	0.00443092	0.00443092	0.00443092	0.00443092	0.00443092	0.00443092	0.00443092	0.00443092	0.00352979	0.00352979	0.00352979	0.00352979	0.00352979	0.00352979	0.00352979	0.00352979	0.00369691	0.00369691	0.00369691	0.00369691	0.00369691	0.00369691	0.00369691	0.00369691	0.000102615	0.000102615	0.000102615	0.000102615	0.000102615	0.000102615	0.000102615	0.000102615	0.000123487	0.000123487	0.000123487	0.000123487	0.000123487	0.000123487	0.000123487	0.000123487	0.000123355	0.000123355	0.000123355	0.000123355	0.000123355	0.000123355	0.000123355	0.000123355	0.000123356	0.000123356	0.000123356	0.000123356	0.000123356	0.000123356	0.000123356	0.000123356	0.000123356	0.000123356	0.000123356	0.000123356	0.000123356	0.000123356	0.000123356	0.000123356	0.000123356	0.000123356	0.000123356	0.000123356	0.000123356	0.000123356	0.000123356	0.000123356	0.000935638	0.000804328	0.000741062	0.0893628	0.000804328	0.997766	0.0893628	0.000935638	0.000897327	0.000776621	0.000717867	0.000987945	0.000776621	2.13156e-20	0.000987945	0.000897327	0.000899098	0.000777729	0.000718725	0.0858038	0.000777729	0.997781	0.0858038	0.000899098	0.000899016	0.000777685	0.000718693	0.00118652	0.000777685	2.12999e-20	0.00118652	0.000899016	0.00089902	0.000777686	0.000718695	0.0850047	0.000777686	0.997781	0.0850047	0.00089902	0.000709209	0.000713654	0.000715824	9.31735e-06	0.000713654	3.52204e-26	9.31735e-06	0.000709209	0.000716174	0.00071601	0.00071593	0.000742448	0.00071601	0.000742805	0.000742448	0.000716174	0.000715917	0.000715923	0.000715926	0.000714949	0.000715923	0.000714936	0.000714949	0.000715917	0.00922874	0.000715926	0.000715926	0.000715962	0.000715926	0.000715962	0.000715962	0.00922874	0.00597175	0.00922873	0.0189316	1.27458e-05	0.00922873	2.50693e-09	1.27458e-05	0.00190141	0.00224801	0.00597175	0.00749313	1.3216e-05	0.00597175	2.60112e-09	1.3216e-05	0.00277102	0.00272211	0.00705505	0.0134272	0.00305326	0.00705505	2.60112e-09	1.32157e-05	0.00264994	0.0026566	0.00667465	0.00992555	0.00261179	0.00667465	2.60112e-09	1.32157e-05	0.00266648	0.015823	0.00680585	0.0118645	0.00267171	0.00680585	2.60112e-09	1.32157e-05	0.0158151	0.00225763	0.0155552	0.0141425	0.0026635	0.0155552	7.2859e-14	1.5087e-06	0.00225855	0.0040758	0.00278432	0.00245201	0.0196374	0.00278432	3.89496e-11	1.13179e-05	0.00721475	0.00657419	0.00536205	0.00446898	0.00828531	0.00536205	3.89496e-11	1.13122e-05	0.00559806	0.00578479	0.00469836	0.00402969	0.000983985	0.00469836	3.89496e-11	1.13122e-05	0.00608133	0.00602345	0.00486099	0.00412155	0.0014327	0.00486099	3.89496e-11	1.13122e-05	0.00593267	0.00243465	0.00482063	0.00410217	0.0014	0.00482063	3.89496e-11	1.13122e-05	0.00244604	0.00292764	0.0031757	0.00357557	0.00140236	0.0031757	7.35937e-09	3.34797e-05	0.00292593	0.00300977	0.00345558	0.00367354	0.00140219	0.00345558	7.35937e-09	3.34415e-05	0.00301003	0.0029971	0.00340628	0.00365511	0.0014022	0.00340628	7.35937e-09	3.34415e-05	0.00299706	0.00299905	0.00341491	0.00365857	0.0014022	0.00341491	7.35937e-09	3.34415e-05	0.00299906	0.00299875	0.0034134	0.00365793	0.0014022	0.0034134	7.35937e-09	3.34415e-05	0.00299875	0.0029988	0.00341366	0.00365805	0.0014022	0.00341366	7.35937e-09	3.34415e-05	0.0029988	0.00299879	0.00341362	0.00365802	0.0014022	0.00341362	7.35937e-09	3.34415e-05	0.00299879	0.00299879	0.00341363	0.00365803	0.0014022	0.00341363	7.35937e-09	3.34415e-05	0.00299879	0.00299879	0.00341363	0.00365803	0.0014022	0.00341363	7.35937e-09	3.34415e-05	0.00299879	0.00299879	0.00341363	0.00365803	0.0014022	0.00341363	7.35937e-09	3.34415e-05	0.00299879	0.00299879	0.00341363	0.00365803	0.0014022	0.00341363	7.35937e-09	3.34415e-05	0.00299879	0.00299879	0.00341363	0.00365803	0.0014022	0.00341363	7.35937e-09	3.34415e-05	0.00299879	0.00299879	0.00341363	0.00365803	0.0014022	0.00341363	7.35937e-09	3.34415e-05	0.00299879	0.00299879	0.00341363	0.00365803	0.0014022	0.00341363	7.35937e-09	3.34415e-05	0.00299879	0.00299879	0.00341363	0.00365803	0.0014022	0.00341363	7.35937e-09	3.34415e-05	0.00299879	0.00299879	0.00341363	0.00365803	0.0014022	0.00341363	7.35937e-09	3.34415e-05	0.00299879	0.00299879	0.00341363	0.00365803	0.0014022	0.00341363	7.35937e-09	3.34415e-05	0.00299879	0.00299879	0.00341363	0.00365803	0.0014022	0.00341363	7.35937e-09	3.34415e-05	0.00299879	0.00299879	0.00341363	0.00365803	0.0014022	0.00341363	7.35937e-09	3.34415e-05	0.00299879	0.00299879	0.00341363	0.00365803	0.0014022	0.00341363	7.35937e-09	3.34415e-05	0.00299879	0	0	0	0	0	0	0	0	0.00443092	0.00443092	0.00443092	0.00443092	0.00443092	0.00443092	0.00443092	0.00443092	0.00630531	0.00630531	0.00630531	0.00630531	0.00630531	0.00630531	0.00630531	0.00630531	0.0073185	0.0073185	0.0073185	0.0073185	0.0073185	0.0073185	0.0073185	0.0073185	0.00289145	0.00289145	0.00289145	0.00289145	0.00289145	0.00289145	0.00289145	0.00289145	0.00203046	0.00203046	0.00203046	0.00203046	0.00203046	0.00203046	0.00203046	0.00203046	0.00189549	0.00189549	0.00189549	0.00189549	0.00189549	0.00189549	0.00189549	0.00189549	0.00187516	0.00187516	0.00187516	0.00187516	0.00187516	0.00187516	0.00187516	0.00187516	0.00187212	0.00187212	0.00187212	0.00187212	0.00187212	0.00187212	0.00187212	0.00187212	0.00187167	0.00187167	0.00187167	0.00187167	0.00187167	0.00187167	0.00187167	0.00187167	0.00317921	0.00313076	0.00310511	0.0123617	0.00317921	0.989997	0.122623	0.00372932	0.00352875	0.00346158	0.00342621	0.0281665	0.00352875	1	0.999546	0.00432462	0.00362851	0.00355414	0.0035151	0.0931331	0.00362851	1	1	0.00453472	0.0036575	0.00358048	0.00354011	0.949031	0.0036575	1	1	0.00461127	0.00366596	0.00358801	0.00354718	1	0.00366596	1	1	0.00463948	0.00358156	0.00355937	0.00354779	1	0.00358156	1	1	0.00387069	0.00355754	0.00355124	0.00354797	1	0.00355754	1	1	0.00364053	0.00355073	0.00354894	0.00354802	1	0.00355073	1	1	0.0035743	0.00820011	0.00354829	0.00354803	1	0.0035488	1	1	0.0073378	0.0118534	0.00819853	0.00926949	1	0.00732294	1	1	0.00479937	0.0130322	0.0118519	0.0145753	1	0.00988018	1	1	0.00392036	0.0143034	0.0158141	0.0221169	1	0.0120973	1	1	0.00365497	0.0158111	0.0215886	0.0397194	1	0.0144126	1	1	0.00357843	0.0246197	0.0338445	0.144747	1	0.0172964	1	1	0.00821816	0.0324421	0.0983364	0.998743	1	0.0273517	1	1	0.00827711	0.0584132	0.925892	1	1	0.0418648	1	1	0.00981994	0.353661	1	1	1	0.122511	1	1	0.0110964	1	1	1	1	0.988865	1	1	0.0122754	1	1	1	1	1	1	1	0.013474	1	1	1	1	1	1	1	0.00977018	1	1	1	1	1	1	1	0.0072818	1	1	1	1	1	1	1	0.00658705	1	1	1	1	1	1	1	0.00623296	1	1	1	1	1	1	1	0.00605984	1	1	1	1	1	1	1	0.00597694	1	1	1	1	1	1	1	0.00593765	1	1	1	1	1	1	1	0.00591911	1	1	1	1	1	1	1	0.00591039	1	1	1	1	1	1	1	0.00590629	1	1	1	1	1	1	1	0.00590436	1	1	1	1	1	1	1	0.00590346	1	1	1	1	1	1	1	0.00590303	1	1	1	1	1	1	1	0.00590283	1	1	1	1	1	1	1	0.00590274	1	1	1	1	1	1	1	0.00590269	1	1	1	1	1	1	1	0.00590267	1	1	1	1	1	1	1	0.00590266	1	1	1	1	1	1	1	0.00590265	1	1	1	1	1	1	1	0.00590265	1	1	1	1	1	1	1	0.00590265	0	0	0	0	0	0	0	0	0.00443092	0.00443092	0.00443092	0.00443092	0.00443092	0.00443092	0.00443092	0.00443092	0.00607339	0.00607339	0.00607339	0.00607339	0.00607339	0.00607339	0.00607339	0.00607339	0.00682541	0.00682541	0.00682541	0.00682541	0.00682541	0.00682541	0.00682541	0.00682541	0.0060692	0.0060692	0.0060692	0.0060692	0.0060692	0.0060692	0.0060692	0.0060692	0.00575145	0.00575145	0.00575145	0.00575145	0.00575145	0.00575145	0.00575145	0.00575145	0.00562292	0.00562292	0.00562292	0.00562292	0.00562292	0.00562292	0.00562292	0.00562292	0.00557175	0.00557175	0.00557175	0.00557175	0.00557175	0.00557175	0.00557175	0.00557175	0.0055515	0.0055515	0.0055515	0.0055515	0.0055515	0.0055515	0.0055515	0.0055515	0.00554352	0.00554352	0.00554352	0.00554352	0.00554352	0.00554352	0.00554352	0.00554352	0.00604345	0.00603792	0.006035	0.00763912	0.00605893	0.446481	0.0350764	0.00657321	0.00626211	0.00625392	0.0062496	0.00886361	0.00628506	1	0.231133	0.0070721	0.0063602	0.00635069	0.00634566	0.00966716	0.0063869	1	0.999997	0.00732716	0.0064047	0.00639451	0.00638914	0.0102333	0.0064333	1	1	0.00746106	0.00642499	0.00641446	0.00640891	0.0106517	0.00645455	1	1	0.00753234	0.00642512	0.00642032	0.00641778	0.00867374	0.00643863	1	1	0.00695109	0.00642518	0.00642299	0.00642183	0.007538	0.00643136	1	1	0.00666989	0.00642521	0.00642421	0.00642368	0.00695389	0.00642803	1	1	0.00653793	0.00749207	0.00642477	0.00642453	0.00667121	0.00642651	1	1	0.00732478	0.00808142	0.00749183	0.00758525	0.00537879	0.00726706	1	1	0.00611672	0.00826125	0.00808128	0.00823653	0.00490614	0.00771394	1	1	0.00561317	0.00836731	0.00842639	0.00862596	0.00659371	0.00796252	1	1	0.00541565	0.0084305	0.00863518	0.00886746	0.00743344	0.00810421	1	1	0.00534008	0.00876781	0.00876398	0.0090206	0.00789002	0.0081861	1	1	0.00672733	0.0083172	0.00898818	0.00916202	0.00814983	0.00856776	1	1	0.0069812	0.00805031	0.00845823	0.00851846	0.00915025	0.00827851	1	1	0.00707299	0.00797791	0.00814615	0.00813832	0.00982241	0.00811035	1	1	0.00711926	0.00793703	0.00796774	0.00792173	0.00874314	0.00801415	1	1	0.00714269	0.00791403	0.00786749	0.00780088	0.0080988	0.00795963	1	1	0.00715458	0.00776493	0.00781172	0.00773426	0.0077368	0.0079289	1	1	0.0063632	0.00768318	0.00771829	0.00767967	0.00754052	0.0077558	1	1	0.00601509	0.00764119	0.00766727	0.00764997	0.00743616	0.00766109	1	1	0.00624062	0.00761845	0.00763955	0.00763386	0.00738127	0.00760976	1	1	0.00634148	0.00760616	0.00762453	0.00762514	0.00735255	0.00758208	1	1	0.0063871	0.00759953	0.00761641	0.00762041	0.00733758	0.00756719	1	1	0.00640784	0.00759595	0.00761202	0.00761786	0.00732978	0.0075592	1	1	0.0064173	0.00759403	0.00760965	0.00761648	0.00732572	0.00755491	1	1	0.00642161	0.00759298	0.00760836	0.00761573	0.00732361	0.00755261	1	1	0.00642358	0.00759242	0.00760767	0.00761533	0.00732251	0.00755138	1	1	0.00642448	0.00759212	0.00760729	0.00761511	0.00732194	0.00755072	1	1	0.00642489	0.00759196	0.0076071	0.007615	0.00732165	0.00755036	1	1	0.00642508	0.00759187	0.00760699	0.00761493	0.00732149	0.00755017	1	1	0.00642516	0.00759182	0.00760692	0.00761489	0.00732141	0.00755007	1	1	0.0064252	0.0075918	0.00760689	0.00761488	0.00732137	0.00755002	1	1	0.00642522	0.00759178	0.00760688	0.00761487	0.00732135	0.00754999	1	1	0.00642523	0.00759178	0.00760687	0.00761486	0.00732133	0.00754997	1	1	0.00642523	0.00759177	0.00760686	0.00761486	0.00732133	0.00754996	1	1	0.00642523	0.00759177	0.00760686	0.00761486	0.00732133	0.00754996	1	1	0.00642523	0.00759177	0.00760686	0.00761486	0.00732133	0.00754996	1	1	0.00642523	0.00759177	0.00760686	0.00761486	0.00732133	0.00754996	1	1	0.00642523	0	0	0	0	0	0	0	0	0.00443092	0.00443092	0.00443092	0.00443092	0.00443092	0.00443092	0.00443092	0.00443092	0.00475427	0.00475427	0.00475427	0.00475427	0.00475427	0.00475427	0.00475427	0.00475427	0.00477877	0.00477877	0.00477877	0.00477877	0.00477877	0.00477877	0.00477877	0.00477877	0.00469906	0.00469906	0.00469906	0.00469906	0.00469906	0.00469906	0.00469906	0.00469906	0.00469311	0.00469311	0.00469311	0.00469311	0.00469311	0.00469311	0.00469311	0.00469311	0.00469266	0.00469266	0.00469266	0.00469266	0.00469266	0.00469266	0.00469266	0.00469266	0.00469263	0.00469263	0.00469263	0.00469263	0.00469263	0.00469263	0.00469263	0.00469263	0.00469263	0.00469263	0.00469263	0.00469263	0.00469263	0.00469263	0.00469263	0.00469263	0.00469263	0.00469263	0.00469263	0.00469263	0.00469263	0.00469263	0.00469263	0.00469263	0.00473342	0.00473326	0.00473318	0.00484785	0.00473504	0.0187591	0.00783481	0.00484785	0.00473648	0.00473632	0.00473624	0.00485982	0.00473823	0.0233736	0.00823467	0.00485982	0.00473672	0.00473655	0.00473647	0.00486075	0.00473847	0.0251162	0.00828698	0.00486075	0.00473673	0.00473657	0.00473649	0.00486082	0.00473849	0.0258067	0.00829385	0.00486082	0.00473674	0.00473657	0.00473649	0.00486083	0.00473849	0.0260854	0.00829476	0.00486083	0.0047365	0.00473649	0.00473648	0.00474586	0.00473663	0.00664796	0.00501204	0.00474586	0.00473649	0.00473648	0.00473648	0.00473719	0.00473649	0.00488258	0.00475727	0.00473719	0.00473648	0.00473648	0.00473648	0.00473654	0.00473648	0.0047475	0.00473805	0.00473654	0.00481382	0.00473648	0.00473648	0.00473649	0.00473648	0.00473731	0.0047366	0.0047958	0.00481974	0.00481382	0.00481737	0.00464328	0.00479579	0.00333879	0.00406043	0.00459776	0.00481448	0.00481974	0.00482357	0.0046364	0.00480031	0.00326528	0.00401699	0.0045833	0.00481408	0.0048202	0.00482404	0.00480047	0.00480066	0.00326147	0.00401422	0.00458225	0.00481405	0.00482023	0.00482408	0.00481301	0.00480069	0.00326127	0.00401404	0.00458218	0.00482428	0.00482023	0.00482408	0.00481396	0.00480069	0.00326126	0.00401403	0.00476874	0.00478616	0.00482496	0.00482541	0.00481404	0.00481985	0.000292565	0.00173302	0.00475323	0.00478315	0.0047864	0.00478483	0.00486211	0.00479141	0.00033255	0.00180527	0.00466565	0.00478576	0.00478347	0.00478175	0.00486583	0.00478925	0.000332762	0.00180735	0.00465916	0.00478595	0.00478324	0.00478151	0.00478198	0.00478909	0.000332763	0.00180741	0.00465868	0.00478597	0.00478323	0.00478149	0.00477562	0.00478907	0.000332763	0.00180741	0.00465864	0.00478089	0.00478323	0.00478149	0.00477513	0.00478907	0.000332763	0.00180741	0.00456659	0.0047805	0.00478089	0.00478083	0.0047751	0.00477954	0.00111179	0.00275126	0.00455992	0.00478053	0.00478071	0.00478078	0.0047751	0.00477882	0.0011257	0.00279292	0.00465133	0.00478053	0.00478069	0.00478078	0.0047751	0.00477876	0.00112595	0.00279478	0.0046581	0.00478053	0.00478069	0.00478078	0.0047751	0.00477876	0.00112595	0.00279486	0.0046586	0.00478053	0.00478069	0.00478078	0.0047751	0.00477876	0.00112595	0.00279486	0.00465864	0.00478053	0.00478069	0.00478078	0.0047751	0.00477876	0.00112595	0.00279487	0.00465864	0.00478053	0.00478069	0.00478078	0.0047751	0.00477876	0.00112595	0.00279487	0.00465864	0.00478053	0.00478069	0.00478078	0.0047751	0.00477876	0.00112595	0.00279487	0.00465864	0.00478053	0.00478069	0.00478078	0.0047751	0.00477876	0.00112595	0.00279487	0.00465864	0.00478053	0.00478069	0.00478078	0.0047751	0.00477876	0.00112595	0.00279487	0.00465864	0.00478053	0.00478069	0.00478078	0.0047751	0.00477876	0.00112595	0.00279487	0.00465864	0.00478053	0.00478069	0.00478078	0.0047751	0.00477876	0.00112595	0.00279487	0.00465864	0.00478053	0.00478069	0.00478078	0.0047751	0.00477876	0.00112595	0.00279487	0.00465864	0.00478053	0.00478069	0.00478078	0.0047751	0.00477876	0.00112595	0.00279487	0.00465864	0.00478053	0.00478069	0.00478078	0.0047751	0.00477876	0.00112595	0.00279487	0.00465864	0.00478053	0.00478069	0.00478078	0.0047751	0.00477876	0.00112595	0.00279487	0.00465864	0.00478053	0.00478069	0.00478078	0.0047751	0.00477876	0.00112595	0.00279487	0.00465864	0.00478053	0.00478069	0.00478078	0.0047751	0.00477876	0.00112595	0.00279487	0.00465864	0.00478053	0.00478069	0.00478078	0.0047751	0.00477876	0.00112595	0.00279487	0.00465864	0.00478053	0.00478069	0.00478078	0.0047751	0.00477876	0.00112595	0.00279487	0.00465864	0	0	0	0	0	0	0	0	0.00443092	0.00443092	0.00443092	0.00443092	0.00443092	0.00443092	0.00443092	0.00443092	0.00447998	0.00447998	0.00447998	0.00447998	0.00447998	0.00447998	0.00447998	0.00447998	0.00448053	0.00448053	0.00448053	0.00448053	0.00448053	0.00448053	0.00448053	0.00448053	0.00431737	0.00431737	0.00431737	0.00431737	0.00431737	0.00431737	0.00431737	0.00431737	0.00431561	0.00431561	0.00431561	0.00431561	0.00431561	0.00431561	0.00431561	0.00431561	0.0043156	0.0043156	0.0043156	0.0043156	0.0043156	0.0043156	0.0043156	0.0043156	0.0043156	0.0043156	0.0043156	0.0043156	0.0043156	0.0043156	0.0043156	0.0043156	0.0043156	0.0043156	0.0043156	0.0043156	0.0043156	0.0043156	0.0043156	0.0043156	0.0043156	0.0043156	0.0043156	0.0043156	0.0043156	0.0043156	0.0043156	0.0043156	0.0128535	0.0128535	0.00506844	0.0044787	0.00440689	0.00439656	0.00439656	0.00439641	0.0131268	0.0131268	0.00507792	0.00448051	0.00440789	0.00439744	0.00439744	0.0043973	0.0131356	0.0131356	0.00507804	0.00448053	0.0044079	0.00439745	0.00439745	0.00439731	0.0131359	0.0131359	0.00507804	0.00448054	0.0044079	0.00439745	0.00439745	0.00439731	0.0131359	0.0131359	0.00507804	0.00448054	0.0044079	0.00439745	0.00439745	0.00439731	0.00449383	0.00449383	0.00440473	0.0043982	0.0043974	0.00439729	0.00439729	0.00439729	0.00439834	0.00439834	0.00439737	0.0043973	0.00439729	0.00439729	0.00439729	0.00439729	0.0043973	0.0043973	0.00439729	0.00439729	0.00439729	0.00439729	0.00439729	0.00439729	0.00316164	0.00439729	0.00439729	0.00439729	0.00439729	0.00439729	0.00439729	0.00448558	0.00315194	0.00316164	0.00384519	0.00435006	0.00448558	0.00455048	0.00455343	0.00455984	0.00283494	0.00315194	0.00383991	0.00434955	0.00448657	0.00455222	0.0045552	0.00456068	0.0028327	0.00315186	0.00383986	0.0028434	0.00448658	0.00455224	0.00455522	0.00456069	0.00283269	0.00315186	0.00383986	0.00283276	0.00448658	0.00455224	0.00455522	0.00456069	0.000282498	0.00315186	0.00383986	0.00283269	0.00448658	0.00455224	0.00455522	0.00456405	0.000331234	0.000525342	0.00342803	0.00283269	0.00454277	0.00456488	0.00456491	0.00451895	0.000615531	0.000615829	0.00366226	0.00284804	0.00449847	0.00448752	0.00448607	0.00448319	0.000649567	0.000615968	0.0036644	0.00284815	0.00449797	0.00448666	0.00448519	0.0044828	0.000649622	0.000615969	0.00366442	0.0035229	0.00449797	0.00448665	0.00448518	0.00448279	0.000649622	0.000615969	0.00366442	0.00352882	0.00449797	0.00448665	0.00448518	0.00448279	0.00205682	0.000615969	0.00366442	0.00352887	0.00449797	0.00448665	0.00448518	0.00448114	0.00206404	0.0015094	0.00387826	0.00352887	0.00447006	0.00448044	0.00448042	0.00448112	0.00151486	0.00151276	0.00388033	0.00352887	0.00446975	0.00448037	0.00448037	0.00448052	0.00151278	0.00151278	0.00388035	0.00352887	0.00446975	0.00448037	0.00448037	0.00448051	0.00151278	0.00151278	0.00388035	0.00352887	0.00446975	0.00448037	0.00448037	0.00448051	0.00151278	0.00151278	0.00388035	0.00352887	0.00446975	0.00448037	0.00448037	0.00448051	0.00151278	0.00151278	0.00388035	0.00352887	0.00446975	0.00448037	0.00448037	0.00448051	0.00151278	0.00151278	0.00388035	0.00352887	0.00446975	0.00448037	0.00448037	0.00448051	0.00151278	0.00151278	0.00388035	0.00352887	0.00446975	0.00448037	0.00448037	0.00448051	0.00151278	0.00151278	0.00388035	0.00352887	0.00446975	0.00448037	0.00448037	0.00448051	0.00151278	0.00151278	0.00388035	0.00352887	0.00446975	0.00448037	0.00448037	0.00448051	0.00151278	0.00151278	0.00388035	0.00352887	0.00446975	0.00448037	0.00448037	0.00448051	0.00151278	0.00151278	0.00388035	0.00352887	0.00446975	0.00448037	0.00448037	0.00448051	0.00151278	0.00151278	0.00388035	0.00352887	0.00446975	0.00448037	0.00448037	0.00448051	0.00151278	0.00151278	0.00388035	0.00352887	0.00446975	0.00448037	0.00448037	0.00448051	0.00151278	0.00151278	0.00388035	0.00352887	0.00446975	0.00448037	0.00448037	0.00448051	0.00151278	0.00151278	0.00388035	0.00352887	0.00446975	0.00448037	0.00448037	0.00448051	0.00151278	0.00151278	0.00388035	0.00352887	0.00446975	0.00448037	0.00448037	0.00448051	0.00151278	0.00151278	0.00388035	0.00352887	0.00446975	0.00448037	0.00448037	0.00448051	0.00151278	0.00151278	0.00388035	0.00352887	0.00446975	0.00448037	0.00448037	0.00448051	0.00151278	0.00151278	0.00388035	0.00352887	0.00446975	0.00448037	0.00448037	0.00448051	0	0	0	0	0	0	0	0	0.00443092	0.00443092	0.00443092	0.00443092	0.00443092	0.00443092	0.00443092	0.00443092	0.00528526	0.00528526	0.00528526	0.00528526	0.00528526	0.00528526	0.00528526	0.00528526	0.00546792	0.00546792	0.00546792	0.00546792	0.00546792	0.00546792	0.00546792	0.00546792	0.003817	0.003817	0.003817	0.003817	0.003817	0.003817	0.003817	0.003817	0.00357403	0.00357403	0.00357403	0.00357403	0.00357403	0.00357403	0.00357403	0.00357403	0.0035396	0.0035396	0.0035396	0.0035396	0.0035396	0.0035396	0.0035396	0.0035396	0.00353475	0.00353475	0.00353475	0.00353475	0.00353475	0.00353475	0.00353475	0.00353475	0.00353407	0.00353407	0.00353407	0.00353407	0.00353407	0.00353407	0.00353407	0.00353407	0.00353397	0.00353397	0.00353397	0.00353397	0.00353397	0.00353397	0.00353397	0.00353397	0.160646	0.160646	0.0070301	0.00510001	0.00434859	0.00425035	0.00425035	0.00424627	0.990327	0.990327	0.00807636	0.00542779	0.00449192	0.00437333	0.00437333	0.00436841	1	1	0.00841849	0.005499	0.00451762	0.00439479	0.00439479	0.00438971	1	1	0.00853346	0.00551459	0.00452225	0.00439855	0.00439855	0.00439343	1	1	0.00857245	0.00551802	0.00452308	0.0043992	0.0043992	0.00439408	1	1	0.00518837	0.00459461	0.0044162	0.00439448	0.00439448	0.00439358	1	1	0.00453472	0.0044288	0.00439745	0.00439365	0.00439365	0.0043935	1	1	0.00441825	0.00439966	0.00439417	0.00439351	0.00439351	0.00439348	1	1	0.00439781	0.00439456	0.0043936	0.00439348	0.00439348	0.00534192	1	1	0.00230847	0.00395238	0.00534195	0.00604213	0.00610761	0.00646927	1	1	0.00212384	0.00388338	0.00554726	0.0064512	0.00653806	0.00676554	1	1	0.00210826	0.000386581	0.00559273	0.00655689	0.00665081	0.00684561	1	1	0.00210694	0.000336155	0.00560285	0.00658448	0.00668067	0.00686741	1	1	0.00210683	0.000335478	0.0056051	0.00659169	0.00668859	0.00695924	1	1	0.00210682	0.000335469	0.00634015	0.00690111	0.00692772	0.00633545	1	1	0.00290746	0.000353773	0.00592101	0.00595873	0.00593297	0.00574871	1	1	0.00300176	0.000354032	0.00582318	0.00573964	0.00570293	0.00561616	1	1	0.00301307	0.00112166	0.00580058	0.00568986	0.00565101	0.00558664	1	1	0.00301442	0.00115658	0.00579537	0.00567861	0.00563936	0.00558008	1	1	0.00301459	0.00115819	0.00579417	0.00567607	0.00563675	0.00554406	1	1	0.00301461	0.00115827	0.00544782	0.00554746	0.00553879	0.00553612	1	1	0.00301461	0.00115827	0.00537329	0.00551916	0.00551726	0.00552197	1	1	0.00301461	0.00115827	0.00535739	0.00551295	0.00551254	0.00551887	1	1	0.00301461	0.00115827	0.005354	0.00551159	0.0055115	0.00551819	1	1	0.00301461	0.00115827	0.00535328	0.00551129	0.00551127	0.00551804	1	1	0.00301461	0.00115827	0.00535313	0.00551123	0.00551122	0.00551801	1	1	0.00301461	0.00115827	0.00535309	0.00551122	0.00551121	0.005518	1	1	0.00301461	0.00115827	0.00535309	0.00551121	0.00551121	0.005518	1	1	0.00301461	0.00115827	0.00535309	0.00551121	0.00551121	0.00551799	1	1	0.00301461	0.00115827	0.00535309	0.00551121	0.00551121	0.00551799	1	1	0.00301461	0.00115827	0.00535309	0.00551121	0.00551121	0.00551799	1	1	0.00301461	0.00115827	0.00535309	0.00551121	0.00551121	0.00551799	1	1	0.00301461	0.00115827	0.00535309	0.00551121	0.00551121	0.00551799	1	1	0.00301461	0.00115827	0.00535309	0.00551121	0.00551121	0.00551799	1	1	0.00301461	0.00115827	0.00535309	0.00551121	0.00551121	0.00551799	1	1	0.00301461	0.00115827	0.00535309	0.00551121	0.00551121	0.00551799	1	1	0.00301461	0.00115827	0.00535309	0.00551121	0.00551121	0.00551799	1	1	0.00301461	0.00115827	0.00535309	0.00551121	0.00551121	0.00551799	1	1	0.00301461	0.00115827	0.00535309	0.00551121	0.00551121	0.00551799	1	1	0.00301461	0.00115827	0.00535309	0.00551121	0.00551121	0.00551799	0	0	0	0	0	0	0	0	0.00443092	0.00443092	0.00443092	0.00443092	0.00443092	0.00443092	0.00443092	0.00443092	0.00405329	0.00405329	0.00405329	0.00405329	0.00405329	0.00405329	0.00405329	0.00405329	0.00408418	0.00408418	0.00408418	0.00408418	0.00408418	0.00408418	0.00408418	0.00408418	0.000471136	0.000471136	0.000471136	0.000471136	0.000471136	0.000471136	0.000471136	0.000471136	0.000506769	0.000506769	0.000506769	0.000506769	0.000506769	0.000506769	0.000506769	0.000506769	0.000506406	0.000506406	0.000506406	0.000506406	0.000506406	0.000506406	0.000506406	0.000506406	0.000506409	0.000506409	0.000506409	0.000506409	0.000506409	0.000506409	0.000506409	0.000506409	0.000506409	0.000506409	0.000506409	0.000506409	0.000506409	0.000506409	0.000506409	0.000506409	0.000506409	0.000506409	0.000506409	0.000506409	0.000506409	0.000506409	0.000506409	0.000506409	0.827045	0.827045	0.00438605	0.00438605	0.00172058	0.00151979	0.00151979	0.00149535	2.70609e-07	2.70609e-07	0.00405695	0.00405695	0.00167898	0.00148905	0.00148905	0.00146583	0.828502	0.828502	0.00408388	0.00408388	0.00168039	0.00148998	0.00148998	0.0014667	2.62768e-07	2.62768e-07	0.00408167	0.00408167	0.00168034	0.00148995	0.00148995	0.00146668	0.828502	0.828502	0.00408185	0.00408185	0.00168035	0.00148995	0.00148995	0.00146668	8.20971e-11	8.20971e-11	0.00138803	0.00138803	0.00145689	0.00146249	0.00146249	0.00146317	0.00150708	0.00150708	0.0014655	0.0014655	0.00146346	0.0014633	0.0014633	0.00146328	0.00146198	0.00146198	0.00146321	0.00146321	0.00146327	0.00146327	0.00146327	0.00146328	6.32374e-06	0.00146331	0.00146328	0.00146328	0.00146328	0.00146328	0.00146328	0.00460002	6.51235e-06	6.32357e-06	0.000355319	0.000787831	0.00460002	0.00786393	0.00873812	0.00996959	7.43443e-07	6.51235e-06	0.000363353	0.00079864	0.00431895	0.00691722	0.00755352	0.0089545	7.4353e-07	6.51232e-06	0.000363295	7.31649e-07	0.00434343	0.00704977	0.00773494	0.00913821	7.4353e-07	6.51232e-06	0.000363295	7.4353e-07	0.00434129	0.00703106	0.00770688	0.00910469	1.29892e-11	6.51232e-06	0.000363295	7.4353e-07	0.00434147	0.0070337	0.00771121	0.0102999	1.97737e-10	1.28088e-09	0.00149609	7.4353e-07	0.0089524	0.0108508	0.0107049	0.00568816	1.95013e-08	1.95013e-08	0.00296469	1.01366e-06	0.00461325	0.00434794	0.00413594	0.00428497	5.77176e-08	1.95013e-08	0.00287833	1.01365e-06	0.00503351	0.00495492	0.00471973	0.00440756	5.77176e-08	1.95013e-08	0.00288334	3.34985e-05	0.00499119	0.00489487	0.00466469	0.00439671	5.77176e-08	1.95013e-08	0.00288305	3.34765e-05	0.00499544	0.00490078	0.00466985	0.00439767	1.38089e-05	1.95013e-08	0.00288306	3.34766e-05	0.00499501	0.00490019	0.00466937	0.00413456	1.38051e-05	1.39052e-06	0.00142198	3.34766e-05	0.0034757	0.0039414	0.00395974	0.00415649	1.39013e-06	1.39048e-06	0.00146449	3.34766e-05	0.00358358	0.00401813	0.00401665	0.00406601	1.39048e-06	1.39048e-06	0.00146324	3.34766e-05	0.00357581	0.00401194	0.00401205	0.00407341	1.39048e-06	1.39048e-06	0.00146328	3.34766e-05	0.00357637	0.00401243	0.00401242	0.00407281	1.39048e-06	1.39048e-06	0.00146328	3.34766e-05	0.00357633	0.00401239	0.00401239	0.00407286	1.39048e-06	1.39048e-06	0.00146328	3.34766e-05	0.00357633	0.0040124	0.0040124	0.00407285	1.39048e-06	1.39048e-06	0.00146328	3.34766e-05	0.00357633	0.0040124	0.0040124	0.00407285	1.39048e-06	1.39048e-06	0.00146328	3.34766e-05	0.00357633	0.0040124	0.0040124	0.00407285	1.39048e-06	1.39048e-06	0.00146328	3.34766e-05	0.00357633	0.0040124	0.0040124	0.00407285	1.39048e-06	1.39048e-06	0.00146328	3.34766e-05	0.00357633	0.0040124	0.0040124	0.00407285	1.39048e-06	1.39048e-06	0.00146328	3.34766e-05	0.00357633	0.0040124	0.0040124	0.00407285	1.39048e-06	1.39048e-06	0.00146328	3.34766e-05	0.00357633	0.0040124	0.0040124	0.00407285	1.39048e-06	1.39048e-06	0.00146328	3.34766e-05	0.00357633	0.0040124	0.0040124	0.00407285	1.39048e-06	1.39048e-06	0.00146328	3.34766e-05	0.00357633	0.0040124	0.0040124	0.00407285	1.39048e-06	1.39048e-06	0.00146328	3.34766e-05	0.00357633	0.0040124	0.0040124	0.00407285	1.39048e-06	1.39048e-06	0.00146328	3.34766e-05	0.00357633	0.0040124	0.0040124	0.00407285	1.39048e-06	1.39048e-06	0.00146328	3.34766e-05	0.00357633	0.0040124	0.0040124	0.00407285	1.39048e-06	1.39048e-06	0.00146328	3.34766e-05	0.00357633	0.0040124	0.0040124	0.00407285	1.39048e-06	1.39048e-06	0.00146328	3.34766e-05	0.00357633	0.0040124	0.0040124	0.00407285	1.39048e-06	1.39048e-06	0.00146328	3.34766e-05	0.00357633	0.0040124	0.0040124	0.00407285	0	0	0	0	0	0	0	0	0.00443092	0.00443092	0.00443092	0.00443092	0.00443092	0.00443092	0.00443092	0.00443092	0.00381509	0.00381509	0.00381509	0.00381509	0.00381509	0.00381509	0.00381509	0.00381509	0.00389529	0.00389529	0.00389529	0.00389529	0.00389529	0.00389529	0.00389529	0.00389529	1.93551e-06	1.93551e-06	1.93551e-06	1.93551e-06	1.93551e-06	1.93551e-06	1.93551e-06	1.93551e-06	2.20869e-06	2.20869e-06	2.20869e-06	2.20869e-06	2.20869e-06	2.20869e-06	2.20869e-06	2.20869e-06	2.20868e-06	2.20868e-06	2.20868e-06	2.20868e-06	2.20868e-06	2.20868e-06	2.20868e-06	2.20868e-06	2.20868e-06	2.20868e-06	2.20868e-06	2.20868e-06	2.20868e-06	2.20868e-06	2.20868e-06	2.20868e-06	2.20868e-06	2.20868e-06	2.20868e-06	2.20868e-06	2.20868e-06	2.20868e-06	2.20868e-06	2.20868e-06	2.20868e-06	2.20868e-06	2.20868e-06	2.20868e-06	2.20868e-06	2.20868e-06	2.20868e-06	2.20868e-06	0.759113	0.759113	0.000398393	0.00443059	0.000164596	0.000119181	0.000119181	0.000101546	2.08212e-11	2.08212e-11	0.000393079	0.00381513	0.000163693	0.000118709	0.000118709	0.000101205	0.759126	0.759126	0.000393149	0.00389529	0.000163698	0.000118711	0.000118711	0.000101206	2.08118e-11	2.08118e-11	0.000393148	0.00388475	0.000163698	0.000118711	0.000118711	0.000101206	0.759126	0.759126	0.000393148	0.00388614	0.000163698	0.000118711	0.000118711	0.000101206	6.54751e-16	6.54751e-16	9.78276e-05	8.69005e-05	9.85917e-05	9.87422e-05	9.87422e-05	9.88009e-05	9.91404e-05	9.91404e-05	9.88122e-05	9.88488e-05	9.88096e-05	9.88091e-05	9.88091e-05	9.88089e-05	9.88078e-05	9.88078e-05	9.88089e-05	9.88087e-05	9.88089e-05	9.88089e-05	9.88089e-05	9.88089e-05	1.94361e-08	9.88089e-05	9.88089e-05	9.88089e-05	9.88089e-05	9.88089e-05	9.88089e-05	0.00552382	1.95013e-08	1.94361e-08	9.88089e-05	1.12809e-05	0.00552382	0.0121711	0.0223873	0.0566759	1.97737e-10	1.95013e-08	9.88089e-05	1.13144e-05	0.00459986	0.00811545	0.0106397	0.0104907	1.97737e-10	1.95013e-08	9.88089e-05	1.97661e-10	0.00474558	0.00930087	0.0157649	0.0483148	1.97737e-10	1.95013e-08	9.88089e-05	1.97737e-10	0.0047223	0.00893767	0.0132832	0.013882	5.46244e-13	1.95013e-08	9.88089e-05	1.97737e-10	0.00472601	0.00904743	0.0144326	0.0857122	3.89496e-11	1.97737e-10	0.0121711	1.97737e-10	0.0581398	0.0923098	0.0781052	0.00109316	1.40995e-08	1.40995e-08	0.00811545	5.85239e-10	0.0013438	0.000540635	0.000641903	0.00674099	1.4002e-07	1.40995e-08	0.00930087	5.85239e-10	0.00914964	0.0120073	0.00880573	0.00557256	1.4002e-07	1.40995e-08	0.00893767	1.4002e-07	0.00703666	0.00817053	0.00669046	0.00579649	1.4002e-07	1.40995e-08	0.00904743	1.4002e-07	0.00755543	0.00929531	0.00718445	0.00575289	2.66403e-06	1.40995e-08	0.00901412	1.4002e-07	0.00742465	0.00895055	0.00706594	0.00400986	2.6638e-06	1.4002e-07	0.000814868	1.4002e-07	0.00207941	0.00272533	0.00290468	0.00425299	1.40008e-07	1.4002e-07	0.0010758	1.4002e-07	0.00249163	0.00336376	0.00334343	0.00374722	1.4002e-07	1.4002e-07	0.00106633	1.4002e-07	0.00245713	0.00329195	0.00329421	0.0038118	1.4002e-07	1.4002e-07	0.00106667	1.4002e-07	0.00246	0.00329995	0.0032997	0.00380349	1.4002e-07	1.4002e-07	0.00106666	1.4002e-07	0.00245976	0.00329906	0.00329909	0.00380456	1.4002e-07	1.4002e-07	0.00106666	1.4002e-07	0.00245978	0.00329916	0.00329916	0.00380442	1.4002e-07	1.4002e-07	0.00106666	1.4002e-07	0.00245978	0.00329915	0.00329915	0.00380444	1.4002e-07	1.4002e-07	0.00106666	1.4002e-07	0.00245978	0.00329915	0.00329915	0.00380444	1.4002e-07	1.4002e-07	0.00106666	1.4002e-07	0.00245978	0.00329915	0.00329915	0.00380444	1.4002e-07	1.4002e-07	0.00106666	1.4002e-07	0.00245978	0.00329915	0.00329915	0.00380444	1.4002e-07	1.4002e-07	0.00106666	1.4002e-07	0.00245978	0.00329915	0.00329915	0.00380444	1.4002e-07	1.4002e-07	0.00106666	1.4002e-07	0.00245978	0.00329915	0.00329915	0.00380444	1.4002e-07	1.4002e-07	0.00106666	1.4002e-07	0.00245978	0.00329915	0.00329915	0.00380444	1.4002e-07	1.4002e-07	0.00106666	1.4002e-07	0.00245978	0.00329915	0.00329915	0.00380444	1.4002e-07	1.4002e-07	0.00106666	1.4002e-07	0.00245978	0.00329915	0.00329915	0.00380444	1.4002e-07	1.4002e-07	0.00106666	1.4002e-07	0.00245978	0.00329915	0.00329915	0.00380444	1.4002e-07	1.4002e-07	0.00106666	1.4002e-07	0.00245978	0.00329915	0.00329915	0.00380444	1.4002e-07	1.4002e-07	0.00106666	1.4002e-07	0.00245978	0.00329915	0.00329915	0.00380444	1.4002e-07	1.4002e-07	0.00106666	1.4002e-07	0.00245978	0.00329915	0.00329915	0.00380444	1.4002e-07	1.4002e-07	0.00106666	1.4002e-07	0.00245978	0.00329915	0.00329915	0.00380444	0	0	0	0	0	0	0	0	0.00443092	0.00443092	0.00443092	0.00443092	0.00443092	0.00443092	0.00443092	0.00443092	0.00413714	0.00413714	0.00413714	0.00413714	0.00413714	0.00413714	0.00413714	0.00413714	0.00415601	0.00415601	0.00415601	0.00415601	0.00415601	0.00415601	0.00415601	0.00415601	4.07258e-10	4.07258e-10	4.07258e-10	4.07258e-10	4.07258e-10	4.07258e-10	4.07258e-10	4.07258e-10	4.34444e-10	4.34444e-10	4.34444e-10	4.34444e-10	4.34444e-10	4.34444e-10	4.34444e-10	4.34444e-10	4.34444e-10	4.34444e-10	4.34444e-10	4.34444e-10	4.34444e-10	4.34444e-10	4.34444e-10	4.34444e-10	4.34444e-10	4.34444e-10	4.34444e-10	4.34444e-10	4.34444e-10	4.34444e-10	4.34444e-10	4.34444e-10	4.34444e-10	4.34444e-10	4.34444e-10	4.34444e-10	4.34444e-10	4.34444e-10	4.34444e-10	4.34444e-10	4.34444e-10	4.34444e-10	4.34444e-10	4.34444e-10	4.34444e-10	4.34444e-10	4.34444e-10	4.34444e-10	0.00443092	0.00443092	4.10022e-06	0.00443092	4.10022e-06	4.10022e-06	4.10022e-06	1.60416e-06	0.00413714	0.00413714	4.09996e-06	0.00413714	4.09996e-06	4.09996e-06	4.09996e-06	1.60412e-06	0.004156	0.004156	4.09996e-06	0.004156	4.09996e-06	4.09996e-06	4.09996e-06	1.60412e-06	0.00415479	0.00415479	4.09996e-06	0.00415479	4.09996e-06	4.09996e-06	4.09996e-06	1.60412e-06	0.00415487	0.00415487	4.09996e-06	0.00415487	4.09996e-06	4.09996e-06	4.09996e-06	1.60412e-06	1.30353e-06	1.30353e-06	1.39043e-06	1.30353e-06	1.39043e-06	1.39043e-06	1.39043e-06	1.39049e-06	1.39049e-06	1.39049e-06	1.39049e-06	1.39049e-06	1.39049e-06	1.39049e-06	1.39049e-06	1.39049e-06	1.39049e-06	1.39049e-06	1.39049e-06	1.39049e-06	1.39049e-06	1.39049e-06	1.39049e-06	1.39049e-06	1.40992e-08	1.39049e-06	1.39049e-06	1.39049e-06	1.39049e-06	1.39049e-06	1.39049e-06	0.00702006	1.40995e-08	1.40992e-08	0.000806416	1.40992e-08	0.00702006	0.000806416	0.00702006	0.262697	3.89496e-11	1.40995e-08	0.000796392	1.40995e-08	0.00629882	0.000796392	0.00629882	0.00664258	3.89496e-11	1.40995e-08	0.000796517	3.89496e-11	0.0063694	0.000796517	0.0063694	0.263836	3.89496e-11	1.40995e-08	0.000796515	3.89496e-11	0.00636246	0.000796515	0.00636246	0.00652678	1.40995e-08	1.40995e-08	0.000796515	3.89496e-11	0.00636314	0.000796515	0.00636314	0.823571	1.4002e-07	1.39052e-06	0.618055	3.89496e-11	0.597425	0.618055	0.597425	1.9886e-07	1.38089e-05	1.38086e-05	4.55862e-06	3.86803e-10	2.12278e-06	4.55862e-06	2.12278e-06	0.0196289	0.000262609	1.3806e-05	0.0636699	3.86803e-10	0.02246	0.0636699	0.02246	0.0145409	0.000261595	1.3806e-05	0.0246455	7.35937e-09	0.0159455	0.0246455	0.0159455	0.0157192	0.000261599	1.3806e-05	0.0443023	7.35937e-09	0.0176154	0.0443023	0.0176154	0.0154383	1.37529e-05	1.3806e-05	0.0330203	7.35937e-09	0.0171716	0.0330203	0.0171716	0.00434876	1.3806e-05	1.39022e-06	0.000902434	7.35937e-09	0.00115433	0.000902434	0.00115433	0.00516294	1.39022e-06	1.39049e-06	0.00148611	7.35937e-09	0.00148031	0.00148611	0.00148031	0.00354767	1.39049e-06	1.39049e-06	0.00147271	7.35937e-09	0.00147284	0.00147271	0.00147284	0.00363758	1.39049e-06	1.39049e-06	0.00147301	7.35937e-09	0.00147301	0.00147301	0.00147301	0.00363251	1.39049e-06	1.39049e-06	0.00147301	7.35937e-09	0.00147301	0.00147301	0.00147301	0.0036328	1.39049e-06	1.39049e-06	0.00147301	7.35937e-09	0.00147301	0.00147301	0.00147301	0.00363278	1.39049e-06	1.39049e-06	0.00147301	7.35937e-09	0.00147301	0.00147301	0.00147301	0.00363278	1.39049e-06	1.39049e-06	0.00147301	7.35937e-09	0.00147301	0.00147301	0.00147301	0.00363278	1.39049e-06	1.39049e-06	0.00147301	7.35937e-09	0.00147301	0.00147301	0.00147301	0.00363278	1.39049e-06	1.39049e-06	0.00147301	7.35937e-09	0.00147301	0.00147301	0.00147301	0.00363278	1.39049e-06	1.39049e-06	0.00147301	7.35937e-09	0.00147301	0.00147301	0.00147301	0.00363278	1.39049e-06	1.39049e-06	0.00147301	7.35937e-09	0.00147301	0.00147301	0.00147301	0.00363278	1.39049e-06	1.39049e-06	0.00147301	7.35937e-09	0.00147301	0.00147301	0.00147301	0.00363278	1.39049e-06	1.39049e-06	0.00147301	7.35937e-09	0.00147301	0.00147301	0.00147301	0.00363278	1.39049e-06	1.39049e-06	0.00147301	7.35937e-09	0.00147301	0.00147301	0.00147301	0.00363278	1.39049e-06	1.39049e-06	0.00147301	7.35937e-09	0.00147301	0.00147301	0.00147301	0.00363278	1.39049e-06	1.39049e-06	0.00147301	7.35937e-09	0.00147301	0.00147301	0.00147301	0.00363278	1.39049e-06	1.39049e-06	0.00147301	7.35937e-09	0.00147301	0.00147301	0.00147301	0.00363278	1.39049e-06	1.39049e-06	0.00147301	7.35937e-09	0.00147301	0.00147301	0.00147301	0.00363278	1.39049e-06	1.39049e-06	0.00147301	7.35937e-09	0.00147301	0.00147301	0.00147301	0.00363278	0	0	0	0	0	0	0	0	0.00443092	0.00443092	0.00443092	0.00443092	0.00443092	0.00443092	0.00443092	0.00443092	0.00546023	0.00546023	0.00546023	0.00546023	0.00546023	0.00546023	0.00546023	0.00546023	0.00573153	0.00573153	0.00573153	0.00573153	0.00573153	0.00573153	0.00573153	0.00573153	5.77945e-12	5.77945e-12	5.77945e-12	5.77945e-12	5.77945e-12	5.77945e-12	5.77945e-12	5.77945e-12	4.40514e-12	4.40514e-12	4.40514e-12	4.40514e-12	4.40514e-12	4.40514e-12	4.40514e-12	4.40514e-12	4.40514e-12	4.40514e-12	4.40514e-12	4.40514e-12	4.40514e-12	4.40514e-12	4.40514e-12	4.40514e-12	4.40514e-12	4.40514e-12	4.40514e-12	4.40514e-12	4.40514e-12	4.40514e-12	4.40514e-12	4.40514e-12	4.40514e-12	4.40514e-12	4.40514e-12	4.40514e-12	4.40514e-12	4.40514e-12	4.40514e-12	4.40514e-12	4.40514e-12	4.40514e-12	4.40514e-12	4.40514e-12	4.40514e-12	4.40514e-12	4.40514e-12	4.40514e-12	6.28517e-06	6.28517e-06	2.32499e-07	0.00443092	5.62879e-07	6.28517e-06	6.28517e-06	2.32499e-07	6.28704e-06	6.28704e-06	2.32502e-07	0.00546023	5.62893e-07	6.28704e-06	6.28704e-06	2.32502e-07	6.28704e-06	6.28704e-06	2.32502e-07	0.00573153	5.62893e-07	6.28704e-06	6.28704e-06	2.32502e-07	6.28704e-06	6.28704e-06	2.32502e-07	0.00580525	5.62893e-07	6.28704e-06	6.28704e-06	2.32502e-07	6.28704e-06	6.28704e-06	2.32502e-07	0.00582543	5.62893e-07	6.28704e-06	6.28704e-06	2.32502e-07	1.40062e-07	1.40062e-07	1.40022e-07	1.84523e-07	1.40024e-07	1.40062e-07	1.40062e-07	1.40022e-07	1.40021e-07	1.40021e-07	1.40021e-07	1.40022e-07	1.40021e-07	1.40021e-07	1.40021e-07	1.40021e-07	1.40021e-07	1.40021e-07	1.40021e-07	1.40021e-07	1.40021e-07	1.40021e-07	1.40021e-07	1.40021e-07	1.3809e-05	1.40021e-07	1.40021e-07	1.40021e-07	1.40021e-07	1.40021e-07	1.40021e-07	0.00795137	1.3818e-05	1.3809e-05	0.065604	3.86806e-10	0.00795137	1.40021e-07	1.3809e-05	0.0928294	1.40112e-07	1.3818e-05	0.61106	3.86803e-10	0.0115468	1.40021e-07	1.3818e-05	0.850889	1.40021e-07	1.3818e-05	1	1.4002e-07	0.0136618	1.40021e-07	1.3818e-05	1	1.40021e-07	1.3818e-05	1	1.40021e-07	0.0150799	1.40021e-07	1.3818e-05	1	0.00795137	1.3818e-05	1	1.40021e-07	0.016111	1.40021e-07	1.3818e-05	1	0.00117492	0.0656438	1	1.40021e-07	0.949443	0.065604	0.0656438	1	0.00741907	0.136815	1	2.66406e-06	1	0.61106	0.136815	1	0.0907274	0.821979	1	2.66438e-06	1	1	0.821979	1	0.837808	1	1	1.40038e-07	1	1	1	1	1	1	1	1.40021e-07	1	1	1	1	1	1	1	1.40021e-07	1	1	1	1	1	1	1	1.40021e-07	1	1	1	1	1	1	1	1.40021e-07	1	1	1	1	1	1	1	1.40021e-07	1	1	1	1	1	1	1	1.40021e-07	1	1	1	1	1	1	1	1.40021e-07	1	1	1	1	1	1	1	1.40021e-07	1	1	1	1	1	1	1	1.40021e-07	1	1	1	1	1	1	1	1.40021e-07	1	1	1	1	1	1	1	1.40021e-07	1	1	1	1	1	1	1	1.40021e-07	1	1	1	1	1	1	1	1.40021e-07	1	1	1	1	1	1	1	1.40021e-07	1	1	1	1	1	1	1	1.40021e-07	1	1	1	1	1	1	1	1.40021e-07	1	1	1	1	1	1	1	1.40021e-07	1	1	1	1	1	1	1	1.40021e-07	1	1	1	1	1	1	1	1.40021e-07	1	1	1	1	1	1	1	1.40021e-07	1	1	1	1	1	1	1	1.40021e-07	1	1	1	1	1	1	1	1.40021e-07	1	1	1	1	0	0	0	0	0	0	0	0	0.00443092	0.00443092	0.00443092	0.00443092	0.00443092	0.00443092	0.00443092	0.00443092	0.00493731	0.00493731	0.00493731	0.00493731	0.00493731	0.00493731	0.00493731	0.00493731	0.00499873	0.00499873	0.00499873	0.00499873	0.00499873	0.00499873	0.00499873	0.00499873	4.91137e-10	4.91137e-10	4.91137e-10	4.91137e-10	4.91137e-10	4.91137e-10	4.91137e-10	4.91137e-10	4.34444e-10	4.34444e-10	4.34444e-10	4.34444e-10	4.34444e-10	4.34444e-10	4.34444e-10	4.34444e-10	4.34444e-10	4.34444e-10	4.34444e-10	4.34444e-10	4.34444e-10	4.34444e-10	4.34444e-10	4.34444e-10	4.34444e-10	4.34444e-10	4.34444e-10	4.34444e-10	4.34444e-10	4.34444e-10	4.34444e-10	4.34444e-10	4.34444e-10	4.34444e-10	4.34444e-10	4.34444e-10	4.34444e-10	4.34444e-10	4.34444e-10	4.34444e-10	4.34444e-10	4.34444e-10	4.34444e-10	4.34444e-10	4.34444e-10	4.34444e-10	4.34444e-10	4.34444e-10	4.10022e-06	4.10022e-06	1.60416e-06	0.00443092	4.10022e-06	0.00443092	0.00443092	4.10022e-06	4.10063e-06	4.10063e-06	1.60423e-06	0.00493731	4.10063e-06	0.00493731	0.00493731	4.10063e-06	4.10063e-06	4.10063e-06	1.60423e-06	0.00499873	4.10063e-06	0.00499873	0.00499873	4.10063e-06	4.10063e-06	4.10063e-06	1.60423e-06	0.00500624	4.10063e-06	0.00500624	0.00500624	4.10063e-06	4.10063e-06	4.10063e-06	1.60423e-06	0.00500715	4.10063e-06	0.00500715	0.00500715	4.10063e-06	1.39066e-06	1.39066e-06	1.39058e-06	1.5723e-06	1.39066e-06	1.5723e-06	1.5723e-06	1.39066e-06	1.39057e-06	1.39057e-06	1.39057e-06	1.39058e-06	1.39057e-06	1.39058e-06	1.39058e-06	1.39057e-06	1.39057e-06	1.39057e-06	1.39057e-06	1.39057e-06	1.39057e-06	1.39057e-06	1.39057e-06	1.39057e-06	0.00702044	1.39057e-06	1.39057e-06	1.39057e-06	1.39057e-06	1.39057e-06	1.39057e-06	0.00702044	0.00832893	0.00702044	0.284387	1.41e-08	0.00702044	3.89508e-11	1.41e-08	0.000957888	0.000989111	0.00832893	0.99766	1.40995e-08	0.00832893	3.89496e-11	1.40995e-08	0.000825596	0.000826228	0.00859835	1	0.000806433	0.00859835	3.89496e-11	1.40995e-08	0.000822923	0.000822935	0.00865489	1	0.000822536	0.00865489	3.89496e-11	1.40995e-08	0.000822869	0.473539	0.0086668	1	0.000822861	0.0086668	3.89496e-11	1.40995e-08	0.473538	0.999273	0.669593	1	0.000822868	0.669593	1.39052e-06	1.39052e-06	0.999273	1	0.999997	1	0.00811218	0.999997	0.000262674	1.38094e-05	1	1	1	1	0.00968558	1	0.000264363	1.38136e-05	1	1	1	1	4.24857e-05	1	0.000264374	1.38136e-05	1	1	1	1	3.35342e-05	1	0.000264374	1.38136e-05	1	1	1	1	3.35267e-05	1	0.000264374	1.38136e-05	1	1	1	1	3.35267e-05	1	1.39957e-06	1.391e-06	1	1	1	1	3.35267e-05	1	1.39057e-06	1.39057e-06	1	1	1	1	3.35267e-05	1	1.39057e-06	1.39057e-06	1	1	1	1	3.35267e-05	1	1.39057e-06	1.39057e-06	1	1	1	1	3.35267e-05	1	1.39057e-06	1.39057e-06	1	1	1	1	3.35267e-05	1	1.39057e-06	1.39057e-06	1	1	1	1	3.35267e-05	1	1.39057e-06	1.39057e-06	1	1	1	1	3.35267e-05	1	1.39057e-06	1.39057e-06	1	1	1	1	3.35267e-05	1	1.39057e-06	1.39057e-06	1	1	1	1	3.35267e-05	1	1.39057e-06	1.39057e-06	1	1	1	1	3.35267e-05	1	1.39057e-06	1.39057e-06	1	1	1	1	3.35267e-05	1	1.39057e-06	1.39057e-06	1	1	1	1	3.35267e-05	1	1.39057e-06	1.39057e-06	1	1	1	1	3.35267e-05	1	1.39057e-06	1.39057e-06	1	1	1	1	3.35267e-05	1	1.39057e-06	1.39057e-06	1	1	1	1	3.35267e-05	1	1.39057e-06	1.39057e-06	1	1	1	1	3.35267e-05	1	1.39057e-06	1.39057e-06	1	1	1	1	3.35267e-05	1	1.39057e-06	1.39057e-06	1	1	1	1	3.35267e-05	1	1.39057e-06	1.39057e-06	1	1	1	1	3.35267e-05	1	1.39057e-06	1.39057e-06	1	0	0	0	0	0	0	0	0	0.00443092	0.00443092	0.00443092	0.00443092	0.00443092	0.00443092	0.00443092	0.00443092	0.00365346	0.00365346	0.00365346	0.00365346	0.00365346	0.00365346	0.00365346	0.00365346	0.00377929	0.00377929	0.00377929	0.00377929	0.00377929	0.00377929	0.00377929	0.00377929	1.87244e-06	1.87244e-06	1.87244e-06	1.87244e-06	1.87244e-06	1.87244e-06	1.87244e-06	1.87244e-06	2.20866e-06	2.20866e-06	2.20866e-06	2.20866e-06	2.20866e-06	2.20866e-06	2.20866e-06	2.20866e-06	2.20863e-06	2.20863e-06	2.20863e-06	2.20863e-06	2.20863e-06	2.20863e-06	2.20863e-06	2.20863e-06	2.20863e-06	2.20863e-06	2.20863e-06	2.20863e-06	2.20863e-06	2.20863e-06	2.20863e-06	2.20863e-06	2.20863e-06	2.20863e-06	2.20863e-06	2.20863e-06	2.20863e-06	2.20863e-06	2.20863e-06	2.20863e-06	2.20863e-06	2.20863e-06	2.20863e-06	2.20863e-06	2.20863e-06	2.20863e-06	2.20863e-06	2.20863e-06	0.000119178	0.000119178	0.000101544	0.00443049	0.000164593	0.759109	0.759109	0.000398385	0.00011857	0.00011857	0.000101104	0.00365352	0.000163429	1.21743e-14	1.21743e-14	0.000391547	0.000118574	0.000118574	0.000101106	0.00377928	0.000163437	0.759126	0.759126	0.000391664	0.000118574	0.000118574	0.000101106	0.00375864	0.000163437	1.2165e-14	1.2165e-14	0.000391661	0.000118574	0.000118574	0.000101106	0.00376202	0.000163437	0.759126	0.759126	0.000391661	9.8628e-05	9.8628e-05	9.87032e-05	8.41063e-05	9.84347e-05	3.8272e-19	3.8272e-19	9.74575e-05	9.8714e-05	9.8714e-05	9.87137e-05	9.87767e-05	9.87148e-05	9.91404e-05	9.91404e-05	9.8719e-05	9.87136e-05	9.87136e-05	9.87136e-05	9.87133e-05	9.87136e-05	9.87117e-05	9.87117e-05	9.87136e-05	0.0223662	9.87136e-05	9.87136e-05	9.87136e-05	9.87136e-05	9.87136e-05	9.87136e-05	0.00551852	0.0085682	0.0223662	0.0672918	1.127e-05	0.00551852	1.96886e-10	1.94173e-08	7.78898e-05	0.0084284	0.0085682	0.00380869	1.13132e-05	0.00435937	1.97737e-10	1.95013e-08	9.88035e-05	0.00847964	0.0155525	0.0577988	0.0122055	0.00458495	1.97737e-10	1.95013e-08	9.87132e-05	0.00846082	0.0115072	0.0057566	0.00719818	0.00454016	1.97737e-10	1.95013e-08	9.87136e-05	0.0790646	0.0137029	0.0533321	0.008944	0.00454902	1.97737e-10	1.95013e-08	0.0223662	0.000257396	0.070567	0.018159	0.0082922	0.0560613	1.97737e-10	1.97737e-10	0.00115139	0.00889798	0.000414987	0.00317394	0.0248306	0.000832529	1.4002e-07	1.40995e-08	0.011619	0.00831918	0.00883742	0.00609317	0.0122057	0.00923318	1.4002e-07	1.40995e-08	0.00738377	0.00853056	0.00613188	0.00536703	0.000648889	0.00641333	1.4002e-07	1.40995e-08	0.00887237	0.00845275	0.00689651	0.00553918	0.00107501	0.00724867	1.4002e-07	1.40995e-08	0.00831799	0.00269058	0.00667129	0.00549788	0.00105519	0.00699055	1.4002e-07	1.40995e-08	0.000564194	0.00345873	0.00275778	0.00340493	0.0010561	0.00197064	1.4002e-07	1.4002e-07	0.000791681	0.00317231	0.00327071	0.00372997	0.00105606	0.00245307	1.4002e-07	1.4002e-07	0.00106833	0.00321216	0.00319841	0.00367753	0.00105606	0.00240199	1.4002e-07	1.4002e-07	0.0010555	0.00320659	0.0032085	0.00368594	0.00105606	0.00240735	1.4002e-07	1.4002e-07	0.00105609	0.00320736	0.00320709	0.00368459	0.00105606	0.00240679	1.4002e-07	1.4002e-07	0.00105606	0.00320725	0.00320729	0.00368481	0.00105606	0.00240685	1.4002e-07	1.4002e-07	0.00105606	0.00320727	0.00320726	0.00368477	0.00105606	0.00240684	1.4002e-07	1.4002e-07	0.00105606	0.00320727	0.00320727	0.00368478	0.00105606	0.00240684	1.4002e-07	1.4002e-07	0.00105606	0.00320727	0.00320727	0.00368478	0.00105606	0.00240684	1.4002e-07	1.4002e-07	0.00105606	0.00320727	0.00320727	0.00368478	0.00105606	0.00240684	1.4002e-07	1.4002e-07	0.00105606	0.00320727	0.00320727	0.00368478	0.00105606	0.00240684	1.4002e-07	1.4002e-07	0.00105606	0.00320727	0.00320727	0.00368478	0.00105606	0.00240684	1.4002e-07	1.4002e-07	0.00105606	0.00320727	0.00320727	0.00368478	0.00105606	0.00240684	1.4002e-07	1.4002e-07	0.00105606	0.00320727	0.00320727	0.00368478	0.00105606	0.00240684	1.4002e-07	1.4002e-07	0.00105606	0.00320727	0.00320727	0.00368478	0.00105606	0.00240684	1.4002e-07	1.4002e-07	0.00105606	0.00320727	0.00320727	0.00368478	0.00105606	0.00240684	1.4002e-07	1.4002e-07	0.00105606	0.00320727	0.00320727	0.00368478	0.00105606	0.00240684	1.4002e-07	1.4002e-07	0.00105606	0.00320727	0.00320727	0.00368478	0.00105606	0.00240684	1.4002e-07	1.4002e-07	0.00105606	0.00320727	0.00320727	0.00368478	0.00105606	0.00240684	1.4002e-07	1.4002e-07	0.00105606	0.00320727	0.00320727	0.00368478	0.00105606	0.00240684	1.4002e-07	1.4002e-07	0.00105606	0	0	0	0	0	0	0	0	0.00443092	0.00443092	0.00443092	0.00443092	0.00443092	0.00443092	0.00443092	0.00443092	0.0073079	0.0073079	0.0073079	0.0073079	0.0073079	0.0073079	0.0073079	0.0073079	0.0101036	0.0101036	0.0101036	0.0101036	0.0101036	0.0101036	0.0101036	0.0101036	0.00160999	0.00160999	0.00160999	0.00160999	0.00160999	0.00160999	0.00160999	0.00160999	0.000614197	0.000614197	0.000614197	0.000614197	0.000614197	0.000614197	0.000614197	0.000614197	0.000548553	0.000548553	0.000548553	0.000548553	0.000548553	0.000548553	0.000548553	0.000548553	0.000544481	0.000544481	0.000544481	0.000544481	0.000544481	0.000544481	0.000544481	0.000544481	0.00054423	0.00054423	0.00054423	0.00054423	0.00054423	0.00054423	0.00054423	0.00054423	0.000544214	0.000544214	0.000544214	0.000544214	0.000544214	0.000544214	0.000544214	0.000544214	0.00163312	0.00163312	0.00160686	0.0047121	0.00184885	0.837107	0.837107	0.0047121	0.00184771	0.00184771	0.0018126	0.00754326	0.00214351	1	1	0.00754326	0.00189321	0.00189321	0.00185538	0.0103745	0.0022163	1	1	0.0103745	0.001903	0.001903	0.0018644	0.0142531	0.00223465	1	1	0.0142531	0.00190511	0.00190511	0.0018663	0.021969	0.00223931	1	1	0.021969	0.00187046	0.00187046	0.00186225	0.0179697	0.00194268	1	1	0.0179697	0.00186313	0.00186313	0.0018614	0.0114851	0.00187845	1	1	0.0114851	0.00186158	0.00186158	0.00186122	0.00553205	0.00186482	1	1	0.00553205	0.0110927	0.00186126	0.00186118	0.0028212	0.00186194	1	1	0.00884308	0.0310119	0.0110923	0.0134672	0.00111757	0.00584636	1	1	0.000998516	0.216556	0.0310105	0.048532	0.00092115	0.00916152	1	1	0.000409899	1	0.235104	0.732375	0.00898288	0.0132945	1	1	0.000383402	1	1	1	0.022144	0.0210906	1	1	0.00038225	1	1	1	0.0917021	0.0496338	1	1	0.00494644	1	1	1	0.996342	0.73458	1	1	0.00467885	1	1	1	1	1	1	1	0.00518696	1	1	1	1	1	1	1	0.00549341	1	1	1	1	1	1	1	0.00568687	1	1	1	1	1	1	1	0.00581247	1	1	1	1	1	1	1	0.00164202	1	1	1	1	1	1	1	0.00102315	1	1	1	1	1	1	1	0.00169248	1	1	1	1	1	1	1	0.00182591	1	1	1	1	1	1	1	0.00185374	1	1	1	1	1	1	1	0.0018596	1	1	1	1	1	1	1	0.00186084	1	1	1	1	1	1	1	0.0018611	1	1	1	1	1	1	1	0.00186115	1	1	1	1	1	1	1	0.00186116	1	1	1	1	1	1	1	0.00186117	1	1	1	1	1	1	1	0.00186117	1	1	1	1	1	1	1	0.00186117	1	1	1	1	1	1	1	0.00186117	1	1	1	1	1	1	1	0.00186117	1	1	1	1	1	1	1	0.00186117	1	1	1	1	1	1	1	0.00186117	1	1	1	1	1	1	1	0.00186117	1	1	1	1	1	1	1	0.00186117	1	1	1	1	1	1	1	0.00186117	1	1	1	1	1	1	1	0.00186117	0	0	0	0	0	0	0	0	0.00443092	0.00443092	0.00443092	0.00443092	0.00443092	0.00443092	0.00443092	0.00443092	0.00438312	0.00438312	0.00438312	0.00438312	0.00438312	0.00438312	0.00438312	0.00438312	0.00438364	0.00438364	0.00438364	0.00438364	0.00438364	0.00438364	0.00438364	0.00438364	0.00303688	0.00303688	0.00303688	0.00303688	0.00303688	0.00303688	0.00303688	0.00303688	0.00304693	0.00304693	0.00304693	0.00304693	0.00304693	0.00304693	0.00304693	0.00304693	0.00304685	0.00304685	0.00304685	0.00304685	0.00304685	0.00304685	0.00304685	0.00304685	0.00304685	0.00304685	0.00304685	0.00304685	0.00304685	0.00304685	0.00304685	0.00304685	0.00304685	0.00304685	0.00304685	0.00304685	0.00304685	0.00304685	0.00304685	0.00304685	0.00304685	0.00304685	0.00304685	0.00304685	0.00304685	0.00304685	0.00304685	0.00304685	0.00366487	0.00366487	0.00366134	0.004398	0.00374962	0.14158	0.14158	0.00606403	0.00365932	0.00365932	0.00365584	0.00438348	0.00374317	0.105003	0.105003	0.00601949	0.00365937	0.00365937	0.00365588	0.00438363	0.00374323	0.113759	0.113759	0.00602014	0.00365937	0.00365937	0.00365588	0.00438363	0.00374323	0.111607	0.111607	0.00602013	0.00365937	0.00365937	0.00365588	0.00438363	0.00374323	0.112133	0.112133	0.00602013	0.00365534	0.00365534	0.00365538	0.00364887	0.00365459	0.00280204	0.00280204	0.00363427	0.00365538	0.00365538	0.00365538	0.00365544	0.00365539	0.00366303	0.00366303	0.00365557	0.00365538	0.00365538	0.00365538	0.00365538	0.00365538	0.00365531	0.00365531	0.00365538	0.005083	0.00365538	0.00365538	0.00365538	0.00365538	0.00365538	0.00365538	0.0044452	0.00506529	0.005083	0.00518499	0.003288	0.0044452	0.00032804	0.000609524	0.00191593	0.00501114	0.00506529	0.00516563	0.00329096	0.00443661	0.000330734	0.000614102	0.00192785	0.00501181	0.0050655	0.00516588	0.00503294	0.0044367	0.000330731	0.000614095	0.0019278	0.0050118	0.0050655	0.00516587	0.00501154	0.0044367	0.000330731	0.000614095	0.0019278	0.00524255	0.0050655	0.00516587	0.0050118	0.0044367	0.000330731	0.000614095	0.00398552	0.00444364	0.00524525	0.00525405	0.0050118	0.00501885	2.65343e-06	2.65158e-06	0.00359589	0.00445522	0.00444649	0.00441089	0.00528391	0.00454505	8.87937e-06	6.51314e-06	0.00264972	0.00447921	0.00445519	0.00442001	0.00528039	0.00455032	8.87923e-06	6.51307e-06	0.00265588	0.00447895	0.0044551	0.00441991	0.00427051	0.00455026	8.87923e-06	6.51307e-06	0.00265584	0.00447895	0.0044551	0.00441991	0.00428108	0.00455026	8.87923e-06	6.51307e-06	0.00265584	0.0043792	0.0044551	0.00441991	0.00428097	0.00455026	8.87923e-06	6.51307e-06	0.00184669	0.00438027	0.00437804	0.00438263	0.00428097	0.00427815	9.91384e-05	9.91389e-05	0.00185036	0.00437884	0.00437887	0.00438303	0.00428097	0.004281	9.91163e-05	9.91163e-05	0.00266109	0.00437886	0.00437886	0.00438303	0.00428097	0.00428097	9.91163e-05	9.91163e-05	0.0026558	0.00437886	0.00437886	0.00438303	0.00428097	0.00428097	9.91163e-05	9.91163e-05	0.00265584	0.00437886	0.00437886	0.00438303	0.00428097	0.00428097	9.91163e-05	9.91163e-05	0.00265584	0.00437886	0.00437886	0.00438303	0.00428097	0.00428097	9.91163e-05	9.91163e-05	0.00265584	0.00437886	0.00437886	0.00438303	0.00428097	0.00428097	9.91163e-05	9.91163e-05	0.00265584	0.00437886	0.00437886	0.00438303	0.00428097	0.00428097	9.91163e-05	9.91163e-05	0.00265584	0.00437886	0.00437886	0.00438303	0.00428097	0.00428097	9.91163e-05	9.91163e-05	0.00265584	0.00437886	0.00437886	0.00438303	0.00428097	0.00428097	9.91163e-05	9.91163e-05	0.00265584	0.00437886	0.00437886	0.00438303	0.00428097	0.00428097	9.91163e-05	9.91163e-05	0.00265584	0.00437886	0.00437886	0.00438303	0.00428097	0.00428097	9.91163e-05	9.91163e-05	0.00265584	0.00437886	0.00437886	0.00438303	0.00428097	0.00428097	9.91163e-05	9.91163e-05	0.00265584	0.00437886	0.00437886	0.00438303	0.00428097	0.00428097	9.91163e-05	9.91163e-05	0.00265584	0.00437886	0.00437886	0.00438303	0.00428097	0.00428097	9.91163e-05	9.91163e-05	0.00265584	0.00437886	0.00437886	0.00438303	0.00428097	0.00428097	9.91163e-05	9.91163e-05	0.00265584	0.00437886	0.00437886	0.00438303	0.00428097	0.00428097	9.91163e-05	9.91163e-05	0.00265584	0.00437886	0.00437886	0.00438303	0.00428097	0.00428097	9.91163e-05	9.91163e-05	0.00265584	0.00437886	0.00437886	0.00438303	0.00428097	0.00428097	9.91163e-05	9.91163e-05	0.00265584	0.00437886	0.00437886	0.00438303	0.00428097	0.00428097	9.91163e-05	9.91163e-05	0.00265584	0	0	0	0	0	0	0	0	0.00443092	0.00443092	0.00443092	0.00443092	0.00443092	0.00443092	0.00443092	0.00443092	0.00444373	0.00444373	0.00444373	0.00444373	0.00444373	0.00444373	0.00444373	0.00444373	0.00444376	0.00444376	0.00444376	0.00444376	0.00444376	0.00444376	0.00444376	0.00444376	0.00428193	0.00428193	0.00428193	0.00428193	0.00428193	0.00428193	0.00428193	0.00428193	0.00428147	0.00428147	0.00428147	0.00428147	0.00428147	0.00428147	0.00428147	0.00428147	0.00428147	0.00428147	0.00428147	0.00428147	0.00428147	0.00428147	0.00428147	0.00428147	0.00428147	0.00428147	0.00428147	0.00428147	0.00428147	0.00428147	0.00428147	0.00428147	0.00428147	0.00428147	0.00428147	0.00428147	0.00428147	0.00428147	0.00428147	0.00428147	0.00428147	0.00428147	0.00428147	0.00428147	0.00428147	0.00428147	0.00428147	0.00428147	0.0043618	0.0043618	0.00436166	0.00444329	0.00437205	0.0127528	0.0127528	0.00502839	0.00436203	0.00436203	0.00436188	0.00444376	0.00437231	0.0128227	0.0128227	0.00503084	0.00436203	0.00436203	0.00436189	0.00444376	0.00437231	0.0128233	0.0128233	0.00503085	0.00436203	0.00436203	0.00436189	0.00444376	0.00437231	0.0128233	0.0128233	0.00503085	0.00436203	0.00436203	0.00436189	0.00444376	0.00437231	0.0128233	0.0128233	0.00503085	0.00436186	0.00436186	0.00436186	0.0043621	0.00436189	0.00438597	0.00438597	0.00436377	0.00436186	0.00436186	0.00436186	0.00436186	0.00436186	0.00436193	0.00436193	0.00436187	0.00436186	0.00436186	0.00436186	0.00436186	0.00436186	0.00436186	0.00436186	0.00436186	0.00451676	0.00436186	0.00436186	0.00436186	0.00436186	0.00436186	0.00436186	0.00444945	0.00451721	0.00451676	0.00452212	0.00431502	0.00444945	0.0028208	0.00313614	0.00381441	0.00451429	0.00451721	0.00452259	0.00431489	0.0044497	0.00281796	0.00313364	0.00381284	0.00451428	0.00451721	0.0045226	0.00451369	0.0044497	0.00281796	0.00313363	0.00381283	0.00451428	0.00451721	0.0045226	0.00451428	0.0044497	0.00281796	0.00313363	0.00381283	0.00452671	0.00451721	0.0045226	0.00451428	0.0044497	0.00281796	0.00313363	0.00431348	0.00444846	0.00452682	0.00452714	0.00451428	0.00450544	0.000522188	0.000522295	0.0042722	0.00444833	0.00444856	0.00444622	0.00453871	0.00446104	0.000648792	0.000615233	0.0036413	0.00444977	0.00444834	0.00444598	0.00453879	0.00446091	0.000648846	0.00061527	0.0036398	0.00444978	0.00444833	0.00444598	0.00443771	0.00446091	0.000648846	0.00061527	0.0036398	0.00444978	0.00444833	0.00444598	0.00443742	0.00446091	0.000648846	0.00061527	0.0036398	0.00444366	0.00444833	0.00444598	0.00443742	0.00446091	0.000648846	0.00061527	0.00342194	0.00444364	0.00444361	0.00444375	0.00443742	0.00443323	0.00150772	0.00150769	0.00342146	0.00444359	0.00444359	0.00444374	0.00443742	0.00443315	0.00150857	0.00150857	0.00385166	0.00444359	0.00444359	0.00444374	0.00443742	0.00443315	0.00150857	0.00150857	0.00385274	0.00444359	0.00444359	0.00444374	0.00443742	0.00443315	0.00150857	0.00150857	0.00385274	0.00444359	0.00444359	0.00444374	0.00443742	0.00443315	0.00150857	0.00150857	0.00385274	0.00444359	0.00444359	0.00444374	0.00443742	0.00443315	0.00150857	0.00150857	0.00385274	0.00444359	0.00444359	0.00444374	0.00443742	0.00443315	0.00150857	0.00150857	0.00385274	0.00444359	0.00444359	0.00444374	0.00443742	0.00443315	0.00150857	0.00150857	0.00385274	0.00444359	0.00444359	0.00444374	0.00443742	0.00443315	0.00150857	0.00150857	0.00385274	0.00444359	0.00444359	0.00444374	0.00443742	0.00443315	0.00150857	0.00150857	0.00385274	0.00444359	0.00444359	0.00444374	0.00443742	0.00443315	0.00150857	0.00150857	0.00385274	0.00444359	0.00444359	0.00444374	0.00443742	0.00443315	0.00150857	0.00150857	0.00385274	0.00444359	0.00444359	0.00444374	0.00443742	0.00443315	0.00150857	0.00150857	0.00385274	0.00444359	0.00444359	0.00444374	0.00443742	0.00443315	0.00150857	0.00150857	0.00385274	0.00444359	0.00444359	0.00444374	0.00443742	0.00443315	0.00150857	0.00150857	0.00385274	0.00444359	0.00444359	0.00444374	0.00443742	0.00443315	0.00150857	0.00150857	0.00385274	0.00444359	0.00444359	0.00444374	0.00443742	0.00443315	0.00150857	0.00150857	0.00385274	0.00444359	0.00444359	0.00444374	0.00443742	0.00443315	0.00150857	0.00150857	0.00385274	0.00444359	0.00444359	0.00444374	0.00443742	0.00443315	0.00150857	0.00150857	0.00385274	0.00444359	0.00444359	0.00444374	0.00443742	0.00443315	0.00150857	0.00150857	0.00385274	0	0	0	0	0	0	0	0	0.00443092	0.00443092	0.00443092	0.00443092	0.00443092	0.00443092	0.00443092	0.00443092	0.00430241	0.00430241	0.00430241	0.00430241	0.00430241	0.00430241	0.00430241	0.00430241	0.00430609	0.00430609	0.00430609	0.00430609	0.00430609	0.00430609	0.00430609	0.00430609	0.00410457	0.00410457	0.00410457	0.00410457	0.00410457	0.00410457	0.00410457	0.00410457	0.00411007	0.00411007	0.00411007	0.00411007	0.00411007	0.00411007	0.00411007	0.00411007	0.00410992	0.00410992	0.00410992	0.00410992	0.00410992	0.00410992	0.00410992	0.00410992	0.00410993	0.00410993	0.00410993	0.00410993	0.00410993	0.00410993	0.00410993	0.00410993	0.00410993	0.00410993	0.00410993	0.00410993	0.00410993	0.00410993	0.00410993	0.00410993	0.00410993	0.00410993	0.00410993	0.00410993	0.00410993	0.00410993	0.00410993	0.00410993	0.00697046	0.0167099	0.00697046	0.00424596	0.00424596	0.00420963	0.00420977	0.00420963	0.0068396	0.0153834	0.0068396	0.00424212	0.00424212	0.00420685	0.00420697	0.00420685	0.00684553	0.015518	0.00684553	0.00424223	0.00424223	0.00420692	0.00420705	0.00420692	0.00684526	0.0155043	0.00684526	0.00424223	0.00424223	0.00420692	0.00420705	0.00420692	0.00684527	0.0155057	0.00684527	0.00424223	0.00424223	0.00420692	0.00420705	0.00420692	0.00413375	0.00390259	0.00413375	0.00420586	0.00420586	0.00420685	0.00420684	0.00420685	0.00420889	0.00421536	0.00420889	0.00420688	0.00420688	0.00420685	0.00420685	0.00420685	0.00420679	0.00420661	0.00420679	0.00420685	0.00420685	0.00420685	0.00420685	0.00420685	0.00274998	0.00420686	0.00420685	0.00420685	0.00420685	0.00420685	0.00420685	0.00425252	0.00277676	0.00274998	0.00305743	0.00425252	0.00425252	0.00440355	0.0044007	0.00440221	0.00308665	0.00277676	0.0030809	0.00425123	0.00425123	0.0043978	0.00439504	0.00439784	0.0030803	0.00277627	0.00308041	0.00305653	0.00425127	0.00439797	0.0043952	0.00439797	0.00308043	0.00277628	0.00308043	0.00308091	0.00425127	0.00439796	0.0043952	0.00439796	0.000513405	0.00277628	0.00308043	0.00308041	0.00425127	0.00439796	0.0043952	0.00440319	0.000646355	0.000276858	0.00161726	0.00308043	0.00433664	0.00440751	0.00440731	0.00437933	0.00203368	0.000348417	0.00191619	0.00306382	0.00431085	0.00430767	0.0043088	0.00430848	0.00191089	0.000348251	0.00191238	0.00306416	0.00431159	0.00431053	0.00431162	0.00431051	0.00191245	0.000348251	0.00191243	0.0036139	0.00431156	0.00431045	0.00431154	0.00431045	0.00191243	0.000348251	0.00191243	0.00360072	0.00431156	0.00431045	0.00431154	0.00431045	0.00467751	0.000348251	0.00191243	0.00360103	0.00431156	0.00431045	0.00431154	0.00430789	0.00459241	0.00110334	0.00263939	0.00360102	0.00426891	0.00430578	0.00430562	0.00430797	0.00259274	0.00109781	0.00262665	0.00360102	0.00427013	0.00430592	0.00430578	0.00430585	0.00262747	0.00109785	0.00262688	0.00360102	0.00427009	0.00430591	0.00430578	0.00430591	0.00262686	0.00109785	0.00262687	0.00360102	0.00427009	0.00430591	0.00430578	0.00430591	0.00262687	0.00109785	0.00262687	0.00360102	0.00427009	0.00430591	0.00430578	0.00430591	0.00262687	0.00109785	0.00262687	0.00360102	0.00427009	0.00430591	0.00430578	0.00430591	0.00262687	0.00109785	0.00262687	0.00360102	0.00427009	0.00430591	0.00430578	0.00430591	0.00262687	0.00109785	0.00262687	0.00360102	0.00427009	0.00430591	0.00430578	0.00430591	0.00262687	0.00109785	0.00262687	0.00360102	0.00427009	0.00430591	0.00430578	0.00430591	0.00262687	0.00109785	0.00262687	0.00360102	0.00427009	0.00430591	0.00430578	0.00430591	0.00262687	0.00109785	0.00262687	0.00360102	0.00427009	0.00430591	0.00430578	0.00430591	0.00262687	0.00109785	0.00262687	0.00360102	0.00427009	0.00430591	0.00430578	0.00430591	0.00262687	0.00109785	0.00262687	0.00360102	0.00427009	0.00430591	0.00430578	0.00430591	0.00262687	0.00109785	0.00262687	0.00360102	0.00427009	0.00430591	0.00430578	0.00430591	0.00262687	0.00109785	0.00262687	0.00360102	0.00427009	0.00430591	0.00430578	0.00430591	0.00262687	0.00109785	0.00262687	0.00360102	0.00427009	0.00430591	0.00430578	0.00430591	0.00262687	0.00109785	0.00262687	0.00360102	0.00427009	0.00430591	0.00430578	0.00430591	0.00262687	0.00109785	0.00262687	0.00360102	0.00427009	0.00430591	0.00430578	0.00430591	0.00262687	0.00109785	0.00262687	0.00360102	0.00427009	0.00430591	0.00430578	0.00430591	0.00262687	0.00109785	0.00262687	0.00360102	0.00427009	0.00430591	0.00430578	0.00430591	0	0	0	0	0	0	0	0	0.00443092	0.00443092	0.00443092	0.00443092	0.00443092	0.00443092	0.00443092	0.00443092	0.00450553	0.00450553	0.00450553	0.00450553	0.00450553	0.00450553	0.00450553	0.00450553	0.00450679	0.00450679	0.00450679	0.00450679	0.00450679	0.00450679	0.00450679	0.00450679	0.00280838	0.00280838	0.00280838	0.00280838	0.00280838	0.00280838	0.00280838	0.00280838	0.00279043	0.00279043	0.00279043	0.00279043	0.00279043	0.00279043	0.00279043	0.00279043	0.00279024	0.00279024	0.00279024	0.00279024	0.00279024	0.00279024	0.00279024	0.00279024	0.00279024	0.00279024	0.00279024	0.00279024	0.00279024	0.00279024	0.00279024	0.00279024	0.00279024	0.00279024	0.00279024	0.00279024	0.00279024	0.00279024	0.00279024	0.00279024	0.00279024	0.00279024	0.00279024	0.00279024	0.00279024	0.00279024	0.00279024	0.00279024	0.0207984	0.320334	0.0207984	0.00385125	0.00385125	0.00353684	0.00354009	0.00353684	0.022233	0.610587	0.022233	0.00386669	0.00386669	0.00354681	0.00355011	0.00354681	0.0223514	0.824696	0.0223514	0.00386691	0.00386691	0.00354694	0.00355025	0.00354694	0.0223611	0.913645	0.0223611	0.00386692	0.00386692	0.00354695	0.00355025	0.00354695	0.022362	0.936771	0.022362	0.00386692	0.00386692	0.00354695	0.00355025	0.00354695	0.00380585	0.108513	0.00380585	0.00354943	0.00354943	0.00354515	0.00354519	0.00354515	0.00354861	0.00526555	0.00354861	0.00354518	0.00354518	0.00354512	0.00354512	0.00354512	0.00354517	0.0035682	0.00354517	0.00354512	0.00354512	0.00354512	0.00354512	0.00354512	0.000353775	0.00354543	0.00354512	0.00354512	0.00354512	0.00354512	0.00354512	0.00394112	0.000349528	0.000353775	0.000657327	0.00394112	0.00394112	0.00547973	0.00542095	0.00548791	0.000649429	0.000349528	0.000650185	0.00394701	0.00394701	0.00551978	0.00545937	0.00551995	0.000650166	0.000349523	0.000650168	0.000658327	0.0039471	0.00552062	0.00546015	0.00552062	0.000650168	0.000349523	0.000650168	0.000650188	0.0039471	0.00552063	0.00546017	0.00552063	2.80744e-06	0.000349523	0.000650168	0.000650168	0.0039471	0.00552063	0.00546017	0.00563135	8.87952e-06	3.2013e-07	0.000157779	0.000650168	0.00479964	0.00572322	0.00571144	0.00534367	0.000498877	1.01367e-06	0.000366187	0.000616537	0.004567	0.0046076	0.00462384	0.00460101	0.00036666	1.01368e-06	0.000366476	0.000616459	0.004563	0.00458827	0.00460493	0.00458816	0.000366477	1.01368e-06	0.000366476	0.0015106	0.00456293	0.00458793	0.0046046	0.00458793	0.000366476	1.01368e-06	0.000366476	0.00151571	0.00456293	0.00458793	0.0046046	0.00458793	0.00554991	1.01368e-06	0.000366476	0.00151574	0.00456293	0.00458793	0.0046046	0.00454256	0.00565926	3.34993e-05	0.000743835	0.00151574	0.00413788	0.00450591	0.00450206	0.00454178	0.000758877	3.35035e-05	0.000744898	0.00151574	0.00413126	0.00450452	0.00450032	0.00450513	0.00074494	3.35035e-05	0.0007449	0.00151574	0.00413115	0.00450449	0.00450029	0.0045045	0.000744901	3.35035e-05	0.0007449	0.00151574	0.00413115	0.00450449	0.00450029	0.00450449	0.0007449	3.35035e-05	0.0007449	0.00151574	0.00413115	0.00450449	0.00450029	0.00450449	0.0007449	3.35035e-05	0.0007449	0.00151574	0.00413115	0.00450449	0.00450029	0.00450449	0.0007449	3.35035e-05	0.0007449	0.00151574	0.00413115	0.00450449	0.00450029	0.00450449	0.0007449	3.35035e-05	0.0007449	0.00151574	0.00413115	0.00450449	0.00450029	0.00450449	0.0007449	3.35035e-05	0.0007449	0.00151574	0.00413115	0.00450449	0.00450029	0.00450449	0.0007449	3.35035e-05	0.0007449	0.00151574	0.00413115	0.00450449	0.00450029	0.00450449	0.0007449	3.35035e-05	0.0007449	0.00151574	0.00413115	0.00450449	0.00450029	0.00450449	0.0007449	3.35035e-05	0.0007449	0.00151574	0.00413115	0.00450449	0.00450029	0.00450449	0.0007449	3.35035e-05	0.0007449	0.00151574	0.00413115	0.00450449	0.00450029	0.00450449	0.0007449	3.35035e-05	0.0007449	0.00151574	0.00413115	0.00450449	0.00450029	0.00450449	0.0007449	3.35035e-05	0.0007449	0.00151574	0.00413115	0.00450449	0.00450029	0.00450449	0.0007449	3.35035e-05	0.0007449	0.00151574	0.00413115	0.00450449	0.00450029	0.00450449	0.0007449	3.35035e-05	0.0007449	0.00151574	0.00413115	0.00450449	0.00450029	0.00450449	0.0007449	3.35035e-05	0.0007449	0.00151574	0.00413115	0.00450449	0.00450029	0.00450449	0.0007449	3.35035e-05	0.0007449	0.00151574	0.00413115	0.00450449	0.00450029	0.00450449	0.0007449	3.35035e-05	0.0007449	0.00151574	0.00413115	0.00450449	0.00450029	0.00450449	0	0	0	0	0	0	0	0	0.00443092	0.00443092	0.00443092	0.00443092	0.00443092	0.00443092	0.00443092	0.00443092	0.00434115	0.00434115	0.00434115	0.00434115	0.00434115	0.00434115	0.00434115	0.00434115	0.00434295	0.00434295	0.00434295	0.00434295	0.00434295	0.00434295	0.00434295	0.00434295	0.000269841	0.000269841	0.000269841	0.000269841	0.000269841	0.000269841	0.000269841	0.000269841	0.000274987	0.000274987	0.000274987	0.000274987	0.000274987	0.000274987	0.000274987	0.000274987	0.000274981	0.000274981	0.000274981	0.000274981	0.000274981	0.000274981	0.000274981	0.000274981	0.000274981	0.000274981	0.000274981	0.000274981	0.000274981	0.000274981	0.000274981	0.000274981	0.000274981	0.000274981	0.000274981	0.000274981	0.000274981	0.000274981	0.000274981	0.000274981	0.000274981	0.000274981	0.000274981	0.000274981	0.000274981	0.000274981	0.000274981	0.000274981	0.0472864	0.972334	0.0472864	0.00183265	0.00183265	0.00111408	0.00113136	0.00111408	0.0383753	0.278773	0.0383753	0.00181947	0.00181947	0.00110975	0.00112688	0.00110975	0.0399305	0.906138	0.0399305	0.00181959	0.00181959	0.00110978	0.0011269	0.00110978	0.0396548	0.344476	0.0396548	0.00181958	0.00181958	0.00110978	0.0011269	0.00110978	0.0397035	0.876806	0.0397035	0.00181958	0.00181958	0.00110978	0.0011269	0.00110978	0.00092002	1.89423e-05	0.00092002	0.00109662	0.00109662	0.00110023	0.00110015	0.00110023	0.0011012	0.00110581	0.0011012	0.0011003	0.0011003	0.00110028	0.00110028	0.00110028	0.00110028	0.00110025	0.00110028	0.00110028	0.00110028	0.00110028	0.00110028	0.00110028	1.00851e-06	0.00110028	0.00110028	0.00110028	0.00110028	0.00110028	0.00110028	0.00204305	1.01367e-06	1.00851e-06	8.83422e-06	0.00204305	0.00204305	0.0121652	0.010952	0.0121128	8.87939e-06	1.01367e-06	8.87906e-06	0.00203416	0.00203416	0.0115635	0.0104678	0.0115663	8.87906e-06	1.01367e-06	8.87906e-06	8.79602e-06	0.00203424	0.0115954	0.0104911	0.0115953	8.87906e-06	1.01367e-06	8.87906e-06	8.87906e-06	0.00203424	0.0115937	0.0104899	0.0115938	1.74638e-09	1.01367e-06	8.87906e-06	8.87906e-06	0.00203424	0.0115938	0.01049	0.0140747	5.77176e-08	1.77085e-11	8.87906e-06	8.87906e-06	0.0063871	0.0163907	0.0159816	0.0102454	0.000293367	5.85239e-10	9.91364e-05	6.51291e-06	0.0045996	0.00485032	0.00496869	0.0049899	9.90056e-05	5.85239e-10	9.9095e-05	6.51298e-06	0.00463773	0.00511574	0.00522781	0.00511244	9.9095e-05	5.85239e-10	9.9095e-05	9.91375e-05	0.00463691	0.00510947	0.00522156	0.00510955	9.9095e-05	5.85239e-10	9.9095e-05	9.9095e-05	0.00463693	0.00510962	0.00522171	0.00510962	0.007017	5.85239e-10	9.9095e-05	9.9095e-05	0.00463693	0.00510962	0.00522171	0.00463388	0.00679686	1.4002e-07	9.9095e-05	9.9095e-05	0.00261644	0.00429046	0.00422296	0.00464407	9.60631e-05	1.4002e-07	9.9095e-05	9.9095e-05	0.00264102	0.00430673	0.00424249	0.0042997	9.90964e-05	1.4002e-07	9.9095e-05	9.9095e-05	0.00264072	0.00430641	0.00424211	0.00430655	9.9095e-05	1.4002e-07	9.9095e-05	9.9095e-05	0.00264072	0.00430642	0.00424212	0.00430641	9.9095e-05	1.4002e-07	9.9095e-05	9.9095e-05	0.00264072	0.00430642	0.00424212	0.00430642	9.9095e-05	1.4002e-07	9.9095e-05	9.9095e-05	0.00264072	0.00430642	0.00424212	0.00430642	9.9095e-05	1.4002e-07	9.9095e-05	9.9095e-05	0.00264072	0.00430642	0.00424212	0.00430642	9.9095e-05	1.4002e-07	9.9095e-05	9.9095e-05	0.00264072	0.00430642	0.00424212	0.00430642	9.9095e-05	1.4002e-07	9.9095e-05	9.9095e-05	0.00264072	0.00430642	0.00424212	0.00430642	9.9095e-05	1.4002e-07	9.9095e-05	9.9095e-05	0.00264072	0.00430642	0.00424212	0.00430642	9.9095e-05	1.4002e-07	9.9095e-05	9.9095e-05	0.00264072	0.00430642	0.00424212	0.00430642	9.9095e-05	1.4002e-07	9.9095e-05	9.9095e-05	0.00264072	0.00430642	0.00424212	0.00430642	9.9095e-05	1.4002e-07	9.9095e-05	9.9095e-05	0.00264072	0.00430642	0.00424212	0.00430642	9.9095e-05	1.4002e-07	9.9095e-05	9.9095e-05	0.00264072	0.00430642	0.00424212	0.00430642	9.9095e-05	1.4002e-07	9.9095e-05	9.9095e-05	0.00264072	0.00430642	0.00424212	0.00430642	9.9095e-05	1.4002e-07	9.9095e-05	9.9095e-05	0.00264072	0.00430642	0.00424212	0.00430642	9.9095e-05	1.4002e-07	9.9095e-05	9.9095e-05	0.00264072	0.00430642	0.00424212	0.00430642	9.9095e-05	1.4002e-07	9.9095e-05	9.9095e-05	0.00264072	0.00430642	0.00424212	0.00430642	9.9095e-05	1.4002e-07	9.9095e-05	9.9095e-05	0.00264072	0.00430642	0.00424212	0.00430642	9.9095e-05	1.4002e-07	9.9095e-05	9.9095e-05	0.00264072	0.00430642	0.00424212	0.00430642	0	0	0	0	0	0	0	0	0.00443092	0.00443092	0.00443092	0.00443092	0.00443092	0.00443092	0.00443092	0.00443092	0.00338129	0.00338129	0.00338129	0.00338129	0.00338129	0.00338129	0.00338129	0.00338129	0.00360501	0.00360501	0.00360501	0.00360501	0.00360501	0.00360501	0.00360501	0.00360501	2.02197e-07	2.02197e-07	2.02197e-07	2.02197e-07	2.02197e-07	2.02197e-07	2.02197e-07	2.02197e-07	2.52156e-07	2.52156e-07	2.52156e-07	2.52156e-07	2.52156e-07	2.52156e-07	2.52156e-07	2.52156e-07	2.52155e-07	2.52155e-07	2.52155e-07	2.52155e-07	2.52155e-07	2.52155e-07	2.52155e-07	2.52155e-07	2.52155e-07	2.52155e-07	2.52155e-07	2.52155e-07	2.52155e-07	2.52155e-07	2.52155e-07	2.52155e-07	2.52155e-07	2.52155e-07	2.52155e-07	2.52155e-07	2.52155e-07	2.52155e-07	2.52155e-07	2.52155e-07	2.52155e-07	2.52155e-07	2.52155e-07	2.52155e-07	2.52155e-07	2.52155e-07	2.52155e-07	2.52155e-07	0.00443086	0.952962	0.00443086	0.000200531	0.000200531	3.65066e-05	4.24719e-05	3.65066e-05	0.0033813	9.04355e-25	0.0033813	0.000198086	0.000198086	3.64256e-05	4.23621e-05	3.64256e-05	0.00360501	0.952962	0.00360501	0.000198116	0.000198116	3.64258e-05	4.23624e-05	3.64258e-05	0.00355612	9.04307e-25	0.00355612	0.000198115	0.000198115	3.64258e-05	4.23624e-05	3.64258e-05	0.00356675	0.952962	0.00356675	0.000198115	0.000198115	3.64258e-05	4.23624e-05	3.64258e-05	2.6925e-05	1.49533e-30	2.6925e-05	3.30951e-05	3.30951e-05	3.34245e-05	3.34124e-05	3.34245e-05	3.3444e-05	3.34992e-05	3.3444e-05	3.34314e-05	3.34314e-05	3.34307e-05	3.34307e-05	3.34307e-05	3.34306e-05	3.34305e-05	3.34306e-05	3.34307e-05	3.34307e-05	3.34307e-05	3.34307e-05	3.34307e-05	5.84042e-10	3.34307e-05	3.34307e-05	3.34307e-05	3.34307e-05	3.34307e-05	3.34307e-05	0.000292767	5.85239e-10	5.84042e-10	5.75996e-08	0.000292767	0.000292767	0.0635521	0.0352278	0.0626133	5.77176e-08	5.85239e-10	5.77174e-08	0.000288155	0.000288155	0.00138467	0.00421117	0.00146651	5.77174e-08	5.85239e-10	5.77174e-08	5.67078e-08	0.000288236	0.0588007	0.0274928	0.0585239	5.77174e-08	5.85239e-10	5.77174e-08	5.77174e-08	0.000288235	0.00185156	0.00674618	0.00188316	5.85238e-10	5.85239e-10	5.77174e-08	5.77174e-08	0.000288235	0.0572379	0.0236322	0.160434	1.4002e-07	1.61671e-12	3.34991e-05	5.77174e-08	0.0159476	0.0147247	0.0796088	3.91109e-06	0.00795125	3.86803e-10	0.000804782	1.95012e-08	0.00209391	0.00446396	8.4866e-05	0.0109267	0.000495664	3.86803e-10	0.000767674	1.95012e-08	0.00487838	0.00833641	0.010951	0.0056266	0.000782337	3.86803e-10	0.00076942	1.39052e-06	0.00411658	0.00658765	0.00565867	0.00776783	0.000768729	3.86803e-10	0.000769337	1.3904e-06	0.00431237	0.00732702	0.00780832	0.00681953	0.00758837	3.86803e-10	0.000769341	1.3904e-06	0.00426118	0.00700486	0.0068516	0.00408109	0.00501028	7.35937e-09	3.19572e-05	1.3904e-06	0.000572262	0.00265206	0.00230187	0.00482281	2.46466e-05	7.35937e-09	3.34337e-05	1.3904e-06	0.000717237	0.00345958	0.00303941	0.00303016	3.34486e-05	7.35937e-09	3.34306e-05	1.3904e-06	0.000710901	0.00329317	0.00290555	0.00338065	3.34306e-05	7.35937e-09	3.34307e-05	1.3904e-06	0.000711176	0.0033268	0.0029294	0.00330908	3.34307e-05	7.35937e-09	3.34307e-05	1.3904e-06	0.000711165	0.00331998	0.00292514	0.00332357	3.34307e-05	7.35937e-09	3.34307e-05	1.3904e-06	0.000711165	0.00332136	0.0029259	0.00332063	3.34307e-05	7.35937e-09	3.34307e-05	1.3904e-06	0.000711165	0.00332108	0.00292576	0.00332123	3.34307e-05	7.35937e-09	3.34307e-05	1.3904e-06	0.000711165	0.00332114	0.00292579	0.00332111	3.34307e-05	7.35937e-09	3.34307e-05	1.3904e-06	0.000711165	0.00332112	0.00292578	0.00332113	3.34307e-05	7.35937e-09	3.34307e-05	1.3904e-06	0.000711165	0.00332113	0.00292578	0.00332113	3.34307e-05	7.35937e-09	3.34307e-05	1.3904e-06	0.000711165	0.00332113	0.00292578	0.00332113	3.34307e-05	7.35937e-09	3.34307e-05	1.3904e-06	0.000711165	0.00332113	0.00292578	0.00332113	3.34307e-05	7.35937e-09	3.34307e-05	1.3904e-06	0.000711165	0.00332113	0.00292578	0.00332113	3.34307e-05	7.35937e-09	3.34307e-05	1.3904e-06	0.000711165	0.00332113	0.00292578	0.00332113	3.34307e-05	7.35937e-09	3.34307e-05	1.3904e-06	0.000711165	0.00332113	0.00292578	0.00332113	3.34307e-05	7.35937e-09	3.34307e-05	1.3904e-06	0.000711165	0.00332113	0.00292578	0.00332113	3.34307e-05	7.35937e-09	3.34307e-05	1.3904e-06	0.000711165	0.00332113	0.00292578	0.00332113	3.34307e-05	7.35937e-09	3.34307e-05	1.3904e-06	0.000711165	0.00332113	0.00292578	0.00332113	3.34307e-05	7.35937e-09	3.34307e-05	1.3904e-06	0.000711165	0.00332113	0.00292578	0.00332113	3.34307e-05	7.35937e-09	3.34307e-05	1.3904e-06	0.000711165	0.00332113	0.00292578	0.00332113	0	0	0	0	0	0	0	0	0.00443092	0.00443092	0.00443092	0.00443092	0.00443092	0.00443092	0.00443092	0.00443092	0.00315127	0.00315127	0.00315127	0.00315127	0.00315127	0.00315127	0.00315127	0.00315127	0.00347736	0.00347736	0.00347736	0.00347736	0.00347736	0.00347736	0.00347736	0.00347736	3.36795e-12	3.36795e-12	3.36795e-12	3.36795e-12	3.36795e-12	3.36795e-12	3.36795e-12	3.36795e-12	4.40514e-12	4.40514e-12	4.40514e-12	4.40514e-12	4.40514e-12	4.40514e-12	4.40514e-12	4.40514e-12	4.40514e-12	4.40514e-12	4.40514e-12	4.40514e-12	4.40514e-12	4.40514e-12	4.40514e-12	4.40514e-12	4.40514e-12	4.40514e-12	4.40514e-12	4.40514e-12	4.40514e-12	4.40514e-12	4.40514e-12	4.40514e-12	4.40514e-12	4.40514e-12	4.40514e-12	4.40514e-12	4.40514e-12	4.40514e-12	4.40514e-12	4.40514e-12	4.40514e-12	4.40514e-12	4.40514e-12	4.40514e-12	4.40514e-12	4.40514e-12	4.40514e-12	4.40514e-12	6.28517e-06	0.00443092	6.28517e-06	6.28517e-06	6.28517e-06	2.32499e-07	5.62879e-07	2.32499e-07	6.28212e-06	0.00315127	6.28212e-06	6.28212e-06	6.28212e-06	2.32495e-07	5.62854e-07	2.32495e-07	6.28212e-06	0.00347736	6.28212e-06	6.28212e-06	6.28212e-06	2.32495e-07	5.62854e-07	2.32495e-07	6.28212e-06	0.0033912	6.28212e-06	6.28212e-06	6.28212e-06	2.32495e-07	5.62854e-07	2.32495e-07	6.28212e-06	0.00341376	6.28212e-06	6.28212e-06	6.28212e-06	2.32495e-07	5.62854e-07	2.32495e-07	1.39952e-07	1.0758e-07	1.39952e-07	1.39952e-07	1.39952e-07	1.40018e-07	1.40014e-07	1.40018e-07	1.40019e-07	1.40019e-07	1.40019e-07	1.40019e-07	1.40019e-07	1.40019e-07	1.40019e-07	1.40019e-07	1.40019e-07	1.40019e-07	1.40019e-07	1.40019e-07	1.40019e-07	1.40019e-07	1.40019e-07	1.40019e-07	3.86799e-10	1.40019e-07	1.40019e-07	1.40019e-07	1.40019e-07	1.40019e-07	1.40019e-07	1.38088e-05	3.86803e-10	3.86799e-10	1.40019e-07	1.38088e-05	1.38088e-05	0.065603	0.00795123	0.0655383	1.4002e-07	3.86803e-10	1.40019e-07	1.37942e-05	1.37942e-05	0.000443166	0.00431941	0.000445382	1.40019e-07	3.86803e-10	1.40019e-07	1.39871e-07	1.37942e-05	0.0635372	0.00570941	0.0635271	1.40019e-07	3.86803e-10	1.40019e-07	1.40019e-07	1.37942e-05	0.000519752	0.00513142	0.000520159	1.38088e-05	3.86803e-10	1.40019e-07	1.40019e-07	1.37942e-05	0.0631863	0.00536433	0.791279	0.000262385	1.4002e-07	0.065603	1.40019e-07	0.0655384	0.280817	0.852628	1.16946e-27	0.566918	2.66401e-06	0.000443166	1.40994e-08	4.48659e-05	2.78231e-11	9.44328e-31	0.0675632	6.88476e-21	2.66349e-06	0.0635372	1.40995e-08	0.0069961	0.0675632	0.0352974	0.000393148	0.0656036	2.66349e-06	0.000519752	1.4002e-07	0.00410249	0.000393148	0.00239222	0.0656759	0.000443142	2.66349e-06	0.0631863	1.40019e-07	0.00512417	0.0656759	0.0295206	0.000454789	0.00678569	2.66349e-06	0.000534019	1.40019e-07	0.00473736	0.000454789	0.00373174	0.00924495	0.0041694	1.39992e-07	9.51365e-05	1.40019e-07	6.87737e-05	0.00258119	0.000829306	0.00471148	7.18562e-05	1.40019e-07	9.8415e-05	1.40019e-07	9.86155e-05	0.00219126	0.00103739	0.00185956	9.85921e-05	1.40019e-07	9.83902e-05	1.40019e-07	9.83886e-05	0.00225808	0.00102087	0.00231651	9.83888e-05	1.40019e-07	9.83903e-05	1.40019e-07	9.83903e-05	0.00224648	0.00102218	0.00223639	9.83903e-05	1.40019e-07	9.83903e-05	1.40019e-07	9.83903e-05	0.00224849	0.00102207	0.00225024	9.83903e-05	1.40019e-07	9.83903e-05	1.40019e-07	9.83903e-05	0.00224814	0.00102208	0.00224784	9.83903e-05	1.40019e-07	9.83903e-05	1.40019e-07	9.83903e-05	0.0022482	0.00102208	0.00224826	9.83903e-05	1.40019e-07	9.83903e-05	1.40019e-07	9.83903e-05	0.00224819	0.00102208	0.00224818	9.83903e-05	1.40019e-07	9.83903e-05	1.40019e-07	9.83903e-05	0.00224819	0.00102208	0.0022482	9.83903e-05	1.40019e-07	9.83903e-05	1.40019e-07	9.83903e-05	0.00224819	0.00102208	0.00224819	9.83903e-05	1.40019e-07	9.83903e-05	1.40019e-07	9.83903e-05	0.00224819	0.00102208	0.00224819	9.83903e-05	1.40019e-07	9.83903e-05	1.40019e-07	9.83903e-05	0.00224819	0.00102208	0.00224819	9.83903e-05	1.40019e-07	9.83903e-05	1.40019e-07	9.83903e-05	0.00224819	0.00102208	0.00224819	9.83903e-05	1.40019e-07	9.83903e-05	1.40019e-07	9.83903e-05	0.00224819	0.00102208	0.00224819	9.83903e-05	1.40019e-07	9.83903e-05	1.40019e-07	9.83903e-05	0.00224819	0.00102208	0.00224819	9.83903e-05	1.40019e-07	9.83903e-05	1.40019e-07	9.83903e-05	0.00224819	0.00102208	0.00224819	9.83903e-05	1.40019e-07	9.83903e-05	1.40019e-07	9.83903e-05	0.00224819	0.00102208	0.00224819	9.83903e-05	1.40019e-07	9.83903e-05	1.40019e-07	9.83903e-05	0.00224819	0.00102208	0.00224819	9.83903e-05	1.40019e-07	9.83903e-05	1.40019e-07	9.83903e-05	0.00224819	0.00102208	0.00224819	9.83903e-05	1.40019e-07	9.83903e-05	1.40019e-07	9.83903e-05	0.00224819	0.00102208	0.00224819	0	0	0	0	0	0	0	0	0.00443092	0.00443092	0.00443092	0.00443092	0.00443092	0.00443092	0.00443092	0.00443092	0.00368583	0.00368583	0.00368583	0.00368583	0.00368583	0.00368583	0.00368583	0.00368583	0.00380176	0.00380176	0.00380176	0.00380176	0.00380176	0.00380176	0.00380176	0.00380176	1.03842e-14	1.03842e-14	1.03842e-14	1.03842e-14	1.03842e-14	1.03842e-14	1.03842e-14	1.03842e-14	1.21691e-14	1.21691e-14	1.21691e-14	1.21691e-14	1.21691e-14	1.21691e-14	1.21691e-14	1.21691e-14	1.21691e-14	1.21691e-14	1.21691e-14	1.21691e-14	1.21691e-14	1.21691e-14	1.21691e-14	1.21691e-14	1.21691e-14	1.21691e-14	1.21691e-14	1.21691e-14	1.21691e-14	1.21691e-14	1.21691e-14	1.21691e-14	1.21691e-14	1.21691e-14	1.21691e-14	1.21691e-14	1.21691e-14	1.21691e-14	1.21691e-14	1.21691e-14	1.21691e-14	1.21691e-14	1.21691e-14	1.21691e-14	1.21691e-14	1.21691e-14	1.21691e-14	1.21691e-14	4.40621e-08	9.7772e-07	4.40621e-08	9.7772e-07	9.7772e-07	4.40621e-08	9.7772e-07	4.40621e-08	4.40621e-08	9.77679e-07	4.40621e-08	9.77679e-07	9.77679e-07	4.40621e-08	9.77679e-07	4.40621e-08	4.40621e-08	9.77679e-07	4.40621e-08	9.77679e-07	9.77679e-07	4.40621e-08	9.77679e-07	4.40621e-08	4.40621e-08	9.77679e-07	4.40621e-08	9.77679e-07	9.77679e-07	4.40621e-08	9.77679e-07	4.40621e-08	4.40621e-08	9.77679e-07	4.40621e-08	9.77679e-07	9.77679e-07	4.40621e-08	9.77679e-07	4.40621e-08	7.35934e-09	7.35906e-09	7.35934e-09	7.35906e-09	7.35906e-09	7.35934e-09	7.35906e-09	7.35934e-09	7.35937e-09	7.35937e-09	7.35937e-09	7.35937e-09	7.35937e-09	7.35937e-09	7.35937e-09	7.35937e-09	7.35937e-09	7.35937e-09	7.35937e-09	7.35937e-09	7.35937e-09	7.35937e-09	7.35937e-09	7.35937e-09	2.66404e-06	7.35937e-09	7.35937e-09	7.35937e-09	7.35937e-09	7.35937e-09	7.35937e-09	2.66404e-06	2.66375e-06	2.66404e-06	0.000262665	2.66404e-06	2.66404e-06	0.000262665	2.66404e-06	0.000262636	0.000262636	2.66375e-06	0.000259803	2.66375e-06	2.66375e-06	0.000259803	2.66375e-06	0.000259804	0.000259804	2.66375e-06	0.000259834	0.000262636	2.66375e-06	0.000259834	2.66375e-06	0.000259834	0.000259834	2.66375e-06	0.000259834	0.000259804	2.66375e-06	0.000259834	2.66375e-06	0.000259834	0.569228	2.66375e-06	0.000259834	0.000259834	2.66375e-06	0.000259834	2.66375e-06	0.569228	3.40805e-12	0.132305	0.986715	0.000259834	0.132305	0.986715	0.132305	3.40805e-12	0.797834	3.21108e-05	5.25836e-19	1.366e-05	3.21108e-05	5.25836e-19	3.21108e-05	0.28438	1.39063e-15	0.00794076	0.28438	1.38011e-05	0.00794076	0.28438	0.00794076	2.79587e-06	0.28438	0.00572183	2.79587e-06	1.38972e-06	0.00572183	2.79587e-06	0.00572183	0.284356	2.79587e-06	0.00627334	0.284356	1.39044e-06	0.00627334	0.284356	0.00627334	2.79864e-06	0.00554162	0.00613152	2.79864e-06	1.39044e-06	0.00613152	2.79864e-06	0.00613152	0.00554162	0.00440327	2.59382e-05	0.000742718	1.39044e-06	2.59382e-05	0.000742718	2.59382e-05	0.00440327	0.000618224	3.3463e-05	0.000720157	1.39044e-06	3.3463e-05	0.000720157	3.3463e-05	0.000618224	0.000723905	3.34524e-05	0.000720835	1.39044e-06	3.34524e-05	0.000720835	3.34524e-05	0.000723905	0.000720722	3.34524e-05	0.000720814	1.39044e-06	3.34524e-05	0.000720814	3.34524e-05	0.000720722	0.000720817	3.34524e-05	0.000720815	1.39044e-06	3.34524e-05	0.000720815	3.34524e-05	0.000720817	0.000720815	3.34524e-05	0.000720815	1.39044e-06	3.34524e-05	0.000720815	3.34524e-05	0.000720815	0.000720815	3.34524e-05	0.000720815	1.39044e-06	3.34524e-05	0.000720815	3.34524e-05	0.000720815	0.000720815	3.34524e-05	0.000720815	1.39044e-06	3.34524e-05	0.000720815	3.34524e-05	0.000720815	0.000720815	3.34524e-05	0.000720815	1.39044e-06	3.34524e-05	0.000720815	3.34524e-05	0.000720815	0.000720815	3.34524e-05	0.000720815	1.39044e-06	3.34524e-05	0.000720815	3.34524e-05	0.000720815	0.000720815	3.34524e-05	0.000720815	1.39044e-06	3.34524e-05	0.000720815	3.34524e-05	0.000720815	0.000720815	3.34524e-05	0.000720815	1.39044e-06	3.34524e-05	0.000720815	3.34524e-05	0.000720815	0.000720815	3.34524e-05	0.000720815	1.39044e-06	3.34524e-05	0.000720815	3.34524e-05	0.000720815	0.000720815	3.34524e-05	0.000720815	1.39044e-06	3.34524e-05	0.000720815	3.34524e-05	0.000720815	0.000720815	3.34524e-05	0.000720815	1.39044e-06	3.34524e-05	0.000720815	3.34524e-05	0.000720815	0.000720815	3.34524e-05	0.000720815	1.39044e-06	3.34524e-05	0.000720815	3.34524e-05	0.000720815	0.000720815	3.34524e-05	0.000720815	1.39044e-06	3.34524e-05	0.000720815	3.34524e-05	0.000720815	0.000720815	3.34524e-05	0.000720815	1.39044e-06	3.34524e-05	0.000720815	3.34524e-05	0.000720815	0.000720815	3.34524e-05	0.000720815	1.39044e-06	3.34524e-05	0.000720815	3.34524e-05	0.000720815	0.000720815	3.34524e-05	0.000720815	1.39044e-06	3.34524e-05	0.000720815	3.34524e-05	0.000720815	0	0	0	0	0	0	0	0	0.00443092	0.00443092	0.00443092	0.00443092	0.00443092	0.00443092	0.00443092	0.00443092	0.00480564	0.00480564	0.00480564	0.00480564	0.00480564	0.00480564	0.00480564	0.00480564	0.00483874	0.00483874	0.00483874	0.00483874	0.00483874	0.00483874	0.00483874	0.00483874	4.8155e-12	4.8155e-12	4.8155e-12	4.8155e-12	4.8155e-12	4.8155e-12	4.8155e-12	4.8155e-12	4.40514e-12	4.40514e-12	4.40514e-12	4.40514e-12	4.40514e-12	4.40514e-12	4.40514e-12	4.40514e-12	4.40514e-12	4.40514e-12	4.40514e-12	4.40514e-12	4.40514e-12	4.40514e-12	4.40514e-12	4.40514e-12	4.40514e-12	4.40514e-12	4.40514e-12	4.40514e-12	4.40514e-12	4.40514e-12	4.40514e-12	4.40514e-12	4.40514e-12	4.40514e-12	4.40514e-12	4.40514e-12	4.40514e-12	4.40514e-12	4.40514e-12	4.40514e-12	4.40514e-12	4.40514e-12	4.40514e-12	4.40514e-12	4.40514e-12	4.40514e-12	4.40514e-12	4.40514e-12	2.32499e-07	5.62879e-07	2.32499e-07	6.28517e-06	6.28517e-06	6.28517e-06	0.00443092	6.28517e-06	2.325e-07	5.62884e-07	2.325e-07	6.2859e-06	6.2859e-06	6.2859e-06	0.00480564	6.2859e-06	2.325e-07	5.62884e-07	2.325e-07	6.2859e-06	6.2859e-06	6.2859e-06	0.00483874	6.2859e-06	2.325e-07	5.62884e-07	2.325e-07	6.2859e-06	6.2859e-06	6.2859e-06	0.00484168	6.2859e-06	2.325e-07	5.62884e-07	2.325e-07	6.2859e-06	6.2859e-06	6.2859e-06	0.00484194	6.2859e-06	1.40021e-07	1.40022e-07	1.40021e-07	1.40037e-07	1.40037e-07	1.40037e-07	1.53073e-07	1.40037e-07	1.40021e-07	1.40021e-07	1.40021e-07	1.40021e-07	1.40021e-07	1.40021e-07	1.40021e-07	1.40021e-07	1.40021e-07	1.40021e-07	1.40021e-07	1.40021e-07	1.40021e-07	1.40021e-07	1.40021e-07	1.40021e-07	0.00795134	1.40021e-07	1.40021e-07	1.40021e-07	1.40021e-07	1.40021e-07	1.40021e-07	1.3809e-05	0.00919302	0.00795134	0.0656038	1.3809e-05	1.3809e-05	1.40021e-07	3.86803e-10	1.40056e-07	0.0767707	0.00919302	0.1902	1.38124e-05	1.38124e-05	1.40021e-07	3.86803e-10	1.40021e-07	0.223886	0.00940355	0.699459	0.0656192	1.38124e-05	1.40021e-07	3.86803e-10	1.40021e-07	0.812262	0.00943972	0.999964	0.190244	1.38124e-05	1.40021e-07	3.86803e-10	1.40021e-07	1	0.00944595	1	0.699628	1.38124e-05	1.40021e-07	3.86803e-10	0.00795134	1	0.912407	1	0.999964	0.0656192	0.0656038	1.4002e-07	0.000933419	1	0.999999	1	0.999999	0.0231108	0.1902	2.66405e-06	0.0666647	1	1	1	0.999999	0.0107025	0.699459	2.66417e-06	0.193226	1	1	1	0.999898	0.00853575	0.999964	2.66417e-06	0.711036	1	1	1	0.999898	0.00820476	1	2.66417e-06	0.999971	0.999998	1	1	0.999898	0.00815533	1	2.66417e-06	0.999965	0.999998	0.999991	0.999996	0.999898	0.000115196	0.999898	1.40027e-07	0.999965	0.999996	0.999991	0.999996	0.999898	9.93508e-05	0.999898	1.40021e-07	0.999898	0.999996	0.999991	0.999996	0.999898	9.93219e-05	0.999898	1.40021e-07	0.999898	0.999996	0.999991	0.999996	0.999898	9.93218e-05	0.999898	1.40021e-07	0.999898	0.999996	0.999991	0.999996	0.999898	9.93218e-05	0.999898	1.40021e-07	0.999898	0.999996	0.999991	0.999996	0.999898	9.93218e-05	0.999898	1.40021e-07	0.999898	0.999996	0.999991	0.999996	0.999898	9.93218e-05	0.999898	1.40021e-07	0.999898	0.999996	0.999991	0.999996	0.999898	9.93218e-05	0.999898	1.40021e-07	0.999898	0.999996	0.999991	0.999996	0.999898	9.93218e-05	0.999898	1.40021e-07	0.999898	0.999996	0.999991	0.999996	0.999898	9.93218e-05	0.999898	1.40021e-07	0.999898	0.999996	0.999991	0.999996	0.999898	9.93218e-05	0.999898	1.40021e-07	0.999898	0.999996	0.999991	0.999996	0.999898	9.93218e-05	0.999898	1.40021e-07	0.999898	0.999996	0.999991	0.999996	0.999898	9.93218e-05	0.999898	1.40021e-07	0.999898	0.999996	0.999991	0.999996	0.999898	9.93218e-05	0.999898	1.40021e-07	0.999898	0.999996	0.999991	0.999996	0.999898	9.93218e-05	0.999898	1.40021e-07	0.999898	0.999996	0.999991	0.999996	0.999898	9.93218e-05	0.999898	1.40021e-07	0.999898	0.999996	0.999991	0.999996	0.999898	9.93218e-05	0.999898	1.40021e-07	0.999898	0.999996	0.999991	0.999996	0.999898	9.93218e-05	0.999898	1.40021e-07	0.999898	0.999996	0.999991	0.999996	0.999898	9.93218e-05	0.999898	1.40021e-07	0.999898	0.999996	0.999991	0.999996	0.999898	9.93218e-05	0.999898	1.40021e-07	0.999898	0	0	0	0	0	0	0	0	0.00443092	0.00443092	0.00443092	0.00443092	0.00443092	0.00443092	0.00443092	0.00443092	0.00440409	0.00440409	0.00440409	0.00440409	0.00440409	0.00440409	0.00440409	0.00440409	0.00440425	0.00440425	0.00440425	0.00440425	0.00440425	0.00440425	0.00440425	0.00440425	2.50634e-07	2.50634e-07	2.50634e-07	2.50634e-07	2.50634e-07	2.50634e-07	2.50634e-07	2.50634e-07	2.52159e-07	2.52159e-07	2.52159e-07	2.52159e-07	2.52159e-07	2.52159e-07	2.52159e-07	2.52159e-07	2.52159e-07	2.52159e-07	2.52159e-07	2.52159e-07	2.52159e-07	2.52159e-07	2.52159e-07	2.52159e-07	2.52159e-07	2.52159e-07	2.52159e-07	2.52159e-07	2.52159e-07	2.52159e-07	2.52159e-07	2.52159e-07	2.52159e-07	2.52159e-07	2.52159e-07	2.52159e-07	2.52159e-07	2.52159e-07	2.52159e-07	2.52159e-07	2.52159e-07	2.52159e-07	2.52159e-07	2.52159e-07	2.52159e-07	2.52159e-07	2.52159e-07	2.52159e-07	3.65071e-05	4.24725e-05	3.65071e-05	0.000200534	0.000200534	0.00443092	0.952962	0.00443092	3.65053e-05	4.247e-05	3.65053e-05	0.000200478	0.000200478	0.00440409	0.845058	0.00440409	3.65053e-05	4.247e-05	3.65053e-05	0.000200478	0.000200478	0.00440425	0.863532	0.00440425	3.65053e-05	4.247e-05	3.65053e-05	0.000200478	0.000200478	0.00440425	0.860506	0.00440425	3.65053e-05	4.247e-05	3.65053e-05	0.000200478	0.000200478	0.00440425	0.861006	0.00440425	3.34975e-05	3.34972e-05	3.34975e-05	3.349e-05	3.349e-05	3.32966e-05	1.02358e-05	3.32966e-05	3.34976e-05	3.34976e-05	3.34976e-05	3.34976e-05	3.34976e-05	3.34976e-05	3.34987e-05	3.34976e-05	3.34976e-05	3.34976e-05	3.34976e-05	3.34976e-05	3.34976e-05	3.34976e-05	3.34976e-05	3.34976e-05	0.0352959	3.34976e-05	3.34976e-05	3.34976e-05	3.34976e-05	3.34976e-05	3.34976e-05	0.000293354	0.0336792	0.0352959	0.0636713	0.000293354	0.000293354	5.77151e-08	5.85213e-10	5.76944e-08	0.0609644	0.0336792	0.0586424	0.000293249	0.000293249	5.77176e-08	5.85239e-10	5.77176e-08	0.0588485	0.0337518	0.0590259	0.06365	0.000293249	5.77176e-08	5.85239e-10	5.77176e-08	0.0590101	0.0337485	0.0589966	0.058644	0.000293249	5.77176e-08	5.85239e-10	5.77176e-08	0.273862	0.0337487	0.0589988	0.0590258	0.000293249	5.77176e-08	5.85239e-10	0.000293367	0.00841783	0.259875	0.314604	0.0589966	0.0162207	3.34992e-05	1.61671e-12	9.91005e-05	0.0146724	0.00772161	0.00711401	0.0207445	0.0054205	0.000806396	3.86803e-10	0.000806323	0.010713	0.0108922	0.0108239	0.021842	0.00550127	0.000805539	3.86803e-10	0.000805539	0.0107709	0.0108453	0.0107693	0.00146249	0.00550066	0.00080554	3.86803e-10	0.00080554	0.0107701	0.010846	0.0107701	0.00150406	0.00550067	0.00080554	3.86803e-10	0.00080554	0.00441941	0.010846	0.0107701	0.00150397	0.00550067	0.00080554	3.86803e-10	1.13062e-05	0.00445806	0.00344635	0.00400768	0.00150397	0.000737204	3.3462e-05	7.35937e-09	1.13186e-05	0.00404252	0.00348153	0.00404502	0.00150397	0.000742052	3.34976e-05	7.35937e-09	3.34987e-05	0.00404482	0.00348136	0.00404481	0.00150397	0.000742047	3.34976e-05	7.35937e-09	3.34976e-05	0.00404481	0.00348136	0.00404481	0.00150397	0.000742047	3.34976e-05	7.35937e-09	3.34976e-05	0.00404481	0.00348136	0.00404481	0.00150397	0.000742047	3.34976e-05	7.35937e-09	3.34976e-05	0.00404481	0.00348136	0.00404481	0.00150397	0.000742047	3.34976e-05	7.35937e-09	3.34976e-05	0.00404481	0.00348136	0.00404481	0.00150397	0.000742047	3.34976e-05	7.35937e-09	3.34976e-05	0.00404481	0.00348136	0.00404481	0.00150397	0.000742047	3.34976e-05	7.35937e-09	3.34976e-05	0.00404481	0.00348136	0.00404481	0.00150397	0.000742047	3.34976e-05	7.35937e-09	3.34976e-05	0.00404481	0.00348136	0.00404481	0.00150397	0.000742047	3.34976e-05	7.35937e-09	3.34976e-05	0.00404481	0.00348136	0.00404481	0.00150397	0.000742047	3.34976e-05	7.35937e-09	3.34976e-05	0.00404481	0.00348136	0.00404481	0.00150397	0.000742047	3.34976e-05	7.35937e-09	3.34976e-05	0.00404481	0.00348136	0.00404481	0.00150397	0.000742047	3.34976e-05	7.35937e-09	3.34976e-05	0.00404481	0.00348136	0.00404481	0.00150397	0.000742047	3.34976e-05	7.35937e-09	3.34976e-05	0.00404481	0.00348136	0.00404481	0.00150397	0.000742047	3.34976e-05	7.35937e-09	3.34976e-05	0.00404481	0.00348136	0.00404481	0.00150397	0.000742047	3.34976e-05	7.35937e-09	3.34976e-05	0.00404481	0.00348136	0.00404481	0.00150397	0.000742047	3.34976e-05	7.35937e-09	3.34976e-05	0.00404481	0.00348136	0.00404481	0.00150397	0.000742047	3.34976e-05	7.35937e-09	3.34976e-05	0.00404481	0.00348136	0.00404481	0.00150397	0.000742047	3.34976e-05	7.35937e-09	3.34976e-05	0.00404481	0.00348136	0.00404481	0.00150397	0.000742047	3.34976e-05	7.35937e-09	3.34976e-05	0	0	0	0	0	0	0	0	0.00443092	0.00443092	0.00443092	0.00443092	0.00443092	0.00443092	0.00443092	0.00443092	0.00449303	0.00449303	0.00449303	0.00449303	0.00449303	0.00449303	0.00449303	0.00449303	0.0044939	0.0044939	0.0044939	0.0044939	0.0044939	0.0044939	0.0044939	0.0044939	0.000279263	0.000279263	0.000279263	0.000279263	0.000279263	0.000279263	0.000279263	0.000279263	0.000275574	0.000275574	0.000275574	0.000275574	0.000275574	0.000275574	0.000275574	0.000275574	0.000275571	0.000275571	0.000275571	0.000275571	0.000275571	0.000275571	0.000275571	0.000275571	0.000275571	0.000275571	0.000275571	0.000275571	0.000275571	0.000275571	0.000275571	0.000275571	0.000275571	0.000275571	0.000275571	0.000275571	0.000275571	0.000275571	0.000275571	0.000275571	0.000275571	0.000275571	0.000275571	0.000275571	0.000275571	0.000275571	0.000275571	0.000275571	0.00111647	0.00113378	0.00111647	0.00183658	0.00183658	0.0473831	0.972392	0.0473831	0.00111943	0.00113685	0.00111943	0.00184563	0.00184563	0.0545626	0.99868	0.0545626	0.00111944	0.00113687	0.00111944	0.00184568	0.00184568	0.0557431	0.998785	0.0557431	0.00111944	0.00113687	0.00111944	0.00184568	0.00184568	0.0559395	0.998786	0.0559395	0.00111944	0.00113687	0.00111944	0.00184568	0.00184568	0.0559723	0.998786	0.0559723	0.00110982	0.00110988	0.00110982	0.00111236	0.00111236	0.00131926	0.025226	0.00131926	0.00110978	0.00110978	0.00110978	0.00110979	0.00110979	0.00111051	0.00119743	0.00111051	0.00110978	0.00110978	0.00110978	0.00110978	0.00110978	0.00110978	0.00111009	0.00110978	0.0110456	0.00110978	0.00110978	0.00110978	0.00110978	0.00110978	0.00110978	0.00206068	0.0113934	0.0110456	0.0122691	0.00206068	0.00206068	8.91058e-06	1.01723e-06	8.93735e-06	0.0126686	0.0113934	0.0127032	0.00206686	0.00206686	8.87968e-06	1.01368e-06	8.87968e-06	0.0127191	0.0114057	0.0127204	0.0123058	0.0020669	8.87968e-06	1.01368e-06	8.87968e-06	0.0127211	0.0114062	0.0127211	0.0127047	0.0020669	8.87968e-06	1.01368e-06	8.87968e-06	0.0176268	0.0114062	0.0127211	0.0127205	0.0020669	8.87968e-06	1.01368e-06	0.000498874	0.00571458	0.017369	0.0179759	0.0127211	0.00648919	8.87968e-06	1.77086e-11	0.000366545	0.00561533	0.00564873	0.0055352	0.00936284	0.00483482	9.91432e-05	5.85239e-10	9.92552e-05	0.00532459	0.00544475	0.00532325	0.00926507	0.00480977	9.91715e-05	5.85239e-10	9.91715e-05	0.00531973	0.00544126	0.00531971	0.00379727	0.00480939	9.91715e-05	5.85239e-10	9.91715e-05	0.00531965	0.0054412	0.00531965	0.00373255	0.00480938	9.91715e-05	5.85239e-10	9.91715e-05	0.0045116	0.0054412	0.00531965	0.00373179	0.00480938	9.91715e-05	5.85239e-10	1.32288e-05	0.00450016	0.00440066	0.00446697	0.00373178	0.00271396	9.91715e-05	1.4002e-07	1.32252e-05	0.00445549	0.0043863	0.00445503	0.00373178	0.00269612	9.91715e-05	1.4002e-07	9.91446e-05	0.00445486	0.0043861	0.00445486	0.00373178	0.00269597	9.91715e-05	1.4002e-07	9.91715e-05	0.00445485	0.0043861	0.00445485	0.00373178	0.00269597	9.91715e-05	1.4002e-07	9.91715e-05	0.00445485	0.0043861	0.00445485	0.00373178	0.00269597	9.91715e-05	1.4002e-07	9.91715e-05	0.00445485	0.0043861	0.00445485	0.00373178	0.00269597	9.91715e-05	1.4002e-07	9.91715e-05	0.00445485	0.0043861	0.00445485	0.00373178	0.00269597	9.91715e-05	1.4002e-07	9.91715e-05	0.00445485	0.0043861	0.00445485	0.00373178	0.00269597	9.91715e-05	1.4002e-07	9.91715e-05	0.00445485	0.0043861	0.00445485	0.00373178	0.00269597	9.91715e-05	1.4002e-07	9.91715e-05	0.00445485	0.0043861	0.00445485	0.00373178	0.00269597	9.91715e-05	1.4002e-07	9.91715e-05	0.00445485	0.0043861	0.00445485	0.00373178	0.00269597	9.91715e-05	1.4002e-07	9.91715e-05	0.00445485	0.0043861	0.00445485	0.00373178	0.00269597	9.91715e-05	1.4002e-07	9.91715e-05	0.00445485	0.0043861	0.00445485	0.00373178	0.00269597	9.91715e-05	1.4002e-07	9.91715e-05	0.00445485	0.0043861	0.00445485	0.00373178	0.00269597	9.91715e-05	1.4002e-07	9.91715e-05	0.00445485	0.0043861	0.00445485	0.00373178	0.00269597	9.91715e-05	1.4002e-07	9.91715e-05	0.00445485	0.0043861	0.00445485	0.00373178	0.00269597	9.91715e-05	1.4002e-07	9.91715e-05	0.00445485	0.0043861	0.00445485	0.00373178	0.00269597	9.91715e-05	1.4002e-07	9.91715e-05	0.00445485	0.0043861	0.00445485	0.00373178	0.00269597	9.91715e-05	1.4002e-07	9.91715e-05	0.00445485	0.0043861	0.00445485	0.00373178	0.00269597	9.91715e-05	1.4002e-07	9.91715e-05	0.00445485	0.0043861	0.00445485	0.00373178	0.00269597	9.91715e-05	1.4002e-07	9.91715e-05	0	0	0	0	0	0	0	0	0.00443092	0.00443092	0.00443092	0.00443092	0.00443092	0.00443092	0.00443092	0.00443092	0.00395656	0.00395656	0.00395656	0.00395656	0.00395656	0.00395656	0.00395656	0.00395656	0.00400483	0.00400483	0.00400483	0.00400483	0.00400483	0.00400483	0.00400483	0.00400483	0.00249201	0.00249201	0.00249201	0.00249201	0.00249201	0.00249201	0.00249201	0.00249201	0.00259041	0.00259041	0.00259041	0.00259041	0.00259041	0.00259041	0.00259041	0.00259041	0.00258389	0.00258389	0.00258389	0.00258389	0.00258389	0.00258389	0.00258389	0.00258389	0.00258432	0.00258432	0.00258432	0.00258432	0.00258432	0.00258432	0.00258432	0.00258432	0.00258429	0.00258429	0.00258429	0.00258429	0.00258429	0.00258429	0.00258429	0.00258429	0.0025843	0.0025843	0.0025843	0.0025843	0.0025843	0.0025843	0.0025843	0.0025843	0.00327597	0.00327898	0.00327597	0.00356727	0.00356727	0.019289	0.303831	0.019289	0.00321852	0.00322123	0.00321852	0.00347872	0.00347872	0.0126492	0.000191609	0.0126492	0.00322325	0.00322599	0.00322325	0.00348661	0.00348661	0.0149639	0.316973	0.0149639	0.00322286	0.00322559	0.00322286	0.0034859	0.0034859	0.0141131	0.000136764	0.0141131	0.00322289	0.00322563	0.00322289	0.00348597	0.00348597	0.0144202	0.317278	0.0144202	0.00322125	0.00322103	0.00322125	0.00319965	0.00319965	0.00241869	1.02154e-06	0.00241869	0.00322139	0.00322141	0.00322139	0.00322317	0.00322317	0.0032882	0.00349794	0.0032882	0.00322138	0.00322138	0.00322138	0.00322123	0.00322123	0.00321588	0.00319867	0.00321588	0.00492675	0.00322138	0.00322138	0.00322139	0.00322139	0.00322183	0.00322325	0.00358185	0.00471678	0.00492675	0.0049802	0.00358134	0.00358134	0.000597134	0.000321359	0.000591646	0.0047936	0.00471678	0.00476146	0.00354853	0.00354853	0.000638714	0.000346195	0.000638804	0.0047842	0.00474214	0.00478813	0.00493877	0.00355151	0.000638033	0.000345974	0.000638032	0.00478535	0.00473907	0.00478487	0.0047665	0.00355124	0.000638044	0.000345976	0.000638044	0.00495506	0.00473944	0.00478527	0.00478752	0.00355126	0.000638044	0.000345976	0.00200934	0.00398977	0.00495767	0.00496095	0.00478495	0.00431868	0.000154836	3.16881e-07	0.00183977	0.00409429	0.00398692	0.0039724	0.00453871	0.00401651	0.000364518	1.01366e-06	0.000349097	0.00406137	0.00408708	0.00407405	0.00456735	0.00404765	0.000362562	1.01365e-06	0.000362706	0.00406479	0.00407663	0.00406347	0.00387029	0.00404443	0.00036258	1.01365e-06	0.000362579	0.00406444	0.00407772	0.00406457	0.00393987	0.00404476	0.00036258	1.01365e-06	0.00036258	0.00399414	0.0040776	0.00406446	0.00393287	0.00404473	0.00036258	1.01365e-06	0.000204208	0.00400133	0.00398677	0.00399177	0.00393358	0.00366778	0.00073593	3.34983e-05	0.00020504	0.00399822	0.00399604	0.0039992	0.00393351	0.0037033	0.000728918	3.34704e-05	0.000738909	0.00399854	0.00399509	0.00399844	0.00393351	0.00369994	0.000729049	3.34704e-05	0.000728863	0.0039985	0.00399519	0.00399851	0.00393351	0.00370025	0.000729047	3.34704e-05	0.00072905	0.00399851	0.00399518	0.00399851	0.00393351	0.00370022	0.000729047	3.34704e-05	0.000729046	0.00399851	0.00399518	0.00399851	0.00393351	0.00370023	0.000729047	3.34704e-05	0.000729047	0.00399851	0.00399518	0.00399851	0.00393351	0.00370023	0.000729047	3.34704e-05	0.000729047	0.00399851	0.00399518	0.00399851	0.00393351	0.00370023	0.000729047	3.34704e-05	0.000729047	0.00399851	0.00399518	0.00399851	0.00393351	0.00370023	0.000729047	3.34704e-05	0.000729047	0.00399851	0.00399518	0.00399851	0.00393351	0.00370023	0.000729047	3.34704e-05	0.000729047	0.00399851	0.00399518	0.00399851	0.00393351	0.00370023	0.000729047	3.34704e-05	0.000729047	0.00399851	0.00399518	0.00399851	0.00393351	0.00370023	0.000729047	3.34704e-05	0.000729047	0.00399851	0.00399518	0.00399851	0.00393351	0.00370023	0.000729047	3.34704e-05	0.000729047	0.00399851	0.00399518	0.00399851	0.00393351	0.00370023	0.000729047	3.34704e-05	0.000729047	0.00399851	0.00399518	0.00399851	0.00393351	0.00370023	0.000729047	3.34704e-05	0.000729047	0.00399851	0.00399518	0.00399851	0.00393351	0.00370023	0.000729047	3.34704e-05	0.000729047	0.00399851	0.00399518	0.00399851	0.00393351	0.00370023	0.000729047	3.34704e-05	0.000729047	0.00399851	0.00399518	0.00399851	0.00393351	0.00370023	0.000729047	3.34704e-05	0.000729047	0.00399851	0.00399518	0.00399851	0.00393351	0.00370023	0.000729047	3.34704e-05	0.000729047	0.00399851	0.00399518	0.00399851	0.00393351	0.00370023	0.000729047	3.34704e-05	0.000729047	0	0	0	0	0	0	0	0	0.00443092	0.00443092	0.00443092	0.00443092	0.00443092	0.00443092	0.00443092	0.00443092	0.0035722	0.0035722	0.0035722	0.0035722	0.0035722	0.0035722	0.0035722	0.0035722	0.00372455	0.00372455	0.00372455	0.00372455	0.00372455	0.00372455	0.00372455	0.00372455	0.00352403	0.00352403	0.00352403	0.00352403	0.00352403	0.00352403	0.00352403	0.00352403	0.00355856	0.00355856	0.00355856	0.00355856	0.00355856	0.00355856	0.00355856	0.00355856	0.00355259	0.00355259	0.00355259	0.00355259	0.00355259	0.00355259	0.00355259	0.00355259	0.00355362	0.00355362	0.00355362	0.00355362	0.00355362	0.00355362	0.00355362	0.00355362	0.00355345	0.00355345	0.00355345	0.00355345	0.00355345	0.00355345	0.00355345	0.00355345	0.00355348	0.00355348	0.00355348	0.00355348	0.00355348	0.00355348	0.00355348	0.00355348	0.00363973	0.00363984	0.00363973	0.00367115	0.00367115	0.00602905	0.0144723	0.00602905	0.00362449	0.00362459	0.00362449	0.0036502	0.0036502	0.00534646	0.00854415	0.00534646	0.00362718	0.00362728	0.00362718	0.00365393	0.00365393	0.0055266	0.0113789	0.0055266	0.0036267	0.0036268	0.0036267	0.00365326	0.00365326	0.00547848	0.00992301	0.00547848	0.00362679	0.00362689	0.00362679	0.00365338	0.00365338	0.00549129	0.0106461	0.00549129	0.00362671	0.00362669	0.00362671	0.00362202	0.00362202	0.00331225	0.0025773	0.00331225	0.00362672	0.00362673	0.00362672	0.00362755	0.00362755	0.00368261	0.00381662	0.00368261	0.00362672	0.00362672	0.00362672	0.00362658	0.00362658	0.00361688	0.00359338	0.00361688	0.00379394	0.00362672	0.00362672	0.00362675	0.00362675	0.00362846	0.00363261	0.00366788	0.00376322	0.00379394	0.0037964	0.00366611	0.00366611	0.00263517	0.0023696	0.00263012	0.00377129	0.00376322	0.0037652	0.0036591	0.0036591	0.00276572	0.00251991	0.0027664	0.00376981	0.00376884	0.00377092	0.00379043	0.00366035	0.0027482	0.00250153	0.00274811	0.00377008	0.00376781	0.00376987	0.0037663	0.00366013	0.00275055	0.00250377	0.00275056	0.00377806	0.003768	0.00377006	0.00377072	0.00366017	0.00275023	0.0025035	0.00334513	0.00369242	0.00377835	0.00377821	0.00376991	0.00373371	0.0014437	0.000249598	0.00323223	0.00370799	0.00369229	0.00369135	0.00374975	0.00370034	0.00180538	0.000344835	0.00165469	0.00370398	0.00370778	0.00370698	0.00375342	0.00370635	0.00177384	0.000343236	0.00178691	0.0037047	0.00370499	0.00370416	0.0036878	0.00370526	0.00177657	0.000343263	0.00177544	0.00370457	0.00370549	0.00370467	0.00369959	0.00370546	0.00177633	0.000343263	0.00177643	0.00370066	0.0037054	0.00370458	0.00369747	0.00370542	0.00177635	0.000343263	0.00161045	0.00370136	0.00370032	0.00370058	0.00369785	0.00366875	0.00245171	0.00108755	0.00162353	0.00370116	0.00370123	0.0037013	0.00369778	0.0036753	0.00237239	0.00104879	0.00247002	0.0037012	0.00370107	0.00370117	0.00369779	0.00367413	0.00238157	0.00105077	0.00237027	0.00370119	0.0037011	0.00370119	0.00369779	0.00367434	0.0023805	0.00105067	0.00238182	0.00370119	0.00370109	0.00370119	0.00369779	0.0036743	0.00238063	0.00105068	0.00238048	0.00370119	0.00370109	0.00370119	0.00369779	0.00367431	0.00238061	0.00105068	0.00238063	0.00370119	0.00370109	0.00370119	0.00369779	0.00367431	0.00238062	0.00105068	0.00238061	0.00370119	0.00370109	0.00370119	0.00369779	0.00367431	0.00238062	0.00105068	0.00238062	0.00370119	0.00370109	0.00370119	0.00369779	0.00367431	0.00238062	0.00105068	0.00238062	0.00370119	0.00370109	0.00370119	0.00369779	0.00367431	0.00238062	0.00105068	0.00238062	0.00370119	0.00370109	0.00370119	0.00369779	0.00367431	0.00238062	0.00105068	0.00238062	0.00370119	0.00370109	0.00370119	0.00369779	0.00367431	0.00238062	0.00105068	0.00238062	0.00370119	0.00370109	0.00370119	0.00369779	0.00367431	0.00238062	0.00105068	0.00238062	0.00370119	0.00370109	0.00370119	0.00369779	0.00367431	0.00238062	0.00105068	0.00238062	0.00370119	0.00370109	0.00370119	0.00369779	0.00367431	0.00238062	0.00105068	0.00238062	0.00370119	0.00370109	0.00370119	0.00369779	0.00367431	0.00238062	0.00105068	0.00238062	0.00370119	0.00370109	0.00370119	0.00369779	0.00367431	0.00238062	0.00105068	0.00238062	0.00370119	0.00370109	0.00370119	0.00369779	0.00367431	0.00238062	0.00105068	0.00238062	0.00370119	0.00370109	0.00370119	0.00369779	0.00367431	0.00238062	0.00105068	0.00238062	0.00370119	0.00370109	0.00370119	0.00369779	0.00367431	0.00238062	0.00105068	0.00238062	0	0	0	0	0	0	0	0	0.00443092	0.00443092	0.00443092	0.00443092	0.00443092	0.00443092	0.00443092	0.00443092	0.00419807	0.00419807	0.00419807	0.00419807	0.00419807	0.00419807	0.00419807	0.00419807	0.00420999	0.00420999	0.00420999	0.00420999	0.00420999	0.00420999	0.00420999	0.00420999	0.00405605	0.00405605	0.00405605	0.00405605	0.00405605	0.00405605	0.00405605	0.00405605	0.00406366	0.00406366	0.00406366	0.00406366	0.00406366	0.00406366	0.00406366	0.00406366	0.00406329	0.00406329	0.00406329	0.00406329	0.00406329	0.00406329	0.00406329	0.00406329	0.0040633	0.0040633	0.0040633	0.0040633	0.0040633	0.0040633	0.0040633	0.0040633	0.0040633	0.0040633	0.0040633	0.0040633	0.0040633	0.0040633	0.0040633	0.0040633	0.0040633	0.0040633	0.0040633	0.0040633	0.0040633	0.0040633	0.0040633	0.0040633	0.00477234	0.0121082	0.0121082	0.00414928	0.00421691	0.00413942	0.00413955	0.00413955	0.00473131	0.0109855	0.0109855	0.00414494	0.00420903	0.00413558	0.00413571	0.00413571	0.00473368	0.0111358	0.0111358	0.00414516	0.00420943	0.00413577	0.0041359	0.0041359	0.00473354	0.0111155	0.0111155	0.00414514	0.00420941	0.00413576	0.00413589	0.00413589	0.00473355	0.0111183	0.0111183	0.00414515	0.00420941	0.00413576	0.0041359	0.0041359	0.00410573	0.00379835	0.00379835	0.00413527	0.00413204	0.00413575	0.00413574	0.00413574	0.00413726	0.00415278	0.00415278	0.00413577	0.00413593	0.00413575	0.00413575	0.00413575	0.00413567	0.00413489	0.00413489	0.00413575	0.00413574	0.00413575	0.00413575	0.00413575	0.00297338	0.00413579	0.00413579	0.00413575	0.00413575	0.00413575	0.00413575	0.00409132	0.00301584	0.00297337	0.00267435	0.00421881	0.00409132	0.00428773	0.00428264	0.00428219	0.00366608	0.00301584	0.00272247	0.00421454	0.00409354	0.0042798	0.00427498	0.00427224	0.00363713	0.00301428	0.00272088	0.00361289	0.00409342	0.00428021	0.00427538	0.00427276	0.00363842	0.00301433	0.00272093	0.00363949	0.00409343	0.00428019	0.00427536	0.00427273	0.00157049	0.00301433	0.00272093	0.00363831	0.00409343	0.00428019	0.00427536	0.0042755	0.00190014	0.000502361	0.000504167	0.00363836	0.00413788	0.00428449	0.00428446	0.0042985	0.00391271	0.000611256	0.000644585	0.00360235	0.00415803	0.00420766	0.00420988	0.00421052	0.00346201	0.000610443	0.000643479	0.00360393	0.00415701	0.0042116	0.00421371	0.00421504	0.00348109	0.000610449	0.000643487	0.00389253	0.00415706	0.0042114	0.00421351	0.00421481	0.00348028	0.000610448	0.000643487	0.00387886	0.00415706	0.00421141	0.00421352	0.00421482	0.00529313	0.000610448	0.000643487	0.00387951	0.00415706	0.00421141	0.00421352	0.00421345	0.00517761	0.00149588	0.00149528	0.00387948	0.00413467	0.00420929	0.00420904	0.00421352	0.00360801	0.00147979	0.0014798	0.00387948	0.0041358	0.0042094	0.00420927	0.00420904	0.00367772	0.00148008	0.00148008	0.00387948	0.00413574	0.00420939	0.00420926	0.00420927	0.0036746	0.00148007	0.00148007	0.00387948	0.00413575	0.00420939	0.00420926	0.00420926	0.00367473	0.00148008	0.00148008	0.00387948	0.00413575	0.00420939	0.00420926	0.00420926	0.00367473	0.00148008	0.00148008	0.00387948	0.00413575	0.00420939	0.00420926	0.00420926	0.00367473	0.00148008	0.00148008	0.00387948	0.00413575	0.00420939	0.00420926	0.00420926	0.00367473	0.00148008	0.00148008	0.00387948	0.00413575	0.00420939	0.00420926	0.00420926	0.00367473	0.00148008	0.00148008	0.00387948	0.00413575	0.00420939	0.00420926	0.00420926	0.00367473	0.00148008	0.00148008	0.00387948	0.00413575	0.00420939	0.00420926	0.00420926	0.00367473	0.00148008	0.00148008	0.00387948	0.00413575	0.00420939	0.00420926	0.00420926	0.00367473	0.00148008	0.00148008	0.00387948	0.00413575	0.00420939	0.00420926	0.00420926	0.00367473	0.00148008	0.00148008	0.00387948	0.00413575	0.00420939	0.00420926	0.00420926	0.00367473	0.00148008	0.00148008	0.00387948	0.00413575	0.00420939	0.00420926	0.00420926	0.00367473	0.00148008	0.00148008	0.00387948	0.00413575	0.00420939	0.00420926	0.00420926	0.00367473	0.00148008	0.00148008	0.00387948	0.00413575	0.00420939	0.00420926	0.00420926	0.00367473	0.00148008	0.00148008	0.00387948	0.00413575	0.00420939	0.00420926	0.00420926	0.00367473	0.00148008	0.00148008	0.00387948	0.00413575	0.00420939	0.00420926	0.00420926	0.00367473	0.00148008	0.00148008	0.00387948	0.00413575	0.00420939	0.00420926	0.00420926	0.00367473	0.00148008	0.00148008	0.00387948	0.00413575	0.00420939	0.00420926	0.00420926	0	0	0	0	0	0	0	0	0.00443092	0.00443092	0.00443092	0.00443092	0.00443092	0.00443092	0.00443092	0.00443092	0.00471882	0.00471882	0.00471882	0.00471882	0.00471882	0.00471882	0.00471882	0.00471882	0.00473816	0.00473816	0.00473816	0.00473816	0.00473816	0.00473816	0.00473816	0.00473816	0.00328376	0.00328376	0.00328376	0.00328376	0.00328376	0.00328376	0.00328376	0.00328376	0.00321651	0.00321651	0.00321651	0.00321651	0.00321651	0.00321651	0.00321651	0.00321651	0.00321343	0.00321343	0.00321343	0.00321343	0.00321343	0.00321343	0.00321343	0.00321343	0.00321329	0.00321329	0.00321329	0.00321329	0.00321329	0.00321329	0.00321329	0.00321329	0.00321329	0.00321329	0.00321329	0.00321329	0.00321329	0.00321329	0.00321329	0.00321329	0.00321329	0.00321329	0.00321329	0.00321329	0.00321329	0.00321329	0.00321329	0.00321329	0.00639423	0.148189	0.148189	0.0039543	0.0046379	0.00386122	0.00386493	0.00386493	0.00668924	0.579397	0.579397	0.00399617	0.00473272	0.00389695	0.00390091	0.00390091	0.00671727	0.998461	0.998461	0.00399855	0.00473909	0.00389893	0.0039029	0.0039029	0.00671994	0.999996	0.999996	0.00399868	0.00473952	0.00389904	0.00390301	0.00390301	0.00672019	0.999996	0.999996	0.00399869	0.00473955	0.00389904	0.00390302	0.00390302	0.00405803	0.999829	0.999829	0.00390403	0.00394537	0.0038985	0.00389872	0.00389872	0.00390733	0.999829	0.999829	0.00389878	0.00390107	0.00389847	0.00389849	0.00389849	0.00389896	0.999829	0.999829	0.00389849	0.00389862	0.00389847	0.00389847	0.00389847	0.000650195	0.999829	0.999829	0.00389847	0.00389848	0.00389847	0.00389847	0.00350674	0.000620753	0.99897	0.998087	0.00474056	0.00350674	0.00552924	0.00542052	0.00533263	0.00195414	0.998957	0.998039	0.00479761	0.00348726	0.00565871	0.0055389	0.00547266	0.00199161	0.998957	0.998037	0.00207393	0.00348629	0.00566912	0.00554822	0.00548355	0.00199268	0.998957	0.998037	0.00199502	0.00348625	0.00566996	0.00554895	0.00548439	0.000153551	0.998957	0.998037	0.00199277	0.00348624	0.00567002	0.00554901	0.00554393	0.000366771	0.80516	0.803093	0.00199271	0.00387569	0.00576676	0.00574582	0.0058497	0.00476204	0.389369	0.457713	0.00180665	0.00410906	0.00484943	0.00488699	0.00492069	0.00286066	0.00168488	0.00606577	0.00180186	0.00412271	0.00478666	0.00482774	0.00485618	0.00278428	6.6717e-06	9.6824e-06	0.00274264	0.00412351	0.00478239	0.00482368	0.00485174	0.00278126	6.5138e-06	8.88066e-06	0.00277961	0.00412356	0.0047821	0.0048234	0.00485143	0.00995591	6.51378e-06	8.88056e-06	0.00278107	0.00412356	0.00478208	0.00482338	0.0048253	0.0110176	9.91497e-05	9.9153e-05	0.00278113	0.00391097	0.00474176	0.00473998	0.00482351	0.00312698	9.92808e-05	9.92808e-05	0.00278113	0.00389917	0.00473905	0.00473437	0.00473999	0.00279486	9.9281e-05	9.9281e-05	0.00278113	0.00389851	0.00473886	0.004734	0.00473437	0.00278167	9.9281e-05	9.9281e-05	0.00278113	0.00389847	0.00473885	0.00473397	0.004734	0.00278115	9.9281e-05	9.9281e-05	0.00278113	0.00389847	0.00473885	0.00473397	0.00473397	0.00278113	9.9281e-05	9.9281e-05	0.00278113	0.00389847	0.00473885	0.00473397	0.00473397	0.00278113	9.9281e-05	9.9281e-05	0.00278113	0.00389847	0.00473885	0.00473397	0.00473397	0.00278113	9.9281e-05	9.9281e-05	0.00278113	0.00389847	0.00473885	0.00473397	0.00473397	0.00278113	9.9281e-05	9.9281e-05	0.00278113	0.00389847	0.00473885	0.00473397	0.00473397	0.00278113	9.9281e-05	9.9281e-05	0.00278113	0.00389847	0.00473885	0.00473397	0.00473397	0.00278113	9.9281e-05	9.9281e-05	0.00278113	0.00389847	0.00473885	0.00473397	0.00473397	0.00278113	9.9281e-05	9.9281e-05	0.00278113	0.00389847	0.00473885	0.00473397	0.00473397	0.00278113	9.9281e-05	9.9281e-05	0.00278113	0.00389847	0.00473885	0.00473397	0.00473397	0.00278113	9.9281e-05	9.9281e-05	0.00278113	0.00389847	0.00473885	0.00473397	0.00473397	0.00278113	9.9281e-05	9.9281e-05	0.00278113	0.00389847	0.00473885	0.00473397	0.00473397	0.00278113	9.9281e-05	9.9281e-05	0.00278113	0.00389847	0.00473885	0.00473397	0.00473397	0.00278113	9.9281e-05	9.9281e-05	0.00278113	0.00389847	0.00473885	0.00473397	0.00473397	0.00278113	9.9281e-05	9.9281e-05	0.00278113	0.00389847	0.00473885	0.00473397	0.00473397	0.00278113	9.9281e-05	9.9281e-05	0.00278113	0.00389847	0.00473885	0.00473397	0.00473397	0.00278113	9.9281e-05	9.9281e-05	0.00278113	0.00389847	0.00473885	0.00473397	0.00473397	0	0	0	0	0	0	0	0	0.00443092	0.00443092	0.00443092	0.00443092	0.00443092	0.00443092	0.00443092	0.00443092	0.00518927	0.00518927	0.00518927	0.00518927	0.00518927	0.00518927	0.00518927	0.00518927	0.00533142	0.00533142	0.00533142	0.00533142	0.00533142	0.00533142	0.00533142	0.00533142	0.000619223	0.000619223	0.000619223	0.000619223	0.000619223	0.000619223	0.000619223	0.000619223	0.000523081	0.000523081	0.000523081	0.000523081	0.000523081	0.000523081	0.000523081	0.000523081	0.000521284	0.000521284	0.000521284	0.000521284	0.000521284	0.000521284	0.000521284	0.000521284	0.00052125	0.00052125	0.00052125	0.00052125	0.00052125	0.00052125	0.00052125	0.00052125	0.00052125	0.00052125	0.00052125	0.00052125	0.00052125	0.00052125	0.00052125	0.00052125	0.00052125	0.00052125	0.00052125	0.00052125	0.00052125	0.00052125	0.00052125	0.00052125	0.00451407	0.83114	0.83114	0.00177094	0.00451407	0.00153912	0.00156428	0.00156428	0.00520467	1	1	0.00185188	0.00520467	0.0015962	0.00162374	0.00162374	0.00533435	1	1	0.00185725	0.00533435	0.00159946	0.0016272	0.0016272	0.00535906	1	1	0.0018576	0.00535906	0.00159964	0.0016274	0.0016274	0.00536378	1	1	0.00185763	0.00536378	0.00159966	0.00162741	0.00162741	0.00182581	1	1	0.00161063	0.00182581	0.00159584	0.00159742	0.00159742	0.0016088	1	1	0.00159646	0.0016088	0.00159562	0.00159571	0.00159571	0.00159636	1	1	0.00159565	0.00159636	0.00159561	0.00159561	0.00159561	6.89654e-06	1	1	0.00159561	0.00159565	0.00159561	0.00159561	0.000859131	6.51479e-06	1	1	0.00501459	0.000859133	0.0115648	0.00952208	0.00834882	0.000366054	1	1	0.00566434	0.000836778	0.0164476	0.0126098	0.0108905	0.000370798	1	1	0.000448272	0.000836108	0.0195305	0.014064	0.0119163	0.000370861	1	1	0.000371891	0.000836088	0.0217616	0.0148051	0.0123569	6.6003e-06	1	1	0.000370875	0.000836088	0.0235299	0.0151974	0.013939	9.91639e-05	1	1	0.000370862	0.00155284	0.0294512	0.021329	0.0199879	0.0225389	1	1	0.000208873	0.00217072	0.0136758	0.0109477	0.0110031	0.00682505	1	1	0.000207665	0.0022192	0.00781749	0.00757314	0.00799892	0.00389839	1	1	0.000748347	0.00222305	0.00634685	0.00671652	0.00718858	0.00351169	1	1	0.000762974	0.00222335	0.00602306	0.00651484	0.00698432	0.0253956	1	1	0.000763374	0.00222338	0.00595401	0.00646824	0.00657723	0.0539918	1	1	0.000763385	0.00163184	0.00546567	0.00547758	0.00648262	0.0103362	1	1	0.000763385	0.00159768	0.00537139	0.00528758	0.00548038	0.00218107	1	1	0.000763385	0.00159572	0.00535337	0.0052519	0.00528811	0.00162937	1	1	0.000763385	0.00159561	0.00534994	0.00524523	0.005252	0.00159753	1	1	0.000763385	0.00159561	0.00534928	0.00524398	0.00524524	0.00159572	1	1	0.000763385	0.00159561	0.00534915	0.00524375	0.00524398	0.00159561	1	1	0.000763385	0.00159561	0.00534913	0.0052437	0.00524375	0.00159561	1	1	0.000763385	0.00159561	0.00534913	0.00524369	0.0052437	0.00159561	1	1	0.000763385	0.00159561	0.00534913	0.00524369	0.00524369	0.00159561	1	1	0.000763385	0.00159561	0.00534913	0.00524369	0.00524369	0.00159561	1	1	0.000763385	0.00159561	0.00534913	0.00524369	0.00524369	0.00159561	1	1	0.000763385	0.00159561	0.00534913	0.00524369	0.00524369	0.00159561	1	1	0.000763385	0.00159561	0.00534913	0.00524369	0.00524369	0.00159561	1	1	0.000763385	0.00159561	0.00534913	0.00524369	0.00524369	0.00159561	1	1	0.000763385	0.00159561	0.00534913	0.00524369	0.00524369	0.00159561	1	1	0.000763385	0.00159561	0.00534913	0.00524369	0.00524369	0.00159561	1	1	0.000763385	0.00159561	0.00534913	0.00524369	0.00524369	0.00159561	1	1	0.000763385	0.00159561	0.00534913	0.00524369	0.00524369	0.00159561	1	1	0.000763385	0.00159561	0.00534913	0.00524369	0.00524369	0.00159561	1	1	0.000763385	0.00159561	0.00534913	0.00524369	0.00524369	0	0	0	0	0	0	0	0	0.00443092	0.00443092	0.00443092	0.00443092	0.00443092	0.00443092	0.00443092	0.00443092	0.00620658	0.00620658	0.00620658	0.00620658	0.00620658	0.00620658	0.00620658	0.00620658	0.00710269	0.00710269	0.00710269	0.00710269	0.00710269	0.00710269	0.00710269	0.00710269	3.80204e-06	3.80204e-06	3.80204e-06	3.80204e-06	3.80204e-06	3.80204e-06	3.80204e-06	3.80204e-06	2.20948e-06	2.20948e-06	2.20948e-06	2.20948e-06	2.20948e-06	2.20948e-06	2.20948e-06	2.20948e-06	2.20922e-06	2.20922e-06	2.20922e-06	2.20922e-06	2.20922e-06	2.20922e-06	2.20922e-06	2.20922e-06	2.20922e-06	2.20922e-06	2.20922e-06	2.20922e-06	2.20922e-06	2.20922e-06	2.20922e-06	2.20922e-06	2.20922e-06	2.20922e-06	2.20922e-06	2.20922e-06	2.20922e-06	2.20922e-06	2.20922e-06	2.20922e-06	2.20922e-06	2.20922e-06	2.20922e-06	2.20922e-06	2.20922e-06	2.20922e-06	2.20922e-06	2.20922e-06	0.00039849	0.759157	0.759157	0.000164637	0.00443167	0.000101571	0.00011921	0.00011921	0.000410744	1	1	0.000166694	0.00620693	0.000102345	0.000120281	0.000120281	0.000411129	1	1	0.00016672	0.00710288	0.000102351	0.000120291	0.000120291	0.000411141	1	1	0.00016672	0.00760268	0.000102351	0.000120291	0.000120291	0.000411142	1	1	0.00016672	0.0078965	0.000102351	0.000120291	0.000120291	0.000102306	1	1	0.000100412	0.000181312	9.99194e-05	0.000100056	0.000100056	9.99189e-05	1	1	9.99044e-05	0.000100524	9.99007e-05	9.99017e-05	9.99017e-05	9.99007e-05	1	1	9.99006e-05	9.99054e-05	9.99006e-05	9.99006e-05	9.99006e-05	1.96508e-08	1	1	9.99006e-05	9.99006e-05	9.99006e-05	9.99006e-05	1.14055e-05	1.95013e-08	1	1	0.00558452	1.14055e-05	0.068046	0.0226291	0.012222	9.91406e-05	1	1	0.00846929	1.13286e-05	0.929435	0.114756	0.0305134	9.98948e-05	1	1	0.000189428	1.13286e-05	1	0.993314	0.113041	9.99005e-05	1	1	0.000100587	1.13286e-05	1	1	0.985937	1.14055e-05	1	1	9.99058e-05	1.13286e-05	1	1	1	0.000807136	1	1	9.99006e-05	9.92263e-05	1	1	1	0.4839	1	1	1.33261e-05	0.000295601	1	1	1	1	1	1	1.32382e-05	0.000300071	1	1	1	1	1	1	9.92408e-05	0.000300174	1	1	1	1	1	1	9.98955e-05	0.000300176	1	1	1	1	1	1	9.99005e-05	0.000300176	1	1	1	1	1	1	9.99006e-05	0.000101442	1	1	1	1	1	1	9.99006e-05	9.99123e-05	1	1	1	1	1	1	9.99006e-05	9.99006e-05	1	1	1	1	1	1	9.99006e-05	9.99006e-05	1	1	1	1	1	1	9.99006e-05	9.99006e-05	1	1	1	1	1	1	9.99006e-05	9.99006e-05	1	1	1	1	1	1	9.99006e-05	9.99006e-05	1	1	1	1	1	1	9.99006e-05	9.99006e-05	1	1	1	1	1	1	9.99006e-05	9.99006e-05	1	1	1	1	1	1	9.99006e-05	9.99006e-05	1	1	1	1	1	1	9.99006e-05	9.99006e-05	1	1	1	1	1	1	9.99006e-05	9.99006e-05	1	1	1	1	1	1	9.99006e-05	9.99006e-05	1	1	1	1	1	1	9.99006e-05	9.99006e-05	1	1	1	1	1	1	9.99006e-05	9.99006e-05	1	1	1	1	1	1	9.99006e-05	9.99006e-05	1	1	1	1	1	1	9.99006e-05	9.99006e-05	1	1	1	1	1	1	9.99006e-05	9.99006e-05	1	1	1	1	1	1	9.99006e-05	9.99006e-05	1	1	1	1	1	1	9.99006e-05	9.99006e-05	1	1	1	0	0	0	0	0	0	0	0	0.00443092	0.00443092	0.00443092	0.00443092	0.00443092	0.00443092	0.00443092	0.00443092	0.00518027	0.00518027	0.00518027	0.00518027	0.00518027	0.00518027	0.00518027	0.00518027	0.00531891	0.00531891	0.00531891	0.00531891	0.00531891	0.00531891	0.00531891	0.00531891	5.24547e-10	5.24547e-10	5.24547e-10	5.24547e-10	5.24547e-10	5.24547e-10	5.24547e-10	5.24547e-10	4.34444e-10	4.34444e-10	4.34444e-10	4.34444e-10	4.34444e-10	4.34444e-10	4.34444e-10	4.34444e-10	4.34444e-10	4.34444e-10	4.34444e-10	4.34444e-10	4.34444e-10	4.34444e-10	4.34444e-10	4.34444e-10	4.34444e-10	4.34444e-10	4.34444e-10	4.34444e-10	4.34444e-10	4.34444e-10	4.34444e-10	4.34444e-10	4.34444e-10	4.34444e-10	4.34444e-10	4.34444e-10	4.34444e-10	4.34444e-10	4.34444e-10	4.34444e-10	4.34444e-10	4.34444e-10	4.34444e-10	4.34444e-10	4.34444e-10	4.34444e-10	4.34444e-10	4.34444e-10	4.10022e-06	0.00443092	0.00443092	4.10022e-06	0.00443092	1.60416e-06	4.10022e-06	4.10022e-06	4.10081e-06	0.00518027	0.00518027	4.10081e-06	0.00518027	1.60426e-06	4.10081e-06	4.10081e-06	4.10081e-06	0.00531891	0.00531891	4.10081e-06	0.00531891	1.60426e-06	4.10081e-06	4.10081e-06	4.10081e-06	0.00534496	0.00534496	4.10081e-06	0.00534496	1.60426e-06	4.10081e-06	4.10081e-06	4.10081e-06	0.00534987	0.00534987	4.10081e-06	0.00534987	1.60426e-06	4.10081e-06	4.10081e-06	1.39073e-06	1.68075e-06	1.68075e-06	1.39073e-06	1.68075e-06	1.3906e-06	1.39073e-06	1.39073e-06	1.39059e-06	1.39061e-06	1.39061e-06	1.39059e-06	1.39061e-06	1.39059e-06	1.39059e-06	1.39059e-06	1.39059e-06	1.39059e-06	1.39059e-06	1.39059e-06	1.39059e-06	1.39059e-06	1.39059e-06	1.39059e-06	1.41002e-08	1.39059e-06	1.39059e-06	1.39059e-06	1.39059e-06	1.39059e-06	1.39059e-06	1.41002e-08	1.40995e-08	1.41002e-08	3.89515e-11	0.00702055	1.41002e-08	0.28439	0.00702055	0.000806434	0.000806434	1.40995e-08	3.89496e-11	0.00898514	1.40995e-08	0.999894	0.00898514	0.00082979	0.00082979	1.40995e-08	3.89496e-11	0.00110842	1.40995e-08	1	0.00962666	0.000830476	0.000830476	1.40995e-08	3.89496e-11	0.000838709	1.40995e-08	1	0.00984581	0.000830497	0.00722834	1.40995e-08	3.89496e-11	0.000830738	1.40995e-08	1	0.0099218	0.00722835	0.0831615	1.39052e-06	1.39052e-06	0.000830504	1.39052e-06	1	0.699569	0.0831615	0.996783	1.38096e-05	0.000262678	1.16568e-05	1.38096e-05	1	1	0.564265	1	1.38157e-05	0.000265121	1.13234e-05	1.38157e-05	1	1	1	1	1.38157e-05	0.000265144	3.35126e-05	1.38157e-05	1	1	1	1	1.38157e-05	0.000265144	3.3539e-05	1.38157e-05	1	1	1	1	1.38157e-05	0.000265144	3.3539e-05	1.38157e-05	1	1	1	1	1.3912e-06	1.40365e-06	3.3539e-05	1.3912e-06	1	1	1	1	1.39059e-06	1.39059e-06	3.3539e-05	1.39059e-06	1	1	1	1	1.39059e-06	1.39059e-06	3.3539e-05	1.39059e-06	1	1	1	1	1.39059e-06	1.39059e-06	3.3539e-05	1.39059e-06	1	1	1	1	1.39059e-06	1.39059e-06	3.3539e-05	1.39059e-06	1	1	1	1	1.39059e-06	1.39059e-06	3.3539e-05	1.39059e-06	1	1	1	1	1.39059e-06	1.39059e-06	3.3539e-05	1.39059e-06	1	1	1	1	1.39059e-06	1.39059e-06	3.3539e-05	1.39059e-06	1	1	1	1	1.39059e-06	1.39059e-06	3.3539e-05	1.39059e-06	1	1	1	1	1.39059e-06	1.39059e-06	3.3539e-05	1.39059e-06	1	1	1	1	1.39059e-06	1.39059e-06	3.3539e-05	1.39059e-06	1	1	1	1	1.39059e-06	1.39059e-06	3.3539e-05	1.39059e-06	1	1	1	1	1.39059e-06	1.39059e-06	3.3539e-05	1.39059e-06	1	1	1	1	1.39059e-06	1.39059e-06	3.3539e-05	1.39059e-06	1	1	1	1	1.39059e-06	1.39059e-06	3.3539e-05	1.39059e-06	1	1	1	1	1.39059e-06	1.39059e-06	3.3539e-05	1.39059e-06	1	1	1	1	1.39059e-06	1.39059e-06	3.3539e-05	1.39059e-06	1	1	1	1	1.39059e-06	1.39059e-06	3.3539e-05	1.39059e-06	1	1	1	1	1.39059e-06	1.39059e-06	3.3539e-05	1.39059e-06	1	1	1	1	1.39059e-06	1.39059e-06	3.3539e-05	1.39059e-06	1	1	1	0	0	0	0	0	0	0	0	0.00443092	0.00443092	0.00443092	0.00443092	0.00443092	0.00443092	0.00443092	0.00443092	0.00394061	0.00394061	0.00394061	0.00394061	0.00394061	0.00394061	0.00394061	0.00394061	0.00399209	0.00399209	0.00399209	0.00399209	0.00399209	0.00399209	0.00399209	0.00399209	3.96168e-12	3.96168e-12	3.96168e-12	3.96168e-12	3.96168e-12	3.96168e-12	3.96168e-12	3.96168e-12	4.40514e-12	4.40514e-12	4.40514e-12	4.40514e-12	4.40514e-12	4.40514e-12	4.40514e-12	4.40514e-12	4.40514e-12	4.40514e-12	4.40514e-12	4.40514e-12	4.40514e-12	4.40514e-12	4.40514e-12	4.40514e-12	4.40514e-12	4.40514e-12	4.40514e-12	4.40514e-12	4.40514e-12	4.40514e-12	4.40514e-12	4.40514e-12	4.40514e-12	4.40514e-12	4.40514e-12	4.40514e-12	4.40514e-12	4.40514e-12	4.40514e-12	4.40514e-12	4.40514e-12	4.40514e-12	4.40514e-12	4.40514e-12	4.40514e-12	4.40514e-12	4.40514e-12	4.40514e-12	2.32499e-07	6.28517e-06	6.28517e-06	5.62879e-07	0.00443092	2.32499e-07	6.28517e-06	6.28517e-06	2.32498e-07	6.28412e-06	6.28412e-06	5.6287e-07	0.00394061	2.32498e-07	6.28412e-06	6.28412e-06	2.32498e-07	6.28412e-06	6.28412e-06	5.6287e-07	0.00399208	2.32498e-07	6.28412e-06	6.28412e-06	2.32498e-07	6.28412e-06	6.28412e-06	5.6287e-07	0.00398665	2.32498e-07	6.28412e-06	6.28412e-06	2.32498e-07	6.28412e-06	6.28412e-06	5.6287e-07	0.00398722	2.32498e-07	6.28412e-06	6.28412e-06	1.4002e-07	1.39997e-07	1.39997e-07	1.40018e-07	1.25941e-07	1.4002e-07	1.39997e-07	1.39997e-07	1.4002e-07	1.4002e-07	1.4002e-07	1.4002e-07	1.4002e-07	1.4002e-07	1.4002e-07	1.4002e-07	1.4002e-07	1.4002e-07	1.4002e-07	1.4002e-07	1.4002e-07	1.4002e-07	1.4002e-07	1.4002e-07	1.38089e-05	1.4002e-07	1.4002e-07	1.4002e-07	1.4002e-07	1.4002e-07	1.4002e-07	3.86801e-10	1.38039e-05	1.38089e-05	1.4002e-07	0.00795129	3.86801e-10	0.0656034	1.38089e-05	1.4002e-07	0.0655812	1.38039e-05	1.4002e-07	0.00644641	3.86803e-10	0.0121298	1.38039e-05	1.4002e-07	0.0121369	1.38039e-05	1.4002e-07	0.0558507	3.86803e-10	0.0483994	1.38039e-05	1.4002e-07	0.0483908	1.38039e-05	1.4002e-07	0.0156629	3.86803e-10	0.0190279	1.38039e-05	1.4002e-07	0.521655	1.38039e-05	1.4002e-07	0.0442535	3.86803e-10	0.0406212	1.38039e-05	1.38089e-05	3.78351e-07	0.0655812	0.0656034	0.0211976	1.4002e-07	0.945743	0.0655812	0.000262569	0.837835	0.00123563	0.0121298	0.000167028	2.66403e-06	8.78302e-13	0.00123563	0.0651771	1.54593e-11	0.00679495	0.0483994	0.000292068	2.66385e-06	0.0675632	0.00679495	0.0122663	0.0675632	0.00586707	0.0190279	9.83739e-05	2.66385e-06	0.011886	0.00586707	0.0482326	0.011886	0.00601268	0.0406212	9.88817e-05	2.66385e-06	0.0501805	0.00601268	0.0191109	0.00699747	0.00598959	0.023296	9.88803e-05	2.66385e-06	0.0187351	0.00598959	0.00423618	0.00796061	8.45514e-05	5.33792e-05	9.88803e-05	1.40011e-07	0.00162641	8.45514e-05	0.00627737	0.00216453	9.8918e-05	9.9e-05	9.88803e-05	1.4002e-07	0.00256039	9.8918e-05	8.39073e-05	0.00252412	9.88802e-05	9.888e-05	9.88803e-05	1.4002e-07	0.00249777	9.88802e-05	9.89196e-05	0.00250017	9.88803e-05	9.88803e-05	9.88803e-05	1.4002e-07	0.00250192	9.88803e-05	9.88802e-05	0.00250176	9.88803e-05	9.88803e-05	9.88803e-05	1.4002e-07	0.00250164	9.88803e-05	9.88803e-05	0.00250165	9.88803e-05	9.88803e-05	9.88803e-05	1.4002e-07	0.00250166	9.88803e-05	9.88803e-05	0.00250166	9.88803e-05	9.88803e-05	9.88803e-05	1.4002e-07	0.00250166	9.88803e-05	9.88803e-05	0.00250166	9.88803e-05	9.88803e-05	9.88803e-05	1.4002e-07	0.00250166	9.88803e-05	9.88803e-05	0.00250166	9.88803e-05	9.88803e-05	9.88803e-05	1.4002e-07	0.00250166	9.88803e-05	9.88803e-05	0.00250166	9.88803e-05	9.88803e-05	9.88803e-05	1.4002e-07	0.00250166	9.88803e-05	9.88803e-05	0.00250166	9.88803e-05	9.88803e-05	9.88803e-05	1.4002e-07	0.00250166	9.88803e-05	9.88803e-05	0.00250166	9.88803e-05	9.88803e-05	9.88803e-05	1.4002e-07	0.00250166	9.88803e-05	9.88803e-05	0.00250166	9.88803e-05	9.88803e-05	9.88803e-05	1.4002e-07	0.00250166	9.88803e-05	9.88803e-05	0.00250166	9.88803e-05	9.88803e-05	9.88803e-05	1.4002e-07	0.00250166	9.88803e-05	9.88803e-05	0.00250166	9.88803e-05	9.88803e-05	9.88803e-05	1.4002e-07	0.00250166	9.88803e-05	9.88803e-05	0.00250166	9.88803e-05	9.88803e-05	9.88803e-05	1.4002e-07	0.00250166	9.88803e-05	9.88803e-05	0.00250166	9.88803e-05	9.88803e-05	9.88803e-05	1.4002e-07	0.00250166	9.88803e-05	9.88803e-05	0.00250166	9.88803e-05	9.88803e-05	9.88803e-05	1.4002e-07	0.00250166	9.88803e-05	9.88803e-05	0.00250166	9.88803e-05	9.88803e-05	9.88803e-05	1.4002e-07	0.00250166	9.88803e-05	9.88803e-05	0.00250166	9.88803e-05	9.88803e-05	9.88803e-05	1.4002e-07	0.00250166	9.88803e-05	9.88803e-05	0	0	0	0	0	0	0	0	0.00443092	0.00443092	0.00443092	0.00443092	0.00443092	0.00443092	0.00443092	0.00443092	0.00564474	0.00564474	0.00564474	0.00564474	0.00564474	0.00564474	0.00564474	0.00564474	0.0060315	0.0060315	0.0060315	0.0060315	0.0060315	0.0060315	0.0060315	0.0060315	6.05048e-10	6.05048e-10	6.05048e-10	6.05048e-10	6.05048e-10	6.05048e-10	6.05048e-10	6.05048e-10	4.34444e-10	4.34444e-10	4.34444e-10	4.34444e-10	4.34444e-10	4.34444e-10	4.34444e-10	4.34444e-10	4.34444e-10	4.34444e-10	4.34444e-10	4.34444e-10	4.34444e-10	4.34444e-10	4.34444e-10	4.34444e-10	4.34444e-10	4.34444e-10	4.34444e-10	4.34444e-10	4.34444e-10	4.34444e-10	4.34444e-10	4.34444e-10	4.34444e-10	4.34444e-10	4.34444e-10	4.34444e-10	4.34444e-10	4.34444e-10	4.34444e-10	4.34444e-10	4.34444e-10	4.34444e-10	4.34444e-10	4.34444e-10	4.34444e-10	4.34444e-10	4.34444e-10	4.34444e-10	1.60416e-06	4.10022e-06	4.10022e-06	4.10022e-06	0.00443092	4.10022e-06	0.00443092	0.00443092	1.60431e-06	4.10114e-06	4.10114e-06	4.10114e-06	0.00564474	4.10114e-06	0.00564474	0.00564474	1.60431e-06	4.10114e-06	4.10114e-06	4.10114e-06	0.0060315	4.10114e-06	0.0060315	0.0060315	1.60431e-06	4.10114e-06	4.10114e-06	4.10114e-06	0.00616018	4.10114e-06	0.00616018	0.00616018	1.60431e-06	4.10114e-06	4.10114e-06	4.10114e-06	0.0062036	4.10114e-06	0.0062036	0.0062036	1.39065e-06	1.39084e-06	1.39084e-06	1.39084e-06	1.95495e-06	1.39084e-06	1.95495e-06	1.95495e-06	1.39063e-06	1.39063e-06	1.39063e-06	1.39063e-06	1.39067e-06	1.39063e-06	1.39067e-06	1.39067e-06	1.39063e-06	1.39063e-06	1.39063e-06	1.39063e-06	1.39063e-06	1.39063e-06	1.39063e-06	1.39063e-06	0.00702074	1.39063e-06	1.39063e-06	1.39063e-06	1.39063e-06	1.39063e-06	1.39063e-06	1.41006e-08	0.0102888	0.00702074	0.000806495	0.00702074	1.41006e-08	0.000806495	1.41006e-08	3.89496e-11	0.411493	0.0102888	0.000842923	0.0102888	1.40995e-08	0.000842923	1.40995e-08	3.89496e-11	1	0.0122867	0.00084461	0.411493	1.40995e-08	0.00084461	1.40995e-08	3.89496e-11	1	0.013692	0.000844688	1	1.40995e-08	0.000844688	1.40995e-08	3.89496e-11	1	0.0147743	0.000844691	1	1.40995e-08	0.000844691	1.40995e-08	1.40995e-08	1	0.786685	0.63183	1	1.39052e-06	0.63183	1.39052e-06	1.4002e-07	1	1	1	1	1.381e-05	1	1.381e-05	0.000262667	1	1	1	1	1.38194e-05	1	1.38194e-05	0.000266481	1	1	1	1	1.38194e-05	1	1.38194e-05	0.000266537	1	1	1	1	1.38194e-05	1	1.38194e-05	0.000266538	1	1	1	1	1.38194e-05	1	1.38194e-05	1.40125e-05	1	1	1	1	1.39158e-06	1	1.39158e-06	1.38196e-05	1	1	1	1	1.39063e-06	1	1.39063e-06	1.39158e-06	1	1	1	1	1.39063e-06	1	1.39063e-06	1.39063e-06	1	1	1	1	1.39063e-06	1	1.39063e-06	1.39063e-06	1	1	1	1	1.39063e-06	1	1.39063e-06	1.39063e-06	1	1	1	1	1.39063e-06	1	1.39063e-06	1.39063e-06	1	1	1	1	1.39063e-06	1	1.39063e-06	1.39063e-06	1	1	1	1	1.39063e-06	1	1.39063e-06	1.39063e-06	1	1	1	1	1.39063e-06	1	1.39063e-06	1.39063e-06	1	1	1	1	1.39063e-06	1	1.39063e-06	1.39063e-06	1	1	1	1	1.39063e-06	1	1.39063e-06	1.39063e-06	1	1	1	1	1.39063e-06	1	1.39063e-06	1.39063e-06	1	1	1	1	1.39063e-06	1	1.39063e-06	1.39063e-06	1	1	1	1	1.39063e-06	1	1.39063e-06	1.39063e-06	1	1	1	1	1.39063e-06	1	1.39063e-06	1.39063e-06	1	1	1	1	1.39063e-06	1	1.39063e-06	1.39063e-06	1	1	1	1	1.39063e-06	1	1.39063e-06	1.39063e-06	1	1	1	1	1.39063e-06	1	1.39063e-06	1.39063e-06	1	1	1	1	1.39063e-06	1	1.39063e-06	1.39063e-06	1	1	1	1	1.39063e-06	1	1.39063e-06	1.39063e-06	0	0	0	0	0	0	0	0	0.00443092	0.00443092	0.00443092	0.00443092	0.00443092	0.00443092	0.00443092	0.00443092	0.00543616	0.00543616	0.00543616	0.00543616	0.00543616	0.00543616	0.00543616	0.00543616	0.00569409	0.00569409	0.00569409	0.00569409	0.00569409	0.00569409	0.00569409	0.00569409	2.87634e-06	2.87634e-06	2.87634e-06	2.87634e-06	2.87634e-06	2.87634e-06	2.87634e-06	2.87634e-06	2.20914e-06	2.20914e-06	2.20914e-06	2.20914e-06	2.20914e-06	2.20914e-06	2.20914e-06	2.20914e-06	2.20907e-06	2.20907e-06	2.20907e-06	2.20907e-06	2.20907e-06	2.20907e-06	2.20907e-06	2.20907e-06	2.20907e-06	2.20907e-06	2.20907e-06	2.20907e-06	2.20907e-06	2.20907e-06	2.20907e-06	2.20907e-06	2.20907e-06	2.20907e-06	2.20907e-06	2.20907e-06	2.20907e-06	2.20907e-06	2.20907e-06	2.20907e-06	2.20907e-06	2.20907e-06	2.20907e-06	2.20907e-06	2.20907e-06	2.20907e-06	2.20907e-06	2.20907e-06	0.000101564	0.000119202	0.000119202	0.000164626	0.00443137	0.000398464	0.759145	0.759145	0.000102033	0.00011985	0.00011985	0.00016587	0.00543628	0.000405851	1	1	0.000102035	0.000119854	0.000119854	0.00016588	0.00569413	0.000405989	1	1	0.000102035	0.000119854	0.000119854	0.00016588	0.00576222	0.000405992	1	1	0.000102035	0.000119854	0.000119854	0.00016588	0.00578034	0.000405992	1	1	9.96107e-05	9.9693e-05	9.9693e-05	9.9906e-05	0.000129614	0.000101024	1	1	9.95994e-05	9.95998e-05	9.95998e-05	9.96009e-05	9.97381e-05	9.9606e-05	1	1	9.95994e-05	9.95994e-05	9.95994e-05	9.95994e-05	9.96e-05	9.95994e-05	1	1	0.0225624	9.95994e-05	9.95994e-05	9.95994e-05	9.95994e-05	9.95994e-05	1	1	0.0614	0.0225624	0.0122673	0.00556778	1.13712e-05	9.95994e-05	1	1	0.555414	0.0614	0.0213689	0.00716327	1.13247e-05	9.95994e-05	1	1	1	0.283745	0.0322284	0.0917414	1.13247e-05	9.95994e-05	1	1	1	0.999916	0.0522246	0.836114	1.13247e-05	9.95994e-05	1	1	1	1	0.122252	1	1.13247e-05	9.95994e-05	1	1	1	1	0.975643	1	9.91925e-05	0.0122673	1	1	1	1	1	1	0.00029472	0.0213689	1	1	1	1	1	1	0.000297403	0.0322284	1	1	1	1	1	1	0.00029744	0.0522246	1	1	1	1	1	1	0.000297441	0.122252	1	1	1	1	1	1	0.000297441	0.781789	1	1	1	1	1	1	0.000100517	1	1	1	1	1	1	1	9.96036e-05	1	1	1	1	1	1	1	9.95994e-05	1	1	1	1	1	1	1	9.95994e-05	1	1	1	1	1	1	1	9.95994e-05	1	1	1	1	1	1	1	9.95994e-05	1	1	1	1	1	1	1	9.95994e-05	1	1	1	1	1	1	1	9.95994e-05	1	1	1	1	1	1	1	9.95994e-05	1	1	1	1	1	1	1	9.95994e-05	1	1	1	1	1	1	1	9.95994e-05	1	1	1	1	1	1	1	9.95994e-05	1	1	1	1	1	1	1	9.95994e-05	1	1	1	1	1	1	1	9.95994e-05	1	1	1	1	1	1	1	9.95994e-05	1	1	1	1	1	1	1	9.95994e-05	1	1	1	1	1	1	1	9.95994e-05	1	1	1	1	1	1	1	9.95994e-05	1	1	1	1	1	1	1	9.95994e-05	1	1	1	1	1	1	1	9.95994e-05	1	1	1	0	0	0	0	0	0	0	0	0.00443092	0.00443092	0.00443092	0.00443092	0.00443092	0.00443092	0.00443092	0.00443092	0.00493948	0.00493948	0.00493948	0.00493948	0.00493948	0.00493948	0.00493948	0.00493948	0.00500144	0.00500144	0.00500144	0.00500144	0.00500144	0.00500144	0.00500144	0.00500144	0.00057866	0.00057866	0.00057866	0.00057866	0.00057866	0.00057866	0.00057866	0.00057866	0.000518953	0.000518953	0.000518953	0.000518953	0.000518953	0.000518953	0.000518953	0.000518953	0.00051819	0.00051819	0.00051819	0.00051819	0.00051819	0.00051819	0.00051819	0.00051819	0.00051818	0.00051818	0.00051818	0.00051818	0.00051818	0.00051818	0.00051818	0.00051818	0.00051818	0.00051818	0.00051818	0.00051818	0.00051818	0.00051818	0.00051818	0.00051818	0.00051818	0.00051818	0.00051818	0.00051818	0.00051818	0.00051818	0.00051818	0.00051818	0.00153007	0.00155508	0.00155508	0.00176052	0.00448759	0.00448759	0.830309	0.830309	0.00156863	0.00159525	0.00159525	0.00181514	0.00494634	0.00494634	1	1	0.00157012	0.00159683	0.00159683	0.00181758	0.00500228	0.00500228	1	1	0.00157018	0.00159689	0.00159689	0.00181769	0.00500915	0.00500915	1	1	0.00157018	0.00159689	0.00159689	0.0018177	0.00500999	0.00500999	1	1	0.00156643	0.00156746	0.00156746	0.001576	0.00170473	0.00170473	1	1	0.00156629	0.00156633	0.00156633	0.00156666	0.00157163	0.00157163	1	1	0.00156628	0.00156628	0.00156628	0.0015663	0.00156649	0.00156649	1	1	0.00934845	0.00156628	0.00156628	0.00156628	0.00156629	0.00156629	1	1	0.0113018	0.00934845	0.00841371	0.00492275	0.000843331	0.000380361	0.999997	0.999973	0.0143877	0.0113018	0.00994445	0.00534485	0.000828456	0.000369413	0.999997	0.999973	0.0155066	0.0118524	0.0103227	0.0124483	0.000828153	0.000369313	0.999997	0.999973	0.0159331	0.0120123	0.0104183	0.0147938	0.000828147	0.000369312	0.999997	0.999973	0.0187414	0.0120592	0.0104426	0.0156601	0.000828146	0.000369312	0.999997	0.999997	0.00827607	0.0167328	0.0160901	0.0159925	0.0015381	0.00152084	0.984645	0.999998	0.00648728	0.00772506	0.00801637	0.00914294	0.00213263	0.00317161	0.998507	0.999654	0.00563178	0.00619714	0.00657994	0.00773421	0.00216403	0.00330282	0.998939	0.999651	0.00551497	0.00596957	0.00635261	0.00491687	0.0021657	0.00331348	0.99895	0.999651	0.00549921	0.00593639	0.00631735	0.00458869	0.00216579	0.00331435	0.99895	0.999651	0.00509003	0.00593157	0.0063119	0.0045519	0.00216579	0.00331442	0.99895	0.998968	0.00503923	0.00503044	0.00507756	0.0045478	0.00158955	0.0016351	0.999985	0.99895	0.00500175	0.00492054	0.00492622	0.00454734	0.00156718	0.00156894	0.999986	0.999985	0.00499716	0.0049073	0.00490798	0.00454729	0.00156632	0.00156638	0.999986	0.999986	0.0049966	0.0049057	0.00490579	0.00454728	0.00156628	0.00156629	0.999986	0.999986	0.00499653	0.00490551	0.00490552	0.00454728	0.00156628	0.00156628	0.999986	0.999986	0.00499652	0.00490549	0.00490549	0.00454728	0.00156628	0.00156628	0.999986	0.999986	0.00499652	0.00490549	0.00490549	0.00454728	0.00156628	0.00156628	0.999986	0.999986	0.00499652	0.00490549	0.00490549	0.00454728	0.00156628	0.00156628	0.999986	0.999986	0.00499652	0.00490549	0.00490549	0.00454728	0.00156628	0.00156628	0.999986	0.999986	0.00499652	0.00490549	0.00490549	0.00454728	0.00156628	0.00156628	0.999986	0.999986	0.00499652	0.00490549	0.00490549	0.00454728	0.00156628	0.00156628	0.999986	0.999986	0.00499652	0.00490549	0.00490549	0.00454728	0.00156628	0.00156628	0.999986	0.999986	0.00499652	0.00490549	0.00490549	0.00454728	0.00156628	0.00156628	0.999986	0.999986	0.00499652	0.00490549	0.00490549	0.00454728	0.00156628	0.00156628	0.999986	0.999986	0.00499652	0.00490549	0.00490549	0.00454728	0.00156628	0.00156628	0.999986	0.999986	0.00499652	0.00490549	0.00490549	0.00454728	0.00156628	0.00156628	0.999986	0.999986	0.00499652	0.00490549	0.00490549	0.00454728	0.00156628	0.00156628	0.999986	0.999986	0.00499652	0.00490549	0.00490549	0.00454728	0.00156628	0.00156628	0.999986	0.999986	0.00499652	0.00490549	0.00490549	0.00454728	0.00156628	0.00156628	0.999986	0.999986	0.00499652	0.00490549	0.00490549	0.00454728	0.00156628	0.00156628	0.999986	0.999986	0	0	0	0	0	0	0	0	0.00443092	0.00443092	0.00443092	0.00443092	0.00443092	0.00443092	0.00443092	0.00443092	0.00421424	0.00421424	0.00421424	0.00421424	0.00421424	0.00421424	0.00421424	0.00421424	0.00422458	0.00422458	0.00422458	0.00422458	0.00422458	0.00422458	0.00422458	0.00422458	0.00292621	0.00292621	0.00292621	0.00292621	0.00292621	0.00292621	0.00292621	0.00292621	0.00296958	0.00296958	0.00296958	0.00296958	0.00296958	0.00296958	0.00296958	0.00296958	0.00296812	0.00296812	0.00296812	0.00296812	0.00296812	0.00296812	0.00296812	0.00296812	0.00296817	0.00296817	0.00296817	0.00296817	0.00296817	0.00296817	0.00296817	0.00296817	0.00296817	0.00296817	0.00296817	0.00296817	0.00296817	0.00296817	0.00296817	0.00296817	0.00296817	0.00296817	0.00296817	0.00296817	0.00296817	0.00296817	0.00296817	0.00296817	0.00356685	0.00357029	0.00357029	0.00365286	0.00428458	0.0059079	0.13842	0.13842	0.00354275	0.00354602	0.00354602	0.00362465	0.00422122	0.00571489	0.0333154	0.0333154	0.00354372	0.003547	0.003547	0.00362581	0.00422425	0.00572737	0.102168	0.102168	0.00354368	0.00354696	0.00354696	0.00362576	0.00422411	0.00572657	0.0494605	0.0494605	0.00354368	0.00354696	0.00354696	0.00362576	0.00422411	0.00572662	0.0865234	0.0865234	0.00354319	0.00354306	0.00354306	0.0035399	0.00351599	0.00345667	0.00138286	0.00138286	0.00354321	0.00354321	0.00354321	0.00354334	0.0035443	0.00354668	0.00363096	0.00363096	0.00354321	0.00354321	0.00354321	0.0035432	0.00354316	0.00354307	0.00353969	0.00353969	0.00492724	0.00354321	0.00354321	0.00354321	0.00354321	0.00354321	0.00354335	0.00318719	0.00485072	0.00492724	0.00487435	0.00430889	0.00318706	0.00186064	0.000590763	0.000319229	0.00495235	0.00485072	0.00480152	0.00427172	0.00319995	0.00189649	0.00061091	0.000329802	0.00494666	0.00485492	0.00480548	0.00498488	0.00319948	0.00189572	0.00061077	0.000329762	0.00494698	0.00485469	0.00480526	0.00494484	0.0031995	0.00189574	0.000610771	0.000329762	0.00502772	0.0048547	0.00480527	0.00494708	0.0031995	0.00189573	0.000610771	0.000612724	0.00425993	0.005027	0.00502981	0.00494696	0.00355703	0.00189573	2.63722e-06	0.000644073	0.00430027	0.00425491	0.00427781	0.0044863	0.0037353	0.00261636	6.51298e-06	8.81467e-06	0.00425579	0.00429225	0.00431437	0.00450974	0.00372777	0.00259508	6.5127e-06	8.87854e-06	0.00425793	0.00429043	0.00431258	0.00417439	0.00372809	0.0025957	6.5127e-06	8.87853e-06	0.00425783	0.00429052	0.00431267	0.00419026	0.00372807	0.00259568	6.5127e-06	8.87853e-06	0.00422347	0.00429052	0.00431266	0.0041895	0.00372807	0.00259569	6.5127e-06	6.51252e-06	0.00422511	0.00421629	0.00421524	0.00418954	0.0035358	0.00259569	9.91332e-05	6.5127e-06	0.00422348	0.00421984	0.00421989	0.00418954	0.00354351	0.00259569	9.90289e-05	9.91332e-05	0.00422356	0.00421967	0.00421967	0.00418954	0.0035432	0.00259569	9.90289e-05	9.90289e-05	0.00422355	0.00421968	0.00421968	0.00418954	0.00354321	0.00259569	9.90289e-05	9.90289e-05	0.00422355	0.00421968	0.00421968	0.00418954	0.00354321	0.00259569	9.90289e-05	9.90289e-05	0.00422355	0.00421968	0.00421968	0.00418954	0.00354321	0.00259569	9.90289e-05	9.90289e-05	0.00422355	0.00421968	0.00421968	0.00418954	0.00354321	0.00259569	9.90289e-05	9.90289e-05	0.00422355	0.00421968	0.00421968	0.00418954	0.00354321	0.00259569	9.90289e-05	9.90289e-05	0.00422355	0.00421968	0.00421968	0.00418954	0.00354321	0.00259569	9.90289e-05	9.90289e-05	0.00422355	0.00421968	0.00421968	0.00418954	0.00354321	0.00259569	9.90289e-05	9.90289e-05	0.00422355	0.00421968	0.00421968	0.00418954	0.00354321	0.00259569	9.90289e-05	9.90289e-05	0.00422355	0.00421968	0.00421968	0.00418954	0.00354321	0.00259569	9.90289e-05	9.90289e-05	0.00422355	0.00421968	0.00421968	0.00418954	0.00354321	0.00259569	9.90289e-05	9.90289e-05	0.00422355	0.00421968	0.00421968	0.00418954	0.00354321	0.00259569	9.90289e-05	9.90289e-05	0.00422355	0.00421968	0.00421968	0.00418954	0.00354321	0.00259569	9.90289e-05	9.90289e-05	0.00422355	0.00421968	0.00421968	0.00418954	0.00354321	0.00259569	9.90289e-05	9.90289e-05	0.00422355	0.00421968	0.00421968	0.00418954	0.00354321	0.00259569	9.90289e-05	9.90289e-05	0.00422355	0.00421968	0.00421968	0.00418954	0.00354321	0.00259569	9.90289e-05	9.90289e-05	0.00422355	0.00421968	0.00421968	0.00418954	0.00354321	0.00259569	9.90289e-05	9.90289e-05	0.00422355	0.00421968	0.00421968	0.00418954	0.00354321	0.00259569	9.90289e-05	9.90289e-05	0	0	0	0	0	0	0	0	0.00443092	0.00443092	0.00443092	0.00443092	0.00443092	0.00443092	0.00443092	0.00443092	0.00392312	0.00392312	0.00392312	0.00392312	0.00392312	0.00392312	0.00392312	0.00392312	0.00397824	0.00397824	0.00397824	0.00397824	0.00397824	0.00397824	0.00397824	0.00397824	0.0038275	0.0038275	0.0038275	0.0038275	0.0038275	0.0038275	0.0038275	0.0038275	0.00384338	0.00384338	0.00384338	0.00384338	0.00384338	0.00384338	0.00384338	0.00384338	0.00384171	0.00384171	0.00384171	0.00384171	0.00384171	0.00384171	0.00384171	0.00384171	0.00384188	0.00384188	0.00384188	0.00384188	0.00384188	0.00384188	0.00384188	0.00384188	0.00384186	0.00384186	0.00384186	0.00384186	0.00384186	0.00384186	0.00384186	0.00384186	0.00384186	0.00384186	0.00384186	0.00384186	0.00384186	0.00384186	0.00384186	0.00384186	0.00391385	0.00391398	0.00391398	0.00392318	0.00398714	0.00451244	0.0114534	0.0114534	0.00390611	0.00390623	0.00390623	0.00391442	0.00397125	0.0044301	0.00930439	0.00930439	0.00390694	0.00390706	0.00390706	0.00391536	0.00397299	0.00444013	0.00986703	0.00986703	0.00390685	0.00390697	0.00390697	0.00391526	0.0039728	0.00443891	0.00971654	0.00971654	0.00390686	0.00390698	0.00390698	0.00391527	0.00397282	0.00443906	0.00975657	0.00975657	0.00390685	0.00390683	0.00390683	0.00390594	0.00389977	0.00385013	0.00332658	0.00332658	0.00390685	0.00390685	0.00390685	0.00390694	0.00390761	0.00391294	0.00396964	0.00396964	0.00390685	0.00390685	0.00390685	0.00390684	0.00390677	0.00390619	0.00390011	0.00390011	0.00404565	0.00390685	0.00390685	0.00390685	0.00390686	0.00390692	0.00390757	0.00386559	0.00403025	0.00404565	0.00404303	0.00398533	0.00386487	0.00341611	0.00280857	0.002529	0.00403675	0.00403025	0.00402793	0.00397675	0.00386933	0.00346251	0.00289477	0.00262374	0.00403602	0.00403195	0.0040296	0.00404268	0.00386886	0.0034581	0.00288792	0.00261691	0.0040361	0.00403177	0.00402942	0.00403537	0.00386891	0.00345852	0.00288846	0.0026174	0.00404005	0.00403179	0.00402944	0.00403618	0.0038689	0.00345848	0.00288842	0.00291003	0.00396972	0.00404037	0.00404063	0.00403609	0.00391092	0.00308742	0.000481327	0.00290235	0.0039775	0.00396952	0.00397078	0.00399616	0.00392757	0.0033357	0.000606916	0.000598698	0.00397428	0.00397725	0.0039784	0.00400055	0.00392577	0.00331301	0.000604818	0.000637954	0.00397463	0.00397641	0.00397757	0.00396778	0.00392596	0.00331508	0.000604853	0.000637264	0.0039746	0.0039765	0.00397766	0.00397135	0.00392594	0.00331489	0.000604852	0.000637276	0.00397265	0.00397649	0.00397765	0.00397096	0.00392595	0.00331491	0.000604852	0.000604312	0.00397286	0.00397227	0.00397214	0.003971	0.0039048	0.00350842	0.00148218	0.000604861	0.00397279	0.00397273	0.00397274	0.003971	0.00390707	0.00348981	0.00144679	0.00148218	0.0039728	0.00397268	0.00397268	0.003971	0.00390682	0.0034916	0.0014482	0.00144679	0.0039728	0.00397268	0.00397268	0.003971	0.00390685	0.00349143	0.00144815	0.0014482	0.0039728	0.00397268	0.00397268	0.003971	0.00390685	0.00349144	0.00144815	0.00144815	0.0039728	0.00397268	0.00397268	0.003971	0.00390685	0.00349144	0.00144815	0.00144815	0.0039728	0.00397268	0.00397268	0.003971	0.00390685	0.00349144	0.00144815	0.00144815	0.0039728	0.00397268	0.00397268	0.003971	0.00390685	0.00349144	0.00144815	0.00144815	0.0039728	0.00397268	0.00397268	0.003971	0.00390685	0.00349144	0.00144815	0.00144815	0.0039728	0.00397268	0.00397268	0.003971	0.00390685	0.00349144	0.00144815	0.00144815	0.0039728	0.00397268	0.00397268	0.003971	0.00390685	0.00349144	0.00144815	0.00144815	0.0039728	0.00397268	0.00397268	0.003971	0.00390685	0.00349144	0.00144815	0.00144815	0.0039728	0.00397268	0.00397268	0.003971	0.00390685	0.00349144	0.00144815	0.00144815	0.0039728	0.00397268	0.00397268	0.003971	0.00390685	0.00349144	0.00144815	0.00144815	0.0039728	0.00397268	0.00397268	0.003971	0.00390685	0.00349144	0.00144815	0.00144815	0.0039728	0.00397268	0.00397268	0.003971	0.00390685	0.00349144	0.00144815	0.00144815	0.0039728	0.00397268	0.00397268	0.003971	0.00390685	0.00349144	0.00144815	0.00144815	0.0039728	0.00397268	0.00397268	0.003971	0.00390685	0.00349144	0.00144815	0.00144815	0.0039728	0.00397268	0.00397268	0.003971	0.00390685	0.00349144	0.00144815	0.00144815	0.0039728	0.00397268	0.00397268	0.003971	0.00390685	0.00349144	0.00144815	0.00144815	0	0	0	0	0	0	0	0	0.00443092	0.00443092	0.00443092	0.00443092	0.00443092	0.00443092	0.00443092	0.00443092	0.0056024	0.0056024	0.0056024	0.0056024	0.0056024	0.0056024	0.0056024	0.0056024	0.00596058	0.00596058	0.00596058	0.00596058	0.00596058	0.00596058	0.00596058	0.00596058	0.00597105	0.00597105	0.00597105	0.00597105	0.00597105	0.00597105	0.00597105	0.00597105	0.00597436	0.00597436	0.00597436	0.00597436	0.00597436	0.00597436	0.00597436	0.00597436	0.00597541	0.00597541	0.00597541	0.00597541	0.00597541	0.00597541	0.00597541	0.00597541	0.00597573	0.00597573	0.00597573	0.00597573	0.00597573	0.00597573	0.00597573	0.00597573	0.00597584	0.00597584	0.00597584	0.00597584	0.00597584	0.00597584	0.00597584	0.00597584	0.00597588	0.00597588	0.00597588	0.00597588	0.00597588	0.00597588	0.00597588	0.00597588	0.0061733	0.00996873	0.0237971	0.00602982	0.0061733	0.00602747	0.00602757	0.00602776	0.00623808	0.0122994	0.0591973	0.00604705	0.00623808	0.00604394	0.00604407	0.00604432	0.00625949	0.0139007	0.292712	0.00605256	0.00625949	0.00604921	0.00604935	0.00604962	0.00626657	0.0151184	0.99999	0.00605433	0.00626657	0.00605089	0.00605104	0.00605132	0.00626892	0.016114	1	0.00605489	0.00626892	0.00605143	0.00605158	0.00605186	0.00612161	0.010293	1	0.00605271	0.00612161	0.0060516	0.00605165	0.00605174	0.0060741	0.00757219	1	0.00605201	0.0060741	0.00605165	0.00605167	0.0060517	0.00605886	0.0065583	1	0.00605178	0.00605886	0.00605167	0.00605167	0.00605168	0.00519084	0.006216	1	0.00605171	0.00605398	0.00605168	0.00605168	0.00593274	0.00495771	0.0052342	1	0.00612736	0.00593346	0.00615488	0.00615036	0.00610456	0.00553908	0.0049691	1	0.00615193	0.00589576	0.00618857	0.00618254	0.00616028	0.00571211	0.00489984	1	0.00590033	0.00588402	0.0061996	0.00619307	0.00617846	0.00576465	0.00488191	1	0.00582233	0.00588036	0.00620321	0.00619652	0.0061844	0.00456312	0.00487727	1	0.00579836	0.00587923	0.0062044	0.00619765	0.00618234	0.00462445	0.00210624	1	0.005791	0.00581583	0.0062065	0.00620408	0.00624331	0.00587732	0.00196392	1	0.00575288	0.00585418	0.00615493	0.0061562	0.00617226	0.005905	0.00194914	1	0.00574129	0.00586607	0.00613817	0.00614064	0.00614911	0.00591365	0.00194761	1	0.00586266	0.00586976	0.00613273	0.00613559	0.00614158	0.00591636	0.00194745	1	0.00590042	0.00587091	0.00613097	0.00613395	0.00613914	0.00665912	0.00194743	1	0.00591222	0.00587126	0.0061304	0.00613341	0.00614033	0.00692571	0.00296418	1	0.00591591	0.00590311	0.00612937	0.00613025	0.00614072	0.00624165	0.00312845	1	0.00591707	0.00591306	0.00612903	0.00612922	0.00613242	0.00601989	0.00315582	1	0.00591743	0.00591617	0.00612892	0.00612889	0.00612973	0.0059497	0.00316041	1	0.00591754	0.00591715	0.00612889	0.00612878	0.00612885	0.00592765	0.00316118	1	0.00591757	0.00591745	0.00612888	0.00612874	0.00612857	0.00592074	0.00316131	1	0.00591758	0.00591755	0.00612888	0.00612873	0.00612848	0.00591858	0.00316133	1	0.00591759	0.00591758	0.00612888	0.00612873	0.00612845	0.0059179	0.00316133	1	0.00591759	0.00591759	0.00612888	0.00612872	0.00612845	0.00591769	0.00316133	1	0.00591759	0.00591759	0.00612888	0.00612872	0.00612844	0.00591762	0.00316133	1	0.00591759	0.00591759	0.00612888	0.00612872	0.00612844	0.0059176	0.00316133	1	0.00591759	0.00591759	0.00612888	0.00612872	0.00612844	0.00591759	0.00316133	1	0.00591759	0.00591759	0.00612888	0.00612872	0.00612844	0.00591759	0.00316133	1	0.00591759	0.00591759	0.00612888	0.00612872	0.00612844	0.00591759	0.00316133	1	0.00591759	0.00591759	0.00612888	0.00612872	0.00612844	0.00591759	0.00316133	1	0.00591759	0.00591759	0.00612888	0.00612872	0.00612844	0.00591759	0.00316133	1	0.00591759	0.00591759	0.00612888	0.00612872	0.00612844	0.00591759	0.00316133	1	0.00591759	0.00591759	0.00612888	0.00612872	0.00612844	0.00591759	0.00316133	1	0.00591759	0.00591759	0.00612888	0.00612872	0.00612844	0.00591759	0.00316133	1	0.00591759	0.00591759	0.00612888	0.00612872	0.00612844	0.00591759	0.00316133	1	0.00591759	0.00591759	0.00612888	0.00612872	0.00612844	0	0	0	0	0	0	0	0	0.00443092	0.00443092	0.00443092	0.00443092	0.00443092	0.00443092	0.00443092	0.00443092	0.00549255	0.00549255	0.00549255	0.00549255	0.00549255	0.00549255	0.00549255	0.00549255	0.0057824	0.0057824	0.0057824	0.0057824	0.0057824	0.0057824	0.0057824	0.0057824	0.00494216	0.00494216	0.00494216	0.00494216	0.00494216	0.00494216	0.00494216	0.00494216	0.00474489	0.00474489	0.00474489	0.00474489	0.00474489	0.00474489	0.00474489	0.00474489	0.00469973	0.00469973	0.00469973	0.00469973	0.00469973	0.00469973	0.00469973	0.00469973	0.00468945	0.00468945	0.00468945	0.00468945	0.00468945	0.00468945	0.00468945	0.00468945	0.00468711	0.00468711	0.00468711	0.00468711	0.00468711	0.00468711	0.00468711	0.00468711	0.00468658	0.00468658	0.00468658	0.00468658	0.00468658	0.00468658	0.00468658	0.00468658	0.005561	0.0298067	0.405369	0.00512551	0.00646384	0.00510525	0.00510772	0.0051124	0.0058016	0.0945727	1	0.00523571	0.0070443	0.00520989	0.00521304	0.00521901	0.0058696	0.710135	1	0.00526374	0.00724487	0.00523638	0.00523971	0.00524604	0.00588896	1	1	0.0052709	0.00731549	0.0052431	0.00524649	0.00525291	0.00589448	1	1	0.00527273	0.00734051	0.00524481	0.00524822	0.00525466	0.00541287	1	1	0.00525223	0.00580563	0.00524513	0.005246	0.00524764	0.00528802	1	1	0.00524702	0.00538962	0.00524521	0.00524543	0.00524585	0.00525613	1	1	0.00524569	0.00528206	0.00524523	0.00524529	0.00524539	0.00226737	1	1	0.00524535	0.00525461	0.00524524	0.00524525	0.00431392	0.00196076	1	1	0.00593288	0.00431585	0.00619386	0.00611737	0.00573267	0.00399367	1	1	0.00613371	0.00412372	0.0064849	0.00638117	0.00614037	0.00440759	1	1	0.00488952	0.00408546	0.00657689	0.00646317	0.00626277	0.00449696	1	1	0.00460329	0.00407788	0.00660624	0.00648888	0.00629999	0.00218523	1	1	0.00453984	0.00407638	0.00661562	0.00649695	0.0062437	0.00297257	1	1	0.00452589	0.00366658	0.0066499	0.00660543	0.00686485	0.00714069	1	1	0.00425236	0.00396381	0.00613003	0.00614901	0.00627731	0.00608451	1	1	0.0041963	0.00402139	0.00597764	0.00601462	0.00610127	0.00578113	1	1	0.00471065	0.00403264	0.0059337	0.0059756	0.00604948	0.0056968	1	1	0.0048296	0.00403484	0.00592108	0.00596432	0.00603433	0.00814584	1	1	0.00485753	0.00403527	0.00591747	0.00596106	0.00606249	0.00916856	1	1	0.00486411	0.00425468	0.0059025	0.00591211	0.00607077	0.00634293	1	1	0.00486566	0.0043002	0.00589822	0.00589811	0.00593816	0.00553176	1	1	0.00486603	0.0043097	0.00589699	0.00589411	0.00590015	0.00531857	1	1	0.00486612	0.00431169	0.00589665	0.00589297	0.0058893	0.00526391	1	1	0.00486614	0.00431211	0.00589655	0.00589265	0.0058862	0.00524999	1	1	0.00486614	0.00431219	0.00589652	0.00589255	0.00588532	0.00524645	1	1	0.00486614	0.00431221	0.00589651	0.00589252	0.00588507	0.00524555	1	1	0.00486614	0.00431222	0.00589651	0.00589252	0.005885	0.00524532	1	1	0.00486614	0.00431222	0.00589651	0.00589252	0.00588498	0.00524526	1	1	0.00486614	0.00431222	0.00589651	0.00589252	0.00588497	0.00524524	1	1	0.00486614	0.00431222	0.00589651	0.00589252	0.00588497	0.00524524	1	1	0.00486614	0.00431222	0.00589651	0.00589252	0.00588497	0.00524524	1	1	0.00486614	0.00431222	0.00589651	0.00589252	0.00588497	0.00524524	1	1	0.00486614	0.00431222	0.00589651	0.00589252	0.00588497	0.00524524	1	1	0.00486614	0.00431222	0.00589651	0.00589252	0.00588497	0.00524524	1	1	0.00486614	0.00431222	0.00589651	0.00589252	0.00588497	0.00524524	1	1	0.00486614	0.00431222	0.00589651	0.00589252	0.00588497	0.00524524	1	1	0.00486614	0.00431222	0.00589651	0.00589252	0.00588497	0.00524524	1	1	0.00486614	0.00431222	0.00589651	0.00589252	0.00588497	0.00524524	1	1	0.00486614	0.00431222	0.00589651	0.00589252	0.00588497	0	0	0	0	0	0	0	0	0.00443092	0.00443092	0.00443092	0.00443092	0.00443092	0.00443092	0.00443092	0.00443092	0.00581939	0.00581939	0.00581939	0.00581939	0.00581939	0.00581939	0.00581939	0.00581939	0.00633778	0.00633778	0.00633778	0.00633778	0.00633778	0.00633778	0.00633778	0.00633778	0.00238299	0.00238299	0.00238299	0.00238299	0.00238299	0.00238299	0.00238299	0.00238299	0.001867	0.001867	0.001867	0.001867	0.001867	0.001867	0.001867	0.001867	0.00180847	0.00180847	0.00180847	0.00180847	0.00180847	0.00180847	0.00180847	0.00180847	0.00180195	0.00180195	0.00180195	0.00180195	0.00180195	0.00180195	0.00180195	0.00180195	0.00180123	0.00180123	0.00180123	0.00180123	0.00180123	0.00180123	0.00180123	0.00180123	0.00180115	0.00180115	0.00180115	0.00180115	0.00180115	0.00180115	0.00180115	0.00180115	0.00358918	0.118547	0.989609	0.00305968	0.011901	0.00298835	0.00301304	0.00305968	0.0040071	0.994582	1	0.00330648	0.0219963	0.00321525	0.00324674	0.00330648	0.00411157	1	1	0.00335715	0.0402949	0.00326053	0.00329385	0.00335715	0.0041381	1	1	0.00336765	0.115176	0.00326964	0.00330342	0.00336765	0.00414487	1	1	0.00336983	0.930301	0.00327148	0.00330537	0.00336983	0.00345142	1	1	0.00329045	1	0.00327056	0.0032774	0.00329045	0.00330704	1	1	0.00327439	1	0.00327038	0.00327176	0.00327439	0.00327774	1	1	0.00327115	1	0.00327034	0.00327062	0.00327115	0.000252415	1	1	0.0032705	1	0.00327034	0.00327039	0.00103941	0.000209358	1	1	0.00675145	1	0.00854782	0.00755947	0.00542264	0.00270793	1	1	0.00835933	1	0.0118072	0.00983277	0.00709884	0.00315891	1	1	0.00447434	1	0.0144057	0.0113	0.00786799	0.00324795	1	1	0.00352221	1	0.0168743	0.0123599	0.00824808	0.00103792	1	1	0.0033215	1	0.0196024	0.0131861	0.00759771	0.00325719	1	1	0.00328066	1	0.0242145	0.0161501	0.0128912	0.0220516	1	1	0.00227584	1	0.0199543	0.0127753	0.0111899	0.0195995	1	1	0.00213904	1	0.0154044	0.0103942	0.0100837	0.0168886	1	1	0.00305006	1	0.0116709	0.00898397	0.00942339	0.0143195	1	1	0.00322623	1	0.00928726	0.00823991	0.00904977	0.021535	1	1	0.00326146	1	0.00802474	0.00787231	0.0093232	0.0332419	1	1	0.00326855	1	0.00725419	0.00712798	0.00948067	0.0281018	1	1	0.00326997	1	0.00691899	0.00680953	0.0077481	0.020608	1	1	0.00327026	1	0.00677802	0.00667764	0.00696643	0.0130656	1	1	0.00327032	1	0.00671959	0.00662376	0.0066399	0.00823572	1	1	0.00327033	1	0.00669552	0.00660188	0.00650805	0.00612243	1	1	0.00327033	1	0.00668563	0.00659301	0.00645555	0.00537648	1	1	0.00327033	1	0.00668157	0.00658942	0.00643476	0.00513537	1	1	0.00327033	1	0.0066799	0.00658796	0.00642654	0.00505976	1	1	0.00327033	1	0.00667921	0.00658738	0.0064233	0.00503628	1	1	0.00327033	1	0.00667893	0.00658714	0.00642202	0.00502901	1	1	0.00327033	1	0.00667882	0.00658704	0.00642152	0.00502676	1	1	0.00327033	1	0.00667877	0.006587	0.00642132	0.00502606	1	1	0.00327033	1	0.00667876	0.00658698	0.00642124	0.00502585	1	1	0.00327033	1	0.00667875	0.00658698	0.00642121	0.00502578	1	1	0.00327033	1	0.00667874	0.00658698	0.0064212	0.00502576	1	1	0.00327033	1	0.00667874	0.00658698	0.00642119	0.00502575	1	1	0.00327033	1	0.00667874	0.00658698	0.00642119	0.00502575	1	1	0.00327033	1	0.00667874	0.00658698	0.00642119	0.00502575	1	1	0.00327033	1	0.00667874	0.00658698	0.00642119	0.00502575	1	1	0.00327033	1	0.00667874	0.00658698	0.00642119	0	0	0	0	0	0	0	0	0.00443092	0.00443092	0.00443092	0.00443092	0.00443092	0.00443092	0.00443092	0.00443092	0.00362155	0.00362155	0.00362155	0.00362155	0.00362155	0.00362155	0.00362155	0.00362155	0.00375751	0.00375751	0.00375751	0.00375751	0.00375751	0.00375751	0.00375751	0.00375751	0.000104554	0.000104554	0.000104554	0.000104554	0.000104554	0.000104554	0.000104554	0.000104554	0.00012355	0.00012355	0.00012355	0.00012355	0.00012355	0.00012355	0.00012355	0.00012355	0.000123443	0.000123443	0.000123443	0.000123443	0.000123443	0.000123443	0.000123443	0.000123443	0.000123443	0.000123443	0.000123443	0.000123443	0.000123443	0.000123443	0.000123443	0.000123443	0.000123443	0.000123443	0.000123443	0.000123443	0.000123443	0.000123443	0.000123443	0.000123443	0.000123443	0.000123443	0.000123443	0.000123443	0.000123443	0.000123443	0.000123443	0.000123443	0.000936305	0.0894209	0.997768	0.000804901	0.0894209	0.000741591	0.000804901	0.000936305	0.000902188	0.00165526	7.03525e-18	0.000780237	0.00165526	0.000720947	0.000780237	0.000902188	0.000903595	0.0838816	0.997781	0.000781116	0.0838816	0.000721627	0.000781116	0.000903595	0.000903536	0.00213114	7.03102e-18	0.000781085	0.00213114	0.000721604	0.000781085	0.000903536	0.000903539	0.0822252	0.997781	0.000781086	0.0822252	0.000721605	0.000781086	0.000903539	0.000712775	1.73395e-05	1.16261e-23	0.000716773	1.73395e-05	0.000718723	0.000716773	0.000712775	0.000719012	0.000742217	0.000742805	0.000718881	0.000742217	0.000718817	0.000718881	0.000719012	0.000718808	0.000718046	0.000718027	0.000718812	0.000718046	0.000718814	0.000718812	0.000718808	1.27973e-05	0.00071884	0.00071884	0.000718815	0.00071884	0.000718815	0.000718815	1.27973e-05	1.32169e-05	1.27972e-05	2.51704e-09	0.00926565	1.27972e-05	0.0190066	0.00926565	0.00305355	0.00305349	1.32169e-05	2.60112e-09	0.0062882	1.32169e-05	0.00832908	0.0062882	0.00265839	0.0026584	1.32167e-05	2.60112e-09	0.00229388	1.32167e-05	0.0134981	0.0071983	0.00270671	0.00270671	1.32167e-05	2.60112e-09	0.00275206	1.32167e-05	0.0106882	0.00690704	0.00270075	0.00145493	1.32167e-05	2.60112e-09	0.00269518	1.32167e-05	0.0121352	0.00699896	0.00145532	0.0114348	1.50882e-06	7.2859e-14	0.00270217	1.50882e-06	0.0149536	0.0160328	0.0114346	0.0686338	1.1318e-05	3.89496e-11	0.000750635	1.1318e-05	0.00256492	0.00298138	0.00481755	0.000354305	1.13129e-05	3.89496e-11	0.000820608	1.13129e-05	0.00450961	0.00540047	0.00650782	0.00796877	1.13129e-05	3.89496e-11	0.00145169	1.13129e-05	0.00412766	0.00483792	0.00602691	0.0056398	1.13129e-05	3.89496e-11	0.00141047	1.13129e-05	0.00420004	0.0049633	0.00616002	0.00852754	1.13129e-05	3.89496e-11	0.00141312	1.13129e-05	0.00418623	0.00493508	0.00832884	0.00748102	3.34819e-05	7.35937e-09	0.00141295	3.34819e-05	0.00364754	0.00324866	0.00754875	0.00248752	3.34479e-05	7.35937e-09	0.00141296	3.34479e-05	0.00373813	0.00350805	0.00247985	0.00312327	3.3448e-05	7.35937e-09	0.00141296	3.3448e-05	0.00372274	0.00346685	0.00312437	0.0030341	3.3448e-05	7.35937e-09	0.00141296	3.3448e-05	0.00372535	0.00347336	0.00303395	0.00304645	3.3448e-05	7.35937e-09	0.00141296	3.3448e-05	0.0037249	0.00347233	0.00304647	0.00304474	3.3448e-05	7.35937e-09	0.00141296	3.3448e-05	0.00372498	0.0034725	0.00304473	0.00304497	3.3448e-05	7.35937e-09	0.00141296	3.3448e-05	0.00372497	0.00347247	0.00304497	0.00304494	3.3448e-05	7.35937e-09	0.00141296	3.3448e-05	0.00372497	0.00347247	0.00304494	0.00304495	3.3448e-05	7.35937e-09	0.00141296	3.3448e-05	0.00372497	0.00347247	0.00304495	0.00304494	3.3448e-05	7.35937e-09	0.00141296	3.3448e-05	0.00372497	0.00347247	0.00304494	0.00304494	3.3448e-05	7.35937e-09	0.00141296	3.3448e-05	0.00372497	0.00347247	0.00304494	0.00304494	3.3448e-05	7.35937e-09	0.00141296	3.3448e-05	0.00372497	0.00347247	0.00304494	0.00304494	3.3448e-05	7.35937e-09	0.00141296	3.3448e-05	0.00372497	0.00347247	0.00304494	0.00304494	3.3448e-05	7.35937e-09	0.00141296	3.3448e-05	0.00372497	0.00347247	0.00304494	0.00304494	3.3448e-05	7.35937e-09	0.00141296	3.3448e-05	0.00372497	0.00347247	0.00304494	0.00304494	3.3448e-05	7.35937e-09	0.00141296	3.3448e-05	0.00372497	0.00347247	0.00304494	0.00304494	3.3448e-05	7.35937e-09	0.00141296	3.3448e-05	0.00372497	0.00347247	0.00304494	0.00304494	3.3448e-05	7.35937e-09	0.00141296	3.3448e-05	0.00372497	0.00347247	0.00304494	0.00304494	3.3448e-05	7.35937e-09	0.00141296	3.3448e-05	0.00372497	0.00347247	0.00304494	0.00304494	3.3448e-05	7.35937e-09	0.00141296	3.3448e-05	0.00372497	0.00347247	0.00304494	0	0	0	0	0	0	0	0	0.00443092	0.00443092	0.00443092	0.00443092	0.00443092	0.00443092	0.00443092	0.00443092	0.00465575	0.00465575	0.00465575	0.00465575	0.00465575	0.00465575	0.00465575	0.00465575	0.00466746	0.00466746	0.00466746	0.00466746	0.00466746	0.00466746	0.00466746	0.00466746	2.32762e-06	2.32762e-06	2.32762e-06	2.32762e-06	2.32762e-06	2.32762e-06	2.32762e-06	2.32762e-06	2.2089e-06	2.2089e-06	2.2089e-06	2.2089e-06	2.2089e-06	2.2089e-06	2.2089e-06	2.2089e-06	2.2089e-06	2.2089e-06	2.2089e-06	2.2089e-06	2.2089e-06	2.2089e-06	2.2089e-06	2.2089e-06	2.2089e-06	2.2089e-06	2.2089e-06	2.2089e-06	2.2089e-06	2.2089e-06	2.2089e-06	2.2089e-06	2.2089e-06	2.2089e-06	2.2089e-06	2.2089e-06	2.2089e-06	2.2089e-06	2.2089e-06	2.2089e-06	2.2089e-06	2.2089e-06	2.2089e-06	2.2089e-06	2.2089e-06	2.2089e-06	2.2089e-06	2.2089e-06	0.000119193	0.00443103	0.759131	0.000119193	0.759131	0.000101556	0.000164613	0.000398433	0.000119349	0.00465576	0.999937	0.000119349	0.999937	0.00010167	0.000164913	0.000400208	0.000119349	0.00466746	0.999996	0.000119349	0.999996	0.00010167	0.000164914	0.000400216	0.000119349	0.00466807	0.999996	0.000119349	0.999996	0.00010167	0.000164914	0.000400216	0.000119349	0.0046681	0.999996	0.000119349	0.999996	0.00010167	0.000164914	0.000400216	9.92734e-05	0.000104472	0.881065	9.92734e-05	0.881065	9.92537e-05	9.93241e-05	9.95867e-05	9.92509e-05	9.92567e-05	0.66105	9.92509e-05	0.66105	9.92509e-05	9.9251e-05	9.92514e-05	9.92509e-05	9.92509e-05	0.141739	9.92509e-05	0.141739	9.92509e-05	9.92509e-05	9.92509e-05	1.13314e-05	9.92509e-05	0.000486224	9.92509e-05	0.000486224	9.92509e-05	9.92509e-05	1.9523e-08	1.13202e-05	1.13314e-05	1.98819e-10	0.0224852	1.9608e-08	0.0676333	0.0055484	9.91405e-05	0.012213	1.13202e-05	1.97737e-10	0.028722	1.95013e-08	0.134029	0.0058962	9.92508e-05	0.0139801	1.13202e-05	1.97737e-10	0.0167776	1.95013e-08	0.245875	0.00591912	9.92509e-05	0.0142561	1.13202e-05	1.97737e-10	0.014704	1.95013e-08	0.533536	0.00592063	9.92509e-05	0.026255	1.13202e-05	1.97737e-10	0.0143707	1.95013e-08	0.966506	0.00592074	1.13314e-05	0.0836646	9.9153e-05	1.97737e-10	0.0143178	1.97737e-10	0.999898	0.0718709	0.000806536	0.511244	0.000293694	1.4002e-07	0.000952727	1.40995e-08	0.998101	0.0211906	0.0123211	0.793324	0.000294335	1.40021e-07	0.000820149	1.40995e-08	0.998063	0.0121106	0.0139968	0.989126	0.000294338	1.40021e-07	0.00111612	1.40995e-08	0.998062	0.0109503	0.0142587	0.99878	0.000294338	1.40021e-07	0.00111983	1.40995e-08	0.998062	0.0108102	0.0143001	0.998508	0.000294338	1.40021e-07	0.00111988	1.40995e-08	0.998062	0.0107934	0.0411882	0.998503	9.94685e-05	1.40021e-07	0.00111988	1.4002e-07	0.996862	0.00301634	0.0548979	0.996337	9.92512e-05	1.40021e-07	0.00111988	1.40021e-07	0.996819	0.00276497	0.00204574	0.996247	9.92509e-05	1.40021e-07	0.00111988	1.40021e-07	0.996818	0.0027572	0.00113156	0.996243	9.92509e-05	1.40021e-07	0.00111988	1.40021e-07	0.996818	0.00275696	0.00112002	0.996243	9.92509e-05	1.40021e-07	0.00111988	1.40021e-07	0.996818	0.00275695	0.00111988	0.996243	9.92509e-05	1.40021e-07	0.00111988	1.40021e-07	0.996818	0.00275695	0.00111988	0.996243	9.92509e-05	1.40021e-07	0.00111988	1.40021e-07	0.996818	0.00275695	0.00111988	0.996243	9.92509e-05	1.40021e-07	0.00111988	1.40021e-07	0.996818	0.00275695	0.00111988	0.996243	9.92509e-05	1.40021e-07	0.00111988	1.40021e-07	0.996818	0.00275695	0.00111988	0.996243	9.92509e-05	1.40021e-07	0.00111988	1.40021e-07	0.996818	0.00275695	0.00111988	0.996243	9.92509e-05	1.40021e-07	0.00111988	1.40021e-07	0.996818	0.00275695	0.00111988	0.996243	9.92509e-05	1.40021e-07	0.00111988	1.40021e-07	0.996818	0.00275695	0.00111988	0.996243	9.92509e-05	1.40021e-07	0.00111988	1.40021e-07	0.996818	0.00275695	0.00111988	0.996243	9.92509e-05	1.40021e-07	0.00111988	1.40021e-07	0.996818	0.00275695	0.00111988	0.996243	9.92509e-05	1.40021e-07	0.00111988	1.40021e-07	0.996818	0.00275695	0.00111988	0.996243	9.92509e-05	1.40021e-07	0.00111988	1.40021e-07	0.996818	0.00275695	0.00111988	0.996243	9.92509e-05	1.40021e-07	0.00111988	1.40021e-07	0.996818	0.00275695	0.00111988	0.996243	9.92509e-05	1.40021e-07	0.00111988	1.40021e-07	0.996818	0.00275695	0.00111988	0.996243	9.92509e-05	1.40021e-07	0.00111988	1.40021e-07	0.996818	0.00275695	0.00111988	0.996243	9.92509e-05	1.40021e-07	0.00111988	1.40021e-07	0.996818	0.00275695	0.00111988	0	0	0	0	0	0	0	0	0.00443092	0.00443092	0.00443092	0.00443092	0.00443092	0.00443092	0.00443092	0.00443092	0.00429045	0.00429045	0.00429045	0.00429045	0.00429045	0.00429045	0.00429045	0.00429045	0.00429484	0.00429484	0.00429484	0.00429484	0.00429484	0.00429484	0.00429484	0.00429484	2.44374e-07	2.44374e-07	2.44374e-07	2.44374e-07	2.44374e-07	2.44374e-07	2.44374e-07	2.44374e-07	2.52159e-07	2.52159e-07	2.52159e-07	2.52159e-07	2.52159e-07	2.52159e-07	2.52159e-07	2.52159e-07	2.52159e-07	2.52159e-07	2.52159e-07	2.52159e-07	2.52159e-07	2.52159e-07	2.52159e-07	2.52159e-07	2.52159e-07	2.52159e-07	2.52159e-07	2.52159e-07	2.52159e-07	2.52159e-07	2.52159e-07	2.52159e-07	2.52159e-07	2.52159e-07	2.52159e-07	2.52159e-07	2.52159e-07	2.52159e-07	2.52159e-07	2.52159e-07	2.52159e-07	2.52159e-07	2.52159e-07	2.52159e-07	2.52159e-07	2.52159e-07	2.52159e-07	2.52159e-07	3.65071e-05	0.000200533	0.00443091	4.24724e-05	0.952962	3.65071e-05	0.000200533	0.00443091	3.64974e-05	0.00020024	0.00429045	4.24593e-05	0.0188874	3.64974e-05	0.00020024	0.00429045	3.64974e-05	0.000200241	0.00429484	4.24593e-05	0.946379	3.64974e-05	0.000200241	0.00429484	3.64974e-05	0.000200241	0.0042947	4.24593e-05	0.019799	3.64974e-05	0.000200241	0.0042947	3.64974e-05	0.000200241	0.00429471	4.24593e-05	0.94604	3.64974e-05	0.000200241	0.00429471	3.34903e-05	3.34502e-05	3.24649e-05	3.34888e-05	3.34828e-08	3.34903e-05	3.34502e-05	3.24649e-05	3.3491e-05	3.3491e-05	3.34912e-05	3.3491e-05	3.34992e-05	3.3491e-05	3.3491e-05	3.34912e-05	3.3491e-05	3.3491e-05	3.3491e-05	3.3491e-05	3.3491e-05	3.3491e-05	3.3491e-05	3.3491e-05	0.000293296	3.3491e-05	3.3491e-05	3.3491e-05	3.3491e-05	3.3491e-05	3.3491e-05	5.85096e-10	0.00029274	0.000293296	5.77035e-08	0.0352891	5.85096e-10	0.0636595	0.000293296	5.77176e-08	0.0635468	0.00029274	5.77176e-08	0.0274995	5.85239e-10	0.0409714	0.00029274	5.77176e-08	0.0410037	0.000292741	5.77176e-08	0.0527002	5.85239e-10	0.0479997	0.000292741	5.77176e-08	0.0479889	0.000292741	5.77176e-08	0.044234	5.85239e-10	0.0457081	0.000292741	5.77176e-08	0.131235	0.000292741	5.77176e-08	0.0469226	5.85239e-10	0.0464436	0.000292741	5.85239e-10	0.0270392	0.016193	3.34992e-05	0.0460524	1.61671e-12	0.26181	0.016193	1.4002e-07	0.121322	0.00492722	0.000806237	0.00146791	3.86803e-10	0.00163066	0.00492722	0.000806433	0.00453559	0.00534744	0.000801703	0.00203164	3.86803e-10	0.0108013	0.00534744	0.000801702	0.010577	0.00533115	0.00080173	0.00148492	3.86803e-10	0.0101087	0.00533115	0.00080173	0.0101251	0.00533178	0.00080173	0.00149085	3.86803e-10	0.0101594	0.00533178	0.00080173	0.00574579	0.00533175	0.00080173	0.00149079	3.86803e-10	0.0101557	0.00533175	0.00790527	0.0059314	0.00071446	3.33037e-05	0.00149079	7.35937e-09	0.00377769	0.00071446	0.00750866	0.00389558	0.000738942	3.3491e-05	0.00149079	7.35937e-09	0.00395708	0.000738942	3.17119e-05	0.00395369	0.00073881	3.3491e-05	0.00149079	7.35937e-09	0.00395192	0.00073881	3.34914e-05	0.00395202	0.000738811	3.3491e-05	0.00149079	7.35937e-09	0.00395207	0.000738811	3.3491e-05	0.00395207	0.000738811	3.3491e-05	0.00149079	7.35937e-09	0.00395207	0.000738811	3.3491e-05	0.00395207	0.000738811	3.3491e-05	0.00149079	7.35937e-09	0.00395207	0.000738811	3.3491e-05	0.00395207	0.000738811	3.3491e-05	0.00149079	7.35937e-09	0.00395207	0.000738811	3.3491e-05	0.00395207	0.000738811	3.3491e-05	0.00149079	7.35937e-09	0.00395207	0.000738811	3.3491e-05	0.00395207	0.000738811	3.3491e-05	0.00149079	7.35937e-09	0.00395207	0.000738811	3.3491e-05	0.00395207	0.000738811	3.3491e-05	0.00149079	7.35937e-09	0.00395207	0.000738811	3.3491e-05	0.00395207	0.000738811	3.3491e-05	0.00149079	7.35937e-09	0.00395207	0.000738811	3.3491e-05	0.00395207	0.000738811	3.3491e-05	0.00149079	7.35937e-09	0.00395207	0.000738811	3.3491e-05	0.00395207	0.000738811	3.3491e-05	0.00149079	7.35937e-09	0.00395207	0.000738811	3.3491e-05	0.00395207	0.000738811	3.3491e-05	0.00149079	7.35937e-09	0.00395207	0.000738811	3.3491e-05	0.00395207	0.000738811	3.3491e-05	0.00149079	7.35937e-09	0.00395207	0.000738811	3.3491e-05	0.00395207	0.000738811	3.3491e-05	0.00149079	7.35937e-09	0.00395207	0.000738811	3.3491e-05	0.00395207	0.000738811	3.3491e-05	0.00149079	7.35937e-09	0.00395207	0.000738811	3.3491e-05	0.00395207	0.000738811	3.3491e-05	0.00149079	7.35937e-09	0.00395207	0.000738811	3.3491e-05	0.00395207	0.000738811	3.3491e-05	0.00149079	7.35937e-09	0.00395207	0.000738811	3.3491e-05	0.00395207	0.000738811	3.3491e-05	0.00149079	7.35937e-09	0.00395207	0.000738811	3.3491e-05	0	0	0	0	0	0	0	0	0.00443092	0.00443092	0.00443092	0.00443092	0.00443092	0.00443092	0.00443092	0.00443092	0.00601831	0.00601831	0.00601831	0.00601831	0.00601831	0.00601831	0.00601831	0.00601831	0.0067152	0.0067152	0.0067152	0.0067152	0.0067152	0.0067152	0.0067152	0.0067152	3.52168e-06	3.52168e-06	3.52168e-06	3.52168e-06	3.52168e-06	3.52168e-06	3.52168e-06	3.52168e-06	2.20938e-06	2.20938e-06	2.20938e-06	2.20938e-06	2.20938e-06	2.20938e-06	2.20938e-06	2.20938e-06	2.20918e-06	2.20918e-06	2.20918e-06	2.20918e-06	2.20918e-06	2.20918e-06	2.20918e-06	2.20918e-06	2.20918e-06	2.20918e-06	2.20918e-06	2.20918e-06	2.20918e-06	2.20918e-06	2.20918e-06	2.20918e-06	2.20918e-06	2.20918e-06	2.20918e-06	2.20918e-06	2.20918e-06	2.20918e-06	2.20918e-06	2.20918e-06	2.20918e-06	2.20918e-06	2.20918e-06	2.20918e-06	2.20918e-06	2.20918e-06	2.20918e-06	2.20918e-06	0.000101569	0.000164634	0.000398484	0.000119208	0.759155	0.000119208	0.0044316	0.759155	0.000102273	0.000166502	0.000409601	0.000120181	1	0.000120181	0.00601859	1	0.000102278	0.000166523	0.000409917	0.000120189	1	0.000120189	0.00671533	1	0.000102278	0.000166524	0.000409927	0.000120189	1	0.000120189	0.00704599	1	0.000102278	0.000166524	0.000409927	0.000120189	1	0.000120189	0.00720852	1	9.98473e-05	0.000100294	0.000102004	9.99716e-05	1	9.99716e-05	0.000163566	1	9.98304e-05	9.98335e-05	9.98454e-05	9.98313e-05	1	9.98313e-05	0.000100273	1	9.98302e-05	9.98303e-05	9.98304e-05	9.98302e-05	1	9.98302e-05	9.98335e-05	1	0.00558062	9.98302e-05	9.98302e-05	9.98302e-05	1	9.98302e-05	9.98303e-05	1	0.00814529	0.00558062	9.98302e-05	0.0226135	1	0.0122954	1.13975e-05	1	0.113154	0.00814529	9.98302e-05	0.0995338	1	0.028223	1.13277e-05	1	0.994704	0.00971828	9.98302e-05	0.986472	1	0.080722	1.13277e-05	1	1	0.0108282	9.98302e-05	1	1	0.771054	1.13277e-05	1	1	0.011686	9.98302e-05	1	1	1	1.13277e-05	1	1	0.14028	0.0122954	1	1	1	9.92185e-05	1	1	0.993972	0.028223	1	1	1	0.000295396	1	1	1	0.080722	1	1	1	0.000299448	1	1	1	0.771054	1	1	1	0.000299532	1	1	1	1	1	1	1	0.000299534	1	1	1	1	1	1	1	0.000299534	1	1	1	1	1	1	1	0.000101225	1	1	1	1	1	1	1	9.98399e-05	1	1	1	1	1	1	1	9.98304e-05	1	1	1	1	1	1	1	9.98302e-05	1	1	1	1	1	1	1	9.98302e-05	1	1	1	1	1	1	1	9.98302e-05	1	1	1	1	1	1	1	9.98302e-05	1	1	1	1	1	1	1	9.98302e-05	1	1	1	1	1	1	1	9.98302e-05	1	1	1	1	1	1	1	9.98302e-05	1	1	1	1	1	1	1	9.98302e-05	1	1	1	1	1	1	1	9.98302e-05	1	1	1	1	1	1	1	9.98302e-05	1	1	1	1	1	1	1	9.98302e-05	1	1	1	1	1	1	1	9.98302e-05	1	1	1	1	1	1	1	9.98302e-05	1	1	1	1	1	1	1	9.98302e-05	1	1	1	1	1	1	1	9.98302e-05	1	1	1	1	1	1	1	9.98302e-05	1	1	1	1	1	1	1	9.98302e-05	1	0	0	0	0	0	0	0	0	0.00443092	0.00443092	0.00443092	0.00443092	0.00443092	0.00443092	0.00443092	0.00443092	0.00368679	0.00368679	0.00368679	0.00368679	0.00368679	0.00368679	0.00368679	0.00368679	0.00380243	0.00380243	0.00380243	0.00380243	0.00380243	0.00380243	0.00380243	0.00380243	0.000105956	0.000105956	0.000105956	0.000105956	0.000105956	0.000105956	0.000105956	0.000105956	0.000123595	0.000123595	0.000123595	0.000123595	0.000123595	0.000123595	0.000123595	0.000123595	0.000123504	0.000123504	0.000123504	0.000123504	0.000123504	0.000123504	0.000123504	0.000123504	0.000123505	0.000123505	0.000123505	0.000123505	0.000123505	0.000123505	0.000123505	0.000123505	0.000123505	0.000123505	0.000123505	0.000123505	0.000123505	0.000123505	0.000123505	0.000123505	0.000123505	0.000123505	0.000123505	0.000123505	0.000123505	0.000123505	0.000123505	0.000123505	0.000741959	0.0008053	0.00093677	0.0008053	0.0894613	0.00093677	0.0894613	0.997769	0.000723099	0.000782766	0.00090559	0.000782766	0.00237075	0.00090559	0.00237075	3.97929e-16	0.000723667	0.0007835	0.000906766	0.0007835	0.0821224	0.000906766	0.0821224	0.997781	0.00072365	0.000783477	0.000906723	0.000783477	0.00321591	0.000906723	0.00321591	3.97745e-16	0.000723651	0.000783477	0.000906724	0.000783477	0.079507	0.000906724	0.079507	0.997781	0.00072076	0.000718968	0.000715288	0.000718968	2.70793e-05	0.000715288	2.70793e-05	6.5769e-22	0.000720847	0.000720901	0.000721012	0.000720901	0.000741968	0.000721012	0.000741968	0.000742805	0.000720845	0.000720843	0.00072084	0.000720843	0.000720211	0.00072084	0.000720211	0.000720186	0.0092916	0.000720845	0.000720845	0.000720845	0.000720864	0.000720845	0.000720864	1.28338e-05	0.00651974	0.0092916	0.00296521	0.0092916	1.28334e-05	0.00296521	1.28334e-05	2.59972e-09	0.0150302	0.00651974	0.00270123	0.00651974	1.32176e-05	0.00270123	1.32176e-05	2.60112e-09	0.010591	0.007312	0.00273102	0.0150302	1.32174e-05	0.00273102	1.32174e-05	2.60112e-09	0.0127152	0.00707627	0.00272764	0.010591	1.32174e-05	0.00272764	1.32174e-05	2.60112e-09	0.0147316	0.00714561	0.00272803	0.0127152	1.32174e-05	0.00272803	1.32174e-05	2.63746e-11	0.00379809	0.0163868	0.0145799	0.0116508	1.5089e-06	0.0145799	1.5089e-06	1.97737e-10	0.00621935	0.00313406	0.00442763	0.00340587	1.1318e-05	0.00442763	1.1318e-05	3.89496e-11	0.00391545	0.00543115	0.00674295	0.00479513	1.13134e-05	0.00674295	1.13134e-05	3.89496e-11	0.0043082	0.00493793	0.00612671	0.00314936	1.13134e-05	0.00612671	1.13134e-05	3.89496e-11	0.00423858	0.00503993	0.00628504	0.00337212	1.13134e-05	0.00628504	1.13134e-05	3.89496e-11	0.00377622	0.00501867	0.00624398	0.00334107	1.13134e-05	0.00624398	1.13134e-05	3.86803e-10	0.00384938	0.00330245	0.00269897	0.00334538	3.34834e-05	0.00269897	3.34834e-05	3.86803e-10	0.00376182	0.00354636	0.00312717	0.00334478	3.34525e-05	0.00312717	3.34525e-05	7.35937e-09	0.00377552	0.00351063	0.00307205	0.00334487	3.34525e-05	0.00307205	3.34525e-05	7.35937e-09	0.00377337	0.00351584	0.00307909	0.00334485	3.34525e-05	0.00307909	3.34525e-05	7.35937e-09	0.00377371	0.00351508	0.00307819	0.00334486	3.34525e-05	0.00307819	3.34525e-05	7.35937e-09	0.00377366	0.00351519	0.00307831	0.00334486	3.34525e-05	0.00307831	3.34525e-05	7.35937e-09	0.00377367	0.00351517	0.00307829	0.00334486	3.34525e-05	0.00307829	3.34525e-05	7.35937e-09	0.00377367	0.00351518	0.00307829	0.00334486	3.34525e-05	0.00307829	3.34525e-05	7.35937e-09	0.00377367	0.00351518	0.00307829	0.00334486	3.34525e-05	0.00307829	3.34525e-05	7.35937e-09	0.00377367	0.00351518	0.00307829	0.00334486	3.34525e-05	0.00307829	3.34525e-05	7.35937e-09	0.00377367	0.00351518	0.00307829	0.00334486	3.34525e-05	0.00307829	3.34525e-05	7.35937e-09	0.00377367	0.00351518	0.00307829	0.00334486	3.34525e-05	0.00307829	3.34525e-05	7.35937e-09	0.00377367	0.00351518	0.00307829	0.00334486	3.34525e-05	0.00307829	3.34525e-05	7.35937e-09	0.00377367	0.00351518	0.00307829	0.00334486	3.34525e-05	0.00307829	3.34525e-05	7.35937e-09	0.00377367	0.00351518	0.00307829	0.00334486	3.34525e-05	0.00307829	3.34525e-05	7.35937e-09	0.00377367	0.00351518	0.00307829	0.00334486	3.34525e-05	0.00307829	3.34525e-05	7.35937e-09	0.00377367	0.00351518	0.00307829	0.00334486	3.34525e-05	0.00307829	3.34525e-05	7.35937e-09	0.00377367	0.00351518	0.00307829	0.00334486	3.34525e-05	0.00307829	3.34525e-05	7.35937e-09	0.00377367	0.00351518	0.00307829	0.00334486	3.34525e-05	0.00307829	3.34525e-05	7.35937e-09	0.00377367	0.00351518	0.00307829	0.00334486	3.34525e-05	0.00307829	3.34525e-05	7.35937e-09	0	0	0	0	0	0	0	0	0.00443092	0.00443092	0.00443092	0.00443092	0.00443092	0.00443092	0.00443092	0.00443092	0.00499951	0.00499951	0.00499951	0.00499951	0.00499951	0.00499951	0.00499951	0.00499951	0.00507754	0.00507754	0.00507754	0.00507754	0.00507754	0.00507754	0.00507754	0.00507754	0.00185151	0.00185151	0.00185151	0.00185151	0.00185151	0.00185151	0.00185151	0.00185151	0.00169527	0.00169527	0.00169527	0.00169527	0.00169527	0.00169527	0.00169527	0.00169527	0.00168804	0.00168804	0.00168804	0.00168804	0.00168804	0.00168804	0.00168804	0.00168804	0.00168771	0.00168771	0.00168771	0.00168771	0.00168771	0.00168771	0.00168771	0.00168771	0.0016877	0.0016877	0.0016877	0.0016877	0.0016877	0.0016877	0.0016877	0.0016877	0.0016877	0.0016877	0.0016877	0.0016877	0.0016877	0.0016877	0.0016877	0.0016877	0.00280034	0.00282348	0.00286719	0.00286719	0.0111586	0.0033635	0.111904	0.988917	0.0028867	0.00291239	0.00296101	0.00296101	0.0144138	0.00352085	0.720291	1	0.00289351	0.00291947	0.0029686	0.0029686	0.0157362	0.00353599	1	1	0.00289405	0.00292004	0.00296922	0.00296922	0.0163069	0.00353745	1	1	0.0028941	0.00292008	0.00296927	0.00296927	0.0165594	0.0035376	1	1	0.00289297	0.00289502	0.00289891	0.00289891	0.00419997	0.00294423	1	1	0.00289288	0.00289304	0.00289335	0.00289335	0.00299794	0.00289693	1	1	0.00289287	0.00289288	0.00289291	0.00289291	0.00290118	0.00289319	1	1	0.00669025	0.00289287	0.00289287	0.00289287	0.00289353	0.00289289	1	1	0.00741776	0.00669025	0.00550374	0.00597454	0.000919169	0.00289287	1	1	0.00855505	0.00741776	0.00590912	0.00649703	0.000870848	0.00289287	1	1	0.00882322	0.00756585	0.00597467	0.00834388	0.000869697	0.00289287	1	1	0.00888765	0.00759635	0.00598533	0.0087728	0.00086967	0.00289287	1	1	0.00929367	0.00760265	0.00598707	0.0088755	0.00086967	0.00289287	1	0.999997	0.00618713	0.00886477	0.00822916	0.00890027	0.000468104	0.00550374	1	0.999998	0.00570823	0.00603982	0.00634749	0.00620465	0.000821892	0.00590912	1	0.993519	0.00529771	0.00559284	0.00603071	0.0057658	0.000829884	0.00597467	1	0.992271	0.00523881	0.00552519	0.00597894	0.00506203	0.000830066	0.00598533	1	0.992004	0.00523042	0.00551502	0.00597053	0.00496592	0.00083007	0.00598707	1	0.991946	0.00511776	0.0055135	0.00596916	0.00495293	0.00083007	0.00598736	1	0.99726	0.00510208	0.00510502	0.00509014	0.00495118	0.0011313	0.00434233	1	0.99763	0.00508975	0.00504853	0.00496972	0.00495094	0.00114065	0.0041519	1	0.99999	0.00508804	0.00504077	0.00495344	0.00495091	0.00114095	0.0041304	1	0.999991	0.00508781	0.00503971	0.00495125	0.00495091	0.00114096	0.00412798	1	0.999991	0.00508778	0.00503956	0.00495095	0.00495091	0.00114096	0.00412771	1	0.999991	0.00508777	0.00503954	0.00495091	0.00495091	0.00114096	0.00412768	1	0.999991	0.00508777	0.00503954	0.00495091	0.00495091	0.00114096	0.00412768	1	0.999991	0.00508777	0.00503954	0.00495091	0.00495091	0.00114096	0.00412768	1	0.999991	0.00508777	0.00503954	0.00495091	0.00495091	0.00114096	0.00412768	1	0.999991	0.00508777	0.00503954	0.00495091	0.00495091	0.00114096	0.00412768	1	0.999991	0.00508777	0.00503954	0.00495091	0.00495091	0.00114096	0.00412768	1	0.999991	0.00508777	0.00503954	0.00495091	0.00495091	0.00114096	0.00412768	1	0.999991	0.00508777	0.00503954	0.00495091	0.00495091	0.00114096	0.00412768	1	0.999991	0.00508777	0.00503954	0.00495091	0.00495091	0.00114096	0.00412768	1	0.999991	0.00508777	0.00503954	0.00495091	0.00495091	0.00114096	0.00412768	1	0.999991	0.00508777	0.00503954	0.00495091	0.00495091	0.00114096	0.00412768	1	0.999991	0.00508777	0.00503954	0.00495091	0.00495091	0.00114096	0.00412768	1	0.999991	0.00508777	0.00503954	0.00495091	0.00495091	0.00114096	0.00412768	1	0.999991	0.00508777	0.00503954	0.00495091	0.00495091	0.00114096	0.00412768	1	0.999991	0.00508777	0.00503954	0.00495091	0.00495091	0.00114096	0.00412768	1	0.999991	0	0	0	0	0	0	0	0	0.00443092	0.00443092	0.00443092	0.00443092	0.00443092	0.00443092	0.00443092	0.00443092	0.00432417	0.00432417	0.00432417	0.00432417	0.00432417	0.00432417	0.00432417	0.00432417	0.00432672	0.00432672	0.00432672	0.00432672	0.00432672	0.00432672	0.00432672	0.00432672	0.00364552	0.00364552	0.00364552	0.00364552	0.00364552	0.00364552	0.00364552	0.00364552	0.00365922	0.00365922	0.00365922	0.00365922	0.00365922	0.00365922	0.00365922	0.00365922	0.00365894	0.00365894	0.00365894	0.00365894	0.00365894	0.00365894	0.00365894	0.00365894	0.00365895	0.00365895	0.00365895	0.00365895	0.00365895	0.00365895	0.00365895	0.00365895	0.00365895	0.00365895	0.00365895	0.00365895	0.00365895	0.00365895	0.00365895	0.00365895	0.00365895	0.00365895	0.00365895	0.00365895	0.00365895	0.00365895	0.00365895	0.00365895	0.00398629	0.00398822	0.00399188	0.00400213	0.00504862	0.00434258	0.023401	0.347131	0.00397911	0.003981	0.00398457	0.00399457	0.00501018	0.00432628	0.0210325	0.0737565	0.00397926	0.00398115	0.00398473	0.00399474	0.00501124	0.00432666	0.0213038	0.265189	0.00397926	0.00398115	0.00398473	0.00399473	0.0050112	0.00432666	0.0212725	0.111313	0.00397926	0.00398115	0.00398473	0.00399474	0.00501121	0.00432666	0.0212761	0.226746	0.00397917	0.00397913	0.00397905	0.00397883	0.00395663	0.00397157	0.00361764	0.00116469	0.00397917	0.00397918	0.00397918	0.00397918	0.00397967	0.00397934	0.0039871	0.00404131	0.00397917	0.00397918	0.00397918	0.00397917	0.00397916	0.00397917	0.003979	0.00397781	0.00464178	0.00397918	0.00397918	0.00397917	0.00397918	0.00397918	0.00397918	0.00327191	0.00462488	0.00464178	0.00455042	0.00450156	0.00327189	0.00355245	0.00171794	0.000547537	0.00468323	0.00462488	0.00453614	0.00448864	0.00328466	0.00356081	0.00173951	0.000555841	0.00468173	0.00462531	0.0045365	0.00468675	0.00328443	0.00356065	0.0017393	0.000555816	0.00468177	0.0046253	0.00453649	0.00468164	0.00328444	0.00356065	0.0017393	0.000555816	0.00470284	0.0046253	0.00453649	0.00468177	0.00328444	0.00356065	0.0017393	0.000299127	0.00435383	0.00470083	0.00469451	0.00468177	0.00295422	0.00398836	0.000133993	0.000330453	0.00436321	0.00435067	0.00438623	0.00440183	0.00326402	0.0042111	0.000205964	7.42184e-07	0.00433592	0.00435906	0.00439368	0.00440862	0.00325845	0.00420594	0.000205882	7.43538e-07	0.00433657	0.00435886	0.0043935	0.00431441	0.00325855	0.00420606	0.000205882	7.43538e-07	0.00433655	0.00435887	0.00439351	0.00431664	0.00325855	0.00420605	0.000205882	7.43538e-07	0.00432683	0.00435887	0.00439351	0.00431659	0.00325855	0.00420605	0.000205882	1.01367e-06	0.00432706	0.00432369	0.00431891	0.00431659	0.0034358	0.00397421	0.000741961	1.01367e-06	0.00432655	0.00432453	0.00432068	0.00431659	0.00343245	0.00397928	0.000739766	3.3499e-05	0.00432656	0.00432451	0.00432064	0.00431659	0.00343251	0.00397917	0.000739775	3.3493e-05	0.00432656	0.00432451	0.00432064	0.00431659	0.00343251	0.00397917	0.000739775	3.3493e-05	0.00432656	0.00432451	0.00432064	0.00431659	0.00343251	0.00397917	0.000739775	3.3493e-05	0.00432656	0.00432451	0.00432064	0.00431659	0.00343251	0.00397917	0.000739775	3.3493e-05	0.00432656	0.00432451	0.00432064	0.00431659	0.00343251	0.00397917	0.000739775	3.3493e-05	0.00432656	0.00432451	0.00432064	0.00431659	0.00343251	0.00397917	0.000739775	3.3493e-05	0.00432656	0.00432451	0.00432064	0.00431659	0.00343251	0.00397917	0.000739775	3.3493e-05	0.00432656	0.00432451	0.00432064	0.00431659	0.00343251	0.00397917	0.000739775	3.3493e-05	0.00432656	0.00432451	0.00432064	0.00431659	0.00343251	0.00397917	0.000739775	3.3493e-05	0.00432656	0.00432451	0.00432064	0.00431659	0.00343251	0.00397917	0.000739775	3.3493e-05	0.00432656	0.00432451	0.00432064	0.00431659	0.00343251	0.00397917	0.000739775	3.3493e-05	0.00432656	0.00432451	0.00432064	0.00431659	0.00343251	0.00397917	0.000739775	3.3493e-05	0.00432656	0.00432451	0.00432064	0.00431659	0.00343251	0.00397917	0.000739775	3.3493e-05	0.00432656	0.00432451	0.00432064	0.00431659	0.00343251	0.00397917	0.000739775	3.3493e-05	0.00432656	0.00432451	0.00432064	0.00431659	0.00343251	0.00397917	0.000739775	3.3493e-05	0.00432656	0.00432451	0.00432064	0.00431659	0.00343251	0.00397917	0.000739775	3.3493e-05	0.00432656	0.00432451	0.00432064	0.00431659	0.00343251	0.00397917	0.000739775	3.3493e-05	0.00432656	0.00432451	0.00432064	0.00431659	0.00343251	0.00397917	0.000739775	3.3493e-05	0	0	0	0	0	0	0	0	0.00443092	0.00443092	0.00443092	0.00443092	0.00443092	0.00443092	0.00443092	0.00443092	0.00419879	0.00419879	0.00419879	0.00419879	0.00419879	0.00419879	0.00419879	0.00419879	0.00421064	0.00421064	0.00421064	0.00421064	0.00421064	0.00421064	0.00421064	0.00421064	0.00413816	0.00413816	0.00413816	0.00413816	0.00413816	0.00413816	0.00413816	0.00413816	0.0041418	0.0041418	0.0041418	0.0041418	0.0041418	0.0041418	0.0041418	0.0041418	0.00414162	0.00414162	0.00414162	0.00414162	0.00414162	0.00414162	0.00414162	0.00414162	0.00414163	0.00414163	0.00414163	0.00414163	0.00414163	0.00414163	0.00414163	0.00414163	0.00414163	0.00414163	0.00414163	0.00414163	0.00414163	0.00414163	0.00414163	0.00414163	0.00414163	0.00414163	0.00414163	0.00414163	0.00414163	0.00414163	0.00414163	0.00414163	0.00417744	0.00417751	0.00417765	0.00417908	0.0042787	0.0042787	0.00691742	0.016584	0.00417563	0.00417569	0.00417582	0.00417718	0.00427159	0.00427159	0.00668868	0.0142822	0.00417572	0.00417578	0.00417591	0.00417727	0.00427196	0.00427196	0.00670724	0.0146829	0.00417572	0.00417578	0.00417591	0.00417727	0.00427194	0.00427194	0.00670573	0.0146123	0.00417572	0.00417578	0.00417591	0.00417727	0.00427194	0.00427194	0.00670585	0.0146247	0.00417571	0.00417571	0.0041757	0.00417563	0.00417083	0.00417083	0.00404933	0.00367787	0.00417571	0.00417571	0.00417571	0.00417572	0.00417596	0.00417596	0.00418213	0.00420104	0.00417571	0.00417571	0.00417571	0.00417571	0.0041757	0.0041757	0.00417539	0.00417443	0.00424393	0.00417571	0.00417571	0.00417571	0.00417571	0.00417571	0.00417573	0.00409356	0.00424042	0.00424393	0.0042389	0.00422803	0.00409349	0.00404952	0.0035794	0.00294591	0.00424373	0.00424042	0.00423565	0.00422534	0.00409759	0.00405573	0.00360544	0.00298731	0.00424356	0.0042406	0.00423581	0.0042445	0.00409738	0.00405543	0.0036043	0.00298581	0.00424356	0.00424059	0.00423581	0.00424351	0.00409739	0.00405544	0.00360435	0.00298586	0.0042447	0.00424059	0.00423581	0.00424357	0.00409739	0.00405544	0.00360434	0.00268558	0.00421039	0.00424475	0.00424472	0.00424356	0.00405338	0.00405544	0.00155578	0.00272238	0.00421218	0.00421028	0.00421251	0.00421723	0.00409607	0.00411815	0.00172312	0.000320193	0.00421053	0.00421204	0.00421416	0.00421858	0.00409395	0.00411501	0.00171962	0.00032971	0.00421062	0.00421195	0.00421408	0.00420904	0.00409405	0.00411517	0.00171969	0.000329672	0.00421061	0.00421196	0.00421408	0.00420953	0.00409405	0.00411516	0.00171969	0.000329672	0.00421005	0.00421196	0.00421408	0.00420951	0.00409405	0.00411516	0.00171969	0.000347661	0.00421008	0.00420989	0.00420965	0.00420951	0.00411621	0.00411516	0.00261785	0.000347584	0.00421006	0.00421	0.00420988	0.00420951	0.00411511	0.00411516	0.0025894	0.00110123	0.00421006	0.00420999	0.00420987	0.00420951	0.00411516	0.00411516	0.00259029	0.00109117	0.00421006	0.00421	0.00420987	0.00420951	0.00411516	0.00411516	0.00259027	0.0010913	0.00421006	0.00421	0.00420987	0.00420951	0.00411516	0.00411516	0.00259027	0.0010913	0.00421006	0.00421	0.00420987	0.00420951	0.00411516	0.00411516	0.00259027	0.0010913	0.00421006	0.00421	0.00420987	0.00420951	0.00411516	0.00411516	0.00259027	0.0010913	0.00421006	0.00421	0.00420987	0.00420951	0.00411516	0.00411516	0.00259027	0.0010913	0.00421006	0.00421	0.00420987	0.00420951	0.00411516	0.00411516	0.00259027	0.0010913	0.00421006	0.00421	0.00420987	0.00420951	0.00411516	0.00411516	0.00259027	0.0010913	0.00421006	0.00421	0.00420987	0.00420951	0.00411516	0.00411516	0.00259027	0.0010913	0.00421006	0.00421	0.00420987	0.00420951	0.00411516	0.00411516	0.00259027	0.0010913	0.00421006	0.00421	0.00420987	0.00420951	0.00411516	0.00411516	0.00259027	0.0010913	0.00421006	0.00421	0.00420987	0.00420951	0.00411516	0.00411516	0.00259027	0.0010913	0.00421006	0.00421	0.00420987	0.00420951	0.00411516	0.00411516	0.00259027	0.0010913	0.00421006	0.00421	0.00420987	0.00420951	0.00411516	0.00411516	0.00259027	0.0010913	0.00421006	0.00421	0.00420987	0.00420951	0.00411516	0.00411516	0.00259027	0.0010913	0.00421006	0.00421	0.00420987	0.00420951	0.00411516	0.00411516	0.00259027	0.0010913	0.00421006	0.00421	0.00420987	0.00420951	0.00411516	0.00411516	0.00259027	0.0010913	0.00421006	0.00421	0.00420987	0.00420951	0.00411516	0.00411516	0.00259027	0.0010913	0	0	0	0	0	0	0	0	0.00443092	0.00443092	0.00443092	0.00443092	0.00443092	0.00443092	0.00443092	0.00443092	0.0059074	0.0059074	0.0059074	0.0059074	0.0059074	0.0059074	0.0059074	0.0059074	0.00650088	0.00650088	0.00650088	0.00650088	0.00650088	0.00650088	0.00650088	0.00650088	0.00672373	0.00672373	0.00672373	0.00672373	0.00672373	0.00672373	0.00672373	0.00672373	0.00682154	0.00682154	0.00682154	0.00682154	0.00682154	0.00682154	0.00682154	0.00682154	0.0068649	0.0068649	0.0068649	0.0068649	0.0068649	0.0068649	0.0068649	0.0068649	0.00688422	0.00688422	0.00688422	0.00688422	0.00688422	0.00688422	0.00688422	0.00688422	0.00689284	0.00689284	0.00689284	0.00689284	0.00689284	0.00689284	0.00689284	0.00689284	0.00689669	0.00689669	0.00689669	0.00689669	0.00689669	0.00689669	0.00689669	0.00689669	0.0069313	0.00796877	0.0201187	0.0069151	0.00704396	0.00691483	0.00691487	0.0069151	0.00694686	0.00854117	0.0463907	0.00692335	0.00711148	0.00692297	0.00692302	0.00692335	0.00695386	0.00886328	0.212636	0.00692705	0.00714265	0.00692662	0.00692667	0.00692705	0.00695702	0.00904981	0.999928	0.00692871	0.00715708	0.00692826	0.00692831	0.00692871	0.00695845	0.00915961	1	0.00692946	0.00716378	0.00692899	0.00692905	0.00692946	0.00694256	0.00800613	1	0.00692953	0.00703553	0.00692932	0.00692935	0.00692953	0.00693542	0.00743005	1	0.00692957	0.00697732	0.00692947	0.00692948	0.00692957	0.00693221	0.00715794	1	0.00692958	0.00695105	0.00692954	0.00692954	0.00692958	0.00663891	0.00703287	1	0.00692959	0.00693923	0.00692957	0.00692957	0.00684407	0.0065139	0.00668236	1	0.00695719	0.00684836	0.00696231	0.00696069	0.00691716	0.00672389	0.00653227	1	0.00696965	0.00680815	0.00697709	0.00697474	0.00694999	0.00681602	0.00646903	1	0.00692542	0.00679043	0.00698378	0.00698109	0.00696479	0.00685682	0.00644256	1	0.0069056	0.00678264	0.0069868	0.00698397	0.00697147	0.00660655	0.00643152	1	0.00689674	0.00677922	0.00698817	0.00698527	0.00696623	0.00664163	0.00507393	1	0.00689278	0.00664461	0.0069891	0.00698773	0.00700724	0.00694938	0.00474709	1	0.00687733	0.00662792	0.00697308	0.0069732	0.00698412	0.00694958	0.0046474	1	0.00687044	0.00662076	0.00696584	0.00696664	0.00697368	0.00694967	0.00461741	1	0.00689206	0.00661769	0.00696258	0.00696368	0.00696896	0.00694972	0.00460842	1	0.00690172	0.00661637	0.00696111	0.00696235	0.00696683	0.00708947	0.00460574	1	0.00690604	0.00661581	0.00696044	0.00696175	0.00696999	0.00715395	0.00518317	1	0.00690797	0.0066815	0.00695998	0.00696054	0.00697142	0.00703105	0.00538109	1	0.00690883	0.00671001	0.00695978	0.00696	0.00696468	0.00697529	0.00545064	1	0.00690922	0.00672242	0.00695969	0.00695976	0.00696164	0.00695014	0.0054753	1	0.0069094	0.00672782	0.00695965	0.00695965	0.00696026	0.00693883	0.00548406	1	0.00690948	0.00673018	0.00695963	0.0069596	0.00695965	0.00693374	0.00548718	1	0.00690951	0.00673121	0.00695962	0.00695958	0.00695937	0.00693145	0.00548829	1	0.00690953	0.00673166	0.00695962	0.00695956	0.00695924	0.00693043	0.00548869	1	0.00690953	0.00673186	0.00695962	0.00695956	0.00695918	0.00692997	0.00548883	1	0.00690954	0.00673194	0.00695962	0.00695956	0.00695916	0.00692976	0.00548888	1	0.00690954	0.00673197	0.00695962	0.00695956	0.00695915	0.00692967	0.0054889	1	0.00690954	0.00673199	0.00695962	0.00695956	0.00695914	0.00692962	0.00548891	1	0.00690954	0.006732	0.00695962	0.00695956	0.00695914	0.00692961	0.00548891	1	0.00690954	0.006732	0.00695962	0.00695956	0.00695914	0.0069296	0.00548891	1	0.00690954	0.006732	0.00695962	0.00695956	0.00695914	0.0069296	0.00548891	1	0.00690954	0.006732	0.00695962	0.00695956	0.00695914	0.0069296	0.00548891	1	0.00690954	0.006732	0.00695962	0.00695956	0.00695914	0.0069296	0.00548891	1	0.00690954	0.006732	0.00695962	0.00695956	0.00695914	0.0069296	0.00548891	1	0.00690954	0.006732	0.00695962	0.00695956	0.00695914	0.0069296	0.00548891	1	0.00690954	0.006732	0.00695962	0.00695956	0.00695914	0.0069296	0.00548891	1	0.00690954	0.006732	0.00695962	0.00695956	0.00695914	0	0	0	0	0	0	0	0	0.00443092	0.00443092	0.00443092	0.00443092	0.00443092	0.00443092	0.00443092	0.00443092	0.00566657	0.00566657	0.00566657	0.00566657	0.00566657	0.00566657	0.00566657	0.00566657	0.00606855	0.00606855	0.00606855	0.00606855	0.00606855	0.00606855	0.00606855	0.00606855	0.00591562	0.00591562	0.00591562	0.00591562	0.00591562	0.00591562	0.00591562	0.00591562	0.00586566	0.00586566	0.00586566	0.00586566	0.00586566	0.00586566	0.00586566	0.00586566	0.00584943	0.00584943	0.00584943	0.00584943	0.00584943	0.00584943	0.00584943	0.00584943	0.00584416	0.00584416	0.00584416	0.00584416	0.00584416	0.00584416	0.00584416	0.00584416	0.00584245	0.00584245	0.00584245	0.00584245	0.00584245	0.00584245	0.00584245	0.00584245	0.0058419	0.0058419	0.0058419	0.0058419	0.0058419	0.0058419	0.0058419	0.0058419	0.00603473	0.00989561	0.212713	0.00598542	0.0071845	0.00598309	0.00598391	0.00598966	0.0060996	0.0123759	0.999964	0.00603325	0.00773902	0.00603013	0.00603123	0.00603895	0.00612159	0.0141867	1	0.00604928	0.00798026	0.00604588	0.00604707	0.00605547	0.00612905	0.0156713	1	0.00605465	0.00808752	0.00605116	0.00605239	0.00606103	0.00613159	0.0170016	1	0.00605646	0.00813568	0.00605294	0.00605417	0.00606289	0.00607998	0.0110942	1	0.0060547	0.00679439	0.00605352	0.00605393	0.00605686	0.00606261	0.00800404	1	0.00605411	0.00630759	0.00605372	0.00605385	0.00605484	0.00605677	0.00674501	1	0.00605391	0.00613961	0.00605378	0.00605383	0.00605416	0.00477978	0.00629034	1	0.00605385	0.00608268	0.0060538	0.00605382	0.00535236	0.00445254	0.00484217	1	0.00629993	0.00536084	0.0063453	0.00632011	0.00600393	0.00553928	0.004468	1	0.00638647	0.00515032	0.00644866	0.00641411	0.00622483	0.0058835	0.00437609	1	0.00616652	0.00509048	0.00648572	0.00644762	0.00630154	0.0059969	0.00435381	1	0.00609177	0.0050736	0.00649906	0.0064596	0.00632839	0.00533539	0.00434842	1	0.00606657	0.00506885	0.00650387	0.0064639	0.0062133	0.00578846	0.0021031	1	0.00605809	0.00416759	0.00651065	0.00649448	0.00656566	0.00692192	0.0020897	1	0.00593577	0.00421623	0.00636178	0.006367	0.00641967	0.00654982	0.00208814	1	0.00589564	0.00422764	0.0063095	0.00632216	0.00636792	0.0064161	0.00208796	1	0.00600094	0.00423032	0.00629123	0.00630646	0.00634968	0.00636872	0.00208794	1	0.00603609	0.00423095	0.00628486	0.00630098	0.00634326	0.00675513	0.00208794	1	0.00604786	0.0042311	0.00628264	0.00629906	0.00640422	0.00690134	0.00300247	1	0.00605181	0.00466572	0.00627943	0.00628429	0.0064259	0.00644297	0.00315915	1	0.00605314	0.00477969	0.00627831	0.00627915	0.00632257	0.00628131	0.0031868	1	0.00605359	0.00481004	0.00627792	0.00627736	0.00628645	0.00622526	0.00319171	1	0.00605374	0.00481815	0.00627779	0.00627674	0.00627388	0.00620594	0.00319258	1	0.00605379	0.00482032	0.00627774	0.00627652	0.0062695	0.0061993	0.00319273	1	0.0060538	0.0048209	0.00627772	0.00627644	0.00626798	0.00619702	0.00319276	1	0.00605381	0.00482106	0.00627772	0.00627642	0.00626745	0.00619623	0.00319277	1	0.00605381	0.0048211	0.00627772	0.00627641	0.00626727	0.00619596	0.00319277	1	0.00605381	0.00482111	0.00627772	0.0062764	0.00626721	0.00619587	0.00319277	1	0.00605381	0.00482111	0.00627772	0.0062764	0.00626718	0.00619584	0.00319277	1	0.00605381	0.00482111	0.00627772	0.0062764	0.00626717	0.00619583	0.00319277	1	0.00605381	0.00482111	0.00627772	0.0062764	0.00626717	0.00619583	0.00319277	1	0.00605381	0.00482111	0.00627772	0.0062764	0.00626717	0.00619582	0.00319277	1	0.00605381	0.00482111	0.00627772	0.0062764	0.00626717	0.00619582	0.00319277	1	0.00605381	0.00482111	0.00627772	0.0062764	0.00626717	0.00619582	0.00319277	1	0.00605381	0.00482111	0.00627772	0.0062764	0.00626717	0.00619582	0.00319277	1	0.00605381	0.00482111	0.00627772	0.0062764	0.00626717	0.00619582	0.00319277	1	0.00605381	0.00482111	0.00627772	0.0062764	0.00626717	0.00619582	0.00319277	1	0.00605381	0.00482111	0.00627772	0.0062764	0.00626717	0.00619582	0.00319277	1	0.00605381	0.00482111	0.00627772	0.0062764	0.00626717	0	0	0	0	0	0	0	0	0.00443092	0.00443092	0.00443092	0.00443092	0.00443092	0.00443092	0.00443092	0.00443092	0.00477766	0.00477766	0.00477766	0.00477766	0.00477766	0.00477766	0.00477766	0.00477766	0.00480591	0.00480591	0.00480591	0.00480591	0.00480591	0.00480591	0.00480591	0.00480591	0.00361712	0.00361712	0.00361712	0.00361712	0.00361712	0.00361712	0.00361712	0.00361712	0.00354466	0.00354466	0.00354466	0.00354466	0.00354466	0.00354466	0.00354466	0.00354466	0.00354029	0.00354029	0.00354029	0.00354029	0.00354029	0.00354029	0.00354029	0.00354029	0.00354003	0.00354003	0.00354003	0.00354003	0.00354003	0.00354003	0.00354003	0.00354003	0.00354001	0.00354001	0.00354001	0.00354001	0.00354001	0.00354001	0.00354001	0.00354001	0.00354001	0.00354001	0.00354001	0.00354001	0.00354001	0.00354001	0.00354001	0.00354001	0.00415812	0.0119407	0.929167	0.00409143	0.0119407	0.00408183	0.00409143	0.00415812	0.00420207	0.0137579	1	0.00412999	0.0137579	0.00411963	0.00412999	0.00420207	0.00420521	0.0141856	1	0.0041327	0.0141856	0.00412228	0.0041327	0.00420521	0.00420544	0.0142881	1	0.00413289	0.0142881	0.00412247	0.00413289	0.00420544	0.00420545	0.0143128	1	0.0041329	0.0143128	0.00412248	0.0041329	0.00420545	0.00412815	0.00490234	0.99999	0.00412306	0.00490234	0.00412233	0.00412306	0.00412815	0.00412272	0.00417738	0.99999	0.00412237	0.00417738	0.00412232	0.00412237	0.00412272	0.00412235	0.00412618	0.99999	0.00412232	0.00412618	0.00412232	0.00412232	0.00412235	0.00199411	0.00412259	0.99999	0.00412232	0.00412259	0.00412232	0.00412232	0.00199411	0.00192305	0.00199412	0.999734	0.00522288	0.00199412	0.00543539	0.00522288	0.00445306	0.00444768	0.00192305	0.999733	0.00532148	0.00192305	0.00555801	0.00532148	0.00464321	0.00464279	0.00192072	0.999733	0.00471228	0.00192072	0.00556959	0.0053304	0.00465825	0.00465822	0.00192065	0.999733	0.00466373	0.00192065	0.00557069	0.00533121	0.00465944	0.0038317	0.00192064	0.999733	0.00465988	0.00192064	0.00557079	0.00533128	0.00383178	0.00542904	0.000609841	0.012921	0.00465957	0.000609841	0.00561493	0.00556598	0.00542905	0.0077512	0.000858112	3.24354e-09	0.00413948	0.000858112	0.0048939	0.00496501	0.00510085	0.00530616	0.000861755	2.60112e-09	0.00410302	0.000861755	0.00483428	0.00491455	0.00507247	0.00509021	0.000861809	2.60112e-09	0.00436133	0.000861809	0.00482938	0.00491034	0.00507003	0.00507156	0.00086181	2.60112e-09	0.00438054	0.00086181	0.00482898	0.00490999	0.00506981	0.00559021	0.00086181	2.60112e-09	0.00438197	0.00086181	0.00482895	0.00490996	0.00559004	0.00563967	0.0015294	1.39052e-06	0.00438207	0.0015294	0.00480992	0.00480527	0.00563966	0.00478727	0.00154691	1.39056e-06	0.00438208	0.00154691	0.00480836	0.00479672	0.00478727	0.00471839	0.00154738	1.39056e-06	0.00438208	0.00154738	0.00480823	0.00479602	0.00471839	0.00471287	0.00154739	1.39056e-06	0.00438208	0.00154739	0.00480823	0.00479597	0.00471287	0.00471243	0.00154739	1.39056e-06	0.00438208	0.00154739	0.00480822	0.00479596	0.00471243	0.00471239	0.00154739	1.39056e-06	0.00438208	0.00154739	0.00480822	0.00479596	0.00471239	0.00471239	0.00154739	1.39056e-06	0.00438208	0.00154739	0.00480822	0.00479596	0.00471239	0.00471239	0.00154739	1.39056e-06	0.00438208	0.00154739	0.00480822	0.00479596	0.00471239	0.00471239	0.00154739	1.39056e-06	0.00438208	0.00154739	0.00480822	0.00479596	0.00471239	0.00471239	0.00154739	1.39056e-06	0.00438208	0.00154739	0.00480822	0.00479596	0.00471239	0.00471239	0.00154739	1.39056e-06	0.00438208	0.00154739	0.00480822	0.00479596	0.00471239	0.00471239	0.00154739	1.39056e-06	0.00438208	0.00154739	0.00480822	0.00479596	0.00471239	0.00471239	0.00154739	1.39056e-06	0.00438208	0.00154739	0.00480822	0.00479596	0.00471239	0.00471239	0.00154739	1.39056e-06	0.00438208	0.00154739	0.00480822	0.00479596	0.00471239	0.00471239	0.00154739	1.39056e-06	0.00438208	0.00154739	0.00480822	0.00479596	0.00471239	0.00471239	0.00154739	1.39056e-06	0.00438208	0.00154739	0.00480822	0.00479596	0.00471239	0.00471239	0.00154739	1.39056e-06	0.00438208	0.00154739	0.00480822	0.00479596	0.00471239	0.00471239	0.00154739	1.39056e-06	0.00438208	0.00154739	0.00480822	0.00479596	0.00471239	0.00471239	0.00154739	1.39056e-06	0.00438208	0.00154739	0.00480822	0.00479596	0.00471239	0.00471239	0.00154739	1.39056e-06	0.00438208	0.00154739	0.00480822	0.00479596	0.00471239	0	0	0	0	0	0	0	0	0.00443092	0.00443092	0.00443092	0.00443092	0.00443092	0.00443092	0.00443092	0.00443092	0.00497951	0.00497951	0.00497951	0.00497951	0.00497951	0.00497951	0.00497951	0.00497951	0.00505197	0.00505197	0.00505197	0.00505197	0.00505197	0.00505197	0.00505197	0.00505197	0.00184176	0.00184176	0.00184176	0.00184176	0.00184176	0.00184176	0.00184176	0.00184176	0.00169199	0.00169199	0.00169199	0.00169199	0.00169199	0.00169199	0.00169199	0.00169199	0.0016853	0.0016853	0.0016853	0.0016853	0.0016853	0.0016853	0.0016853	0.0016853	0.00168501	0.00168501	0.00168501	0.00168501	0.00168501	0.00168501	0.00168501	0.00168501	0.00168499	0.00168499	0.00168499	0.00168499	0.00168499	0.00168499	0.00168499	0.00168499	0.00168499	0.00168499	0.00168499	0.00168499	0.00168499	0.00168499	0.00168499	0.00168499	0.00286261	0.0111409	0.988899	0.00281896	0.111745	0.00279586	0.00286261	0.00335812	0.00295297	0.0142639	1	0.0029046	0.698457	0.00287904	0.00295297	0.00350964	0.00296002	0.015474	1	0.00291118	1	0.00288537	0.00296002	0.00352369	0.00296057	0.0159695	1	0.00291168	1	0.00288585	0.00296057	0.003525	0.00296061	0.016177	1	0.00291172	1	0.00288589	0.00296061	0.00352512	0.00289046	0.00409599	1	0.00288673	1	0.00288476	0.00289046	0.00293384	0.00288511	0.00297837	1	0.00288482	1	0.00288467	0.00288511	0.00288841	0.0028847	0.00289181	1	0.00288468	1	0.00288467	0.0028847	0.00288495	0.000916542	0.00288521	1	0.00288467	1	0.00288467	0.00288467	0.000222468	0.000870061	0.000916555	0.999999	0.00667135	1	0.0075445	0.00595765	0.00268893	0.00520469	0.000870061	0.999999	0.00736946	1	0.00852636	0.0064592	0.00286981	0.00583372	0.000868991	0.999999	0.0061756	1	0.00874888	0.00654495	0.00288354	0.00593107	0.000868967	0.999999	0.00598466	1	0.0088001	0.00655973	0.00288458	0.00534989	0.000868967	0.999999	0.00595467	1	0.00881194	0.00656227	0.000916539	0.00931812	0.000467726	0.695567	0.00594998	0.999999	0.00923786	0.00830938	0.00313012	0.0157534	0.000821534	0.0191862	0.0039126	1	0.00578355	0.00606003	0.00552375	0.0076782	0.000829257	3.2857e-10	0.00370796	1	0.0052809	0.00571178	0.0058829	0.00620983	0.000829426	1.97737e-10	0.00406704	1	0.00521147	0.00565967	0.00593875	0.00597454	0.00082943	1.97737e-10	0.00410571	1	0.00520195	0.00565191	0.00594749	0.00625974	0.00082943	1.97737e-10	0.0041099	1	0.00520065	0.00565076	0.0105156	0.00630687	0.00113043	1.4002e-07	0.00411035	1	0.00507949	0.00502047	0.011851	0.00510797	0.00113946	1.40021e-07	0.00411041	1	0.00506331	0.00493782	0.00504028	0.00494921	0.00113973	1.40021e-07	0.00411041	1	0.00506115	0.00492709	0.0042124	0.00492856	0.00113974	1.40021e-07	0.00411041	1	0.00506086	0.00492569	0.00412147	0.00492588	0.00113974	1.40021e-07	0.00411041	1	0.00506083	0.00492551	0.00411161	0.00492554	0.00113974	1.40021e-07	0.00411041	1	0.00506082	0.00492549	0.00411054	0.00492549	0.00113974	1.40021e-07	0.00411041	1	0.00506082	0.00492549	0.00411043	0.00492549	0.00113974	1.40021e-07	0.00411041	1	0.00506082	0.00492548	0.00411041	0.00492548	0.00113974	1.40021e-07	0.00411041	1	0.00506082	0.00492548	0.00411041	0.00492548	0.00113974	1.40021e-07	0.00411041	1	0.00506082	0.00492548	0.00411041	0.00492548	0.00113974	1.40021e-07	0.00411041	1	0.00506082	0.00492548	0.00411041	0.00492548	0.00113974	1.40021e-07	0.00411041	1	0.00506082	0.00492548	0.00411041	0.00492548	0.00113974	1.40021e-07	0.00411041	1	0.00506082	0.00492548	0.00411041	0.00492548	0.00113974	1.40021e-07	0.00411041	1	0.00506082	0.00492548	0.00411041	0.00492548	0.00113974	1.40021e-07	0.00411041	1	0.00506082	0.00492548	0.00411041	0.00492548	0.00113974	1.40021e-07	0.00411041	1	0.00506082	0.00492548	0.00411041	0.00492548	0.00113974	1.40021e-07	0.00411041	1	0.00506082	0.00492548	0.00411041	0.00492548	0.00113974	1.40021e-07	0.00411041	1	0.00506082	0.00492548	0.00411041	0.00492548	0.00113974	1.40021e-07	0.00411041	1	0.00506082	0.00492548	0.00411041	0.00492548	0.00113974	1.40021e-07	0.00411041	1	0.00506082	0.00492548	0.00411041	0	0	0	0	0	0	0	0	0.00443092	0.00443092	0.00443092	0.00443092	0.00443092	0.00443092	0.00443092	0.00443092	0.00346167	0.00346167	0.00346167	0.00346167	0.00346167	0.00346167	0.00346167	0.00346167	0.00365381	0.00365381	0.00365381	0.00365381	0.00365381	0.00365381	0.00365381	0.00365381	0.000417087	0.000417087	0.000417087	0.000417087	0.000417087	0.000417087	0.000417087	0.000417087	0.000499819	0.000499819	0.000499819	0.000499819	0.000499819	0.000499819	0.000499819	0.000499819	0.000497513	0.000497513	0.000497513	0.000497513	0.000497513	0.000497513	0.000497513	0.000497513	0.000497577	0.000497577	0.000497577	0.000497577	0.000497577	0.000497577	0.000497577	0.000497577	0.000497576	0.000497576	0.000497576	0.000497576	0.000497576	0.000497576	0.000497576	0.000497576	0.000497576	0.000497576	0.000497576	0.000497576	0.000497576	0.000497576	0.000497576	0.000497576	0.0014933	0.00430983	0.824512	0.0014933	0.824512	0.00146929	0.0016906	0.00430983	0.00141252	0.00348512	4.52891e-20	0.00141252	4.52891e-20	0.00139167	0.00158165	0.00348512	0.00141891	0.00364904	0.828503	0.00141891	0.828503	0.00139772	0.0015913	0.00364904	0.00141841	0.00361586	3.62279e-20	0.00141841	3.62279e-20	0.00139725	0.00159044	0.00361586	0.00141845	0.00362255	0.828503	0.00141845	0.828503	0.00139728	0.00159052	0.00362255	0.0013923	0.00123101	1.13188e-23	0.0013923	1.13188e-23	0.00139394	0.00137898	0.00123101	0.00139433	0.00140695	0.00150708	0.00139433	0.00150708	0.0013942	0.00139537	0.00140695	0.00139417	0.00139319	0.00138542	0.00139417	0.00138542	0.00139418	0.00139409	0.00139319	0.00075061	0.00139426	0.00139487	0.00139419	0.00139487	0.00139419	0.00139419	6.02492e-06	0.000778099	0.000750606	6.87737e-07	0.00832841	6.02436e-06	0.0101177	0.00438347	0.000365845	0.00775562	0.000778099	7.43513e-07	0.00566616	6.51098e-06	0.00623563	0.00371107	0.000358559	0.0052628	0.000776905	7.4351e-07	0.00591137	6.51081e-06	0.00773609	0.00385275	0.000358704	0.00604544	0.000776956	7.4351e-07	0.00583132	6.51081e-06	0.00711778	0.00382246	0.000358702	0.00643293	0.000776954	7.4351e-07	0.00585733	6.51081e-06	0.0073664	0.00382891	6.38381e-06	0.00856361	0.00144309	1.28099e-09	0.00584887	1.28058e-09	0.00857623	0.00789698	9.91051e-05	0.0105642	0.00189456	5.77176e-08	0.00239414	1.95013e-08	0.00297899	0.00355746	0.00303849	0.00300193	0.0018474	5.77174e-08	0.002903	1.95012e-08	0.00406963	0.0045303	0.00257904	0.00457517	0.00185227	5.77174e-08	0.00297533	1.95012e-08	0.00382972	0.00429141	0.002646	0.0041914	0.00185177	5.77174e-08	0.00296335	1.95012e-08	0.00388125	0.00434888	0.00263613	0.00406123	0.00185182	5.77174e-08	0.00296533	1.95012e-08	0.00387012	0.00433498	0.0194415	0.00409078	0.001359	1.39052e-06	0.00296501	1.39052e-06	0.00356307	0.00301814	0.00768581	0.00346303	0.00139693	1.39041e-06	0.00296506	1.39041e-06	0.00362457	0.00324808	0.000981005	0.00358634	0.00139397	1.39041e-06	0.00296505	1.39041e-06	0.00361217	0.0032067	0.00142673	0.00356178	0.0013942	1.39041e-06	0.00296505	1.39041e-06	0.00361466	0.00321411	0.00139165	0.00356666	0.00139418	1.39041e-06	0.00296505	1.39041e-06	0.00361416	0.00321278	0.00139438	0.00356569	0.00139419	1.39041e-06	0.00296505	1.39041e-06	0.00361426	0.00321302	0.00139417	0.00356588	0.00139419	1.39041e-06	0.00296505	1.39041e-06	0.00361424	0.00321298	0.00139419	0.00356584	0.00139419	1.39041e-06	0.00296505	1.39041e-06	0.00361424	0.00321299	0.00139419	0.00356585	0.00139419	1.39041e-06	0.00296505	1.39041e-06	0.00361424	0.00321298	0.00139419	0.00356585	0.00139419	1.39041e-06	0.00296505	1.39041e-06	0.00361424	0.00321298	0.00139419	0.00356585	0.00139419	1.39041e-06	0.00296505	1.39041e-06	0.00361424	0.00321298	0.00139419	0.00356585	0.00139419	1.39041e-06	0.00296505	1.39041e-06	0.00361424	0.00321298	0.00139419	0.00356585	0.00139419	1.39041e-06	0.00296505	1.39041e-06	0.00361424	0.00321298	0.00139419	0.00356585	0.00139419	1.39041e-06	0.00296505	1.39041e-06	0.00361424	0.00321298	0.00139419	0.00356585	0.00139419	1.39041e-06	0.00296505	1.39041e-06	0.00361424	0.00321298	0.00139419	0.00356585	0.00139419	1.39041e-06	0.00296505	1.39041e-06	0.00361424	0.00321298	0.00139419	0.00356585	0.00139419	1.39041e-06	0.00296505	1.39041e-06	0.00361424	0.00321298	0.00139419	0.00356585	0.00139419	1.39041e-06	0.00296505	1.39041e-06	0.00361424	0.00321298	0.00139419	0.00356585	0.00139419	1.39041e-06	0.00296505	1.39041e-06	0.00361424	0.00321298	0.00139419	0.00356585	0.00139419	1.39041e-06	0.00296505	1.39041e-06	0.00361424	0.00321298	0.00139419	0	0	0	0	0	0	0	0	0.00443092	0.00443092	0.00443092	0.00443092	0.00443092	0.00443092	0.00443092	0.00443092	0.00597142	0.00597142	0.00597142	0.00597142	0.00597142	0.00597142	0.00597142	0.00597142	0.00662336	0.00662336	0.00662336	0.00662336	0.00662336	0.00662336	0.00662336	0.00662336	0.000431018	0.000431018	0.000431018	0.000431018	0.000431018	0.000431018	0.000431018	0.000431018	0.000283481	0.000283481	0.000283481	0.000283481	0.000283481	0.000283481	0.000283481	0.000283481	0.000280664	0.000280664	0.000280664	0.000280664	0.000280664	0.000280664	0.000280664	0.000280664	0.000280611	0.000280611	0.000280611	0.000280611	0.000280611	0.000280611	0.000280611	0.000280611	0.00028061	0.00028061	0.00028061	0.00028061	0.00028061	0.00028061	0.00028061	0.00028061	0.00028061	0.00028061	0.00028061	0.00028061	0.00028061	0.00028061	0.00028061	0.00028061	0.00113687	0.0018701	0.048208	0.0011545	0.972875	0.00113687	0.0018701	0.048208	0.00120462	0.00208209	0.564965	0.00122476	1	0.00120462	0.00208209	0.564965	0.00121015	0.00211212	1	0.00123059	1	0.00121015	0.00211212	1	0.00121061	0.00211641	1	0.00123108	1	0.00121061	0.00211641	1	0.00121064	0.00211702	1	0.00123112	1	0.00121064	0.00211702	1	0.00120024	0.00127608	1	0.0012019	1	0.00120024	0.00127608	1	0.00119939	0.00120556	1	0.00119953	1	0.00119939	0.00120556	1	0.00119932	0.00119982	1	0.00119933	1	0.00119932	0.00119982	1	0.00222676	0.00119936	1	0.00119932	1	0.00119932	0.00119936	1	0.00238675	0.00222677	1	0.0119272	1	0.013247	0.00222677	1	0.0143398	0.00238676	1	0.0243451	1	0.0294506	0.00238676	1	0.0316401	0.00241268	1	0.0604302	1	0.0832989	0.00241268	1	0.0953376	0.00241691	1	0.425225	1	0.77671	0.00241691	1	0.90533	0.0024176	1	1	1	1	0.0024176	1	1	0.00758488	1	1	1	1	0.00758488	1	1	0.00789086	1	1	1	1	0.00789086	1	1	0.00805467	1	1	1	1	0.00805467	1	1	0.00814374	1	1	1	1	0.00814374	1	1	0.00819259	1	1	1	1	0.00819259	1	1	0.0082195	1	1	1	1	0.0082195	1	1	0.00465366	1	1	1	1	0.00465366	1	1	0.00365935	1	1	1	1	0.00365935	1	1	0.00342198	1	1	1	1	0.00342198	1	1	0.00336762	1	1	1	1	0.00336762	1	1	0.00335529	1	1	1	1	0.00335529	1	1	0.00335251	1	1	1	1	0.00335251	1	1	0.00335187	1	1	1	1	0.00335187	1	1	0.00335173	1	1	1	1	0.00335173	1	1	0.0033517	1	1	1	1	0.0033517	1	1	0.00335169	1	1	1	1	0.00335169	1	1	0.00335169	1	1	1	1	0.00335169	1	1	0.00335169	1	1	1	1	0.00335169	1	1	0.00335169	1	1	1	1	0.00335169	1	1	0.00335169	1	1	1	1	0.00335169	1	1	0.00335169	1	1	1	1	0.00335169	1	1	0.00335169	1	1	1	1	0.00335169	1	1	0.00335169	1	1	1	1	0.00335169	1	1	0.00335169	1	1	1	1	0.00335169	1	1	0.00335169	1	1	1	1	0.00335169	1	1	0.00335169	1	1	1	1	0.00335169	1	0	0	0	0	0	0	0	0	0.00443092	0.00443092	0.00443092	0.00443092	0.00443092	0.00443092	0.00443092	0.00443092	0.00521174	0.00521174	0.00521174	0.00521174	0.00521174	0.00521174	0.00521174	0.00521174	0.00536288	0.00536288	0.00536288	0.00536288	0.00536288	0.00536288	0.00536288	0.00536288	0.000623187	0.000623187	0.000623187	0.000623187	0.000623187	0.000623187	0.000623187	0.000623187	0.000523475	0.000523475	0.000523475	0.000523475	0.000523475	0.000523475	0.000523475	0.000523475	0.000521558	0.000521558	0.000521558	0.000521558	0.000521558	0.000521558	0.000521558	0.000521558	0.000521522	0.000521522	0.000521522	0.000521522	0.000521522	0.000521522	0.000521522	0.000521522	0.000521521	0.000521521	0.000521521	0.000521521	0.000521521	0.000521521	0.000521521	0.000521521	0.000521521	0.000521521	0.000521521	0.000521521	0.000521521	0.000521521	0.000521521	0.000521521	0.00153992	0.00177186	0.00451641	0.00156509	0.831213	0.00156509	0.00451641	0.831213	0.00159865	0.00185515	0.00522808	0.00162628	1	0.00162628	0.00522808	1	0.0016021	0.00186084	0.0053661	0.00162994	1	0.00162994	0.0053661	1	0.00160231	0.00186123	0.00539328	0.00163016	1	0.00163016	0.00539328	1	0.00160232	0.00186126	0.00539864	0.00163017	1	0.00163017	0.00539864	1	0.00159849	0.00161378	0.00183777	0.00160013	1	0.00160013	0.00183777	1	0.00159827	0.00159917	0.00161239	0.00159837	1	0.00159837	0.00161239	1	0.00159826	0.00159831	0.00159909	0.00159826	1	0.00159826	0.00159909	1	0.00502289	0.00159826	0.0015983	0.00159826	1	0.00159826	0.0015983	1	0.00569383	0.00502289	0.000388135	0.00953776	1	0.00858427	0.000860561	1	0.0134432	0.00569383	0.000371232	0.0127338	1	0.0110735	0.000837527	1	0.0178015	0.00583537	0.000371001	0.0173506	1	0.0121231	0.000836817	1	0.0208344	0.00586567	0.000370998	0.0204985	1	0.0125946	0.000836795	1	0.0262219	0.00587217	0.000370998	0.0229589	1	0.0128123	0.000836795	0.999992	0.0181539	0.012092	0.00152777	0.0250805	1	0.0198595	0.00155415	1	0.0141443	0.00859129	0.00323149	0.0112137	1	0.0111661	0.00217412	1	0.00805888	0.0075605	0.00343991	0.00676141	1	0.00813324	0.00222419	1	0.00645209	0.00728107	0.00346631	0.00521065	1	0.00728042	0.00222829	1	0.00608382	0.0072071	0.00346967	0.00492298	1	0.00705702	0.00222862	1	0.00564394	0.00718765	0.00347009	0.00487138	1	0.00699964	0.00222865	1	0.0055538	0.00500116	0.00171206	0.00486218	1	0.0056205	0.00163571	1	0.00541754	0.00461623	0.00160495	0.00486054	1	0.0053438	0.00160046	1	0.00539059	0.00455159	0.00159865	0.00486025	1	0.00528993	0.00159838	1	0.00538527	0.00454082	0.00159828	0.0048602	1	0.00527951	0.00159826	1	0.00538423	0.00453903	0.00159826	0.00486019	1	0.0052775	0.00159826	1	0.00538402	0.00453873	0.00159826	0.00486019	1	0.00527711	0.00159826	1	0.00538398	0.00453868	0.00159826	0.00486019	1	0.00527703	0.00159826	1	0.00538397	0.00453867	0.00159826	0.00486019	1	0.00527702	0.00159826	1	0.00538397	0.00453867	0.00159826	0.00486019	1	0.00527701	0.00159826	1	0.00538397	0.00453867	0.00159826	0.00486019	1	0.00527701	0.00159826	1	0.00538397	0.00453867	0.00159826	0.00486019	1	0.00527701	0.00159826	1	0.00538397	0.00453867	0.00159826	0.00486019	1	0.00527701	0.00159826	1	0.00538397	0.00453867	0.00159826	0.00486019	1	0.00527701	0.00159826	1	0.00538397	0.00453867	0.00159826	0.00486019	1	0.00527701	0.00159826	1	0.00538397	0.00453867	0.00159826	0.00486019	1	0.00527701	0.00159826	1	0.00538397	0.00453867	0.00159826	0.00486019	1	0.00527701	0.00159826	1	0.00538397	0.00453867	0.00159826	0.00486019	1	0.00527701	0.00159826	1	0.00538397	0.00453867	0.00159826	0.00486019	1	0.00527701	0.00159826	1	0.00538397	0.00453867	0.00159826	0.00486019	1	0.00527701	0.00159826	1	0.00538397	0.00453867	0.00159826	0.00486019	1	0.00527701	0.00159826	1	0	0	0	0	0	0	0	0	0.00443092	0.00443092	0.00443092	0.00443092	0.00443092	0.00443092	0.00443092	0.00443092	0.00472198	0.00472198	0.00472198	0.00472198	0.00472198	0.00472198	0.00472198	0.00472198	0.00474175	0.00474175	0.00474175	0.00474175	0.00474175	0.00474175	0.00474175	0.00474175	0.0017255	0.0017255	0.0017255	0.0017255	0.0017255	0.0017255	0.0017255	0.0017255	0.00165216	0.00165216	0.00165216	0.00165216	0.00165216	0.00165216	0.00165216	0.00165216	0.00165042	0.00165042	0.00165042	0.00165042	0.00165042	0.00165042	0.00165042	0.00165042	0.00165038	0.00165038	0.00165038	0.00165038	0.00165038	0.00165038	0.00165038	0.00165038	0.00165038	0.00165038	0.00165038	0.00165038	0.00165038	0.00165038	0.00165038	0.00165038	0.00165038	0.00165038	0.00165038	0.00165038	0.00165038	0.00165038	0.00165038	0.00165038	0.00273849	0.00280387	0.00328925	0.00276112	0.109698	0.00280387	0.0109141	0.988669	0.00278169	0.00285077	0.00336766	0.00280559	0.369272	0.00285077	0.012455	1	0.00278341	0.0028527	0.00337146	0.00280738	0.961165	0.0028527	0.0127313	1	0.00278348	0.00285278	0.00337165	0.00280746	0.999992	0.00285278	0.0127815	1	0.00278349	0.00285278	0.00337165	0.00280746	0.999995	0.00285278	0.0127907	1	0.0027824	0.00278517	0.00280604	0.00278336	0.999797	0.00278517	0.00321307	0.999797	0.00278235	0.00278246	0.0027833	0.00278239	0.999796	0.00278246	0.00279964	0.999796	0.00278235	0.00278235	0.00278239	0.00278235	0.999796	0.00278235	0.00278304	0.999796	0.00574697	0.00278235	0.00278235	0.00278235	0.999796	0.00278235	0.00278238	0.99736	0.00599654	0.00574697	0.00278235	0.00643559	0.99736	0.005294	0.000883971	0.86648	0.00762084	0.00599654	0.00278235	0.00678145	0.997266	0.00548825	0.000860114	0.495587	0.00780009	0.00601804	0.00278235	0.00770695	0.997262	0.00550356	0.000859818	0.00464411	0.00782013	0.00601989	0.00278235	0.00780971	0.997262	0.00550477	0.000859815	3.92181e-06	0.00813979	0.00602005	0.00278235	0.0078212	0.997262	0.00550486	0.000859815	7.21422e-10	0.00569541	0.00762341	0.005294	0.00782249	0.866316	0.0075674	0.000462798	2.60112e-09	0.00553882	0.00543239	0.00548825	0.00514798	0.779457	0.00565547	0.000816865	1.97737e-10	0.00491006	0.00526428	0.00550356	0.00495413	0.502408	0.00550248	0.000821044	1.97737e-10	0.00486594	0.0052516	0.00550477	0.00464504	0.0182248	0.00549042	0.000821094	1.97737e-10	0.00486286	0.00525064	0.00550486	0.00462447	1.72008e-05	0.00548947	0.000821094	1.97737e-10	0.00476659	0.00525057	0.00550487	0.0046231	1.3228e-05	0.0054894	0.000821094	1.40995e-08	0.00476001	0.00466485	0.00399184	0.00462301	9.91594e-05	0.00468087	0.00111907	1.40995e-08	0.00474248	0.00462578	0.00390601	0.00462301	9.92823e-05	0.00462685	0.00112388	1.4002e-07	0.00474129	0.00462319	0.00390119	0.00462301	9.92825e-05	0.00462326	0.00112396	1.40021e-07	0.00474121	0.00462302	0.00390092	0.00462301	9.92825e-05	0.00462302	0.00112396	1.40021e-07	0.0047412	0.00462301	0.0039009	0.00462301	9.92825e-05	0.00462301	0.00112396	1.40021e-07	0.0047412	0.00462301	0.0039009	0.00462301	9.92825e-05	0.00462301	0.00112396	1.40021e-07	0.0047412	0.00462301	0.0039009	0.00462301	9.92825e-05	0.00462301	0.00112396	1.40021e-07	0.0047412	0.00462301	0.0039009	0.00462301	9.92825e-05	0.00462301	0.00112396	1.40021e-07	0.0047412	0.00462301	0.0039009	0.00462301	9.92825e-05	0.00462301	0.00112396	1.40021e-07	0.0047412	0.00462301	0.0039009	0.00462301	9.92825e-05	0.00462301	0.00112396	1.40021e-07	0.0047412	0.00462301	0.0039009	0.00462301	9.92825e-05	0.00462301	0.00112396	1.40021e-07	0.0047412	0.00462301	0.0039009	0.00462301	9.92825e-05	0.00462301	0.00112396	1.40021e-07	0.0047412	0.00462301	0.0039009	0.00462301	9.92825e-05	0.00462301	0.00112396	1.40021e-07	0.0047412	0.00462301	0.0039009	0.00462301	9.92825e-05	0.00462301	0.00112396	1.40021e-07	0.0047412	0.00462301	0.0039009	0.00462301	9.92825e-05	0.00462301	0.00112396	1.40021e-07	0.0047412	0.00462301	0.0039009	0.00462301	9.92825e-05	0.00462301	0.00112396	1.40021e-07	0.0047412	0.00462301	0.0039009	0.00462301	9.92825e-05	0.00462301	0.00112396	1.40021e-07	0.0047412	0.00462301	0.0039009	0.00462301	9.92825e-05	0.00462301	0.00112396	1.40021e-07	0.0047412	0.00462301	0.0039009	0.00462301	9.92825e-05	0.00462301	0.00112396	1.40021e-07	0.0047412	0.00462301	0.0039009	0.00462301	9.92825e-05	0.00462301	0.00112396	1.40021e-07	0	0	0	0	0	0	0	0	0.00443092	0.00443092	0.00443092	0.00443092	0.00443092	0.00443092	0.00443092	0.00443092	0.00480542	0.00480542	0.00480542	0.00480542	0.00480542	0.00480542	0.00480542	0.00480542	0.00483848	0.00483848	0.00483848	0.00483848	0.00483848	0.00483848	0.00483848	0.00483848	0.00364212	0.00364212	0.00364212	0.00364212	0.00364212	0.00364212	0.00364212	0.00364212	0.00356312	0.00356312	0.00356312	0.00356312	0.00356312	0.00356312	0.00356312	0.00356312	0.00355796	0.00355796	0.00355796	0.00355796	0.00355796	0.00355796	0.00355796	0.00355796	0.00355763	0.00355763	0.00355763	0.00355763	0.00355763	0.00355763	0.00355763	0.00355763	0.0035576	0.0035576	0.0035576	0.0035576	0.0035576	0.0035576	0.0035576	0.0035576	0.0035576	0.0035576	0.0035576	0.0035576	0.0035576	0.0035576	0.0035576	0.0035576	0.00410211	0.00411174	0.00417877	0.00411174	0.0119995	0.00417877	0.0119995	0.929494	0.00414323	0.0041537	0.00422659	0.0041537	0.0139873	0.00422659	0.0139873	1	0.00414636	0.00415689	0.00423029	0.00415689	0.0145008	0.00423029	0.0145008	1	0.00414659	0.00415714	0.00423058	0.00415714	0.0146364	0.00423058	0.0146364	1	0.00414661	0.00415716	0.0042306	0.00415716	0.0146724	0.0042306	0.0146724	1	0.00414645	0.00414726	0.00415284	0.00414726	0.00502792	0.00415284	0.00502792	0.999997	0.00414644	0.0041465	0.00414693	0.0041465	0.00421395	0.00414693	0.00421395	0.999997	0.00414644	0.00414645	0.00414648	0.00414645	0.00415157	0.00414648	0.00415157	0.999997	0.00525341	0.00414644	0.00414644	0.00414644	0.00414683	0.00414644	0.00414683	0.999995	0.00536092	0.00525342	0.00464419	0.00525342	0.00200582	0.00464419	0.00200582	0.999928	0.00559	0.00536092	0.0046867	0.00536092	0.0019285	0.0046867	0.0019285	0.999928	0.00561347	0.00537147	0.00469036	0.00559	0.00192576	0.00469036	0.00192576	0.999928	0.00561588	0.00537251	0.00469067	0.00561347	0.00192567	0.00469067	0.00192567	0.999928	0.00565661	0.00537261	0.0046907	0.00561588	0.00192566	0.0046907	0.00192566	0.995991	0.00502957	0.00560912	0.00536354	0.00561613	0.000611437	0.00536354	0.000611437	0.997002	0.00497569	0.00500523	0.00513102	0.00498986	0.000858824	0.00513102	0.000858824	0.193736	0.0048726	0.0049502	0.00510923	0.00493298	0.000862738	0.00510923	0.000862738	9.18364e-08	0.00486342	0.00494522	0.00510719	0.00483051	0.0008628	0.00510719	0.0008628	2.60112e-09	0.0048626	0.00494477	0.005107	0.00482145	0.000862801	0.005107	0.000862801	2.60112e-09	0.00484508	0.00494473	0.00510698	0.00482065	0.000862801	0.00510698	0.000862801	1.95013e-08	0.00484353	0.00483929	0.00477589	0.00482058	0.00153116	0.00477589	0.00153116	1.95013e-08	0.00484168	0.00482996	0.00474703	0.00482058	0.00155007	0.00474703	0.00155007	1.39052e-06	0.00484151	0.00482914	0.00474452	0.00482058	0.00155061	0.00474452	0.00155061	1.39056e-06	0.0048415	0.00482906	0.00474431	0.00482058	0.00155062	0.00474431	0.00155062	1.39056e-06	0.0048415	0.00482905	0.00474429	0.00482058	0.00155063	0.00474429	0.00155063	1.39056e-06	0.0048415	0.00482905	0.00474428	0.00482058	0.00155063	0.00474428	0.00155063	1.39056e-06	0.0048415	0.00482905	0.00474428	0.00482058	0.00155063	0.00474428	0.00155063	1.39056e-06	0.0048415	0.00482905	0.00474428	0.00482058	0.00155063	0.00474428	0.00155063	1.39056e-06	0.0048415	0.00482905	0.00474428	0.00482058	0.00155063	0.00474428	0.00155063	1.39056e-06	0.0048415	0.00482905	0.00474428	0.00482058	0.00155063	0.00474428	0.00155063	1.39056e-06	0.0048415	0.00482905	0.00474428	0.00482058	0.00155063	0.00474428	0.00155063	1.39056e-06	0.0048415	0.00482905	0.00474428	0.00482058	0.00155063	0.00474428	0.00155063	1.39056e-06	0.0048415	0.00482905	0.00474428	0.00482058	0.00155063	0.00474428	0.00155063	1.39056e-06	0.0048415	0.00482905	0.00474428	0.00482058	0.00155063	0.00474428	0.00155063	1.39056e-06	0.0048415	0.00482905	0.00474428	0.00482058	0.00155063	0.00474428	0.00155063	1.39056e-06	0.0048415	0.00482905	0.00474428	0.00482058	0.00155063	0.00474428	0.00155063	1.39056e-06	0.0048415	0.00482905	0.00474428	0.00482058	0.00155063	0.00474428	0.00155063	1.39056e-06	0.0048415	0.00482905	0.00474428	0.00482058	0.00155063	0.00474428	0.00155063	1.39056e-06	0.0048415	0.00482905	0.00474428	0.00482058	0.00155063	0.00474428	0.00155063	1.39056e-06	0.0048415	0.00482905	0.00474428	0.00482058	0.00155063	0.00474428	0.00155063	1.39056e-06	0	0	0	0	0	0	0	0	0.00443092	0.00443092	0.00443092	0.00443092	0.00443092	0.00443092	0.00443092	0.00443092	0.00415758	0.00415758	0.00415758	0.00415758	0.00415758	0.00415758	0.00415758	0.00415758	0.00417395	0.00417395	0.00417395	0.00417395	0.00417395	0.00417395	0.00417395	0.00417395	0.00397775	0.00397775	0.00397775	0.00397775	0.00397775	0.00397775	0.00397775	0.00397775	0.00398899	0.00398899	0.00398899	0.00398899	0.00398899	0.00398899	0.00398899	0.00398899	0.00398834	0.00398834	0.00398834	0.00398834	0.00398834	0.00398834	0.00398834	0.00398834	0.00398838	0.00398838	0.00398838	0.00398838	0.00398838	0.00398838	0.00398838	0.00398838	0.00398838	0.00398838	0.00398838	0.00398838	0.00398838	0.00398838	0.00398838	0.00398838	0.00398838	0.00398838	0.00398838	0.00398838	0.00398838	0.00398838	0.00398838	0.00398838	0.00408508	0.00408564	0.00408957	0.00408667	0.00490724	0.0041204	0.00676488	0.155493	0.00407941	0.00407994	0.00408363	0.0040809	0.00484291	0.00411259	0.00650089	0.0202583	0.00407974	0.00408027	0.00408398	0.00408124	0.00484739	0.00411305	0.00652554	0.127086	0.00407972	0.00408025	0.00408396	0.00408122	0.00484708	0.00411303	0.00652324	0.0302144	0.00407972	0.00408025	0.00408396	0.00408122	0.0048471	0.00411303	0.00652345	0.111981	0.00407971	0.00407968	0.00407947	0.00407963	0.00403496	0.00407776	0.00393889	0.000862407	0.00407971	0.00407972	0.00407973	0.00407972	0.00408234	0.00407983	0.00408798	0.00427279	0.00407971	0.00407971	0.00407971	0.00407971	0.00407956	0.00407971	0.00407923	0.00406841	0.00425955	0.00407971	0.00407971	0.00407971	0.00407972	0.00407971	0.00407974	0.00360669	0.00424855	0.00425955	0.00420685	0.00424591	0.0036061	0.00407971	0.00321926	0.00156718	0.0042662	0.00424855	0.00419916	0.00423578	0.00363075	0.00407971	0.00325936	0.00161393	0.00426511	0.00424922	0.00419963	0.00426698	0.00362946	0.00407971	0.00325748	0.00161284	0.00426518	0.00424918	0.0041996	0.00426507	0.00362953	0.00407971	0.00325756	0.00161286	0.00426833	0.00424919	0.0041996	0.00426518	0.00362952	0.00407971	0.00325756	0.000512007	0.00417707	0.00426832	0.00426315	0.00426518	0.0029842	0.00420685	0.00157509	0.000553423	0.00418272	0.0041761	0.00419441	0.00418087	0.00320388	0.00419916	0.00181706	3.63852e-06	0.00417405	0.00418164	0.00419856	0.00418594	0.00319377	0.00419963	0.00181074	3.66751e-06	0.00417457	0.0041813	0.00419831	0.00417061	0.00319424	0.0041996	0.0018109	3.66751e-06	0.00417454	0.00418132	0.00419832	0.00417153	0.00319421	0.0041996	0.0018109	3.66751e-06	0.004173	0.00418132	0.00419832	0.00417147	0.00319422	0.0041996	0.0018109	6.51283e-06	0.0041731	0.00417194	0.00416691	0.00417148	0.00352267	0.00413566	0.00260441	6.51257e-06	0.00417301	0.0041725	0.00416879	0.00417148	0.00350607	0.00413946	0.00257483	9.91311e-05	0.00417301	0.00417247	0.00416868	0.00417148	0.00350691	0.00413924	0.00257593	9.89987e-05	0.00417301	0.00417247	0.00416869	0.00417148	0.00350687	0.00413925	0.00257589	9.89989e-05	0.00417301	0.00417247	0.00416869	0.00417148	0.00350687	0.00413925	0.00257589	9.89989e-05	0.00417301	0.00417247	0.00416869	0.00417148	0.00350687	0.00413925	0.00257589	9.89989e-05	0.00417301	0.00417247	0.00416869	0.00417148	0.00350687	0.00413925	0.00257589	9.89989e-05	0.00417301	0.00417247	0.00416869	0.00417148	0.00350687	0.00413925	0.00257589	9.89989e-05	0.00417301	0.00417247	0.00416869	0.00417148	0.00350687	0.00413925	0.00257589	9.89989e-05	0.00417301	0.00417247	0.00416869	0.00417148	0.00350687	0.00413925	0.00257589	9.89989e-05	0.00417301	0.00417247	0.00416869	0.00417148	0.00350687	0.00413925	0.00257589	9.89989e-05	0.00417301	0.00417247	0.00416869	0.00417148	0.00350687	0.00413925	0.00257589	9.89989e-05	0.00417301	0.00417247	0.00416869	0.00417148	0.00350687	0.00413925	0.00257589	9.89989e-05	0.00417301	0.00417247	0.00416869	0.00417148	0.00350687	0.00413925	0.00257589	9.89989e-05	0.00417301	0.00417247	0.00416869	0.00417148	0.00350687	0.00413925	0.00257589	9.89989e-05	0.00417301	0.00417247	0.00416869	0.00417148	0.00350687	0.00413925	0.00257589	9.89989e-05	0.00417301	0.00417247	0.00416869	0.00417148	0.00350687	0.00413925	0.00257589	9.89989e-05	0.00417301	0.00417247	0.00416869	0.00417148	0.00350687	0.00413925	0.00257589	9.89989e-05	0.00417301	0.00417247	0.00416869	0.00417148	0.00350687	0.00413925	0.00257589	9.89989e-05	0.00417301	0.00417247	0.00416869	0.00417148	0.00350687	0.00413925	0.00257589	9.89989e-05	0	0	0	0	0	0	0	0	0.00443092	0.00443092	0.00443092	0.00443092	0.00443092	0.00443092	0.00443092	0.00443092	0.00625411	0.00625411	0.00625411	0.00625411	0.00625411	0.00625411	0.00625411	0.00625411	0.00720548	0.00720548	0.00720548	0.00720548	0.00720548	0.00720548	0.00720548	0.00720548	0.00772084	0.00772084	0.00772084	0.00772084	0.00772084	0.00772084	0.00772084	0.00772084	0.00803577	0.00803577	0.00803577	0.00803577	0.00803577	0.00803577	0.00803577	0.00803577	0.00823446	0.00823446	0.00823446	0.00823446	0.00823446	0.00823446	0.00823446	0.00823446	0.00836231	0.00836231	0.00836231	0.00836231	0.00836231	0.00836231	0.00836231	0.00836231	0.00844561	0.00844561	0.00844561	0.00844561	0.00844561	0.00844561	0.00844561	0.00844561	0.00850034	0.00850034	0.00850034	0.00850034	0.00850034	0.00850034	0.00850034	0.00850034	0.00855677	0.00855681	0.00855709	0.00855709	0.00871628	0.00857712	0.00985848	0.0248175	0.00859429	0.00859435	0.00859483	0.00859483	0.00886339	0.00862831	0.0109509	0.08354	0.00861932	0.0086194	0.00862001	0.00862001	0.00896501	0.00866262	0.0119159	0.899932	0.00863606	0.00863616	0.00863684	0.00863684	0.00903589	0.00868569	0.0128377	1	0.00864728	0.00864738	0.00864812	0.00864812	0.00908564	0.00870124	0.013784	1	0.00865479	0.00865486	0.00865536	0.00865536	0.0089539	0.00869107	0.0128777	1	0.00865984	0.00865988	0.00866022	0.00866022	0.00886294	0.00868422	0.0120073	1	0.00866323	0.00866325	0.00866349	0.00866349	0.00880068	0.00867962	0.0112261	1	0.00870434	0.00866552	0.00866568	0.00866568	0.00875832	0.00867652	0.010568	1	0.00873212	0.00870589	0.00869961	0.00870161	0.00862208	0.00864679	0.00962156	1	0.00875297	0.00873317	0.00872252	0.00872588	0.00853149	0.00862689	0.00894138	1	0.00876713	0.00875165	0.00873802	0.00874874	0.00847179	0.00861358	0.00848219	1	0.00877675	0.0087642	0.00874853	0.00876425	0.00843266	0.00860471	0.00818548	1	0.00878368	0.00877273	0.00875565	0.0087748	0.00840712	0.00859879	0.00799926	1	0.00876877	0.00878087	0.00876868	0.00878197	0.00822596	0.00862233	0.00622662	1	0.00875865	0.0087668	0.00876115	0.00876944	0.00816166	0.00865187	0.0055432	1	0.00875078	0.00875724	0.00875604	0.00876093	0.00812105	0.00867171	0.00525627	1	0.00874544	0.00875075	0.00875257	0.00875193	0.00809552	0.00868505	0.00514026	1	0.00874182	0.00874635	0.00875022	0.00874584	0.0080795	0.00869404	0.00509408	1	0.00873918	0.00874337	0.00874862	0.0087417	0.00806947	0.0087001	0.00507581	1	0.00873739	0.00874019	0.00874345	0.0087389	0.00814344	0.00869031	0.00570473	1	0.00873618	0.00873803	0.00873995	0.008737	0.0081903	0.00868371	0.00599055	1	0.00873535	0.00873656	0.00873758	0.00873571	0.00822011	0.00867927	0.00612512	1	0.00873479	0.00873557	0.00873598	0.00873485	0.00823914	0.00867628	0.0061895	1	0.00873441	0.00873491	0.00873489	0.00873426	0.0082513	0.00867428	0.00622055	1	0.00873416	0.00873445	0.00873415	0.00873386	0.00825909	0.00867293	0.00623558	1	0.00873399	0.00873414	0.00873366	0.00873359	0.00826408	0.00867202	0.00624286	1	0.00873387	0.00873393	0.00873332	0.0087334	0.00826728	0.00867141	0.0062464	1	0.00873379	0.00873379	0.00873309	0.00873328	0.00826933	0.008671	0.00624811	1	0.00873374	0.0087337	0.00873293	0.0087332	0.00827064	0.00867072	0.00624894	1	0.0087337	0.00873364	0.00873283	0.00873314	0.00827149	0.00867054	0.00624935	1	0.00873368	0.00873359	0.00873276	0.00873311	0.00827203	0.00867041	0.00624955	1	0.00873366	0.00873357	0.00873272	0.00873308	0.00827238	0.00867033	0.00624964	1	0.00873365	0.00873355	0.00873268	0.00873306	0.0082726	0.00867027	0.00624969	1	0.00873364	0.00873353	0.00873266	0.00873305	0.00827274	0.00867024	0.00624971	1	0.00873363	0.00873352	0.00873264	0.00873304	0.00827283	0.00867021	0.00624972	1	0.00873363	0.00873352	0.00873263	0.00873303	0.00827289	0.00867019	0.00624973	1	0.00873363	0.00873351	0.00873262	0.00873303	0.00827293	0.00867018	0.00624973	1	0.00873363	0.00873351	0.00873262	0.00873302	0.00827296	0.00867018	0.00624973	1	0.00873363	0.00873351	0.00873262	0.00873302	0.00827297	0.00867017	0.00624973	1	0	0	0	0	0	0	0	0	0.00443092	0.00443092	0.00443092	0.00443092	0.00443092	0.00443092	0.00443092	0.00443092	0.00368106	0.00368106	0.00368106	0.00368106	0.00368106	0.00368106	0.00368106	0.00368106	0.00379843	0.00379843	0.00379843	0.00379843	0.00379843	0.00379843	0.00379843	0.00379843	0.00377686	0.00377686	0.00377686	0.00377686	0.00377686	0.00377686	0.00377686	0.00377686	0.00378027	0.00378027	0.00378027	0.00378027	0.00378027	0.00378027	0.00378027	0.00378027	0.00377973	0.00377973	0.00377973	0.00377973	0.00377973	0.00377973	0.00377973	0.00377973	0.00377981	0.00377981	0.00377981	0.00377981	0.00377981	0.00377981	0.00377981	0.00377981	0.0037798	0.0037798	0.0037798	0.0037798	0.0037798	0.0037798	0.0037798	0.0037798	0.0037798	0.0037798	0.0037798	0.0037798	0.0037798	0.0037798	0.0037798	0.0037798	0.00378181	0.00387298	0.00626305	0.00378129	0.00381399	0.00378128	0.00378129	0.00378135	0.00378149	0.00385791	0.00564606	0.00378105	0.00380854	0.00378105	0.00378105	0.0037811	0.00378154	0.00386034	0.00579347	0.00378109	0.00380941	0.00378109	0.00378109	0.00378114	0.0
[truncated: 92,484 more chars]
