# Supplementary material for: The Importance of Lateral Connections in the Parietal Cortex for Generating Motor Plans
Source: PLoS One. 2015 Aug 7;10(8):e0134669. doi: 10.1371/journal.pone.0134669 (PMC4529220; doi:10.1371/journal.pone.0134669)
Supplement: S1 Dataset — The complete dataset utilized in the data-dependent figures. (ZIP) [file pone.0134669.s001.zip › Champion_Data/Evolved_Flash_Task/TS_5/lat_3_2to4_9T84/ppc_lat_input.txt]

0	0	0	0	0	0	0	0	0.0159404	0.0159404	0.0159404	0.0159404	0.0159404	0.0159404	0.0159404	0.0159404	0.017716	0.017716	0.017716	0.017716	0.017716	0.017716	0.017716	0.017716	0.0179256	0.0179256	0.0179256	0.0179256	0.0179256	0.0179256	0.0179256	0.0179256	0.0179491	0.0179491	0.0179491	0.0179491	0.0179491	0.0179491	0.0179491	0.0179491	0.0179519	0.0179519	0.0179519	0.0179519	0.0179519	0.0179519	0.0179519	0.0179519	0.0179522	0.0179522	0.0179522	0.0179522	0.0179522	0.0179522	0.0179522	0.0179522	0.0179523	0.0179523	0.0179523	0.0179523	0.0179523	0.0179523	0.0179523	0.0179523	0.0179523	0.0179523	0.0179523	0.0179523	0.0179523	0.0179523	0.0179523	0.0179523	0.0179523	0.0179523	0.0179523	0.0179523	0.0179523	0.0179523	0.0179523	0.0179523	0.0206954	0.0179958	0.0179531	0.0179958	0.017953	0.0179531	0.017953	0.017953	0.0210745	0.018001	0.0179532	0.018001	0.017953	0.0179532	0.017953	0.017953	0.0211275	0.0180016	0.0179532	0.0180016	0.0179531	0.0179532	0.0179531	0.0179531	0.0211348	0.0180017	0.0179532	0.0180017	0.0179531	0.0179532	0.0179531	0.0179531	0.0211359	0.0180017	0.0179532	0.0180017	0.0179531	0.0179532	0.0179531	0.0179531	0.0183355	0.0179588	0.0179531	0.0179588	0.0179531	0.0179531	0.0179531	0.0179531	0.0179986	0.0179537	0.0179531	0.0179537	0.0179531	0.0179531	0.0179531	0.0179531	0.0179585	0.0179531	0.0179531	0.0179531	0.0179531	0.0179531	0.0179531	0.0179531	0.017941	0.0179531	0.0179531	0.0179531	0.0179531	0.0179531	0.0179531	0.0179543	0.0179389	0.0179404	0.0179536	0.0179404	0.0179543	0.0179536	0.0179543	0.0179546	0.0178102	0.0179389	0.0179537	0.0179389	0.0179545	0.0179537	0.0179545	0.0179546	0.017795	0.0179387	0.0179537	0.0178102	0.0179545	0.0179537	0.0179545	0.0179546	0.0177933	0.0179387	0.0179537	0.017795	0.0179545	0.0179537	0.0179545	0.0179546	0.017097	0.0179387	0.0179537	0.0177933	0.0179545	0.0179537	0.0179545	0.0179546	0.0170244	0.0178674	0.0179543	0.017793	0.0179546	0.0179543	0.0179546	0.017954	0.0134291	0.0178652	0.0179541	0.0177993	0.017954	0.0179541	0.017954	0.0179539	0.01316	0.017865	0.0179541	0.0178001	0.0179539	0.0179541	0.0179539	0.0179538	0.0131365	0.0178649	0.0179541	0.0178642	0.0179539	0.0179541	0.0179539	0.0179538	0.0131345	0.0178649	0.0179541	0.0178718	0.0179539	0.0179541	0.0179539	0.0179538	0.0133993	0.0178649	0.0179541	0.0178727	0.0179539	0.0179541	0.0179539	0.0179538	0.0134229	0.0179006	0.0179538	0.0178728	0.0179538	0.0179538	0.0179538	0.0179538	0.0151124	0.0179048	0.0179537	0.0178728	0.0179538	0.0179537	0.0179538	0.0179538	0.0152826	0.0179053	0.0179537	0.0178728	0.0179538	0.0179537	0.0179538	0.0179538	0.0152998	0.0179053	0.0179537	0.0178728	0.0179538	0.0179537	0.0179538	0.0179538	0.0153016	0.0179053	0.0179537	0.0178728	0.0179538	0.0179537	0.0179538	0.0179538	0.0153017	0.0179053	0.0179537	0.0178728	0.0179538	0.0179537	0.0179538	0.0179538	0.0153018	0.0179053	0.0179537	0.0178728	0.0179538	0.0179537	0.0179538	0.0179538	0.0153018	0.0179053	0.0179537	0.0178728	0.0179538	0.0179537	0.0179538	0.0179538	0.0153018	0.0179053	0.0179537	0.0178728	0.0179538	0.0179537	0.0179538	0.0179538	0.0153018	0.0179053	0.0179537	0.0178728	0.0179538	0.0179537	0.0179538	0.0179538	0.0153018	0.0179053	0.0179537	0.0178728	0.0179538	0.0179537	0.0179538	0.0179538	0.0153018	0.0179053	0.0179537	0.0178728	0.0179538	0.0179537	0.0179538	0.0179538	0.0153018	0.0179053	0.0179537	0.0178728	0.0179538	0.0179537	0.0179538	0.0179538	0.0153018	0.0179053	0.0179537	0.0178728	0.0179538	0.0179537	0.0179538	0.0179538	0.0153018	0.0179053	0.0179537	0.0178728	0.0179538	0.0179537	0.0179538	0.0179538	0.0153018	0.0179053	0.0179537	0.0178728	0.0179538	0.0179537	0.0179538	0.0179538	0.0153018	0.0179053	0.0179537	0.0178728	0.0179538	0.0179537	0.0179538	0.0179538	0.0153018	0.0179053	0.0179537	0.0178728	0.0179538	0.0179537	0.0179538	0.0179538	0.0153018	0.0179053	0.0179537	0.0178728	0.0179538	0.0179537	0.0179538	0.0179538	0.0153018	0.0179053	0.0179537	0.0178728	0.0179538	0.0179537	0.0179538	0.0179538	0	0	0	0	0	0	0	0	0.0338494	0.0338494	0.0338494	0.0338494	0.0338494	0.0338494	0.0338494	0.0338494	0.0423562	0.0423562	0.0423562	0.0423562	0.0423562	0.0423562	0.0423562	0.0423562	0.0448092	0.0448092	0.0448092	0.0448092	0.0448092	0.0448092	0.0448092	0.0448092	0.0455069	0.0455069	0.0455069	0.0455069	0.0455069	0.0455069	0.0455069	0.0455069	0.0457175	0.0457175	0.0457175	0.0457175	0.0457175	0.0457175	0.0457175	0.0457175	0.0457812	0.0457812	0.0457812	0.0457812	0.0457812	0.0457812	0.0457812	0.0457812	0.0458006	0.0458006	0.0458006	0.0458006	0.0458006	0.0458006	0.0458006	0.0458006	0.0458064	0.0458064	0.0458064	0.0458064	0.0458064	0.0458064	0.0458064	0.0458064	0.0458082	0.0458082	0.0458082	0.0458082	0.0458082	0.0458082	0.0458082	0.0458082	0.0757933	0.0462222	0.0458274	0.0469354	0.0458266	0.0458329	0.0458267	0.0458266	0.0923339	0.0463489	0.0458332	0.0472867	0.0458322	0.0458405	0.0458323	0.0458322	0.102936	0.0463878	0.045835	0.0473967	0.0458339	0.0458427	0.045834	0.0458339	0.110353	0.0463997	0.0458355	0.0474312	0.0458344	0.0458434	0.0458346	0.0458344	0.115854	0.0464034	0.0458357	0.047442	0.0458346	0.0458437	0.0458347	0.0458346	0.0727882	0.0460074	0.045835	0.0463247	0.0458346	0.0458374	0.0458347	0.0458346	0.0547771	0.0458871	0.0458347	0.0459835	0.0458346	0.0458355	0.0458346	0.0458346	0.0486278	0.0458505	0.0458347	0.0458798	0.0458346	0.0458349	0.0458346	0.0458346	0.0465041	0.0458394	0.0458346	0.0458483	0.0458346	0.0458347	0.0458346	0.0458684	0.0458553	0.0456541	0.0458578	0.0455108	0.0458684	0.0458347	0.045867	0.0458805	0.0437344	0.0455981	0.0458648	0.0454093	0.0458787	0.0458346	0.0458769	0.0458842	0.0431248	0.0455812	0.0458669	0.0436055	0.0458818	0.0458346	0.0458798	0.0458853	0.0429511	0.0455762	0.0458676	0.043088	0.0458827	0.0458346	0.0458807	0.0458857	0.0379281	0.0455746	0.0458678	0.0429407	0.045883	0.0458346	0.045881	0.0458859	0.0367601	0.0450112	0.0458789	0.0428988	0.0458851	0.0458578	0.0458844	0.0458691	0.0157553	0.044933	0.0458708	0.0430412	0.0458688	0.0458648	0.0458692	0.0458631	0.0140028	0.0449098	0.0458683	0.0430818	0.0458639	0.0458669	0.0458646	0.0458613	0.0138406	0.0449029	0.0458675	0.043961	0.0458624	0.0458676	0.0458632	0.0458607	0.0138257	0.0449008	0.0458673	0.0442176	0.0458619	0.0458678	0.0458627	0.0458605	0.014706	0.0449002	0.0458672	0.0442927	0.0458618	0.0458678	0.0458626	0.0458604	0.0147922	0.04518	0.0458617	0.0443147	0.0458607	0.0458563	0.0458609	0.0458604	0.0225283	0.0452637	0.04586	0.0443212	0.0458604	0.0458527	0.0458604	0.0458604	0.023715	0.0452887	0.0458594	0.0443231	0.0458604	0.0458517	0.0458603	0.0458604	0.0239025	0.0452962	0.0458593	0.0443236	0.0458603	0.0458514	0.0458602	0.0458604	0.0239323	0.0452985	0.0458592	0.0443238	0.0458603	0.0458513	0.0458602	0.0458604	0.023937	0.0452992	0.0458592	0.0443238	0.0458603	0.0458512	0.0458602	0.0458604	0.0239377	0.0452994	0.0458592	0.0443239	0.0458603	0.0458512	0.0458602	0.0458604	0.0239379	0.0452994	0.0458592	0.0443239	0.0458603	0.0458512	0.0458602	0.0458604	0.0239379	0.0452995	0.0458592	0.0443239	0.0458603	0.0458512	0.0458602	0.0458604	0.0239379	0.0452995	0.0458592	0.0443239	0.0458603	0.0458512	0.0458602	0.0458604	0.0239379	0.0452995	0.0458592	0.0443239	0.0458603	0.0458512	0.0458602	0.0458604	0.0239379	0.0452995	0.0458592	0.0443239	0.0458603	0.0458512	0.0458602	0.0458604	0.0239379	0.0452995	0.0458592	0.0443239	0.0458603	0.0458512	0.0458602	0.0458604	0.0239379	0.0452995	0.0458592	0.0443239	0.0458603	0.0458512	0.0458602	0.0458604	0.0239379	0.0452995	0.0458592	0.0443239	0.0458603	0.0458512	0.0458602	0.0458604	0.0239379	0.0452995	0.0458592	0.0443239	0.0458603	0.0458512	0.0458602	0.0458604	0.0239379	0.0452995	0.0458592	0.0443239	0.0458603	0.0458512	0.0458602	0.0458604	0.0239379	0.0452995	0.0458592	0.0443239	0.0458603	0.0458512	0.0458602	0.0458604	0.0239379	0.0452995	0.0458592	0.0443239	0.0458603	0.0458512	0.0458602	0.0458604	0.0239379	0.0452995	0.0458592	0.0443239	0.0458603	0.0458512	0.0458602	0.0458604	0	0	0	0	0	0	0	0	0.0470119	0.0470119	0.0470119	0.0470119	0.0470119	0.0470119	0.0470119	0.0470119	0.0641804	0.0641804	0.0641804	0.0641804	0.0641804	0.0641804	0.0641804	0.0641804	0.0718978	0.0718978	0.0718978	0.0718978	0.0718978	0.0718978	0.0718978	0.0718978	0.0753017	0.0753017	0.0753017	0.0753017	0.0753017	0.0753017	0.0753017	0.0753017	0.0770148	0.0770148	0.0770148	0.0770148	0.0770148	0.0770148	0.0770148	0.0770148	0.0778915	0.0778915	0.0778915	0.0778915	0.0778915	0.0778915	0.0778915	0.0778915	0.078344	0.078344	0.078344	0.078344	0.078344	0.078344	0.078344	0.078344	0.0785785	0.0785785	0.0785785	0.0785785	0.0785785	0.0785785	0.0785785	0.0785785	0.0787004	0.0787004	0.0787004	0.0787004	0.0787004	0.0787004	0.0787004	0.0787004	0.229476	0.0804247	0.0789542	0.0909774	0.0789516	0.0791391	0.0789542	0.0789512	0.603478	0.081346	0.0790867	0.0986521	0.0790828	0.0793688	0.0790867	0.0790822	4.46642	0.0818424	0.0791559	0.103772	0.0791513	0.0794894	0.0791559	0.0791506	10.61	0.0821113	0.0791922	0.107333	0.0791872	0.0795527	0.0791922	0.0791864	10.61	0.0822572	0.0792112	0.109881	0.0792059	0.079586	0.0792112	0.0792051	10.61	0.0808283	0.0792181	0.0969956	0.0792153	0.0794145	0.0792181	0.079215	10.61	0.080069	0.0792218	0.0890899	0.0792202	0.0793246	0.0792218	0.0792201	10.61	0.0796683	0.0792237	0.0845593	0.0792228	0.0792775	0.0792237	0.0792228	10.61	0.0794577	0.0792246	0.0820668	0.0792242	0.0792528	0.0792246	0.0795796	10.61	0.0783686	0.0795222	0.0773295	0.0795804	0.078987	0.0795406	0.079786	10.61	0.0778066	0.0796787	0.0749462	0.0797679	0.0788485	0.0797068	0.0798948	10.61	0.0775183	0.0797611	0.0652321	0.0798668	0.0787764	0.0797943	0.0799523	10.61	0.0773708	0.0798046	0.0611713	0.0799189	0.0787388	0.0798405	0.0799827	10.61	0.0772953	0.0798275	0.0595491	0.0799465	0.0787193	0.0798648	0.0800022	10.61	0.0757403	0.0799143	0.0589131	0.0799825	0.0789611	0.079934	0.0798336	10.61	0.0754328	0.0798106	0.0599428	0.0798226	0.0792138	0.0798119	0.0797356	10.61	0.0752795	0.079756	0.0603527	0.0797383	0.0793462	0.0797475	0.079684	10.61	0.0752033	0.0797273	0.06436	0.0796939	0.0794156	0.0797136	0.0796568	10.61	0.0751655	0.0797121	0.0660889	0.0796705	0.079452	0.0796957	0.0796425	10.61	0.0751467	0.0797041	0.0668491	0.0796582	0.0794712	0.0796863	0.0796333	10.61	0.0758859	0.0796627	0.0671861	0.0796412	0.0793543	0.0796533	0.0796284	10.61	0.0762575	0.0796408	0.067336	0.0796321	0.079293	0.0796359	0.0796257	10.61	0.076445	0.0796293	0.0674028	0.0796274	0.079261	0.0796267	0.0796244	10.61	0.0765398	0.0796233	0.0674325	0.0796249	0.0792441	0.0796219	0.0796237	10.61	0.0765877	0.0796201	0.0674458	0.0796236	0.0792354	0.0796194	0.0796233	10.61	0.076612	0.0796185	0.0674517	0.0796229	0.0792308	0.079618	0.0796231	10.61	0.0766243	0.0796176	0.0674544	0.0796225	0.0792284	0.0796173	0.079623	10.61	0.0766305	0.0796171	0.0674556	0.0796223	0.0792271	0.0796169	0.0796229	10.61	0.0766337	0.0796169	0.0674561	0.0796222	0.0792264	0.0796167	0.0796229	10.61	0.0766352	0.0796167	0.0674563	0.0796222	0.0792261	0.0796166	0.0796229	10.61	0.0766361	0.0796167	0.0674564	0.0796222	0.0792259	0.0796166	0.0796229	10.61	0.0766365	0.0796166	0.0674565	0.0796222	0.0792258	0.0796166	0.0796229	10.61	0.0766367	0.0796166	0.0674565	0.0796222	0.0792258	0.0796166	0.0796229	10.61	0.0766368	0.0796166	0.0674565	0.0796222	0.0792258	0.0796166	0.0796229	10.61	0.0766369	0.0796166	0.0674565	0.0796222	0.0792258	0.0796166	0.0796229	10.61	0.0766369	0.0796166	0.0674565	0.0796222	0.0792258	0.0796166	0.0796229	10.61	0.0766369	0.0796166	0.0674565	0.0796222	0.0792258	0.0796166	0.0796229	10.61	0.0766369	0.0796166	0.0674565	0.0796222	0.0792258	0.0796166	0.0796229	10.61	0.0766369	0.0796166	0.0674565	0.0796222	0.0792258	0.0796166	0.0796229	10.61	0.0766369	0.0796166	0.0674565	0.0796222	0.0792258	0.0796166	0.0796229	0	0	0	0	0	0	0	0	-0.0061602	-0.0061602	-0.0061602	-0.0061602	-0.0061602	-0.0061602	-0.0061602	-0.0061602	-0.00591377	-0.00591377	-0.00591377	-0.00591377	-0.00591377	-0.00591377	-0.00591377	-0.00591377	-0.00592344	-0.00592344	-0.00592344	-0.00592344	-0.00592344	-0.00592344	-0.00592344	-0.00592344	-0.00582194	-0.00582194	-0.00582194	-0.00582194	-0.00582194	-0.00582194	-0.00582194	-0.00582194	-0.00582586	-0.00582586	-0.00582586	-0.00582586	-0.00582586	-0.00582586	-0.00582586	-0.00582586	-0.0058257	-0.0058257	-0.0058257	-0.0058257	-0.0058257	-0.0058257	-0.0058257	-0.0058257	-0.00582571	-0.00582571	-0.00582571	-0.00582571	-0.00582571	-0.00582571	-0.00582571	-0.00582571	-0.00582571	-0.00582571	-0.00582571	-0.00582571	-0.00582571	-0.00582571	-0.00582571	-0.00582571	-0.00582571	-0.00582571	-0.00582571	-0.00582571	-0.00582571	-0.00582571	-0.00582571	-0.00582571	-0.023324	-0.00601852	-0.00587638	-0.00972989	-0.00587619	-0.00601852	-0.00587839	-0.00587609	-0.020798	-0.00601083	-0.0058744	-0.009482	-0.00587422	-0.00601083	-0.00587634	-0.00587413	-0.0211453	-0.00601113	-0.00587448	-0.00949756	-0.0058743	-0.00601113	-0.00587642	-0.00587421	-0.0210972	-0.00601112	-0.00587448	-0.00949656	-0.0058743	-0.00601112	-0.00587641	-0.00587421	-0.0211038	-0.00601113	-0.00587448	-0.00949663	-0.0058743	-0.00601113	-0.00587641	-0.00587421	-0.00531007	-0.00586887	-0.00587419	-0.00573483	-0.0058742	-0.00586887	-0.00587411	-0.0058742	-0.0058962	-0.00587441	-0.0058742	-0.00587963	-0.0058742	-0.00587441	-0.00587421	-0.0058742	-0.00587334	-0.00587419	-0.0058742	-0.00587399	-0.0058742	-0.00587419	-0.0058742	-0.0058742	-0.00575858	-0.0058742	-0.0058742	-0.0058742	-0.0058742	-0.0058742	-0.0058742	-0.00597016	-0.00576296	-0.00575855	-0.00596309	-0.00503537	-0.00597016	-0.00569669	-0.00594779	-0.00597077	-0.00414315	-0.00576297	-0.00595957	-0.00506346	-0.00596636	-0.00570339	-0.00594489	-0.00597074	-0.00418792	-0.00576279	-0.0059597	-0.00416242	-0.00596652	-0.00570314	-0.00594501	-0.00597074	-0.00418667	-0.0057628	-0.0059597	-0.00418739	-0.00596652	-0.00570315	-0.005945	-0.00597074	-0.00376568	-0.00576279	-0.0059597	-0.00418669	-0.00596652	-0.00570315	-0.005945	-0.00597234	-0.00381401	-0.0057009	-0.00597225	-0.00418671	-0.00597237	-0.00570315	-0.00596875	-0.00592409	-0.00038021	-0.00576023	-0.00592708	-0.00452228	-0.00592394	-0.00579133	-0.00593077	-0.00592385	-0.000459019	-0.00575796	-0.00592886	-0.00451223	-0.00592584	-0.00578795	-0.00593226	-0.00592385	-0.000458778	-0.00575805	-0.00592879	-0.00497652	-0.00592577	-0.00578807	-0.0059322	-0.00592385	-0.000458779	-0.00575805	-0.0059288	-0.00496122	-0.00592576	-0.00578807	-0.00593221	-0.00592385	-0.000483812	-0.00575805	-0.0059288	-0.00496173	-0.00592576	-0.00578807	-0.00593221	-0.00592306	-0.000483731	-0.00578922	-0.00592256	-0.00496171	-0.00592287	-0.00578807	-0.00592039	-0.00592309	-0.00153258	-0.00578802	-0.00592281	-0.00496171	-0.00592298	-0.00578807	-0.00592086	-0.00592307	-0.00152193	-0.00578807	-0.00592279	-0.00496171	-0.00592298	-0.00578807	-0.00592084	-0.00592307	-0.00152204	-0.00578807	-0.00592279	-0.00496171	-0.00592298	-0.00578807	-0.00592084	-0.00592307	-0.00152203	-0.00578807	-0.00592279	-0.00496171	-0.00592298	-0.00578807	-0.00592084	-0.00592307	-0.00152203	-0.00578807	-0.00592279	-0.00496171	-0.00592298	-0.00578807	-0.00592084	-0.00592307	-0.00152203	-0.00578807	-0.00592279	-0.00496171	-0.00592298	-0.00578807	-0.00592084	-0.00592307	-0.00152203	-0.00578807	-0.00592279	-0.00496171	-0.00592298	-0.00578807	-0.00592084	-0.00592307	-0.00152203	-0.00578807	-0.00592279	-0.00496171	-0.00592298	-0.00578807	-0.00592084	-0.00592307	-0.00152203	-0.00578807	-0.00592279	-0.00496171	-0.00592298	-0.00578807	-0.00592084	-0.00592307	-0.00152203	-0.00578807	-0.00592279	-0.00496171	-0.00592298	-0.00578807	-0.00592084	-0.00592307	-0.00152203	-0.00578807	-0.00592279	-0.00496171	-0.00592298	-0.00578807	-0.00592084	-0.00592307	-0.00152203	-0.00578807	-0.00592279	-0.00496171	-0.00592298	-0.00578807	-0.00592084	-0.00592307	-0.00152203	-0.00578807	-0.00592279	-0.00496171	-0.00592298	-0.00578807	-0.00592084	-0.00592307	-0.00152203	-0.00578807	-0.00592279	-0.00496171	-0.00592298	-0.00578807	-0.00592084	-0.00592307	-0.00152203	-0.00578807	-0.00592279	-0.00496171	-0.00592298	-0.00578807	-0.00592084	-0.00592307	-0.00152203	-0.00578807	-0.00592279	-0.00496171	-0.00592298	-0.00578807	-0.00592084	-0.00592307	-0.00152203	-0.00578807	-0.00592279	-0.00496171	-0.00592298	-0.00578807	-0.00592084	-0.00592307	-0.00152203	-0.00578807	-0.00592279	-0.00496171	-0.00592298	-0.00578807	-0.00592084	-0.00592307	-0.00152203	-0.00578807	-0.00592279	-0.00496171	-0.00592298	-0.00578807	-0.00592084	-0.00592307	0	0	0	0	0	0	0	0	0.00818294	0.00818294	0.00818294	0.00818294	0.00818294	0.00818294	0.00818294	0.00818294	0.00863887	0.00863887	0.00863887	0.00863887	0.00863887	0.00863887	0.00863887	0.00863887	0.008665	0.008665	0.008665	0.008665	0.008665	0.008665	0.008665	0.008665	0.00835096	0.00835096	0.00835096	0.00835096	0.00835096	0.00835096	0.00835096	0.00835096	0.0083336	0.0083336	0.0083336	0.0083336	0.0083336	0.0083336	0.0083336	0.0083336	0.00833264	0.00833264	0.00833264	0.00833264	0.00833264	0.00833264	0.00833264	0.00833264	0.00833259	0.00833259	0.00833259	0.00833259	0.00833259	0.00833259	0.00833259	0.00833259	0.00833258	0.00833258	0.00833258	0.00833258	0.00833258	0.00833258	0.00833258	0.00833258	0.00833258	0.00833258	0.00833258	0.00833258	0.00833258	0.00833258	0.00833258	0.00833258	0.024808	0.00864744	0.00848888	0.024808	0.00848888	0.00978584	0.00850882	0.0084886	0.0276403	0.00866549	0.00849768	0.0276403	0.00849768	0.00988044	0.00851875	0.00849737	0.0281583	0.00866653	0.00849817	0.0281583	0.00849817	0.00988663	0.00851932	0.00849787	0.0282541	0.00866659	0.00849819	0.0282541	0.00849819	0.00988704	0.00851935	0.0084979	0.0282719	0.00866659	0.00849819	0.0282719	0.00849819	0.00988707	0.00851935	0.0084979	0.00968704	0.00850737	0.00849788	0.00968704	0.00849788	0.00857644	0.00849907	0.00849786	0.00856508	0.00849839	0.00849786	0.00856508	0.00849786	0.00850228	0.00849793	0.00849786	0.00850165	0.00849789	0.00849786	0.00850165	0.00849786	0.00849811	0.00849786	0.00849786	0.00840683	0.00849786	0.00849786	0.00849807	0.00849786	0.00849787	0.00849786	0.00879955	0.00840155	0.00840661	0.00879386	0.0061103	0.00879955	0.00743111	0.00866845	0.00882762	0.00549248	0.00840153	0.00881112	0.00601427	0.00881715	0.00737874	0.00867825	0.00882926	0.00538746	0.00840126	0.00881212	0.00540615	0.00881818	0.00737618	0.00867881	0.00882936	0.0053837	0.00840124	0.00881218	0.00538436	0.00881824	0.00737605	0.00867884	0.00882936	0.00598535	0.00840124	0.00881218	0.00538359	0.00881824	0.00737604	0.00867884	0.00883801	0.00604186	0.00849242	0.00883664	0.00538357	0.008837	0.00658506	0.00878753	0.00868569	0.00100752	0.00854355	0.00868807	0.00634962	0.00868529	0.00700531	0.00870691	0.00867201	0.00120582	0.00854643	0.00867953	0.00639043	0.00867656	0.00702486	0.00870225	0.00867122	0.00120741	0.0085466	0.00867903	0.00673979	0.00867605	0.00702577	0.00870198	0.00867118	0.00120743	0.00854661	0.00867901	0.00675542	0.00867602	0.00702582	0.00870197	0.00867117	0.00114497	0.00854661	0.00867901	0.00675613	0.00867602	0.00702582	0.00870197	0.00866693	0.0011445	0.0085006	0.00866698	0.00675615	0.00866681	0.00743577	0.00864799	0.00866668	0.0028045	0.00849801	0.00866628	0.00675616	0.00866628	0.007456	0.0086449	0.00866656	0.00283562	0.00849788	0.00866625	0.00675616	0.00866625	0.007457	0.00864472	0.00866655	0.00283621	0.00849786	0.00866624	0.00675616	0.00866624	0.00745705	0.00864472	0.00866655	0.00283621	0.00849786	0.00866624	0.00675616	0.00866624	0.00745705	0.00864471	0.00866655	0.00283621	0.00849786	0.00866624	0.00675616	0.00866624	0.00745705	0.00864471	0.00866655	0.00283621	0.00849786	0.00866624	0.00675616	0.00866624	0.00745705	0.00864471	0.00866655	0.00283621	0.00849786	0.00866624	0.00675616	0.00866624	0.00745705	0.00864471	0.00866655	0.00283621	0.00849786	0.00866624	0.00675616	0.00866624	0.00745705	0.00864471	0.00866655	0.00283621	0.00849786	0.00866624	0.00675616	0.00866624	0.00745705	0.00864471	0.00866655	0.00283621	0.00849786	0.00866624	0.00675616	0.00866624	0.00745705	0.00864471	0.00866655	0.00283621	0.00849786	0.00866624	0.00675616	0.00866624	0.00745705	0.00864471	0.00866655	0.00283621	0.00849786	0.00866624	0.00675616	0.00866624	0.00745705	0.00864471	0.00866655	0.00283621	0.00849786	0.00866624	0.00675616	0.00866624	0.00745705	0.00864471	0.00866655	0.00283621	0.00849786	0.00866624	0.00675616	0.00866624	0.00745705	0.00864471	0.00866655	0.00283621	0.00849786	0.00866624	0.00675616	0.00866624	0.00745705	0.00864471	0.00866655	0.00283621	0.00849786	0.00866624	0.00675616	0.00866624	0.00745705	0.00864471	0.00866655	0.00283621	0.00849786	0.00866624	0.00675616	0.00866624	0.00745705	0.00864471	0.00866655	0.00283621	0.00849786	0.00866624	0.00675616	0.00866624	0.00745705	0.00864471	0.00866655	0.00283621	0.00849786	0.00866624	0.00675616	0.00866624	0.00745705	0.00864471	0.00866655	0	0	0	0	0	0	0	0	0.00850451	0.00850451	0.00850451	0.00850451	0.00850451	0.00850451	0.00850451	0.00850451	0.00899751	0.00899751	0.00899751	0.00899751	0.00899751	0.00899751	0.00899751	0.00899751	0.00902694	0.00902694	0.00902694	0.00902694	0.00902694	0.00902694	0.00902694	0.00902694	0.00860655	0.00860655	0.00860655	0.00860655	0.00860655	0.00860655	0.00860655	0.00860655	0.00858261	0.00858261	0.00858261	0.00858261	0.00858261	0.00858261	0.00858261	0.00858261	0.00858125	0.00858125	0.00858125	0.00858125	0.00858125	0.00858125	0.00858125	0.00858125	0.00858118	0.00858118	0.00858118	0.00858118	0.00858118	0.00858118	0.00858118	0.00858118	0.00858116	0.00858116	0.00858116	0.00858116	0.00858116	0.00858116	0.00858116	0.00858116	0.00858116	0.00858116	0.00858116	0.00858116	0.00858116	0.00858116	0.00858116	0.00858116	0.01455	0.00886508	0.00878926	0.0348501	0.00878955	0.01455	0.00886508	0.00878926	0.0151351	0.00888177	0.00880139	0.0413655	0.00880169	0.0151351	0.00888177	0.00880139	0.0151937	0.00888276	0.0088021	0.0431576	0.0088024	0.0151937	0.00888276	0.0088021	0.0151996	0.00888282	0.00880214	0.0436638	0.00880243	0.0151996	0.00888282	0.00880214	0.0152002	0.00888282	0.00880215	0.0438078	0.00880244	0.0152002	0.00888282	0.00880215	0.00918311	0.0088067	0.00880199	0.0110982	0.00880201	0.00918311	0.0088067	0.00880199	0.00882424	0.00880226	0.00880199	0.00893691	0.00880199	0.00882424	0.00880226	0.00880199	0.00880328	0.008802	0.00880198	0.00880986	0.00880198	0.00880328	0.008802	0.00880198	0.00889759	0.00880199	0.00880198	0.00880244	0.00880198	0.00880206	0.00880199	0.00920742	0.00890315	0.00889751	0.00921338	0.00575456	0.00920742	0.00639773	0.00889751	0.00923816	0.00640202	0.00890314	0.00923852	0.00563932	0.00923218	0.00629649	0.00890314	0.00924003	0.00629667	0.00890348	0.00924006	0.00626489	0.0092337	0.00629226	0.00890348	0.00924016	0.00629227	0.0089035	0.00924016	0.00629095	0.00923378	0.00629208	0.0089035	0.00924016	0.00765224	0.0089035	0.00924016	0.00629203	0.0092338	0.00629208	0.0089035	0.00925982	0.00767996	0.00908222	0.0092602	0.00629208	0.00925922	0.00330373	0.00908222	0.00905484	0.00331633	0.00904405	0.0090523	0.00778192	0.0090546	0.00380017	0.00904405	0.00904	0.00380049	0.00904176	0.00903985	0.00785916	0.00904234	0.00381273	0.00904176	0.00903911	0.00381274	0.00904162	0.0090391	0.00745779	0.0090416	0.00381305	0.00904162	0.00903906	0.00381305	0.00904162	0.00903906	0.00743797	0.00904156	0.00381305	0.00904162	0.00903906	0.00345702	0.00904162	0.00903906	0.007437	0.00904156	0.00381305	0.00904162	0.00902945	0.00344885	0.0089522	0.00902927	0.00743694	0.00902913	0.00526233	0.0089522	0.00902888	0.00524962	0.00894691	0.00902869	0.00743694	0.0090284	0.0053132	0.00894691	0.00902866	0.00531275	0.00894659	0.00902866	0.00743694	0.00902835	0.00531499	0.00894659	0.00902865	0.00531498	0.00894657	0.00902865	0.00743694	0.00902835	0.00531506	0.00894657	0.00902865	0.00531506	0.00894657	0.00902865	0.00743694	0.00902835	0.00531506	0.00894657	0.00902865	0.00531506	0.00894657	0.00902865	0.00743694	0.00902835	0.00531506	0.00894657	0.00902865	0.00531506	0.00894657	0.00902865	0.00743694	0.00902835	0.00531506	0.00894657	0.00902865	0.00531506	0.00894657	0.00902865	0.00743694	0.00902835	0.00531506	0.00894657	0.00902865	0.00531506	0.00894657	0.00902865	0.00743694	0.00902835	0.00531506	0.00894657	0.00902865	0.00531506	0.00894657	0.00902865	0.00743694	0.00902835	0.00531506	0.00894657	0.00902865	0.00531506	0.00894657	0.00902865	0.00743694	0.00902835	0.00531506	0.00894657	0.00902865	0.00531506	0.00894657	0.00902865	0.00743694	0.00902835	0.00531506	0.00894657	0.00902865	0.00531506	0.00894657	0.00902865	0.00743694	0.00902835	0.00531506	0.00894657	0.00902865	0.00531506	0.00894657	0.00902865	0.00743694	0.00902835	0.00531506	0.00894657	0.00902865	0.00531506	0.00894657	0.00902865	0.00743694	0.00902835	0.00531506	0.00894657	0.00902865	0.00531506	0.00894657	0.00902865	0.00743694	0.00902835	0.00531506	0.00894657	0.00902865	0.00531506	0.00894657	0.00902865	0.00743694	0.00902835	0.00531506	0.00894657	0.00902865	0.00531506	0.00894657	0.00902865	0.00743694	0.00902835	0.00531506	0.00894657	0.00902865	0.00531506	0.00894657	0.00902865	0.00743694	0.00902835	0.00531506	0.00894657	0.00902865	0.00531506	0.00894657	0.00902865	0.00743694	0.00902835	0.00531506	0.00894657	0.00902865	0	0	0	0	0	0	0	0	-0.0256133	-0.0256133	-0.0256133	-0.0256133	-0.0256133	-0.0256133	-0.0256133	-0.0256133	-0.0216135	-0.0216135	-0.0216135	-0.0216135	-0.0216135	-0.0216135	-0.0216135	-0.0216135	-0.0221944	-0.0221944	-0.0221944	-0.0221944	-0.0221944	-0.0221944	-0.0221944	-0.0221944	-0.0213034	-0.0213034	-0.0213034	-0.0213034	-0.0213034	-0.0213034	-0.0213034	-0.0213034	-0.0214297	-0.0214297	-0.0214297	-0.0214297	-0.0214297	-0.0214297	-0.0214297	-0.0214297	-0.0214117	-0.0214117	-0.0214117	-0.0214117	-0.0214117	-0.0214117	-0.0214117	-0.0214117	-0.0214143	-0.0214143	-0.0214143	-0.0214143	-0.0214143	-0.0214143	-0.0214143	-0.0214143	-0.0214139	-0.0214139	-0.0214139	-0.0214139	-0.0214139	-0.0214139	-0.0214139	-0.0214139	-0.021414	-0.021414	-0.021414	-0.021414	-0.021414	-0.021414	-0.021414	-0.021414	-0.0251522	-0.0218673	-0.0218152	-0.0638567	-0.021816	-0.0638567	-0.0222238	-0.021816	-0.0245367	-0.0218016	-0.0217573	-0.048272	-0.0217579	-0.048272	-0.0221048	-0.0217579	-0.024637	-0.0218111	-0.0217656	-0.0534997	-0.0217663	-0.0534997	-0.0221222	-0.0217663	-0.0246206	-0.0218097	-0.0217644	-0.0516864	-0.0217651	-0.0516864	-0.0221197	-0.0217651	-0.0246233	-0.0218099	-0.0217646	-0.0523084	-0.0217652	-0.0523084	-0.0221201	-0.0217652	-0.0213558	-0.0217579	-0.0217645	-0.0177727	-0.0217644	-0.0177727	-0.0217132	-0.0217644	-0.0218236	-0.0217654	-0.0217645	-0.0223483	-0.0217645	-0.0223483	-0.0217719	-0.0217645	-0.021756	-0.0217643	-0.0217645	-0.0216804	-0.0217645	-0.0216804	-0.0217634	-0.0217645	-0.022203	-0.0217645	-0.0217645	-0.0217766	-0.0217645	-0.0217766	-0.0217646	-0.0225378	-0.0221373	-0.0222018	-0.0225646	-0.0156446	-0.0225378	-0.0140709	-0.0215306	-0.022408	-0.0189833	-0.0221375	-0.0224452	-0.0162945	-0.0224226	-0.0148095	-0.021564	-0.0224273	-0.0193847	-0.0221469	-0.022463	-0.0197336	-0.0224397	-0.0147371	-0.0215592	-0.0224245	-0.0193332	-0.0221456	-0.0224603	-0.0192885	-0.0224371	-0.0147442	-0.0215599	-0.0224249	-0.0218806	-0.0221457	-0.0224608	-0.0193455	-0.0224376	-0.0147435	-0.0215598	-0.0224866	-0.0213011	-0.0224233	-0.0224833	-0.0193382	-0.0224853	-0.00273149	-0.021794	-0.0220884	-0.0168718	-0.0221605	-0.0220778	-0.0228077	-0.0220891	-0.00368161	-0.0218781	-0.0221545	-0.0187678	-0.0221992	-0.0221372	-0.022289	-0.0221472	-0.00365841	-0.0218659	-0.0221448	-0.0185332	-0.0221935	-0.0221285	-0.020281	-0.0221387	-0.00365898	-0.0218677	-0.0221462	-0.0185621	-0.0221943	-0.0221298	-0.020553	-0.02214	-0.00365897	-0.0218674	-0.022146	-0.0174473	-0.0221942	-0.0221296	-0.0205159	-0.0221398	-0.00365897	-0.0218674	-0.0221156	-0.0175768	-0.0220564	-0.0221185	-0.020521	-0.0221163	-0.00850252	-0.0217496	-0.0221201	-0.0197708	-0.0220766	-0.0221201	-0.0205203	-0.0221197	-0.00823315	-0.0217666	-0.0221192	-0.0194852	-0.0220736	-0.0221199	-0.0205204	-0.0221192	-0.0082479	-0.0217642	-0.0221193	-0.0195221	-0.0220741	-0.0221199	-0.0205203	-0.0221193	-0.00824709	-0.0217645	-0.0221193	-0.0195173	-0.022074	-0.0221199	-0.0205203	-0.0221193	-0.00824714	-0.0217645	-0.0221193	-0.019518	-0.022074	-0.0221199	-0.0205203	-0.0221193	-0.00824713	-0.0217645	-0.0221193	-0.0195179	-0.022074	-0.0221199	-0.0205203	-0.0221193	-0.00824713	-0.0217645	-0.0221193	-0.0195179	-0.022074	-0.0221199	-0.0205203	-0.0221193	-0.00824713	-0.0217645	-0.0221193	-0.0195179	-0.022074	-0.0221199	-0.0205203	-0.0221193	-0.00824713	-0.0217645	-0.0221193	-0.0195179	-0.022074	-0.0221199	-0.0205203	-0.0221193	-0.00824713	-0.0217645	-0.0221193	-0.0195179	-0.022074	-0.0221199	-0.0205203	-0.0221193	-0.00824713	-0.0217645	-0.0221193	-0.0195179	-0.022074	-0.0221199	-0.0205203	-0.0221193	-0.00824713	-0.0217645	-0.0221193	-0.0195179	-0.022074	-0.0221199	-0.0205203	-0.0221193	-0.00824713	-0.0217645	-0.0221193	-0.0195179	-0.022074	-0.0221199	-0.0205203	-0.0221193	-0.00824713	-0.0217645	-0.0221193	-0.0195179	-0.022074	-0.0221199	-0.0205203	-0.0221193	-0.00824713	-0.0217645	-0.0221193	-0.0195179	-0.022074	-0.0221199	-0.0205203	-0.0221193	-0.00824713	-0.0217645	-0.0221193	-0.0195179	-0.022074	-0.0221199	-0.0205203	-0.0221193	-0.00824713	-0.0217645	-0.0221193	-0.0195179	-0.022074	-0.0221199	-0.0205203	-0.0221193	-0.00824713	-0.0217645	-0.0221193	-0.0195179	-0.022074	-0.0221199	-0.0205203	-0.0221193	-0.00824713	-0.0217645	-0.0221193	-0.0195179	-0.022074	-0.0221199	-0.0205203	-0.0221193	-0.00824713	-0.0217645	-0.0221193	0	0	0	0	0	0	0	0	0.0270367	0.0270367	0.0270367	0.0270367	0.0270367	0.0270367	0.0270367	0.0270367	0.0323395	0.0323395	0.0323395	0.0323395	0.0323395	0.0323395	0.0323395	0.0323395	0.0334949	0.0334949	0.0334949	0.0334949	0.0334949	0.0334949	0.0334949	0.0334949	0.0331766	0.0331766	0.0331766	0.0331766	0.0331766	0.0331766	0.0331766	0.0331766	0.0331068	0.0331068	0.0331068	0.0331068	0.0331068	0.0331068	0.0331068	0.0331068	0.0330915	0.0330915	0.0330915	0.0330915	0.0330915	0.0330915	0.0330915	0.0330915	0.0330881	0.0330881	0.0330881	0.0330881	0.0330881	0.0330881	0.0330881	0.0330881	0.0330874	0.0330874	0.0330874	0.0330874	0.0330874	0.0330874	0.0330874	0.0330874	0.0330872	0.0330872	0.0330872	0.0330872	0.0330872	0.0330872	0.0330872	0.0330872	0.0341808	0.033386	0.0333729	0.0552152	0.0333735	0.131978	0.0341808	0.0333746	0.0344292	0.0334521	0.0334361	0.0638856	0.0334368	0.24987	0.0344292	0.0334381	0.0344858	0.0334667	0.0334501	0.067639	0.0334508	0.522181	0.0344858	0.0334522	0.0344987	0.03347	0.0334532	0.0693308	0.0334539	2.22356	0.0344987	0.0334553	0.0345017	0.0334707	0.0334539	0.0701068	0.0334547	6.10171	0.0345017	0.033456	0.0336869	0.0334578	0.0334541	0.0426331	0.0334542	6.10183	0.0336869	0.0334545	0.0335057	0.0334549	0.0334541	0.0355495	0.0334541	6.10183	0.0335057	0.0334542	0.0334655	0.0334543	0.0334541	0.0339214	0.0334541	6.10183	0.0334655	0.0334541	0.0338752	0.0334541	0.0334541	0.0335577	0.0334541	6.10183	0.0334566	0.0339999	0.0339672	0.0338726	0.0340249	0.0287018	0.0339999	6.10183	0.0327968	0.0340825	0.0325548	0.0339666	0.0341537	0.027793	0.034123	6.10183	0.0326538	0.0341012	0.0322518	0.0339878	0.0341829	0.0312507	0.0341508	6.10183	0.0326229	0.0341054	0.0321871	0.0339925	0.0341895	0.0319745	0.0341571	6.10183	0.0326163	0.0341063	0.0334824	0.0339936	0.0341909	0.0321281	0.0341585	6.10183	0.0326148	0.034179	0.0335614	0.0341294	0.0342007	0.0321608	0.0341922	6.10183	0.0322646	0.0339199	0.0322662	0.0339484	0.0339148	0.0347397	0.0339243	6.10183	0.0325111	0.0338811	0.0326873	0.0339078	0.0338507	0.0353377	0.0338641	6.10183	0.0325642	0.0338724	0.0327786	0.0338987	0.0338363	0.0333588	0.0338507	6.10183	0.0325757	0.0338705	0.0327984	0.0338966	0.0338331	0.0329246	0.0338477	6.10183	0.0325782	0.03387	0.032155	0.0338961	0.0338324	0.0328301	0.033847	6.10183	0.0325787	0.033834	0.0320183	0.0338286	0.0338276	0.0328096	0.0338303	6.10183	0.032755	0.0338259	0.0326337	0.0338135	0.0338265	0.0328051	0.0338265	6.10183	0.0327932	0.0338245	0.0327669	0.0338102	0.0338262	0.0328041	0.0338257	6.10183	0.0328015	0.0338242	0.0327958	0.0338094	0.0338262	0.0328039	0.0338255	6.10183	0.0328034	0.0338241	0.0328021	0.0338092	0.0338262	0.0328039	0.0338255	6.10183	0.0328038	0.0338241	0.0328035	0.0338092	0.0338262	0.0328039	0.0338255	6.10183	0.0328038	0.0338241	0.0328038	0.0338092	0.0338262	0.0328039	0.0338255	6.10183	0.0328039	0.0338241	0.0328039	0.0338092	0.0338262	0.0328039	0.0338255	6.10183	0.0328039	0.0338241	0.0328039	0.0338092	0.0338262	0.0328039	0.0338255	6.10183	0.0328039	0.0338241	0.0328039	0.0338092	0.0338262	0.0328039	0.0338255	6.10183	0.0328039	0.0338241	0.0328039	0.0338092	0.0338262	0.0328039	0.0338255	6.10183	0.0328039	0.0338241	0.0328039	0.0338092	0.0338262	0.0328039	0.0338255	6.10183	0.0328039	0.0338241	0.0328039	0.0338092	0.0338262	0.0328039	0.0338255	6.10183	0.0328039	0.0338241	0.0328039	0.0338092	0.0338262	0.0328039	0.0338255	6.10183	0.0328039	0.0338241	0.0328039	0.0338092	0.0338262	0.0328039	0.0338255	6.10183	0.0328039	0.0338241	0.0328039	0.0338092	0.0338262	0.0328039	0.0338255	6.10183	0.0328039	0.0338241	0.0328039	0.0338092	0.0338262	0.0328039	0.0338255	6.10183	0.0328039	0.0338241	0.0328039	0.0338092	0.0338262	0.0328039	0.0338255	6.10183	0.0328039	0.0338241	0.0328039	0.0338092	0.0338262	0.0328039	0.0338255	6.10183	0.0328039	0.0338241	0.0328039	0.0338092	0.0338262	0.0328039	0.0338255	6.10183	0.0328039	0.0338241	0	0	0	0	0	0	0	0	0.0254244	0.0254244	0.0254244	0.0254244	0.0254244	0.0254244	0.0254244	0.0254244	0.030088	0.030088	0.030088	0.030088	0.030088	0.030088	0.030088	0.030088	0.0310315	0.0310315	0.0310315	0.0310315	0.0310315	0.0310315	0.0310315	0.0310315	0.0310776	0.0310776	0.0310776	0.0310776	0.0310776	0.0310776	0.0310776	0.0310776	0.031087	0.031087	0.031087	0.031087	0.031087	0.031087	0.031087	0.031087	0.031089	0.031089	0.031089	0.031089	0.031089	0.031089	0.031089	0.031089	0.0310894	0.0310894	0.0310894	0.0310894	0.0310894	0.0310894	0.0310894	0.0310894	0.0310894	0.0310894	0.0310894	0.0310894	0.0310894	0.0310894	0.0310894	0.0310894	0.0310895	0.0310895	0.0310895	0.0310895	0.0310895	0.0310895	0.0310895	0.0310895	0.0312379	0.0311648	0.0311636	0.0359216	0.0311637	0.0909297	0.0317464	0.0311648	0.0312686	0.0311803	0.0311789	0.0370882	0.0311791	0.134381	0.0318848	0.0311803	0.031275	0.0311835	0.0311821	0.0373754	0.0311822	0.178052	0.031914	0.0311835	0.0312763	0.0311842	0.0311827	0.0374465	0.0311829	0.235651	0.0319201	0.0311842	0.0312766	0.0311843	0.0311829	0.0374641	0.031183	0.33925	0.0319214	0.0311843	0.0312022	0.0311832	0.0311829	0.0325067	0.0311829	0.233763	0.0313357	0.0311832	0.0311869	0.0311829	0.0311829	0.0314574	0.0311829	0.118265	0.0312145	0.0311829	0.0311837	0.0311829	0.0311829	0.0312396	0.0311829	0.0554374	0.0311894	0.0311829	0.0313075	0.0311829	0.0311829	0.0311946	0.0311829	0.0366115	0.0311842	0.0313231	0.0313331	0.0313073	0.0313304	0.0298702	0.0313231	0.0273709	0.0307978	0.0313291	0.0311141	0.0313331	0.031361	0.0296094	0.0313522	0.0257454	0.0307191	0.0313304	0.031069	0.0313384	0.0313673	0.0307611	0.0313582	0.0254696	0.0307031	0.0313306	0.0310598	0.0313395	0.0313687	0.0309965	0.0313595	0.0254231	0.0306998	0.0313307	0.0312818	0.0313398	0.0313689	0.0310449	0.0313597	0.0254153	0.0306992	0.0313614	0.0312655	0.031362	0.0313704	0.0310548	0.0313682	0.0034847	0.0300953	0.0312975	0.0311379	0.0313042	0.0312968	0.031733	0.0312996	0.00327408	0.0301622	0.0312945	0.0312236	0.0312922	0.0312815	0.0318758	0.0312854	0.0032695	0.0301755	0.0312938	0.0312413	0.0312898	0.0312783	0.0312761	0.0312825	0.0032694	0.0301782	0.0312937	0.0312449	0.0312892	0.0312777	0.0311522	0.0312819	0.0032694	0.0301787	0.0312937	0.0311337	0.0312891	0.0312776	0.0311267	0.0312818	0.0032694	0.0301789	0.0312784	0.0311107	0.0312781	0.0312769	0.0311214	0.0312776	0.00883753	0.0304801	0.0312752	0.031168	0.0312758	0.0312767	0.0311203	0.0312767	0.00917069	0.0305409	0.0312752	0.0311798	0.0312753	0.0312767	0.0311201	0.0312765	0.00919102	0.0305533	0.0312752	0.0311823	0.0312752	0.0312767	0.0311201	0.0312765	0.00919226	0.0305557	0.0312752	0.0311828	0.0312752	0.0312767	0.03112	0.0312765	0.00919234	0.0305562	0.0312752	0.0311829	0.0312752	0.0312767	0.03112	0.0312765	0.00919234	0.0305563	0.0312752	0.0311829	0.0312752	0.0312767	0.03112	0.0312765	0.00919234	0.0305564	0.0312752	0.0311829	0.0312752	0.0312767	0.03112	0.0312765	0.00919234	0.0305564	0.0312752	0.0311829	0.0312752	0.0312767	0.03112	0.0312765	0.00919234	0.0305564	0.0312752	0.0311829	0.0312752	0.0312767	0.03112	0.0312765	0.00919234	0.0305564	0.0312752	0.0311829	0.0312752	0.0312767	0.03112	0.0312765	0.00919234	0.0305564	0.0312752	0.0311829	0.0312752	0.0312767	0.03112	0.0312765	0.00919234	0.0305564	0.0312752	0.0311829	0.0312752	0.0312767	0.03112	0.0312765	0.00919234	0.0305564	0.0312752	0.0311829	0.0312752	0.0312767	0.03112	0.0312765	0.00919234	0.0305564	0.0312752	0.0311829	0.0312752	0.0312767	0.03112	0.0312765	0.00919234	0.0305564	0.0312752	0.0311829	0.0312752	0.0312767	0.03112	0.0312765	0.00919234	0.0305564	0.0312752	0.0311829	0.0312752	0.0312767	0.03112	0.0312765	0.00919234	0.0305564	0.0312752	0.0311829	0.0312752	0.0312767	0.03112	0.0312765	0.00919234	0.0305564	0.0312752	0.0311829	0.0312752	0.0312767	0.03112	0.0312765	0.00919234	0.0305564	0.0312752	0.0311829	0.0312752	0.0312767	0.03112	0.0312765	0.00919234	0.0305564	0.0312752	0	0	0	0	0	0	0	0	0.00287151	0.00287151	0.00287151	0.00287151	0.00287151	0.00287151	0.00287151	0.00287151	0.00292667	0.00292667	0.00292667	0.00292667	0.00292667	0.00292667	0.00292667	0.00292667	0.00292774	0.00292774	0.00292774	0.00292774	0.00292774	0.00292774	0.00292774	0.00292774	0.00292547	0.00292547	0.00292547	0.00292547	0.00292547	0.00292547	0.00292547	0.00292547	0.00292542	0.00292542	0.00292542	0.00292542	0.00292542	0.00292542	0.00292542	0.00292542	0.00292542	0.00292542	0.00292542	0.00292542	0.00292542	0.00292542	0.00292542	0.00292542	0.00292542	0.00292542	0.00292542	0.00292542	0.00292542	0.00292542	0.00292542	0.00292542	0.00292542	0.00292542	0.00292542	0.00292542	0.00292542	0.00292542	0.00292542	0.00292542	0.00292542	0.00292542	0.00292542	0.00292542	0.00292542	0.00292542	0.00292542	0.00292542	0.00292698	0.00292657	0.00292657	0.00299748	0.00292657	0.00484502	0.00295186	0.00292663	0.00292701	0.0029266	0.00292659	0.00299892	0.0029266	0.00490685	0.00295239	0.00292664	0.00292701	0.0029266	0.00292659	0.00299895	0.0029266	0.00490886	0.00295239	0.00292664	0.00292701	0.0029266	0.00292659	0.00299895	0.0029266	0.00490893	0.00295239	0.00292664	0.00292701	0.0029266	0.00292659	0.00299895	0.0029266	0.00490892	0.00295239	0.00292664	0.0029266	0.00292659	0.00292659	0.00292799	0.00292659	0.00296529	0.00292709	0.00292659	0.00292659	0.00292659	0.00292659	0.00292663	0.00292659	0.00292734	0.0029266	0.00292659	0.00292659	0.00292659	0.00292659	0.00292659	0.00292659	0.0029266	0.00292659	0.00292659	0.00292867	0.00292659	0.00292659	0.00292659	0.00292659	0.00292659	0.00292659	0.00292875	0.0029287	0.00292867	0.00292887	0.00290562	0.00292875	0.00279192	0.00291496	0.00292811	0.00292663	0.0029287	0.00292891	0.00290522	0.00292879	0.00278943	0.00291473	0.0029281	0.00292659	0.0029287	0.00292891	0.00292618	0.00292879	0.00278938	0.00291472	0.0029281	0.00292659	0.0029287	0.00292891	0.00292659	0.00292879	0.00278938	0.00291472	0.0029281	0.00292875	0.0029287	0.00292891	0.00292659	0.00292879	0.00278938	0.00291472	0.00292888	0.00292776	0.00292891	0.00292893	0.00292659	0.00292892	0.00106438	0.00287867	0.00292782	0.00292706	0.00292788	0.00292779	0.00293713	0.00292784	0.0010774	0.00288372	0.00292807	0.00292808	0.00292786	0.00292777	0.00293734	0.00292782	0.0010775	0.00288381	0.00292807	0.0029281	0.00292786	0.00292777	0.0029268	0.00292782	0.0010775	0.00288382	0.00292807	0.0029281	0.00292786	0.00292777	0.0029266	0.00292782	0.0010775	0.00288382	0.00292807	0.00292702	0.00292786	0.00292777	0.00292659	0.00292782	0.0010775	0.00288382	0.00292767	0.002927	0.00292776	0.00292776	0.00292659	0.00292776	0.00174482	0.00290182	0.00292768	0.00292734	0.00292775	0.00292776	0.00292659	0.00292776	0.00175257	0.00290217	0.00292771	0.00292734	0.00292775	0.00292776	0.00292659	0.00292776	0.00175266	0.00290217	0.00292771	0.00292734	0.00292775	0.00292776	0.00292659	0.00292776	0.00175266	0.00290217	0.00292771	0.00292734	0.00292775	0.00292776	0.00292659	0.00292776	0.00175266	0.00290217	0.00292771	0.00292734	0.00292775	0.00292776	0.00292659	0.00292776	0.00175266	0.00290217	0.00292771	0.00292734	0.00292775	0.00292776	0.00292659	0.00292776	0.00175266	0.00290217	0.00292771	0.00292734	0.00292775	0.00292776	0.00292659	0.00292776	0.00175266	0.00290217	0.00292771	0.00292734	0.00292775	0.00292776	0.00292659	0.00292776	0.00175266	0.00290217	0.00292771	0.00292734	0.00292775	0.00292776	0.00292659	0.00292776	0.00175266	0.00290217	0.00292771	0.00292734	0.00292775	0.00292776	0.00292659	0.00292776	0.00175266	0.00290217	0.00292771	0.00292734	0.00292775	0.00292776	0.00292659	0.00292776	0.00175266	0.00290217	0.00292771	0.00292734	0.00292775	0.00292776	0.00292659	0.00292776	0.00175266	0.00290217	0.00292771	0.00292734	0.00292775	0.00292776	0.00292659	0.00292776	0.00175266	0.00290217	0.00292771	0.00292734	0.00292775	0.00292776	0.00292659	0.00292776	0.00175266	0.00290217	0.00292771	0.00292734	0.00292775	0.00292776	0.00292659	0.00292776	0.00175266	0.00290217	0.00292771	0.00292734	0.00292775	0.00292776	0.00292659	0.00292776	0.00175266	0.00290217	0.00292771	0.00292734	0.00292775	0.00292776	0.00292659	0.00292776	0.00175266	0.00290217	0.00292771	0.00292734	0.00292775	0.00292776	0.00292659	0.00292776	0.00175266	0.00290217	0.00292771	0.00292734	0.00292775	0.00292776	0.00292659	0.00292776	0.00175266	0.00290217	0.00292771	0	0	0	0	0	0	0	0	-0.0466177	-0.0466177	-0.0466177	-0.0466177	-0.0466177	-0.0466177	-0.0466177	-0.0466177	-0.0342218	-0.0342218	-0.0342218	-0.0342218	-0.0342218	-0.0342218	-0.0342218	-0.0342218	-0.0371548	-0.0371548	-0.0371548	-0.0371548	-0.0371548	-0.0371548	-0.0371548	-0.0371548	-0.0364362	-0.0364362	-0.0364362	-0.0364362	-0.0364362	-0.0364362	-0.0364362	-0.0364362	-0.0366103	-0.0366103	-0.0366103	-0.0366103	-0.0366103	-0.0366103	-0.0366103	-0.0366103	-0.0365681	-0.0365681	-0.0365681	-0.0365681	-0.0365681	-0.0365681	-0.0365681	-0.0365681	-0.0365783	-0.0365783	-0.0365783	-0.0365783	-0.0365783	-0.0365783	-0.0365783	-0.0365783	-0.0365758	-0.0365758	-0.0365758	-0.0365758	-0.0365758	-0.0365758	-0.0365758	-0.0365758	-0.0365764	-0.0365764	-0.0365764	-0.0365764	-0.0365764	-0.0365764	-0.0365764	-0.0365764	-0.0365778	-0.0365777	-0.0365777	-0.0366651	-0.0365777	-0.042175	-0.0366651	-0.0365778	-0.0365775	-0.0365774	-0.0365774	-0.0366435	-0.0365774	-0.0406382	-0.0366435	-0.0365775	-0.0365776	-0.0365774	-0.0365774	-0.0366488	-0.0365774	-0.0410544	-0.0366488	-0.0365776	-0.0365776	-0.0365774	-0.0365774	-0.0366474	-0.0365774	-0.0409412	-0.0366474	-0.0365776	-0.0365776	-0.0365774	-0.0365774	-0.0366478	-0.0365774	-0.040972	-0.0366478	-0.0365776	-0.0365774	-0.0365774	-0.0365774	-0.0365604	-0.0365774	-0.0355266	-0.0365604	-0.0365774	-0.0365774	-0.0365774	-0.0365774	-0.0365815	-0.0365774	-0.0368333	-0.0365815	-0.0365774	-0.0365774	-0.0365774	-0.0365774	-0.0365764	-0.0365774	-0.0365154	-0.0365764	-0.0365774	-0.03658	-0.0365774	-0.0365774	-0.0365777	-0.0365774	-0.0365925	-0.0365777	-0.03658	-0.0365794	-0.03658	-0.0365802	-0.0365515	-0.03658	-0.0362858	-0.0365515	-0.0365779	-0.0365781	-0.0365794	-0.0365795	-0.0365579	-0.0365794	-0.0363597	-0.0365579	-0.0365784	-0.0365784	-0.0365795	-0.0365797	-0.0365833	-0.0365795	-0.0363418	-0.0365563	-0.0365783	-0.0365783	-0.0365795	-0.0365797	-0.0365771	-0.0365795	-0.0363461	-0.0365567	-0.0365784	-0.0365799	-0.0365795	-0.0365797	-0.0365786	-0.0365795	-0.0363451	-0.0365566	-0.0365799	-0.0365782	-0.0365797	-0.0365797	-0.0365783	-0.0365797	-0.0275518	-0.0364111	-0.0365782	-0.0365784	-0.0365784	-0.0365783	-0.0365913	-0.0365784	-0.0293237	-0.0364591	-0.0365791	-0.036579	-0.0365786	-0.0365786	-0.0365881	-0.0365786	-0.0289809	-0.0364475	-0.0365789	-0.0365789	-0.0365786	-0.0365785	-0.0365754	-0.0365786	-0.0290469	-0.0364503	-0.0365789	-0.0365789	-0.0365786	-0.0365785	-0.0365785	-0.0365786	-0.0290342	-0.0364496	-0.0365789	-0.0365781	-0.0365786	-0.0365785	-0.0365777	-0.0365786	-0.0290366	-0.0364498	-0.0365781	-0.0365783	-0.0365785	-0.0365785	-0.0365779	-0.0365785	-0.0333497	-0.0365225	-0.0365783	-0.0365784	-0.0365785	-0.0365785	-0.0365779	-0.0365785	-0.0324088	-0.0365049	-0.0365784	-0.0365784	-0.0365785	-0.0365785	-0.0365779	-0.0365785	-0.0326117	-0.0365092	-0.0365784	-0.0365784	-0.0365785	-0.0365785	-0.0365779	-0.0365785	-0.0325679	-0.0365082	-0.0365784	-0.0365784	-0.0365785	-0.0365785	-0.0365779	-0.0365785	-0.0325773	-0.0365084	-0.0365784	-0.0365784	-0.0365785	-0.0365785	-0.0365779	-0.0365785	-0.0325753	-0.0365083	-0.0365784	-0.0365784	-0.0365785	-0.0365785	-0.0365779	-0.0365785	-0.0325757	-0.0365083	-0.0365784	-0.0365784	-0.0365785	-0.0365785	-0.0365779	-0.0365785	-0.0325756	-0.0365083	-0.0365784	-0.0365784	-0.0365785	-0.0365785	-0.0365779	-0.0365785	-0.0325757	-0.0365083	-0.0365784	-0.0365784	-0.0365785	-0.0365785	-0.0365779	-0.0365785	-0.0325757	-0.0365083	-0.0365784	-0.0365784	-0.0365785	-0.0365785	-0.0365779	-0.0365785	-0.0325757	-0.0365083	-0.0365784	-0.0365784	-0.0365785	-0.0365785	-0.0365779	-0.0365785	-0.0325757	-0.0365083	-0.0365784	-0.0365784	-0.0365785	-0.0365785	-0.0365779	-0.0365785	-0.0325757	-0.0365083	-0.0365784	-0.0365784	-0.0365785	-0.0365785	-0.0365779	-0.0365785	-0.0325757	-0.0365083	-0.0365784	-0.0365784	-0.0365785	-0.0365785	-0.0365779	-0.0365785	-0.0325757	-0.0365083	-0.0365784	-0.0365784	-0.0365785	-0.0365785	-0.0365779	-0.0365785	-0.0325757	-0.0365083	-0.0365784	-0.0365784	-0.0365785	-0.0365785	-0.0365779	-0.0365785	-0.0325757	-0.0365083	-0.0365784	-0.0365784	-0.0365785	-0.0365785	-0.0365779	-0.0365785	-0.0325757	-0.0365083	-0.0365784	-0.0365784	-0.0365785	-0.0365785	-0.0365779	-0.0365785	-0.0325757	-0.0365083	-0.0365784	-0.0365784	-0.0365785	-0.0365785	-0.0365779	-0.0365785	-0.0325757	-0.0365083	-0.0365784	0	0	0	0	0	0	0	0	-0.0556103	-0.0556103	-0.0556103	-0.0556103	-0.0556103	-0.0556103	-0.0556103	-0.0556103	-0.0384586	-0.0384586	-0.0384586	-0.0384586	-0.0384586	-0.0384586	-0.0384586	-0.0384586	-0.0430938	-0.0430938	-0.0430938	-0.0430938	-0.0430938	-0.0430938	-0.0430938	-0.0430938	-0.0417561	-0.0417561	-0.0417561	-0.0417561	-0.0417561	-0.0417561	-0.0417561	-0.0417561	-0.0421283	-0.0421283	-0.0421283	-0.0421283	-0.0421283	-0.0421283	-0.0421283	-0.0421283	-0.0420245	-0.0420245	-0.0420245	-0.0420245	-0.0420245	-0.0420245	-0.0420245	-0.0420245	-0.0420534	-0.0420534	-0.0420534	-0.0420534	-0.0420534	-0.0420534	-0.0420534	-0.0420534	-0.0420453	-0.0420453	-0.0420453	-0.0420453	-0.0420453	-0.0420453	-0.0420453	-0.0420453	-0.0420476	-0.0420476	-0.0420476	-0.0420476	-0.0420476	-0.0420476	-0.0420476	-0.0420476	-0.0696907	-0.043084	-0.0420693	-0.0424275	-0.0420635	-0.0420642	-0.0420635	-0.0420634	-0.0580323	-0.0427888	-0.0420632	-0.0423207	-0.0420591	-0.0420595	-0.042059	-0.042059	-0.0626917	-0.0428726	-0.0420649	-0.0423507	-0.0420603	-0.0420608	-0.0420603	-0.0420603	-0.0607865	-0.0428488	-0.0420644	-0.0423423	-0.04206	-0.0420605	-0.0420599	-0.0420599	-0.0615584	-0.0428556	-0.0420646	-0.0423446	-0.0420601	-0.0420606	-0.04206	-0.04206	-0.0369556	-0.0418386	-0.0420587	-0.0419806	-0.04206	-0.0420598	-0.04206	-0.04206	-0.0435085	-0.0421218	-0.0420604	-0.0420821	-0.04206	-0.04206	-0.04206	-0.04206	-0.0416577	-0.0420427	-0.0420599	-0.0420538	-0.04206	-0.04206	-0.04206	-0.04206	-0.0418699	-0.0420648	-0.04206	-0.0420617	-0.04206	-0.04206	-0.04206	-0.0420898	-0.041811	-0.041757	-0.04206	-0.041892	-0.0420898	-0.0420812	-0.042091	-0.0420845	-0.0401886	-0.0418423	-0.04206	-0.0419392	-0.0420815	-0.0420753	-0.0420824	-0.0420859	-0.0406236	-0.0418186	-0.04206	-0.0401545	-0.0420838	-0.042077	-0.0420848	-0.0420855	-0.0405065	-0.0418252	-0.04206	-0.0406328	-0.0420831	-0.0420765	-0.0420841	-0.0420856	-0.0319823	-0.0418234	-0.04206	-0.040504	-0.0420833	-0.0420767	-0.0420843	-0.0420858	-0.0339665	-0.0401853	-0.0420812	-0.0405387	-0.0420863	-0.0420868	-0.0420861	-0.0420709	-0.0162036	-0.0407709	-0.0420753	-0.0406103	-0.0420706	-0.0420734	-0.0420701	-0.0420735	-0.018603	-0.0406129	-0.042077	-0.040591	-0.0420749	-0.0420771	-0.0420745	-0.0420728	-0.0183087	-0.0406555	-0.0420765	-0.0414821	-0.0420737	-0.0420761	-0.0420733	-0.042073	-0.0183446	-0.040644	-0.0420767	-0.0412376	-0.0420741	-0.0420764	-0.0420736	-0.042073	-0.0206514	-0.0406471	-0.0420766	-0.0413045	-0.0420739	-0.0420763	-0.0420736	-0.0420729	-0.0203372	-0.0414666	-0.042066	-0.0412862	-0.0420725	-0.0420712	-0.0420726	-0.0420729	-0.0293122	-0.0412418	-0.0420689	-0.0412912	-0.0420729	-0.0420726	-0.0420729	-0.0420729	-0.0276161	-0.0413034	-0.0420681	-0.0412898	-0.0420728	-0.0420722	-0.0420729	-0.0420729	-0.0279289	-0.0412865	-0.0420684	-0.0412902	-0.0420728	-0.0420723	-0.0420729	-0.0420729	-0.0278709	-0.0412911	-0.0420683	-0.0412901	-0.0420728	-0.0420723	-0.0420729	-0.0420729	-0.0278817	-0.0412899	-0.0420683	-0.0412901	-0.0420728	-0.0420723	-0.0420729	-0.0420729	-0.0278797	-0.0412902	-0.0420683	-0.0412901	-0.0420728	-0.0420723	-0.0420729	-0.0420729	-0.0278801	-0.0412901	-0.0420683	-0.0412901	-0.0420728	-0.0420723	-0.0420729	-0.0420729	-0.02788	-0.0412901	-0.0420683	-0.0412901	-0.0420728	-0.0420723	-0.0420729	-0.0420729	-0.02788	-0.0412901	-0.0420683	-0.0412901	-0.0420728	-0.0420723	-0.0420729	-0.0420729	-0.02788	-0.0412901	-0.0420683	-0.0412901	-0.0420728	-0.0420723	-0.0420729	-0.0420729	-0.02788	-0.0412901	-0.0420683	-0.0412901	-0.0420728	-0.0420723	-0.0420729	-0.0420729	-0.02788	-0.0412901	-0.0420683	-0.0412901	-0.0420728	-0.0420723	-0.0420729	-0.0420729	-0.02788	-0.0412901	-0.0420683	-0.0412901	-0.0420728	-0.0420723	-0.0420729	-0.0420729	-0.02788	-0.0412901	-0.0420683	-0.0412901	-0.0420728	-0.0420723	-0.0420729	-0.0420729	-0.02788	-0.0412901	-0.0420683	-0.0412901	-0.0420728	-0.0420723	-0.0420729	-0.0420729	-0.02788	-0.0412901	-0.0420683	-0.0412901	-0.0420728	-0.0420723	-0.0420729	-0.0420729	-0.02788	-0.0412901	-0.0420683	-0.0412901	-0.0420728	-0.0420723	-0.0420729	-0.0420729	-0.02788	-0.0412901	-0.0420683	-0.0412901	-0.0420728	-0.0420723	-0.0420729	-0.0420729	-0.02788	-0.0412901	-0.0420683	-0.0412901	-0.0420728	-0.0420723	-0.0420729	-0.0420729	0	0	0	0	0	0	0	0	-0.0293168	-0.0293168	-0.0293168	-0.0293168	-0.0293168	-0.0293168	-0.0293168	-0.0293168	-0.0241384	-0.0241384	-0.0241384	-0.0241384	-0.0241384	-0.0241384	-0.0241384	-0.0241384	-0.0249817	-0.0249817	-0.0249817	-0.0249817	-0.0249817	-0.0249817	-0.0249817	-0.0249817	-0.024645	-0.024645	-0.024645	-0.024645	-0.024645	-0.024645	-0.024645	-0.024645	-0.0247001	-0.0247001	-0.0247001	-0.0247001	-0.0247001	-0.0247001	-0.0247001	-0.0247001	-0.0246911	-0.0246911	-0.0246911	-0.0246911	-0.0246911	-0.0246911	-0.0246911	-0.0246911	-0.0246925	-0.0246925	-0.0246925	-0.0246925	-0.0246925	-0.0246925	-0.0246925	-0.0246925	-0.0246923	-0.0246923	-0.0246923	-0.0246923	-0.0246923	-0.0246923	-0.0246923	-0.0246923	-0.0246923	-0.0246923	-0.0246923	-0.0246923	-0.0246923	-0.0246923	-0.0246923	-0.0246923	-0.145707	-0.0270081	-0.0248036	-0.0270081	-0.0247916	-0.0248036	-0.0247916	-0.024791	-0.0659136	-0.0265966	-0.0247853	-0.0265966	-0.0247753	-0.0247853	-0.0247753	-0.0247748	-0.111332	-0.0266693	-0.0247883	-0.0266693	-0.024778	-0.0247883	-0.024778	-0.0247775	-0.0826485	-0.0266564	-0.0247878	-0.0266564	-0.0247775	-0.0247878	-0.0247775	-0.024777	-0.0997728	-0.0266587	-0.0247879	-0.0266587	-0.0247776	-0.0247879	-0.0247776	-0.0247771	-0.0150624	-0.0244699	-0.0247753	-0.0244699	-0.024777	-0.0247753	-0.024777	-0.0247771	-0.0264256	-0.0248276	-0.0247774	-0.0248276	-0.0247771	-0.0247774	-0.0247771	-0.0247771	-0.0245077	-0.0247688	-0.0247771	-0.0247688	-0.0247771	-0.0247771	-0.0247771	-0.0247771	-0.0238494	-0.0247785	-0.0247771	-0.0247785	-0.0247771	-0.0247771	-0.0247771	-0.024956	-0.0239537	-0.0238066	-0.0248567	-0.0238066	-0.024956	-0.0248567	-0.024956	-0.0249441	-0.0188867	-0.0239605	-0.0248436	-0.0239605	-0.0249265	-0.0248436	-0.0249265	-0.0249461	-0.0195327	-0.0239361	-0.0248458	-0.0188858	-0.0249314	-0.0248458	-0.0249314	-0.0249457	-0.0194491	-0.02394	-0.0248454	-0.0195328	-0.0249305	-0.0248454	-0.0249305	-0.0249458	-0.00940766	-0.0239393	-0.0248455	-0.0194491	-0.0249307	-0.0248455	-0.0249307	-0.0249476	-0.0102603	-0.0211592	-0.024939	-0.0194599	-0.0249491	-0.024939	-0.0249491	-0.0248577	-0.000785829	-0.0219881	-0.0248836	-0.0198514	-0.0248564	-0.0248836	-0.0248564	-0.0248638	-0.000942609	-0.0218675	-0.0248927	-0.0197998	-0.0248717	-0.0248927	-0.0248717	-0.0248628	-0.000941625	-0.021885	-0.0248912	-0.0222982	-0.0248692	-0.0248912	-0.0248692	-0.024863	-0.000941631	-0.0218825	-0.0248914	-0.0219317	-0.0248696	-0.0248914	-0.0248696	-0.0248629	-0.00135523	-0.0218829	-0.0248914	-0.0219851	-0.0248695	-0.0248914	-0.0248695	-0.024862	-0.00135151	-0.0232761	-0.0248447	-0.0219773	-0.0248604	-0.0248447	-0.0248604	-0.0248622	-0.00487071	-0.023062	-0.0248524	-0.0219785	-0.0248619	-0.0248524	-0.0248619	-0.0248621	-0.00475802	-0.0230948	-0.0248511	-0.0219783	-0.0248616	-0.0248511	-0.0248616	-0.0248621	-0.00476159	-0.0230897	-0.0248513	-0.0219783	-0.0248617	-0.0248513	-0.0248617	-0.0248621	-0.00476148	-0.0230905	-0.0248513	-0.0219783	-0.0248617	-0.0248513	-0.0248617	-0.0248621	-0.00476148	-0.0230904	-0.0248513	-0.0219783	-0.0248617	-0.0248513	-0.0248617	-0.0248621	-0.00476148	-0.0230904	-0.0248513	-0.0219783	-0.0248617	-0.0248513	-0.0248617	-0.0248621	-0.00476148	-0.0230904	-0.0248513	-0.0219783	-0.0248617	-0.0248513	-0.0248617	-0.0248621	-0.00476148	-0.0230904	-0.0248513	-0.0219783	-0.0248617	-0.0248513	-0.0248617	-0.0248621	-0.00476148	-0.0230904	-0.0248513	-0.0219783	-0.0248617	-0.0248513	-0.0248617	-0.0248621	-0.00476148	-0.0230904	-0.0248513	-0.0219783	-0.0248617	-0.0248513	-0.0248617	-0.0248621	-0.00476148	-0.0230904	-0.0248513	-0.0219783	-0.0248617	-0.0248513	-0.0248617	-0.0248621	-0.00476148	-0.0230904	-0.0248513	-0.0219783	-0.0248617	-0.0248513	-0.0248617	-0.0248621	-0.00476148	-0.0230904	-0.0248513	-0.0219783	-0.0248617	-0.0248513	-0.0248617	-0.0248621	-0.00476148	-0.0230904	-0.0248513	-0.0219783	-0.0248617	-0.0248513	-0.0248617	-0.0248621	-0.00476148	-0.0230904	-0.0248513	-0.0219783	-0.0248617	-0.0248513	-0.0248617	-0.0248621	-0.00476148	-0.0230904	-0.0248513	-0.0219783	-0.0248617	-0.0248513	-0.0248617	-0.0248621	-0.00476148	-0.0230904	-0.0248513	-0.0219783	-0.0248617	-0.0248513	-0.0248617	-0.0248621	-0.00476148	-0.0230904	-0.0248513	-0.0219783	-0.0248617	-0.0248513	-0.0248617	-0.0248621	-0.00476148	-0.0230904	-0.0248513	-0.0219783	-0.0248617	-0.0248513	-0.0248617	-0.0248621	0	0	0	0	0	0	0	0	-0.00759363	-0.00759363	-0.00759363	-0.00759363	-0.00759363	-0.00759363	-0.00759363	-0.00759363	-0.00722092	-0.00722092	-0.00722092	-0.00722092	-0.00722092	-0.00722092	-0.00722092	-0.00722092	-0.00723879	-0.00723879	-0.00723879	-0.00723879	-0.00723879	-0.00723879	-0.00723879	-0.00723879	-0.00689935	-0.00689935	-0.00689935	-0.00689935	-0.00689935	-0.00689935	-0.00689935	-0.00689935	-0.00691489	-0.00691489	-0.00691489	-0.00691489	-0.00691489	-0.00691489	-0.00691489	-0.00691489	-0.00691419	-0.00691419	-0.00691419	-0.00691419	-0.00691419	-0.00691419	-0.00691419	-0.00691419	-0.00691421	-0.00691421	-0.00691421	-0.00691421	-0.00691421	-0.00691421	-0.00691421	-0.00691421	-0.00691421	-0.00691421	-0.00691421	-0.00691421	-0.00691421	-0.00691421	-0.00691421	-0.00691421	-0.00691421	-0.00691421	-0.00691421	-0.00691421	-0.00691421	-0.00691421	-0.00691421	-0.00691421	-0.269088	-0.00850706	-0.00708964	-0.0117272	-0.00708282	-0.00714308	-0.00708462	-0.00708185	-0.0539863	-0.00841779	-0.0070814	-0.0113599	-0.00707491	-0.00713225	-0.00707661	-0.00707399	-0.20538	-0.00842276	-0.00708179	-0.0113875	-0.00707528	-0.00713277	-0.00707699	-0.00707436	-0.0811488	-0.00842249	-0.00708177	-0.0113854	-0.00707527	-0.00713274	-0.00707697	-0.00707434	-0.174877	-0.00842251	-0.00708177	-0.0113856	-0.00707527	-0.00713274	-0.00707697	-0.00707434	-0.00232172	-0.00701139	-0.00707398	-0.006875	-0.00707429	-0.00707159	-0.00707421	-0.00707433	-0.00730074	-0.00707728	-0.00707435	-0.00708368	-0.00707433	-0.00707446	-0.00707433	-0.00707433	-0.00706372	-0.00707419	-0.00707433	-0.00707389	-0.00707433	-0.00707432	-0.00707433	-0.00707433	-0.00625354	-0.00707433	-0.00707433	-0.00707435	-0.00707433	-0.00707433	-0.00707433	-0.00738615	-0.00628724	-0.0062531	-0.00729476	-0.00558233	-0.00738615	-0.00707433	-0.0073625	-0.00740033	-0.00271331	-0.00628726	-0.00728411	-0.00563786	-0.0073709	-0.00707433	-0.00734845	-0.00739964	-0.00277853	-0.00628584	-0.00728463	-0.00272505	-0.00737164	-0.00707433	-0.00734914	-0.00739967	-0.00277733	-0.0062859	-0.0072846	-0.00277831	-0.00737161	-0.00707433	-0.0073491	-0.00739967	-0.000881681	-0.00628589	-0.0072846	-0.00277733	-0.00737161	-0.00707433	-0.0073491	-0.00740514	-0.000949889	-0.00516831	-0.00739482	-0.00277735	-0.00740479	-0.00729476	-0.00740215	-0.00724689	-4.09939e-06	-0.00553839	-0.00727693	-0.00312728	-0.00724522	-0.00728411	-0.0072533	-0.00724034	-6.28547e-06	-0.00552481	-0.00728262	-0.00312001	-0.00725288	-0.00728463	-0.00726046	-0.00724065	-6.28538e-06	-0.00552531	-0.00728234	-0.00448734	-0.00725251	-0.0072846	-0.00726012	-0.00724064	-6.28538e-06	-0.00552529	-0.00728235	-0.0044468	-0.00725253	-0.0072846	-0.00726013	-0.00724064	-1.11617e-05	-0.00552529	-0.00728235	-0.004448	-0.00725253	-0.0072846	-0.00726013	-0.00723797	-1.11613e-05	-0.00609344	-0.00722788	-0.00444796	-0.00723627	-0.0071737	-0.00723407	-0.0072381	-0.000169893	-0.00607052	-0.00723049	-0.00444796	-0.00723705	-0.00717897	-0.00723532	-0.00723795	-0.000169713	-0.00607144	-0.00723037	-0.00444796	-0.007237	-0.00717872	-0.00723526	-0.00723795	-0.000169713	-0.0060714	-0.00723036	-0.00444796	-0.00723701	-0.00717873	-0.00723527	-0.00723795	-0.000169713	-0.0060714	-0.00723036	-0.00444796	-0.00723701	-0.00717873	-0.00723526	-0.00723795	-0.000169713	-0.0060714	-0.00723036	-0.00444796	-0.00723701	-0.00717873	-0.00723527	-0.00723795	-0.000169713	-0.0060714	-0.00723036	-0.00444796	-0.00723701	-0.00717873	-0.00723526	-0.00723795	-0.000169713	-0.0060714	-0.00723036	-0.00444796	-0.00723701	-0.00717873	-0.00723527	-0.00723795	-0.000169713	-0.0060714	-0.00723036	-0.00444796	-0.00723701	-0.00717873	-0.00723526	-0.00723795	-0.000169713	-0.0060714	-0.00723036	-0.00444796	-0.00723701	-0.00717873	-0.00723527	-0.00723795	-0.000169713	-0.0060714	-0.00723036	-0.00444796	-0.00723701	-0.00717873	-0.00723526	-0.00723795	-0.000169713	-0.0060714	-0.00723036	-0.00444796	-0.00723701	-0.00717873	-0.00723527	-0.00723795	-0.000169713	-0.0060714	-0.00723036	-0.00444796	-0.00723701	-0.00717873	-0.00723526	-0.00723795	-0.000169713	-0.0060714	-0.00723036	-0.00444796	-0.00723701	-0.00717873	-0.00723527	-0.00723795	-0.000169713	-0.0060714	-0.00723036	-0.00444796	-0.00723701	-0.00717873	-0.00723526	-0.00723795	-0.000169713	-0.0060714	-0.00723036	-0.00444796	-0.00723701	-0.00717873	-0.00723527	-0.00723795	-0.000169713	-0.0060714	-0.00723036	-0.00444796	-0.00723701	-0.00717873	-0.00723526	-0.00723795	-0.000169713	-0.0060714	-0.00723036	-0.00444796	-0.00723701	-0.00717873	-0.00723527	-0.00723795	-0.000169713	-0.0060714	-0.00723036	-0.00444796	-0.00723701	-0.00717873	-0.00723526	-0.00723795	-0.000169713	-0.0060714	-0.00723036	-0.00444796	-0.00723701	-0.00717873	-0.00723527	-0.00723795	0	0	0	0	0	0	0	0	-0.0166136	-0.0166136	-0.0166136	-0.0166136	-0.0166136	-0.0166136	-0.0166136	-0.0166136	-0.0148813	-0.0148813	-0.0148813	-0.0148813	-0.0148813	-0.0148813	-0.0148813	-0.0148813	-0.0150532	-0.0150532	-0.0150532	-0.0150532	-0.0150532	-0.0150532	-0.0150532	-0.0150532	-0.0126683	-0.0126683	-0.0126683	-0.0126683	-0.0126683	-0.0126683	-0.0126683	-0.0126683	-0.0128703	-0.0128703	-0.0128703	-0.0128703	-0.0128703	-0.0128703	-0.0128703	-0.0128703	-0.0128531	-0.0128531	-0.0128531	-0.0128531	-0.0128531	-0.0128531	-0.0128531	-0.0128531	-0.0128545	-0.0128545	-0.0128545	-0.0128545	-0.0128545	-0.0128545	-0.0128545	-0.0128545	-0.0128544	-0.0128544	-0.0128544	-0.0128544	-0.0128544	-0.0128544	-0.0128544	-0.0128544	-0.0128544	-0.0128544	-0.0128544	-0.0128544	-0.0128544	-0.0128544	-0.0128544	-0.0128544	-1.24661	-0.0177381	-0.0140244	-0.0823141	-0.0140115	-0.0152568	-0.0140604	-0.0140047	-0.000506614	-0.0171734	-0.013916	-0.0522667	-0.0139044	-0.0150157	-0.0139484	-0.0138983	-1.31592	-0.0172377	-0.013926	-0.0636425	-0.0139143	-0.0150398	-0.0139587	-0.0139081	-0.000319402	-0.0172304	-0.0139251	-0.0590745	-0.0139134	-0.0150374	-0.0139578	-0.0139072	-1.31698	-0.0172312	-0.0139251	-0.0608687	-0.0139134	-0.0150376	-0.0139579	-0.0139073	-2.38739e-06	-0.0136037	-0.0139053	-0.0101838	-0.0139064	-0.0138031	-0.0139023	-0.013907	-0.0152501	-0.013935	-0.0139071	-0.0142546	-0.013907	-0.0139166	-0.0139074	-0.013907	-0.0137837	-0.0139044	-0.013907	-0.013875	-0.013907	-0.0139061	-0.0139069	-0.013907	-0.0114439	-0.0139072	-0.013907	-0.0139099	-0.013907	-0.0139071	-0.013907	-0.0162235	-0.0116229	-0.0114345	-0.0159041	-0.00600304	-0.0162235	-0.0124152	-0.0157332	-0.0161764	-0.00193488	-0.0116237	-0.0156949	-0.0063269	-0.0159763	-0.0125387	-0.0155439	-0.0161815	-0.00206369	-0.0116091	-0.0157167	-0.00200427	-0.0160025	-0.0125285	-0.0155635	-0.0161809	-0.00206193	-0.0116102	-0.0157144	-0.00206274	-0.0159997	-0.0125293	-0.0155614	-0.016181	-0.00110969	-0.0116101	-0.0157147	-0.00206194	-0.016	-0.0125292	-0.0155617	-0.0162538	-0.00123195	-0.0104427	-0.0162623	-0.00206195	-0.0162613	-0.0140346	-0.0161955	-0.0150417	-1.12741e-06	-0.0116065	-0.0151521	-0.00314079	-0.0150298	-0.0147061	-0.015163	-0.0150724	-2.78787e-06	-0.0115172	-0.015264	-0.00311833	-0.015153	-0.0146407	-0.0152671	-0.0150693	-2.78784e-06	-0.0115241	-0.0152527	-0.00553487	-0.0151407	-0.0146471	-0.0152566	-0.0150696	-2.78784e-06	-0.0115235	-0.0152539	-0.00544668	-0.0151419	-0.0146465	-0.0152576	-0.0150696	-3.80068e-06	-0.0115236	-0.0152537	-0.00544988	-0.0151418	-0.0146465	-0.0152575	-0.0150358	-3.80066e-06	-0.0121505	-0.0149947	-0.00544976	-0.0150196	-0.0138389	-0.0149559	-0.0150392	-0.000125601	-0.0121001	-0.0150204	-0.00544976	-0.0150318	-0.0139133	-0.0149858	-0.0150371	-0.0001255	-0.0121041	-0.0150179	-0.00544976	-0.0150305	-0.0139064	-0.0149829	-0.0150373	-0.0001255	-0.0121038	-0.0150181	-0.00544976	-0.0150307	-0.013907	-0.0149832	-0.0150373	-0.0001255	-0.0121038	-0.0150181	-0.00544976	-0.0150307	-0.013907	-0.0149831	-0.0150373	-0.0001255	-0.0121038	-0.0150181	-0.00544976	-0.0150307	-0.013907	-0.0149831	-0.0150373	-0.0001255	-0.0121038	-0.0150181	-0.00544976	-0.0150307	-0.013907	-0.0149831	-0.0150373	-0.0001255	-0.0121038	-0.0150181	-0.00544976	-0.0150307	-0.013907	-0.0149831	-0.0150373	-0.0001255	-0.0121038	-0.0150181	-0.00544976	-0.0150307	-0.013907	-0.0149831	-0.0150373	-0.0001255	-0.0121038	-0.0150181	-0.00544976	-0.0150307	-0.013907	-0.0149831	-0.0150373	-0.0001255	-0.0121038	-0.0150181	-0.00544976	-0.0150307	-0.013907	-0.0149831	-0.0150373	-0.0001255	-0.0121038	-0.0150181	-0.00544976	-0.0150307	-0.013907	-0.0149831	-0.0150373	-0.0001255	-0.0121038	-0.0150181	-0.00544976	-0.0150307	-0.013907	-0.0149831	-0.0150373	-0.0001255	-0.0121038	-0.0150181	-0.00544976	-0.0150307	-0.013907	-0.0149831	-0.0150373	-0.0001255	-0.0121038	-0.0150181	-0.00544976	-0.0150307	-0.013907	-0.0149831	-0.0150373	-0.0001255	-0.0121038	-0.0150181	-0.00544976	-0.0150307	-0.013907	-0.0149831	-0.0150373	-0.0001255	-0.0121038	-0.0150181	-0.00544976	-0.0150307	-0.013907	-0.0149831	-0.0150373	-0.0001255	-0.0121038	-0.0150181	-0.00544976	-0.0150307	-0.013907	-0.0149831	-0.0150373	-0.0001255	-0.0121038	-0.0150181	-0.00544976	-0.0150307	-0.013907	-0.0149831	-0.0150373	-0.0001255	-0.0121038	-0.0150181	-0.00544976	-0.0150307	-0.013907	-0.0149831	-0.0150373	0	0	0	0	0	0	0	0	-0.0516234	-0.0516234	-0.0516234	-0.0516234	-0.0516234	-0.0516234	-0.0516234	-0.0516234	-0.0366585	-0.0366585	-0.0366585	-0.0366585	-0.0366585	-0.0366585	-0.0366585	-0.0366585	-0.0404848	-0.0404848	-0.0404848	-0.0404848	-0.0404848	-0.0404848	-0.0404848	-0.0404848	-0.0273356	-0.0273356	-0.0273356	-0.0273356	-0.0273356	-0.0273356	-0.0273356	-0.0273356	-0.0298296	-0.0298296	-0.0298296	-0.0298296	-0.0298296	-0.0298296	-0.0298296	-0.0298296	-0.0293397	-0.0293397	-0.0293397	-0.0293397	-0.0293397	-0.0293397	-0.0293397	-0.0293397	-0.0294353	-0.0294353	-0.0294353	-0.0294353	-0.0294353	-0.0294353	-0.0294353	-0.0294353	-0.0294166	-0.0294166	-0.0294166	-0.0294166	-0.0294166	-0.0294166	-0.0294166	-0.0294166	-0.0294203	-0.0294203	-0.0294203	-0.0294203	-0.0294203	-0.0294203	-0.0294203	-0.0294203	-1.40038	-0.0424758	-0.0353908	-1.40038	-0.0353908	-0.0585831	-0.0362097	-0.0353567	-0.000173261	-0.0389522	-0.0340159	-0.000173261	-0.0340159	-0.0482896	-0.0346145	-0.0339908	-1.6585	-0.0398734	-0.0343277	-1.6585	-0.0343277	-0.051699	-0.0349829	-0.0343003	-3.10833e-05	-0.0396305	-0.0342567	-3.10833e-05	-0.0342567	-0.050544	-0.0348975	-0.03423	-1.65985	-0.0396944	-0.0342729	-1.65985	-0.0342729	-0.0509324	-0.0349172	-0.0342459	-6.86286e-07	-0.0330216	-0.0342315	-6.86286e-07	-0.0342315	-0.0306478	-0.0340854	-0.0342376	-0.0429707	-0.0345169	-0.0342409	-0.0429707	-0.0342409	-0.035065	-0.0342741	-0.0342395	-0.0323112	-0.0341761	-0.0342387	-0.0323112	-0.0342387	-0.034052	-0.0342312	-0.034239	-0.0311924	-0.0342534	-0.0342392	-0.03468	-0.0342392	-0.0342817	-0.0342409	-0.0476247	-0.0314249	-0.0307928	-0.0471131	-0.00568913	-0.0476247	-0.0179696	-0.0416431	-0.0444558	-0.00312871	-0.0315084	-0.0432584	-0.00689934	-0.0435802	-0.0200271	-0.0396478	-0.0453998	-0.00377693	-0.031359	-0.0443784	-0.00368335	-0.0447648	-0.0197551	-0.0401761	-0.0451165	-0.00376068	-0.0313901	-0.04405	-0.00376302	-0.0444145	-0.0197909	-0.0400356	-0.0452013	-0.00698842	-0.0313837	-0.044146	-0.00376103	-0.0445178	-0.0197862	-0.0400729	-0.0459142	-0.00721308	-0.0348941	-0.0461817	-0.00376107	-0.046068	-0.0197868	-0.0453257	-0.038748	-3.10987e-05	-0.0359456	-0.0388427	-0.00922024	-0.0386625	-0.0273103	-0.0396935	-0.0402618	-0.00010343	-0.0356957	-0.0407805	-0.00889147	-0.0406092	-0.0259793	-0.0412045	-0.0398595	-0.000103381	-0.0357549	-0.0402596	-0.0121449	-0.0400882	-0.0262099	-0.0407936	-0.0399661	-0.000103381	-0.0357409	-0.040399	-0.011885	-0.040227	-0.0261698	-0.0409049	-0.0399378	-7.5831e-05	-0.0357442	-0.0403617	-0.0119056	-0.04019	-0.0261768	-0.0408747	-0.0396227	-7.58449e-05	-0.0338988	-0.0394589	-0.011904	-0.0395038	-0.0261756	-0.0384356	-0.0397056	-0.00115447	-0.0343165	-0.0396959	-0.0119041	-0.0396841	-0.0261758	-0.0390626	-0.0396691	-0.00114622	-0.0342215	-0.0396335	-0.0119041	-0.0396366	-0.0261758	-0.0389005	-0.0396788	-0.00114628	-0.0342431	-0.0396499	-0.0119041	-0.0396491	-0.0261758	-0.0389423	-0.0396762	-0.00114628	-0.0342382	-0.0396456	-0.0119041	-0.0396458	-0.0261758	-0.0389315	-0.0396769	-0.00114628	-0.0342393	-0.0396468	-0.0119041	-0.0396467	-0.0261758	-0.0389343	-0.0396767	-0.00114628	-0.0342391	-0.0396465	-0.0119041	-0.0396465	-0.0261758	-0.0389336	-0.0396768	-0.00114628	-0.0342391	-0.0396465	-0.0119041	-0.0396465	-0.0261758	-0.0389338	-0.0396768	-0.00114628	-0.0342391	-0.0396465	-0.0119041	-0.0396465	-0.0261758	-0.0389337	-0.0396768	-0.00114628	-0.0342391	-0.0396465	-0.0119041	-0.0396465	-0.0261758	-0.0389338	-0.0396768	-0.00114628	-0.0342391	-0.0396465	-0.0119041	-0.0396465	-0.0261758	-0.0389338	-0.0396768	-0.00114628	-0.0342391	-0.0396465	-0.0119041	-0.0396465	-0.0261758	-0.0389338	-0.0396768	-0.00114628	-0.0342391	-0.0396465	-0.0119041	-0.0396465	-0.0261758	-0.0389338	-0.0396768	-0.00114628	-0.0342391	-0.0396465	-0.0119041	-0.0396465	-0.0261758	-0.0389338	-0.0396768	-0.00114628	-0.0342391	-0.0396465	-0.0119041	-0.0396465	-0.0261758	-0.0389338	-0.0396768	-0.00114628	-0.0342391	-0.0396465	-0.0119041	-0.0396465	-0.0261758	-0.0389338	-0.0396768	-0.00114628	-0.0342391	-0.0396465	-0.0119041	-0.0396465	-0.0261758	-0.0389338	-0.0396768	-0.00114628	-0.0342391	-0.0396465	-0.0119041	-0.0396465	-0.0261758	-0.0389338	-0.0396768	-0.00114628	-0.0342391	-0.0396465	-0.0119041	-0.0396465	-0.0261758	-0.0389338	-0.0396768	-0.00114628	-0.0342391	-0.0396465	-0.0119041	-0.0396465	-0.0261758	-0.0389338	-0.0396768	0	0	0	0	0	0	0	0	0.00664997	0.00664997	0.00664997	0.00664997	0.00664997	0.00664997	0.00664997	0.00664997	0.00694955	0.00694955	0.00694955	0.00694955	0.00694955	0.00694955	0.00694955	0.00694955	0.00696336	0.00696336	0.00696336	0.00696336	0.00696336	0.00696336	0.00696336	0.00696336	0.00433977	0.00433977	0.00433977	0.00433977	0.00433977	0.00433977	0.00433977	0.00433977	0.00426485	0.00426485	0.00426485	0.00426485	0.00426485	0.00426485	0.00426485	0.00426485	0.00426273	0.00426273	0.00426273	0.00426273	0.00426273	0.00426273	0.00426273	0.00426273	0.00426267	0.00426267	0.00426267	0.00426267	0.00426267	0.00426267	0.00426267	0.00426267	0.00426267	0.00426267	0.00426267	0.00426267	0.00426267	0.00426267	0.00426267	0.00426267	0.00426267	0.00426267	0.00426267	0.00426267	0.00426267	0.00426267	0.00426267	0.00426267	0.0317635	0.00588346	0.00540318	0.486599	0.00540814	0.0317635	0.00588346	0.00540318	0.0379827	0.00594703	0.0054442	1.38443	0.00544937	0.0379827	0.00594703	0.0054442	0.0395458	0.00594954	0.00544568	1.50049	0.00545087	0.0395458	0.00594954	0.00544568	0.0399484	0.00594964	0.00544573	1.50066	0.00545092	0.0399484	0.00594964	0.00544573	0.0400527	0.00594964	0.00544573	1.50066	0.00545092	0.0400527	0.00594964	0.00544573	0.00684651	0.00546119	0.00544297	1.48144	0.00544315	0.00684651	0.00546119	0.00544297	0.00549377	0.00544353	0.00544287	1.47883	0.00544287	0.00549377	0.00544353	0.00544287	0.00544471	0.00544289	0.00544287	1.47845	0.00544287	0.00544471	0.00544289	0.00544287	0.00605087	0.00544287	0.00544287	1.47839	0.00544287	0.00544293	0.00544287	0.00832248	0.00607524	0.0060508	0.00841272	1.30224	0.00832248	0.00100927	0.0060508	0.0085746	0.00101352	0.00607523	0.00857972	1.00555	0.00848264	0.000979939	0.00607523	0.00858891	0.000979966	0.00607622	0.00858921	0.515819	0.00849163	0.000979747	0.00607622	0.00858974	0.000979747	0.00607626	0.00858975	0.0295831	0.00849214	0.000979747	0.00607626	0.00858978	0.00308534	0.00607626	0.00858978	0.00118506	0.00849217	0.000979747	0.00607626	0.00889438	0.00296718	0.00738852	0.00890493	0.000981086	0.00888289	0.00023776	0.00738852	0.00720867	0.000228458	0.00706909	0.00717889	0.00310205	0.00720346	0.000550119	0.00706909	0.00709868	0.000550085	0.00705414	0.00709728	0.00314606	0.00712376	0.000551263	0.00705414	0.0070935	0.000551263	0.00705344	0.00709344	0.00230964	0.00712001	0.000551268	0.00705344	0.00709326	0.000551268	0.00705341	0.00709326	0.00229683	0.00711982	0.000551268	0.00705341	0.00709325	0.000310479	0.00705341	0.00709325	0.00229664	0.00711982	0.000551268	0.00705341	0.00697059	0.000309982	0.00639644	0.00696646	0.00229664	0.0069613	0.00111891	0.00639644	0.00696493	0.00111711	0.00636865	0.00696061	0.00229664	0.00695399	0.00112314	0.00636865	0.00696054	0.00112312	0.00636748	0.00696034	0.00229664	0.00695365	0.00112317	0.00636748	0.00696034	0.00112317	0.00636743	0.00696032	0.00229664	0.00695364	0.00112317	0.00636743	0.00696032	0.00112317	0.00636743	0.00696032	0.00229664	0.00695364	0.00112317	0.00636743	0.00696032	0.00112317	0.00636743	0.00696032	0.00229664	0.00695364	0.00112317	0.00636743	0.00696032	0.00112317	0.00636743	0.00696032	0.00229664	0.00695364	0.00112317	0.00636743	0.00696032	0.00112317	0.00636743	0.00696032	0.00229664	0.00695364	0.00112317	0.00636743	0.00696032	0.00112317	0.00636743	0.00696032	0.00229664	0.00695364	0.00112317	0.00636743	0.00696032	0.00112317	0.00636743	0.00696032	0.00229664	0.00695364	0.00112317	0.00636743	0.00696032	0.00112317	0.00636743	0.00696032	0.00229664	0.00695364	0.00112317	0.00636743	0.00696032	0.00112317	0.00636743	0.00696032	0.00229664	0.00695364	0.00112317	0.00636743	0.00696032	0.00112317	0.00636743	0.00696032	0.00229664	0.00695364	0.00112317	0.00636743	0.00696032	0.00112317	0.00636743	0.00696032	0.00229664	0.00695364	0.00112317	0.00636743	0.00696032	0.00112317	0.00636743	0.00696032	0.00229664	0.00695364	0.00112317	0.00636743	0.00696032	0.00112317	0.00636743	0.00696032	0.00229664	0.00695364	0.00112317	0.00636743	0.00696032	0.00112317	0.00636743	0.00696032	0.00229664	0.00695364	0.00112317	0.00636743	0.00696032	0.00112317	0.00636743	0.00696032	0.00229664	0.00695364	0.00112317	0.00636743	0.00696032	0.00112317	0.00636743	0.00696032	0.00229664	0.00695364	0.00112317	0.00636743	0.00696032	0.00112317	0.00636743	0.00696032	0.00229664	0.00695364	0.00112317	0.00636743	0.00696032	0	0	0	0	0	0	0	0	0.0281306	0.0281306	0.0281306	0.0281306	0.0281306	0.0281306	0.0281306	0.0281306	0.0338925	0.0338925	0.0338925	0.0338925	0.0338925	0.0338925	0.0338925	0.0338925	0.0352103	0.0352103	0.0352103	0.0352103	0.0352103	0.0352103	0.0352103	0.0352103	0.0246158	0.0246158	0.0246158	0.0246158	0.0246158	0.0246158	0.0246158	0.0246158	0.0229457	0.0229457	0.0229457	0.0229457	0.0229457	0.0229457	0.0229457	0.0229457	0.022693	0.022693	0.022693	0.022693	0.022693	0.022693	0.022693	0.022693	0.022655	0.022655	0.022655	0.022655	0.022655	0.022655	0.022655	0.022655	0.0226493	0.0226493	0.0226493	0.0226493	0.0226493	0.0226493	0.0226493	0.0226493	0.0226484	0.0226484	0.0226484	0.0226484	0.0226484	0.0226484	0.0226484	0.0226484	0.0450527	0.0278688	0.0272131	1.02801	0.0272393	1.02801	0.0326842	0.0272393	0.0522387	0.0288498	0.028049	6.3082	0.0280808	6.3082	0.0349298	0.0280808	0.054776	0.0290379	0.0282048	6.34871	0.0282379	6.34871	0.0354528	0.0282379	0.0557007	0.0290742	0.0282339	6.34871	0.0282673	6.34871	0.0355758	0.0282673	0.0560416	0.0290811	0.0282394	6.34871	0.0282728	6.34871	0.0356048	0.0282728	0.033946	0.0283944	0.0282364	6.34871	0.0282427	6.34871	0.0296486	0.0282427	0.0293246	0.0282655	0.0282359	6.34871	0.0282371	6.34871	0.0285014	0.0282371	0.0284402	0.0282413	0.0282358	6.34871	0.028236	6.34871	0.0282855	0.028236	0.0343773	0.0282368	0.0282358	6.34871	0.0282358	6.34871	0.0282451	0.0392513	0.0357552	0.034331	0.0400379	6.34871	0.0392512	6.34871	0.0254015	0.0417651	0.0155933	0.0357443	0.0432877	6.34871	0.0422175	6.34871	0.0249271	0.0424651	0.0136391	0.0360802	0.0442277	6.34871	0.0430536	6.34871	0.0248489	0.0426621	0.0134633	0.0361605	0.0445034	6.34871	0.0432922	6.34871	0.024836	0.0427177	0.0277957	0.0361797	0.0445845	6.34871	0.0433606	6.34871	0.0248338	0.0446973	0.0277181	0.0409253	0.0453684	6.34871	0.0449167	6.34871	0.0276063	0.0384177	0.013403	0.0383036	0.0383058	6.34871	0.0384984	6.34871	0.0296458	0.0370773	0.0185504	0.0376449	0.0365568	6.34871	0.0368976	6.34871	0.0300492	0.0367499	0.019195	0.0374812	0.0361361	6.34871	0.0365088	6.34871	0.0301295	0.0366703	0.0192773	0.0374406	0.0360356	6.34871	0.036415	6.34871	0.0301456	0.036651	0.013413	0.0374306	0.0360117	6.34871	0.0363924	6.34871	0.0301488	0.0358312	0.0129006	0.0351927	0.0357027	6.34871	0.0357584	6.34871	0.028596	0.0356373	0.0184886	0.0346752	0.0356297	6.34871	0.0356087	6.34871	0.0283033	0.0355801	0.0191871	0.0345566	0.0356125	6.34871	0.0355734	6.34871	0.0282484	0.0355667	0.0192763	0.0345294	0.0356085	6.34871	0.0355651	6.34871	0.0282381	0.0355635	0.0192877	0.0345232	0.0356075	6.34871	0.0355631	6.34871	0.0282362	0.0355627	0.0192891	0.0345218	0.0356073	6.34871	0.0355627	6.34871	0.0282359	0.0355626	0.0192893	0.0345215	0.0356073	6.34871	0.0355625	6.34871	0.0282358	0.0355625	0.0192894	0.0345214	0.0356073	6.34871	0.0355625	6.34871	0.0282358	0.0355625	0.0192894	0.0345214	0.0356073	6.34871	0.0355625	6.34871	0.0282358	0.0355625	0.0192894	0.0345214	0.0356073	6.34871	0.0355625	6.34871	0.0282358	0.0355625	0.0192894	0.0345214	0.0356073	6.34871	0.0355625	6.34871	0.0282358	0.0355625	0.0192894	0.0345214	0.0356073	6.34871	0.0355625	6.34871	0.0282358	0.0355625	0.0192894	0.0345214	0.0356073	6.34871	0.0355625	6.34871	0.0282358	0.0355625	0.0192894	0.0345214	0.0356073	6.34871	0.0355625	6.34871	0.0282358	0.0355625	0.0192894	0.0345214	0.0356073	6.34871	0.0355625	6.34871	0.0282358	0.0355625	0.0192894	0.0345214	0.0356073	6.34871	0.0355625	6.34871	0.0282358	0.0355625	0.0192894	0.0345214	0.0356073	6.34871	0.0355625	6.34871	0.0282358	0.0355625	0.0192894	0.0345214	0.0356073	6.34871	0.0355625	6.34871	0.0282358	0.0355625	0.0192894	0.0345214	0.0356073	6.34871	0.0355625	6.34871	0.0282358	0.0355625	0.0192894	0.0345214	0.0356073	6.34871	0.0355625	6.34871	0.0282358	0.0355625	0	0	0	0	0	0	0	0	0.000953514	0.000953514	0.000953514	0.000953514	0.000953514	0.000953514	0.000953514	0.000953514	0.000959557	0.000959557	0.000959557	0.000959557	0.000959557	0.000959557	0.000959557	0.000959557	0.000959596	0.000959596	0.000959596	0.000959596	0.000959596	0.000959596	0.000959596	0.000959596	0.000808545	0.000808545	0.000808545	0.000808545	0.000808545	0.000808545	0.000808545	0.000808545	0.000807733	0.000807733	0.000807733	0.000807733	0.000807733	0.000807733	0.000807733	0.000807733	0.00080773	0.00080773	0.00080773	0.00080773	0.00080773	0.00080773	0.00080773	0.00080773	0.00080773	0.00080773	0.00080773	0.00080773	0.00080773	0.00080773	0.00080773	0.00080773	0.00080773	0.00080773	0.00080773	0.00080773	0.00080773	0.00080773	0.00080773	0.00080773	0.00080773	0.00080773	0.00080773	0.00080773	0.00080773	0.00080773	0.00080773	0.00080773	0.000958627	0.000883481	0.000879984	0.00516325	0.000880411	0.0759543	0.00111446	0.000881218	0.000959585	0.000883925	0.000880408	0.00531136	0.000880834	0.101907	0.00111673	0.00088165	0.000959596	0.000883928	0.000880402	0.00531646	0.00088084	0.111194	0.00111675	0.000881652	0.000959596	0.000883928	0.000880408	0.00531666	0.00088084	0.114511	0.00111675	0.000881652	0.000959596	0.000883928	0.000880402	0.00531668	0.00088084	0.115693	0.00111675	0.000881652	0.000880853	0.000880411	0.000880393	0.000906661	0.00088039	0.00188166	0.000881766	0.000880394	0.00088039	0.000880393	0.000880393	0.000880541	0.000880393	0.000886251	0.000880396	0.000880393	0.000880393	0.000880393	0.000880393	0.000880387	0.000880393	0.000880424	0.000880393	0.000880393	0.00099595	0.000880393	0.000880393	0.000880393	0.000880393	0.000880393	0.000880393	0.00102697	0.000996715	0.00099595	0.00103982	0.000380115	0.00102697	0.000120682	0.000723914	0.00100774	0.000786592	0.000996715	0.00104092	0.000378855	0.00102797	0.000120073	0.000723167	0.00100761	0.000785497	0.000996719	0.00104093	0.000783375	0.00102797	0.000120073	0.000723162	0.00100761	0.000785493	0.000996719	0.00104093	0.000785483	0.00102797	0.000120073	0.000723162	0.00100761	0.000995324	0.000996719	0.00104093	0.000785493	0.00102797	0.000120073	0.000723162	0.00104338	0.000937111	0.0010373	0.00104586	0.000785493	0.00104476	5.91833e-08	0.00065046	0.000966296	0.000828026	0.000975548	0.000962394	0.00119453	0.000967456	1.60006e-07	0.000717012	0.000974822	0.000931414	0.000975153	0.000961859	0.00119777	0.000966962	1.60006e-07	0.000717329	0.000974877	0.000932056	0.000975144	0.000961857	0.000833607	0.000966953	1.60006e-07	0.000717331	0.000974877	0.000932063	0.000975144	0.000961857	0.000831594	0.000966953	1.60006e-07	0.000717331	0.000974877	0.000828001	0.000975144	0.000961857	0.000831584	0.000966953	1.60006e-07	0.000717331	0.000958018	0.000827425	0.000955873	0.000959588	0.000831584	0.000959154	7.20887e-06	0.000756348	0.00095791	0.000880077	0.000955753	0.000959569	0.000831584	0.000959103	7.20921e-06	0.000756545	0.00095822	0.000880389	0.000955753	0.000959572	0.000831584	0.000959103	7.20921e-06	0.000756545	0.00095822	0.000880393	0.000955753	0.000959572	0.000831584	0.000959103	7.20921e-06	0.000756545	0.00095822	0.000880393	0.000955753	0.000959572	0.000831584	0.000959103	7.20921e-06	0.000756545	0.00095822	0.000880393	0.000955753	0.000959572	0.000831584	0.000959103	7.20921e-06	0.000756545	0.00095822	0.000880393	0.000955753	0.000959572	0.000831584	0.000959103	7.20921e-06	0.000756545	0.00095822	0.000880393	0.000955753	0.000959572	0.000831584	0.000959103	7.20921e-06	0.000756545	0.00095822	0.000880393	0.000955753	0.000959572	0.000831584	0.000959103	7.20921e-06	0.000756545	0.00095822	0.000880393	0.000955753	0.000959572	0.000831584	0.000959103	7.20921e-06	0.000756545	0.00095822	0.000880393	0.000955753	0.000959572	0.000831584	0.000959103	7.20921e-06	0.000756545	0.00095822	0.000880393	0.000955753	0.000959572	0.000831584	0.000959103	7.20921e-06	0.000756545	0.00095822	0.000880393	0.000955753	0.000959572	0.000831584	0.000959103	7.20921e-06	0.000756545	0.00095822	0.000880393	0.000955753	0.000959572	0.000831584	0.000959103	7.20921e-06	0.000756545	0.00095822	0.000880393	0.000955753	0.000959572	0.000831584	0.000959103	7.20921e-06	0.000756545	0.00095822	0.000880393	0.000955753	0.000959572	0.000831584	0.000959103	7.20921e-06	0.000756545	0.00095822	0.000880393	0.000955753	0.000959572	0.000831584	0.000959103	7.20921e-06	0.000756545	0.00095822	0.000880393	0.000955753	0.000959572	0.000831584	0.000959103	7.20921e-06	0.000756545	0.00095822	0.000880393	0.000955753	0.000959572	0.000831584	0.000959103	7.20921e-06	0.000756545	0.00095822	0.000880393	0.000955753	0.000959572	0.000831584	0.000959103	7.20921e-06	0.000756545	0.00095822	0	0	0	0	0	0	0	0	-0.0349881	-0.0349881	-0.0349881	-0.0349881	-0.0349881	-0.0349881	-0.0349881	-0.0349881	-0.0277445	-0.0277445	-0.0277445	-0.0277445	-0.0277445	-0.0277445	-0.0277445	-0.0277445	-0.0291099	-0.0291099	-0.0291099	-0.0291099	-0.0291099	-0.0291099	-0.0291099	-0.0291099	-0.0274974	-0.0274974	-0.0274974	-0.0274974	-0.0274974	-0.0274974	-0.0274974	-0.0274974	-0.0277931	-0.0277931	-0.0277931	-0.0277931	-0.0277931	-0.0277931	-0.0277931	-0.0277931	-0.0277386	-0.0277386	-0.0277386	-0.0277386	-0.0277386	-0.0277386	-0.0277386	-0.0277386	-0.0277486	-0.0277486	-0.0277486	-0.0277486	-0.0277486	-0.0277486	-0.0277486	-0.0277486	-0.0277468	-0.0277468	-0.0277468	-0.0277468	-0.0277468	-0.0277468	-0.0277468	-0.0277468	-0.0277471	-0.0277471	-0.0277471	-0.0277471	-0.0277471	-0.0277471	-0.0277471	-0.0277471	-0.028666	-0.0284312	-0.0284202	-0.0470788	-0.0284241	-1.1017	-0.0341434	-0.0284514	-0.0284919	-0.0283025	-0.0282936	-0.0414242	-0.0282967	-0.00100625	-0.0327261	-0.0283188	-0.0285248	-0.0283267	-0.0283174	-0.0430044	-0.0283206	-1.28149	-0.033035	-0.0283438	-0.0285185	-0.0283222	-0.0283129	-0.0425569	-0.0283161	-0.000304077	-0.0329674	-0.0283391	-0.0285197	-0.028323	-0.0283137	-0.0426832	-0.028317	-1.28652	-0.0329822	-0.0283399	-0.0282749	-0.0283118	-0.0283135	-0.0257393	-0.0283129	-6.55157e-06	-0.0274502	-0.0283086	-0.0283208	-0.0283139	-0.0283136	-0.0288011	-0.0283137	-0.0341587	-0.0284761	-0.0283145	-0.0283122	-0.0283135	-0.0283136	-0.0282222	-0.0283135	-0.0272368	-0.028283	-0.0283134	-0.0294678	-0.0283136	-0.0283136	-0.0283307	-0.0283136	-0.0285165	-0.0283193	-0.0295623	-0.0292429	-0.0294676	-0.0296804	-0.022337	-0.0295623	-0.0107846	-0.0250243	-0.0289555	-0.0281396	-0.0292429	-0.0294126	-0.0232435	-0.0293184	-0.0121336	-0.0255774	-0.0290723	-0.0283462	-0.0292865	-0.0294648	-0.0292818	-0.0293659	-0.0120253	-0.0254837	-0.0290497	-0.0283074	-0.0292781	-0.0294546	-0.0281323	-0.0293567	-0.012034	-0.0254995	-0.0290541	-0.0295634	-0.0292797	-0.0294566	-0.0283476	-0.0293585	-0.0120333	-0.0254969	-0.0295282	-0.0287384	-0.0294908	-0.0294792	-0.0283072	-0.0294903	-1.64911e-05	-0.0209624	-0.0288071	-0.0285384	-0.0288672	-0.0287881	-0.0318743	-0.0288356	-2.89583e-05	-0.0229793	-0.0290915	-0.0291528	-0.0289868	-0.0289204	-0.0311293	-0.0289611	-2.89559e-05	-0.0226738	-0.0290367	-0.0290342	-0.0289638	-0.028895	-0.0277897	-0.028937	-2.89559e-05	-0.0227198	-0.0290472	-0.0290571	-0.0289682	-0.0288999	-0.0284121	-0.0289416	-2.89559e-05	-0.0227129	-0.0290452	-0.0284325	-0.0289674	-0.028899	-0.028295	-0.0289407	-2.89559e-05	-0.0227139	-0.028811	-0.0285505	-0.0288635	-0.0288879	-0.028317	-0.0288759	-0.000782697	-0.0250502	-0.0288558	-0.0287064	-0.0288834	-0.02889	-0.0283129	-0.0288883	-0.00077878	-0.0246649	-0.0288644	-0.0286767	-0.0288796	-0.0288896	-0.0283137	-0.028886	-0.000778801	-0.024728	-0.0288627	-0.0286824	-0.0288803	-0.0288897	-0.0283135	-0.0288864	-0.000778801	-0.0247176	-0.0288631	-0.0286813	-0.0288802	-0.0288896	-0.0283136	-0.0288863	-0.000778801	-0.0247194	-0.028863	-0.0286815	-0.0288802	-0.0288897	-0.0283136	-0.0288863	-0.000778801	-0.0247191	-0.028863	-0.0286815	-0.0288802	-0.0288896	-0.0283136	-0.0288863	-0.000778801	-0.0247191	-0.028863	-0.0286815	-0.0288802	-0.0288897	-0.0283136	-0.0288863	-0.000778801	-0.0247191	-0.028863	-0.0286815	-0.0288802	-0.0288896	-0.0283136	-0.0288863	-0.000778801	-0.0247191	-0.028863	-0.0286815	-0.0288802	-0.0288897	-0.0283136	-0.0288863	-0.000778801	-0.0247191	-0.028863	-0.0286815	-0.0288802	-0.0288896	-0.0283136	-0.0288863	-0.000778801	-0.0247191	-0.028863	-0.0286815	-0.0288802	-0.0288897	-0.0283136	-0.0288863	-0.000778801	-0.0247191	-0.028863	-0.0286815	-0.0288802	-0.0288896	-0.0283136	-0.0288863	-0.000778801	-0.0247191	-0.028863	-0.0286815	-0.0288802	-0.0288897	-0.0283136	-0.0288863	-0.000778801	-0.0247191	-0.028863	-0.0286815	-0.0288802	-0.0288896	-0.0283136	-0.0288863	-0.000778801	-0.0247191	-0.028863	-0.0286815	-0.0288802	-0.0288897	-0.0283136	-0.0288863	-0.000778801	-0.0247191	-0.028863	-0.0286815	-0.0288802	-0.0288896	-0.0283136	-0.0288863	-0.000778801	-0.0247191	-0.028863	-0.0286815	-0.0288802	-0.0288897	-0.0283136	-0.0288863	-0.000778801	-0.0247191	-0.028863	-0.0286815	-0.0288802	-0.0288896	-0.0283136	-0.0288863	-0.000778801	-0.0247191	-0.028863	-0.0286815	-0.0288802	-0.0288897	-0.0283136	-0.0288863	-0.000778801	-0.0247191	-0.028863	0	0	0	0	0	0	0	0	-0.01357	-0.01357	-0.01357	-0.01357	-0.01357	-0.01357	-0.01357	-0.01357	-0.0124028	-0.0124028	-0.0124028	-0.0124028	-0.0124028	-0.0124028	-0.0124028	-0.0124028	-0.0124991	-0.0124991	-0.0124991	-0.0124991	-0.0124991	-0.0124991	-0.0124991	-0.0124991	-0.0123919	-0.0123919	-0.0123919	-0.0123919	-0.0123919	-0.0123919	-0.0123919	-0.0123919	-0.0124007	-0.0124007	-0.0124007	-0.0124007	-0.0124007	-0.0124007	-0.0124007	-0.0124007	-0.0124	-0.0124	-0.0124	-0.0124	-0.0124	-0.0124	-0.0124	-0.0124	-0.0124001	-0.0124001	-0.0124001	-0.0124001	-0.0124001	-0.0124001	-0.0124001	-0.0124001	-0.0124001	-0.0124001	-0.0124001	-0.0124001	-0.0124001	-0.0124001	-0.0124001	-0.0124001	-0.0124001	-0.0124001	-0.0124001	-0.0124001	-0.0124001	-0.0124001	-0.0124001	-0.0124001	-0.0124559	-0.0124499	-0.0124496	-0.0135626	-0.0124499	-0.0730574	-0.0135626	-0.0124559	-0.0124513	-0.0124458	-0.0124455	-0.0134585	-0.0124458	-0.0491781	-0.0134585	-0.0124513	-0.0124517	-0.0124461	-0.0124459	-0.0134678	-0.0124461	-0.0574913	-0.0134678	-0.0124517	-0.0124517	-0.0124461	-0.0124458	-0.0134669	-0.0124461	-0.0544515	-0.0134669	-0.0124517	-0.0124517	-0.0124461	-0.0124458	-0.013467	-0.0124461	-0.0555443	-0.013467	-0.0124517	-0.0124453	-0.0124458	-0.0124458	-0.0123619	-0.0124458	-0.00935138	-0.0123619	-0.0124453	-0.0124459	-0.0124458	-0.0124458	-0.0124528	-0.0124458	-0.0127038	-0.0124528	-0.0124459	-0.0124458	-0.0124458	-0.0124458	-0.0124453	-0.0124458	-0.0124246	-0.0124453	-0.0124458	-0.0125357	-0.0124458	-0.0124458	-0.0124459	-0.0124458	-0.0124476	-0.0124459	-0.0125357	-0.0125282	-0.0125357	-0.0125445	-0.0119586	-0.0125357	-0.00943592	-0.0119586	-0.0124784	-0.012479	-0.0125282	-0.0125363	-0.0119973	-0.0125282	-0.00962639	-0.0119973	-0.0124831	-0.0124831	-0.0125288	-0.012537	-0.012523	-0.0125288	-0.00961423	-0.0119942	-0.0124827	-0.0124827	-0.0125288	-0.012537	-0.0124794	-0.0125288	-0.00961501	-0.0119944	-0.0124827	-0.012539	-0.0125288	-0.012537	-0.012483	-0.0125288	-0.00961496	-0.0119944	-0.012539	-0.0124893	-0.012538	-0.0125379	-0.0124827	-0.012538	-0.000358058	-0.0106018	-0.0124893	-0.0124842	-0.0124923	-0.0124884	-0.0127345	-0.0124923	-0.000437555	-0.0109161	-0.0125091	-0.0125095	-0.0124961	-0.0124925	-0.0127132	-0.0124961	-0.000437324	-0.0108934	-0.0125075	-0.0125074	-0.0124957	-0.0124922	-0.0124437	-0.0124957	-0.000437324	-0.010895	-0.0125076	-0.0125076	-0.0124958	-0.0124922	-0.012466	-0.0124958	-0.000437324	-0.0108949	-0.0125076	-0.0124795	-0.0124958	-0.0124922	-0.0124641	-0.0124958	-0.000437324	-0.0108949	-0.0124795	-0.0124818	-0.0124912	-0.0124917	-0.0124643	-0.0124912	-0.00226829	-0.0115884	-0.0124818	-0.0124862	-0.0124915	-0.0124918	-0.0124643	-0.0124915	-0.00224083	-0.0115352	-0.0124862	-0.0124859	-0.0124915	-0.0124918	-0.0124643	-0.0124915	-0.00224124	-0.0115393	-0.0124859	-0.0124859	-0.0124915	-0.0124918	-0.0124643	-0.0124915	-0.00224124	-0.011539	-0.0124859	-0.0124859	-0.0124915	-0.0124918	-0.0124643	-0.0124915	-0.00224124	-0.011539	-0.0124859	-0.0124859	-0.0124915	-0.0124918	-0.0124643	-0.0124915	-0.00224124	-0.011539	-0.0124859	-0.0124859	-0.0124915	-0.0124918	-0.0124643	-0.0124915	-0.00224124	-0.011539	-0.0124859	-0.0124859	-0.0124915	-0.0124918	-0.0124643	-0.0124915	-0.00224124	-0.011539	-0.0124859	-0.0124859	-0.0124915	-0.0124918	-0.0124643	-0.0124915	-0.00224124	-0.011539	-0.0124859	-0.0124859	-0.0124915	-0.0124918	-0.0124643	-0.0124915	-0.00224124	-0.011539	-0.0124859	-0.0124859	-0.0124915	-0.0124918	-0.0124643	-0.0124915	-0.00224124	-0.011539	-0.0124859	-0.0124859	-0.0124915	-0.0124918	-0.0124643	-0.0124915	-0.00224124	-0.011539	-0.0124859	-0.0124859	-0.0124915	-0.0124918	-0.0124643	-0.0124915	-0.00224124	-0.011539	-0.0124859	-0.0124859	-0.0124915	-0.0124918	-0.0124643	-0.0124915	-0.00224124	-0.011539	-0.0124859	-0.0124859	-0.0124915	-0.0124918	-0.0124643	-0.0124915	-0.00224124	-0.011539	-0.0124859	-0.0124859	-0.0124915	-0.0124918	-0.0124643	-0.0124915	-0.00224124	-0.011539	-0.0124859	-0.0124859	-0.0124915	-0.0124918	-0.0124643	-0.0124915	-0.00224124	-0.011539	-0.0124859	-0.0124859	-0.0124915	-0.0124918	-0.0124643	-0.0124915	-0.00224124	-0.011539	-0.0124859	-0.0124859	-0.0124915	-0.0124918	-0.0124643	-0.0124915	-0.00224124	-0.011539	-0.0124859	-0.0124859	-0.0124915	-0.0124918	-0.0124643	-0.0124915	-0.00224124	-0.011539	-0.0124859	0	0	0	0	0	0	0	0	-0.0123003	-0.0123003	-0.0123003	-0.0123003	-0.0123003	-0.0123003	-0.0123003	-0.0123003	-0.0113373	-0.0113373	-0.0113373	-0.0113373	-0.0113373	-0.0113373	-0.0113373	-0.0113373	-0.0114099	-0.0114099	-0.0114099	-0.0114099	-0.0114099	-0.0114099	-0.0114099	-0.0114099	-0.0113955	-0.0113955	-0.0113955	-0.0113955	-0.0113955	-0.0113955	-0.0113955	-0.0113955	-0.0113966	-0.0113966	-0.0113966	-0.0113966	-0.0113966	-0.0113966	-0.0113966	-0.0113966	-0.0113965	-0.0113965	-0.0113965	-0.0113965	-0.0113965	-0.0113965	-0.0113965	-0.0113965	-0.0113965	-0.0113965	-0.0113965	-0.0113965	-0.0113965	-0.0113965	-0.0113965	-0.0113965	-0.0113965	-0.0113965	-0.0113965	-0.0113965	-0.0113965	-0.0113965	-0.0113965	-0.0113965	-0.0113965	-0.0113965	-0.0113965	-0.0113965	-0.0113965	-0.0113965	-0.0113965	-0.0113965	-0.0114011	-0.0114009	-0.0114009	-0.0114995	-0.011401	-0.0188797	-0.0116773	-0.0114025	-0.0114008	-0.0114006	-0.0114006	-0.0114917	-0.0114006	-0.0179682	-0.0116556	-0.0114021	-0.0114008	-0.0114006	-0.0114006	-0.0114923	-0.0114006	-0.0180769	-0.0116573	-0.0114021	-0.0114008	-0.0114006	-0.0114006	-0.0114922	-0.0114006	-0.0180639	-0.0116572	-0.0114021	-0.0114008	-0.0114006	-0.0114006	-0.0114922	-0.0114006	-0.0180654	-0.0116572	-0.0114021	-0.0114006	-0.0114006	-0.0114006	-0.0113937	-0.0114006	-0.0109079	-0.0113812	-0.0114005	-0.0114006	-0.0114006	-0.0114006	-0.0114011	-0.0114006	-0.0114379	-0.0114021	-0.0114006	-0.0114006	-0.0114006	-0.0114006	-0.0114006	-0.0114006	-0.0113978	-0.0114005	-0.0114006	-0.011409	-0.0114006	-0.0114006	-0.0114006	-0.0114006	-0.0114008	-0.0114006	-0.0114087	-0.0114084	-0.011409	-0.0114095	-0.0113553	-0.0114087	-0.0108758	-0.0113189	-0.0114	-0.0114058	-0.0114084	-0.0114088	-0.0113587	-0.0114081	-0.0109137	-0.011325	-0.0114007	-0.011406	-0.0114085	-0.0114089	-0.0114096	-0.0114081	-0.010911	-0.0113246	-0.0114006	-0.011406	-0.0114085	-0.0114089	-0.0114057	-0.0114081	-0.0109111	-0.0113246	-0.0114006	-0.011409	-0.0114085	-0.0114089	-0.011406	-0.0114081	-0.0109111	-0.0113246	-0.011409	-0.0114046	-0.0114089	-0.0114089	-0.011406	-0.0114089	-0.00416255	-0.0108813	-0.0114044	-0.0114046	-0.0114047	-0.0114045	-0.0114287	-0.0114048	-0.00445756	-0.0109526	-0.0114061	-0.011406	-0.011405	-0.0114048	-0.011427	-0.0114051	-0.00444883	-0.0109474	-0.011406	-0.0114059	-0.011405	-0.0114048	-0.0114015	-0.0114051	-0.00444909	-0.0109478	-0.011406	-0.0114059	-0.011405	-0.0114048	-0.0114034	-0.0114051	-0.00444908	-0.0109478	-0.011406	-0.0114043	-0.011405	-0.0114048	-0.0114033	-0.0114051	-0.00444908	-0.0109478	-0.0114018	-0.0114045	-0.0114048	-0.0114048	-0.0114033	-0.0114047	-0.00720482	-0.0111686	-0.0114021	-0.0114046	-0.0114048	-0.0114048	-0.0114033	-0.0114048	-0.0070742	-0.0111523	-0.0114034	-0.0114046	-0.0114048	-0.0114048	-0.0114033	-0.0114048	-0.00708034	-0.0111535	-0.0114033	-0.0114046	-0.0114048	-0.0114048	-0.0114033	-0.0114048	-0.00708005	-0.0111534	-0.0114033	-0.0114046	-0.0114048	-0.0114048	-0.0114033	-0.0114048	-0.00708006	-0.0111534	-0.0114033	-0.0114046	-0.0114048	-0.0114048	-0.0114033	-0.0114048	-0.00708006	-0.0111534	-0.0114033	-0.0114046	-0.0114048	-0.0114048	-0.0114033	-0.0114048	-0.00708006	-0.0111534	-0.0114033	-0.0114046	-0.0114048	-0.0114048	-0.0114033	-0.0114048	-0.00708006	-0.0111534	-0.0114033	-0.0114046	-0.0114048	-0.0114048	-0.0114033	-0.0114048	-0.00708006	-0.0111534	-0.0114033	-0.0114046	-0.0114048	-0.0114048	-0.0114033	-0.0114048	-0.00708006	-0.0111534	-0.0114033	-0.0114046	-0.0114048	-0.0114048	-0.0114033	-0.0114048	-0.00708006	-0.0111534	-0.0114033	-0.0114046	-0.0114048	-0.0114048	-0.0114033	-0.0114048	-0.00708006	-0.0111534	-0.0114033	-0.0114046	-0.0114048	-0.0114048	-0.0114033	-0.0114048	-0.00708006	-0.0111534	-0.0114033	-0.0114046	-0.0114048	-0.0114048	-0.0114033	-0.0114048	-0.00708006	-0.0111534	-0.0114033	-0.0114046	-0.0114048	-0.0114048	-0.0114033	-0.0114048	-0.00708006	-0.0111534	-0.0114033	-0.0114046	-0.0114048	-0.0114048	-0.0114033	-0.0114048	-0.00708006	-0.0111534	-0.0114033	-0.0114046	-0.0114048	-0.0114048	-0.0114033	-0.0114048	-0.00708006	-0.0111534	-0.0114033	-0.0114046	-0.0114048	-0.0114048	-0.0114033	-0.0114048	-0.00708006	-0.0111534	-0.0114033	-0.0114046	-0.0114048	-0.0114048	-0.0114033	-0.0114048	-0.00708006	-0.0111534	-0.0114033	-0.0114046	-0.0114048	-0.0114048	-0.0114033	-0.0114048	-0.00708006	-0.0111534	-0.0114033	0	0	0	0	0	0	0	0	0.010271	0.010271	0.010271	0.010271	0.010271	0.010271	0.010271	0.010271	0.0109943	0.0109943	0.0109943	0.0109943	0.0109943	0.0109943	0.0109943	0.0109943	0.0110471	0.0110471	0.0110471	0.0110471	0.0110471	0.0110471	0.0110471	0.0110471	0.0109984	0.0109984	0.0109984	0.0109984	0.0109984	0.0109984	0.0109984	0.0109984	0.0109948	0.0109948	0.0109948	0.0109948	0.0109948	0.0109948	0.0109948	0.0109948	0.0109946	0.0109946	0.0109946	0.0109946	0.0109946	0.0109946	0.0109946	0.0109946	0.0109946	0.0109946	0.0109946	0.0109946	0.0109946	0.0109946	0.0109946	0.0109946	0.0109946	0.0109946	0.0109946	0.0109946	0.0109946	0.0109946	0.0109946	0.0109946	0.0109946	0.0109946	0.0109946	0.0109946	0.0109946	0.0109946	0.0109946	0.0109946	0.0321987	0.0127048	0.0110471	0.011227	0.0110212	0.0110212	0.0110208	0.0110208	0.0370016	0.0128494	0.0110509	0.0112443	0.0110232	0.0110232	0.0110228	0.0110227	0.038184	0.0128617	0.0110512	0.0112456	0.0110233	0.0110233	0.0110229	0.0110229	0.0384806	0.0128628	0.0110512	0.0112457	0.0110233	0.0110233	0.0110229	0.0110229	0.0385554	0.0128628	0.0110512	0.0112457	0.0110233	0.0110233	0.0110229	0.0110229	0.0132273	0.011158	0.0110249	0.0110391	0.0110229	0.0110229	0.0110229	0.0110229	0.011185	0.0110327	0.011023	0.011024	0.0110229	0.0110229	0.0110229	0.0110229	0.0110347	0.0110236	0.0110229	0.0110229	0.0110229	0.0110229	0.0110229	0.0110229	0.0105585	0.0110229	0.0110229	0.0110229	0.0110229	0.0110229	0.0110229	0.0110669	0.0105253	0.0105577	0.0109876	0.0108865	0.0110669	0.0110643	0.0110725	0.0110783	0.00930185	0.0105252	0.010985	0.0108767	0.0110701	0.0110673	0.0110761	0.0110791	0.00922672	0.010523	0.0109848	0.00932354	0.0110703	0.0110676	0.0110764	0.0110792	0.00922211	0.0105228	0.0109848	0.00922804	0.0110703	0.0110676	0.0110764	0.0110792	0.00398136	0.0105228	0.0109848	0.0092222	0.0110703	0.0110676	0.0110764	0.0110796	0.00392914	0.00830422	0.0110201	0.00922185	0.0110782	0.011078	0.0110794	0.0110576	0.00124695	0.00836143	0.0110403	0.00927942	0.0110567	0.0110579	0.0110547	0.0110519	0.00130312	0.00836461	0.0110418	0.00928295	0.0110551	0.0110565	0.0110529	0.0110515	0.00130361	0.00836478	0.0110419	0.0100264	0.011055	0.0110564	0.0110528	0.0110515	0.00130361	0.00836479	0.0110419	0.010076	0.011055	0.0110564	0.0110528	0.0110515	0.00198566	0.00836479	0.0110419	0.0100793	0.011055	0.0110564	0.0110528	0.0110513	0.00199469	0.00941632	0.0110242	0.0100795	0.0110511	0.0110512	0.0110513	0.0110513	0.00354007	0.0094822	0.011023	0.0100795	0.0110508	0.0110508	0.0110512	0.0110512	0.00357662	0.00948634	0.0110229	0.0100795	0.0110508	0.0110508	0.0110512	0.0110512	0.00357748	0.0094866	0.0110229	0.0100795	0.0110508	0.0110508	0.0110512	0.0110512	0.0035775	0.00948662	0.0110229	0.0100795	0.0110508	0.0110508	0.0110512	0.0110512	0.0035775	0.00948665	0.0110229	0.0100795	0.0110508	0.0110508	0.0110512	0.0110512	0.0035775	0.00948665	0.0110229	0.0100795	0.0110508	0.0110508	0.0110512	0.0110512	0.0035775	0.00948665	0.0110229	0.0100795	0.0110508	0.0110508	0.0110512	0.0110512	0.0035775	0.00948665	0.0110229	0.0100795	0.0110508	0.0110508	0.0110512	0.0110512	0.0035775	0.00948665	0.0110229	0.0100795	0.0110508	0.0110508	0.0110512	0.0110512	0.0035775	0.00948665	0.0110229	0.0100795	0.0110508	0.0110508	0.0110512	0.0110512	0.0035775	0.00948665	0.0110229	0.0100795	0.0110508	0.0110508	0.0110512	0.0110512	0.0035775	0.00948665	0.0110229	0.0100795	0.0110508	0.0110508	0.0110512	0.0110512	0.0035775	0.00948665	0.0110229	0.0100795	0.0110508	0.0110508	0.0110512	0.0110512	0.0035775	0.00948665	0.0110229	0.0100795	0.0110508	0.0110508	0.0110512	0.0110512	0.0035775	0.00948665	0.0110229	0.0100795	0.0110508	0.0110508	0.0110512	0.0110512	0.0035775	0.00948665	0.0110229	0.0100795	0.0110508	0.0110508	0.0110512	0.0110512	0.0035775	0.00948665	0.0110229	0.0100795	0.0110508	0.0110508	0.0110512	0.0110512	0.0035775	0.00948665	0.0110229	0.0100795	0.0110508	0.0110508	0.0110512	0.0110512	0.0035775	0.00948665	0.0110229	0.0100795	0.0110508	0.0110508	0.0110512	0.0110512	0	0	0	0	0	0	0	0	-0.00965086	-0.00965086	-0.00965086	-0.00965086	-0.00965086	-0.00965086	-0.00965086	-0.00965086	-0.00905291	-0.00905291	-0.00905291	-0.00905291	-0.00905291	-0.00905291	-0.00905291	-0.00905291	-0.00908885	-0.00908885	-0.00908885	-0.00908885	-0.00908885	-0.00908885	-0.00908885	-0.00908885	-0.0086616	-0.0086616	-0.0086616	-0.0086616	-0.0086616	-0.0086616	-0.0086616	-0.0086616	-0.00868618	-0.00868618	-0.00868618	-0.00868618	-0.00868618	-0.00868618	-0.00868618	-0.00868618	-0.00868476	-0.00868476	-0.00868476	-0.00868476	-0.00868476	-0.00868476	-0.00868476	-0.00868476	-0.00868485	-0.00868485	-0.00868485	-0.00868485	-0.00868485	-0.00868485	-0.00868485	-0.00868485	-0.00868483	-0.00868483	-0.00868483	-0.00868483	-0.00868483	-0.00868483	-0.00868483	-0.00868483	-0.00868483	-0.00868483	-0.00868483	-0.00868483	-0.00868483	-0.00868483	-0.00868483	-0.00868483	-0.338603	-0.0147308	-0.00897232	-0.0106857	-0.00889888	-0.00890519	-0.00889663	-0.00889542	-0.0437062	-0.0141535	-0.00895524	-0.010545	-0.00888627	-0.0088922	-0.00888416	-0.00888301	-0.277155	-0.0142076	-0.00895625	-0.0105548	-0.00888701	-0.00889297	-0.00888489	-0.00888375	-0.0651322	-0.0142026	-0.00895619	-0.0105542	-0.00888696	-0.00889292	-0.00888485	-0.00888369	-0.244452	-0.014203	-0.0089562	-0.0105542	-0.00888696	-0.00889292	-0.00888485	-0.00888369	-0.00185789	-0.00857586	-0.00887942	-0.00878584	-0.00888347	-0.00888315	-0.00888361	-0.00888368	-0.00930717	-0.00890183	-0.00888394	-0.00888945	-0.00888369	-0.00888371	-0.00888369	-0.00888368	-0.00885878	-0.00888262	-0.00888366	-0.00888335	-0.00888368	-0.00888368	-0.00888368	-0.00888368	-0.00701117	-0.00888374	-0.00888369	-0.00888369	-0.00888368	-0.00888368	-0.00888368	-0.00924557	-0.00709764	-0.00701001	-0.00888368	-0.00785238	-0.00924557	-0.00916051	-0.00927527	-0.00929	-0.00342988	-0.0070977	-0.00888368	-0.00790627	-0.00922343	-0.00914372	-0.00925122	-0.00928727	-0.0035145	-0.00709357	-0.00888368	-0.00341149	-0.00922479	-0.00914474	-0.00925271	-0.00928744	-0.00351253	-0.00709377	-0.00888368	-0.00351493	-0.0092247	-0.00914466	-0.0092526	-0.00928742	-0.000270571	-0.00709376	-0.00888368	-0.00351251	-0.0092247	-0.00914467	-0.00925262	-0.009294	-0.000311366	-0.00342996	-0.00916051	-0.00351257	-0.00929129	-0.00928305	-0.00929427	-0.0091099	-5.53869e-06	-0.0039573	-0.00914372	-0.00373663	-0.00910362	-0.00913333	-0.00909345	-0.00908892	-7.98822e-06	-0.00394347	-0.00914474	-0.00373106	-0.00911496	-0.0091424	-0.00910557	-0.0090902	-7.9881e-06	-0.00394383	-0.00914466	-0.00567995	-0.00911427	-0.00914185	-0.00910484	-0.00909012	-7.9881e-06	-0.00394382	-0.00914467	-0.00560693	-0.00911431	-0.00914189	-0.00910489	-0.00909012	-2.88028e-05	-0.00394382	-0.00914467	-0.00560965	-0.00911431	-0.00914189	-0.00910488	-0.00908691	-2.87987e-05	-0.00567194	-0.00900544	-0.00560955	-0.00908159	-0.00907349	-0.00908446	-0.0090871	-0.000215894	-0.00560723	-0.00901375	-0.00560955	-0.00908356	-0.0090776	-0.00908568	-0.00908676	-0.000215625	-0.00560964	-0.00901326	-0.00560955	-0.00908344	-0.00907735	-0.00908561	-0.00908678	-0.000215625	-0.00560955	-0.00901328	-0.00560955	-0.00908346	-0.00907738	-0.00908562	-0.00908678	-0.000215625	-0.00560955	-0.00901329	-0.00560955	-0.00908346	-0.00907738	-0.00908561	-0.00908678	-0.000215625	-0.00560955	-0.00901329	-0.00560955	-0.00908346	-0.00907738	-0.00908562	-0.00908678	-0.000215625	-0.00560955	-0.00901329	-0.00560955	-0.00908346	-0.00907738	-0.00908561	-0.00908678	-0.000215625	-0.00560955	-0.00901329	-0.00560955	-0.00908346	-0.00907738	-0.00908562	-0.00908678	-0.000215625	-0.00560955	-0.00901329	-0.00560955	-0.00908346	-0.00907738	-0.00908561	-0.00908678	-0.000215625	-0.00560955	-0.00901329	-0.00560955	-0.00908346	-0.00907738	-0.00908562	-0.00908678	-0.000215625	-0.00560955	-0.00901329	-0.00560955	-0.00908346	-0.00907738	-0.00908561	-0.00908678	-0.000215625	-0.00560955	-0.00901329	-0.00560955	-0.00908346	-0.00907738	-0.00908562	-0.00908678	-0.000215625	-0.00560955	-0.00901329	-0.00560955	-0.00908346	-0.00907738	-0.00908561	-0.00908678	-0.000215625	-0.00560955	-0.00901329	-0.00560955	-0.00908346	-0.00907738	-0.00908562	-0.00908678	-0.000215625	-0.00560955	-0.00901329	-0.00560955	-0.00908346	-0.00907738	-0.00908561	-0.00908678	-0.000215625	-0.00560955	-0.00901329	-0.00560955	-0.00908346	-0.00907738	-0.00908562	-0.00908678	-0.000215625	-0.00560955	-0.00901329	-0.00560955	-0.00908346	-0.00907738	-0.00908561	-0.00908678	-0.000215625	-0.00560955	-0.00901329	-0.00560955	-0.00908346	-0.00907738	-0.00908562	-0.00908678	-0.000215625	-0.00560955	-0.00901329	-0.00560955	-0.00908346	-0.00907738	-0.00908561	-0.00908678	-0.000215625	-0.00560955	-0.00901329	-0.00560955	-0.00908346	-0.00907738	-0.00908562	-0.00908678	0	0	0	0	0	0	0	0	-0.0275798	-0.0275798	-0.0275798	-0.0275798	-0.0275798	-0.0275798	-0.0275798	-0.0275798	-0.0229714	-0.0229714	-0.0229714	-0.0229714	-0.0229714	-0.0229714	-0.0229714	-0.0229714	-0.0236842	-0.0236842	-0.0236842	-0.0236842	-0.0236842	-0.0236842	-0.0236842	-0.0236842	-0.0177286	-0.0177286	-0.0177286	-0.0177286	-0.0177286	-0.0177286	-0.0177286	-0.0177286	-0.0184434	-0.0184434	-0.0184434	-0.0184434	-0.0184434	-0.0184434	-0.0184434	-0.0184434	-0.0183561	-0.0183561	-0.0183561	-0.0183561	-0.0183561	-0.0183561	-0.0183561	-0.0183561	-0.0183667	-0.0183667	-0.0183667	-0.0183667	-0.0183667	-0.0183667	-0.0183667	-0.0183667	-0.0183655	-0.0183655	-0.0183655	-0.0183655	-0.0183655	-0.0183655	-0.0183655	-0.0183655	-0.0183656	-0.0183656	-0.0183656	-0.0183656	-0.0183656	-0.0183656	-0.0183656	-0.0183656	-5.70253	-0.0620353	-0.0215746	-0.0620353	-0.0212283	-0.0215746	-0.0212283	-0.0211785	-2.51687e-15	-0.0465042	-0.0211202	-0.0465042	-0.020829	-0.0211202	-0.020829	-0.020787	-5.75809	-0.0515272	-0.0211839	-0.0515272	-0.0208842	-0.0211839	-0.0208842	-0.020841	-1.73889e-15	-0.0498464	-0.021175	-0.0498464	-0.0208766	-0.021175	-0.0208766	-0.0208336	-5.75809	-0.0504027	-0.0211762	-0.0504027	-0.0208776	-0.0211762	-0.0208776	-0.0208346	-5.43286e-19	-0.0171218	-0.0207865	-0.0171218	-0.0208277	-0.0207865	-0.0208277	-0.0208337	-0.0239209	-0.0213531	-0.0208403	-0.0213531	-0.0208346	-0.0208403	-0.0208346	-0.0208338	-0.0204114	-0.0207621	-0.0208329	-0.0207621	-0.0208337	-0.0208329	-0.0208337	-0.0208338	-0.0101023	-0.0208437	-0.0208339	-0.0208437	-0.0208338	-0.0208339	-0.0208338	-0.0264014	-0.0108186	-0.0100733	-0.0233369	-0.0100733	-0.0264014	-0.0233369	-0.0264014	-0.0264814	-0.000829485	-0.0108207	-0.0229527	-0.0108207	-0.0254448	-0.0229527	-0.0254448	-0.0264673	-0.000886504	-0.0107671	-0.0230113	-0.000829473	-0.0256067	-0.0230113	-0.0256067	-0.0264698	-0.000886167	-0.0107709	-0.0230023	-0.000886504	-0.0255792	-0.0230023	-0.0255792	-0.0264693	-1.57678e-05	-0.0107706	-0.0230037	-0.000886167	-0.0255839	-0.0230037	-0.0255839	-0.0266605	-2.28269e-05	-0.00341945	-0.026307	-0.00088617	-0.0267107	-0.026307	-0.0267107	-0.0236538	-4.4895e-09	-0.00516707	-0.0243184	-0.00127541	-0.0235518	-0.0243184	-0.0235518	-0.0236698	-1.61904e-08	-0.00510736	-0.0246412	-0.00127211	-0.0240504	-0.0246412	-0.0240504	-0.0236673	-1.61904e-08	-0.00510939	-0.0245885	-0.00458456	-0.023971	-0.0245885	-0.023971	-0.0236677	-1.61904e-08	-0.00510932	-0.0245971	-0.00448466	-0.0239836	-0.0245971	-0.0239836	-0.0236676	-1.21384e-07	-0.00510932	-0.0245957	-0.00448764	-0.0239816	-0.0245957	-0.0239816	-0.0235826	-1.21384e-07	-0.00906749	-0.0229996	-0.00448755	-0.02347	-0.0229996	-0.02347	-0.0235959	-8.65518e-06	-0.00883205	-0.0232444	-0.00448755	-0.0235498	-0.0232444	-0.0235498	-0.0235855	-8.65468e-06	-0.00884588	-0.0232066	-0.00448755	-0.0235374	-0.0232066	-0.0235374	-0.0235871	-8.65468e-06	-0.00884506	-0.0232125	-0.00448755	-0.0235393	-0.0232125	-0.0235393	-0.0235868	-8.65468e-06	-0.00884511	-0.0232116	-0.00448755	-0.023539	-0.0232116	-0.023539	-0.0235869	-8.65468e-06	-0.0088451	-0.0232117	-0.00448755	-0.023539	-0.0232117	-0.023539	-0.0235869	-8.65468e-06	-0.00884511	-0.0232117	-0.00448755	-0.023539	-0.0232117	-0.023539	-0.0235869	-8.65468e-06	-0.00884511	-0.0232117	-0.00448755	-0.023539	-0.0232117	-0.023539	-0.0235869	-8.65468e-06	-0.00884511	-0.0232117	-0.00448755	-0.023539	-0.0232117	-0.023539	-0.0235869	-8.65468e-06	-0.00884511	-0.0232117	-0.00448755	-0.023539	-0.0232117	-0.023539	-0.0235869	-8.65468e-06	-0.00884511	-0.0232117	-0.00448755	-0.023539	-0.0232117	-0.023539	-0.0235869	-8.65468e-06	-0.00884511	-0.0232117	-0.00448755	-0.023539	-0.0232117	-0.023539	-0.0235869	-8.65468e-06	-0.00884511	-0.0232117	-0.00448755	-0.023539	-0.0232117	-0.023539	-0.0235869	-8.65468e-06	-0.00884511	-0.0232117	-0.00448755	-0.023539	-0.0232117	-0.023539	-0.0235869	-8.65468e-06	-0.00884511	-0.0232117	-0.00448755	-0.023539	-0.0232117	-0.023539	-0.0235869	-8.65468e-06	-0.00884511	-0.0232117	-0.00448755	-0.023539	-0.0232117	-0.023539	-0.0235869	-8.65468e-06	-0.00884511	-0.0232117	-0.00448755	-0.023539	-0.0232117	-0.023539	-0.0235869	-8.65468e-06	-0.00884511	-0.0232117	-0.00448755	-0.023539	-0.0232117	-0.023539	-0.0235869	-8.65468e-06	-0.00884511	-0.0232117	-0.00448755	-0.023539	-0.0232117	-0.023539	-0.0235869	-8.65468e-06	-0.00884511	-0.0232117	-0.00448755	-0.023539	-0.0232117	-0.023539	-0.0235869	0	0	0	0	0	0	0	0	0.0460272	0.0460272	0.0460272	0.0460272	0.0460272	0.0460272	0.0460272	0.0460272	0.062428	0.062428	0.062428	0.062428	0.062428	0.062428	0.062428	0.062428	0.069581	0.069581	0.069581	0.069581	0.069581	0.069581	0.069581	0.069581	0.0265775	0.0265775	0.0265775	0.0265775	0.0265775	0.0265775	0.0265775	0.0265775	0.0199745	0.0199745	0.0199745	0.0199745	0.0199745	0.0199745	0.0199745	0.0199745	0.0191172	0.0191172	0.0191172	0.0191172	0.0191172	0.0191172	0.0191172	0.0191172	0.0190086	0.0190086	0.0190086	0.0190086	0.0190086	0.0190086	0.0190086	0.0190086	0.0189949	0.0189949	0.0189949	0.0189949	0.0189949	0.0189949	0.0189949	0.0189949	0.0189932	0.0189932	0.0189932	0.0189932	0.0189932	0.0189932	0.0189932	0.0189932	10.2814	0.125477	0.0322636	1.24786	0.0317718	0.0378468	0.0322636	0.0315115	10.3877	0.251772	0.035233	10.3664	0.0345832	0.0428864	0.035233	0.0342407	10.3877	0.565516	0.035934	10.3877	0.0352342	0.0443432	0.035934	0.0348663	10.3877	3.29583	0.0361014	10.3877	0.0353867	0.0447734	0.0361014	0.0350113	10.3877	10.3877	0.0361415	10.3877	0.0354225	0.0449012	0.0361415	0.035045	10.3877	10.3877	0.0352949	10.3877	0.0351269	0.0374064	0.0352949	0.0350391	10.3877	10.3877	0.0350972	10.3877	0.0350581	0.0355923	0.0350972	0.0350377	10.3877	10.3877	0.0350512	10.3877	0.0350421	0.0351665	0.0350512	0.0350374	10.3877	10.3877	0.0350405	10.3877	0.0350384	0.0350674	0.0350405	0.0809785	10.3877	10.3877	0.0666316	10.3877	0.0809791	0.0350443	0.0723257	0.123926	10.3877	10.3877	0.0821017	10.3877	0.10964	0.0350389	0.0925178	0.164286	10.3877	10.3877	0.0909287	10.3877	0.132391	0.0350377	0.105692	0.213876	10.3877	10.3877	0.0963802	10.3877	0.153717	0.0350374	0.11527	0.295144	10.3877	10.3877	0.0999075	10.3877	0.176764	0.0350373	0.12277	0.517715	10.3877	10.3877	0.140341	10.3877	0.239078	0.0666302	0.163047	1.36636	10.3877	10.3877	0.13309	10.3877	0.237603	0.0821009	0.148323	10.1379	10.3877	10.3877	0.126895	10.3877	0.235335	0.0909282	0.134656	10.3877	10.3877	10.3877	0.121829	10.3877	0.231887	0.0963799	0.123086	10.3877	10.3877	10.3877	0.117835	10.3877	0.226741	0.0999073	0.114062	10.3877	10.3877	10.3877	0.114778	10.3877	0.219267	0.102257	0.107482	10.3877	10.3877	10.3877	0.0959982	10.3877	0.193586	0.0754028	0.0914875	10.3877	10.3877	10.3877	0.08481	10.3877	0.163647	0.0631353	0.0823213	10.3877	10.3877	10.3877	0.0787697	10.3877	0.134462	0.0582126	0.0774852	10.3877	10.3877	10.3877	0.0756881	10.3877	0.110975	0.0563462	0.0750483	10.3877	10.3877	10.3877	0.0741623	10.3877	0.0950604	0.0556543	0.0738494	10.3877	10.3877	10.3877	0.0734183	10.3877	0.0855844	0.0553999	0.0732666	10.3877	10.3877	10.3877	0.0730581	10.3877	0.0803934	0.0553067	0.0729849	10.3877	10.3877	10.3877	0.0728844	10.3877	0.0776834	0.0552725	0.0728491	10.3877	10.3877	10.3877	0.0728008	10.3877	0.0763048	0.05526	0.0727838	10.3877	10.3877	10.3877	0.0727606	10.3877	0.075613	0.0552555	0.0727524	10.3877	10.3877	10.3877	0.0727412	10.3877	0.0752681	0.0552538	0.0727372	10.3877	10.3877	10.3877	0.0727319	10.3877	0.0750967	0.0552532	0.07273	10.3877	10.3877	10.3877	0.0727274	10.3877	0.0750117	0.055253	0.0727265	10.3877	10.3877	10.3877	0.0727253	10.3877	0.0749696	0.0552529	0.0727248	10.3877	10.3877	10.3877	0.0727242	10.3877	0.0749488	0.0552528	0.072724	10.3877	10.3877	10.3877	0.0727237	10.3877	0.0749384	0.0552528	0.0727236	10.3877	10.3877	10.3877	0.0727235	10.3877	0.0749333	0.0552528	0.0727235	10.3877	10.3877	10.3877	0.0727234	10.3877	0.0749308	0.0552528	0.0727234	10.3877	10.3877	10.3877	0.0727234	10.3877	0.0749295	0.0552528	0.0727234	10.3877	10.3877	10.3877	0.0727233	10.3877	0.0749289	0.0552528	0.0727233	10.3877	0	0	0	0	0	0	0	0	-0.00952721	-0.00952721	-0.00952721	-0.00952721	-0.00952721	-0.00952721	-0.00952721	-0.00952721	-0.00894424	-0.00894424	-0.00894424	-0.00894424	-0.00894424	-0.00894424	-0.00894424	-0.00894424	-0.00897887	-0.00897887	-0.00897887	-0.00897887	-0.00897887	-0.00897887	-0.00897887	-0.00897887	-0.00103626	-0.00103626	-0.00103626	-0.00103626	-0.00103626	-0.00103626	-0.00103626	-0.00103626	-0.00109249	-0.00109249	-0.00109249	-0.00109249	-0.00109249	-0.00109249	-0.00109249	-0.00109249	-0.00109208	-0.00109208	-0.00109208	-0.00109208	-0.00109208	-0.00109208	-0.00109208	-0.00109208	-0.00109208	-0.00109208	-0.00109208	-0.00109208	-0.00109208	-0.00109208	-0.00109208	-0.00109208	-0.00109208	-0.00109208	-0.00109208	-0.00109208	-0.00109208	-0.00109208	-0.00109208	-0.00109208	-0.00109208	-0.00109208	-0.00109208	-0.00109208	-0.00109208	-0.00109208	-0.00109208	-0.00109208	-1.77919	-0.00945852	-0.00327745	-1.77919	-0.00327745	-0.00945852	-0.00371046	-0.00322475	-7.46823e-05	-0.00894831	-0.00323019	-7.46823e-05	-0.00323019	-0.00894831	-0.00364646	-0.00317936	-1.78127	-0.00897862	-0.00323121	-1.78127	-0.00323121	-0.00897862	-0.00364801	-0.00318032	-7.36583e-05	-0.00897682	-0.00323118	-7.36583e-05	-0.00323118	-0.00897682	-0.00364798	-0.0031803	-1.78127	-0.00897693	-0.00323118	-1.78127	-0.00323118	-0.00897693	-0.00364798	-0.0031803	-2.30137e-08	-0.00305279	-0.00317163	-2.30137e-08	-0.00317163	-0.00305279	-0.00316286	-0.0031727	-0.00324048	-0.00317539	-0.00317289	-0.00324048	-0.00317289	-0.00317539	-0.00317307	-0.00317286	-0.00317144	-0.00317281	-0.00317286	-0.00317144	-0.00317286	-0.00317281	-0.00317286	-0.00317286	-0.0017083	-0.00317286	-0.00317286	-0.00317289	-0.00317286	-0.00317286	-0.00317286	-0.018946	-0.00172501	-0.00170829	-0.0170507	-1.37118e-05	-0.018946	-0.000770454	-0.00997409	-0.0207423	-1.58048e-06	-0.00172501	-0.0155571	-1.40031e-05	-0.0170727	-0.00078287	-0.00953457	-0.0204981	-1.59872e-06	-0.00172482	-0.0157114	-1.59859e-06	-0.0172852	-0.000782804	-0.00956238	-0.0205311	-1.59872e-06	-0.00172482	-0.0156954	-1.59872e-06	-0.0172609	-0.000782805	-0.00956062	-0.0205267	-1.40043e-05	-0.00172482	-0.015697	-1.59872e-06	-0.0172637	-0.000782805	-0.00956073	-0.0239231	-1.90905e-05	-0.00320354	-0.024213	-1.59872e-06	-0.0239646	-0.00322367	-0.0197127	-0.00960022	-3.7547e-09	-0.00432238	-0.00990354	-2.43369e-05	-0.00940866	-0.00643042	-0.0104205	-0.00969272	-1.24103e-07	-0.00429037	-0.0108882	-2.43333e-05	-0.0103613	-0.00629501	-0.011082	-0.00968678	-1.24103e-07	-0.00429128	-0.0108174	-7.20172e-05	-0.0102961	-0.00630068	-0.0110335	-0.00968716	-1.24103e-07	-0.00429126	-0.0108225	-7.19943e-05	-0.0103005	-0.00630044	-0.0110371	-0.00968713	-4.19309e-08	-0.00429126	-0.0108221	-7.19943e-05	-0.0103002	-0.00630045	-0.0110368	-0.00896914	-4.1931e-08	-0.00314936	-0.00870477	-7.19943e-05	-0.00873493	-0.00310758	-0.00768007	-0.00901193	-2.98986e-06	-0.00317336	-0.00882781	-7.19943e-05	-0.00882605	-0.00317424	-0.00785296	-0.00895347	-2.9898e-06	-0.00317285	-0.00882062	-7.19943e-05	-0.00882072	-0.00317283	-0.00784397	-0.00895693	-2.9898e-06	-0.00317286	-0.00882104	-7.19943e-05	-0.00882103	-0.00317286	-0.00784444	-0.00895673	-2.9898e-06	-0.00317286	-0.00882101	-7.19943e-05	-0.00882101	-0.00317286	-0.00784441	-0.00895674	-2.9898e-06	-0.00317286	-0.00882101	-7.19943e-05	-0.00882101	-0.00317286	-0.00784441	-0.00895674	-2.9898e-06	-0.00317286	-0.00882101	-7.19943e-05	-0.00882101	-0.00317286	-0.00784441	-0.00895674	-2.9898e-06	-0.00317286	-0.00882101	-7.19943e-05	-0.00882101	-0.00317286	-0.00784441	-0.00895674	-2.9898e-06	-0.00317286	-0.00882101	-7.19943e-05	-0.00882101	-0.00317286	-0.00784441	-0.00895674	-2.9898e-06	-0.00317286	-0.00882101	-7.19943e-05	-0.00882101	-0.00317286	-0.00784441	-0.00895674	-2.9898e-06	-0.00317286	-0.00882101	-7.19943e-05	-0.00882101	-0.00317286	-0.00784441	-0.00895674	-2.9898e-06	-0.00317286	-0.00882101	-7.19943e-05	-0.00882101	-0.00317286	-0.00784441	-0.00895674	-2.9898e-06	-0.00317286	-0.00882101	-7.19943e-05	-0.00882101	-0.00317286	-0.00784441	-0.00895674	-2.9898e-06	-0.00317286	-0.00882101	-7.19943e-05	-0.00882101	-0.00317286	-0.00784441	-0.00895674	-2.9898e-06	-0.00317286	-0.00882101	-7.19943e-05	-0.00882101	-0.00317286	-0.00784441	-0.00895674	-2.9898e-06	-0.00317286	-0.00882101	-7.19943e-05	-0.00882101	-0.00317286	-0.00784441	-0.00895674	-2.9898e-06	-0.00317286	-0.00882101	-7.19943e-05	-0.00882101	-0.00317286	-0.00784441	-0.00895674	-2.9898e-06	-0.00317286	-0.00882101	-7.19943e-05	-0.00882101	-0.00317286	-0.00784441	-0.00895674	-2.9898e-06	-0.00317286	-0.00882101	-7.19943e-05	-0.00882101	-0.00317286	-0.00784441	-0.00895674	-2.9898e-06	-0.00317286	-0.00882101	-7.19943e-05	-0.00882101	-0.00317286	-0.00784441	-0.00895674	0	0	0	0	0	0	0	0	0.00909258	0.00909258	0.00909258	0.00909258	0.00909258	0.00909258	0.00909258	0.00909258	0.00965722	0.00965722	0.00965722	0.00965722	0.00965722	0.00965722	0.00965722	0.00965722	0.00969341	0.00969341	0.00969341	0.00969341	0.00969341	0.00969341	0.00969341	0.00969341	0.000602647	0.000602647	0.000602647	0.000602647	0.000602647	0.000602647	0.000602647	0.000602647	0.000567272	0.000567272	0.000567272	0.000567272	0.000567272	0.000567272	0.000567272	0.000567272	0.000567138	0.000567138	0.000567138	0.000567138	0.000567138	0.000567138	0.000567138	0.000567138	0.000567138	0.000567138	0.000567138	0.000567138	0.000567138	0.000567138	0.000567138	0.000567138	0.000567138	0.000567138	0.000567138	0.000567138	0.000567138	0.000567138	0.000567138	0.000567138	0.000567138	0.000567138	0.000567138	0.000567138	0.000567138	0.000567138	0.000567138	0.000567138	0.0975032	0.00377974	0.00229774	1.99558	0.00233337	0.0975032	0.00377974	0.00229774	0.178208	0.00386128	0.00232433	2.05208	0.00236094	0.178208	0.00386128	0.00232433	0.287212	0.00386337	0.00232474	2.05208	0.00236137	0.287212	0.00386337	0.00232474	0.516319	0.00386342	0.00232475	2.05208	0.00236137	0.516319	0.00386342	0.00232475	1.24573	0.00386343	0.00232475	2.05208	0.00236137	1.24573	0.00386343	0.00232475	1.6734	0.00232845	0.00230476	2.04991	0.00230532	1.6734	0.00232845	0.00230476	2.02547	0.00230481	0.00230445	2.04988	0.00230446	2.02547	0.00230481	0.00230445	2.04949	0.00230445	0.00230444	2.04988	0.00230444	2.04949	0.00230445	0.00230444	2.05089	0.00230444	0.00230444	2.04988	0.00230444	2.04987	0.00230444	0.0229333	2.0509	0.00427892	0.0254732	0.945485	0.0229333	1.8102	0.00427892	0.0291692	1.81166	0.0043354	0.0296593	0.00112475	0.0262655	1.23716	0.0043354	0.0303871	1.24192	0.00433703	0.0304849	1.83582e-05	0.0268469	0.0664726	0.00433703	0.0306308	0.0685411	0.00433708	0.0306504	1.82235e-05	0.0269496	2.83618e-05	0.00433708	0.0306797	0.00161505	0.00433708	0.0306837	1.82235e-05	0.0269678	1.82247e-05	0.00433708	0.0424874	0.000759108	0.0136152	0.0433273	1.82235e-05	0.041033	1.82235e-05	0.0136152	0.0146964	1.34332e-05	0.0106387	0.0142993	0.000602085	0.0144	0.000203468	0.0106387	0.0118325	0.000203462	0.010431	0.0118014	0.000604429	0.0120744	0.000203719	0.010431	0.0116103	0.000203719	0.0104167	0.0116079	0.000204264	0.01189	0.00020372	0.0104167	0.0115932	0.00020372	0.0104157	0.0115931	0.00020372	0.0118755	0.00020372	0.0104157	0.0115919	2.71749e-05	0.0104156	0.0115919	0.00020372	0.0118744	0.00020372	0.0104156	0.00983153	2.71429e-05	0.00587826	0.00973432	0.00020372	0.00960414	0.00020372	0.00587826	0.00971755	0.00020348	0.00570387	0.00961526	0.00020372	0.00946077	0.00020372	0.00570387	0.00961419	0.000203719	0.00569727	0.00960768	0.00020372	0.00945179	0.00020372	0.00569727	0.00960761	0.00020372	0.00569702	0.00960719	0.00020372	0.00945123	0.00020372	0.00569702	0.00960719	0.00020372	0.00569701	0.00960716	0.00020372	0.00945119	0.00020372	0.00569701	0.00960716	0.00020372	0.00569701	0.00960716	0.00020372	0.00945118	0.00020372	0.00569701	0.00960716	0.00020372	0.00569701	0.00960716	0.00020372	0.00945118	0.00020372	0.00569701	0.00960716	0.00020372	0.00569701	0.00960716	0.00020372	0.00945118	0.00020372	0.00569701	0.00960716	0.00020372	0.00569701	0.00960716	0.00020372	0.00945118	0.00020372	0.00569701	0.00960716	0.00020372	0.00569701	0.00960716	0.00020372	0.00945118	0.00020372	0.00569701	0.00960716	0.00020372	0.00569701	0.00960716	0.00020372	0.00945118	0.00020372	0.00569701	0.00960716	0.00020372	0.00569701	0.00960716	0.00020372	0.00945118	0.00020372	0.00569701	0.00960716	0.00020372	0.00569701	0.00960716	0.00020372	0.00945118	0.00020372	0.00569701	0.00960716	0.00020372	0.00569701	0.00960716	0.00020372	0.00945118	0.00020372	0.00569701	0.00960716	0.00020372	0.00569701	0.00960716	0.00020372	0.00945118	0.00020372	0.00569701	0.00960716	0.00020372	0.00569701	0.00960716	0.00020372	0.00945118	0.00020372	0.00569701	0.00960716	0.00020372	0.00569701	0.00960716	0.00020372	0.00945118	0.00020372	0.00569701	0.00960716	0.00020372	0.00569701	0.00960716	0.00020372	0.00945118	0.00020372	0.00569701	0.00960716	0.00020372	0.00569701	0.00960716	0.00020372	0.00945118	0.00020372	0.00569701	0.00960716	0.00020372	0.00569701	0.00960716	0.00020372	0.00945118	0.00020372	0.00569701	0.00960716	0	0	0	0	0	0	0	0	0.00435068	0.00435068	0.00435068	0.00435068	0.00435068	0.00435068	0.00435068	0.00435068	0.00447794	0.00447794	0.00447794	0.00447794	0.00447794	0.00447794	0.00447794	0.00447794	0.00448171	0.00448171	0.00448171	0.00448171	0.00448171	0.00448171	0.00448171	0.00448171	0.000517549	0.000517549	0.000517549	0.000517549	0.000517549	0.000517549	0.000517549	0.000517549	0.000504079	0.000504079	0.000504079	0.000504079	0.000504079	0.000504079	0.000504079	0.000504079	0.000504034	0.000504034	0.000504034	0.000504034	0.000504034	0.000504034	0.000504034	0.000504034	0.000504034	0.000504034	0.000504034	0.000504034	0.000504034	0.000504034	0.000504034	0.000504034	0.000504034	0.000504034	0.000504034	0.000504034	0.000504034	0.000504034	0.000504034	0.000504034	0.000504034	0.000504034	0.000504034	0.000504034	0.000504034	0.000504034	0.000504034	0.000504034	0.00436524	0.00171248	0.00148831	0.813967	0.00151264	0.813967	0.00436524	0.00151264	0.00447837	0.00172628	0.00149808	0.980991	0.00152281	0.980991	0.00447837	0.00152281	0.00448173	0.00172644	0.00149818	0.981595	0.00152291	0.981595	0.00448173	0.00152291	0.00448183	0.00172644	0.00149818	0.981596	0.00152291	0.981596	0.00448183	0.00152291	0.00448182	0.00172644	0.00149818	0.981596	0.00152291	0.981596	0.00448182	0.00152291	0.00152453	0.00149687	0.0014946	0.500204	0.00149485	0.500204	0.00152453	0.00149485	0.00149486	0.00149459	0.00149457	0.039711	0.00149457	0.039711	0.00149486	0.00149457	0.00149457	0.00149457	0.00149457	0.00192663	0.00149457	0.00192663	0.00149457	0.00149457	0.00469778	0.00149457	0.00149457	0.00149886	0.00149457	0.00149886	0.00149457	0.00892237	0.00479853	0.00469778	0.0108374	6.45936e-06	0.00892237	7.37396e-07	0.0008047	0.00843352	0.000371	0.00479853	0.0115247	6.3955e-06	0.00937027	7.3008e-07	0.000801016	0.00840636	0.000360229	0.00480173	0.0115769	0.000359356	0.00939797	7.3008e-07	0.000800996	0.00840485	0.000360204	0.00480184	0.0115808	0.000360201	0.00939969	7.3008e-07	0.000800996	0.00840476	0.00466262	0.00480183	0.0115811	0.000360204	0.0093998	7.3008e-07	0.000800996	0.0128178	0.00270729	0.00989594	0.0136594	0.000360204	0.0130407	1.25786e-09	0.00148769	0.00542298	0.000848998	0.00578915	0.00516354	0.00545489	0.00548988	5.66724e-08	0.00203633	0.00550321	0.00301695	0.00563393	0.00488105	0.00564198	0.00522221	5.66724e-08	0.00204376	0.00550613	0.00306067	0.00562814	0.00487193	0.000757243	0.00521295	5.66724e-08	0.00204386	0.00550626	0.00306155	0.00562792	0.00487164	0.000733036	0.00521264	5.66724e-08	0.00204386	0.00550626	0.000850999	0.00562792	0.00487163	0.000732918	0.00521264	5.66724e-08	0.00204386	0.00445341	0.00083858	0.00391696	0.00448272	0.000732918	0.00442083	1.36534e-06	0.00150003	0.00442245	0.00148806	0.00387277	0.00447118	0.000732918	0.00439769	1.36535e-06	0.00149462	0.00439775	0.0014945	0.00387164	0.00447084	0.000732918	0.00439702	1.36535e-06	0.00149457	0.00439702	0.00149456	0.00387161	0.00447083	0.000732918	0.004397	1.36535e-06	0.00149457	0.004397	0.00149457	0.00387161	0.00447083	0.000732918	0.004397	1.36535e-06	0.00149457	0.004397	0.00149457	0.00387161	0.00447083	0.000732918	0.004397	1.36535e-06	0.00149457	0.004397	0.00149457	0.00387161	0.00447083	0.000732918	0.004397	1.36535e-06	0.00149457	0.004397	0.00149457	0.00387161	0.00447083	0.000732918	0.004397	1.36535e-06	0.00149457	0.004397	0.00149457	0.00387161	0.00447083	0.000732918	0.004397	1.36535e-06	0.00149457	0.004397	0.00149457	0.00387161	0.00447083	0.000732918	0.004397	1.36535e-06	0.00149457	0.004397	0.00149457	0.00387161	0.00447083	0.000732918	0.004397	1.36535e-06	0.00149457	0.004397	0.00149457	0.00387161	0.00447083	0.000732918	0.004397	1.36535e-06	0.00149457	0.004397	0.00149457	0.00387161	0.00447083	0.000732918	0.004397	1.36535e-06	0.00149457	0.004397	0.00149457	0.00387161	0.00447083	0.000732918	0.004397	1.36535e-06	0.00149457	0.004397	0.00149457	0.00387161	0.00447083	0.000732918	0.004397	1.36535e-06	0.00149457	0.004397	0.00149457	0.00387161	0.00447083	0.000732918	0.004397	1.36535e-06	0.00149457	0.004397	0.00149457	0.00387161	0.00447083	0.000732918	0.004397	1.36535e-06	0.00149457	0.004397	0.00149457	0.00387161	0.00447083	0.000732918	0.004397	1.36535e-06	0.00149457	0.004397	0.00149457	0.00387161	0.00447083	0.000732918	0.004397	1.36535e-06	0.00149457	0.004397	0.00149457	0.00387161	0.00447083	0.000732918	0.004397	1.36535e-06	0.00149457	0.004397	0	0	0	0	0	0	0	0	-0.0229858	-0.0229858	-0.0229858	-0.0229858	-0.0229858	-0.0229858	-0.0229858	-0.0229858	-0.0197372	-0.0197372	-0.0197372	-0.0197372	-0.0197372	-0.0197372	-0.0197372	-0.0197372	-0.020167	-0.020167	-0.020167	-0.020167	-0.020167	-0.020167	-0.020167	-0.020167	-0.00731168	-0.00731168	-0.00731168	-0.00731168	-0.00731168	-0.00731168	-0.00731168	-0.00731168	-0.00796387	-0.00796387	-0.00796387	-0.00796387	-0.00796387	-0.00796387	-0.00796387	-0.00796387	-0.00792942	-0.00792942	-0.00792942	-0.00792942	-0.00792942	-0.00792942	-0.00792942	-0.00792942	-0.00793124	-0.00793124	-0.00793124	-0.00793124	-0.00793124	-0.00793124	-0.00793124	-0.00793124	-0.00793114	-0.00793114	-0.00793114	-0.00793114	-0.00793114	-0.00793114	-0.00793114	-0.00793114	-0.00793115	-0.00793115	-0.00793115	-0.00793115	-0.00793115	-0.00793115	-0.00793115	-0.00793115	-0.0158089	-0.0134756	-0.0131613	-0.531403	-0.0132701	-5.12419	-0.0524854	-0.0134756	-0.0150036	-0.0129885	-0.0127121	-0.0180964	-0.0128079	-6.79871e-13	-0.0391174	-0.0129885	-0.015084	-0.0130306	-0.0127501	-0.499987	-0.0128473	-5.12741	-0.0427277	-0.0130306	-0.015076	-0.013027	-0.0127468	-0.0222873	-0.0128439	-6.65445e-13	-0.0417213	-0.013027	-0.0150768	-0.0130273	-0.0127471	-0.487525	-0.0128442	-5.12741	-0.0419995	-0.0130273	-0.0125465	-0.0127184	-0.0127421	-0.000541725	-0.0127339	-2.09353e-17	-0.0104922	-0.0127184	-0.0127591	-0.0127445	-0.0127425	-0.0138176	-0.0127432	-0.0138674	-0.0129343	-0.0127445	-0.0127411	-0.0127423	-0.0127425	-0.0126518	-0.0127424	-0.0126477	-0.0127263	-0.0127423	-0.0263291	-0.0127425	-0.0127425	-0.0127502	-0.0127425	-0.0127505	-0.0127439	-0.0294861	-0.0240628	-0.0263289	-0.0333496	-0.000982265	-0.0294861	-1.74784e-05	-0.00404743	-0.0217054	-0.0118197	-0.0240629	-0.029099	-0.00106228	-0.0263922	-1.90243e-05	-0.00428844	-0.022854	-0.0128208	-0.0244268	-0.0299292	-0.01377	-0.0269385	-1.90242e-05	-0.00428157	-0.0226807	-0.0127359	-0.024368	-0.0297652	-0.0126558	-0.0268412	-1.90242e-05	-0.00428176	-0.0227068	-0.0294874	-0.0243775	-0.0297975	-0.0127498	-0.0268585	-1.90242e-05	-0.00428176	-0.0315607	-0.0183648	-0.030879	-0.0312261	-0.0127419	-0.0313211	-3.79404e-11	-0.00230463	-0.0195738	-0.016256	-0.0205862	-0.0191259	-0.0456541	-0.0199988	-1.02578e-09	-0.00414536	-0.023119	-0.0236944	-0.0220398	-0.0207236	-0.0367358	-0.0215577	-1.02578e-09	-0.00409492	-0.0225822	-0.0225548	-0.0218285	-0.0205053	-0.0108656	-0.0213361	-1.02578e-09	-0.0040963	-0.0226627	-0.0227257	-0.0218591	-0.020535	-0.0129023	-0.0213675	-1.02578e-09	-0.00409626	-0.0226506	-0.0149209	-0.0218546	-0.0205309	-0.012729	-0.021363	-1.02578e-09	-0.00409626	-0.0192087	-0.0157141	-0.019415	-0.0200533	-0.0127436	-0.0197796	-7.26369e-07	-0.00558285	-0.0196522	-0.0172393	-0.0197316	-0.0201169	-0.0127424	-0.0199884	-7.26365e-07	-0.00552794	-0.0197006	-0.0170658	-0.0196902	-0.0201084	-0.0127425	-0.0199608	-7.26365e-07	-0.00552996	-0.0196943	-0.0170854	-0.0196956	-0.0201095	-0.0127425	-0.0199644	-7.26365e-07	-0.00552989	-0.0196951	-0.0170832	-0.0196949	-0.0201094	-0.0127425	-0.0199639	-7.26365e-07	-0.00552989	-0.019695	-0.0170835	-0.019695	-0.0201094	-0.0127425	-0.019964	-7.26365e-07	-0.00552989	-0.019695	-0.0170834	-0.019695	-0.0201094	-0.0127425	-0.019964	-7.26365e-07	-0.00552989	-0.019695	-0.0170834	-0.019695	-0.0201094	-0.0127425	-0.019964	-7.26365e-07	-0.00552989	-0.019695	-0.0170834	-0.019695	-0.0201094	-0.0127425	-0.019964	-7.26365e-07	-0.00552989	-0.019695	-0.0170834	-0.019695	-0.0201094	-0.0127425	-0.019964	-7.26365e-07	-0.00552989	-0.019695	-0.0170834	-0.019695	-0.0201094	-0.0127425	-0.019964	-7.26365e-07	-0.00552989	-0.019695	-0.0170834	-0.019695	-0.0201094	-0.0127425	-0.019964	-7.26365e-07	-0.00552989	-0.019695	-0.0170834	-0.019695	-0.0201094	-0.0127425	-0.019964	-7.26365e-07	-0.00552989	-0.019695	-0.0170834	-0.019695	-0.0201094	-0.0127425	-0.019964	-7.26365e-07	-0.00552989	-0.019695	-0.0170834	-0.019695	-0.0201094	-0.0127425	-0.019964	-7.26365e-07	-0.00552989	-0.019695	-0.0170834	-0.019695	-0.0201094	-0.0127425	-0.019964	-7.26365e-07	-0.00552989	-0.019695	-0.0170834	-0.019695	-0.0201094	-0.0127425	-0.019964	-7.26365e-07	-0.00552989	-0.019695	-0.0170834	-0.019695	-0.0201094	-0.0127425	-0.019964	-7.26365e-07	-0.00552989	-0.019695	-0.0170834	-0.019695	-0.0201094	-0.0127425	-0.019964	-7.26365e-07	-0.00552989	-0.019695	-0.0170834	-0.019695	-0.0201094	-0.0127425	-0.019964	-7.26365e-07	-0.00552989	-0.019695	0	0	0	0	0	0	0	0	-0.00705282	-0.00705282	-0.00705282	-0.00705282	-0.00705282	-0.00705282	-0.00705282	-0.00705282	-0.00673074	-0.00673074	-0.00673074	-0.00673074	-0.00673074	-0.00673074	-0.00673074	-0.00673074	-0.00674512	-0.00674512	-0.00674512	-0.00674512	-0.00674512	-0.00674512	-0.00674512	-0.00674512	-0.005073	-0.005073	-0.005073	-0.005073	-0.005073	-0.005073	-0.005073	-0.005073	-0.0051296	-0.0051296	-0.0051296	-0.0051296	-0.0051296	-0.0051296	-0.0051296	-0.0051296	-0.00512767	-0.00512767	-0.00512767	-0.00512767	-0.00512767	-0.00512767	-0.00512767	-0.00512767	-0.00512774	-0.00512774	-0.00512774	-0.00512774	-0.00512774	-0.00512774	-0.00512774	-0.00512774	-0.00512774	-0.00512774	-0.00512774	-0.00512774	-0.00512774	-0.00512774	-0.00512774	-0.00512774	-0.00512774	-0.00512774	-0.00512774	-0.00512774	-0.00512774	-0.00512774	-0.00512774	-0.00512774	-0.00602341	-0.00592676	-0.00591286	-0.0173093	-0.00592676	-1.46866	-0.0173093	-0.00602341	-0.00598773	-0.00589544	-0.00588215	-0.0159747	-0.00589544	-0.00111578	-0.0159747	-0.00598773	-0.00598915	-0.00589666	-0.00588335	-0.0161158	-0.00589666	-1.47166	-0.0161158	-0.00598915	-0.0059891	-0.00589661	-0.0058833	-0.0161008	-0.00589661	-0.00109374	-0.0161008	-0.0059891	-0.0059891	-0.00589661	-0.0058833	-0.0161024	-0.00589661	-1.47167	-0.0161024	-0.0059891	-0.00587896	-0.00588257	-0.00588309	-0.00549755	-0.00588257	-3.41918e-07	-0.00549755	-0.00587896	-0.00588325	-0.00588311	-0.00588309	-0.00589816	-0.00588311	-0.00611713	-0.00589816	-0.00588325	-0.00588309	-0.00588309	-0.00588309	-0.00588251	-0.00588309	-0.00587397	-0.00588251	-0.00588309	-0.0074546	-0.00588309	-0.00588309	-0.00588312	-0.00588309	-0.00588345	-0.00588312	-0.0074546	-0.00737738	-0.0074546	-0.00775809	-0.00284523	-0.0074546	-0.000219202	-0.00284523	-0.00652137	-0.00652471	-0.00737738	-0.00766233	-0.00290324	-0.00737738	-0.000227623	-0.00290324	-0.00656184	-0.0065617	-0.00738117	-0.00766719	-0.00672111	-0.00738117	-0.00022761	-0.00290212	-0.00656008	-0.00656008	-0.00738097	-0.00766694	-0.00655316	-0.00738097	-0.00022761	-0.00290214	-0.00656015	-0.00765236	-0.00738099	-0.00766695	-0.00656046	-0.00738099	-0.00022761	-0.00290214	-0.00765234	-0.00674933	-0.00770615	-0.00772773	-0.00656014	-0.00770615	-7.96556e-10	-0.000921425	-0.00674933	-0.00665617	-0.00683145	-0.00672696	-0.00942515	-0.00683145	-4.14027e-09	-0.00134348	-0.00707957	-0.00708395	-0.00687116	-0.00677173	-0.00924815	-0.00687116	-4.14027e-09	-0.00133971	-0.0070641	-0.00706389	-0.00686936	-0.00676972	-0.00608902	-0.00686936	-4.14027e-09	-0.00133975	-0.00706482	-0.00706484	-0.00686943	-0.00676982	-0.0062179	-0.00686943	-4.14027e-09	-0.00133974	-0.00706479	-0.00654112	-0.00686943	-0.00676981	-0.0062126	-0.00686943	-4.14027e-09	-0.00133974	-0.00654113	-0.00656387	-0.00672287	-0.00674312	-0.00621281	-0.00672287	-2.21333e-06	-0.0023776	-0.00656387	-0.00662846	-0.00672941	-0.00674432	-0.0062128	-0.00672941	-2.2133e-06	-0.00236126	-0.00662846	-0.00662563	-0.00672911	-0.00674426	-0.00621281	-0.00672911	-2.2133e-06	-0.00236151	-0.00662563	-0.00662575	-0.00672913	-0.00674427	-0.0062128	-0.00672913	-2.2133e-06	-0.00236151	-0.00662575	-0.00662575	-0.00672913	-0.00674426	-0.00621281	-0.00672913	-2.2133e-06	-0.00236151	-0.00662575	-0.00662575	-0.00672913	-0.00674427	-0.0062128	-0.00672913	-2.2133e-06	-0.00236151	-0.00662575	-0.00662575	-0.00672913	-0.00674426	-0.00621281	-0.00672913	-2.2133e-06	-0.00236151	-0.00662575	-0.00662575	-0.00672913	-0.00674427	-0.0062128	-0.00672913	-2.2133e-06	-0.00236151	-0.00662575	-0.00662575	-0.00672913	-0.00674426	-0.00621281	-0.00672913	-2.2133e-06	-0.00236151	-0.00662575	-0.00662575	-0.00672913	-0.00674427	-0.0062128	-0.00672913	-2.2133e-06	-0.00236151	-0.00662575	-0.00662575	-0.00672913	-0.00674426	-0.00621281	-0.00672913	-2.2133e-06	-0.00236151	-0.00662575	-0.00662575	-0.00672913	-0.00674427	-0.0062128	-0.00672913	-2.2133e-06	-0.00236151	-0.00662575	-0.00662575	-0.00672913	-0.00674426	-0.00621281	-0.00672913	-2.2133e-06	-0.00236151	-0.00662575	-0.00662575	-0.00672913	-0.00674427	-0.0062128	-0.00672913	-2.2133e-06	-0.00236151	-0.00662575	-0.00662575	-0.00672913	-0.00674426	-0.00621281	-0.00672913	-2.2133e-06	-0.00236151	-0.00662575	-0.00662575	-0.00672913	-0.00674427	-0.0062128	-0.00672913	-2.2133e-06	-0.00236151	-0.00662575	-0.00662575	-0.00672913	-0.00674426	-0.00621281	-0.00672913	-2.2133e-06	-0.00236151	-0.00662575	-0.00662575	-0.00672913	-0.00674427	-0.0062128	-0.00672913	-2.2133e-06	-0.00236151	-0.00662575	-0.00662575	-0.00672913	-0.00674426	-0.00621281	-0.00672913	-2.2133e-06	-0.00236151	-0.00662575	-0.00662575	-0.00672913	-0.00674427	-0.0062128	-0.00672913	-2.2133e-06	-0.00236151	-0.00662575	0	0	0	0	0	0	0	0	-0.0312911	-0.0312911	-0.0312911	-0.0312911	-0.0312911	-0.0312911	-0.0312911	-0.0312911	-0.0254289	-0.0254289	-0.0254289	-0.0254289	-0.0254289	-0.0254289	-0.0254289	-0.0254289	-0.0264369	-0.0264369	-0.0264369	-0.0264369	-0.0264369	-0.0264369	-0.0264369	-0.0264369	-0.0250318	-0.0250318	-0.0250318	-0.0250318	-0.0250318	-0.0250318	-0.0250318	-0.0250318	-0.0252662	-0.0252662	-0.0252662	-0.0252662	-0.0252662	-0.0252662	-0.0252662	-0.0252662	-0.0252269	-0.0252269	-0.0252269	-0.0252269	-0.0252269	-0.0252269	-0.0252269	-0.0252269	-0.0252335	-0.0252335	-0.0252335	-0.0252335	-0.0252335	-0.0252335	-0.0252335	-0.0252335	-0.0252324	-0.0252324	-0.0252324	-0.0252324	-0.0252324	-0.0252324	-0.0252324	-0.0252324	-0.0252326	-0.0252326	-0.0252326	-0.0252326	-0.0252326	-0.0252326	-0.0252326	-0.0252326	-0.025873	-0.0258481	-0.0258446	-0.0310488	-0.0258547	-0.999561	-0.0428106	-0.0260682	-0.0257634	-0.0257428	-0.0257399	-0.0298747	-0.0257482	-0.00177582	-0.038109	-0.0259241	-0.0257821	-0.0257608	-0.0257578	-0.0301081	-0.0257664	-1.14118	-0.0393137	-0.0259489	-0.0257789	-0.0257577	-0.0257547	-0.0300615	-0.0257633	-0.00069197	-0.0390015	-0.0259446	-0.0257795	-0.0257583	-0.0257553	-0.0300708	-0.0257638	-1.1481	-0.0390822	-0.0259453	-0.025751	-0.0257546	-0.0257551	-0.0250284	-0.0257536	-1.47231e-05	-0.0235761	-0.0257227	-0.0257558	-0.0257552	-0.0257551	-0.0258796	-0.0257554	-0.0305477	-0.02613	-0.0257607	-0.025755	-0.0257551	-0.0257551	-0.0257339	-0.0257551	-0.0249494	-0.0256912	-0.0257542	-0.026891	-0.0257551	-0.0257551	-0.0257588	-0.0257551	-0.0258931	-0.0257661	-0.026805	-0.0266892	-0.0268909	-0.0269984	-0.0227635	-0.0268048	-0.00981474	-0.0203198	-0.0255764	-0.0263941	-0.0266892	-0.0267767	-0.0232204	-0.0266189	-0.0109217	-0.0210677	-0.0257857	-0.0264458	-0.0267249	-0.0268161	-0.0270082	-0.0266517	-0.0108416	-0.0209634	-0.0257499	-0.0264367	-0.0267186	-0.0268091	-0.0263383	-0.0266459	-0.0108474	-0.0209779	-0.025756	-0.0268704	-0.0267197	-0.0268103	-0.0264556	-0.0266469	-0.010847	-0.0209759	-0.0268908	-0.0262213	-0.0268398	-0.026831	-0.026435	-0.0268392	-1.48655e-05	-0.0101408	-0.0261614	-0.0263032	-0.026246	-0.0262024	-0.0281212	-0.0262749	-2.58987e-05	-0.0122712	-0.0264866	-0.0264531	-0.0263496	-0.0263119	-0.0278086	-0.0263735	-2.58968e-05	-0.0120988	-0.0264295	-0.0264269	-0.0263315	-0.0262928	-0.0257998	-0.0263562	-2.58968e-05	-0.0121126	-0.0264395	-0.0264315	-0.0263346	-0.0262961	-0.0261458	-0.0263592	-2.58968e-05	-0.0121115	-0.0264378	-0.0262173	-0.0263341	-0.0262955	-0.0260859	-0.0263587	-2.58968e-05	-0.0121116	-0.0258737	-0.0262545	-0.0262751	-0.0262854	-0.0260962	-0.0262641	-0.000700008	-0.0174194	-0.0259707	-0.0262636	-0.0262853	-0.0262871	-0.0260944	-0.0262806	-0.000696874	-0.0168162	-0.0261162	-0.026262	-0.0262835	-0.0262868	-0.0260947	-0.0262777	-0.000696888	-0.0168837	-0.026091	-0.0262623	-0.0262839	-0.0262869	-0.0260947	-0.0262782	-0.000696888	-0.0168761	-0.0260953	-0.0262623	-0.0262838	-0.0262869	-0.0260947	-0.0262782	-0.000696888	-0.016877	-0.0260946	-0.0262623	-0.0262838	-0.0262869	-0.0260947	-0.0262782	-0.000696888	-0.0168769	-0.0260947	-0.0262623	-0.0262838	-0.0262869	-0.0260947	-0.0262782	-0.000696888	-0.0168769	-0.0260947	-0.0262623	-0.0262838	-0.0262869	-0.0260947	-0.0262782	-0.000696888	-0.0168769	-0.0260947	-0.0262623	-0.0262838	-0.0262869	-0.0260947	-0.0262782	-0.000696888	-0.0168769	-0.0260947	-0.0262623	-0.0262838	-0.0262869	-0.0260947	-0.0262782	-0.000696888	-0.0168769	-0.0260947	-0.0262623	-0.0262838	-0.0262869	-0.0260947	-0.0262782	-0.000696888	-0.0168769	-0.0260947	-0.0262623	-0.0262838	-0.0262869	-0.0260947	-0.0262782	-0.000696888	-0.0168769	-0.0260947	-0.0262623	-0.0262838	-0.0262869	-0.0260947	-0.0262782	-0.000696888	-0.0168769	-0.0260947	-0.0262623	-0.0262838	-0.0262869	-0.0260947	-0.0262782	-0.000696888	-0.0168769	-0.0260947	-0.0262623	-0.0262838	-0.0262869	-0.0260947	-0.0262782	-0.000696888	-0.0168769	-0.0260947	-0.0262623	-0.0262838	-0.0262869	-0.0260947	-0.0262782	-0.000696888	-0.0168769	-0.0260947	-0.0262623	-0.0262838	-0.0262869	-0.0260947	-0.0262782	-0.000696888	-0.0168769	-0.0260947	-0.0262623	-0.0262838	-0.0262869	-0.0260947	-0.0262782	-0.000696888	-0.0168769	-0.0260947	-0.0262623	-0.0262838	-0.0262869	-0.0260947	-0.0262782	-0.000696888	-0.0168769	-0.0260947	-0.0262623	-0.0262838	-0.0262869	-0.0260947	-0.0262782	-0.000696888	-0.0168769	-0.0260947	0	0	0	0	0	0	0	0	-0.0240382	-0.0240382	-0.0240382	-0.0240382	-0.0240382	-0.0240382	-0.0240382	-0.0240382	-0.0204973	-0.0204973	-0.0204973	-0.0204973	-0.0204973	-0.0204973	-0.0204973	-0.0204973	-0.0209843	-0.0209843	-0.0209843	-0.0209843	-0.0209843	-0.0209843	-0.0209843	-0.0209843	-0.0208171	-0.0208171	-0.0208171	-0.0208171	-0.0208171	-0.0208171	-0.0208171	-0.0208171	-0.0208402	-0.0208402	-0.0208402	-0.0208402	-0.0208402	-0.0208402	-0.0208402	-0.0208402	-0.020837	-0.020837	-0.020837	-0.020837	-0.020837	-0.020837	-0.020837	-0.020837	-0.0208374	-0.0208374	-0.0208374	-0.0208374	-0.0208374	-0.0208374	-0.0208374	-0.0208374	-0.0208374	-0.0208374	-0.0208374	-0.0208374	-0.0208374	-0.0208374	-0.0208374	-0.0208374	-0.0208374	-0.0208374	-0.0208374	-0.0208374	-0.0208374	-0.0208374	-0.0208374	-0.0208374	-0.0208879	-0.0208872	-0.0208871	-0.0212784	-0.0208879	-0.0611312	-0.024082	-0.020937	-0.0208809	-0.0208803	-0.0208802	-0.0212162	-0.0208809	-0.0468743	-0.0235697	-0.0209232	-0.0208819	-0.0208813	-0.0208812	-0.021225	-0.0208819	-0.0514962	-0.0236499	-0.0209251	-0.0208818	-0.0208811	-0.0208811	-0.0212237	-0.0208818	-0.0499504	-0.0236373	-0.0209248	-0.0208818	-0.0208812	-0.0208811	-0.0212239	-0.0208818	-0.0504622	-0.0236393	-0.0209249	-0.020881	-0.0208811	-0.0208811	-0.0208336	-0.020881	-0.0171609	-0.0205026	-0.020875	-0.0208811	-0.0208811	-0.0208811	-0.0208876	-0.0208811	-0.0214025	-0.0209335	-0.0208819	-0.0208811	-0.0208811	-0.0208811	-0.0208802	-0.0208811	-0.020809	-0.0208738	-0.020881	-0.0209751	-0.0208811	-0.0208811	-0.0208812	-0.0208811	-0.020891	-0.0208821	-0.0209645	-0.020962	-0.0209751	-0.02098	-0.0206226	-0.0209645	-0.0176755	-0.019999	-0.0208027	-0.0209484	-0.020962	-0.0209662	-0.020658	-0.0209529	-0.0180566	-0.0201165	-0.020825	-0.0209503	-0.0209638	-0.0209682	-0.0209907	-0.0209545	-0.018011	-0.0201008	-0.0208219	-0.02095	-0.0209636	-0.0209679	-0.0209444	-0.0209543	-0.0180165	-0.0201029	-0.0208224	-0.0209706	-0.0209636	-0.0209679	-0.0209509	-0.0209543	-0.0180158	-0.0201026	-0.0209727	-0.0209207	-0.0209692	-0.0209689	-0.02095	-0.0209692	-0.00246792	-0.0158615	-0.02091	-0.0209268	-0.0209214	-0.0209192	-0.0210809	-0.0209253	-0.00297538	-0.0166704	-0.0209106	-0.0209336	-0.020928	-0.0209261	-0.0210627	-0.0209314	-0.00296535	-0.0165812	-0.0209105	-0.0209327	-0.0209271	-0.0209251	-0.0208952	-0.0209306	-0.00296555	-0.016591	-0.0209105	-0.0209328	-0.0209273	-0.0209253	-0.0209184	-0.0209307	-0.00296555	-0.0165899	-0.0209105	-0.0209225	-0.0209272	-0.0209253	-0.0209151	-0.0209307	-0.00296555	-0.01659	-0.0208354	-0.020924	-0.0209244	-0.0209248	-0.0209156	-0.0209233	-0.0080165	-0.0186769	-0.0208458	-0.0209242	-0.0209248	-0.0209249	-0.0209155	-0.0209243	-0.00775184	-0.0184201	-0.020886	-0.0209242	-0.0209248	-0.0209249	-0.0209155	-0.0209241	-0.00776549	-0.0184515	-0.0208804	-0.0209242	-0.0209248	-0.0209249	-0.0209155	-0.0209242	-0.00776479	-0.0184477	-0.0208812	-0.0209242	-0.0209248	-0.0209249	-0.0209155	-0.0209242	-0.00776482	-0.0184481	-0.0208811	-0.0209242	-0.0209248	-0.0209249	-0.0209155	-0.0209242	-0.00776482	-0.0184481	-0.0208811	-0.0209242	-0.0209248	-0.0209249	-0.0209155	-0.0209242	-0.00776482	-0.0184481	-0.0208811	-0.0209242	-0.0209248	-0.0209249	-0.0209155	-0.0209242	-0.00776482	-0.0184481	-0.0208811	-0.0209242	-0.0209248	-0.0209249	-0.0209155	-0.0209242	-0.00776482	-0.0184481	-0.0208811	-0.0209242	-0.0209248	-0.0209249	-0.0209155	-0.0209242	-0.00776482	-0.0184481	-0.0208811	-0.0209242	-0.0209248	-0.0209249	-0.0209155	-0.0209242	-0.00776482	-0.0184481	-0.0208811	-0.0209242	-0.0209248	-0.0209249	-0.0209155	-0.0209242	-0.00776482	-0.0184481	-0.0208811	-0.0209242	-0.0209248	-0.0209249	-0.0209155	-0.0209242	-0.00776482	-0.0184481	-0.0208811	-0.0209242	-0.0209248	-0.0209249	-0.0209155	-0.0209242	-0.00776482	-0.0184481	-0.0208811	-0.0209242	-0.0209248	-0.0209249	-0.0209155	-0.0209242	-0.00776482	-0.0184481	-0.0208811	-0.0209242	-0.0209248	-0.0209249	-0.0209155	-0.0209242	-0.00776482	-0.0184481	-0.0208811	-0.0209242	-0.0209248	-0.0209249	-0.0209155	-0.0209242	-0.00776482	-0.0184481	-0.0208811	-0.0209242	-0.0209248	-0.0209249	-0.0209155	-0.0209242	-0.00776482	-0.0184481	-0.0208811	-0.0209242	-0.0209248	-0.0209249	-0.0209155	-0.0209242	-0.00776482	-0.0184481	-0.0208811	-0.0209242	-0.0209248	-0.0209249	-0.0209155	-0.0209242	-0.00776482	-0.0184481	-0.0208811	0	0	0	0	0	0	0	0	0.0245553	0.0245553	0.0245553	0.0245553	0.0245553	0.0245553	0.0245553	0.0245553	0.0288927	0.0288927	0.0288927	0.0288927	0.0288927	0.0288927	0.0288927	0.0288927	0.0297345	0.0297345	0.0297345	0.0297345	0.0297345	0.0297345	0.0297345	0.0297345	0.0293908	0.0293908	0.0293908	0.0293908	0.0293908	0.0293908	0.0293908	0.0293908	0.0293239	0.0293239	0.0293239	0.0293239	0.0293239	0.0293239	0.0293239	0.0293239	0.029311	0.029311	0.029311	0.029311	0.029311	0.029311	0.029311	0.029311	0.0293084	0.0293084	0.0293084	0.0293084	0.0293084	0.0293084	0.0293084	0.0293084	0.0293079	0.0293079	0.0293079	0.0293079	0.0293079	0.0293079	0.0293079	0.0293079	0.0293079	0.0293079	0.0293079	0.0293079	0.0293079	0.0293079	0.0293079	0.0293079	0.11695	0.0489128	0.0302767	0.0302767	0.0295725	0.0295624	0.0295615	0.029561	0.206138	0.0556624	0.0304715	0.0304715	0.0296244	0.0296123	0.0296112	0.0296106	0.362311	0.0581933	0.0305108	0.0305108	0.0296346	0.0296221	0.0296209	0.0296203	0.915205	0.0591714	0.0305188	0.0305188	0.0296366	0.029624	0.0296228	0.0296222	4.91521	0.0595537	0.0305204	0.0305204	0.029637	0.0296244	0.0296232	0.0296226	5.5418	0.0361108	0.0297993	0.0297993	0.0296255	0.029623	0.0296228	0.0296227	5.5418	0.0309227	0.0296573	0.0296573	0.0296232	0.0296227	0.0296227	0.0296227	5.5418	0.0298787	0.0296295	0.0296295	0.0296228	0.0296227	0.0296227	0.0296227	5.5418	0.0296729	0.029624	0.029624	0.0296227	0.0296227	0.0296227	0.0299933	5.5418	0.0254051	0.0287287	0.0290403	0.0299933	0.0300704	0.030106	0.0302022	5.5418	0.0246967	0.0285589	0.0289283	0.0300671	0.0301596	0.0302025	0.030244	5.5418	0.0245811	0.0285268	0.0207888	0.0300817	0.0301774	0.0302218	0.0302524	5.5418	0.0245623	0.0285208	0.0196963	0.0300846	0.030181	0.0302257	0.0302541	5.5418	0.0245592	0.0285196	0.0195541	0.0300852	0.0301817	0.0302265	0.0302614	5.5418	0.0106055	0.0285194	0.0195357	0.0302054	0.0302453	0.0302562	0.0300753	5.5418	0.0104423	0.0289598	0.0197286	0.030042	0.030032	0.0300183	0.0299723	5.5418	0.010431	0.0290444	0.0197539	0.0300096	0.0299896	0.029971	0.0299518	5.5418	0.0104302	0.0290607	0.0232998	0.0300031	0.0299812	0.0299616	0.0299478	5.5418	0.0104302	0.0290638	0.0238539	0.0300018	0.0299795	0.0299598	0.029947	5.5418	0.0104302	0.0290644	0.0239416	0.0300016	0.0299792	0.0299594	0.0299434	5.5418	0.0158763	0.0290645	0.0239556	0.0299418	0.0299477	0.0299447	0.0299426	5.5418	0.0164606	0.0290646	0.0239578	0.02993	0.0299414	0.0299418	0.0299418	5.5418	0.0165246	0.0290646	0.0239581	0.0299277	0.0299402	0.0299412	0.0299417	5.5418	0.0165316	0.0290646	0.0239582	0.0299272	0.0299399	0.0299411	0.0299417	5.5418	0.0165324	0.0290646	0.0239582	0.0299271	0.0299399	0.029941	0.0299417	5.5418	0.0165325	0.0290646	0.0239582	0.0299271	0.0299399	0.029941	0.0299417	5.5418	0.0165325	0.0290646	0.0239582	0.0299271	0.0299399	0.029941	0.0299417	5.5418	0.0165325	0.0290646	0.0239582	0.0299271	0.0299399	0.029941	0.0299417	5.5418	0.0165325	0.0290646	0.0239582	0.0299271	0.0299399	0.029941	0.0299417	5.5418	0.0165325	0.0290646	0.0239582	0.0299271	0.0299399	0.029941	0.0299417	5.5418	0.0165325	0.0290646	0.0239582	0.0299271	0.0299399	0.029941	0.0299417	5.5418	0.0165325	0.0290646	0.0239582	0.0299271	0.0299399	0.029941	0.0299417	5.5418	0.0165325	0.0290646	0.0239582	0.0299271	0.0299399	0.029941	0.0299417	5.5418	0.0165325	0.0290646	0.0239582	0.0299271	0.0299399	0.029941	0.0299417	5.5418	0.0165325	0.0290646	0.0239582	0.0299271	0.0299399	0.029941	0.0299417	5.5418	0.0165325	0.0290646	0.0239582	0.0299271	0.0299399	0.029941	0.0299417	5.5418	0.0165325	0.0290646	0.0239582	0.0299271	0.0299399	0.029941	0.0299417	5.5418	0.0165325	0.0290646	0.0239582	0.0299271	0.0299399	0.029941	0.0299417	5.5418	0.0165325	0.0290646	0.0239582	0.0299271	0.0299399	0.029941	0.0299417	5.5418	0.0165325	0.0290646	0.0239582	0.0299271	0.0299399	0.029941	0.0299417	0	0	0	0	0	0	0	0	-0.0260121	-0.0260121	-0.0260121	-0.0260121	-0.0260121	-0.0260121	-0.0260121	-0.0260121	-0.0218921	-0.0218921	-0.0218921	-0.0218921	-0.0218921	-0.0218921	-0.0218921	-0.0218921	-0.0224984	-0.0224984	-0.0224984	-0.0224984	-0.0224984	-0.0224984	-0.0224984	-0.0224984	-0.0188789	-0.0188789	-0.0188789	-0.0188789	-0.0188789	-0.0188789	-0.0188789	-0.0188789	-0.0193378	-0.0193378	-0.0193378	-0.0193378	-0.0193378	-0.0193378	-0.0193378	-0.0193378	-0.019279	-0.019279	-0.019279	-0.019279	-0.019279	-0.019279	-0.019279	-0.019279	-0.0192865	-0.0192865	-0.0192865	-0.0192865	-0.0192865	-0.0192865	-0.0192865	-0.0192865	-0.0192856	-0.0192856	-0.0192856	-0.0192856	-0.0192856	-0.0192856	-0.0192856	-0.0192856	-0.0192857	-0.0192857	-0.0192857	-0.0192857	-0.0192857	-0.0192857	-0.0192857	-0.0192857	-1.89646	-0.123593	-0.0228906	-0.0266142	-0.0210953	-0.0210412	-0.0210219	-0.0210117	-1.04922e-05	-0.0623827	-0.0223499	-0.0253525	-0.0208436	-0.0207976	-0.0207812	-0.0207725	-2.06476	-0.0932599	-0.0224302	-0.0255654	-0.0208784	-0.0208313	-0.0208144	-0.0208055	-3.4224e-06	-0.0761586	-0.0224183	-0.0255294	-0.0208736	-0.0208266	-0.0208098	-0.020801	-2.06483	-0.0852072	-0.02242	-0.0255355	-0.0208742	-0.0208273	-0.0208105	-0.0208016	-2.57498e-08	-0.0135656	-0.0205789	-0.020158	-0.020791	-0.0207975	-0.0207998	-0.020801	-0.0238775	-0.0218236	-0.0208318	-0.02089	-0.0208025	-0.0208016	-0.0208013	-0.0208011	-0.0203809	-0.0206605	-0.0207969	-0.0207888	-0.0208009	-0.020801	-0.0208011	-0.0208011	-0.00900338	-0.0208205	-0.0208017	-0.0208028	-0.0208011	-0.0208011	-0.0208011	-0.0235333	-0.00971054	-0.00897711	-0.0185695	-0.0171023	-0.0235332	-0.0237888	-0.0242666	-0.0241297	-0.00306825	-0.00971223	-0.0188466	-0.0175275	-0.0231108	-0.0233222	-0.0237155	-0.0240345	-0.00320687	-0.0096649	-0.0188119	-0.00291276	-0.0231756	-0.0233945	-0.0238023	-0.0240496	-0.00320392	-0.00966794	-0.0188163	-0.0032102	-0.0231657	-0.0233833	-0.0237886	-0.0240472	-1.38334e-05	-0.00966775	-0.0188157	-0.00320385	-0.0231672	-0.023385	-0.0237908	-0.0241437	-2.15296e-05	-0.000744727	-0.0210768	-0.00320398	-0.0241108	-0.0241998	-0.0241791	-0.0226847	-2.45768e-06	-0.00120405	-0.0219749	-0.00353441	-0.022527	-0.0225076	-0.0223288	-0.0224329	-4.36496e-06	-0.00120037	-0.0218445	-0.00352665	-0.0227648	-0.0227615	-0.0226045	-0.0224704	-4.36491e-06	-0.0012004	-0.0218634	-0.00864251	-0.022729	-0.0227232	-0.0225632	-0.0224648	-4.36491e-06	-0.0012004	-0.0218606	-0.00835357	-0.0227344	-0.022729	-0.0225693	-0.0224656	-6.64459e-05	-0.0012004	-0.021861	-0.00836963	-0.0227335	-0.0227281	-0.0225684	-0.0224208	-6.64184e-05	-0.00432603	-0.0206554	-0.00836874	-0.0222842	-0.0223422	-0.0223864	-0.0224274	-0.000196573	-0.00423702	-0.0208212	-0.00836879	-0.0223506	-0.0223994	-0.0224134	-0.0224182	-0.000196403	-0.00423953	-0.0207983	-0.00836879	-0.0223408	-0.0223909	-0.0224094	-0.0224196	-0.000196403	-0.00423946	-0.0208015	-0.00836879	-0.0223423	-0.0223922	-0.02241	-0.0224194	-0.000196403	-0.00423946	-0.0208011	-0.00836879	-0.022342	-0.022392	-0.0224099	-0.0224194	-0.000196403	-0.00423946	-0.0208011	-0.00836879	-0.0223421	-0.022392	-0.0224099	-0.0224194	-0.000196403	-0.00423946	-0.0208011	-0.00836879	-0.0223421	-0.022392	-0.0224099	-0.0224194	-0.000196403	-0.00423946	-0.0208011	-0.00836879	-0.0223421	-0.022392	-0.0224099	-0.0224194	-0.000196403	-0.00423946	-0.0208011	-0.00836879	-0.0223421	-0.022392	-0.0224099	-0.0224194	-0.000196403	-0.00423946	-0.0208011	-0.00836879	-0.0223421	-0.022392	-0.0224099	-0.0224194	-0.000196403	-0.00423946	-0.0208011	-0.00836879	-0.0223421	-0.022392	-0.0224099	-0.0224194	-0.000196403	-0.00423946	-0.0208011	-0.00836879	-0.0223421	-0.022392	-0.0224099	-0.0224194	-0.000196403	-0.00423946	-0.0208011	-0.00836879	-0.0223421	-0.022392	-0.0224099	-0.0224194	-0.000196403	-0.00423946	-0.0208011	-0.00836879	-0.0223421	-0.022392	-0.0224099	-0.0224194	-0.000196403	-0.00423946	-0.0208011	-0.00836879	-0.0223421	-0.022392	-0.0224099	-0.0224194	-0.000196403	-0.00423946	-0.0208011	-0.00836879	-0.0223421	-0.022392	-0.0224099	-0.0224194	-0.000196403	-0.00423946	-0.0208011	-0.00836879	-0.0223421	-0.022392	-0.0224099	-0.0224194	-0.000196403	-0.00423946	-0.0208011	-0.00836879	-0.0223421	-0.022392	-0.0224099	-0.0224194	-0.000196403	-0.00423946	-0.0208011	-0.00836879	-0.0223421	-0.022392	-0.0224099	-0.0224194	-0.000196403	-0.00423946	-0.0208011	-0.00836879	-0.0223421	-0.022392	-0.0224099	-0.0224194	0	0	0	0	0	0	0	0	0.0452716	0.0452716	0.0452716	0.0452716	0.0452716	0.0452716	0.0452716	0.0452716	0.0610971	0.0610971	0.0610971	0.0610971	0.0610971	0.0610971	0.0610971	0.0610971	0.0678391	0.0678391	0.0678391	0.0678391	0.0678391	0.0678391	0.0678391	0.0678391	0.0258406	0.0258406	0.0258406	0.0258406	0.0258406	0.0258406	0.0258406	0.0258406	0.0195507	0.0195507	0.0195507	0.0195507	0.0195507	0.0195507	0.0195507	0.0195507	0.0187505	0.0187505	0.0187505	0.0187505	0.0187505	0.0187505	0.0187505	0.0187505	0.0186511	0.0186511	0.0186511	0.0186511	0.0186511	0.0186511	0.0186511	0.0186511	0.0186388	0.0186388	0.0186388	0.0186388	0.0186388	0.0186388	0.0186388	0.0186388	0.0186372	0.0186372	0.0186372	0.0186372	0.0186372	0.0186372	0.0186372	0.0186372	10.1124	1.22482	0.0371377	0.123129	0.0316591	0.0316591	0.0311766	0.0309211	10.2172	10.1928	0.0419846	0.24389	0.034516	0.034516	0.0338814	0.0335469	10.2172	10.2172	0.0433553	0.529275	0.0351764	0.0351764	0.0344949	0.0341365	10.2172	10.2172	0.043751	2.73275	0.0353308	0.0353308	0.0346355	0.0342702	10.2172	10.2172	0.0438659	10.2172	0.035367	0.035367	0.0346679	0.0343007	10.2172	10.2172	0.0365406	10.2172	0.0345376	0.0345376	0.0343778	0.0342942	10.2172	10.2172	0.0348075	10.2172	0.0343481	0.0343481	0.0343117	0.0342927	10.2172	10.2172	0.0344096	10.2172	0.034305	0.034305	0.0342967	0.0342923	10.2172	10.2172	0.034319	10.2172	0.0342951	0.0342951	0.0342932	0.0707875	10.2172	10.2172	0.0342983	10.2172	0.0707888	0.0652156	0.0792588	0.113986	10.2172	10.2172	0.0342936	10.2172	0.0900811	0.0800023	0.106625	0.151398	10.2172	10.2172	0.0342925	10.2172	0.102301	0.0882056	0.127663	0.193399	10.2172	10.2172	0.0342923	10.2172	0.110875	0.0931108	0.146577	0.254229	10.2172	10.2172	0.0342922	10.2172	0.117313	0.096172	0.165924	0.391265	10.2172	10.2172	0.0652143	10.2172	0.154737	0.134692	0.219134	0.658391	10.2172	10.2172	0.0800016	10.2172	0.138144	0.126134	0.205233	2.72978	10.2172	10.2172	0.0882052	10.2172	0.123874	0.119231	0.187428	10.2172	10.2172	10.2172	0.0931105	10.2172	0.112774	0.113936	0.166823	10.2172	10.2172	10.2172	0.0961718	10.2172	0.104824	0.110032	0.145747	10.2172	10.2172	10.2172	0.0981326	10.2172	0.0994735	0.10724	0.126907	10.2172	10.2172	10.2172	0.0721706	10.2172	0.0853537	0.0898425	0.103854	10.2172	10.2172	10.2172	0.0607851	10.2172	0.0777554	0.0800952	0.0892097	10.2172	10.2172	10.2172	0.0563731	10.2172	0.0739484	0.0751005	0.0809897	10.2172	10.2172	10.2172	0.0547504	10.2172	0.0721111	0.0726622	0.0767098	10.2172	10.2172	10.2172	0.0541654	10.2172	0.0712406	0.0715007	0.0745711	10.2172	10.2172	10.2172	0.0539559	10.2172	0.0708319	0.0709538	0.0735246	10.2172	10.2172	10.2172	0.0538812	10.2172	0.0706408	0.0706977	0.0730179	10.2172	10.2172	10.2172	0.0538545	10.2172	0.0705516	0.0705782	0.0727737	10.2172	10.2172	10.2172	0.053845	10.2172	0.0705101	0.0705224	0.0726564	10.2172	10.2172	10.2172	0.0538416	10.2172	0.0704907	0.0704964	0.0726001	10.2172	10.2172	10.2172	0.0538404	10.2172	0.0704817	0.0704843	0.0725731	10.2172	10.2172	10.2172	0.05384	10.2172	0.0704775	0.0704787	0.0725601	10.2172	10.2172	10.2172	0.0538398	10.2172	0.0704755	0.0704761	0.0725539	10.2172	10.2172	10.2172	0.0538398	10.2172	0.0704746	0.0704749	0.0725509	10.2172	10.2172	10.2172	0.0538398	10.2172	0.0704741	0.0704743	0.0725495	10.2172	10.2172	10.2172	0.0538397	10.2172	0.0704739	0.070474	0.0725488	10.2172	10.2172	10.2172	0.0538397	10.2172	0.0704738	0.0704739	0.0725485	10.2172	10.2172	10.2172	0.0538397	10.2172	0.0704738	0.0704738	0.0725483	10.2172	10.2172	10.2172	0.0538397	10.2172	0.0704738	0.0704738	0.0725482	10.2172	10.2172	10.2172	0.0538397	10.2172	0.0704738	0.0704738	0.0725482	10.2172	0	0	0	0	0	0	0	0	0.0585719	0.0585719	0.0585719	0.0585719	0.0585719	0.0585719	0.0585719	0.0585719	0.0863161	0.0863161	0.0863161	0.0863161	0.0863161	0.0863161	0.0863161	0.0863161	0.103686	0.103686	0.103686	0.103686	0.103686	0.103686	0.103686	0.103686	0.00327186	0.00327186	0.00327186	0.00327186	0.00327186	0.00327186	0.00327186	0.00327186	0.00167715	0.00167715	0.00167715	0.00167715	0.00167715	0.00167715	0.00167715	0.00167715	0.00165944	0.00165944	0.00165944	0.00165944	0.00165944	0.00165944	0.00165944	0.00165944	0.00165924	0.00165924	0.00165924	0.00165924	0.00165924	0.00165924	0.00165924	0.00165924	0.00165924	0.00165924	0.00165924	0.00165924	0.00165924	0.00165924	0.00165924	0.00165924	0.00165924	0.00165924	0.00165924	0.00165924	0.00165924	0.00165924	0.00165924	0.00165924	13.1899	1.20013	0.012585	1.20013	0.0108188	0.012585	0.0108188	0.00996784	13.2189	13.1736	0.0135334	13.1736	0.0114983	0.0135334	0.0114983	0.0105342	13.2189	13.2189	0.013619	13.2189	0.0115504	0.013619	0.0115504	0.0105739	13.2189	13.2189	0.0136267	13.2189	0.0115544	0.0136267	0.0115544	0.0105767	13.2189	13.2189	0.0136274	13.2189	0.0115547	0.0136274	0.0115547	0.0105769	13.2189	13.2189	0.0107506	13.2189	0.0106034	0.0107506	0.0106034	0.0105347	13.2189	13.2189	0.0105469	13.2189	0.0105366	0.0105469	0.0105366	0.0105317	13.2189	13.2189	0.0105326	13.2189	0.0105319	0.0105326	0.0105319	0.0105315	13.2189	13.2189	0.0105316	13.2189	0.0105315	0.0105316	0.0105315	0.135628	13.2189	13.2189	0.0433114	13.2189	0.135628	0.0433114	0.135628	0.62207	13.2189	13.2189	0.0538288	13.2189	0.307767	0.0538288	0.307767	7.3654	13.2189	13.2189	0.0577151	13.2189	0.921887	0.0577151	0.921887	13.2189	13.2189	13.2189	0.0592209	13.2189	10.8017	0.0592209	10.8017	13.2189	13.2189	13.2189	0.0598147	13.2189	13.2189	0.0598147	13.2189	13.2189	13.2189	13.2189	0.318428	13.2189	13.2189	0.318428	13.2189	13.2189	13.2189	13.2189	0.841468	13.2189	13.2189	0.841468	13.2189	13.2189	13.2189	13.2189	9.10096	13.2189	13.2189	9.10096	13.2189	13.2189	13.2189	13.2189	13.2189	13.2189	13.2189	13.2189	13.2189	13.2189	13.2189	13.2189	13.2189	13.2189	13.2189	13.2189	13.2189	13.2189	13.2189	13.2189	13.2189	13.2189	13.2189	13.2189	13.2189	13.2189	13.2189	13.2189	13.2189	13.2189	13.2189	13.2189	13.2189	13.2189	13.2189	13.2189	13.2189	13.2189	13.2189	13.2189	13.2189	13.2189	13.2189	13.2189	13.2189	13.2189	13.2189	13.2189	13.2189	13.2189	13.2189	13.2189	13.2189	13.2189	13.2189	13.2189	13.2189	13.2189	13.2189	13.2189	13.2189	13.2189	13.2189	13.2189	13.2189	13.2189	13.2189	13.2189	13.2189	13.2189	13.2189	13.2189	13.2189	13.2189	13.2189	13.2189	13.2189	13.2189	13.2189	13.2189	13.2189	13.2189	13.2189	13.2189	13.2189	13.2189	13.2189	13.2189	13.2189	13.2189	13.2189	13.2189	13.2189	13.2189	13.2189	13.2189	13.2189	13.2189	13.2189	13.2189	13.2189	13.2189	13.2189	13.2189	13.2189	13.2189	13.2189	13.2189	13.2189	13.2189	13.2189	13.2189	13.2189	13.2189	13.2189	13.2189	13.2189	13.2189	13.2189	13.2189	13.2189	13.2189	13.2189	13.2189	13.2189	13.2189	13.2189	13.2189	13.2189	13.2189	13.2189	13.2189	13.2189	13.2189	13.2189	13.2189	13.2189	13.2189	13.2189	13.2189	13.2189	13.2189	13.2189	13.2189	13.2189	13.2189	13.2189	13.2189	13.2189	13.2189	13.2189	13.2189	13.2189	13.2189	13.2189	13.2189	13.2189	13.2189	13.2189	13.2189	13.2189	13.2189	13.2189	13.2189	13.2189	13.2189	13.2189	13.2189	13.2189	13.2189	13.2189	13.2189	13.2189	13.2189	13.2189	13.2189	13.2189	13.2189	13.2189	13.2189	13.2189	13.2189	13.2189	13.2189	13.2189	13.2189	0	0	0	0	0	0	0	0	-0.0233043	-0.0233043	-0.0233043	-0.0233043	-0.0233043	-0.0233043	-0.0233043	-0.0233043	-0.0199685	-0.0199685	-0.0199685	-0.0199685	-0.0199685	-0.0199685	-0.0199685	-0.0199685	-0.0204151	-0.0204151	-0.0204151	-0.0204151	-0.0204151	-0.0204151	-0.0204151	-0.0204151	-1.01413e-05	-1.01413e-05	-1.01413e-05	-1.01413e-05	-1.01413e-05	-1.01413e-05	-1.01413e-05	-1.01413e-05	-1.16166e-05	-1.16166e-05	-1.16166e-05	-1.16166e-05	-1.16166e-05	-1.16166e-05	-1.16166e-05	-1.16166e-05	-1.16165e-05	-1.16165e-05	-1.16165e-05	-1.16165e-05	-1.16165e-05	-1.16165e-05	-1.16165e-05	-1.16165e-05	-1.16165e-05	-1.16165e-05	-1.16165e-05	-1.16165e-05	-1.16165e-05	-1.16165e-05	-1.16165e-05	-1.16165e-05	-1.16165e-05	-1.16165e-05	-1.16165e-05	-1.16165e-05	-1.16165e-05	-1.16165e-05	-1.16165e-05	-1.16165e-05	-1.16165e-05	-1.16165e-05	-1.16165e-05	-1.16165e-05	-1.16165e-05	-1.16165e-05	-1.16165e-05	-1.16165e-05	-3.99253	-0.0233025	-0.000626826	-3.99253	-0.000626826	-0.00209533	-0.000865689	-0.000534078	-4.76308e-11	-0.0199687	-0.000624266	-4.76308e-11	-0.000624266	-0.00206649	-0.000860782	-0.000532224	-3.99261	-0.0204151	-0.000624277	-3.99261	-0.000624277	-0.00206688	-0.00086081	-0.000532231	-4.76069e-11	-0.0203547	-0.000624276	-4.76069e-11	-0.000624276	-0.00206688	-0.00086081	-0.000532231	-3.99261	-0.0203629	-0.000624276	-3.99261	-0.000624276	-0.00206688	-0.00086081	-0.000532231	-1.49775e-15	-0.000455338	-0.000519265	-1.49775e-15	-0.000519265	-0.000514303	-0.000518448	-0.000519583	-0.000521427	-0.000519849	-0.000519628	-0.000521427	-0.000519628	-0.000519645	-0.000519631	-0.000519627	-0.000519621	-0.000519626	-0.000519627	-0.000519621	-0.000519627	-0.000519627	-0.000519627	-0.000519627	-5.93252e-05	-0.000519627	-0.000519627	-0.000519627	-0.000519627	-0.000519627	-0.000519627	-0.117733	-5.95072e-05	-5.93252e-05	-0.0640069	-1.02212e-07	-0.117733	-0.000519627	-0.0290493	-0.168481	-1.03958e-09	-5.95072e-05	-0.0421234	-1.02566e-07	-0.0546207	-0.000519627	-0.0240479	-0.121299	-1.03999e-09	-5.95072e-05	-0.0486675	-1.03999e-09	-0.0826901	-0.000519627	-0.0248581	-0.164653	-1.03999e-09	-5.95072e-05	-0.0466115	-1.03999e-09	-0.0687822	-0.000519627	-0.0247251	-0.124355	-1.02567e-07	-5.95072e-05	-0.047248	-1.03999e-09	-0.0753582	-0.000519627	-0.0247469	-0.360173	-3.03564e-07	-0.000521221	-0.482127	-1.03999e-09	-0.406208	-0.0640069	-0.304505	-0.0052806	-3.07805e-09	-0.00153762	-0.00262815	-7.4156e-08	-0.00319505	-0.0421234	-0.00668834	-0.0355218	-7.36434e-07	-0.00152725	-0.0632044	-7.4156e-08	-0.0463365	-0.0486675	-0.0481725	-0.029081	-7.3643e-07	-0.00152736	-0.0424004	-7.36434e-07	-0.0348471	-0.0466115	-0.0366301	-0.0303475	-7.3643e-07	-0.00152736	-0.0486396	-7.3643e-07	-0.0375968	-0.047248	-0.0395333	-0.0300942	-7.41557e-08	-0.00152736	-0.0466785	-7.3643e-07	-0.0369198	-0.04705	-0.0387822	-0.0198236	-7.4156e-08	-0.000516153	-0.0142316	-7.3643e-07	-0.015184	-0.00425382	-0.0108674	-0.0212206	-7.36434e-07	-0.000519639	-0.0176509	-7.3643e-07	-0.0175398	-0.00565428	-0.0130809	-0.0197669	-7.3643e-07	-0.000519627	-0.0172551	-7.3643e-07	-0.0172678	-0.00560188	-0.0128901	-0.0199584	-7.3643e-07	-0.000519627	-0.0173004	-7.3643e-07	-0.017299	-0.00560383	-0.0129064	-0.0199331	-7.3643e-07	-0.000519627	-0.0172952	-7.3643e-07	-0.0172954	-0.00560376	-0.012905	-0.0199364	-7.3643e-07	-0.000519627	-0.0172958	-7.3643e-07	-0.0172958	-0.00560376	-0.0129051	-0.019936	-7.3643e-07	-0.000519627	-0.0172958	-7.3643e-07	-0.0172958	-0.00560376	-0.0129051	-0.0199361	-7.3643e-07	-0.000519627	-0.0172958	-7.3643e-07	-0.0172958	-0.00560376	-0.0129051	-0.019936	-7.3643e-07	-0.000519627	-0.0172958	-7.3643e-07	-0.0172958	-0.00560376	-0.0129051	-0.019936	-7.3643e-07	-0.000519627	-0.0172958	-7.3643e-07	-0.0172958	-0.00560376	-0.0129051	-0.019936	-7.3643e-07	-0.000519627	-0.0172958	-7.3643e-07	-0.0172958	-0.00560376	-0.0129051	-0.019936	-7.3643e-07	-0.000519627	-0.0172958	-7.3643e-07	-0.0172958	-0.00560376	-0.0129051	-0.019936	-7.3643e-07	-0.000519627	-0.0172958	-7.3643e-07	-0.0172958	-0.00560376	-0.0129051	-0.019936	-7.3643e-07	-0.000519627	-0.0172958	-7.3643e-07	-0.0172958	-0.00560376	-0.0129051	-0.019936	-7.3643e-07	-0.000519627	-0.0172958	-7.3643e-07	-0.0172958	-0.00560376	-0.0129051	-0.019936	-7.3643e-07	-0.000519627	-0.0172958	-7.3643e-07	-0.0172958	-0.00560376	-0.0129051	-0.019936	-7.3643e-07	-0.000519627	-0.0172958	-7.3643e-07	-0.0172958	-0.00560376	-0.0129051	-0.019936	-7.3643e-07	-0.000519627	-0.0172958	-7.3643e-07	-0.0172958	-0.00560376	-0.0129051	-0.019936	-7.3643e-07	-0.000519627	-0.0172958	-7.3643e-07	-0.0172958	-0.00560376	-0.0129051	-0.019936	-7.3643e-07	-0.000519627	-0.0172958	-7.3643e-07	-0.0172958	-0.00560376	-0.0129051	-0.019936	0	0	0	0	0	0	0	0	-0.0390281	-0.0390281	-0.0390281	-0.0390281	-0.0390281	-0.0390281	-0.0390281	-0.0390281	-0.0301298	-0.0301298	-0.0301298	-0.0301298	-0.0301298	-0.0301298	-0.0301298	-0.0301298	-0.0319616	-0.0319616	-0.0319616	-0.0319616	-0.0319616	-0.0319616	-0.0319616	-0.0319616	-1.79541e-06	-1.79541e-06	-1.79541e-06	-1.79541e-06	-1.79541e-06	-1.79541e-06	-1.79541e-06	-1.79541e-06	-2.22102e-06	-2.22102e-06	-2.22102e-06	-2.22102e-06	-2.22102e-06	-2.22102e-06	-2.22102e-06	-2.22102e-06	-2.22102e-06	-2.22102e-06	-2.22102e-06	-2.22102e-06	-2.22102e-06	-2.22102e-06	-2.22102e-06	-2.22102e-06	-2.22102e-06	-2.22102e-06	-2.22102e-06	-2.22102e-06	-2.22102e-06	-2.22102e-06	-2.22102e-06	-2.22102e-06	-2.22102e-06	-2.22102e-06	-2.22102e-06	-2.22102e-06	-2.22102e-06	-2.22102e-06	-2.22102e-06	-2.22102e-06	-2.22102e-06	-2.22102e-06	-2.22102e-06	-2.22102e-06	-2.22102e-06	-2.22102e-06	-2.22102e-06	-2.22102e-06	-0.0390276	-0.0017663	-0.000321555	-8.39381	-0.000374098	-0.0390276	-0.0017663	-0.000321555	-0.0301299	-0.00174568	-0.000320872	-9.69974e-23	-0.000373173	-0.0301299	-0.00174568	-0.000320872	-0.0319616	-0.00174592	-0.000320874	-8.39382	-0.000373175	-0.0319616	-0.00174592	-0.000320874	-0.0315757	-0.00174592	-0.000320874	-9.69929e-23	-0.000373175	-0.0315757	-0.00174592	-0.000320874	-0.0316566	-0.00174592	-0.000320874	-8.39382	-0.000373175	-0.0316566	-0.00174592	-0.000320874	-0.000239006	-0.000291656	-0.000294436	-1.60384e-28	-0.000294333	-0.000239006	-0.000291656	-0.000294436	-0.000294596	-0.000294493	-0.000294487	-0.000295065	-0.000294487	-0.000294596	-0.000294493	-0.000294487	-0.000294487	-0.000294487	-0.000294487	-0.000294486	-0.000294487	-0.000294487	-0.000294487	-0.000294487	-0.00257896	-0.000294487	-0.000294487	-0.000294487	-0.000294487	-0.000294487	-0.000294487	-0.310317	-0.00254005	-0.00257896	-0.559821	-5.14478e-09	-0.310317	-5.07389e-07	-0.00257896	-0.0752716	-4.99861e-07	-0.00254005	-0.0144007	-5.15486e-09	-0.0406596	-5.08382e-07	-0.00254005	-0.348569	-5.08382e-07	-0.00254071	-0.512569	-5.08384e-07	-0.239187	-5.08382e-07	-0.00254071	-0.0584637	-5.08382e-07	-0.0025407	-0.0197114	-5.08382e-07	-0.0650984	-5.08382e-07	-0.0025407	-0.388014	-0.00258401	-0.0025407	-0.495768	-5.08382e-07	-0.20411	-5.08382e-07	-0.0025407	-0.264118	-0.000858352	-0.140572	-0.158827	-5.08382e-07	-0.760773	-0.000295064	-0.140572	-0.0187543	-9.91291e-05	-0.0192164	-0.0336857	-0.00012163	-0.000619595	-0.00708925	-0.0192164	-0.0850779	-0.00709849	-0.0429842	-0.0770992	-0.000121532	-0.09656	-0.00677602	-0.0429842	-0.0549021	-0.00677561	-0.0367208	-0.057877	-1.2238e-05	-0.0512515	-0.00679016	-0.0367208	-0.0670222	-0.00679017	-0.0382773	-0.065718	-1.22469e-05	-0.0691505	-0.00678952	-0.0382773	-0.061864	-9.52914e-05	-0.0378844	-0.0623996	-1.22469e-05	-0.0614379	-0.00678954	-0.0378844	-0.0262109	-9.96338e-05	-0.00508527	-0.0236814	-1.22469e-05	-0.0204934	-0.000282027	-0.00508527	-0.0332049	-0.00029487	-0.00632512	-0.030619	-1.22469e-05	-0.0268942	-0.000294512	-0.00632512	-0.0287444	-0.000294487	-0.00627317	-0.0292418	-1.22469e-05	-0.0257757	-0.000294487	-0.00627317	-0.0296077	-0.000294487	-0.00627534	-0.0295102	-1.22469e-05	-0.0259678	-0.000294487	-0.00627534	-0.0294386	-0.000294487	-0.00627525	-0.0294577	-1.22469e-05	-0.0259347	-0.000294487	-0.00627525	-0.0294717	-0.000294487	-0.00627525	-0.0294679	-1.22469e-05	-0.0259404	-0.000294487	-0.00627525	-0.0294652	-0.000294487	-0.00627525	-0.0294659	-1.22469e-05	-0.0259394	-0.000294487	-0.00627525	-0.0294665	-0.000294487	-0.00627525	-0.0294663	-1.22469e-05	-0.0259396	-0.000294487	-0.00627525	-0.0294662	-0.000294487	-0.00627525	-0.0294663	-1.22469e-05	-0.0259396	-0.000294487	-0.00627525	-0.0294663	-0.000294487	-0.00627525	-0.0294663	-1.22469e-05	-0.0259396	-0.000294487	-0.00627525	-0.0294663	-0.000294487	-0.00627525	-0.0294663	-1.22469e-05	-0.0259396	-0.000294487	-0.00627525	-0.0294663	-0.000294487	-0.00627525	-0.0294663	-1.22469e-05	-0.0259396	-0.000294487	-0.00627525	-0.0294663	-0.000294487	-0.00627525	-0.0294663	-1.22469e-05	-0.0259396	-0.000294487	-0.00627525	-0.0294663	-0.000294487	-0.00627525	-0.0294663	-1.22469e-05	-0.0259396	-0.000294487	-0.00627525	-0.0294663	-0.000294487	-0.00627525	-0.0294663	-1.22469e-05	-0.0259396	-0.000294487	-0.00627525	-0.0294663	-0.000294487	-0.00627525	-0.0294663	-1.22469e-05	-0.0259396	-0.000294487	-0.00627525	-0.0294663	-0.000294487	-0.00627525	-0.0294663	-1.22469e-05	-0.0259396	-0.000294487	-0.00627525	-0.0294663	-0.000294487	-0.00627525	-0.0294663	-1.22469e-05	-0.0259396	-0.000294487	-0.00627525	-0.0294663	-0.000294487	-0.00627525	-0.0294663	-1.22469e-05	-0.0259396	-0.000294487	-0.00627525	-0.0294663	-0.000294487	-0.00627525	-0.0294663	-1.22469e-05	-0.0259396	-0.000294487	-0.00627525	-0.0294663	0	0	0	0	0	0	0	0	0.0275697	0.0275697	0.0275697	0.0275697	0.0275697	0.0275697	0.0275697	0.0275697	0.0330935	0.0330935	0.0330935	0.0330935	0.0330935	0.0330935	0.0330935	0.0330935	0.0343261	0.0343261	0.0343261	0.0343261	0.0343261	0.0343261	0.0343261	0.0343261	1.72716e-05	1.72716e-05	1.72716e-05	1.72716e-05	1.72716e-05	1.72716e-05	1.72716e-05	1.72716e-05	1.37452e-05	1.37452e-05	1.37452e-05	1.37452e-05	1.37452e-05	1.37452e-05	1.37452e-05	1.37452e-05	1.37449e-05	1.37449e-05	1.37449e-05	1.37449e-05	1.37449e-05	1.37449e-05	1.37449e-05	1.37449e-05	1.37449e-05	1.37449e-05	1.37449e-05	1.37449e-05	1.37449e-05	1.37449e-05	1.37449e-05	1.37449e-05	1.37449e-05	1.37449e-05	1.37449e-05	1.37449e-05	1.37449e-05	1.37449e-05	1.37449e-05	1.37449e-05	1.37449e-05	1.37449e-05	1.37449e-05	1.37449e-05	1.37449e-05	1.37449e-05	1.37449e-05	1.37449e-05	0.00247926	0.00102431	0.000631936	4.72347	0.00074168	4.72347	0.0275722	0.00074168	0.00252027	0.00103122	0.000634542	6.22211	0.000745282	6.22211	0.033094	0.000745282	0.00252095	0.00103127	0.000634553	6.22211	0.000745299	6.22211	0.0343262	0.000745299	0.00252097	0.00103127	0.000634553	6.22211	0.000745299	6.22211	0.0346073	0.000745299	0.00252097	0.00103127	0.000634553	6.22211	0.000745299	6.22211	0.0346718	0.000745299	0.0006273	0.000621112	0.000619474	6.22211	0.00061993	6.22211	0.000776974	0.00061993	0.000619443	0.000619419	0.000619411	6.22211	0.000619414	6.22211	0.000620061	0.000619414	0.000619411	0.000619411	0.000619411	6.22211	0.000619411	6.22211	0.000619414	0.000619411	0.0346263	0.000619411	0.000619411	6.22211	0.000619411	6.22211	0.000619411	0.140318	0.0433609	0.0346263	0.422004	6.22211	0.140318	6.22211	7.07175e-05	0.189767	0.000823231	0.0433609	3.39685	6.22211	0.3437	6.22211	7.04597e-05	0.260635	0.000620252	0.0459375	6.22211	6.22211	1.14859	6.22211	7.04596e-05	0.407447	0.000619414	0.0467262	6.22211	6.22211	6.09524	6.22211	7.04596e-05	0.976636	0.140318	0.0469703	6.22211	6.22211	6.22211	6.22211	7.04596e-05	6.1478	0.0481483	0.560777	6.22211	6.22211	6.22211	6.22211	0.000617152	6.22211	0.0141039	1.7901	6.22211	6.22211	6.22211	6.22211	0.00183288	6.22211	0.0833596	6.21781	6.22211	6.22211	6.22211	6.22211	0.00184776	6.22211	0.131149	6.22211	6.22211	6.22211	6.22211	6.22211	0.00184795	6.22211	0.178854	6.22211	6.22211	6.22211	6.22211	6.22211	0.00184795	6.22211	0.0165736	6.22211	6.22211	6.22211	6.22211	6.22211	0.00184795	6.22211	0.00563717	6.22211	6.22211	6.22211	6.22211	6.22211	0.000624497	6.22211	0.00714388	6.22211	6.22211	6.22211	6.22211	6.22211	0.000619432	6.22211	0.0072158	6.22211	6.22211	6.22211	6.22211	6.22211	0.000619411	6.22211	0.00721925	6.22211	6.22211	6.22211	6.22211	6.22211	0.000619411	6.22211	0.00721942	6.22211	6.22211	6.22211	6.22211	6.22211	0.000619411	6.22211	0.00721942	6.22211	6.22211	6.22211	6.22211	6.22211	0.000619411	6.22211	0.00721942	6.22211	6.22211	6.22211	6.22211	6.22211	0.000619411	6.22211	0.00721942	6.22211	6.22211	6.22211	6.22211	6.22211	0.000619411	6.22211	0.00721942	6.22211	6.22211	6.22211	6.22211	6.22211	0.000619411	6.22211	0.00721942	6.22211	6.22211	6.22211	6.22211	6.22211	0.000619411	6.22211	0.00721942	6.22211	6.22211	6.22211	6.22211	6.22211	0.000619411	6.22211	0.00721942	6.22211	6.22211	6.22211	6.22211	6.22211	0.000619411	6.22211	0.00721942	6.22211	6.22211	6.22211	6.22211	6.22211	0.000619411	6.22211	0.00721942	6.22211	6.22211	6.22211	6.22211	6.22211	0.000619411	6.22211	0.00721942	6.22211	6.22211	6.22211	6.22211	6.22211	0.000619411	6.22211	0.00721942	6.22211	6.22211	6.22211	6.22211	6.22211	0.000619411	6.22211	0.00721942	6.22211	6.22211	6.22211	6.22211	6.22211	0.000619411	6.22211	0.00721942	6.22211	6.22211	6.22211	6.22211	6.22211	0.000619411	6.22211	0.00721942	6.22211	6.22211	6.22211	6.22211	6.22211	0.000619411	6.22211	0.00721942	6.22211	6.22211	6.22211	6.22211	6.22211	0.000619411	6.22211	0	0	0	0	0	0	0	0	-0.0342943	-0.0342943	-0.0342943	-0.0342943	-0.0342943	-0.0342943	-0.0342943	-0.0342943	-0.0273198	-0.0273198	-0.0273198	-0.0273198	-0.0273198	-0.0273198	-0.0273198	-0.0273198	-0.0286132	-0.0286132	-0.0286132	-0.0286132	-0.0286132	-0.0286132	-0.0286132	-0.0286132	-0.00079422	-0.00079422	-0.00079422	-0.00079422	-0.00079422	-0.00079422	-0.00079422	-0.00079422	-0.000955764	-0.000955764	-0.000955764	-0.000955764	-0.000955764	-0.000955764	-0.000955764	-0.000955764	-0.000954737	-0.000954737	-0.000954737	-0.000954737	-0.000954737	-0.000954737	-0.000954737	-0.000954737	-0.000954744	-0.000954744	-0.000954744	-0.000954744	-0.000954744	-0.000954744	-0.000954744	-0.000954744	-0.000954744	-0.000954744	-0.000954744	-0.000954744	-0.000954744	-0.000954744	-0.000954744	-0.000954744	-0.000954744	-0.000954744	-0.000954744	-0.000954744	-0.000954744	-0.000954744	-0.000954744	-0.000954744	-0.00724162	-0.00622532	-0.00573565	-0.691648	-0.00622532	-7.72248	-0.691648	-0.00724162	-0.0069451	-0.00601086	-0.00555613	-0.00764647	-0.00601086	-1.64978e-19	-0.00764647	-0.0069451	-0.00695881	-0.00601945	-0.00556277	-0.664102	-0.00601945	-7.72259	-0.664102	-0.00695881	-0.00695818	-0.0060191	-0.00556252	-0.00918342	-0.0060191	-1.64856e-19	-0.00918342	-0.00695818	-0.00695821	-0.00601911	-0.00556253	-0.657917	-0.00601911	-7.72259	-0.657917	-0.00695821	-0.00548912	-0.00552352	-0.00554031	-7.21142e-05	-0.00552352	-2.72597e-25	-7.21142e-05	-0.00548912	-0.00554302	-0.00554175	-0.00554113	-0.00574638	-0.00554175	-0.00574914	-0.00574638	-0.00554302	-0.00554103	-0.00554108	-0.0055411	-0.00553354	-0.00554108	-0.00553344	-0.00553354	-0.00554103	-0.0714284	-0.00554111	-0.00554111	-0.00554138	-0.00554111	-0.00554139	-0.00554138	-0.0714284	-0.04622	-0.0714283	-0.146526	-9.86493e-05	-0.0714283	-1.9403e-08	-9.86493e-05	-0.0147165	-0.0173991	-0.04622	-0.0579951	-0.000102289	-0.04622	-2.01321e-08	-0.000102289	-0.0214471	-0.0210685	-0.0546045	-0.103923	-0.0236315	-0.0546045	-2.01321e-08	-0.000102286	-0.0205099	-0.0205615	-0.0516603	-0.0768215	-0.0202146	-0.0516603	-2.01321e-08	-0.000102286	-0.0206379	-0.122467	-0.0526757	-0.0918283	-0.0206784	-0.0526757	-2.01321e-08	-0.000102286	-0.122405	-0.0174736	-0.120393	-0.10946	-0.0206148	-0.120393	-5.63912e-13	-1.1677e-05	-0.0174807	-0.0315457	-0.02155	-0.018978	-0.151989	-0.02155	-3.01461e-10	-8.75977e-05	-0.0558405	-0.0508827	-0.0415011	-0.0345889	-0.0641264	-0.0415011	-3.01461e-10	-8.75535e-05	-0.0433277	-0.044773	-0.0363643	-0.0311889	-0.00761582	-0.0363643	-3.01461e-10	-8.75535e-05	-0.0470681	-0.0466202	-0.037623	-0.0318999	-0.0110887	-0.037623	-3.01461e-10	-8.75535e-05	-0.0459175	-0.0188437	-0.0373106	-0.0317499	-0.0108357	-0.0373106	-3.01461e-10	-8.75535e-05	-0.0189318	-0.0226593	-0.0245792	-0.0276741	-0.0108539	-0.0245792	-5.69599e-08	-0.000259125	-0.0226461	-0.0232949	-0.0267454	-0.0284324	-0.0108526	-0.0267454	-5.69599e-08	-0.000258829	-0.023297	-0.0231969	-0.0263638	-0.0282898	-0.0108527	-0.0263638	-5.69599e-08	-0.00025883	-0.0231965	-0.023212	-0.0264306	-0.0283165	-0.0108527	-0.0264306	-5.69599e-08	-0.00025883	-0.023212	-0.0232096	-0.0264189	-0.0283115	-0.0108527	-0.0264189	-5.69599e-08	-0.00025883	-0.0232096	-0.02321	-0.026421	-0.0283124	-0.0108527	-0.026421	-5.69599e-08	-0.00025883	-0.02321	-0.0232099	-0.0264206	-0.0283123	-0.0108527	-0.0264206	-5.69599e-08	-0.00025883	-0.0232099	-0.0232099	-0.0264207	-0.0283123	-0.0108527	-0.0264207	-5.69599e-08	-0.00025883	-0.0232099	-0.0232099	-0.0264207	-0.0283123	-0.0108527	-0.0264207	-5.69599e-08	-0.00025883	-0.0232099	-0.0232099	-0.0264207	-0.0283123	-0.0108527	-0.0264207	-5.69599e-08	-0.00025883	-0.0232099	-0.0232099	-0.0264207	-0.0283123	-0.0108527	-0.0264207	-5.69599e-08	-0.00025883	-0.0232099	-0.0232099	-0.0264207	-0.0283123	-0.0108527	-0.0264207	-5.69599e-08	-0.00025883	-0.0232099	-0.0232099	-0.0264207	-0.0283123	-0.0108527	-0.0264207	-5.69599e-08	-0.00025883	-0.0232099	-0.0232099	-0.0264207	-0.0283123	-0.0108527	-0.0264207	-5.69599e-08	-0.00025883	-0.0232099	-0.0232099	-0.0264207	-0.0283123	-0.0108527	-0.0264207	-5.69599e-08	-0.00025883	-0.0232099	-0.0232099	-0.0264207	-0.0283123	-0.0108527	-0.0264207	-5.69599e-08	-0.00025883	-0.0232099	-0.0232099	-0.0264207	-0.0283123	-0.0108527	-0.0264207	-5.69599e-08	-0.00025883	-0.0232099	-0.0232099	-0.0264207	-0.0283123	-0.0108527	-0.0264207	-5.69599e-08	-0.00025883	-0.0232099	-0.0232099	-0.0264207	-0.0283123	-0.0108527	-0.0264207	-5.69599e-08	-0.00025883	-0.0232099	-0.0232099	-0.0264207	-0.0283123	-0.0108527	-0.0264207	-5.69599e-08	-0.00025883	-0.0232099	0	0	0	0	0	0	0	0	0.0532833	0.0532833	0.0532833	0.0532833	0.0532833	0.0532833	0.0532833	0.0532833	0.0758234	0.0758234	0.0758234	0.0758234	0.0758234	0.0758234	0.0758234	0.0758234	0.0880074	0.0880074	0.0880074	0.0880074	0.0880074	0.0880074	0.0880074	0.0880074	0.0347706	0.0347706	0.0347706	0.0347706	0.0347706	0.0347706	0.0347706	0.0347706	0.0244169	0.0244169	0.0244169	0.0244169	0.0244169	0.0244169	0.0244169	0.0244169	0.0227939	0.0227939	0.0227939	0.0227939	0.0227939	0.0227939	0.0227939	0.0227939	0.0225494	0.0225494	0.0225494	0.0225494	0.0225494	0.0225494	0.0225494	0.0225494	0.0225129	0.0225129	0.0225129	0.0225129	0.0225129	0.0225129	0.0225129	0.0225129	0.0225074	0.0225074	0.0225074	0.0225074	0.0225074	0.0225074	0.0225074	0.0225074	0.0382311	0.0376484	0.0373399	0.148653	0.0382311	11.905	1.47458	0.0448463	0.0424344	0.0416267	0.0412013	0.338712	0.0424344	12.0253	12.0199	0.0520049	0.043634	0.0427397	0.0422703	1.11996	0.043634	12.0253	12.0253	0.0545314	0.0439826	0.0430564	0.042571	11.4124	0.0439826	12.0253	12.0253	0.055452	0.0440844	0.043147	0.042656	12.0253	0.0440844	12.0253	12.0253	0.0557913	0.0430695	0.0428025	0.0426634	12.0253	0.0430695	12.0253	12.0253	0.0465464	0.0427805	0.0427049	0.0426654	12.0253	0.0427805	12.0253	12.0253	0.0437785	0.0426986	0.0426772	0.042666	12.0253	0.0426986	12.0253	12.0253	0.0429822	0.098609	0.0426694	0.0426662	12.0253	0.0426754	12.0253	12.0253	0.0882394	0.142541	0.09859	0.111469	12.0253	0.0880608	12.0253	12.0253	0.057714	0.156717	0.142523	0.175273	12.0253	0.118812	12.0253	12.0253	0.0471436	0.172003	0.19017	0.265963	12.0253	0.145474	12.0253	12.0253	0.0439522	0.190134	0.25961	0.477639	12.0253	0.173316	12.0253	12.0253	0.0430318	0.29606	0.406991	1.74063	12.0253	0.207994	12.0253	12.0253	0.0988261	0.390127	1.18253	12.0102	12.0253	0.328914	12.0253	12.0253	0.0995349	0.702438	11.1342	12.0253	12.0253	0.503438	12.0253	12.0253	0.118088	4.25289	12.0253	12.0253	12.0253	1.47324	12.0253	12.0253	0.133438	12.0253	12.0253	12.0253	12.0253	11.8914	12.0253	12.0253	0.147616	12.0253	12.0253	12.0253	12.0253	12.0253	12.0253	12.0253	0.162029	12.0253	12.0253	12.0253	12.0253	12.0253	12.0253	12.0253	0.11749	12.0253	12.0253	12.0253	12.0253	12.0253	12.0253	12.0253	0.087566	12.0253	12.0253	12.0253	12.0253	12.0253	12.0253	12.0253	0.0792114	12.0253	12.0253	12.0253	12.0253	12.0253	12.0253	12.0253	0.0749534	12.0253	12.0253	12.0253	12.0253	12.0253	12.0253	12.0253	0.0728715	12.0253	12.0253	12.0253	12.0253	12.0253	12.0253	12.0253	0.0718747	12.0253	12.0253	12.0253	12.0253	12.0253	12.0253	12.0253	0.0714022	12.0253	12.0253	12.0253	12.0253	12.0253	12.0253	12.0253	0.0711793	12.0253	12.0253	12.0253	12.0253	12.0253	12.0253	12.0253	0.0710744	12.0253	12.0253	12.0253	12.0253	12.0253	12.0253	12.0253	0.071025	12.0253	12.0253	12.0253	12.0253	12.0253	12.0253	12.0253	0.0710019	12.0253	12.0253	12.0253	12.0253	12.0253	12.0253	12.0253	0.070991	12.0253	12.0253	12.0253	12.0253	12.0253	12.0253	12.0253	0.0709859	12.0253	12.0253	12.0253	12.0253	12.0253	12.0253	12.0253	0.0709834	12.0253	12.0253	12.0253	12.0253	12.0253	12.0253	12.0253	0.0709823	12.0253	12.0253	12.0253	12.0253	12.0253	12.0253	12.0253	0.0709818	12.0253	12.0253	12.0253	12.0253	12.0253	12.0253	12.0253	0.0709816	12.0253	12.0253	12.0253	12.0253	12.0253	12.0253	12.0253	0.0709814	12.0253	12.0253	12.0253	12.0253	12.0253	12.0253	12.0253	0.0709813	12.0253	12.0253	12.0253	12.0253	12.0253	12.0253	12.0253	0.0709813	12.0253	12.0253	12.0253	12.0253	12.0253	12.0253	12.0253	0.0709813	0	0	0	0	0	0	0	0	0.0476182	0.0476182	0.0476182	0.0476182	0.0476182	0.0476182	0.0476182	0.0476182	0.0652694	0.0652694	0.0652694	0.0652694	0.0652694	0.0652694	0.0652694	0.0652694	0.0733512	0.0733512	0.0733512	0.0733512	0.0733512	0.0733512	0.0733512	0.0733512	0.0652244	0.0652244	0.0652244	0.0652244	0.0652244	0.0652244	0.0652244	0.0652244	0.0618096	0.0618096	0.0618096	0.0618096	0.0618096	0.0618096	0.0618096	0.0618096	0.0604283	0.0604283	0.0604283	0.0604283	0.0604283	0.0604283	0.0604283	0.0604283	0.0598784	0.0598784	0.0598784	0.0598784	0.0598784	0.0598784	0.0598784	0.0598784	0.0596608	0.0596608	0.0596608	0.0596608	0.0596608	0.0596608	0.0596608	0.0596608	0.059575	0.059575	0.059575	0.059575	0.059575	0.059575	0.059575	0.059575	0.0649477	0.0648882	0.0648568	0.082096	0.0651141	4.79823	0.376958	0.0706408	0.0672975	0.0672096	0.0671631	0.0952553	0.0675442	10.7468	2.48393	0.0760023	0.0683517	0.0682494	0.0681955	0.103891	0.0686386	10.7468	10.7468	0.0787433	0.06883	0.0687204	0.0686627	0.109975	0.0691373	10.7468	10.7468	0.0801825	0.069048	0.0689349	0.0688752	0.114471	0.0693656	10.7468	10.7468	0.0809484	0.0690494	0.0689978	0.0689705	0.0932148	0.0691946	10.7468	10.7468	0.0747019	0.0690501	0.0690265	0.069014	0.0810092	0.0691164	10.7468	10.7468	0.0716799	0.0690503	0.0690396	0.0690339	0.0747319	0.0690807	10.7468	10.7468	0.0702617	0.0805156	0.0690456	0.069043	0.0716941	0.0690643	10.7468	10.7468	0.0787179	0.0868493	0.0805131	0.081517	0.0578047	0.0780975	10.7468	10.7468	0.0657351	0.0887819	0.0868478	0.0885163	0.0527253	0.0829	10.7468	10.7468	0.0603236	0.0899217	0.0905566	0.0927013	0.0708612	0.0855714	10.7468	10.7468	0.0582009	0.0906008	0.0928004	0.0952967	0.0798856	0.0870942	10.7468	10.7468	0.0573887	0.0942257	0.0941846	0.0969424	0.0847923	0.0879742	10.7468	10.7468	0.0722972	0.0893832	0.0965941	0.0984622	0.0875845	0.0920759	10.7468	10.7468	0.0750255	0.086515	0.0908988	0.0915461	0.0983358	0.0889673	10.7468	10.7468	0.076012	0.0857369	0.0875449	0.0874608	0.105559	0.0871602	10.7468	10.7468	0.0765091	0.0852975	0.0856276	0.0851331	0.0939607	0.0861264	10.7468	10.7468	0.0767609	0.0850504	0.0845503	0.0838344	0.087036	0.0855405	10.7468	10.7468	0.0768888	0.083448	0.0839508	0.0831184	0.0831457	0.0852101	10.7468	10.7468	0.0683839	0.0825695	0.0829467	0.0825318	0.0810363	0.0833499	10.7468	10.7468	0.0646428	0.0821182	0.0823985	0.0822126	0.0799148	0.0823321	10.7468	10.7468	0.0670666	0.0818738	0.0821006	0.0820395	0.0793249	0.0817804	10.7468	10.7468	0.0681505	0.0817418	0.0819392	0.0819457	0.0790163	0.0814829	10.7468	10.7468	0.0686408	0.0816705	0.0818519	0.0818949	0.0788554	0.0813229	10.7468	10.7468	0.0688637	0.0816321	0.0818047	0.0818675	0.0787716	0.0812371	10.7468	10.7468	0.0689653	0.0816114	0.0817792	0.0818526	0.0787279	0.081191	10.7468	10.7468	0.0690117	0.0816002	0.0817655	0.0818447	0.0787052	0.0811662	10.7468	10.7468	0.0690328	0.0815942	0.081758	0.0818403	0.0786934	0.081153	10.7468	10.7468	0.0690425	0.0815909	0.081754	0.081838	0.0786873	0.0811459	10.7468	10.7468	0.0690469	0.0815891	0.0817518	0.0818367	0.0786841	0.0811421	10.7468	10.7468	0.0690489	0.0815882	0.0817506	0.081836	0.0786825	0.0811401	10.7468	10.7468	0.0690498	0.0815877	0.08175	0.0818356	0.0786816	0.081139	10.7468	10.7468	0.0690502	0.0815874	0.0817496	0.0818354	0.0786811	0.0811384	10.7468	10.7468	0.0690504	0.0815872	0.0817494	0.0818353	0.0786809	0.0811381	10.7468	10.7468	0.0690506	0.0815872	0.0817493	0.0818352	0.0786808	0.0811379	10.7468	10.7468	0.0690506	0.0815871	0.0817493	0.0818352	0.0786807	0.0811378	10.7468	10.7468	0.0690506	0.0815871	0.0817493	0.0818352	0.0786807	0.0811378	10.7468	10.7468	0.0690506	0.081587	0.0817493	0.0818352	0.0786807	0.0811378	10.7468	10.7468	0.0690506	0.081587	0.0817493	0.0818352	0.0786807	0.0811378	10.7468	10.7468	0.0690506	0	0	0	0	0	0	0	0	0.0106307	0.0106307	0.0106307	0.0106307	0.0106307	0.0106307	0.0106307	0.0106307	0.0114065	0.0114065	0.0114065	0.0114065	0.0114065	0.0114065	0.0114065	0.0114065	0.0114653	0.0114653	0.0114653	0.0114653	0.0114653	0.0114653	0.0114653	0.0114653	0.011274	0.011274	0.011274	0.011274	0.011274	0.011274	0.011274	0.011274	0.0112597	0.0112597	0.0112597	0.0112597	0.0112597	0.0112597	0.0112597	0.0112597	0.0112587	0.0112587	0.0112587	0.0112587	0.0112587	0.0112587	0.0112587	0.0112587	0.0112586	0.0112586	0.0112586	0.0112586	0.0112586	0.0112586	0.0112586	0.0112586	0.0112586	0.0112586	0.0112586	0.0112586	0.0112586	0.0112586	0.0112586	0.0112586	0.0112586	0.0112586	0.0112586	0.0112586	0.0112586	0.0112586	0.0112586	0.0112586	0.0113564	0.0113561	0.0113559	0.011631	0.0113603	0.045007	0.0187973	0.011631	0.0113638	0.0113634	0.0113632	0.0116597	0.011368	0.0560781	0.0197567	0.0116597	0.0113644	0.011364	0.0113638	0.0116619	0.0113686	0.0602589	0.0198822	0.0116619	0.0113644	0.011364	0.0113638	0.0116621	0.0113686	0.0619155	0.0198987	0.0116621	0.0113644	0.011364	0.0113638	0.0116621	0.0113686	0.0625841	0.0199008	0.0116621	0.0113638	0.0113638	0.0113638	0.0113863	0.0113642	0.0159498	0.0120249	0.0113863	0.0113638	0.0113638	0.0113638	0.0113655	0.0113638	0.0117143	0.0114137	0.0113655	0.0113638	0.0113638	0.0113638	0.0113639	0.0113638	0.0113902	0.0113676	0.0113639	0.0115494	0.0113638	0.0113638	0.0113638	0.0113638	0.0113658	0.0113641	0.0115061	0.0115636	0.0115494	0.0115579	0.0111402	0.0115061	0.00801043	0.0097418	0.011031	0.0115509	0.0115636	0.0115727	0.0111237	0.0115169	0.00783408	0.00963759	0.0109963	0.01155	0.0115646	0.0115739	0.0115173	0.0115178	0.00782492	0.00963093	0.0109938	0.0115499	0.0115647	0.0115739	0.0115474	0.0115178	0.00782445	0.0096305	0.0109936	0.0115744	0.0115647	0.011574	0.0115497	0.0115178	0.00782442	0.00963048	0.0114412	0.011483	0.0115761	0.0115771	0.0115499	0.0115638	0.000701924	0.00415786	0.011404	0.0114757	0.0114836	0.0114798	0.0116652	0.0114956	0.000797855	0.00433121	0.0111939	0.011482	0.0114765	0.0114724	0.0116741	0.0114904	0.000798365	0.0043362	0.0111783	0.0114825	0.011476	0.0114718	0.011473	0.01149	0.000798367	0.00433635	0.0111771	0.0114825	0.0114759	0.0114718	0.0114577	0.01149	0.000798367	0.00433635	0.011177	0.0114703	0.0114759	0.0114718	0.0114565	0.01149	0.000798367	0.00433635	0.0109562	0.0114694	0.0114703	0.0114702	0.0114564	0.0114671	0.00266742	0.00660083	0.0109402	0.0114695	0.0114699	0.0114701	0.0114564	0.0114654	0.00270077	0.0067008	0.0111595	0.0114695	0.0114699	0.0114701	0.0114564	0.0114652	0.00270137	0.00670525	0.0111757	0.0114695	0.0114699	0.0114701	0.0114564	0.0114652	0.00270138	0.00670544	0.0111769	0.0114695	0.0114699	0.0114701	0.0114564	0.0114652	0.00270138	0.00670545	0.011177	0.0114695	0.0114699	0.0114701	0.0114564	0.0114652	0.00270138	0.00670546	0.011177	0.0114695	0.0114699	0.0114701	0.0114564	0.0114652	0.00270138	0.00670546	0.011177	0.0114695	0.0114699	0.0114701	0.0114564	0.0114652	0.00270138	0.00670546	0.011177	0.0114695	0.0114699	0.0114701	0.0114564	0.0114652	0.00270138	0.00670546	0.011177	0.0114695	0.0114699	0.0114701	0.0114564	0.0114652	0.00270138	0.00670546	0.011177	0.0114695	0.0114699	0.0114701	0.0114564	0.0114652	0.00270138	0.00670546	0.011177	0.0114695	0.0114699	0.0114701	0.0114564	0.0114652	0.00270138	0.00670546	0.011177	0.0114695	0.0114699	0.0114701	0.0114564	0.0114652	0.00270138	0.00670546	0.011177	0.0114695	0.0114699	0.0114701	0.0114564	0.0114652	0.00270138	0.00670546	0.011177	0.0114695	0.0114699	0.0114701	0.0114564	0.0114652	0.00270138	0.00670546	0.011177	0.0114695	0.0114699	0.0114701	0.0114564	0.0114652	0.00270138	0.00670546	0.011177	0.0114695	0.0114699	0.0114701	0.0114564	0.0114652	0.00270138	0.00670546	0.011177	0.0114695	0.0114699	0.0114701	0.0114564	0.0114652	0.00270138	0.00670546	0.011177	0.0114695	0.0114699	0.0114701	0.0114564	0.0114652	0.00270138	0.00670546	0.011177	0.0114695	0.0114699	0.0114701	0.0114564	0.0114652	0.00270138	0.00670546	0.011177	0	0	0	0	0	0	0	0	0.00166175	0.00166175	0.00166175	0.00166175	0.00166175	0.00166175	0.00166175	0.00166175	0.00168015	0.00168015	0.00168015	0.00168015	0.00168015	0.00168015	0.00168015	0.00168015	0.00168035	0.00168035	0.00168035	0.00168035	0.00168035	0.00168035	0.00168035	0.00168035	0.00161916	0.00161916	0.00161916	0.00161916	0.00161916	0.00161916	0.00161916	0.00161916	0.0016185	0.0016185	0.0016185	0.0016185	0.0016185	0.0016185	0.0016185	0.0016185	0.00161849	0.00161849	0.00161849	0.00161849	0.00161849	0.00161849	0.00161849	0.00161849	0.00161849	0.00161849	0.00161849	0.00161849	0.00161849	0.00161849	0.00161849	0.00161849	0.00161849	0.00161849	0.00161849	0.00161849	0.00161849	0.00161849	0.00161849	0.00161849	0.00161849	0.00161849	0.00161849	0.00161849	0.00161849	0.00161849	0.00161849	0.00161849	0.00482051	0.00482051	0.00190084	0.00167966	0.00165273	0.00164886	0.00164886	0.00164881	0.00492298	0.00492298	0.00190439	0.00168034	0.0016531	0.00164919	0.00164919	0.00164914	0.0049263	0.0049263	0.00190444	0.00168035	0.00165311	0.00164919	0.00164919	0.00164914	0.00492641	0.00492641	0.00190444	0.00168035	0.00165311	0.00164919	0.00164919	0.00164914	0.00492642	0.00492642	0.00190444	0.00168035	0.00165311	0.00164919	0.00164919	0.00164914	0.00168534	0.00168534	0.00165193	0.00164947	0.00164917	0.00164913	0.00164913	0.00164913	0.00164953	0.00164953	0.00164916	0.00164914	0.00164913	0.00164913	0.00164913	0.00164913	0.00164914	0.00164914	0.00164913	0.00164913	0.00164913	0.00164913	0.00164913	0.00164913	0.00118572	0.00164913	0.00164913	0.00164913	0.00164913	0.00164913	0.00164913	0.00168224	0.00118208	0.00118572	0.00144208	0.00163142	0.00168224	0.00170659	0.00170769	0.0017101	0.0010632	0.00118208	0.0014401	0.00163123	0.00168261	0.00170724	0.00170835	0.00171041	0.00106236	0.00118206	0.00144008	0.00106637	0.00168262	0.00170725	0.00170836	0.00171041	0.00106235	0.00118206	0.00144008	0.00106238	0.00168262	0.00170725	0.00170836	0.00171041	0.000105946	0.00118206	0.00144008	0.00106235	0.00168262	0.00170725	0.00170836	0.00171167	0.000124224	0.000197021	0.00128562	0.00106235	0.00170369	0.00171198	0.001712	0.00169476	0.000230846	0.000230957	0.00137347	0.00106811	0.00168708	0.00168297	0.00168243	0.00168135	0.000243609	0.000231009	0.00137427	0.00106815	0.00168689	0.00168265	0.0016821	0.0016812	0.00024363	0.000231009	0.00137428	0.00132121	0.00168689	0.00168264	0.0016821	0.0016812	0.00024363	0.000231009	0.00137428	0.00132343	0.00168689	0.00168264	0.0016821	0.0016812	0.000771375	0.000231009	0.00137428	0.00132345	0.00168689	0.00168264	0.0016821	0.00168058	0.000774084	0.000566076	0.00145448	0.00132345	0.00167642	0.00168032	0.00168031	0.00168057	0.000568122	0.000567338	0.00145526	0.00132345	0.00167631	0.00168029	0.00168029	0.00168035	0.000567345	0.000567343	0.00145526	0.00132345	0.00167631	0.00168029	0.00168029	0.00168034	0.000567342	0.000567342	0.00145526	0.00132345	0.00167631	0.00168029	0.00168029	0.00168034	0.000567342	0.000567342	0.00145526	0.00132345	0.00167631	0.00168029	0.00168029	0.00168034	0.000567342	0.000567342	0.00145526	0.00132345	0.00167631	0.00168029	0.00168029	0.00168034	0.000567342	0.000567342	0.00145526	0.00132345	0.00167631	0.00168029	0.00168029	0.00168034	0.000567342	0.000567342	0.00145526	0.00132345	0.00167631	0.00168029	0.00168029	0.00168034	0.000567342	0.000567342	0.00145526	0.00132345	0.00167631	0.00168029	0.00168029	0.00168034	0.000567342	0.000567342	0.00145526	0.00132345	0.00167631	0.00168029	0.00168029	0.00168034	0.000567342	0.000567342	0.00145526	0.00132345	0.00167631	0.00168029	0.00168029	0.00168034	0.000567342	0.000567342	0.00145526	0.00132345	0.00167631	0.00168029	0.00168029	0.00168034	0.000567342	0.000567342	0.00145526	0.00132345	0.00167631	0.00168029	0.00168029	0.00168034	0.000567342	0.000567342	0.00145526	0.00132345	0.00167631	0.00168029	0.00168029	0.00168034	0.000567342	0.000567342	0.00145526	0.00132345	0.00167631	0.00168029	0.00168029	0.00168034	0.000567342	0.000567342	0.00145526	0.00132345	0.00167631	0.00168029	0.00168029	0.00168034	0.000567342	0.000567342	0.00145526	0.00132345	0.00167631	0.00168029	0.00168029	0.00168034	0.000567342	0.000567342	0.00145526	0.00132345	0.00167631	0.00168029	0.00168029	0.00168034	0.000567342	0.000567342	0.00145526	0.00132345	0.00167631	0.00168029	0.00168029	0.00168034	0.000567342	0.000567342	0.00145526	0.00132345	0.00167631	0.00168029	0.00168029	0.00168034	0	0	0	0	0	0	0	0	0.0266172	0.0266172	0.0266172	0.0266172	0.0266172	0.0266172	0.0266172	0.0266172	0.0317493	0.0317493	0.0317493	0.0317493	0.0317493	0.0317493	0.0317493	0.0317493	0.0328466	0.0328466	0.0328466	0.0328466	0.0328466	0.0328466	0.0328466	0.0328466	0.0229293	0.0229293	0.0229293	0.0229293	0.0229293	0.0229293	0.0229293	0.0229293	0.0214698	0.0214698	0.0214698	0.0214698	0.0214698	0.0214698	0.0214698	0.0214698	0.0212629	0.0212629	0.0212629	0.0212629	0.0212629	0.0212629	0.0212629	0.0212629	0.0212338	0.0212338	0.0212338	0.0212338	0.0212338	0.0212338	0.0212338	0.0212338	0.0212297	0.0212297	0.0212297	0.0212297	0.0212297	0.0212297	0.0212297	0.0212297	0.0212291	0.0212291	0.0212291	0.0212291	0.0212291	0.0212291	0.0212291	0.0212291	0.965023	0.965023	0.0422309	0.0306365	0.0261226	0.0255325	0.0255325	0.025508	5.94905	5.94905	0.0485159	0.0326055	0.0269837	0.0262712	0.0262712	0.0262417	6.00715	6.00715	0.0505712	0.0330333	0.027138	0.0264002	0.0264002	0.0263696	6.00715	6.00715	0.0512618	0.033127	0.0271658	0.0264227	0.0264227	0.026392	6.00715	6.00715	0.051496	0.0331475	0.0271708	0.0264267	0.0264267	0.0263959	6.00715	6.00715	0.0311673	0.0276005	0.0265288	0.0263983	0.0263983	0.0263929	6.00715	6.00715	0.0272407	0.0266044	0.0264162	0.0263933	0.0263933	0.0263924	6.00715	6.00715	0.0265411	0.0264294	0.0263965	0.0263925	0.0263925	0.0263923	6.00715	6.00715	0.0264183	0.0263988	0.026393	0.0263923	0.0263923	0.0320897	6.00715	6.00715	0.0138673	0.0237425	0.0320899	0.036296	0.0366893	0.0388619	6.00715	6.00715	0.0127583	0.023328	0.0333232	0.0387533	0.0392751	0.0406416	6.00715	6.00715	0.0126646	0.00232225	0.0335964	0.0393882	0.0399525	0.0411226	6.00715	6.00715	0.0126567	0.00201933	0.0336572	0.039554	0.0401318	0.0412536	6.00715	6.00715	0.0126561	0.00201527	0.0336707	0.0395973	0.0401794	0.0418052	6.00715	6.00715	0.012656	0.00201521	0.0380863	0.041456	0.0416159	0.038058	6.00715	6.00715	0.0174655	0.00212517	0.0355684	0.035795	0.0356402	0.0345334	6.00715	6.00715	0.018032	0.00212672	0.0349807	0.0344789	0.0342584	0.0337371	6.00715	6.00715	0.0180999	0.00673796	0.0348449	0.0341799	0.0339465	0.0335598	6.00715	6.00715	0.0181081	0.00694773	0.0348136	0.0341123	0.0338765	0.0335204	6.00715	6.00715	0.0181091	0.00695743	0.0348064	0.034097	0.0338608	0.033304	6.00715	6.00715	0.0181092	0.00695788	0.0327259	0.0333244	0.0332724	0.0332563	6.00715	6.00715	0.0181092	0.0069579	0.0322782	0.0331544	0.033143	0.0331713	6.00715	6.00715	0.0181092	0.0069579	0.0321826	0.0331172	0.0331146	0.0331527	6.00715	6.00715	0.0181092	0.0069579	0.0321623	0.033109	0.0331084	0.0331486	6.00715	6.00715	0.0181092	0.0069579	0.032158	0.0331072	0.033107	0.0331477	6.00715	6.00715	0.0181092	0.0069579	0.032157	0.0331068	0.0331068	0.0331475	6.00715	6.00715	0.0181092	0.0069579	0.0321568	0.0331067	0.0331067	0.0331475	6.00715	6.00715	0.0181092	0.0069579	0.0321568	0.0331067	0.0331067	0.0331474	6.00715	6.00715	0.0181092	0.0069579	0.0321568	0.0331067	0.0331067	0.0331474	6.00715	6.00715	0.0181092	0.0069579	0.0321568	0.0331067	0.0331067	0.0331474	6.00715	6.00715	0.0181092	0.0069579	0.0321568	0.0331067	0.0331067	0.0331474	6.00715	6.00715	0.0181092	0.0069579	0.0321568	0.0331067	0.0331067	0.0331474	6.00715	6.00715	0.0181092	0.0069579	0.0321568	0.0331067	0.0331067	0.0331474	6.00715	6.00715	0.0181092	0.0069579	0.0321568	0.0331067	0.0331067	0.0331474	6.00715	6.00715	0.0181092	0.0069579	0.0321568	0.0331067	0.0331067	0.0331474	6.00715	6.00715	0.0181092	0.0069579	0.0321568	0.0331067	0.0331067	0.0331474	6.00715	6.00715	0.0181092	0.0069579	0.0321568	0.0331067	0.0331067	0.0331474	6.00715	6.00715	0.0181092	0.0069579	0.0321568	0.0331067	0.0331067	0.0331474	6.00715	6.00715	0.0181092	0.0069579	0.0321568	0.0331067	0.0331067	0.0331474	6.00715	6.00715	0.0181092	0.0069579	0.0321568	0.0331067	0.0331067	0.0331474	0	0	0	0	0	0	0	0	-0.0134396	-0.0134396	-0.0134396	-0.0134396	-0.0134396	-0.0134396	-0.0134396	-0.0134396	-0.0122942	-0.0122942	-0.0122942	-0.0122942	-0.0122942	-0.0122942	-0.0122942	-0.0122942	-0.0123879	-0.0123879	-0.0123879	-0.0123879	-0.0123879	-0.0123879	-0.0123879	-0.0123879	-0.00142902	-0.00142902	-0.00142902	-0.00142902	-0.00142902	-0.00142902	-0.00142902	-0.00142902	-0.00153711	-0.00153711	-0.00153711	-0.00153711	-0.00153711	-0.00153711	-0.00153711	-0.00153711	-0.001536	-0.001536	-0.001536	-0.001536	-0.001536	-0.001536	-0.001536	-0.001536	-0.00153601	-0.00153601	-0.00153601	-0.00153601	-0.00153601	-0.00153601	-0.00153601	-0.00153601	-0.00153601	-0.00153601	-0.00153601	-0.00153601	-0.00153601	-0.00153601	-0.00153601	-0.00153601	-0.00153601	-0.00153601	-0.00153601	-0.00153601	-0.00153601	-0.00153601	-0.00153601	-0.00153601	-2.50855	-2.50855	-0.0133035	-0.0133035	-0.00521877	-0.00460974	-0.00460974	-0.00453561	-8.20796e-07	-8.20796e-07	-0.0123053	-0.0123053	-0.00509261	-0.00451652	-0.00451652	-0.00444608	-2.51297	-2.51297	-0.012387	-0.012387	-0.00509688	-0.00451932	-0.00451932	-0.00444873	-7.97013e-07	-7.97013e-07	-0.0123803	-0.0123803	-0.00509673	-0.00451924	-0.00451924	-0.00444865	-2.51297	-2.51297	-0.0123809	-0.0123809	-0.00509674	-0.00451924	-0.00451924	-0.00444865	-2.49013e-10	-2.49013e-10	-0.0042101	-0.0042101	-0.00441895	-0.00443594	-0.00443594	-0.00443803	-0.00457121	-0.00457121	-0.00444507	-0.00444507	-0.0044389	-0.0044384	-0.0044384	-0.00443834	-0.00443441	-0.00443441	-0.00443813	-0.00443813	-0.00443831	-0.00443833	-0.00443833	-0.00443833	-1.91808e-05	-0.00443845	-0.00443834	-0.00443834	-0.00443833	-0.00443833	-0.00443833	-0.0139525	-1.97529e-05	-1.91803e-05	-0.00107773	-0.00238961	-0.0139525	-0.0238525	-0.026504	-0.0302393	-2.25497e-06	-1.97529e-05	-0.00110211	-0.00242239	-0.0131	-0.020981	-0.0229109	-0.0271603	-2.25524e-06	-1.97528e-05	-0.00110193	-2.2192e-06	-0.0131743	-0.021383	-0.0234612	-0.0277175	-2.25524e-06	-1.97528e-05	-0.00110193	-2.25524e-06	-0.0131678	-0.0213262	-0.0233761	-0.0276159	-3.93983e-11	-1.97528e-05	-0.00110193	-2.25524e-06	-0.0131683	-0.0213342	-0.0233893	-0.0312411	-5.99767e-10	-3.8851e-09	-0.00453785	-2.25524e-06	-0.0271539	-0.0329119	-0.0324696	-0.017253	-5.91503e-08	-5.91503e-08	-0.00899235	-3.07457e-06	-0.0139927	-0.0131879	-0.0125449	-0.012997	-1.75066e-07	-5.91503e-08	-0.0087304	-3.07456e-06	-0.0152674	-0.015029	-0.0143156	-0.0133688	-1.75066e-07	-5.91503e-08	-0.00874559	-0.000101606	-0.015139	-0.0148469	-0.0141487	-0.0133359	-1.75066e-07	-5.91503e-08	-0.0087447	-0.000101539	-0.0151519	-0.0148648	-0.0141644	-0.0133388	-4.18845e-05	-5.91503e-08	-0.00874476	-0.000101539	-0.0151506	-0.014863	-0.0141629	-0.0125407	-4.18729e-05	-4.21766e-06	-0.00431309	-0.000101539	-0.0105423	-0.0119548	-0.0120105	-0.0126073	-4.21648e-06	-4.21754e-06	-0.00444202	-0.000101539	-0.0108695	-0.0121876	-0.0121831	-0.0123328	-4.21754e-06	-4.21754e-06	-0.00443822	-0.000101539	-0.010846	-0.0121688	-0.0121692	-0.0123553	-4.21754e-06	-4.21754e-06	-0.00443834	-0.000101539	-0.0108477	-0.0121703	-0.0121703	-0.0123534	-4.21754e-06	-4.21754e-06	-0.00443833	-0.000101539	-0.0108475	-0.0121702	-0.0121702	-0.0123536	-4.21754e-06	-4.21754e-06	-0.00443833	-0.000101539	-0.0108475	-0.0121702	-0.0121702	-0.0123536	-4.21754e-06	-4.21754e-06	-0.00443833	-0.000101539	-0.0108475	-0.0121702	-0.0121702	-0.0123536	-4.21754e-06	-4.21754e-06	-0.00443833	-0.000101539	-0.0108475	-0.0121702	-0.0121702	-0.0123536	-4.21754e-06	-4.21754e-06	-0.00443833	-0.000101539	-0.0108475	-0.0121702	-0.0121702	-0.0123536	-4.21754e-06	-4.21754e-06	-0.00443833	-0.000101539	-0.0108475	-0.0121702	-0.0121702	-0.0123536	-4.21754e-06	-4.21754e-06	-0.00443833	-0.000101539	-0.0108475	-0.0121702	-0.0121702	-0.0123536	-4.21754e-06	-4.21754e-06	-0.00443833	-0.000101539	-0.0108475	-0.0121702	-0.0121702	-0.0123536	-4.21754e-06	-4.21754e-06	-0.00443833	-0.000101539	-0.0108475	-0.0121702	-0.0121702	-0.0123536	-4.21754e-06	-4.21754e-06	-0.00443833	-0.000101539	-0.0108475	-0.0121702	-0.0121702	-0.0123536	-4.21754e-06	-4.21754e-06	-0.00443833	-0.000101539	-0.0108475	-0.0121702	-0.0121702	-0.0123536	-4.21754e-06	-4.21754e-06	-0.00443833	-0.000101539	-0.0108475	-0.0121702	-0.0121702	-0.0123536	-4.21754e-06	-4.21754e-06	-0.00443833	-0.000101539	-0.0108475	-0.0121702	-0.0121702	-0.0123536	-4.21754e-06	-4.21754e-06	-0.00443833	-0.000101539	-0.0108475	-0.0121702	-0.0121702	-0.0123536	-4.21754e-06	-4.21754e-06	-0.00443833	-0.000101539	-0.0108475	-0.0121702	-0.0121702	-0.0123536	-4.21754e-06	-4.21754e-06	-0.00443833	-0.000101539	-0.0108475	-0.0121702	-0.0121702	-0.0123536	0	0	0	0	0	0	0	0	-0.0225743	-0.0225743	-0.0225743	-0.0225743	-0.0225743	-0.0225743	-0.0225743	-0.0225743	-0.0194368	-0.0194368	-0.0194368	-0.0194368	-0.0194368	-0.0194368	-0.0194368	-0.0194368	-0.0198454	-0.0198454	-0.0198454	-0.0198454	-0.0198454	-0.0198454	-0.0198454	-0.0198454	-9.86087e-06	-9.86087e-06	-9.86087e-06	-9.86087e-06	-9.86087e-06	-9.86087e-06	-9.86087e-06	-9.86087e-06	-1.12527e-05	-1.12527e-05	-1.12527e-05	-1.12527e-05	-1.12527e-05	-1.12527e-05	-1.12527e-05	-1.12527e-05	-1.12526e-05	-1.12526e-05	-1.12526e-05	-1.12526e-05	-1.12526e-05	-1.12526e-05	-1.12526e-05	-1.12526e-05	-1.12526e-05	-1.12526e-05	-1.12526e-05	-1.12526e-05	-1.12526e-05	-1.12526e-05	-1.12526e-05	-1.12526e-05	-1.12526e-05	-1.12526e-05	-1.12526e-05	-1.12526e-05	-1.12526e-05	-1.12526e-05	-1.12526e-05	-1.12526e-05	-1.12526e-05	-1.12526e-05	-1.12526e-05	-1.12526e-05	-1.12526e-05	-1.12526e-05	-1.12526e-05	-1.12526e-05	-3.86746	-3.86746	-0.0020297	-0.0225726	-0.000838571	-0.000607192	-0.000607192	-0.000517348	-1.06078e-10	-1.06078e-10	-0.00200262	-0.019437	-0.000833967	-0.000604788	-0.000604788	-0.000515609	-3.86753	-3.86753	-0.00200298	-0.0198454	-0.000833992	-0.000604797	-0.000604797	-0.000515614	-1.0603e-10	-1.0603e-10	-0.00200298	-0.0197917	-0.000833992	-0.000604797	-0.000604797	-0.000515614	-3.86753	-3.86753	-0.00200298	-0.0197987	-0.000833992	-0.000604797	-0.000604797	-0.000515614	-3.33577e-15	-3.33577e-15	-0.000498403	-0.000442733	-0.000502296	-0.000503063	-0.000503063	-0.000503362	-0.000505092	-0.000505092	-0.000503419	-0.000503606	-0.000503406	-0.000503403	-0.000503403	-0.000503403	-0.000503397	-0.000503397	-0.000503403	-0.000503402	-0.000503403	-0.000503403	-0.000503403	-0.000503403	-9.90211e-08	-0.000503403	-0.000503403	-0.000503403	-0.000503403	-0.000503403	-0.000503403	-0.0281423	-9.93533e-08	-9.90211e-08	-0.000503403	-5.74728e-05	-0.0281423	-0.0620083	-0.114057	-0.288747	-1.00741e-09	-9.93533e-08	-0.000503403	-5.76437e-05	-0.023435	-0.0413458	-0.0542063	-0.0534469	-1.00741e-09	-9.93533e-08	-0.000503403	-1.00703e-09	-0.0241773	-0.0473853	-0.0803174	-0.24615	-1.00741e-09	-9.93533e-08	-0.000503403	-1.00741e-09	-0.0240587	-0.0455348	-0.067674	-0.0707248	-2.78296e-12	-9.93533e-08	-0.000503403	-1.00741e-09	-0.0240776	-0.046094	-0.0735301	-0.436679	-1.98437e-10	-1.00741e-09	-0.0620083	-1.00741e-09	-0.296205	-0.470291	-0.397923	-0.00556934	-7.18329e-08	-7.18329e-08	-0.0413458	-2.98162e-09	-0.00684628	-0.00275438	-0.00327031	-0.0343434	-7.13363e-07	-7.18329e-08	-0.0473853	-2.98162e-09	-0.0466147	-0.0611736	-0.0448626	-0.0283906	-7.1336e-07	-7.18329e-08	-0.0455348	-7.13363e-07	-0.0358498	-0.0416264	-0.034086	-0.0295314	-7.1336e-07	-7.18329e-08	-0.046094	-7.1336e-07	-0.0384927	-0.0473569	-0.0366027	-0.0293093	-1.35725e-05	-7.18329e-08	-0.0459243	-7.1336e-07	-0.0378264	-0.0456004	-0.0359989	-0.0204291	-1.35713e-05	-7.13363e-07	-0.00415152	-7.1336e-07	-0.010594	-0.0138848	-0.0147985	-0.0216677	-7.13298e-07	-7.1336e-07	-0.00548088	-7.1336e-07	-0.0126941	-0.0171374	-0.0170338	-0.019091	-7.1336e-07	-7.1336e-07	-0.00543264	-7.1336e-07	-0.0125184	-0.0167715	-0.0167831	-0.01942	-7.1336e-07	-7.1336e-07	-0.00543439	-7.1336e-07	-0.012533	-0.0168123	-0.016811	-0.0193777	-7.1336e-07	-7.1336e-07	-0.00543432	-7.1336e-07	-0.0125318	-0.0168078	-0.0168079	-0.0193831	-7.1336e-07	-7.1336e-07	-0.00543432	-7.1336e-07	-0.0125319	-0.0168083	-0.0168082	-0.0193824	-7.1336e-07	-7.1336e-07	-0.00543432	-7.1336e-07	-0.0125318	-0.0168082	-0.0168082	-0.0193825	-7.1336e-07	-7.1336e-07	-0.00543432	-7.1336e-07	-0.0125318	-0.0168082	-0.0168082	-0.0193825	-7.1336e-07	-7.1336e-07	-0.00543432	-7.1336e-07	-0.0125318	-0.0168082	-0.0168082	-0.0193825	-7.1336e-07	-7.1336e-07	-0.00543432	-7.1336e-07	-0.0125318	-0.0168082	-0.0168082	-0.0193825	-7.1336e-07	-7.1336e-07	-0.00543432	-7.1336e-07	-0.0125318	-0.0168082	-0.0168082	-0.0193825	-7.1336e-07	-7.1336e-07	-0.00543432	-7.1336e-07	-0.0125318	-0.0168082	-0.0168082	-0.0193825	-7.1336e-07	-7.1336e-07	-0.00543432	-7.1336e-07	-0.0125318	-0.0168082	-0.0168082	-0.0193825	-7.1336e-07	-7.1336e-07	-0.00543432	-7.1336e-07	-0.0125318	-0.0168082	-0.0168082	-0.0193825	-7.1336e-07	-7.1336e-07	-0.00543432	-7.1336e-07	-0.0125318	-0.0168082	-0.0168082	-0.0193825	-7.1336e-07	-7.1336e-07	-0.00543432	-7.1336e-07	-0.0125318	-0.0168082	-0.0168082	-0.0193825	-7.1336e-07	-7.1336e-07	-0.00543432	-7.1336e-07	-0.0125318	-0.0168082	-0.0168082	-0.0193825	-7.1336e-07	-7.1336e-07	-0.00543432	-7.1336e-07	-0.0125318	-0.0168082	-0.0168082	-0.0193825	-7.1336e-07	-7.1336e-07	-0.00543432	-7.1336e-07	-0.0125318	-0.0168082	-0.0168082	-0.0193825	-7.1336e-07	-7.1336e-07	-0.00543432	-7.1336e-07	-0.0125318	-0.0168082	-0.0168082	-0.0193825	0	0	0	0	0	0	0	0	-0.0103507	-0.0103507	-0.0103507	-0.0103507	-0.0103507	-0.0103507	-0.0103507	-0.0103507	-0.00966447	-0.00966447	-0.00966447	-0.00966447	-0.00966447	-0.00966447	-0.00966447	-0.00966447	-0.00970853	-0.00970853	-0.00970853	-0.00970853	-0.00970853	-0.00970853	-0.00970853	-0.00970853	-9.51365e-10	-9.51365e-10	-9.51365e-10	-9.51365e-10	-9.51365e-10	-9.51365e-10	-9.51365e-10	-9.51365e-10	-1.01487e-09	-1.01487e-09	-1.01487e-09	-1.01487e-09	-1.01487e-09	-1.01487e-09	-1.01487e-09	-1.01487e-09	-1.01487e-09	-1.01487e-09	-1.01487e-09	-1.01487e-09	-1.01487e-09	-1.01487e-09	-1.01487e-09	-1.01487e-09	-1.01487e-09	-1.01487e-09	-1.01487e-09	-1.01487e-09	-1.01487e-09	-1.01487e-09	-1.01487e-09	-1.01487e-09	-1.01487e-09	-1.01487e-09	-1.01487e-09	-1.01487e-09	-1.01487e-09	-1.01487e-09	-1.01487e-09	-1.01487e-09	-1.01487e-09	-1.01487e-09	-1.01487e-09	-1.01487e-09	-1.01487e-09	-1.01487e-09	-1.01487e-09	-1.01487e-09	-0.0103507	-0.0103507	-9.57822e-06	-0.0103507	-9.57822e-06	-9.57822e-06	-9.57822e-06	-3.74737e-06	-0.00966447	-0.00966447	-9.5776e-06	-0.00966447	-9.5776e-06	-9.5776e-06	-9.5776e-06	-3.74727e-06	-0.00970853	-0.00970853	-9.5776e-06	-0.00970853	-9.5776e-06	-9.5776e-06	-9.5776e-06	-3.74727e-06	-0.00970569	-0.00970569	-9.5776e-06	-0.00970569	-9.5776e-06	-9.5776e-06	-9.5776e-06	-3.74727e-06	-0.00970587	-0.00970587	-9.5776e-06	-0.00970587	-9.5776e-06	-9.5776e-06	-9.5776e-06	-3.74727e-06	-3.04507e-06	-3.04507e-06	-3.24809e-06	-3.04507e-06	-3.24809e-06	-3.24809e-06	-3.24809e-06	-3.24821e-06	-3.24823e-06	-3.24823e-06	-3.24822e-06	-3.24823e-06	-3.24822e-06	-3.24822e-06	-3.24822e-06	-3.24822e-06	-3.24822e-06	-3.24822e-06	-3.24822e-06	-3.24822e-06	-3.24822e-06	-3.24822e-06	-3.24822e-06	-3.24822e-06	-3.29361e-08	-3.24822e-06	-3.24822e-06	-3.24822e-06	-3.24822e-06	-3.24822e-06	-3.24822e-06	-0.016399	-3.29368e-08	-3.29361e-08	-0.00188381	-3.29361e-08	-0.016399	-0.00188381	-0.016399	-0.613667	-9.09873e-11	-3.29368e-08	-0.00186039	-3.29368e-08	-0.0147142	-0.00186039	-0.0147142	-0.0155172	-9.09873e-11	-3.29368e-08	-0.00186068	-9.09873e-11	-0.0148791	-0.00186068	-0.0148791	-0.616327	-9.09873e-11	-3.29368e-08	-0.00186068	-9.09873e-11	-0.0148629	-0.00186068	-0.0148629	-0.0152467	-3.29368e-08	-3.29368e-08	-0.00186068	-9.09873e-11	-0.0148645	-0.00186068	-0.0148645	-1.92388	-3.27091e-07	-3.2483e-06	-1.44379	-9.09873e-11	-1.3956	-1.44379	-1.3956	-4.64542e-07	-3.22579e-05	-3.22573e-05	-1.06491e-05	-9.03582e-10	-4.95886e-06	-1.06491e-05	-4.95886e-06	-0.0458536	-0.000613461	-3.22511e-05	-0.148734	-9.03582e-10	-0.0524673	-0.148734	-0.0524673	-0.033968	-0.000611093	-3.22511e-05	-0.0575726	-1.71917e-08	-0.0372491	-0.0575726	-0.0372491	-0.0367205	-0.000611102	-3.22511e-05	-0.103491	-1.71917e-08	-0.04115	-0.103491	-0.04115	-0.0360642	-3.21271e-05	-3.22511e-05	-0.0771363	-1.71917e-08	-0.0401134	-0.0771363	-0.0401134	-0.0101588	-3.22511e-05	-3.24759e-06	-0.00210811	-1.71917e-08	-0.00269655	-0.00210811	-0.00269655	-0.0120608	-3.24759e-06	-3.24822e-06	-0.0034716	-1.71917e-08	-0.00345805	-0.0034716	-0.00345805	-0.00828745	-3.24822e-06	-3.24822e-06	-0.00344028	-1.71917e-08	-0.00344059	-0.00344028	-0.00344059	-0.00849747	-3.24822e-06	-3.24822e-06	-0.003441	-1.71917e-08	-0.00344099	-0.003441	-0.00344099	-0.00848564	-3.24822e-06	-3.24822e-06	-0.00344098	-1.71917e-08	-0.00344098	-0.00344098	-0.00344098	-0.0084863	-3.24822e-06	-3.24822e-06	-0.00344098	-1.71917e-08	-0.00344098	-0.00344098	-0.00344098	-0.00848626	-3.24822e-06	-3.24822e-06	-0.00344098	-1.71917e-08	-0.00344098	-0.00344098	-0.00344098	-0.00848627	-3.24822e-06	-3.24822e-06	-0.00344098	-1.71917e-08	-0.00344098	-0.00344098	-0.00344098	-0.00848626	-3.24822e-06	-3.24822e-06	-0.00344098	-1.71917e-08	-0.00344098	-0.00344098	-0.00344098	-0.00848627	-3.24822e-06	-3.24822e-06	-0.00344098	-1.71917e-08	-0.00344098	-0.00344098	-0.00344098	-0.00848626	-3.24822e-06	-3.24822e-06	-0.00344098	-1.71917e-08	-0.00344098	-0.00344098	-0.00344098	-0.00848627	-3.24822e-06	-3.24822e-06	-0.00344098	-1.71917e-08	-0.00344098	-0.00344098	-0.00344098	-0.00848626	-3.24822e-06	-3.24822e-06	-0.00344098	-1.71917e-08	-0.00344098	-0.00344098	-0.00344098	-0.00848627	-3.24822e-06	-3.24822e-06	-0.00344098	-1.71917e-08	-0.00344098	-0.00344098	-0.00344098	-0.00848626	-3.24822e-06	-3.24822e-06	-0.00344098	-1.71917e-08	-0.00344098	-0.00344098	-0.00344098	-0.00848627	-3.24822e-06	-3.24822e-06	-0.00344098	-1.71917e-08	-0.00344098	-0.00344098	-0.00344098	-0.00848626	-3.24822e-06	-3.24822e-06	-0.00344098	-1.71917e-08	-0.00344098	-0.00344098	-0.00344098	-0.00848627	-3.24822e-06	-3.24822e-06	-0.00344098	-1.71917e-08	-0.00344098	-0.00344098	-0.00344098	-0.00848626	-3.24822e-06	-3.24822e-06	-0.00344098	-1.71917e-08	-0.00344098	-0.00344098	-0.00344098	-0.00848627	-3.24822e-06	-3.24822e-06	-0.00344098	-1.71917e-08	-0.00344098	-0.00344098	-0.00344098	-0.00848626	0	0	0	0	0	0	0	0	0.0315368	0.0315368	0.0315368	0.0315368	0.0315368	0.0315368	0.0315368	0.0315368	0.0388629	0.0388629	0.0388629	0.0388629	0.0388629	0.0388629	0.0388629	0.0388629	0.0407938	0.0407938	0.0407938	0.0407938	0.0407938	0.0407938	0.0407938	0.0407938	4.11349e-11	4.11349e-11	4.11349e-11	4.11349e-11	4.11349e-11	4.11349e-11	4.11349e-11	4.11349e-11	3.13533e-11	3.13533e-11	3.13533e-11	3.13533e-11	3.13533e-11	3.13533e-11	3.13533e-11	3.13533e-11	3.13533e-11	3.13533e-11	3.13533e-11	3.13533e-11	3.13533e-11	3.13533e-11	3.13533e-11	3.13533e-11	3.13533e-11	3.13533e-11	3.13533e-11	3.13533e-11	3.13533e-11	3.13533e-11	3.13533e-11	3.13533e-11	3.13533e-11	3.13533e-11	3.13533e-11	3.13533e-11	3.13533e-11	3.13533e-11	3.13533e-11	3.13533e-11	3.13533e-11	3.13533e-11	3.13533e-11	3.13533e-11	3.13533e-11	3.13533e-11	3.13533e-11	3.13533e-11	4.47343e-05	4.47343e-05	1.6548e-06	0.0315368	4.00626e-06	4.47343e-05	4.47343e-05	1.6548e-06	4.47476e-05	4.47476e-05	1.65482e-06	0.0388629	4.00636e-06	4.47476e-05	4.47476e-05	1.65482e-06	4.47476e-05	4.47476e-05	1.65482e-06	0.0407938	4.00636e-06	4.47476e-05	4.47476e-05	1.65482e-06	4.47476e-05	4.47476e-05	1.65482e-06	0.0413185	4.00636e-06	4.47476e-05	4.47476e-05	1.65482e-06	4.47476e-05	4.47476e-05	1.65482e-06	0.0414621	4.00636e-06	4.47476e-05	4.47476e-05	1.65482e-06	9.96884e-07	9.96884e-07	9.96597e-07	1.31333e-06	9.96613e-07	9.96884e-07	9.96884e-07	9.96597e-07	9.96593e-07	9.96593e-07	9.96593e-07	9.96595e-07	9.96593e-07	9.96593e-07	9.96593e-07	9.96593e-07	9.96593e-07	9.96593e-07	9.96593e-07	9.96593e-07	9.96593e-07	9.96593e-07	9.96593e-07	9.96593e-07	9.82848e-05	9.96593e-07	9.96593e-07	9.96593e-07	9.96593e-07	9.96593e-07	9.96593e-07	0.0565934	9.83485e-05	9.82848e-05	0.466932	2.75307e-09	0.0565934	9.96593e-07	9.82848e-05	0.660707	9.97238e-07	9.83485e-05	4.34918	2.75305e-09	0.0821837	9.96593e-07	9.83485e-05	6.05615	9.96593e-07	9.83486e-05	7.11744	9.96586e-07	0.097237	9.96593e-07	9.83486e-05	7.11744	9.96593e-07	9.83486e-05	7.11744	9.96593e-07	0.10733	9.96593e-07	9.83486e-05	7.11744	0.0565934	9.83486e-05	7.11744	9.96593e-07	0.114669	9.96593e-07	9.83486e-05	7.11744	0.00836241	0.467215	7.11744	9.96593e-07	6.7576	0.466932	0.467215	7.11744	0.0528047	0.973775	7.11744	1.89613e-05	7.11744	4.34918	0.973775	7.11744	0.645746	5.85039	7.11744	1.89636e-05	7.11744	7.11744	5.85039	7.11744	5.96304	7.11744	7.11744	9.96713e-07	7.11744	7.11744	7.11744	7.11744	7.11744	7.11744	7.11744	9.96593e-07	7.11744	7.11744	7.11744	7.11744	7.11744	7.11744	7.11744	9.96593e-07	7.11744	7.11744	7.11744	7.11744	7.11744	7.11744	7.11744	9.96593e-07	7.11744	7.11744	7.11744	7.11744	7.11744	7.11744	7.11744	9.96593e-07	7.11744	7.11744	7.11744	7.11744	7.11744	7.11744	7.11744	9.96593e-07	7.11744	7.11744	7.11744	7.11744	7.11744	7.11744	7.11744	9.96593e-07	7.11744	7.11744	7.11744	7.11744	7.11744	7.11744	7.11744	9.96593e-07	7.11744	7.11744	7.11744	7.11744	7.11744	7.11744	7.11744	9.96593e-07	7.11744	7.11744	7.11744	7.11744	7.11744	7.11744	7.11744	9.96593e-07	7.11744	7.11744	7.11744	7.11744	7.11744	7.11744	7.11744	9.96593e-07	7.11744	7.11744	7.11744	7.11744	7.11744	7.11744	7.11744	9.96593e-07	7.11744	7.11744	7.11744	7.11744	7.11744	7.11744	7.11744	9.96593e-07	7.11744	7.11744	7.11744	7.11744	7.11744	7.11744	7.11744	9.96593e-07	7.11744	7.11744	7.11744	7.11744	7.11744	7.11744	7.11744	9.96593e-07	7.11744	7.11744	7.11744	7.11744	7.11744	7.11744	7.11744	9.96593e-07	7.11744	7.11744	7.11744	7.11744	7.11744	7.11744	7.11744	9.96593e-07	7.11744	7.11744	7.11744	7.11744	7.11744	7.11744	7.11744	9.96593e-07	7.11744	7.11744	7.11744	7.11744	7.11744	7.11744	7.11744	9.96593e-07	7.11744	7.11744	7.11744	7.11744	7.11744	7.11744	7.11744	9.96593e-07	7.11744	7.11744	7.11744	7.11744	7.11744	7.11744	7.11744	9.96593e-07	7.11744	7.11744	7.11744	7.11744	7.11744	7.11744	7.11744	9.96593e-07	7.11744	7.11744	7.11744	7.11744	7.11744	7.11744	7.11744	9.96593e-07	7.11744	7.11744	7.11744	7.11744	0	0	0	0	0	0	0	0	0.0163337	0.0163337	0.0163337	0.0163337	0.0163337	0.0163337	0.0163337	0.0163337	0.0182005	0.0182005	0.0182005	0.0182005	0.0182005	0.0182005	0.0182005	0.0182005	0.0184269	0.0184269	0.0184269	0.0184269	0.0184269	0.0184269	0.0184269	0.0184269	1.81048e-09	1.81048e-09	1.81048e-09	1.81048e-09	1.81048e-09	1.81048e-09	1.81048e-09	1.81048e-09	1.6015e-09	1.6015e-09	1.6015e-09	1.6015e-09	1.6015e-09	1.6015e-09	1.6015e-09	1.6015e-09	1.6015e-09	1.6015e-09	1.6015e-09	1.6015e-09	1.6015e-09	1.6015e-09	1.6015e-09	1.6015e-09	1.6015e-09	1.6015e-09	1.6015e-09	1.6015e-09	1.6015e-09	1.6015e-09	1.6015e-09	1.6015e-09	1.6015e-09	1.6015e-09	1.6015e-09	1.6015e-09	1.6015e-09	1.6015e-09	1.6015e-09	1.6015e-09	1.6015e-09	1.6015e-09	1.6015e-09	1.6015e-09	1.6015e-09	1.6015e-09	1.6015e-09	1.6015e-09	1.51147e-05	1.51147e-05	5.91345e-06	0.0163337	1.51147e-05	0.0163337	0.0163337	1.51147e-05	1.51162e-05	1.51162e-05	5.91367e-06	0.0182005	1.51162e-05	0.0182005	0.0182005	1.51162e-05	1.51162e-05	1.51162e-05	5.91367e-06	0.0184269	1.51162e-05	0.0184269	0.0184269	1.51162e-05	1.51162e-05	1.51162e-05	5.91367e-06	0.0184545	1.51162e-05	0.0184545	0.0184545	1.51162e-05	1.51162e-05	1.51162e-05	5.91367e-06	0.0184579	1.51162e-05	0.0184579	0.0184579	1.51162e-05	5.12642e-06	5.12642e-06	5.1261e-06	5.79599e-06	5.12642e-06	5.79599e-06	5.79599e-06	5.12642e-06	5.12607e-06	5.12607e-06	5.12607e-06	5.12609e-06	5.12607e-06	5.12609e-06	5.12609e-06	5.12607e-06	5.12607e-06	5.12607e-06	5.12607e-06	5.12607e-06	5.12607e-06	5.12607e-06	5.12607e-06	5.12607e-06	0.0258795	5.12607e-06	5.12607e-06	5.12607e-06	5.12607e-06	5.12607e-06	5.12607e-06	0.0258795	0.030703	0.0258795	1.04834	5.1977e-08	0.0258795	1.43585e-10	5.1977e-08	0.00353107	0.00364617	0.030703	3.67768	5.19751e-08	0.030703	1.4358e-10	5.19751e-08	0.0030434	0.00304573	0.0316962	3.68631	0.00297276	0.0316962	1.4358e-10	5.19751e-08	0.00303355	0.0030336	0.0319046	3.68631	0.00303212	0.0319046	1.4358e-10	5.19751e-08	0.00303335	1.74561	0.0319485	3.68631	0.00303332	0.0319485	1.4358e-10	5.19751e-08	1.74561	3.68363	2.46833	3.68631	0.00303334	2.46833	5.1259e-06	5.1259e-06	3.68363	3.68631	3.6863	3.68631	0.029904	3.6863	0.000968298	5.09057e-05	3.68631	3.68631	3.68631	3.68631	0.035704	3.68631	0.000974524	5.09213e-05	3.68631	3.68631	3.68631	3.68631	0.000156616	3.68631	0.000974564	5.09213e-05	3.68631	3.68631	3.68631	3.68631	0.000123617	3.68631	0.000974566	5.09213e-05	3.68631	3.68631	3.68631	3.68631	0.00012359	3.68631	0.000974566	5.09213e-05	3.68631	3.68631	3.68631	3.68631	0.00012359	3.68631	5.15926e-06	5.12764e-06	3.68631	3.68631	3.68631	3.68631	0.00012359	3.68631	5.12607e-06	5.12607e-06	3.68631	3.68631	3.68631	3.68631	0.00012359	3.68631	5.12607e-06	5.12607e-06	3.68631	3.68631	3.68631	3.68631	0.00012359	3.68631	5.12607e-06	5.12607e-06	3.68631	3.68631	3.68631	3.68631	0.00012359	3.68631	5.12607e-06	5.12607e-06	3.68631	3.68631	3.68631	3.68631	0.00012359	3.68631	5.12607e-06	5.12607e-06	3.68631	3.68631	3.68631	3.68631	0.00012359	3.68631	5.12607e-06	5.12607e-06	3.68631	3.68631	3.68631	3.68631	0.00012359	3.68631	5.12607e-06	5.12607e-06	3.68631	3.68631	3.68631	3.68631	0.00012359	3.68631	5.12607e-06	5.12607e-06	3.68631	3.68631	3.68631	3.68631	0.00012359	3.68631	5.12607e-06	5.12607e-06	3.68631	3.68631	3.68631	3.68631	0.00012359	3.68631	5.12607e-06	5.12607e-06	3.68631	3.68631	3.68631	3.68631	0.00012359	3.68631	5.12607e-06	5.12607e-06	3.68631	3.68631	3.68631	3.68631	0.00012359	3.68631	5.12607e-06	5.12607e-06	3.68631	3.68631	3.68631	3.68631	0.00012359	3.68631	5.12607e-06	5.12607e-06	3.68631	3.68631	3.68631	3.68631	0.00012359	3.68631	5.12607e-06	5.12607e-06	3.68631	3.68631	3.68631	3.68631	0.00012359	3.68631	5.12607e-06	5.12607e-06	3.68631	3.68631	3.68631	3.68631	0.00012359	3.68631	5.12607e-06	5.12607e-06	3.68631	3.68631	3.68631	3.68631	0.00012359	3.68631	5.12607e-06	5.12607e-06	3.68631	3.68631	3.68631	3.68631	0.00012359	3.68631	5.12607e-06	5.12607e-06	3.68631	3.68631	3.68631	3.68631	0.00012359	3.68631	5.12607e-06	5.12607e-06	3.68631	0	0	0	0	0	0	0	0	-0.0291025	-0.0291025	-0.0291025	-0.0291025	-0.0291025	-0.0291025	-0.0291025	-0.0291025	-0.023996	-0.023996	-0.023996	-0.023996	-0.023996	-0.023996	-0.023996	-0.023996	-0.0248226	-0.0248226	-0.0248226	-0.0248226	-0.0248226	-0.0248226	-0.0248226	-0.0248226	-1.22983e-05	-1.22983e-05	-1.22983e-05	-1.22983e-05	-1.22983e-05	-1.22983e-05	-1.22983e-05	-1.22983e-05	-1.45066e-05	-1.45066e-05	-1.45066e-05	-1.45066e-05	-1.45066e-05	-1.45066e-05	-1.45066e-05	-1.45066e-05	-1.45064e-05	-1.45064e-05	-1.45064e-05	-1.45064e-05	-1.45064e-05	-1.45064e-05	-1.45064e-05	-1.45064e-05	-1.45064e-05	-1.45064e-05	-1.45064e-05	-1.45064e-05	-1.45064e-05	-1.45064e-05	-1.45064e-05	-1.45064e-05	-1.45064e-05	-1.45064e-05	-1.45064e-05	-1.45064e-05	-1.45064e-05	-1.45064e-05	-1.45064e-05	-1.45064e-05	-1.45064e-05	-1.45064e-05	-1.45064e-05	-1.45064e-05	-1.45064e-05	-1.45064e-05	-1.45064e-05	-1.45064e-05	-0.000782767	-0.000782767	-0.000666945	-0.0290997	-0.00108105	-4.98586	-4.98586	-0.00261661	-0.000778776	-0.000778776	-0.000664056	-0.0239965	-0.00107341	-7.99611e-14	-7.99611e-14	-0.00257169	-0.000778796	-0.000778796	-0.000664068	-0.0248225	-0.00107346	-4.98598	-4.98598	-0.00257246	-0.000778796	-0.000778796	-0.000664068	-0.0246869	-0.00107346	-7.99004e-14	-7.99004e-14	-0.00257245	-0.000778796	-0.000778796	-0.000664068	-0.0247091	-0.00107346	-4.98598	-4.98598	-0.00257245	-0.000647793	-0.000647793	-0.000648287	-0.000552414	-0.000646523	-2.51372e-18	-2.51372e-18	-0.000640105	-0.000648357	-0.000648357	-0.000648356	-0.000648769	-0.000648363	-0.000651159	-0.000651159	-0.000648391	-0.000648355	-0.000648355	-0.000648355	-0.000648353	-0.000648355	-0.000648343	-0.000648343	-0.000648355	-0.146902	-0.000648355	-0.000648355	-0.000648355	-0.000648355	-0.000648355	-0.000648355	-0.0362459	-0.0562763	-0.146902	-0.441975	-7.40219e-05	-0.0362459	-1.29315e-09	-1.27534e-07	-0.000511584	-0.0553581	-0.0562763	-0.0250156	-7.43054e-05	-0.0286326	-1.29875e-09	-1.28085e-07	-0.000648946	-0.0556946	-0.102149	-0.379625	-0.0801664	-0.0301141	-1.29875e-09	-1.28085e-07	-0.000648353	-0.0555711	-0.0755801	-0.0378096	-0.0472779	-0.0298199	-1.29875e-09	-1.28085e-07	-0.000648355	-0.519299	-0.0900011	-0.350288	-0.0587446	-0.0298781	-1.29875e-09	-1.28085e-07	-0.146902	-0.00169059	-0.463487	-0.119269	-0.0544635	-0.368213	-1.29875e-09	-1.29875e-09	-0.00756239	-0.0584423	-0.00272565	-0.0208466	-0.163088	-0.00546809	-9.19659e-07	-9.26062e-08	-0.0763138	-0.0546407	-0.0580446	-0.0400202	-0.0801673	-0.0606439	-9.19654e-07	-9.26062e-08	-0.0484969	-0.0560291	-0.0402745	-0.0352509	-0.00426193	-0.042123	-9.19654e-07	-9.26062e-08	-0.0582741	-0.055518	-0.0452966	-0.0363816	-0.00706069	-0.0476096	-9.19654e-07	-9.26062e-08	-0.0546329	-0.0176718	-0.0438174	-0.0361103	-0.00693052	-0.0459142	-9.19654e-07	-9.26062e-08	-0.00370565	-0.0227171	-0.0181132	-0.0223637	-0.00693652	-0.0129432	-9.19654e-07	-9.19659e-07	-0.00519979	-0.0208359	-0.0214822	-0.0244986	-0.00693624	-0.0161118	-9.19654e-07	-9.19654e-07	-0.0070168	-0.0210976	-0.0210073	-0.0241542	-0.00693626	-0.0157764	-9.19654e-07	-9.19654e-07	-0.00693254	-0.021061	-0.0210736	-0.0242094	-0.00693626	-0.0158116	-9.19654e-07	-9.19654e-07	-0.00693642	-0.0210661	-0.0210643	-0.0242005	-0.00693626	-0.0158079	-9.19654e-07	-9.19654e-07	-0.00693625	-0.0210654	-0.0210656	-0.024202	-0.00693626	-0.0158083	-9.19654e-07	-9.19654e-07	-0.00693626	-0.0210655	-0.0210655	-0.0242017	-0.00693626	-0.0158082	-9.19654e-07	-9.19654e-07	-0.00693626	-0.0210655	-0.0210655	-0.0242018	-0.00693626	-0.0158082	-9.19654e-07	-9.19654e-07	-0.00693626	-0.0210655	-0.0210655	-0.0242018	-0.00693626	-0.0158082	-9.19654e-07	-9.19654e-07	-0.00693626	-0.0210655	-0.0210655	-0.0242018	-0.00693626	-0.0158082	-9.19654e-07	-9.19654e-07	-0.00693626	-0.0210655	-0.0210655	-0.0242018	-0.00693626	-0.0158082	-9.19654e-07	-9.19654e-07	-0.00693626	-0.0210655	-0.0210655	-0.0242018	-0.00693626	-0.0158082	-9.19654e-07	-9.19654e-07	-0.00693626	-0.0210655	-0.0210655	-0.0242018	-0.00693626	-0.0158082	-9.19654e-07	-9.19654e-07	-0.00693626	-0.0210655	-0.0210655	-0.0242018	-0.00693626	-0.0158082	-9.19654e-07	-9.19654e-07	-0.00693626	-0.0210655	-0.0210655	-0.0242018	-0.00693626	-0.0158082	-9.19654e-07	-9.19654e-07	-0.00693626	-0.0210655	-0.0210655	-0.0242018	-0.00693626	-0.0158082	-9.19654e-07	-9.19654e-07	-0.00693626	-0.0210655	-0.0210655	-0.0242018	-0.00693626	-0.0158082	-9.19654e-07	-9.19654e-07	-0.00693626	-0.0210655	-0.0210655	-0.0242018	-0.00693626	-0.0158082	-9.19654e-07	-9.19654e-07	-0.00693626	-0.0210655	-0.0210655	-0.0242018	-0.00693626	-0.0158082	-9.19654e-07	-9.19654e-07	-0.00693626	-0.0210655	-0.0210655	-0.0242018	-0.00693626	-0.0158082	-9.19654e-07	-9.19654e-07	-0.00693626	0	0	0	0	0	0	0	0	0.0756041	0.0756041	0.0756041	0.0756041	0.0756041	0.0756041	0.0756041	0.0756041	0.124694	0.124694	0.124694	0.124694	0.124694	0.124694	0.124694	0.124694	0.172396	0.172396	0.172396	0.172396	0.172396	0.172396	0.172396	0.172396	0.0274709	0.0274709	0.0274709	0.0274709	0.0274709	0.0274709	0.0274709	0.0274709	0.0104799	0.0104799	0.0104799	0.0104799	0.0104799	0.0104799	0.0104799	0.0104799	0.00935987	0.00935987	0.00935987	0.00935987	0.00935987	0.00935987	0.00935987	0.00935987	0.00929039	0.00929039	0.00929039	0.00929039	0.00929039	0.00929039	0.00929039	0.00929039	0.0092861	0.0092861	0.0092861	0.0092861	0.0092861	0.0092861	0.0092861	0.0092861	0.00928583	0.00928583	0.00928583	0.00928583	0.00928583	0.00928583	0.00928583	0.00928583	0.0278656	0.0278656	0.0274175	0.0804018	0.0315467	14.2834	14.2834	0.0804018	0.0315272	0.0315272	0.0309281	0.128709	0.0365744	17.0628	17.0628	0.128709	0.0323035	0.0323035	0.031658	0.177018	0.0378163	17.0628	17.0628	0.177018	0.0324706	0.0324706	0.0318119	0.243198	0.0381295	17.0628	17.0628	0.243198	0.0325067	0.0325067	0.0318444	0.374854	0.0382089	17.0628	17.0628	0.374854	0.0319154	0.0319154	0.0317753	0.306615	0.0331477	17.0628	17.0628	0.306615	0.0317903	0.0317903	0.0317607	0.195968	0.0320516	17.0628	17.0628	0.195968	0.0317639	0.0317639	0.0317576	0.0943925	0.0318191	17.0628	17.0628	0.0943925	0.189273	0.0317583	0.031757	0.0481377	0.0317699	17.0628	17.0628	0.150888	0.529151	0.189266	0.229789	0.019069	0.0997556	17.0628	17.0628	0.0170375	3.69506	0.529128	0.828093	0.0157174	0.156322	17.0628	17.0628	0.00699403	17.0628	4.01154	12.4964	0.153273	0.226842	17.0628	17.0628	0.00654193	17.0628	17.0628	17.0628	0.377839	0.359865	17.0628	17.0628	0.00652227	17.0628	17.0628	17.0628	1.5647	0.846894	17.0628	17.0628	0.0844003	17.0628	17.0628	17.0628	17.0004	12.534	17.0628	17.0628	0.0798345	17.0628	17.0628	17.0628	17.0628	17.0628	17.0628	17.0628	0.0885043	17.0628	17.0628	17.0628	17.0628	17.0628	17.0628	17.0628	0.0937332	17.0628	17.0628	17.0628	17.0628	17.0628	17.0628	17.0628	0.0970341	17.0628	17.0628	17.0628	17.0628	17.0628	17.0628	17.0628	0.0991772	17.0628	17.0628	17.0628	17.0628	17.0628	17.0628	17.0628	0.0280176	17.0628	17.0628	17.0628	17.0628	17.0628	17.0628	17.0628	0.0174579	17.0628	17.0628	17.0628	17.0628	17.0628	17.0628	17.0628	0.0288785	17.0628	17.0628	17.0628	17.0628	17.0628	17.0628	17.0628	0.0311553	17.0628	17.0628	17.0628	17.0628	17.0628	17.0628	17.0628	0.0316301	17.0628	17.0628	17.0628	17.0628	17.0628	17.0628	17.0628	0.0317301	17.0628	17.0628	17.0628	17.0628	17.0628	17.0628	17.0628	0.0317512	17.0628	17.0628	17.0628	17.0628	17.0628	17.0628	17.0628	0.0317556	17.0628	17.0628	17.0628	17.0628	17.0628	17.0628	17.0628	0.0317565	17.0628	17.0628	17.0628	17.0628	17.0628	17.0628	17.0628	0.0317567	17.0628	17.0628	17.0628	17.0628	17.0628	17.0628	17.0628	0.0317568	17.0628	17.0628	17.0628	17.0628	17.0628	17.0628	17.0628	0.0317568	17.0628	17.0628	17.0628	17.0628	17.0628	17.0628	17.0628	0.0317568	17.0628	17.0628	17.0628	17.0628	17.0628	17.0628	17.0628	0.0317568	17.0628	17.0628	17.0628	17.0628	17.0628	17.0628	17.0628	0.0317568	17.0628	17.0628	17.0628	17.0628	17.0628	17.0628	17.0628	0.0317568	17.0628	17.0628	17.0628	17.0628	17.0628	17.0628	17.0628	0.0317568	17.0628	17.0628	17.0628	17.0628	17.0628	17.0628	17.0628	0.0317568	17.0628	17.0628	17.0628	17.0628	17.0628	17.0628	17.0628	0.0317568	17.0628	17.0628	17.0628	17.0628	17.0628	17.0628	17.0628	0.0317568	17.0628	17.0628	17.0628	17.0628	17.0628	17.0628	17.0628	0.0317568	0	0	0	0	0	0	0	0	-0.00163665	-0.00163665	-0.00163665	-0.00163665	-0.00163665	-0.00163665	-0.00163665	-0.00163665	-0.001619	-0.001619	-0.001619	-0.001619	-0.001619	-0.001619	-0.001619	-0.001619	-0.00161919	-0.00161919	-0.00161919	-0.00161919	-0.00161919	-0.00161919	-0.00161919	-0.00161919	-0.00112173	-0.00112173	-0.00112173	-0.00112173	-0.00112173	-0.00112173	-0.00112173	-0.00112173	-0.00112544	-0.00112544	-0.00112544	-0.00112544	-0.00112544	-0.00112544	-0.00112544	-0.00112544	-0.00112542	-0.00112542	-0.00112542	-0.00112542	-0.00112542	-0.00112542	-0.00112542	-0.00112542	-0.00112542	-0.00112542	-0.00112542	-0.00112542	-0.00112542	-0.00112542	-0.00112542	-0.00112542	-0.00112542	-0.00112542	-0.00112542	-0.00112542	-0.00112542	-0.00112542	-0.00112542	-0.00112542	-0.00112542	-0.00112542	-0.00112542	-0.00112542	-0.00112542	-0.00112542	-0.00112542	-0.00112542	-0.00135369	-0.00135369	-0.00135239	-0.00162449	-0.001385	-0.0522953	-0.0522953	-0.00223988	-0.00135165	-0.00135165	-0.00135036	-0.00161913	-0.00138262	-0.0387851	-0.0387851	-0.00222343	-0.00135166	-0.00135166	-0.00135037	-0.00161918	-0.00138265	-0.0420192	-0.0420192	-0.00222366	-0.00135166	-0.00135166	-0.00135037	-0.00161919	-0.00138265	-0.0412245	-0.0412245	-0.00222367	-0.00135166	-0.00135166	-0.00135037	-0.00161918	-0.00138265	-0.0414186	-0.0414186	-0.00222367	-0.00135018	-0.00135018	-0.0013502	-0.00134778	-0.0013499	-0.00103499	-0.00103499	-0.00134239	-0.00135019	-0.00135019	-0.00135019	-0.00135022	-0.0013502	-0.00135302	-0.00135302	-0.00135026	-0.00135019	-0.00135019	-0.00135019	-0.00135019	-0.00135019	-0.00135017	-0.00135017	-0.00135019	-0.00187751	-0.00135019	-0.00135019	-0.00135019	-0.00135019	-0.00135019	-0.00135019	-0.00164193	-0.00187096	-0.00187751	-0.00191519	-0.00121449	-0.00164193	-0.000121169	-0.00022514	-0.000707688	-0.00185097	-0.00187096	-0.00190804	-0.00121559	-0.00163875	-0.000122164	-0.000226831	-0.000712095	-0.00185122	-0.00187105	-0.00190813	-0.00185902	-0.00163879	-0.000122163	-0.000226829	-0.000712074	-0.00185122	-0.00187105	-0.00190813	-0.00185111	-0.00163879	-0.000122163	-0.000226829	-0.000712071	-0.00193644	-0.00187105	-0.00190813	-0.00185122	-0.00163879	-0.000122163	-0.000226829	-0.00147213	-0.00164135	-0.00193745	-0.00194069	-0.00185122	-0.00185382	-9.80101e-07	-9.79418e-07	-0.00132822	-0.00164563	-0.0016424	-0.00162926	-0.00195173	-0.00167881	-3.27979e-06	-2.40576e-06	-0.000978726	-0.00165449	-0.00164562	-0.00163262	-0.00195042	-0.00168075	-3.27973e-06	-2.40573e-06	-0.000981004	-0.00165439	-0.00164558	-0.00163259	-0.0015774	-0.00168073	-3.27973e-06	-2.40573e-06	-0.000980988	-0.00165439	-0.00164559	-0.00163259	-0.00158131	-0.00168073	-3.27973e-06	-2.40573e-06	-0.000980986	-0.00161755	-0.00164559	-0.00163259	-0.00158126	-0.00168073	-3.27973e-06	-2.40573e-06	-0.000682112	-0.00161795	-0.00161712	-0.00161882	-0.00158126	-0.00158023	-3.66189e-05	-3.66191e-05	-0.000683469	-0.00161742	-0.00161743	-0.00161896	-0.00158126	-0.00158128	-3.66107e-05	-3.66107e-05	-0.000982926	-0.00161742	-0.00161742	-0.00161897	-0.00158126	-0.00158126	-3.66107e-05	-3.66107e-05	-0.000980973	-0.00161742	-0.00161742	-0.00161897	-0.00158126	-0.00158126	-3.66107e-05	-3.66107e-05	-0.000980986	-0.00161742	-0.00161742	-0.00161897	-0.00158126	-0.00158126	-3.66107e-05	-3.66107e-05	-0.000980986	-0.00161742	-0.00161742	-0.00161897	-0.00158126	-0.00158126	-3.66107e-05	-3.66107e-05	-0.000980986	-0.00161742	-0.00161742	-0.00161897	-0.00158126	-0.00158126	-3.66107e-05	-3.66107e-05	-0.000980986	-0.00161742	-0.00161742	-0.00161897	-0.00158126	-0.00158126	-3.66107e-05	-3.66107e-05	-0.000980986	-0.00161742	-0.00161742	-0.00161897	-0.00158126	-0.00158126	-3.66107e-05	-3.66107e-05	-0.000980986	-0.00161742	-0.00161742	-0.00161897	-0.00158126	-0.00158126	-3.66107e-05	-3.66107e-05	-0.000980986	-0.00161742	-0.00161742	-0.00161897	-0.00158126	-0.00158126	-3.66107e-05	-3.66107e-05	-0.000980986	-0.00161742	-0.00161742	-0.00161897	-0.00158126	-0.00158126	-3.66107e-05	-3.66107e-05	-0.000980986	-0.00161742	-0.00161742	-0.00161897	-0.00158126	-0.00158126	-3.66107e-05	-3.66107e-05	-0.000980986	-0.00161742	-0.00161742	-0.00161897	-0.00158126	-0.00158126	-3.66107e-05	-3.66107e-05	-0.000980986	-0.00161742	-0.00161742	-0.00161897	-0.00158126	-0.00158126	-3.66107e-05	-3.66107e-05	-0.000980986	-0.00161742	-0.00161742	-0.00161897	-0.00158126	-0.00158126	-3.66107e-05	-3.66107e-05	-0.000980986	-0.00161742	-0.00161742	-0.00161897	-0.00158126	-0.00158126	-3.66107e-05	-3.66107e-05	-0.000980986	-0.00161742	-0.00161742	-0.00161897	-0.00158126	-0.00158126	-3.66107e-05	-3.66107e-05	-0.000980986	-0.00161742	-0.00161742	-0.00161897	-0.00158126	-0.00158126	-3.66107e-05	-3.66107e-05	-0.000980986	-0.00161742	-0.00161742	-0.00161897	-0.00158126	-0.00158126	-3.66107e-05	-3.66107e-05	-0.000980986	0	0	0	0	0	0	0	0	0.00043543	0.00043543	0.00043543	0.00043543	0.00043543	0.00043543	0.00043543	0.00043543	0.000436682	0.000436682	0.000436682	0.000436682	0.000436682	0.000436682	0.000436682	0.000436682	0.000436696	0.000436696	0.000436696	0.000436696	0.000436696	0.000436696	0.000436696	0.000436696	0.000420791	0.000420791	0.000420791	0.000420791	0.000420791	0.000420791	0.000420791	0.000420791	0.000420745	0.000420745	0.000420745	0.000420745	0.000420745	0.000420745	0.000420745	0.000420745	0.000420745	0.000420745	0.000420745	0.000420745	0.000420745	0.000420745	0.000420745	0.000420745	0.000420745	0.000420745	0.000420745	0.000420745	0.000420745	0.000420745	0.000420745	0.000420745	0.000420745	0.000420745	0.000420745	0.000420745	0.000420745	0.000420745	0.000420745	0.000420745	0.000420745	0.000420745	0.000420745	0.000420745	0.000420745	0.000420745	0.000420745	0.000420745	0.000428637	0.000428637	0.000428625	0.000436651	0.000429646	0.00125324	0.00125324	0.000494143	0.000428662	0.000428662	0.000428643	0.000436696	0.000429675	0.0012601	0.0012601	0.000494383	0.00042866	0.00042866	0.000428644	0.000436692	0.000429675	0.00126016	0.00126016	0.000494382	0.00042866	0.00042866	0.000428644	0.000436696	0.000429675	0.00126016	0.00126016	0.000494382	0.00042866	0.00042866	0.000428644	0.000436692	0.000429675	0.00126016	0.00126016	0.000494382	0.000428648	0.000428648	0.000428648	0.000428669	0.000428648	0.000431011	0.000431011	0.000428836	0.000428648	0.000428648	0.000428648	0.000428648	0.000428648	0.000428657	0.000428657	0.000428648	0.000428648	0.000428648	0.000428648	0.000428648	0.000428648	0.000428648	0.000428648	0.000428648	0.00044387	0.000428648	0.000428648	0.000428648	0.000428648	0.000428648	0.000428648	0.000437255	0.000443913	0.00044387	0.00044439	0.000424041	0.000437255	0.000277201	0.000308193	0.000374847	0.000443622	0.000443913	0.000444443	0.000424029	0.000437272	0.000276925	0.00030795	0.000374694	0.000443624	0.000443916	0.000444447	0.000443568	0.00043728	0.000276923	0.000307945	0.000374692	0.000443624	0.000443916	0.000444447	0.000443624	0.00043728	0.000276923	0.000307945	0.000374692	0.000444847	0.000443916	0.000444447	0.000443624	0.00043728	0.000276923	0.000307945	0.000423889	0.000437155	0.00044486	0.00044489	0.000443624	0.000442754	5.13159e-05	5.13265e-05	0.000419835	0.000437142	0.000437163	0.000436937	0.000446021	0.000438388	6.37579e-05	6.04594e-05	0.000357834	0.000437289	0.000437147	0.000436914	0.000446035	0.000438377	6.37631e-05	6.04633e-05	0.000357693	0.000437286	0.000437142	0.000436912	0.000436102	0.000438377	6.37631e-05	6.04633e-05	0.000357686	0.000437286	0.000437142	0.000436912	0.000436073	0.000438377	6.37631e-05	6.04633e-05	0.000357686	0.000436683	0.000437142	0.000436912	0.000436071	0.000438377	6.37631e-05	6.04633e-05	0.00033628	0.000436685	0.00043668	0.000436693	0.000436071	0.00043566	0.000148166	0.000148163	0.000336233	0.000436673	0.000436673	0.000436689	0.000436071	0.00043565	0.000148249	0.000148249	0.00037851	0.000436673	0.000436673	0.000436689	0.000436071	0.00043565	0.000148248	0.000148248	0.000378612	0.000436673	0.000436673	0.000436689	0.000436071	0.00043565	0.000148248	0.000148248	0.000378614	0.000436673	0.000436673	0.000436689	0.000436071	0.00043565	0.000148248	0.000148248	0.000378614	0.000436673	0.000436673	0.000436689	0.000436071	0.00043565	0.000148248	0.000148248	0.000378614	0.000436673	0.000436673	0.000436689	0.000436071	0.00043565	0.000148248	0.000148248	0.000378614	0.000436673	0.000436673	0.000436689	0.000436071	0.00043565	0.000148248	0.000148248	0.000378614	0.000436673	0.000436673	0.000436689	0.000436071	0.00043565	0.000148248	0.000148248	0.000378614	0.000436673	0.000436673	0.000436689	0.000436071	0.00043565	0.000148248	0.000148248	0.000378614	0.000436673	0.000436673	0.000436689	0.000436071	0.00043565	0.000148248	0.000148248	0.000378614	0.000436673	0.000436673	0.000436689	0.000436071	0.00043565	0.000148248	0.000148248	0.000378614	0.000436673	0.000436673	0.000436689	0.000436071	0.00043565	0.000148248	0.000148248	0.000378614	0.000436673	0.000436673	0.000436689	0.000436071	0.00043565	0.000148248	0.000148248	0.000378614	0.000436673	0.000436673	0.000436689	0.000436071	0.00043565	0.000148248	0.000148248	0.000378614	0.000436673	0.000436673	0.000436689	0.000436071	0.00043565	0.000148248	0.000148248	0.000378614	0.000436673	0.000436673	0.000436689	0.000436071	0.00043565	0.000148248	0.000148248	0.000378614	0.000436673	0.000436673	0.000436689	0.000436071	0.00043565	0.000148248	0.000148248	0.000378614	0.000436673	0.000436673	0.000436689	0.000436071	0.00043565	0.000148248	0.000148248	0.000378614	0.000436673	0.000436673	0.000436689	0.000436071	0.00043565	0.000148248	0.000148248	0.000378614	0	0	0	0	0	0	0	0	-0.004441	-0.004441	-0.004441	-0.004441	-0.004441	-0.004441	-0.004441	-0.004441	-0.0043122	-0.0043122	-0.0043122	-0.0043122	-0.0043122	-0.0043122	-0.0043122	-0.0043122	-0.00431589	-0.00431589	-0.00431589	-0.00431589	-0.00431589	-0.00431589	-0.00431589	-0.00431589	-0.00411391	-0.00411391	-0.00411391	-0.00411391	-0.00411391	-0.00411391	-0.00411391	-0.00411391	-0.00411942	-0.00411942	-0.00411942	-0.00411942	-0.00411942	-0.00411942	-0.00411942	-0.00411942	-0.00411927	-0.00411927	-0.00411927	-0.00411927	-0.00411927	-0.00411927	-0.00411927	-0.00411927	-0.00411927	-0.00411927	-0.00411927	-0.00411927	-0.00411927	-0.00411927	-0.00411927	-0.00411927	-0.00411927	-0.00411927	-0.00411927	-0.00411927	-0.00411927	-0.00411927	-0.00411927	-0.00411927	-0.00411927	-0.00411927	-0.00411927	-0.00411927	-0.00411927	-0.00411927	-0.00411927	-0.00411927	-0.00698631	-0.0167479	-0.00698631	-0.00425562	-0.00425562	-0.0042192	-0.00421934	-0.0042192	-0.00685515	-0.0154184	-0.00685515	-0.00425177	-0.00425177	-0.00421642	-0.00421654	-0.00421642	-0.0068611	-0.0155533	-0.0068611	-0.00425188	-0.00425188	-0.00421649	-0.00421663	-0.00421649	-0.00686085	-0.0155396	-0.00686085	-0.00425188	-0.00425188	-0.00421649	-0.00421662	-0.00421649	-0.00686085	-0.015541	-0.00686085	-0.00425188	-0.00425188	-0.00421649	-0.00421662	-0.00421649	-0.00414316	-0.00391147	-0.00414316	-0.00421543	-0.00421543	-0.00421642	-0.00421641	-0.00421642	-0.00421847	-0.00422495	-0.00421847	-0.00421645	-0.00421645	-0.00421642	-0.00421642	-0.00421642	-0.00421636	-0.00421618	-0.00421636	-0.00421642	-0.00421642	-0.00421642	-0.00421642	-0.00421642	-0.00275624	-0.00421643	-0.00421643	-0.00421642	-0.00421642	-0.00421642	-0.00421642	-0.0042622	-0.00278308	-0.00275624	-0.00306439	-0.0042622	-0.0042622	-0.00441357	-0.00441071	-0.00441224	-0.00309368	-0.00278308	-0.00308791	-0.00426091	-0.00426091	-0.00440781	-0.00440504	-0.00440784	-0.00308731	-0.00278258	-0.00308742	-0.00306348	-0.00426095	-0.00440797	-0.0044052	-0.00440797	-0.00308743	-0.00278259	-0.00308743	-0.00308793	-0.00426095	-0.00440797	-0.00440519	-0.00440797	-0.000514572	-0.00278259	-0.00308743	-0.00308742	-0.00426095	-0.00440797	-0.00440519	-0.00441321	-0.000647825	-0.000277488	-0.00162094	-0.00308743	-0.00434651	-0.00441753	-0.00441733	-0.00438929	-0.00203831	-0.00034921	-0.00192055	-0.00307079	-0.00432065	-0.00431747	-0.0043186	-0.00431828	-0.00191524	-0.000349043	-0.00191674	-0.00307113	-0.0043214	-0.00432034	-0.00432143	-0.00432031	-0.0019168	-0.000349043	-0.00191678	-0.00362212	-0.00432137	-0.00432026	-0.00432134	-0.00432026	-0.00191678	-0.000349043	-0.00191678	-0.00360891	-0.00432137	-0.00432026	-0.00432135	-0.00432026	-0.00468816	-0.000349043	-0.00191678	-0.00360922	-0.00432137	-0.00432026	-0.00432135	-0.0043177	-0.00460286	-0.00110585	-0.00264539	-0.00360922	-0.00427863	-0.00431558	-0.00431541	-0.00431777	-0.00259864	-0.0011003	-0.00263263	-0.00360922	-0.00427984	-0.00431571	-0.00431558	-0.00431565	-0.00263345	-0.00110034	-0.00263285	-0.00360922	-0.00427981	-0.00431571	-0.00431558	-0.00431571	-0.00263284	-0.00110034	-0.00263285	-0.00360922	-0.00427981	-0.00431571	-0.00431558	-0.00431571	-0.00263285	-0.00110034	-0.00263285	-0.00360922	-0.00427981	-0.00431571	-0.00431558	-0.00431571	-0.00263285	-0.00110034	-0.00263285	-0.00360922	-0.00427981	-0.00431571	-0.00431558	-0.00431571	-0.00263285	-0.00110034	-0.00263285	-0.00360922	-0.00427981	-0.00431571	-0.00431558	-0.00431571	-0.00263285	-0.00110034	-0.00263285	-0.00360922	-0.00427981	-0.00431571	-0.00431558	-0.00431571	-0.00263285	-0.00110034	-0.00263285	-0.00360922	-0.00427981	-0.00431571	-0.00431558	-0.00431571	-0.00263285	-0.00110034	-0.00263285	-0.00360922	-0.00427981	-0.00431571	-0.00431558	-0.00431571	-0.00263285	-0.00110034	-0.00263285	-0.00360922	-0.00427981	-0.00431571	-0.00431558	-0.00431571	-0.00263285	-0.00110034	-0.00263285	-0.00360922	-0.00427981	-0.00431571	-0.00431558	-0.00431571	-0.00263285	-0.00110034	-0.00263285	-0.00360922	-0.00427981	-0.00431571	-0.00431558	-0.00431571	-0.00263285	-0.00110034	-0.00263285	-0.00360922	-0.00427981	-0.00431571	-0.00431558	-0.00431571	-0.00263285	-0.00110034	-0.00263285	-0.00360922	-0.00427981	-0.00431571	-0.00431558	-0.00431571	-0.00263285	-0.00110034	-0.00263285	-0.00360922	-0.00427981	-0.00431571	-0.00431558	-0.00431571	-0.00263285	-0.00110034	-0.00263285	-0.00360922	-0.00427981	-0.00431571	-0.00431558	-0.00431571	-0.00263285	-0.00110034	-0.00263285	-0.00360922	-0.00427981	-0.00431571	-0.00431558	-0.00431571	-0.00263285	-0.00110034	-0.00263285	-0.00360922	-0.00427981	-0.00431571	-0.00431558	-0.00431571	-0.00263285	-0.00110034	-0.00263285	-0.00360922	-0.00427981	-0.00431571	-0.00431558	-0.00431571	0	0	0	0	0	0	0	0	0.00251982	0.00251982	0.00251982	0.00251982	0.00251982	0.00251982	0.00251982	0.00251982	0.00256225	0.00256225	0.00256225	0.00256225	0.00256225	0.00256225	0.00256225	0.00256225	0.00256297	0.00256297	0.00256297	0.00256297	0.00256297	0.00256297	0.00256297	0.00256297	0.0015971	0.0015971	0.0015971	0.0015971	0.0015971	0.0015971	0.0015971	0.0015971	0.00158689	0.00158689	0.00158689	0.00158689	0.00158689	0.00158689	0.00158689	0.00158689	0.00158679	0.00158679	0.00158679	0.00158679	0.00158679	0.00158679	0.00158679	0.00158679	0.00158678	0.00158678	0.00158678	0.00158678	0.00158678	0.00158678	0.00158678	0.00158678	0.00158678	0.00158678	0.00158678	0.00158678	0.00158678	0.00158678	0.00158678	0.00158678	0.00158678	0.00158678	0.00158678	0.00158678	0.00158678	0.00158678	0.00158678	0.00158678	0.0118279	0.182171	0.0118279	0.00219017	0.00219017	0.00201136	0.00201321	0.00201136	0.0126437	0.347235	0.0126437	0.00219895	0.00219895	0.00201704	0.00201891	0.00201704	0.012711	0.468996	0.012711	0.00219908	0.00219908	0.00201711	0.00201899	0.00201711	0.0127166	0.519581	0.0127166	0.00219908	0.00219908	0.00201712	0.00201899	0.00201712	0.012717	0.532733	0.012717	0.00219908	0.00219908	0.00201712	0.00201899	0.00201712	0.00216435	0.0617102	0.00216435	0.00201852	0.00201852	0.00201609	0.00201611	0.00201609	0.00201806	0.00299447	0.00201806	0.00201611	0.00201611	0.00201608	0.00201608	0.00201608	0.00201611	0.0020292	0.00201611	0.00201608	0.00201608	0.00201608	0.00201608	0.00201608	0.000201189	0.00201625	0.00201608	0.00201608	0.00201608	0.00201608	0.00201608	0.00224128	0.000198774	0.000201189	0.000373815	0.00224128	0.00224128	0.00311627	0.00308284	0.00312092	0.000369324	0.000198774	0.000369754	0.00224463	0.00224463	0.00313905	0.00310469	0.00313914	0.000369743	0.00019877	0.000369744	0.000374385	0.00224468	0.00313952	0.00310515	0.00313953	0.000369744	0.00019877	0.000369744	0.000369756	0.00224468	0.00313953	0.00310515	0.00313953	1.59656e-06	0.00019877	0.000369744	0.000369744	0.00224468	0.00313953	0.00310515	0.0032025	5.0497e-06	1.82055e-07	8.97274e-05	0.000369744	0.00272951	0.00325474	0.00324805	0.0030389	0.000283707	5.76465e-07	0.000208247	0.000350619	0.00259721	0.0026203	0.00262954	0.00261655	0.000208516	5.76469e-07	0.000208412	0.000350574	0.00259494	0.00260931	0.00261878	0.00260924	0.000208412	5.76469e-07	0.000208412	0.000859064	0.0025949	0.00260911	0.00261859	0.00260911	0.000208412	5.76469e-07	0.000208412	0.000861973	0.0025949	0.00260911	0.0026186	0.00260911	0.00315619	5.76469e-07	0.000208412	0.000861987	0.0025949	0.00260911	0.0026186	0.00258331	0.00321837	1.90507e-05	0.000423012	0.000861989	0.00235317	0.00256247	0.00256028	0.00258287	0.000431566	1.90531e-05	0.000423617	0.000861989	0.00234941	0.00256168	0.00255929	0.00256202	0.000423641	1.90531e-05	0.000423618	0.000861989	0.00234935	0.00256166	0.00255928	0.00256167	0.000423618	1.90531e-05	0.000423618	0.000861989	0.00234935	0.00256166	0.00255928	0.00256166	0.000423618	1.90531e-05	0.000423618	0.000861989	0.00234935	0.00256166	0.00255928	0.00256166	0.000423618	1.90531e-05	0.000423618	0.000861989	0.00234935	0.00256166	0.00255928	0.00256166	0.000423618	1.90531e-05	0.000423618	0.000861989	0.00234935	0.00256166	0.00255928	0.00256166	0.000423618	1.90531e-05	0.000423618	0.000861989	0.00234935	0.00256166	0.00255928	0.00256166	0.000423618	1.90531e-05	0.000423618	0.000861989	0.00234935	0.00256166	0.00255928	0.00256166	0.000423618	1.90531e-05	0.000423618	0.000861989	0.00234935	0.00256166	0.00255928	0.00256166	0.000423618	1.90531e-05	0.000423618	0.000861989	0.00234935	0.00256166	0.00255928	0.00256166	0.000423618	1.90531e-05	0.000423618	0.000861989	0.00234935	0.00256166	0.00255928	0.00256166	0.000423618	1.90531e-05	0.000423618	0.000861989	0.00234935	0.00256166	0.00255928	0.00256166	0.000423618	1.90531e-05	0.000423618	0.000861989	0.00234935	0.00256166	0.00255928	0.00256166	0.000423618	1.90531e-05	0.000423618	0.000861989	0.00234935	0.00256166	0.00255928	0.00256166	0.000423618	1.90531e-05	0.000423618	0.000861989	0.00234935	0.00256166	0.00255928	0.00256166	0.000423618	1.90531e-05	0.000423618	0.000861989	0.00234935	0.00256166	0.00255928	0.00256166	0.000423618	1.90531e-05	0.000423618	0.000861989	0.00234935	0.00256166	0.00255928	0.00256166	0.000423618	1.90531e-05	0.000423618	0.000861989	0.00234935	0.00256166	0.00255928	0.00256166	0.000423618	1.90531e-05	0.000423618	0.000861989	0.00234935	0.00256166	0.00255928	0.00256166	0	0	0	0	0	0	0	0	-0.00308854	-0.00308854	-0.00308854	-0.00308854	-0.00308854	-0.00308854	-0.00308854	-0.00308854	-0.00302594	-0.00302594	-0.00302594	-0.00302594	-0.00302594	-0.00302594	-0.00302594	-0.00302594	-0.00302721	-0.00302721	-0.00302721	-0.00302721	-0.00302721	-0.00302721	-0.00302721	-0.00302721	-0.00018809	-0.00018809	-0.00018809	-0.00018809	-0.00018809	-0.00018809	-0.00018809	-0.00018809	-0.000191678	-0.000191678	-0.000191678	-0.000191678	-0.000191678	-0.000191678	-0.000191678	-0.000191678	-0.000191672	-0.000191672	-0.000191672	-0.000191672	-0.000191672	-0.000191672	-0.000191672	-0.000191672	-0.000191673	-0.000191673	-0.000191673	-0.000191673	-0.000191673	-0.000191673	-0.000191673	-0.000191673	-0.000191673	-0.000191673	-0.000191673	-0.000191673	-0.000191673	-0.000191673	-0.000191673	-0.000191673	-0.000191673	-0.000191673	-0.000191673	-0.000191673	-0.000191673	-0.000191673	-0.000191673	-0.000191673	-0.0329605	-0.677756	-0.0329605	-0.00127743	-0.00127743	-0.000776557	-0.000788603	-0.000776557	-0.0267491	-0.194317	-0.0267491	-0.00126825	-0.00126825	-0.000773543	-0.000785479	-0.000773543	-0.0278331	-0.631613	-0.0278331	-0.00126832	-0.00126832	-0.000773557	-0.00078549	-0.000773557	-0.027641	-0.240113	-0.027641	-0.00126832	-0.00126832	-0.000773557	-0.00078549	-0.000773557	-0.027675	-0.611168	-0.027675	-0.00126832	-0.00126832	-0.000773557	-0.00078549	-0.000773557	-0.00064129	-1.32035e-05	-0.00064129	-0.000764386	-0.000764386	-0.000766906	-0.000766846	-0.000766906	-0.00076758	-0.000770793	-0.00076758	-0.000766952	-0.000766952	-0.000766941	-0.000766941	-0.000766941	-0.000766938	-0.000766919	-0.000766938	-0.000766941	-0.000766941	-0.000766941	-0.000766941	-0.000766941	-7.0297e-07	-0.000766941	-0.000766941	-0.000766941	-0.000766941	-0.000766941	-0.000766941	-0.00142409	-7.06566e-07	-7.0297e-07	-6.15779e-06	-0.00142409	-0.00142409	-0.00847962	-0.00763391	-0.00844306	-6.18927e-06	-7.06566e-07	-6.18906e-06	-0.00141789	-0.00141789	-0.0080602	-0.00729645	-0.00806214	-6.18906e-06	-7.06566e-07	-6.18906e-06	-6.13118e-06	-0.00141794	-0.00808248	-0.00731268	-0.00808237	-6.18906e-06	-7.06566e-07	-6.18906e-06	-6.18906e-06	-0.00141795	-0.00808131	-0.0073119	-0.0080813	-1.2173e-09	-7.06566e-07	-6.18906e-06	-6.18906e-06	-0.00141795	-0.00808136	-0.00731193	-0.00981059	-4.02313e-08	-1.23435e-11	-6.18906e-06	-6.18906e-06	-0.00445205	-0.011425	-0.0111398	-0.00714148	-0.000204489	-4.07934e-10	-6.91019e-05	-4.53976e-06	-0.0032061	-0.00338087	-0.00346336	-0.00347816	-6.90109e-05	-4.07934e-10	-6.90731e-05	-4.53978e-06	-0.00323267	-0.00356587	-0.00364398	-0.00356358	-6.90731e-05	-4.07934e-10	-6.90731e-05	-6.91028e-05	-0.0032321	-0.00356149	-0.00363964	-0.00356156	-6.90731e-05	-4.07934e-10	-6.90731e-05	-6.90731e-05	-0.00323213	-0.0035616	-0.00363973	-0.0035616	-0.00489113	-4.07934e-10	-6.90731e-05	-6.90731e-05	-0.00323212	-0.00356162	-0.00363973	-0.00323	-0.00473768	-9.75994e-08	-6.90731e-05	-6.90731e-05	-0.00182377	-0.00299063	-0.00294357	-0.0032371	-6.69597e-05	-9.75994e-08	-6.90731e-05	-6.90731e-05	-0.00184089	-0.00300197	-0.00295718	-0.00299707	-6.9074e-05	-9.75994e-08	-6.90731e-05	-6.90731e-05	-0.00184069	-0.00300174	-0.00295692	-0.00300184	-6.90731e-05	-9.75994e-08	-6.90731e-05	-6.90731e-05	-0.00184069	-0.00300174	-0.00295692	-0.00300173	-6.90731e-05	-9.75994e-08	-6.90731e-05	-6.90731e-05	-0.00184069	-0.00300174	-0.00295692	-0.00300174	-6.90731e-05	-9.75994e-08	-6.90731e-05	-6.90731e-05	-0.00184069	-0.00300174	-0.00295692	-0.00300174	-6.90731e-05	-9.75994e-08	-6.90731e-05	-6.90731e-05	-0.00184069	-0.00300174	-0.00295692	-0.00300174	-6.90731e-05	-9.75994e-08	-6.90731e-05	-6.90731e-05	-0.00184069	-0.00300174	-0.00295692	-0.00300174	-6.90731e-05	-9.75994e-08	-6.90731e-05	-6.90731e-05	-0.00184069	-0.00300174	-0.00295692	-0.00300174	-6.90731e-05	-9.75994e-08	-6.90731e-05	-6.90731e-05	-0.00184069	-0.00300174	-0.00295692	-0.00300174	-6.90731e-05	-9.75994e-08	-6.90731e-05	-6.90731e-05	-0.00184069	-0.00300174	-0.00295692	-0.00300174	-6.90731e-05	-9.75994e-08	-6.90731e-05	-6.90731e-05	-0.00184069	-0.00300174	-0.00295692	-0.00300174	-6.90731e-05	-9.75994e-08	-6.90731e-05	-6.90731e-05	-0.00184069	-0.00300174	-0.00295692	-0.00300174	-6.90731e-05	-9.75994e-08	-6.90731e-05	-6.90731e-05	-0.00184069	-0.00300174	-0.00295692	-0.00300174	-6.90731e-05	-9.75994e-08	-6.90731e-05	-6.90731e-05	-0.00184069	-0.00300174	-0.00295692	-0.00300174	-6.90731e-05	-9.75994e-08	-6.90731e-05	-6.90731e-05	-0.00184069	-0.00300174	-0.00295692	-0.00300174	-6.90731e-05	-9.75994e-08	-6.90731e-05	-6.90731e-05	-0.00184069	-0.00300174	-0.00295692	-0.00300174	-6.90731e-05	-9.75994e-08	-6.90731e-05	-6.90731e-05	-0.00184069	-0.00300174	-0.00295692	-0.00300174	-6.90731e-05	-9.75994e-08	-6.90731e-05	-6.90731e-05	-0.00184069	-0.00300174	-0.00295692	-0.00300174	-6.90731e-05	-9.75994e-08	-6.90731e-05	-6.90731e-05	-0.00184069	-0.00300174	-0.00295692	-0.00300174	0	0	0	0	0	0	0	0	-0.0407742	-0.0407742	-0.0407742	-0.0407742	-0.0407742	-0.0407742	-0.0407742	-0.0407742	-0.0311152	-0.0311152	-0.0311152	-0.0311152	-0.0311152	-0.0311152	-0.0311152	-0.0311152	-0.033174	-0.033174	-0.033174	-0.033174	-0.033174	-0.033174	-0.033174	-0.033174	-1.86066e-06	-1.86066e-06	-1.86066e-06	-1.86066e-06	-1.86066e-06	-1.86066e-06	-1.86066e-06	-1.86066e-06	-2.32038e-06	-2.32038e-06	-2.32038e-06	-2.32038e-06	-2.32038e-06	-2.32038e-06	-2.32038e-06	-2.32038e-06	-2.32038e-06	-2.32038e-06	-2.32038e-06	-2.32038e-06	-2.32038e-06	-2.32038e-06	-2.32038e-06	-2.32038e-06	-2.32038e-06	-2.32038e-06	-2.32038e-06	-2.32038e-06	-2.32038e-06	-2.32038e-06	-2.32038e-06	-2.32038e-06	-2.32038e-06	-2.32038e-06	-2.32038e-06	-2.32038e-06	-2.32038e-06	-2.32038e-06	-2.32038e-06	-2.32038e-06	-2.32038e-06	-2.32038e-06	-2.32038e-06	-2.32038e-06	-2.32038e-06	-2.32038e-06	-2.32038e-06	-2.32038e-06	-0.0407735	-8.76933	-0.0407735	-0.00184532	-0.00184532	-0.000335941	-0.000390834	-0.000335941	-0.0311154	-8.32204e-24	-0.0311154	-0.00182282	-0.00182282	-0.000335195	-0.000389824	-0.000335195	-0.0331739	-8.76933	-0.0331739	-0.0018231	-0.0018231	-0.000335197	-0.000389827	-0.000335197	-0.0327241	-8.3216e-24	-0.0327241	-0.00182309	-0.00182309	-0.000335197	-0.000389827	-0.000335197	-0.0328219	-8.76933	-0.0328219	-0.00182309	-0.00182309	-0.000335197	-0.000389827	-0.000335197	-0.000247769	-1.37603e-29	-0.000247769	-0.000304547	-0.000304547	-0.000307579	-0.000307467	-0.000307579	-0.000307758	-0.000308266	-0.000307758	-0.000307641	-0.000307641	-0.000307635	-0.000307635	-0.000307635	-0.000307635	-0.000307634	-0.000307635	-0.000307635	-0.000307635	-0.000307635	-0.000307635	-0.000307635	-5.37446e-09	-0.000307635	-0.000307635	-0.000307635	-0.000307635	-0.000307635	-0.000307635	-0.0026941	-5.38548e-09	-5.37446e-09	-5.30042e-07	-0.0026941	-0.0026941	-0.584818	-0.324172	-0.576179	-5.31128e-07	-5.38548e-09	-5.31126e-07	-0.00265166	-0.00265166	-0.012742	-0.038752	-0.0134951	-5.31126e-07	-5.38548e-09	-5.31126e-07	-5.21835e-07	-0.0026524	-0.541095	-0.252994	-0.538548	-5.31126e-07	-5.38548e-09	-5.31126e-07	-5.31126e-07	-0.00265239	-0.0170384	-0.0620796	-0.0173292	-5.38547e-09	-5.38548e-09	-5.31126e-07	-5.31126e-07	-0.00265239	-0.526714	-0.217468	-1.47634	-1.28849e-06	-1.48773e-11	-0.000308265	-5.31126e-07	-0.146753	-0.135499	-0.732575	-3.59906e-05	-0.0731689	-3.55943e-09	-0.00740575	-1.79454e-07	-0.0192685	-0.0410782	-0.000780952	-0.100549	-0.00456119	-3.55943e-09	-0.00706428	-1.79454e-07	-0.0448918	-0.0767131	-0.100773	-0.051777	-0.0071992	-3.55943e-09	-0.00708034	-1.27958e-05	-0.0378815	-0.0606208	-0.0520721	-0.071481	-0.00707399	-3.55943e-09	-0.00707958	-1.27948e-05	-0.0396832	-0.0674246	-0.0718536	-0.0627546	-0.0698296	-3.55943e-09	-0.00707962	-1.27948e-05	-0.0392122	-0.06446	-0.0630497	-0.037555	-0.0461055	-6.77223e-08	-0.000294076	-1.27948e-05	-0.00526606	-0.0244048	-0.0211822	-0.0443803	-0.000226802	-6.77223e-08	-0.000307663	-1.27948e-05	-0.00660015	-0.0318357	-0.0279692	-0.0278841	-0.000307801	-6.77223e-08	-0.000307635	-1.27948e-05	-0.00654184	-0.0303044	-0.0267374	-0.0311093	-0.000307635	-6.77223e-08	-0.000307635	-1.27948e-05	-0.00654438	-0.0306138	-0.0269569	-0.0304508	-0.000307635	-6.77223e-08	-0.000307635	-1.27948e-05	-0.00654427	-0.0305511	-0.0269177	-0.0305841	-0.000307635	-6.77223e-08	-0.000307635	-1.27948e-05	-0.00654427	-0.0305638	-0.0269247	-0.0305571	-0.000307635	-6.77223e-08	-0.000307635	-1.27948e-05	-0.00654427	-0.0305612	-0.0269234	-0.0305626	-0.000307635	-6.77223e-08	-0.000307635	-1.27948e-05	-0.00654427	-0.0305617	-0.0269236	-0.0305614	-0.000307635	-6.77223e-08	-0.000307635	-1.27948e-05	-0.00654427	-0.0305616	-0.0269236	-0.0305617	-0.000307635	-6.77223e-08	-0.000307635	-1.27948e-05	-0.00654427	-0.0305616	-0.0269236	-0.0305616	-0.000307635	-6.77223e-08	-0.000307635	-1.27948e-05	-0.00654427	-0.0305616	-0.0269236	-0.0305616	-0.000307635	-6.77223e-08	-0.000307635	-1.27948e-05	-0.00654427	-0.0305616	-0.0269236	-0.0305616	-0.000307635	-6.77223e-08	-0.000307635	-1.27948e-05	-0.00654427	-0.0305616	-0.0269236	-0.0305616	-0.000307635	-6.77223e-08	-0.000307635	-1.27948e-05	-0.00654427	-0.0305616	-0.0269236	-0.0305616	-0.000307635	-6.77223e-08	-0.000307635	-1.27948e-05	-0.00654427	-0.0305616	-0.0269236	-0.0305616	-0.000307635	-6.77223e-08	-0.000307635	-1.27948e-05	-0.00654427	-0.0305616	-0.0269236	-0.0305616	-0.000307635	-6.77223e-08	-0.000307635	-1.27948e-05	-0.00654427	-0.0305616	-0.0269236	-0.0305616	-0.000307635	-6.77223e-08	-0.000307635	-1.27948e-05	-0.00654427	-0.0305616	-0.0269236	-0.0305616	-0.000307635	-6.77223e-08	-0.000307635	-1.27948e-05	-0.00654427	-0.0305616	-0.0269236	-0.0305616	-0.000307635	-6.77223e-08	-0.000307635	-1.27948e-05	-0.00654427	-0.0305616	-0.0269236	-0.0305616	0	0	0	0	0	0	0	0	-0.0513931	-0.0513931	-0.0513931	-0.0513931	-0.0513931	-0.0513931	-0.0513931	-0.0513931	-0.0365507	-0.0365507	-0.0365507	-0.0365507	-0.0365507	-0.0365507	-0.0365507	-0.0365507	-0.040333	-0.040333	-0.040333	-0.040333	-0.040333	-0.040333	-0.040333	-0.040333	-3.90641e-11	-3.90641e-11	-3.90641e-11	-3.90641e-11	-3.90641e-11	-3.90641e-11	-3.90641e-11	-3.90641e-11	-5.10941e-11	-5.10941e-11	-5.10941e-11	-5.10941e-11	-5.10941e-11	-5.10941e-11	-5.10941e-11	-5.10941e-11	-5.10941e-11	-5.10941e-11	-5.10941e-11	-5.10941e-11	-5.10941e-11	-5.10941e-11	-5.10941e-11	-5.10941e-11	-5.10941e-11	-5.10941e-11	-5.10941e-11	-5.10941e-11	-5.10941e-11	-5.10941e-11	-5.10941e-11	-5.10941e-11	-5.10941e-11	-5.10941e-11	-5.10941e-11	-5.10941e-11	-5.10941e-11	-5.10941e-11	-5.10941e-11	-5.10941e-11	-5.10941e-11	-5.10941e-11	-5.10941e-11	-5.10941e-11	-5.10941e-11	-5.10941e-11	-5.10941e-11	-5.10941e-11	-7.29e-05	-0.0513931	-7.29e-05	-7.29e-05	-7.29e-05	-2.6967e-06	-6.52869e-06	-2.6967e-06	-7.28647e-05	-0.0365508	-7.28647e-05	-7.28647e-05	-7.28647e-05	-2.69665e-06	-6.5284e-06	-2.69665e-06	-7.28647e-05	-0.040333	-7.28647e-05	-7.28647e-05	-7.28647e-05	-2.69665e-06	-6.5284e-06	-2.69665e-06	-7.28647e-05	-0.0393336	-7.28647e-05	-7.28647e-05	-7.28647e-05	-2.69665e-06	-6.5284e-06	-2.69665e-06	-7.28647e-05	-0.0395953	-7.28647e-05	-7.28647e-05	-7.28647e-05	-2.69665e-06	-6.5284e-06	-2.69665e-06	-1.62327e-06	-1.24779e-06	-1.62327e-06	-1.62327e-06	-1.62327e-06	-1.62403e-06	-1.62399e-06	-1.62403e-06	-1.62404e-06	-1.62405e-06	-1.62404e-06	-1.62404e-06	-1.62404e-06	-1.62404e-06	-1.62404e-06	-1.62404e-06	-1.62404e-06	-1.62404e-06	-1.62404e-06	-1.62404e-06	-1.62404e-06	-1.62404e-06	-1.62404e-06	-1.62404e-06	-4.48638e-09	-1.62404e-06	-1.62404e-06	-1.62404e-06	-1.62404e-06	-1.62404e-06	-1.62404e-06	-0.000160165	-4.48643e-09	-4.48638e-09	-1.62404e-06	-0.000160165	-0.000160165	-0.760912	-0.0922243	-0.760162	-1.62406e-06	-4.48643e-09	-1.62404e-06	-0.000159996	-0.000159996	-0.00514017	-0.0500998	-0.00516587	-1.62404e-06	-4.48643e-09	-1.62404e-06	-1.62233e-06	-0.000159996	-0.736952	-0.066222	-0.736835	-1.62404e-06	-4.48643e-09	-1.62404e-06	-1.62404e-06	-0.000159996	-0.00602847	-0.0595181	-0.00603319	-0.000160165	-4.48643e-09	-1.62404e-06	-1.62404e-06	-0.000159996	-0.732882	-0.0622196	-9.17785	-0.00304334	-1.62406e-06	-0.760912	-1.62404e-06	-0.760163	-3.25713	-9.88941	-1.35643e-26	-6.57554	-3.08992e-05	-0.00514017	-1.63535e-07	-0.000520389	-3.22713e-10	-1.0953e-29	-0.783648	-7.98546e-20	-3.08932e-05	-0.736952	-1.63537e-07	-0.081146	-0.783648	-0.409406	-0.00456003	-0.76092	-3.08932e-05	-0.00602847	-1.62406e-06	-0.0475838	-0.00456003	-0.0277468	-0.761758	-0.0051399	-3.08932e-05	-0.732882	-1.62404e-06	-0.059434	-0.761758	-0.342402	-0.00527499	-0.0787055	-3.08932e-05	-0.00619395	-1.62404e-06	-0.0549474	-0.00527499	-0.0432836	-0.10723	-0.0483598	-1.62373e-06	-0.00110346	-1.62404e-06	-0.000797689	-0.0299386	-0.00961892	-0.0546473	-0.000833442	-1.62404e-06	-0.00114149	-1.62404e-06	-0.00114382	-0.0254158	-0.0120324	-0.0215686	-0.00114355	-1.62404e-06	-0.0011412	-1.62404e-06	-0.00114118	-0.0261909	-0.0118409	-0.0268687	-0.00114119	-1.62404e-06	-0.0011412	-1.62404e-06	-0.0011412	-0.0260564	-0.011856	-0.0259394	-0.0011412	-1.62404e-06	-0.0011412	-1.62404e-06	-0.0011412	-0.0260797	-0.0118548	-0.0261	-0.0011412	-1.62404e-06	-0.0011412	-1.62404e-06	-0.0011412	-0.0260757	-0.0118549	-0.0260721	-0.0011412	-1.62404e-06	-0.0011412	-1.62404e-06	-0.0011412	-0.0260763	-0.0118549	-0.026077	-0.0011412	-1.62404e-06	-0.0011412	-1.62404e-06	-0.0011412	-0.0260762	-0.0118549	-0.0260761	-0.0011412	-1.62404e-06	-0.0011412	-1.62404e-06	-0.0011412	-0.0260762	-0.0118549	-0.0260763	-0.0011412	-1.62404e-06	-0.0011412	-1.62404e-06	-0.0011412	-0.0260762	-0.0118549	-0.0260762	-0.0011412	-1.62404e-06	-0.0011412	-1.62404e-06	-0.0011412	-0.0260762	-0.0118549	-0.0260762	-0.0011412	-1.62404e-06	-0.0011412	-1.62404e-06	-0.0011412	-0.0260762	-0.0118549	-0.0260762	-0.0011412	-1.62404e-06	-0.0011412	-1.62404e-06	-0.0011412	-0.0260762	-0.0118549	-0.0260762	-0.0011412	-1.62404e-06	-0.0011412	-1.62404e-06	-0.0011412	-0.0260762	-0.0118549	-0.0260762	-0.0011412	-1.62404e-06	-0.0011412	-1.62404e-06	-0.0011412	-0.0260762	-0.0118549	-0.0260762	-0.0011412	-1.62404e-06	-0.0011412	-1.62404e-06	-0.0011412	-0.0260762	-0.0118549	-0.0260762	-0.0011412	-1.62404e-06	-0.0011412	-1.62404e-06	-0.0011412	-0.0260762	-0.0118549	-0.0260762	-0.0011412	-1.62404e-06	-0.0011412	-1.62404e-06	-0.0011412	-0.0260762	-0.0118549	-0.0260762	-0.0011412	-1.62404e-06	-0.0011412	-1.62404e-06	-0.0011412	-0.0260762	-0.0118549	-0.0260762	-0.0011412	-1.62404e-06	-0.0011412	-1.62404e-06	-0.0011412	-0.0260762	-0.0118549	-0.0260762	0	0	0	0	0	0	0	0	-0.0277724	-0.0277724	-0.0277724	-0.0277724	-0.0277724	-0.0277724	-0.0277724	-0.0277724	-0.0231022	-0.0231022	-0.0231022	-0.0231022	-0.0231022	-0.0231022	-0.0231022	-0.0231022	-0.0238289	-0.0238289	-0.0238289	-0.0238289	-0.0238289	-0.0238289	-0.0238289	-0.0238289	-6.50868e-14	-6.50868e-14	-6.50868e-14	-6.50868e-14	-6.50868e-14	-6.50868e-14	-6.50868e-14	-6.50868e-14	-7.62743e-14	-7.62743e-14	-7.62743e-14	-7.62743e-14	-7.62743e-14	-7.62743e-14	-7.62743e-14	-7.62743e-14	-7.62743e-14	-7.62743e-14	-7.62743e-14	-7.62743e-14	-7.62743e-14	-7.62743e-14	-7.62743e-14	-7.62743e-14	-7.62743e-14	-7.62743e-14	-7.62743e-14	-7.62743e-14	-7.62743e-14	-7.62743e-14	-7.62743e-14	-7.62743e-14	-7.62743e-14	-7.62743e-14	-7.62743e-14	-7.62743e-14	-7.62743e-14	-7.62743e-14	-7.62743e-14	-7.62743e-14	-7.62743e-14	-7.62743e-14	-7.62743e-14	-7.62743e-14	-7.62743e-14	-7.62743e-14	-7.62743e-14	-7.62743e-14	-2.76175e-07	-6.12821e-06	-2.76175e-07	-6.12821e-06	-6.12821e-06	-2.76175e-07	-6.12821e-06	-2.76175e-07	-2.76175e-07	-6.12796e-06	-2.76175e-07	-6.12796e-06	-6.12796e-06	-2.76175e-07	-6.12796e-06	-2.76175e-07	-2.76175e-07	-6.12796e-06	-2.76175e-07	-6.12796e-06	-6.12796e-06	-2.76175e-07	-6.12796e-06	-2.76175e-07	-2.76175e-07	-6.12796e-06	-2.76175e-07	-6.12796e-06	-6.12796e-06	-2.76175e-07	-6.12796e-06	-2.76175e-07	-2.76175e-07	-6.12796e-06	-2.76175e-07	-6.12796e-06	-6.12796e-06	-2.76175e-07	-6.12796e-06	-2.76175e-07	-4.61274e-08	-4.61256e-08	-4.61274e-08	-4.61256e-08	-4.61256e-08	-4.61274e-08	-4.61256e-08	-4.61274e-08	-4.61275e-08	-4.61275e-08	-4.61275e-08	-4.61275e-08	-4.61275e-08	-4.61275e-08	-4.61275e-08	-4.61275e-08	-4.61275e-08	-4.61275e-08	-4.61275e-08	-4.61275e-08	-4.61275e-08	-4.61275e-08	-4.61275e-08	-4.61275e-08	-1.66978e-05	-4.61275e-08	-4.61275e-08	-4.61275e-08	-4.61275e-08	-4.61275e-08	-4.61275e-08	-1.66978e-05	-1.6696e-05	-1.66978e-05	-0.00164635	-1.66978e-05	-1.66978e-05	-0.00164635	-1.66978e-05	-0.00164617	-0.00164617	-1.6696e-05	-0.00162841	-1.6696e-05	-1.6696e-05	-0.00162841	-1.6696e-05	-0.00162841	-0.00162841	-1.6696e-05	-0.00162861	-0.00164617	-1.6696e-05	-0.00162861	-1.6696e-05	-0.00162861	-0.00162861	-1.6696e-05	-0.0016286	-0.00162841	-1.6696e-05	-0.0016286	-1.6696e-05	-0.0016286	-3.56784	-1.6696e-05	-0.0016286	-0.00162861	-1.6696e-05	-0.0016286	-1.6696e-05	-3.56784	-2.13612e-11	-0.829268	-6.18459	-0.0016286	-0.829268	-6.18459	-0.829268	-2.13612e-11	-5.00071	-0.000201266	-3.29586e-18	-8.56192e-05	-0.000201266	-3.29586e-18	-0.000201266	-1.78245	-8.71625e-15	-0.0497716	-1.78245	-8.65031e-05	-0.0497716	-1.78245	-0.0497716	-1.75241e-05	-1.78245	-0.0358636	-1.75241e-05	-8.71058e-06	-0.0358636	-1.75241e-05	-0.0358636	-1.7823	-1.75241e-05	-0.0393204	-1.7823	-8.7151e-06	-0.0393204	-1.7823	-0.0393204	-1.75415e-05	-0.0347341	-0.0384315	-1.75415e-05	-8.7151e-06	-0.0384315	-1.75415e-05	-0.0384315	-0.0347341	-0.0275991	-0.000162577	-0.00465525	-8.7151e-06	-0.000162577	-0.00465525	-0.000162577	-0.0275991	-0.00387494	-0.000209741	-0.00451384	-8.7151e-06	-0.000209741	-0.00451384	-0.000209741	-0.00387494	-0.00453733	-0.000209675	-0.00451809	-8.7151e-06	-0.000209675	-0.00451809	-0.000209675	-0.00453733	-0.00451738	-0.000209675	-0.00451796	-8.7151e-06	-0.000209675	-0.00451796	-0.000209675	-0.00451738	-0.00451798	-0.000209675	-0.00451797	-8.7151e-06	-0.000209675	-0.00451797	-0.000209675	-0.00451798	-0.00451797	-0.000209675	-0.00451797	-8.7151e-06	-0.000209675	-0.00451797	-0.000209675	-0.00451797	-0.00451797	-0.000209675	-0.00451797	-8.7151e-06	-0.000209675	-0.00451797	-0.000209675	-0.00451797	-0.00451797	-0.000209675	-0.00451797	-8.7151e-06	-0.000209675	-0.00451797	-0.000209675	-0.00451797	-0.00451797	-0.000209675	-0.00451797	-8.7151e-06	-0.000209675	-0.00451797	-0.000209675	-0.00451797	-0.00451797	-0.000209675	-0.00451797	-8.7151e-06	-0.000209675	-0.00451797	-0.000209675	-0.00451797	-0.00451797	-0.000209675	-0.00451797	-8.7151e-06	-0.000209675	-0.00451797	-0.000209675	-0.00451797	-0.00451797	-0.000209675	-0.00451797	-8.7151e-06	-0.000209675	-0.00451797	-0.000209675	-0.00451797	-0.00451797	-0.000209675	-0.00451797	-8.7151e-06	-0.000209675	-0.00451797	-0.000209675	-0.00451797	-0.00451797	-0.000209675	-0.00451797	-8.7151e-06	-0.000209675	-0.00451797	-0.000209675	-0.00451797	-0.00451797	-0.000209675	-0.00451797	-8.7151e-06	-0.000209675	-0.00451797	-0.000209675	-0.00451797	-0.00451797	-0.000209675	-0.00451797	-8.7151e-06	-0.000209675	-0.00451797	-0.000209675	-0.00451797	-0.00451797	-0.000209675	-0.00451797	-8.7151e-06	-0.000209675	-0.00451797	-0.000209675	-0.00451797	-0.00451797	-0.000209675	-0.00451797	-8.7151e-06	-0.000209675	-0.00451797	-0.000209675	-0.00451797	-0.00451797	-0.000209675	-0.00451797	-8.7151e-06	-0.000209675	-0.00451797	-0.000209675	-0.00451797	-0.00451797	-0.000209675	-0.00451797	-8.7151e-06	-0.000209675	-0.00451797	-0.000209675	-0.00451797	0	0	0	0	0	0	0	0	0.012253	0.012253	0.012253	0.012253	0.012253	0.012253	0.012253	0.012253	0.0132892	0.0132892	0.0132892	0.0132892	0.0132892	0.0132892	0.0132892	0.0132892	0.0133807	0.0133807	0.0133807	0.0133807	0.0133807	0.0133807	0.0133807	0.0133807	1.33165e-11	1.33165e-11	1.33165e-11	1.33165e-11	1.33165e-11	1.33165e-11	1.33165e-11	1.33165e-11	1.21817e-11	1.21817e-11	1.21817e-11	1.21817e-11	1.21817e-11	1.21817e-11	1.21817e-11	1.21817e-11	1.21817e-11	1.21817e-11	1.21817e-11	1.21817e-11	1.21817e-11	1.21817e-11	1.21817e-11	1.21817e-11	1.21817e-11	1.21817e-11	1.21817e-11	1.21817e-11	1.21817e-11	1.21817e-11	1.21817e-11	1.21817e-11	1.21817e-11	1.21817e-11	1.21817e-11	1.21817e-11	1.21817e-11	1.21817e-11	1.21817e-11	1.21817e-11	1.21817e-11	1.21817e-11	1.21817e-11	1.21817e-11	1.21817e-11	1.21817e-11	1.21817e-11	1.21817e-11	6.42937e-07	1.55655e-06	6.42937e-07	1.73806e-05	1.73806e-05	1.73806e-05	0.012253	1.73806e-05	6.42941e-07	1.55656e-06	6.42941e-07	1.73826e-05	1.73826e-05	1.73826e-05	0.0132892	1.73826e-05	6.42941e-07	1.55656e-06	6.42941e-07	1.73826e-05	1.73826e-05	1.73826e-05	0.0133807	1.73826e-05	6.42941e-07	1.55656e-06	6.42941e-07	1.73826e-05	1.73826e-05	1.73826e-05	0.0133889	1.73826e-05	6.42941e-07	1.55656e-06	6.42941e-07	1.73826e-05	1.73826e-05	1.73826e-05	0.0133896	1.73826e-05	3.87204e-07	3.87207e-07	3.87204e-07	3.87248e-07	3.87248e-07	3.87248e-07	4.23297e-07	3.87248e-07	3.87204e-07	3.87204e-07	3.87204e-07	3.87204e-07	3.87204e-07	3.87204e-07	3.87204e-07	3.87204e-07	3.87204e-07	3.87204e-07	3.87204e-07	3.87204e-07	3.87204e-07	3.87204e-07	3.87204e-07	3.87204e-07	0.0219881	3.87204e-07	3.87204e-07	3.87204e-07	3.87204e-07	3.87204e-07	3.87204e-07	3.81864e-05	0.0254218	0.0219881	0.181416	3.81864e-05	3.81864e-05	3.87204e-07	1.06964e-09	3.87301e-07	0.212297	0.0254218	0.525967	3.8196e-05	3.8196e-05	3.87204e-07	1.06964e-09	3.87204e-07	0.61912	0.0260039	1.93424	0.181459	3.8196e-05	3.87204e-07	1.06964e-09	3.87204e-07	2.24617	0.026104	2.76523	0.526088	3.8196e-05	3.87204e-07	1.06964e-09	3.87204e-07	2.76533	0.0261212	2.76533	1.93471	3.8196e-05	3.87204e-07	1.06964e-09	0.0219881	2.76533	2.52311	2.76533	2.76523	0.181459	0.181416	3.87203e-07	0.00258121	2.76533	2.76533	2.76533	2.76533	0.063909	0.525967	7.36698e-06	0.18435	2.76533	2.76533	2.76533	2.76533	0.0295959	1.93424	7.36733e-06	0.534335	2.76533	2.76533	2.76533	2.76505	0.0236042	2.76523	7.36733e-06	1.96625	2.76533	2.76533	2.76533	2.76505	0.0226889	2.76533	7.36733e-06	2.76525	2.76533	2.76533	2.76533	2.76505	0.0225522	2.76533	7.36733e-06	2.76524	2.76533	2.76531	2.76532	2.76505	0.000318556	2.76505	3.87222e-07	2.76524	2.76532	2.76531	2.76532	2.76505	0.000274738	2.76505	3.87204e-07	2.76505	2.76532	2.76531	2.76532	2.76505	0.000274658	2.76505	3.87204e-07	2.76505	2.76532	2.76531	2.76532	2.76505	0.000274658	2.76505	3.87204e-07	2.76505	2.76532	2.76531	2.76532	2.76505	0.000274658	2.76505	3.87204e-07	2.76505	2.76532	2.76531	2.76532	2.76505	0.000274658	2.76505	3.87204e-07	2.76505	2.76532	2.76531	2.76532	2.76505	0.000274658	2.76505	3.87204e-07	2.76505	2.76532	2.76531	2.76532	2.76505	0.000274658	2.76505	3.87204e-07	2.76505	2.76532	2.76531	2.76532	2.76505	0.000274658	2.76505	3.87204e-07	2.76505	2.76532	2.76531	2.76532	2.76505	0.000274658	2.76505	3.87204e-07	2.76505	2.76532	2.76531	2.76532	2.76505	0.000274658	2.76505	3.87204e-07	2.76505	2.76532	2.76531	2.76532	2.76505	0.000274658	2.76505	3.87204e-07	2.76505	2.76532	2.76531	2.76532	2.76505	0.000274658	2.76505	3.87204e-07	2.76505	2.76532	2.76531	2.76532	2.76505	0.000274658	2.76505	3.87204e-07	2.76505	2.76532	2.76531	2.76532	2.76505	0.000274658	2.76505	3.87204e-07	2.76505	2.76532	2.76531	2.76532	2.76505	0.000274658	2.76505	3.87204e-07	2.76505	2.76532	2.76531	2.76532	2.76505	0.000274658	2.76505	3.87204e-07	2.76505	2.76532	2.76531	2.76532	2.76505	0.000274658	2.76505	3.87204e-07	2.76505	2.76532	2.76531	2.76532	2.76505	0.000274658	2.76505	3.87204e-07	2.76505	2.76532	2.76531	2.76532	2.76505	0.000274658	2.76505	3.87204e-07	2.76505	0	0	0	0	0	0	0	0	-0.00091667	-0.00091667	-0.00091667	-0.00091667	-0.00091667	-0.00091667	-0.00091667	-0.00091667	-0.000911117	-0.000911117	-0.000911117	-0.000911117	-0.000911117	-0.000911117	-0.000911117	-0.000911117	-0.000911154	-0.000911154	-0.000911154	-0.000911154	-0.000911154	-0.000911154	-0.000911154	-0.000911154	-5.18512e-08	-5.18512e-08	-5.18512e-08	-5.18512e-08	-5.18512e-08	-5.18512e-08	-5.18512e-08	-5.18512e-08	-5.21667e-08	-5.21667e-08	-5.21667e-08	-5.21667e-08	-5.21667e-08	-5.21667e-08	-5.21667e-08	-5.21667e-08	-5.21667e-08	-5.21667e-08	-5.21667e-08	-5.21667e-08	-5.21667e-08	-5.21667e-08	-5.21667e-08	-5.21667e-08	-5.21667e-08	-5.21667e-08	-5.21667e-08	-5.21667e-08	-5.21667e-08	-5.21667e-08	-5.21667e-08	-5.21667e-08	-5.21667e-08	-5.21667e-08	-5.21667e-08	-5.21667e-08	-5.21667e-08	-5.21667e-08	-5.21667e-08	-5.21667e-08	-5.21667e-08	-5.21667e-08	-5.21667e-08	-5.21667e-08	-5.21667e-08	-5.21667e-08	-5.21667e-08	-5.21667e-08	-7.55261e-06	-8.78667e-06	-7.55261e-06	-4.14864e-05	-4.14864e-05	-0.00091667	-0.197149	-0.00091667	-7.55224e-06	-8.78622e-06	-7.55224e-06	-4.1475e-05	-4.1475e-05	-0.000911116	-0.174826	-0.000911116	-7.55224e-06	-8.78622e-06	-7.55224e-06	-4.1475e-05	-4.1475e-05	-0.000911154	-0.178647	-0.000911154	-7.55224e-06	-8.78622e-06	-7.55224e-06	-4.1475e-05	-4.1475e-05	-0.000911154	-0.178021	-0.000911154	-7.55224e-06	-8.78622e-06	-7.55224e-06	-4.1475e-05	-4.1475e-05	-0.000911154	-0.178125	-0.000911154	-6.92996e-06	-6.92989e-06	-6.92996e-06	-6.92842e-06	-6.92842e-06	-6.88839e-06	-2.11759e-06	-6.88839e-06	-6.92999e-06	-6.92999e-06	-6.92999e-06	-6.92999e-06	-6.92999e-06	-6.92999e-06	-6.9302e-06	-6.92999e-06	-6.92999e-06	-6.92999e-06	-6.92999e-06	-6.92999e-06	-6.92999e-06	-6.92999e-06	-6.92999e-06	-6.92999e-06	-0.007302	-6.92999e-06	-6.92999e-06	-6.92999e-06	-6.92999e-06	-6.92999e-06	-6.92999e-06	-6.06891e-05	-0.00696757	-0.007302	-0.0131723	-6.06891e-05	-6.06891e-05	-1.19401e-08	-1.21069e-10	-1.19358e-08	-0.0126123	-0.00696757	-0.012132	-6.06674e-05	-6.06674e-05	-1.19406e-08	-1.21074e-10	-1.19406e-08	-0.0121745	-0.00698257	-0.0122113	-0.0131679	-6.06674e-05	-1.19406e-08	-1.21074e-10	-1.19406e-08	-0.012208	-0.00698187	-0.0122052	-0.0121323	-6.06674e-05	-1.19406e-08	-1.21074e-10	-1.19406e-08	-0.0566564	-0.00698193	-0.0122057	-0.0122113	-6.06674e-05	-1.19406e-08	-1.21074e-10	-6.06919e-05	-0.00174148	-0.0537629	-0.0650852	-0.0122052	-0.00335573	-6.93033e-06	-3.34466e-13	-2.05019e-05	-0.00303543	-0.00159745	-0.00147175	-0.00429163	-0.0011214	-0.000166827	-8.00219e-11	-0.000166812	-0.0022163	-0.00225339	-0.00223923	-0.00451867	-0.0011381	-0.00016665	-8.00219e-11	-0.00016665	-0.00222829	-0.00224368	-0.00222796	-0.00030256	-0.00113798	-0.00016665	-8.00219e-11	-0.00016665	-0.00222811	-0.00224382	-0.00222811	-0.00031116	-0.00113798	-0.00016665	-8.00219e-11	-0.00016665	-0.000914291	-0.00224383	-0.00222811	-0.000311142	-0.00113798	-0.00016665	-8.00219e-11	-2.33902e-06	-0.000922279	-0.000712981	-0.000829109	-0.000311141	-0.000152513	-6.92261e-06	-1.52251e-09	-2.34159e-06	-0.000836315	-0.000720259	-0.000836831	-0.000311141	-0.000153516	-6.92999e-06	-1.52251e-09	-6.93019e-06	-0.000836794	-0.000720225	-0.000836788	-0.000311141	-0.000153515	-6.92999e-06	-1.52251e-09	-6.92999e-06	-0.000836789	-0.000720224	-0.000836789	-0.000311141	-0.000153515	-6.92999e-06	-1.52251e-09	-6.92999e-06	-0.000836789	-0.000720224	-0.000836789	-0.000311141	-0.000153515	-6.92999e-06	-1.52251e-09	-6.92999e-06	-0.000836789	-0.000720224	-0.000836789	-0.000311141	-0.000153515	-6.92999e-06	-1.52251e-09	-6.92999e-06	-0.000836789	-0.000720224	-0.000836789	-0.000311141	-0.000153515	-6.92999e-06	-1.52251e-09	-6.92999e-06	-0.000836789	-0.000720224	-0.000836789	-0.000311141	-0.000153515	-6.92999e-06	-1.52251e-09	-6.92999e-06	-0.000836789	-0.000720224	-0.000836789	-0.000311141	-0.000153515	-6.92999e-06	-1.52251e-09	-6.92999e-06	-0.000836789	-0.000720224	-0.000836789	-0.000311141	-0.000153515	-6.92999e-06	-1.52251e-09	-6.92999e-06	-0.000836789	-0.000720224	-0.000836789	-0.000311141	-0.000153515	-6.92999e-06	-1.52251e-09	-6.92999e-06	-0.000836789	-0.000720224	-0.000836789	-0.000311141	-0.000153515	-6.92999e-06	-1.52251e-09	-6.92999e-06	-0.000836789	-0.000720224	-0.000836789	-0.000311141	-0.000153515	-6.92999e-06	-1.52251e-09	-6.92999e-06	-0.000836789	-0.000720224	-0.000836789	-0.000311141	-0.000153515	-6.92999e-06	-1.52251e-09	-6.92999e-06	-0.000836789	-0.000720224	-0.000836789	-0.000311141	-0.000153515	-6.92999e-06	-1.52251e-09	-6.92999e-06	-0.000836789	-0.000720224	-0.000836789	-0.000311141	-0.000153515	-6.92999e-06	-1.52251e-09	-6.92999e-06	-0.000836789	-0.000720224	-0.000836789	-0.000311141	-0.000153515	-6.92999e-06	-1.52251e-09	-6.92999e-06	-0.000836789	-0.000720224	-0.000836789	-0.000311141	-0.000153515	-6.92999e-06	-1.52251e-09	-6.92999e-06	-0.000836789	-0.000720224	-0.000836789	-0.000311141	-0.000153515	-6.92999e-06	-1.52251e-09	-6.92999e-06	-0.000836789	-0.000720224	-0.000836789	-0.000311141	-0.000153515	-6.92999e-06	-1.52251e-09	-6.92999e-06	0	0	0	0	0	0	0	0	0.00210053	0.00210053	0.00210053	0.00210053	0.00210053	0.00210053	0.00210053	0.00210053	0.00212997	0.00212997	0.00212997	0.00212997	0.00212997	0.00212997	0.00212997	0.00212997	0.00213039	0.00213039	0.00213039	0.00213039	0.00213039	0.00213039	0.00213039	0.00213039	0.000132388	0.000132388	0.000132388	0.000132388	0.000132388	0.000132388	0.000132388	0.000132388	0.00013064	0.00013064	0.00013064	0.00013064	0.00013064	0.00013064	0.00013064	0.00013064	0.000130638	0.000130638	0.000130638	0.000130638	0.000130638	0.000130638	0.000130638	0.000130638	0.000130638	0.000130638	0.000130638	0.000130638	0.000130638	0.000130638	0.000130638	0.000130638	0.000130638	0.000130638	0.000130638	0.000130638	0.000130638	0.000130638	0.000130638	0.000130638	0.000130638	0.000130638	0.000130638	0.000130638	0.000130638	0.000130638	0.000130638	0.000130638	0.000529276	0.000537484	0.000529276	0.00087065	0.00087065	0.0224626	0.460975	0.0224626	0.00053068	0.000538939	0.00053068	0.000874943	0.000874943	0.0258661	0.473437	0.0258661	0.000530685	0.000538944	0.000530685	0.000874971	0.000874971	0.0264256	0.473486	0.0264256	0.000530685	0.000538944	0.000530685	0.000874971	0.000874971	0.0265189	0.473485	0.0265189	0.000530685	0.000538944	0.000530685	0.000874971	0.000874971	0.0265343	0.473485	0.0265343	0.000526121	0.000526151	0.000526121	0.000527327	0.000527327	0.000625413	0.0119587	0.000625413	0.000526105	0.000526105	0.000526105	0.00052611	0.00052611	0.000526452	0.000567655	0.000526452	0.000526106	0.000526106	0.000526106	0.000526105	0.000526105	0.000526105	0.000526251	0.000526105	0.0052363	0.000526106	0.000526106	0.000526106	0.000526106	0.000526106	0.000526107	0.000976889	0.00540117	0.0052363	0.00581631	0.000976889	0.000976889	4.22416e-06	4.8223e-07	4.23685e-06	0.00600572	0.00540117	0.00602214	0.00097982	0.00097982	4.20951e-06	4.80546e-07	4.20952e-06	0.00602964	0.00540702	0.00603027	0.0058337	0.00097984	4.20951e-06	4.80546e-07	4.20951e-06	0.00603058	0.00540723	0.0060306	0.00602282	0.000979835	4.20951e-06	4.80546e-07	4.20951e-06	0.0083562	0.00540724	0.0060306	0.00603032	0.000979835	4.20951e-06	4.80546e-07	0.000236497	0.00270906	0.00823401	0.00852171	0.0060306	0.00307628	4.20951e-06	8.39499e-12	0.000173765	0.00266202	0.00267785	0.00262402	0.00443857	0.002292	4.69999e-05	2.7744e-10	4.70531e-05	0.00252418	0.00258114	0.00252355	0.00439223	0.00228013	4.70134e-05	2.7744e-10	4.70134e-05	0.00252188	0.00257949	0.00252187	0.00180014	0.00227995	4.70134e-05	2.7744e-10	4.70134e-05	0.00252185	0.00257947	0.00252185	0.00176947	0.00227995	4.70134e-05	2.7744e-10	4.70134e-05	0.00213878	0.00257947	0.00252184	0.0017691	0.00227995	4.70134e-05	2.7744e-10	6.27128e-06	0.00213335	0.00208618	0.00211762	0.0017691	0.00128658	4.70134e-05	6.63784e-08	6.26958e-06	0.00211218	0.00207938	0.00211196	0.0017691	0.00127813	4.70134e-05	6.63784e-08	4.70006e-05	0.00211188	0.00207928	0.00211188	0.0017691	0.00127806	4.70134e-05	6.63784e-08	4.70134e-05	0.00211187	0.00207928	0.00211187	0.0017691	0.00127806	4.70134e-05	6.63784e-08	4.70134e-05	0.00211187	0.00207928	0.00211187	0.0017691	0.00127806	4.70134e-05	6.63784e-08	4.70134e-05	0.00211187	0.00207928	0.00211187	0.0017691	0.00127806	4.70134e-05	6.63784e-08	4.70134e-05	0.00211187	0.00207928	0.00211187	0.0017691	0.00127806	4.70134e-05	6.63784e-08	4.70134e-05	0.00211187	0.00207928	0.00211187	0.0017691	0.00127806	4.70134e-05	6.63784e-08	4.70134e-05	0.00211187	0.00207928	0.00211187	0.0017691	0.00127806	4.70134e-05	6.63784e-08	4.70134e-05	0.00211187	0.00207928	0.00211187	0.0017691	0.00127806	4.70134e-05	6.63784e-08	4.70134e-05	0.00211187	0.00207928	0.00211187	0.0017691	0.00127806	4.70134e-05	6.63784e-08	4.70134e-05	0.00211187	0.00207928	0.00211187	0.0017691	0.00127806	4.70134e-05	6.63784e-08	4.70134e-05	0.00211187	0.00207928	0.00211187	0.0017691	0.00127806	4.70134e-05	6.63784e-08	4.70134e-05	0.00211187	0.00207928	0.00211187	0.0017691	0.00127806	4.70134e-05	6.63784e-08	4.70134e-05	0.00211187	0.00207928	0.00211187	0.0017691	0.00127806	4.70134e-05	6.63784e-08	4.70134e-05	0.00211187	0.00207928	0.00211187	0.0017691	0.00127806	4.70134e-05	6.63784e-08	4.70134e-05	0.00211187	0.00207928	0.00211187	0.0017691	0.00127806	4.70134e-05	6.63784e-08	4.70134e-05	0.00211187	0.00207928	0.00211187	0.0017691	0.00127806	4.70134e-05	6.63784e-08	4.70134e-05	0.00211187	0.00207928	0.00211187	0.0017691	0.00127806	4.70134e-05	6.63784e-08	4.70134e-05	0.00211187	0.00207928	0.00211187	0.0017691	0.00127806	4.70134e-05	6.63784e-08	4.70134e-05	0	0	0	0	0	0	0	0	-0.0170829	-0.0170829	-0.0170829	-0.0170829	-0.0170829	-0.0170829	-0.0170829	-0.0170829	-0.015254	-0.015254	-0.015254	-0.015254	-0.015254	-0.015254	-0.015254	-0.015254	-0.0154401	-0.0154401	-0.0154401	-0.0154401	-0.0154401	-0.0154401	-0.0154401	-0.0154401	-0.00960765	-0.00960765	-0.00960765	-0.00960765	-0.00960765	-0.00960765	-0.00960765	-0.00960765	-0.009987	-0.009987	-0.009987	-0.009987	-0.009987	-0.009987	-0.009987	-0.009987	-0.00996188	-0.00996188	-0.00996188	-0.00996188	-0.00996188	-0.00996188	-0.00996188	-0.00996188	-0.00996354	-0.00996354	-0.00996354	-0.00996354	-0.00996354	-0.00996354	-0.00996354	-0.00996354	-0.00996343	-0.00996343	-0.00996343	-0.00996343	-0.00996343	-0.00996343	-0.00996343	-0.00996343	-0.00996343	-0.00996343	-0.00996343	-0.00996343	-0.00996343	-0.00996343	-0.00996343	-0.00996343	-0.0126301	-0.0126417	-0.0126301	-0.0137532	-0.0137532	-0.0743664	-1.17138	-0.0743664	-0.0124086	-0.012419	-0.0124086	-0.0134118	-0.0134118	-0.0487676	-0.000738723	-0.0487676	-0.0124268	-0.0124374	-0.0124268	-0.0134422	-0.0134422	-0.0576916	-1.22205	-0.0576916	-0.0124253	-0.0124359	-0.0124253	-0.0134395	-0.0134395	-0.0544114	-0.000527275	-0.0544114	-0.0124255	-0.012436	-0.0124255	-0.0134397	-0.0134397	-0.0555952	-1.22323	-0.0555952	-0.0124191	-0.0124183	-0.0124191	-0.0123358	-0.0123358	-0.00932495	-3.93843e-06	-0.00932495	-0.0124197	-0.0124197	-0.0124197	-0.0124265	-0.0124265	-0.0126773	-0.0134859	-0.0126773	-0.0124196	-0.0124196	-0.0124196	-0.0124191	-0.0124191	-0.0123984	-0.0123321	-0.0123984	-0.0189945	-0.0124196	-0.0124196	-0.0124197	-0.0124197	-0.0124214	-0.0124268	-0.0138094	-0.018185	-0.0189945	-0.0192005	-0.0138074	-0.0138074	-0.00230218	-0.00123896	-0.00228102	-0.0184811	-0.018185	-0.0183572	-0.0136809	-0.0136809	-0.00246248	-0.00133471	-0.00246283	-0.0184449	-0.0182827	-0.0184601	-0.0190408	-0.0136924	-0.00245986	-0.00133386	-0.00245985	-0.0184493	-0.0182709	-0.0184475	-0.0183766	-0.0136914	-0.0024599	-0.00133387	-0.0024599	-0.0191036	-0.0182723	-0.018449	-0.0184577	-0.0136915	-0.0024599	-0.00133387	-0.00774678	-0.0153821	-0.0191137	-0.0191263	-0.0184478	-0.0166501	-0.00059695	-1.22169e-06	-0.00709302	-0.015785	-0.0153711	-0.0153151	-0.0174985	-0.0154852	-0.00140535	-3.90806e-06	-0.0013459	-0.0156581	-0.0157572	-0.015707	-0.0176089	-0.0156052	-0.00139781	-3.90799e-06	-0.00139837	-0.0156713	-0.0157169	-0.0156662	-0.0149214	-0.0155928	-0.00139788	-3.90799e-06	-0.00139788	-0.0156699	-0.0157211	-0.0156705	-0.0151897	-0.0155941	-0.00139788	-3.90799e-06	-0.00139788	-0.0153989	-0.0157207	-0.01567	-0.0151627	-0.015594	-0.00139788	-3.90799e-06	-0.000787299	-0.0154266	-0.0153705	-0.0153898	-0.0151654	-0.0141407	-0.00283729	-0.000129149	-0.000790504	-0.0154146	-0.0154062	-0.0154184	-0.0151651	-0.0142776	-0.00281025	-0.000129041	-0.00284877	-0.0154159	-0.0154026	-0.0154155	-0.0151652	-0.0142646	-0.00281076	-0.000129041	-0.00281004	-0.0154157	-0.015403	-0.0154158	-0.0151652	-0.0142659	-0.00281075	-0.000129041	-0.00281076	-0.0154157	-0.0154029	-0.0154157	-0.0151652	-0.0142658	-0.00281075	-0.000129041	-0.00281075	-0.0154157	-0.0154029	-0.0154157	-0.0151652	-0.0142658	-0.00281075	-0.000129041	-0.00281075	-0.0154157	-0.0154029	-0.0154157	-0.0151652	-0.0142658	-0.00281075	-0.000129041	-0.00281075	-0.0154157	-0.0154029	-0.0154157	-0.0151652	-0.0142658	-0.00281075	-0.000129041	-0.00281075	-0.0154157	-0.0154029	-0.0154157	-0.0151652	-0.0142658	-0.00281075	-0.000129041	-0.00281075	-0.0154157	-0.0154029	-0.0154157	-0.0151652	-0.0142658	-0.00281075	-0.000129041	-0.00281075	-0.0154157	-0.0154029	-0.0154157	-0.0151652	-0.0142658	-0.00281075	-0.000129041	-0.00281075	-0.0154157	-0.0154029	-0.0154157	-0.0151652	-0.0142658	-0.00281075	-0.000129041	-0.00281075	-0.0154157	-0.0154029	-0.0154157	-0.0151652	-0.0142658	-0.00281075	-0.000129041	-0.00281075	-0.0154157	-0.0154029	-0.0154157	-0.0151652	-0.0142658	-0.00281075	-0.000129041	-0.00281075	-0.0154157	-0.0154029	-0.0154157	-0.0151652	-0.0142658	-0.00281075	-0.000129041	-0.00281075	-0.0154157	-0.0154029	-0.0154157	-0.0151652	-0.0142658	-0.00281075	-0.000129041	-0.00281075	-0.0154157	-0.0154029	-0.0154157	-0.0151652	-0.0142658	-0.00281075	-0.000129041	-0.00281075	-0.0154157	-0.0154029	-0.0154157	-0.0151652	-0.0142658	-0.00281075	-0.000129041	-0.00281075	-0.0154157	-0.0154029	-0.0154157	-0.0151652	-0.0142658	-0.00281075	-0.000129041	-0.00281075	-0.0154157	-0.0154029	-0.0154157	-0.0151652	-0.0142658	-0.00281075	-0.000129041	-0.00281075	0	0	0	0	0	0	0	0	-0.0324939	-0.0324939	-0.0324939	-0.0324939	-0.0324939	-0.0324939	-0.0324939	-0.0324939	-0.0261965	-0.0261965	-0.0261965	-0.0261965	-0.0261965	-0.0261965	-0.0261965	-0.0261965	-0.0273137	-0.0273137	-0.0273137	-0.0273137	-0.0273137	-0.0273137	-0.0273137	-0.0273137	-0.0258433	-0.0258433	-0.0258433	-0.0258433	-0.0258433	-0.0258433	-0.0258433	-0.0258433	-0.0260965	-0.0260965	-0.0260965	-0.0260965	-0.0260965	-0.0260965	-0.0260965	-0.0260965	-0.0260527	-0.0260527	-0.0260527	-0.0260527	-0.0260527	-0.0260527	-0.0260527	-0.0260527	-0.0260603	-0.0260603	-0.0260603	-0.0260603	-0.0260603	-0.0260603	-0.0260603	-0.0260603	-0.026059	-0.026059	-0.026059	-0.026059	-0.026059	-0.026059	-0.026059	-0.026059	-0.0260592	-0.0260592	-0.0260592	-0.0260592	-0.0260592	-0.0260592	-0.0260592	-0.0260592	-0.0266917	-0.0266926	-0.0266917	-0.0269222	-0.0269222	-0.0442137	-0.106132	-0.0442137	-0.02658	-0.0265807	-0.02658	-0.0267686	-0.0267686	-0.039208	-0.0626581	-0.039208	-0.0265997	-0.0266004	-0.0265997	-0.0267959	-0.0267959	-0.040529	-0.0834462	-0.040529	-0.0265962	-0.0265969	-0.0265962	-0.026791	-0.026791	-0.0401761	-0.0727699	-0.0401761	-0.0265968	-0.0265976	-0.0265968	-0.0267919	-0.0267919	-0.0402701	-0.0780724	-0.0402701	-0.0265963	-0.0265961	-0.0265963	-0.0265619	-0.0265619	-0.0242902	-0.0189005	-0.0242902	-0.0265964	-0.0265964	-0.0265964	-0.0266024	-0.0266024	-0.0270062	-0.0279889	-0.0270062	-0.0265964	-0.0265964	-0.0265964	-0.0265953	-0.0265953	-0.0265242	-0.0263518	-0.0265242	-0.0278227	-0.0265964	-0.0265964	-0.0265966	-0.0265966	-0.0266091	-0.0266395	-0.0268982	-0.0275973	-0.0278227	-0.0278407	-0.0268853	-0.0268853	-0.0193249	-0.0173773	-0.0192878	-0.0276565	-0.0275973	-0.0276119	-0.0268338	-0.0268338	-0.0202823	-0.0184796	-0.0202873	-0.0276457	-0.0276386	-0.0276538	-0.0277969	-0.026843	-0.0201538	-0.0183448	-0.0201531	-0.0276476	-0.027631	-0.0276462	-0.0276199	-0.0268414	-0.020171	-0.0183613	-0.0201711	-0.0277062	-0.0276324	-0.0276476	-0.0276524	-0.0268416	-0.0201687	-0.0183593	-0.0245313	-0.0270782	-0.0277083	-0.0277073	-0.0276464	-0.0273809	-0.0105873	-0.00183041	-0.0237034	-0.0271923	-0.0270772	-0.0270703	-0.0274986	-0.0271362	-0.0132396	-0.00252883	-0.0121346	-0.0271629	-0.0271908	-0.0271849	-0.0275255	-0.0271803	-0.0130084	-0.0025171	-0.0131042	-0.0271682	-0.0271703	-0.0271643	-0.0270443	-0.0271723	-0.0130284	-0.0025173	-0.0130201	-0.0271673	-0.027174	-0.027168	-0.0271307	-0.0271738	-0.0130266	-0.0025173	-0.0130273	-0.0271386	-0.0271733	-0.0271673	-0.0271152	-0.0271735	-0.0130268	-0.0025173	-0.0118102	-0.0271437	-0.0271361	-0.027138	-0.027118	-0.0269046	-0.0179795	-0.0079755	-0.0119061	-0.0271423	-0.0271428	-0.0271433	-0.0271175	-0.0269526	-0.0173978	-0.00769123	-0.0181137	-0.0271425	-0.0271416	-0.0271423	-0.0271176	-0.026944	-0.0174651	-0.00770578	-0.0173823	-0.0271425	-0.0271418	-0.0271425	-0.0271175	-0.0269456	-0.0174573	-0.00770504	-0.0174669	-0.0271425	-0.0271417	-0.0271425	-0.0271176	-0.0269453	-0.0174582	-0.00770508	-0.0174571	-0.0271425	-0.0271417	-0.0271425	-0.0271175	-0.0269453	-0.0174581	-0.00770507	-0.0174582	-0.0271425	-0.0271417	-0.0271425	-0.0271176	-0.0269453	-0.0174581	-0.00770507	-0.0174581	-0.0271425	-0.0271417	-0.0271425	-0.0271175	-0.0269453	-0.0174581	-0.00770507	-0.0174581	-0.0271425	-0.0271417	-0.0271425	-0.0271176	-0.0269453	-0.0174581	-0.00770507	-0.0174581	-0.0271425	-0.0271417	-0.0271425	-0.0271175	-0.0269453	-0.0174581	-0.00770507	-0.0174581	-0.0271425	-0.0271417	-0.0271425	-0.0271176	-0.0269453	-0.0174581	-0.00770507	-0.0174581	-0.0271425	-0.0271417	-0.0271425	-0.0271175	-0.0269453	-0.0174581	-0.00770507	-0.0174581	-0.0271425	-0.0271417	-0.0271425	-0.0271176	-0.0269453	-0.0174581	-0.00770507	-0.0174581	-0.0271425	-0.0271417	-0.0271425	-0.0271175	-0.0269453	-0.0174581	-0.00770507	-0.0174581	-0.0271425	-0.0271417	-0.0271425	-0.0271176	-0.0269453	-0.0174581	-0.00770507	-0.0174581	-0.0271425	-0.0271417	-0.0271425	-0.0271175	-0.0269453	-0.0174581	-0.00770507	-0.0174581	-0.0271425	-0.0271417	-0.0271425	-0.0271176	-0.0269453	-0.0174581	-0.00770507	-0.0174581	-0.0271425	-0.0271417	-0.0271425	-0.0271175	-0.0269453	-0.0174581	-0.00770507	-0.0174581	-0.0271425	-0.0271417	-0.0271425	-0.0271176	-0.0269453	-0.0174581	-0.00770507	-0.0174581	-0.0271425	-0.0271417	-0.0271425	-0.0271175	-0.0269453	-0.0174581	-0.00770507	-0.0174581	0	0	0	0	0	0	0	0	-0.00814531	-0.00814531	-0.00814531	-0.00814531	-0.00814531	-0.00814531	-0.00814531	-0.00814531	-0.00771725	-0.00771725	-0.00771725	-0.00771725	-0.00771725	-0.00771725	-0.00771725	-0.00771725	-0.00773917	-0.00773917	-0.00773917	-0.00773917	-0.00773917	-0.00773917	-0.00773917	-0.00773917	-0.00745618	-0.00745618	-0.00745618	-0.00745618	-0.00745618	-0.00745618	-0.00745618	-0.00745618	-0.00747018	-0.00747018	-0.00747018	-0.00747018	-0.00747018	-0.00747018	-0.00747018	-0.00747018	-0.00746949	-0.00746949	-0.00746949	-0.00746949	-0.00746949	-0.00746949	-0.00746949	-0.00746949	-0.00746952	-0.00746952	-0.00746952	-0.00746952	-0.00746952	-0.00746952	-0.00746952	-0.00746952	-0.00746952	-0.00746952	-0.00746952	-0.00746952	-0.00746952	-0.00746952	-0.00746952	-0.00746952	-0.00746952	-0.00746952	-0.00746952	-0.00746952	-0.00746952	-0.00746952	-0.00746952	-0.00746952	-0.00877294	-0.0222583	-0.0222583	-0.00762757	-0.00775189	-0.00760944	-0.00760969	-0.00760969	-0.00869751	-0.0201945	-0.0201945	-0.00761958	-0.0077374	-0.00760238	-0.00760262	-0.00760262	-0.00870186	-0.0204708	-0.0204708	-0.00761999	-0.00773814	-0.00760274	-0.00760298	-0.00760298	-0.00870161	-0.0204336	-0.0204336	-0.00761996	-0.00773811	-0.00760271	-0.00760296	-0.00760296	-0.00870162	-0.0204386	-0.0204386	-0.00761997	-0.00773811	-0.00760272	-0.00760297	-0.00760297	-0.00754751	-0.00698246	-0.00698246	-0.00760182	-0.00759586	-0.00760269	-0.00760267	-0.00760267	-0.00760547	-0.00763401	-0.00763401	-0.00760273	-0.00760303	-0.00760269	-0.00760269	-0.00760269	-0.00760255	-0.00760111	-0.00760111	-0.00760269	-0.00760267	-0.00760269	-0.00760269	-0.00760269	-0.00546592	-0.00760277	-0.00760277	-0.00760269	-0.00760269	-0.00760269	-0.00760269	-0.00752102	-0.00554398	-0.00546591	-0.00491623	-0.00775538	-0.00752102	-0.00788208	-0.00787273	-0.00787189	-0.00673931	-0.00554398	-0.00500469	-0.00774754	-0.00752509	-0.0078675	-0.00785865	-0.0078536	-0.00668609	-0.00554111	-0.00500175	-0.00664154	-0.00752489	-0.00786826	-0.00785938	-0.00785456	-0.00668846	-0.00554121	-0.00500185	-0.00669043	-0.0075249	-0.00786822	-0.00785935	-0.00785451	-0.00288701	-0.00554121	-0.00500185	-0.00668826	-0.0075249	-0.00786822	-0.00785935	-0.0078596	-0.00349301	-0.000923484	-0.000926805	-0.00668836	-0.00760661	-0.00787613	-0.00787608	-0.00790188	-0.00719269	-0.00112366	-0.00118493	-0.00662215	-0.00764365	-0.00773488	-0.00773896	-0.00774014	-0.00636416	-0.00112217	-0.0011829	-0.00662506	-0.00764178	-0.00774213	-0.00774601	-0.00774845	-0.00639923	-0.00112218	-0.00118291	-0.00715559	-0.00764187	-0.00774175	-0.00774564	-0.00774803	-0.00639775	-0.00112218	-0.00118291	-0.00713046	-0.00764187	-0.00774178	-0.00774566	-0.00774804	-0.0097303	-0.00112218	-0.00118291	-0.00713165	-0.00764187	-0.00774178	-0.00774566	-0.00774554	-0.00951794	-0.00274987	-0.00274876	-0.0071316	-0.00760072	-0.00773789	-0.00773743	-0.00774566	-0.00663256	-0.00272028	-0.0027203	-0.0071316	-0.00760279	-0.00773808	-0.00773785	-0.00773743	-0.0067607	-0.00272081	-0.00272081	-0.0071316	-0.00760268	-0.00773808	-0.00773783	-0.00773785	-0.00675497	-0.0027208	-0.0027208	-0.0071316	-0.00760269	-0.00773808	-0.00773783	-0.00773783	-0.00675522	-0.0027208	-0.0027208	-0.0071316	-0.00760269	-0.00773808	-0.00773783	-0.00773783	-0.00675521	-0.0027208	-0.0027208	-0.0071316	-0.00760269	-0.00773808	-0.00773783	-0.00773783	-0.00675521	-0.0027208	-0.0027208	-0.0071316	-0.00760269	-0.00773808	-0.00773783	-0.00773783	-0.00675521	-0.0027208	-0.0027208	-0.0071316	-0.00760269	-0.00773808	-0.00773783	-0.00773783	-0.00675521	-0.0027208	-0.0027208	-0.0071316	-0.00760269	-0.00773808	-0.00773783	-0.00773783	-0.00675521	-0.0027208	-0.0027208	-0.0071316	-0.00760269	-0.00773808	-0.00773783	-0.00773783	-0.00675521	-0.0027208	-0.0027208	-0.0071316	-0.00760269	-0.00773808	-0.00773783	-0.00773783	-0.00675521	-0.0027208	-0.0027208	-0.0071316	-0.00760269	-0.00773808	-0.00773783	-0.00773783	-0.00675521	-0.0027208	-0.0027208	-0.0071316	-0.00760269	-0.00773808	-0.00773783	-0.00773783	-0.00675521	-0.0027208	-0.0027208	-0.0071316	-0.00760269	-0.00773808	-0.00773783	-0.00773783	-0.00675521	-0.0027208	-0.0027208	-0.0071316	-0.00760269	-0.00773808	-0.00773783	-0.00773783	-0.00675521	-0.0027208	-0.0027208	-0.0071316	-0.00760269	-0.00773808	-0.00773783	-0.00773783	-0.00675521	-0.0027208	-0.0027208	-0.0071316	-0.00760269	-0.00773808	-0.00773783	-0.00773783	-0.00675521	-0.0027208	-0.0027208	-0.0071316	-0.00760269	-0.00773808	-0.00773783	-0.00773783	-0.00675521	-0.0027208	-0.0027208	-0.0071316	-0.00760269	-0.00773808	-0.00773783	-0.00773783	-0.00675521	-0.0027208	-0.0027208	-0.0071316	-0.00760269	-0.00773808	-0.00773783	-0.00773783	0	0	0	0	0	0	0	0	0.00950089	0.00950089	0.00950089	0.00950089	0.00950089	0.00950089	0.00950089	0.00950089	0.0101182	0.0101182	0.0101182	0.0101182	0.0101182	0.0101182	0.0101182	0.0101182	0.0101597	0.0101597	0.0101597	0.0101597	0.0101597	0.0101597	0.0101597	0.0101597	0.00704111	0.00704111	0.00704111	0.00704111	0.00704111	0.00704111	0.00704111	0.00704111	0.00689692	0.00689692	0.00689692	0.00689692	0.00689692	0.00689692	0.00689692	0.00689692	0.00689032	0.00689032	0.00689032	0.00689032	0.00689032	0.00689032	0.00689032	0.00689032	0.00689002	0.00689002	0.00689002	0.00689002	0.00689002	0.00689002	0.00689002	0.00689002	0.00689001	0.00689001	0.00689001	0.00689001	0.00689001	0.00689001	0.00689001	0.00689001	0.00689001	0.00689001	0.00689001	0.00689001	0.00689001	0.00689001	0.00689001	0.00689001	0.0137107	0.31775	0.31775	0.0084789	0.00994469	0.00827932	0.00828729	0.00828729	0.0143432	1.24236	1.24236	0.00856868	0.010148	0.00835593	0.00836442	0.00836442	0.0144033	2.14092	2.14092	0.00857378	0.0101617	0.00836018	0.0083687	0.0083687	0.0144091	2.14422	2.14422	0.00857408	0.0101626	0.00836041	0.00836894	0.00836894	0.0144096	2.14422	2.14422	0.00857409	0.0101627	0.00836043	0.00836895	0.00836895	0.00870133	2.14386	2.14386	0.00837112	0.00845976	0.00835926	0.00835974	0.00835974	0.00837818	2.14386	2.14386	0.00835986	0.00836477	0.0083592	0.00835923	0.00835923	0.00836025	2.14386	2.14386	0.00835924	0.0083595	0.0083592	0.0083592	0.0083592	0.00139416	2.14386	2.14386	0.0083592	0.00835922	0.0083592	0.0083592	0.00751925	0.00133103	2.14202	2.14012	0.0101648	0.00751925	0.0118559	0.0116228	0.0114344	0.00419012	2.14199	2.14002	0.0102871	0.00747747	0.0121335	0.0118766	0.0117346	0.00427047	2.14199	2.14002	0.00444697	0.0074754	0.0121559	0.0118966	0.011758	0.00427275	2.14199	2.14002	0.00427776	0.00747529	0.0121577	0.0118982	0.0117598	0.000329248	2.14199	2.14002	0.00427296	0.00747529	0.0121578	0.0118983	0.0118874	0.000786438	1.72644	1.72201	0.00427282	0.00831035	0.0123652	0.0123203	0.0125431	0.0102109	0.834895	0.98144	0.00387386	0.00881074	0.0103983	0.0104788	0.0105511	0.00613389	0.00361277	0.0130064	0.0038636	0.00884002	0.0102637	0.0103518	0.0104127	0.00597013	1.43056e-05	2.07612e-05	0.00588083	0.00884173	0.0102545	0.0103431	0.0104032	0.00596364	1.3967e-05	1.90421e-05	0.0059601	0.00884184	0.0102539	0.0103425	0.0104026	0.0213477	1.3967e-05	1.90419e-05	0.00596324	0.00884184	0.0102539	0.0103424	0.0103465	0.0236242	0.000212599	0.000212606	0.00596336	0.008386	0.0101674	0.0101636	0.0103427	0.00670494	0.00021288	0.00021288	0.00596337	0.00836069	0.0101616	0.0101516	0.0101636	0.0059928	0.000212881	0.000212881	0.00596337	0.00835928	0.0101612	0.0101508	0.0101516	0.00596453	0.000212881	0.000212881	0.00596337	0.0083592	0.0101612	0.0101507	0.0101508	0.00596342	0.000212881	0.000212881	0.00596337	0.0083592	0.0101612	0.0101507	0.0101507	0.00596337	0.000212881	0.000212881	0.00596337	0.0083592	0.0101612	0.0101507	0.0101507	0.00596337	0.000212881	0.000212881	0.00596337	0.0083592	0.0101612	0.0101507	0.0101507	0.00596337	0.000212881	0.000212881	0.00596337	0.0083592	0.0101612	0.0101507	0.0101507	0.00596337	0.000212881	0.000212881	0.00596337	0.0083592	0.0101612	0.0101507	0.0101507	0.00596337	0.000212881	0.000212881	0.00596337	0.0083592	0.0101612	0.0101507	0.0101507	0.00596337	0.000212881	0.000212881	0.00596337	0.0083592	0.0101612	0.0101507	0.0101507	0.00596337	0.000212881	0.000212881	0.00596337	0.0083592	0.0101612	0.0101507	0.0101507	0.00596337	0.000212881	0.000212881	0.00596337	0.0083592	0.0101612	0.0101507	0.0101507	0.00596337	0.000212881	0.000212881	0.00596337	0.0083592	0.0101612	0.0101507	0.0101507	0.00596337	0.000212881	0.000212881	0.00596337	0.0083592	0.0101612	0.0101507	0.0101507	0.00596337	0.000212881	0.000212881	0.00596337	0.0083592	0.0101612	0.0101507	0.0101507	0.00596337	0.000212881	0.000212881	0.00596337	0.0083592	0.0101612	0.0101507	0.0101507	0.00596337	0.000212881	0.000212881	0.00596337	0.0083592	0.0101612	0.0101507	0.0101507	0.00596337	0.000212881	0.000212881	0.00596337	0.0083592	0.0101612	0.0101507	0.0101507	0.00596337	0.000212881	0.000212881	0.00596337	0.0083592	0.0101612	0.0101507	0.0101507	0	0	0	0	0	0	0	0	0.0238491	0.0238491	0.0238491	0.0238491	0.0238491	0.0238491	0.0238491	0.0238491	0.0279308	0.0279308	0.0279308	0.0279308	0.0279308	0.0279308	0.0279308	0.0279308	0.028696	0.028696	0.028696	0.028696	0.028696	0.028696	0.028696	0.028696	0.00333292	0.00333292	0.00333292	0.00333292	0.00333292	0.00333292	0.00333292	0.00333292	0.00281544	0.00281544	0.00281544	0.00281544	0.00281544	0.00281544	0.00281544	0.00281544	0.00280577	0.00280577	0.00280577	0.00280577	0.00280577	0.00280577	0.00280577	0.00280577	0.00280559	0.00280559	0.00280559	0.00280559	0.00280559	0.00280559	0.00280559	0.00280559	0.00280559	0.00280559	0.00280559	0.00280559	0.00280559	0.00280559	0.00280559	0.00280559	0.00280559	0.00280559	0.00280559	0.00280559	0.00280559	0.00280559	0.00280559	0.00280559	0.0242966	4.47355	4.47355	0.00953194	0.0242966	0.00828421	0.0084196	0.0084196	0.0280137	5.38242	5.38242	0.00996759	0.0280137	0.00859141	0.00873966	0.00873966	0.0287117	5.38242	5.38242	0.00999649	0.0287117	0.00860896	0.00875827	0.00875827	0.0288447	5.38242	5.38242	0.00999841	0.0288447	0.00860996	0.00875936	0.00875936	0.0288701	5.38242	5.38242	0.00999853	0.0288701	0.00861002	0.00875942	0.00875942	0.00982729	5.38242	5.38242	0.00866909	0.00982729	0.00858947	0.008598	0.008598	0.00865923	5.38242	5.38242	0.00859284	0.00865923	0.00858829	0.00858878	0.00858878	0.00859227	5.38242	5.38242	0.00858849	0.00859227	0.00858823	0.00858825	0.00858825	3.71201e-05	5.38242	5.38242	0.00858823	0.00858846	0.00858822	0.00858822	0.00462421	3.50653e-05	5.38242	5.38242	0.0269907	0.00462421	0.0622466	0.0512519	0.0449369	0.00197026	5.38242	5.38242	0.0304879	0.00450389	0.0885279	0.0678712	0.0586171	0.00199579	5.38242	5.38242	0.00241279	0.00450029	0.105121	0.0756986	0.0641386	0.00199613	5.38242	5.38242	0.00200167	0.00450018	0.11713	0.0796872	0.0665101	3.55256e-05	5.38242	5.38242	0.00199621	0.00450018	0.126648	0.0817987	0.0750255	0.000533742	5.38242	5.38242	0.00199613	0.00835803	0.158519	0.114802	0.107583	0.121314	5.38242	5.38242	0.00112424	0.0116837	0.0736089	0.0589252	0.0592231	0.0367353	5.38242	5.38242	0.00111774	0.0119446	0.042077	0.0407618	0.0430536	0.0209828	5.38242	5.38242	0.00402792	0.0119654	0.0341614	0.0361511	0.038692	0.0189014	5.38242	5.38242	0.00410665	0.011967	0.0324187	0.0350656	0.0375926	0.13669	5.38242	5.38242	0.0041088	0.0119671	0.032047	0.0348148	0.0354014	0.290606	5.38242	5.38242	0.00410886	0.00878325	0.0294186	0.0294826	0.0348922	0.055634	5.38242	5.38242	0.00410886	0.00859936	0.0289111	0.02846	0.0294977	0.0117395	5.38242	5.38242	0.00410886	0.00858886	0.0288141	0.0282679	0.0284629	0.00876997	5.38242	5.38242	0.00410886	0.00858826	0.0287956	0.028232	0.0282685	0.0085986	5.38242	5.38242	0.00410886	0.00858822	0.0287921	0.0282253	0.0282321	0.00858882	5.38242	5.38242	0.00410886	0.00858822	0.0287914	0.0282241	0.0282253	0.00858826	5.38242	5.38242	0.00410886	0.00858822	0.0287913	0.0282238	0.0282241	0.00858822	5.38242	5.38242	0.00410886	0.00858822	0.0287913	0.0282238	0.0282238	0.00858822	5.38242	5.38242	0.00410886	0.00858822	0.0287913	0.0282238	0.0282238	0.00858822	5.38242	5.38242	0.00410886	0.00858822	0.0287913	0.0282238	0.0282238	0.00858822	5.38242	5.38242	0.00410886	0.00858822	0.0287913	0.0282238	0.0282238	0.00858822	5.38242	5.38242	0.00410886	0.00858822	0.0287913	0.0282238	0.0282238	0.00858822	5.38242	5.38242	0.00410886	0.00858822	0.0287913	0.0282238	0.0282238	0.00858822	5.38242	5.38242	0.00410886	0.00858822	0.0287913	0.0282238	0.0282238	0.00858822	5.38242	5.38242	0.00410886	0.00858822	0.0287913	0.0282238	0.0282238	0.00858822	5.38242	5.38242	0.00410886	0.00858822	0.0287913	0.0282238	0.0282238	0.00858822	5.38242	5.38242	0.00410886	0.00858822	0.0287913	0.0282238	0.0282238	0.00858822	5.38242	5.38242	0.00410886	0.00858822	0.0287913	0.0282238	0.0282238	0.00858822	5.38242	5.38242	0.00410886	0.00858822	0.0287913	0.0282238	0.0282238	0.00858822	5.38242	5.38242	0.00410886	0.00858822	0.0287913	0.0282238	0.0282238	0	0	0	0	0	0	0	0	0.0508973	0.0508973	0.0508973	0.0508973	0.0508973	0.0508973	0.0508973	0.0508973	0.071294	0.071294	0.071294	0.071294	0.071294	0.071294	0.071294	0.071294	0.0815875	0.0815875	0.0815875	0.0815875	0.0815875	0.0815875	0.0815875	0.0815875	4.36734e-05	4.36734e-05	4.36734e-05	4.36734e-05	4.36734e-05	4.36734e-05	4.36734e-05	4.36734e-05	2.538e-05	2.538e-05	2.538e-05	2.538e-05	2.538e-05	2.538e-05	2.538e-05	2.538e-05	2.53769e-05	2.53769e-05	2.53769e-05	2.53769e-05	2.53769e-05	2.53769e-05	2.53769e-05	2.53769e-05	2.53769e-05	2.53769e-05	2.53769e-05	2.53769e-05	2.53769e-05	2.53769e-05	2.53769e-05	2.53769e-05	2.53769e-05	2.53769e-05	2.53769e-05	2.53769e-05	2.53769e-05	2.53769e-05	2.53769e-05	2.53769e-05	2.53769e-05	2.53769e-05	2.53769e-05	2.53769e-05	2.53769e-05	2.53769e-05	2.53769e-05	2.53769e-05	0.0045774	8.72032	8.72032	0.00189116	0.0509059	0.00116673	0.00136935	0.00136935	0.00471815	11.4868	11.4868	0.00191478	0.071298	0.00117562	0.00138165	0.00138165	0.00472257	11.4868	11.4868	0.00191508	0.0815897	0.0011757	0.00138176	0.00138176	0.00472271	11.4868	11.4868	0.00191509	0.0873309	0.0011757	0.00138176	0.00138176	0.00472272	11.4868	11.4868	0.00191509	0.0907059	0.0011757	0.00138176	0.00138176	0.00117518	11.4868	11.4868	0.00115342	0.0020827	0.00114776	0.00114933	0.00114933	0.00114775	11.4868	11.4868	0.00114759	0.00115471	0.00114754	0.00114756	0.00114756	0.00114754	11.4868	11.4868	0.00114754	0.0011476	0.00114754	0.00114754	0.00114754	2.25726e-07	11.4868	11.4868	0.00114754	0.00114754	0.00114754	0.00114754	0.000131014	2.24008e-07	11.4868	11.4868	0.0641485	0.000131014	0.781633	0.259937	0.140392	0.00113881	11.4868	11.4868	0.0972854	0.00013013	10.6763	1.31819	0.350502	0.00114748	11.4868	11.4868	0.00217593	0.000130129	11.4868	11.41	1.29849	0.00114754	11.4868	11.4868	0.00115542	0.000130129	11.4868	11.4868	11.3253	0.000131014	11.4868	11.4868	0.0011476	0.000130129	11.4868	11.4868	11.4868	0.00927144	11.4868	11.4868	0.00114754	0.0011398	11.4868	11.4868	11.4868	5.55848	11.4868	11.4868	0.000153075	0.00339552	11.4868	11.4868	11.4868	11.4868	11.4868	11.4868	0.000152065	0.00344687	11.4868	11.4868	11.4868	11.4868	11.4868	11.4868	0.00113996	0.00344805	11.4868	11.4868	11.4868	11.4868	11.4868	11.4868	0.00114748	0.00344808	11.4868	11.4868	11.4868	11.4868	11.4868	11.4868	0.00114754	0.00344808	11.4868	11.4868	11.4868	11.4868	11.4868	11.4868	0.00114754	0.00116525	11.4868	11.4868	11.4868	11.4868	11.4868	11.4868	0.00114754	0.00114768	11.4868	11.4868	11.4868	11.4868	11.4868	11.4868	0.00114754	0.00114754	11.4868	11.4868	11.4868	11.4868	11.4868	11.4868	0.00114754	0.00114754	11.4868	11.4868	11.4868	11.4868	11.4868	11.4868	0.00114754	0.00114754	11.4868	11.4868	11.4868	11.4868	11.4868	11.4868	0.00114754	0.00114754	11.4868	11.4868	11.4868	11.4868	11.4868	11.4868	0.00114754	0.00114754	11.4868	11.4868	11.4868	11.4868	11.4868	11.4868	0.00114754	0.00114754	11.4868	11.4868	11.4868	11.4868	11.4868	11.4868	0.00114754	0.00114754	11.4868	11.4868	11.4868	11.4868	11.4868	11.4868	0.00114754	0.00114754	11.4868	11.4868	11.4868	11.4868	11.4868	11.4868	0.00114754	0.00114754	11.4868	11.4868	11.4868	11.4868	11.4868	11.4868	0.00114754	0.00114754	11.4868	11.4868	11.4868	11.4868	11.4868	11.4868	0.00114754	0.00114754	11.4868	11.4868	11.4868	11.4868	11.4868	11.4868	0.00114754	0.00114754	11.4868	11.4868	11.4868	11.4868	11.4868	11.4868	0.00114754	0.00114754	11.4868	11.4868	11.4868	11.4868	11.4868	11.4868	0.00114754	0.00114754	11.4868	11.4868	11.4868	11.4868	11.4868	11.4868	0.00114754	0.00114754	11.4868	11.4868	11.4868	11.4868	11.4868	11.4868	0.00114754	0.00114754	11.4868	11.4868	11.4868	11.4868	11.4868	11.4868	0.00114754	0.00114754	11.4868	11.4868	11.4868	11.4868	11.4868	11.4868	0.00114754	0.00114754	11.4868	11.4868	11.4868	0	0	0	0	0	0	0	0	0.0235869	0.0235869	0.0235869	0.0235869	0.0235869	0.0235869	0.0235869	0.0235869	0.0275759	0.0275759	0.0275759	0.0275759	0.0275759	0.0275759	0.0275759	0.0275759	0.0283139	0.0283139	0.0283139	0.0283139	0.0283139	0.0283139	0.0283139	0.0283139	2.7923e-09	2.7923e-09	2.7923e-09	2.7923e-09	2.7923e-09	2.7923e-09	2.7923e-09	2.7923e-09	2.31266e-09	2.31266e-09	2.31266e-09	2.31266e-09	2.31266e-09	2.31266e-09	2.31266e-09	2.31266e-09	2.31266e-09	2.31266e-09	2.31266e-09	2.31266e-09	2.31266e-09	2.31266e-09	2.31266e-09	2.31266e-09	2.31266e-09	2.31266e-09	2.31266e-09	2.31266e-09	2.31266e-09	2.31266e-09	2.31266e-09	2.31266e-09	2.31266e-09	2.31266e-09	2.31266e-09	2.31266e-09	2.31266e-09	2.31266e-09	2.31266e-09	2.31266e-09	2.31266e-09	2.31266e-09	2.31266e-09	2.31266e-09	2.31266e-09	2.31266e-09	2.31266e-09	2.31266e-09	2.18265e-05	0.0235869	0.0235869	2.18265e-05	0.0235869	8.53938e-06	2.18265e-05	2.18265e-05	2.18297e-05	0.0275759	0.0275759	2.18297e-05	0.0275759	8.53986e-06	2.18297e-05	2.18297e-05	2.18297e-05	0.0283139	0.0283139	2.18297e-05	0.0283139	8.53986e-06	2.18297e-05	2.18297e-05	2.18297e-05	0.0284526	0.0284526	2.18297e-05	0.0284526	8.53986e-06	2.18297e-05	2.18297e-05	2.18297e-05	0.0284787	0.0284787	2.18297e-05	0.0284787	8.53986e-06	2.18297e-05	2.18297e-05	7.40319e-06	8.94708e-06	8.94708e-06	7.40319e-06	8.94708e-06	7.40253e-06	7.40319e-06	7.40319e-06	7.40247e-06	7.40255e-06	7.40255e-06	7.40247e-06	7.40255e-06	7.40247e-06	7.40247e-06	7.40247e-06	7.40247e-06	7.40247e-06	7.40247e-06	7.40247e-06	7.40247e-06	7.40247e-06	7.40247e-06	7.40247e-06	7.5059e-08	7.40247e-06	7.40247e-06	7.40247e-06	7.40247e-06	7.40247e-06	7.40247e-06	7.5059e-08	7.50553e-08	7.5059e-08	2.07349e-10	0.0373722	7.5059e-08	1.51388	0.0373722	0.00429285	0.00429285	7.50553e-08	2.07339e-10	0.0478302	7.50553e-08	5.32269	0.0478302	0.00441718	0.00441718	7.50553e-08	2.07339e-10	0.00590041	7.50553e-08	5.32326	0.0512452	0.00442084	0.00442084	7.50553e-08	2.07339e-10	0.00446466	7.50553e-08	5.32326	0.0524118	0.00442095	0.0384783	7.50553e-08	2.07339e-10	0.00442223	7.50553e-08	5.32326	0.0528163	0.0384783	0.44269	7.40211e-06	7.40211e-06	0.00442098	7.40211e-06	5.32326	3.72399	0.44269	5.30613	7.35121e-05	0.0013983	6.20521e-05	7.35121e-05	5.32326	5.32326	3.00373	5.32326	7.35445e-05	0.00141131	6.02775e-05	7.35445e-05	5.32326	5.32326	5.32326	5.32326	7.35445e-05	0.00141143	0.000178396	7.35445e-05	5.32326	5.32326	5.32326	5.32326	7.35445e-05	0.00141143	0.000178537	7.35445e-05	5.32326	5.32326	5.32326	5.32326	7.35445e-05	0.00141143	0.000178537	7.35445e-05	5.32326	5.32326	5.32326	5.32326	7.40572e-06	7.47198e-06	0.000178537	7.40572e-06	5.32326	5.32326	5.32326	5.32326	7.40247e-06	7.40248e-06	0.000178537	7.40247e-06	5.32326	5.32326	5.32326	5.32326	7.40247e-06	7.40247e-06	0.000178537	7.40247e-06	5.32326	5.32326	5.32326	5.32326	7.40247e-06	7.40247e-06	0.000178537	7.40247e-06	5.32326	5.32326	5.32326	5.32326	7.40247e-06	7.40247e-06	0.000178537	7.40247e-06	5.32326	5.32326	5.32326	5.32326	7.40247e-06	7.40247e-06	0.000178537	7.40247e-06	5.32326	5.32326	5.32326	5.32326	7.40247e-06	7.40247e-06	0.000178537	7.40247e-06	5.32326	5.32326	5.32326	5.32326	7.40247e-06	7.40247e-06	0.000178537	7.40247e-06	5.32326	5.32326	5.32326	5.32326	7.40247e-06	7.40247e-06	0.000178537	7.40247e-06	5.32326	5.32326	5.32326	5.32326	7.40247e-06	7.40247e-06	0.000178537	7.40247e-06	5.32326	5.32326	5.32326	5.32326	7.40247e-06	7.40247e-06	0.000178537	7.40247e-06	5.32326	5.32326	5.32326	5.32326	7.40247e-06	7.40247e-06	0.000178537	7.40247e-06	5.32326	5.32326	5.32326	5.32326	7.40247e-06	7.40247e-06	0.000178537	7.40247e-06	5.32326	5.32326	5.32326	5.32326	7.40247e-06	7.40247e-06	0.000178537	7.40247e-06	5.32326	5.32326	5.32326	5.32326	7.40247e-06	7.40247e-06	0.000178537	7.40247e-06	5.32326	5.32326	5.32326	5.32326	7.40247e-06	7.40247e-06	0.000178537	7.40247e-06	5.32326	5.32326	5.32326	5.32326	7.40247e-06	7.40247e-06	0.000178537	7.40247e-06	5.32326	5.32326	5.32326	5.32326	7.40247e-06	7.40247e-06	0.000178537	7.40247e-06	5.32326	5.32326	5.32326	5.32326	7.40247e-06	7.40247e-06	0.000178537	7.40247e-06	5.32326	5.32326	5.32326	5.32326	7.40247e-06	7.40247e-06	0.000178537	7.40247e-06	5.32326	5.32326	5.32326	0	0	0	0	0	0	0	0	-0.0176924	-0.0176924	-0.0176924	-0.0176924	-0.0176924	-0.0176924	-0.0176924	-0.0176924	-0.0157346	-0.0157346	-0.0157346	-0.0157346	-0.0157346	-0.0157346	-0.0157346	-0.0157346	-0.0159401	-0.0159401	-0.0159401	-0.0159401	-0.0159401	-0.0159401	-0.0159401	-0.0159401	-1.58187e-11	-1.58187e-11	-1.58187e-11	-1.58187e-11	-1.58187e-11	-1.58187e-11	-1.58187e-11	-1.58187e-11	-1.75894e-11	-1.75894e-11	-1.75894e-11	-1.75894e-11	-1.75894e-11	-1.75894e-11	-1.75894e-11	-1.75894e-11	-1.75894e-11	-1.75894e-11	-1.75894e-11	-1.75894e-11	-1.75894e-11	-1.75894e-11	-1.75894e-11	-1.75894e-11	-1.75894e-11	-1.75894e-11	-1.75894e-11	-1.75894e-11	-1.75894e-11	-1.75894e-11	-1.75894e-11	-1.75894e-11	-1.75894e-11	-1.75894e-11	-1.75894e-11	-1.75894e-11	-1.75894e-11	-1.75894e-11	-1.75894e-11	-1.75894e-11	-1.75894e-11	-1.75894e-11	-1.75894e-11	-1.75894e-11	-1.75894e-11	-1.75894e-11	-1.75894e-11	-1.75894e-11	-9.28352e-07	-2.50962e-05	-2.50962e-05	-2.24754e-06	-0.0176924	-9.28352e-07	-2.50962e-05	-2.50962e-05	-9.28347e-07	-2.50921e-05	-2.50921e-05	-2.2475e-06	-0.0157346	-9.28347e-07	-2.50921e-05	-2.50921e-05	-9.28347e-07	-2.50921e-05	-2.50921e-05	-2.2475e-06	-0.0159401	-9.28347e-07	-2.50921e-05	-2.50921e-05	-9.28347e-07	-2.50921e-05	-2.50921e-05	-2.2475e-06	-0.0159184	-9.28347e-07	-2.50921e-05	-2.50921e-05	-9.28347e-07	-2.50921e-05	-2.50921e-05	-2.2475e-06	-0.0159207	-9.28347e-07	-2.50921e-05	-2.50921e-05	-5.59088e-07	-5.58998e-07	-5.58998e-07	-5.59083e-07	-5.02875e-07	-5.59088e-07	-5.58998e-07	-5.58998e-07	-5.5909e-07	-5.5909e-07	-5.5909e-07	-5.5909e-07	-5.5909e-07	-5.5909e-07	-5.5909e-07	-5.5909e-07	-5.5909e-07	-5.5909e-07	-5.5909e-07	-5.5909e-07	-5.5909e-07	-5.5909e-07	-5.5909e-07	-5.5909e-07	-5.51379e-05	-5.5909e-07	-5.5909e-07	-5.5909e-07	-5.5909e-07	-5.5909e-07	-5.5909e-07	-1.54447e-09	-5.51178e-05	-5.51379e-05	-5.5909e-07	-0.0317489	-1.54447e-09	-0.26195	-5.51379e-05	-5.59091e-07	-0.261861	-5.51178e-05	-5.5909e-07	-0.0257401	-1.54448e-09	-0.0484335	-5.51178e-05	-5.5909e-07	-0.0484618	-5.51179e-05	-5.5909e-07	-0.223008	-1.54448e-09	-0.193255	-5.51179e-05	-5.5909e-07	-0.193221	-5.51179e-05	-5.5909e-07	-0.0625408	-1.54448e-09	-0.0759773	-5.51179e-05	-5.5909e-07	-2.08293	-5.51179e-05	-5.5909e-07	-0.176701	-1.54448e-09	-0.162197	-5.51179e-05	-5.51379e-05	-1.51073e-06	-0.261861	-0.26195	-0.0846405	-5.59091e-07	-3.77628	-0.261861	-0.00104842	-3.34542	-0.00493377	-0.0484335	-0.000666931	-1.06373e-05	-3.507e-12	-0.00493377	-0.260248	-6.17278e-11	-0.0271318	-0.193255	-0.00116621	-1.06366e-05	-0.269775	-0.0271318	-0.0489786	-0.269775	-0.0234268	-0.0759773	-0.0003928	-1.06366e-05	-0.0474598	-0.0234268	-0.192589	-0.0474598	-0.0240082	-0.162197	-0.000394827	-1.06366e-05	-0.200367	-0.0240082	-0.0763085	-0.0279404	-0.023916	-0.0930192	-0.000394822	-1.06366e-05	-0.074808	-0.023916	-0.0169148	-0.0317862	-0.000337608	-0.000213139	-0.000394822	-5.59053e-07	-0.00649415	-0.000337608	-0.0250651	-0.00864283	-0.000394973	-0.0003953	-0.000394822	-5.5909e-07	-0.0102234	-0.000394973	-0.000335036	-0.0100786	-0.000394822	-0.000394821	-0.000394822	-5.5909e-07	-0.00997342	-0.000394822	-0.000394979	-0.00998301	-0.000394822	-0.000394822	-0.000394822	-5.5909e-07	-0.00998999	-0.000394822	-0.000394822	-0.00998935	-0.000394822	-0.000394822	-0.000394822	-5.5909e-07	-0.00998889	-0.000394822	-0.000394822	-0.00998893	-0.000394822	-0.000394822	-0.000394822	-5.5909e-07	-0.00998896	-0.000394822	-0.000394822	-0.00998896	-0.000394822	-0.000394822	-0.000394822	-5.5909e-07	-0.00998896	-0.000394822	-0.000394822	-0.00998896	-0.000394822	-0.000394822	-0.000394822	-5.5909e-07	-0.00998896	-0.000394822	-0.000394822	-0.00998896	-0.000394822	-0.000394822	-0.000394822	-5.5909e-07	-0.00998896	-0.000394822	-0.000394822	-0.00998896	-0.000394822	-0.000394822	-0.000394822	-5.5909e-07	-0.00998896	-0.000394822	-0.000394822	-0.00998896	-0.000394822	-0.000394822	-0.000394822	-5.5909e-07	-0.00998896	-0.000394822	-0.000394822	-0.00998896	-0.000394822	-0.000394822	-0.000394822	-5.5909e-07	-0.00998896	-0.000394822	-0.000394822	-0.00998896	-0.000394822	-0.000394822	-0.000394822	-5.5909e-07	-0.00998896	-0.000394822	-0.000394822	-0.00998896	-0.000394822	-0.000394822	-0.000394822	-5.5909e-07	-0.00998896	-0.000394822	-0.000394822	-0.00998896	-0.000394822	-0.000394822	-0.000394822	-5.5909e-07	-0.00998896	-0.000394822	-0.000394822	-0.00998896	-0.000394822	-0.000394822	-0.000394822	-5.5909e-07	-0.00998896	-0.000394822	-0.000394822	-0.00998896	-0.000394822	-0.000394822	-0.000394822	-5.5909e-07	-0.00998896	-0.000394822	-0.000394822	-0.00998896	-0.000394822	-0.000394822	-0.000394822	-5.5909e-07	-0.00998896	-0.000394822	-0.000394822	-0.00998896	-0.000394822	-0.000394822	-0.000394822	-5.5909e-07	-0.00998896	-0.000394822	-0.000394822	-0.00998896	-0.000394822	-0.000394822	-0.000394822	-5.5909e-07	-0.00998896	-0.000394822	-0.000394822	0	0	0	0	0	0	0	0	0.0365574	0.0365574	0.0365574	0.0365574	0.0365574	0.0365574	0.0365574	0.0365574	0.0465721	0.0465721	0.0465721	0.0465721	0.0465721	0.0465721	0.0465721	0.0465721	0.049763	0.049763	0.049763	0.049763	0.049763	0.049763	0.049763	0.049763	4.99196e-09	4.99196e-09	4.99196e-09	4.99196e-09	4.99196e-09	4.99196e-09	4.99196e-09	4.99196e-09	3.58439e-09	3.58439e-09	3.58439e-09	3.58439e-09	3.58439e-09	3.58439e-09	3.58439e-09	3.58439e-09	3.58439e-09	3.58439e-09	3.58439e-09	3.58439e-09	3.58439e-09	3.58439e-09	3.58439e-09	3.58439e-09	3.58439e-09	3.58439e-09	3.58439e-09	3.58439e-09	3.58439e-09	3.58439e-09	3.58439e-09	3.58439e-09	3.58439e-09	3.58439e-09	3.58439e-09	3.58439e-09	3.58439e-09	3.58439e-09	3.58439e-09	3.58439e-09	3.58439e-09	3.58439e-09	3.58439e-09	3.58439e-09	3.58439e-09	3.58439e-09	3.58439e-09	3.58439e-09	1.32352e-05	3.3829e-05	3.3829e-05	3.3829e-05	0.0365574	3.3829e-05	0.0365574	0.0365574	1.32364e-05	3.38366e-05	3.38366e-05	3.38366e-05	0.0465721	3.38366e-05	0.0465721	0.0465721	1.32364e-05	3.38366e-05	3.38366e-05	3.38366e-05	0.049763	3.38366e-05	0.049763	0.049763	1.32364e-05	3.38366e-05	3.38366e-05	3.38366e-05	0.0508247	3.38366e-05	0.0508247	0.0508247	1.32364e-05	3.38366e-05	3.38366e-05	3.38366e-05	0.0511829	3.38366e-05	0.0511829	0.0511829	1.14736e-05	1.14751e-05	1.14751e-05	1.14751e-05	1.61294e-05	1.14751e-05	1.61294e-05	1.61294e-05	1.14734e-05	1.14734e-05	1.14734e-05	1.14734e-05	1.14738e-05	1.14734e-05	1.14738e-05	1.14738e-05	1.14734e-05	1.14734e-05	1.14734e-05	1.14734e-05	1.14734e-05	1.14734e-05	1.14734e-05	1.14734e-05	0.0579247	1.14734e-05	1.14734e-05	1.14734e-05	1.14734e-05	1.14734e-05	1.14734e-05	1.16337e-07	0.0848883	0.0579247	0.00665401	0.0579247	1.16337e-07	0.00665401	1.16337e-07	3.21355e-10	3.39503	0.0848883	0.00695456	0.0848883	1.16328e-07	0.00695456	1.16328e-07	3.21355e-10	8.25052	0.101372	0.00696847	3.39503	1.16328e-07	0.00696847	1.16328e-07	3.21355e-10	8.25052	0.112966	0.00696912	8.25052	1.16328e-07	0.00696912	1.16328e-07	3.21355e-10	8.25052	0.121895	0.00696915	8.25052	1.16328e-07	0.00696915	1.16328e-07	1.16328e-07	8.25052	6.49056	5.21293	8.25052	1.14725e-05	5.21293	1.14725e-05	1.15524e-06	8.25052	8.25052	8.25052	8.25052	0.00011394	8.25052	0.00011394	0.00216714	8.25052	8.25052	8.25052	8.25052	0.000114017	8.25052	0.000114017	0.00219861	8.25052	8.25052	8.25052	8.25052	0.000114017	8.25052	0.000114017	0.00219907	8.25052	8.25052	8.25052	8.25052	0.000114017	8.25052	0.000114017	0.00219907	8.25052	8.25052	8.25052	8.25052	0.000114017	8.25052	0.000114017	0.000115611	8.25052	8.25052	8.25052	8.25052	1.14812e-05	8.25052	1.14812e-05	0.000114019	8.25052	8.25052	8.25052	8.25052	1.14734e-05	8.25052	1.14734e-05	1.14812e-05	8.25052	8.25052	8.25052	8.25052	1.14734e-05	8.25052	1.14734e-05	1.14734e-05	8.25052	8.25052	8.25052	8.25052	1.14734e-05	8.25052	1.14734e-05	1.14734e-05	8.25052	8.25052	8.25052	8.25052	1.14734e-05	8.25052	1.14734e-05	1.14734e-05	8.25052	8.25052	8.25052	8.25052	1.14734e-05	8.25052	1.14734e-05	1.14734e-05	8.25052	8.25052	8.25052	8.25052	1.14734e-05	8.25052	1.14734e-05	1.14734e-05	8.25052	8.25052	8.25052	8.25052	1.14734e-05	8.25052	1.14734e-05	1.14734e-05	8.25052	8.25052	8.25052	8.25052	1.14734e-05	8.25052	1.14734e-05	1.14734e-05	8.25052	8.25052	8.25052	8.25052	1.14734e-05	8.25052	1.14734e-05	1.14734e-05	8.25052	8.25052	8.25052	8.25052	1.14734e-05	8.25052	1.14734e-05	1.14734e-05	8.25052	8.25052	8.25052	8.25052	1.14734e-05	8.25052	1.14734e-05	1.14734e-05	8.25052	8.25052	8.25052	8.25052	1.14734e-05	8.25052	1.14734e-05	1.14734e-05	8.25052	8.25052	8.25052	8.25052	1.14734e-05	8.25052	1.14734e-05	1.14734e-05	8.25052	8.25052	8.25052	8.25052	1.14734e-05	8.25052	1.14734e-05	1.14734e-05	8.25052	8.25052	8.25052	8.25052	1.14734e-05	8.25052	1.14734e-05	1.14734e-05	8.25052	8.25052	8.25052	8.25052	1.14734e-05	8.25052	1.14734e-05	1.14734e-05	8.25052	8.25052	8.25052	8.25052	1.14734e-05	8.25052	1.14734e-05	1.14734e-05	8.25052	8.25052	8.25052	8.25052	1.14734e-05	8.25052	1.14734e-05	1.14734e-05	8.25052	8.25052	8.25052	8.25052	1.14734e-05	8.25052	1.14734e-05	1.14734e-05	0	0	0	0	0	0	0	0	0.0308694	0.0308694	0.0308694	0.0308694	0.0308694	0.0308694	0.0308694	0.0308694	0.0378727	0.0378727	0.0378727	0.0378727	0.0378727	0.0378727	0.0378727	0.0378727	0.0396697	0.0396697	0.0396697	0.0396697	0.0396697	0.0396697	0.0396697	0.0396697	2.00389e-05	2.00389e-05	2.00389e-05	2.00389e-05	2.00389e-05	2.00389e-05	2.00389e-05	2.00389e-05	1.53906e-05	1.53906e-05	1.53906e-05	1.53906e-05	1.53906e-05	1.53906e-05	1.53906e-05	1.53906e-05	1.53902e-05	1.53902e-05	1.53902e-05	1.53902e-05	1.53902e-05	1.53902e-05	1.53902e-05	1.53902e-05	1.53902e-05	1.53902e-05	1.53902e-05	1.53902e-05	1.53902e-05	1.53902e-05	1.53902e-05	1.53902e-05	1.53902e-05	1.53902e-05	1.53902e-05	1.53902e-05	1.53902e-05	1.53902e-05	1.53902e-05	1.53902e-05	1.53902e-05	1.53902e-05	1.53902e-05	1.53902e-05	1.53902e-05	1.53902e-05	1.53902e-05	1.53902e-05	0.000707577	0.000830457	0.000830457	0.00114692	0.0308725	0.00277602	5.28882	5.28882	0.000710845	0.000834974	0.000834974	0.00115558	0.0378735	0.00282748	6.96681	6.96681	0.00071086	0.000834999	0.000834999	0.00115565	0.0396699	0.00282845	6.96681	6.96681	0.00071086	0.000834999	0.000834999	0.00115565	0.0401443	0.00282847	6.96681	6.96681	0.00071086	0.000834999	0.000834999	0.00115565	0.0402706	0.00282847	6.96681	6.96681	0.000693968	0.000694542	0.000694542	0.000696026	0.000902995	0.000703818	6.96681	6.96681	0.00069389	0.000693893	0.000693893	0.0006939	0.000694856	0.000693936	6.96681	6.96681	0.00069389	0.00069389	0.00069389	0.00069389	0.000693894	0.00069389	6.96681	6.96681	0.157188	0.00069389	0.00069389	0.00069389	0.00069389	0.00069389	6.96681	6.96681	0.427762	0.157188	0.0854641	0.0387897	7.92206e-05	0.00069389	6.96681	6.96681	3.86947	0.427762	0.148873	0.0499051	7.88971e-05	0.00069389	6.96681	6.96681	6.96681	1.9768	0.224529	0.639145	7.8897e-05	0.00069389	6.96681	6.96681	6.96681	6.96622	0.363839	5.82505	7.8897e-05	0.00069389	6.96681	6.96681	6.96681	6.96681	0.851708	6.96681	7.8897e-05	0.00069389	6.96681	6.96681	6.96681	6.96681	6.79712	6.96681	0.000691055	0.0854641	6.96681	6.96681	6.96681	6.96681	6.96681	6.96681	0.00205325	0.148873	6.96681	6.96681	6.96681	6.96681	6.96681	6.96681	0.00207195	0.224529	6.96681	6.96681	6.96681	6.96681	6.96681	6.96681	0.00207221	0.363839	6.96681	6.96681	6.96681	6.96681	6.96681	6.96681	0.00207221	0.851708	6.96681	6.96681	6.96681	6.96681	6.96681	6.96681	0.00207221	5.44658	6.96681	6.96681	6.96681	6.96681	6.96681	6.96681	0.000700285	6.96681	6.96681	6.96681	6.96681	6.96681	6.96681	6.96681	0.000693919	6.96681	6.96681	6.96681	6.96681	6.96681	6.96681	6.96681	0.00069389	6.96681	6.96681	6.96681	6.96681	6.96681	6.96681	6.96681	0.00069389	6.96681	6.96681	6.96681	6.96681	6.96681	6.96681	6.96681	0.00069389	6.96681	6.96681	6.96681	6.96681	6.96681	6.96681	6.96681	0.00069389	6.96681	6.96681	6.96681	6.96681	6.96681	6.96681	6.96681	0.00069389	6.96681	6.96681	6.96681	6.96681	6.96681	6.96681	6.96681	0.00069389	6.96681	6.96681	6.96681	6.96681	6.96681	6.96681	6.96681	0.00069389	6.96681	6.96681	6.96681	6.96681	6.96681	6.96681	6.96681	0.00069389	6.96681	6.96681	6.96681	6.96681	6.96681	6.96681	6.96681	0.00069389	6.96681	6.96681	6.96681	6.96681	6.96681	6.96681	6.96681	0.00069389	6.96681	6.96681	6.96681	6.96681	6.96681	6.96681	6.96681	0.00069389	6.96681	6.96681	6.96681	6.96681	6.96681	6.96681	6.96681	0.00069389	6.96681	6.96681	6.96681	6.96681	6.96681	6.96681	6.96681	0.00069389	6.96681	6.96681	6.96681	6.96681	6.96681	6.96681	6.96681	0.00069389	6.96681	6.96681	6.96681	6.96681	6.96681	6.96681	6.96681	0.00069389	6.96681	6.96681	6.96681	6.96681	6.96681	6.96681	6.96681	0.00069389	6.96681	6.96681	6.96681	6.96681	6.96681	6.96681	6.96681	0.00069389	6.96681	6.96681	6.96681	6.96681	6.96681	6.96681	6.96681	0.00069389	6.96681	6.96681	6.96681	0	0	0	0	0	0	0	0	0.0163999	0.0163999	0.0163999	0.0163999	0.0163999	0.0163999	0.0163999	0.0163999	0.0182822	0.0182822	0.0182822	0.0182822	0.0182822	0.0182822	0.0182822	0.0182822	0.0185115	0.0185115	0.0185115	0.0185115	0.0185115	0.0185115	0.0185115	0.0185115	0.00214176	0.00214176	0.00214176	0.00214176	0.00214176	0.00214176	0.00214176	0.00214176	0.00192077	0.00192077	0.00192077	0.00192077	0.00192077	0.00192077	0.00192077	0.00192077	0.00191795	0.00191795	0.00191795	0.00191795	0.00191795	0.00191795	0.00191795	0.00191795	0.00191791	0.00191791	0.00191791	0.00191791	0.00191791	0.00191791	0.00191791	0.00191791	0.00191791	0.00191791	0.00191791	0.00191791	0.00191791	0.00191791	0.00191791	0.00191791	0.00191791	0.00191791	0.00191791	0.00191791	0.00191791	0.00191791	0.00191791	0.00191791	0.00566316	0.00575571	0.00575571	0.00651611	0.0166097	0.0166097	3.07317	3.07317	0.00580589	0.0059044	0.0059044	0.00671827	0.0183076	0.0183076	3.70124	3.70124	0.00581139	0.00591024	0.00591024	0.0067273	0.0185146	0.0185146	3.70124	3.70124	0.00581161	0.00591047	0.00591047	0.00672771	0.01854	0.01854	3.70124	3.70124	0.00581162	0.00591047	0.00591047	0.00672773	0.0185432	0.0185432	3.70124	3.70124	0.00579774	0.00580155	0.00580155	0.00583314	0.00630961	0.00630961	3.70124	3.70124	0.0057972	0.00579735	0.00579735	0.00579857	0.00581696	0.00581696	3.70124	3.70124	0.00579719	0.00579719	0.00579719	0.00579723	0.00579794	0.00579794	3.70124	3.70124	0.0346008	0.00579719	0.00579719	0.00579719	0.00579721	0.00579721	3.70124	3.70124	0.0418307	0.0346008	0.0311411	0.0182203	0.00312137	0.00140781	3.70123	3.70114	0.0532524	0.0418307	0.0368068	0.0197826	0.00306631	0.00136728	3.70123	3.70114	0.0573937	0.0438685	0.0382068	0.0460741	0.00306519	0.00136692	3.70123	3.70114	0.0589722	0.0444604	0.0385607	0.0547555	0.00306517	0.00136691	3.70123	3.70114	0.0693665	0.0446338	0.0386507	0.0579618	0.00306517	0.00136691	3.70123	3.70123	0.0306317	0.0619322	0.0595531	0.0591921	0.00569287	0.00562898	3.64441	3.70123	0.024011	0.0285923	0.0296705	0.0338402	0.00789336	0.0117389	3.69571	3.69996	0.0208446	0.0229371	0.0243539	0.0286261	0.00800958	0.0122245	3.69731	3.69995	0.0204122	0.0220948	0.0235125	0.0181985	0.00801576	0.012264	3.69735	3.69995	0.0203539	0.021972	0.023382	0.0169838	0.00801609	0.0122672	3.69735	3.69995	0.0188394	0.0219542	0.0233618	0.0168477	0.00801611	0.0122674	3.69735	3.69742	0.0186514	0.0186189	0.0187932	0.0168325	0.0058833	0.00605189	3.70118	3.69735	0.0185127	0.0182121	0.0182331	0.0168308	0.0058005	0.005807	3.70118	3.70118	0.0184957	0.0181631	0.0181656	0.0168306	0.00579731	0.00579756	3.70118	3.70118	0.0184936	0.0181572	0.0181575	0.0168306	0.00579719	0.0057972	3.70118	3.70118	0.0184933	0.0181565	0.0181565	0.0168306	0.00579719	0.00579719	3.70118	3.70118	0.0184933	0.0181564	0.0181564	0.0168306	0.00579719	0.00579719	3.70118	3.70118	0.0184933	0.0181564	0.0181564	0.0168306	0.00579719	0.00579719	3.70118	3.70118	0.0184933	0.0181564	0.0181564	0.0168306	0.00579719	0.00579719	3.70118	3.70118	0.0184933	0.0181564	0.0181564	0.0168306	0.00579719	0.00579719	3.70118	3.70118	0.0184933	0.0181564	0.0181564	0.0168306	0.00579719	0.00579719	3.70118	3.70118	0.0184933	0.0181564	0.0181564	0.0168306	0.00579719	0.00579719	3.70118	3.70118	0.0184933	0.0181564	0.0181564	0.0168306	0.00579719	0.00579719	3.70118	3.70118	0.0184933	0.0181564	0.0181564	0.0168306	0.00579719	0.00579719	3.70118	3.70118	0.0184933	0.0181564	0.0181564	0.0168306	0.00579719	0.00579719	3.70118	3.70118	0.0184933	0.0181564	0.0181564	0.0168306	0.00579719	0.00579719	3.70118	3.70118	0.0184933	0.0181564	0.0181564	0.0168306	0.00579719	0.00579719	3.70118	3.70118	0.0184933	0.0181564	0.0181564	0.0168306	0.00579719	0.00579719	3.70118	3.70118	0.0184933	0.0181564	0.0181564	0.0168306	0.00579719	0.00579719	3.70118	3.70118	0.0184933	0.0181564	0.0181564	0.0168306	0.00579719	0.00579719	3.70118	3.70118	0.0184933	0.0181564	0.0181564	0.0168306	0.00579719	0.00579719	3.70118	3.70118	0	0	0	0	0	0	0	0	-0.0075652	-0.0075652	-0.0075652	-0.0075652	-0.0075652	-0.0075652	-0.0075652	-0.0075652	-0.00719526	-0.00719526	-0.00719526	-0.00719526	-0.00719526	-0.00719526	-0.00719526	-0.00719526	-0.00721292	-0.00721292	-0.00721292	-0.00721292	-0.00721292	-0.00721292	-0.00721292	-0.00721292	-0.00499612	-0.00499612	-0.00499612	-0.00499612	-0.00499612	-0.00499612	-0.00499612	-0.00499612	-0.00507016	-0.00507016	-0.00507016	-0.00507016	-0.00507016	-0.00507016	-0.00507016	-0.00507016	-0.00506767	-0.00506767	-0.00506767	-0.00506767	-0.00506767	-0.00506767	-0.00506767	-0.00506767	-0.00506776	-0.00506776	-0.00506776	-0.00506776	-0.00506776	-0.00506776	-0.00506776	-0.00506776	-0.00506775	-0.00506775	-0.00506775	-0.00506775	-0.00506775	-0.00506775	-0.00506775	-0.00506775	-0.00506775	-0.00506775	-0.00506775	-0.00506775	-0.00506775	-0.00506775	-0.00506775	-0.00506775	-0.00608992	-0.00609579	-0.00609579	-0.00623677	-0.00731535	-0.010087	-0.236335	-0.236335	-0.00604877	-0.00605437	-0.00605437	-0.00618861	-0.00720718	-0.00975742	-0.0568816	-0.0568816	-0.00605043	-0.00605602	-0.00605602	-0.00619058	-0.00721235	-0.00977872	-0.174439	-0.174439	-0.00605036	-0.00605596	-0.00605596	-0.0061905	-0.0072121	-0.00977735	-0.0844471	-0.0844471	-0.00605037	-0.00605597	-0.00605597	-0.0061905	-0.00721211	-0.00977742	-0.147727	-0.147727	-0.00604952	-0.00604929	-0.00604929	-0.0060439	-0.00600309	-0.0059018	-0.00236104	-0.00236104	-0.00604956	-0.00604957	-0.00604957	-0.00604978	-0.00605142	-0.00605549	-0.00619937	-0.00619937	-0.00604956	-0.00604956	-0.00604956	-0.00604955	-0.00604948	-0.00604932	-0.00604354	-0.00604354	-0.00841261	-0.00604956	-0.00604956	-0.00604956	-0.00604956	-0.00604956	-0.0060498	-0.0054417	-0.00828196	-0.00841261	-0.0083223	-0.00735685	-0.00544148	-0.00317679	-0.00100865	-0.000545041	-0.00845548	-0.00828196	-0.00819797	-0.00729339	-0.00546348	-0.003238	-0.00104305	-0.000563093	-0.00844578	-0.00828913	-0.00820471	-0.00851103	-0.00546269	-0.00323669	-0.00104281	-0.000563025	-0.00844631	-0.00828873	-0.00820435	-0.00844266	-0.00546272	-0.00323672	-0.00104281	-0.000563025	-0.00858417	-0.00828875	-0.00820437	-0.00844649	-0.00546272	-0.00323671	-0.00104281	-0.00104614	-0.00727327	-0.00858294	-0.00858773	-0.00844627	-0.00607314	-0.00323671	-4.5027e-06	-0.00109967	-0.00734214	-0.00726469	-0.00730378	-0.00765976	-0.00637753	-0.00446709	-1.112e-05	-1.50499e-05	-0.0072662	-0.00732845	-0.00736621	-0.00769979	-0.00636466	-0.00443075	-1.11196e-05	-1.51589e-05	-0.00726985	-0.00732535	-0.00736315	-0.00712721	-0.00636522	-0.00443181	-1.11196e-05	-1.51589e-05	-0.00726967	-0.0073255	-0.00736331	-0.00715431	-0.00636519	-0.00443179	-1.11196e-05	-1.51589e-05	-0.00721101	-0.00732549	-0.0073633	-0.00715302	-0.00636519	-0.00443179	-1.11196e-05	-1.11193e-05	-0.00721383	-0.00719876	-0.00719696	-0.00715309	-0.00603691	-0.00443179	-0.000169257	-1.11196e-05	-0.00721103	-0.00720481	-0.00720489	-0.00715309	-0.00605006	-0.00443179	-0.000169079	-0.000169257	-0.00721117	-0.00720453	-0.00720453	-0.00715309	-0.00604953	-0.00443179	-0.000169079	-0.000169079	-0.00721116	-0.00720455	-0.00720455	-0.00715309	-0.00604956	-0.00443179	-0.000169079	-0.000169079	-0.00721116	-0.00720455	-0.00720455	-0.00715309	-0.00604956	-0.00443179	-0.000169079	-0.000169079	-0.00721116	-0.00720455	-0.00720455	-0.00715309	-0.00604956	-0.00443179	-0.000169079	-0.000169079	-0.00721116	-0.00720455	-0.00720455	-0.00715309	-0.00604956	-0.00443179	-0.000169079	-0.000169079	-0.00721116	-0.00720455	-0.00720455	-0.00715309	-0.00604956	-0.00443179	-0.000169079	-0.000169079	-0.00721116	-0.00720455	-0.00720455	-0.00715309	-0.00604956	-0.00443179	-0.000169079	-0.000169079	-0.00721116	-0.00720455	-0.00720455	-0.00715309	-0.00604956	-0.00443179	-0.000169079	-0.000169079	-0.00721116	-0.00720455	-0.00720455	-0.00715309	-0.00604956	-0.00443179	-0.000169079	-0.000169079	-0.00721116	-0.00720455	-0.00720455	-0.00715309	-0.00604956	-0.00443179	-0.000169079	-0.000169079	-0.00721116	-0.00720455	-0.00720455	-0.00715309	-0.00604956	-0.00443179	-0.000169079	-0.000169079	-0.00721116	-0.00720455	-0.00720455	-0.00715309	-0.00604956	-0.00443179	-0.000169079	-0.000169079	-0.00721116	-0.00720455	-0.00720455	-0.00715309	-0.00604956	-0.00443179	-0.000169079	-0.000169079	-0.00721116	-0.00720455	-0.00720455	-0.00715309	-0.00604956	-0.00443179	-0.000169079	-0.000169079	-0.00721116	-0.00720455	-0.00720455	-0.00715309	-0.00604956	-0.00443179	-0.000169079	-0.000169079	-0.00721116	-0.00720455	-0.00720455	-0.00715309	-0.00604956	-0.00443179	-0.000169079	-0.000169079	-0.00721116	-0.00720455	-0.00720455	-0.00715309	-0.00604956	-0.00443179	-0.000169079	-0.000169079	-0.00721116	-0.00720455	-0.00720455	-0.00715309	-0.00604956	-0.00443179	-0.000169079	-0.000169079	0	0	0	0	0	0	0	0	-0.018363	-0.018363	-0.018363	-0.018363	-0.018363	-0.018363	-0.018363	-0.018363	-0.0162585	-0.0162585	-0.0162585	-0.0162585	-0.0162585	-0.0162585	-0.0162585	-0.0162585	-0.016487	-0.016487	-0.016487	-0.016487	-0.016487	-0.016487	-0.016487	-0.016487	-0.0158622	-0.0158622	-0.0158622	-0.0158622	-0.0158622	-0.0158622	-0.0158622	-0.0158622	-0.015928	-0.015928	-0.015928	-0.015928	-0.015928	-0.015928	-0.015928	-0.015928	-0.0159211	-0.0159211	-0.0159211	-0.0159211	-0.0159211	-0.0159211	-0.0159211	-0.0159211	-0.0159218	-0.0159218	-0.0159218	-0.0159218	-0.0159218	-0.0159218	-0.0159218	-0.0159218	-0.0159218	-0.0159218	-0.0159218	-0.0159218	-0.0159218	-0.0159218	-0.0159218	-0.0159218	-0.0159218	-0.0159218	-0.0159218	-0.0159218	-0.0159218	-0.0159218	-0.0159218	-0.0159218	-0.0162201	-0.0162206	-0.0162206	-0.0162588	-0.0165238	-0.0187008	-0.0474659	-0.0474659	-0.016188	-0.0161885	-0.0161885	-0.0162225	-0.016458	-0.0183596	-0.0385601	-0.0385601	-0.0161915	-0.016192	-0.016192	-0.0162264	-0.0164652	-0.0184012	-0.0408918	-0.0408918	-0.0161911	-0.0161916	-0.0161916	-0.0162259	-0.0164644	-0.0183961	-0.0402681	-0.0402681	-0.0161912	-0.0161916	-0.0161916	-0.016226	-0.0164645	-0.0183967	-0.040434	-0.040434	-0.0161911	-0.016191	-0.016191	-0.0161873	-0.0161618	-0.015956	-0.0137863	-0.0137863	-0.0161911	-0.0161911	-0.0161911	-0.0161915	-0.0161942	-0.0162163	-0.0164513	-0.0164513	-0.0161911	-0.0161911	-0.0161911	-0.0161911	-0.0161908	-0.0161884	-0.0161632	-0.0161632	-0.0167663	-0.0161911	-0.0161911	-0.0161911	-0.0161911	-0.0161914	-0.0161941	-0.0160201	-0.0167025	-0.0167663	-0.0167554	-0.0165163	-0.0160171	-0.0141573	-0.0116395	-0.0104809	-0.0167294	-0.0167025	-0.0166929	-0.0164807	-0.0160356	-0.0143496	-0.0119968	-0.0108735	-0.0167264	-0.0167095	-0.0166998	-0.016754	-0.0160336	-0.0143313	-0.0119684	-0.0108452	-0.0167268	-0.0167088	-0.016699	-0.0167237	-0.0160339	-0.0143331	-0.0119706	-0.0108472	-0.0167431	-0.0167089	-0.0166991	-0.0167271	-0.0160338	-0.0143329	-0.0119704	-0.01206	-0.0164516	-0.0167444	-0.0167455	-0.0167267	-0.016208	-0.0127952	-0.00199476	-0.0120282	-0.0164839	-0.0164508	-0.016456	-0.0165612	-0.016277	-0.0138241	-0.00251523	-0.00248118	-0.0164706	-0.0164829	-0.0164877	-0.0165794	-0.0162695	-0.0137301	-0.00250654	-0.00264386	-0.016472	-0.0164794	-0.0164842	-0.0164436	-0.0162703	-0.0137386	-0.00250668	-0.002641	-0.0164719	-0.0164797	-0.0164846	-0.0164584	-0.0162702	-0.0137379	-0.00250668	-0.00264105	-0.0164638	-0.0164797	-0.0164845	-0.0164568	-0.0162702	-0.0137379	-0.00250668	-0.00250444	-0.0164647	-0.0164622	-0.0164617	-0.016457	-0.0161826	-0.0145399	-0.00614259	-0.00250672	-0.0164644	-0.0164641	-0.0164642	-0.0164569	-0.016192	-0.0144628	-0.00599593	-0.00614259	-0.0164644	-0.0164639	-0.0164639	-0.016457	-0.016191	-0.0144702	-0.00600177	-0.00599593	-0.0164644	-0.0164639	-0.0164639	-0.0164569	-0.0161911	-0.0144695	-0.00600154	-0.00600177	-0.0164644	-0.0164639	-0.0164639	-0.016457	-0.0161911	-0.0144695	-0.00600155	-0.00600154	-0.0164644	-0.0164639	-0.0164639	-0.0164569	-0.0161911	-0.0144695	-0.00600155	-0.00600155	-0.0164644	-0.0164639	-0.0164639	-0.016457	-0.0161911	-0.0144695	-0.00600155	-0.00600155	-0.0164644	-0.0164639	-0.0164639	-0.0164569	-0.0161911	-0.0144695	-0.00600155	-0.00600155	-0.0164644	-0.0164639	-0.0164639	-0.016457	-0.0161911	-0.0144695	-0.00600155	-0.00600155	-0.0164644	-0.0164639	-0.0164639	-0.0164569	-0.0161911	-0.0144695	-0.00600155	-0.00600155	-0.0164644	-0.0164639	-0.0164639	-0.016457	-0.0161911	-0.0144695	-0.00600155	-0.00600155	-0.0164644	-0.0164639	-0.0164639	-0.0164569	-0.0161911	-0.0144695	-0.00600155	-0.00600155	-0.0164644	-0.0164639	-0.0164639	-0.016457	-0.0161911	-0.0144695	-0.00600155	-0.00600155	-0.0164644	-0.0164639	-0.0164639	-0.0164569	-0.0161911	-0.0144695	-0.00600155	-0.00600155	-0.0164644	-0.0164639	-0.0164639	-0.016457	-0.0161911	-0.0144695	-0.00600155	-0.00600155	-0.0164644	-0.0164639	-0.0164639	-0.0164569	-0.0161911	-0.0144695	-0.00600155	-0.00600155	-0.0164644	-0.0164639	-0.0164639	-0.016457	-0.0161911	-0.0144695	-0.00600155	-0.00600155	-0.0164644	-0.0164639	-0.0164639	-0.0164569	-0.0161911	-0.0144695	-0.00600155	-0.00600155	-0.0164644	-0.0164639	-0.0164639	-0.016457	-0.0161911	-0.0144695	-0.00600155	-0.00600155	-0.0164644	-0.0164639	-0.0164639	-0.0164569	-0.0161911	-0.0144695	-0.00600155	-0.00600155	0	0	0	0	0	0	0	0	0.0354198	0.0354198	0.0354198	0.0354198	0.0354198	0.0354198	0.0354198	0.0354198	0.0447844	0.0447844	0.0447844	0.0447844	0.0447844	0.0447844	0.0447844	0.0447844	0.0476476	0.0476476	0.0476476	0.0476476	0.0476476	0.0476476	0.0476476	0.0476476	0.0477313	0.0477313	0.0477313	0.0477313	0.0477313	0.0477313	0.0477313	0.0477313	0.0477578	0.0477578	0.0477578	0.0477578	0.0477578	0.0477578	0.0477578	0.0477578	0.0477661	0.0477661	0.0477661	0.0477661	0.0477661	0.0477661	0.0477661	0.0477661	0.0477687	0.0477687	0.0477687	0.0477687	0.0477687	0.0477687	0.0477687	0.0477687	0.0477696	0.0477696	0.0477696	0.0477696	0.0477696	0.0477696	0.0477696	0.0477696	0.0477699	0.0477699	0.0477699	0.0477699	0.0477699	0.0477699	0.0477699	0.0477699	0.049348	0.0796879	0.190229	0.0482011	0.049348	0.0481823	0.0481831	0.0481846	0.0498659	0.0983189	0.47321	0.0483389	0.0498659	0.048314	0.048315	0.048317	0.050037	0.11112	2.33988	0.0483829	0.050037	0.0483561	0.0483572	0.0483594	0.0500937	0.120853	7.99371	0.048397	0.0500937	0.0483696	0.0483707	0.0483729	0.0501124	0.128812	7.99379	0.0484015	0.0501124	0.0483739	0.0483751	0.0483773	0.0489348	0.0822803	7.99379	0.048384	0.0489348	0.0483752	0.0483756	0.0483763	0.0485551	0.0605305	7.99379	0.0483785	0.0485551	0.0483757	0.0483757	0.048376	0.0484333	0.0524256	7.99379	0.0483767	0.0484333	0.0483758	0.0483758	0.0483759	0.0414945	0.0496894	7.99379	0.0483761	0.0483942	0.0483758	0.0483758	0.0474251	0.0396309	0.0418411	7.99379	0.0489809	0.0474309	0.0492008	0.0491647	0.0487986	0.0442783	0.0397219	7.99379	0.0491772	0.0471295	0.0494701	0.0494219	0.0492439	0.0456614	0.0391683	7.99379	0.047166	0.0470356	0.0495583	0.0495061	0.0493893	0.0460813	0.0390249	7.99379	0.0465425	0.0470064	0.0495872	0.0495336	0.0494368	0.0364766	0.0389879	7.99379	0.0463508	0.0469973	0.0495967	0.0495427	0.0494204	0.0369668	0.0168368	7.99379	0.0462921	0.0464905	0.0496135	0.0495941	0.0499077	0.0469821	0.0156992	7.99379	0.0459873	0.0467971	0.0492012	0.0492114	0.0493397	0.0472033	0.015581	7.99379	0.0458947	0.0468922	0.0490673	0.049087	0.0491547	0.0472725	0.0155688	7.99379	0.0468649	0.0469217	0.0490238	0.0490466	0.0490945	0.0472941	0.0155675	7.99379	0.0471667	0.0469308	0.0490097	0.0490335	0.049075	0.0532316	0.0155674	7.99379	0.047261	0.0469337	0.0490051	0.0490292	0.0490845	0.0553627	0.023695	7.99379	0.0472905	0.0471882	0.0489969	0.0490039	0.0490876	0.0498944	0.0250081	7.99379	0.0472998	0.0472677	0.0489942	0.0489957	0.0490213	0.0481217	0.025227	7.99379	0.0473027	0.0472927	0.0489933	0.048993	0.0489997	0.0475606	0.0252637	7.99379	0.0473035	0.0473004	0.0489931	0.0489921	0.0489928	0.0473844	0.0252698	7.99379	0.0473038	0.0473029	0.048993	0.0489918	0.0489905	0.0473291	0.0252708	7.99379	0.0473039	0.0473037	0.048993	0.0489918	0.0489898	0.0473119	0.025271	7.99379	0.047304	0.0473039	0.048993	0.0489917	0.0489896	0.0473064	0.025271	7.99379	0.047304	0.0473039	0.048993	0.0489917	0.0489895	0.0473047	0.025271	7.99379	0.047304	0.047304	0.048993	0.0489917	0.0489895	0.0473042	0.025271	7.99379	0.047304	0.047304	0.048993	0.0489917	0.0489895	0.0473041	0.025271	7.99379	0.047304	0.047304	0.048993	0.0489917	0.0489895	0.047304	0.025271	7.99379	0.047304	0.047304	0.048993	0.0489917	0.0489895	0.047304	0.025271	7.99379	0.047304	0.047304	0.048993	0.0489917	0.0489895	0.047304	0.025271	7.99379	0.047304	0.047304	0.048993	0.0489917	0.0489895	0.047304	0.025271	7.99379	0.047304	0.047304	0.048993	0.0489917	0.0489895	0.047304	0.025271	7.99379	0.047304	0.047304	0.048993	0.0489917	0.0489895	0.047304	0.025271	7.99379	0.047304	0.047304	0.048993	0.0489917	0.0489895	0.047304	0.025271	7.99379	0.047304	0.047304	0.048993	0.0489917	0.0489895	0.047304	0.025271	7.99379	0.047304	0.047304	0.048993	0.0489917	0.0489895	0.047304	0.025271	7.99379	0.047304	0.047304	0.048993	0.0489917	0.0489895	0	0	0	0	0	0	0	0	0.0324283	0.0324283	0.0324283	0.0324283	0.0324283	0.0324283	0.0324283	0.0324283	0.040198	0.040198	0.040198	0.040198	0.040198	0.040198	0.040198	0.040198	0.0423193	0.0423193	0.0423193	0.0423193	0.0423193	0.0423193	0.0423193	0.0423193	0.0361699	0.0361699	0.0361699	0.0361699	0.0361699	0.0361699	0.0361699	0.0361699	0.0347262	0.0347262	0.0347262	0.0347262	0.0347262	0.0347262	0.0347262	0.0347262	0.0343956	0.0343956	0.0343956	0.0343956	0.0343956	0.0343956	0.0343956	0.0343956	0.0343204	0.0343204	0.0343204	0.0343204	0.0343204	0.0343204	0.0343204	0.0343204	0.0343033	0.0343033	0.0343033	0.0343033	0.0343033	0.0343033	0.0343033	0.0343033	0.0342994	0.0342994	0.0342994	0.0342994	0.0342994	0.0342994	0.0342994	0.0342994	0.040699	0.218144	2.96675	0.0375118	0.0473065	0.0373635	0.0373816	0.0374158	0.0424598	0.692143	7.31863	0.0383183	0.0515547	0.0381293	0.0381523	0.038196	0.0429575	5.19722	7.31863	0.0385234	0.0530226	0.0383231	0.0383476	0.0383938	0.0430992	7.31863	7.31863	0.0385758	0.0535394	0.0383724	0.0383972	0.0384441	0.0431396	7.31863	7.31863	0.0385892	0.0537225	0.0383849	0.0384098	0.038457	0.0396148	7.31863	7.31863	0.0384392	0.0424893	0.0383872	0.0383935	0.0384055	0.0387011	7.31863	7.31863	0.038401	0.0394446	0.0383878	0.0383894	0.0383924	0.0384677	7.31863	7.31863	0.0383913	0.0386575	0.0383879	0.0383883	0.0383891	0.0165941	7.31863	7.31863	0.0383888	0.0384566	0.038388	0.0383881	0.031572	0.0143501	7.31863	7.31863	0.0434206	0.0315861	0.0453306	0.0447708	0.0419553	0.0292282	7.31863	7.31863	0.0448904	0.03018	0.0474606	0.0467015	0.0449391	0.0322575	7.31863	7.31863	0.0357846	0.0299	0.0481339	0.0473016	0.0458349	0.0329116	7.31863	7.31863	0.0336898	0.0298445	0.0483487	0.0474897	0.0461073	0.0159929	7.31863	7.31863	0.0332254	0.0298336	0.0484173	0.0475488	0.0456954	0.0217551	7.31863	7.31863	0.0331234	0.0268344	0.0486682	0.0483427	0.0502414	0.0522601	7.31863	7.31863	0.0311214	0.0290096	0.0448634	0.0450024	0.0459413	0.0445303	7.31863	7.31863	0.0307112	0.0294311	0.0437482	0.0440188	0.044653	0.04231	7.31863	7.31863	0.0344755	0.0295134	0.0434266	0.0437332	0.044274	0.0416928	7.31863	7.31863	0.0353461	0.0295295	0.0433343	0.0436507	0.0441631	0.0596165	7.31863	7.31863	0.0355505	0.0295327	0.0433078	0.0436269	0.0443692	0.0671013	7.31863	7.31863	0.0355987	0.0311385	0.0431982	0.0432686	0.0444297	0.0464216	7.31863	7.31863	0.03561	0.0314716	0.0431669	0.0431661	0.0434592	0.040485	7.31863	7.31863	0.0356127	0.0315412	0.043158	0.0431369	0.043181	0.0389247	7.31863	7.31863	0.0356133	0.0315557	0.0431555	0.0431285	0.0431016	0.0385247	7.31863	7.31863	0.0356135	0.0315587	0.0431547	0.0431261	0.043079	0.0384227	7.31863	7.31863	0.0356135	0.0315594	0.0431545	0.0431254	0.0430725	0.0383968	7.31863	7.31863	0.0356135	0.0315595	0.0431544	0.0431252	0.0430707	0.0383902	7.31863	7.31863	0.0356135	0.0315595	0.0431544	0.0431252	0.0430702	0.0383886	7.31863	7.31863	0.0356135	0.0315595	0.0431544	0.0431252	0.04307	0.0383881	7.31863	7.31863	0.0356135	0.0315595	0.0431544	0.0431252	0.04307	0.038388	7.31863	7.31863	0.0356135	0.0315595	0.0431544	0.0431252	0.04307	0.038388	7.31863	7.31863	0.0356135	0.0315595	0.0431544	0.0431252	0.04307	0.038388	7.31863	7.31863	0.0356135	0.0315595	0.0431544	0.0431252	0.04307	0.038388	7.31863	7.31863	0.0356135	0.0315595	0.0431544	0.0431252	0.04307	0.038388	7.31863	7.31863	0.0356135	0.0315595	0.0431544	0.0431252	0.04307	0.038388	7.31863	7.31863	0.0356135	0.0315595	0.0431544	0.0431252	0.04307	0.038388	7.31863	7.31863	0.0356135	0.0315595	0.0431544	0.0431252	0.04307	0.038388	7.31863	7.31863	0.0356135	0.0315595	0.0431544	0.0431252	0.04307	0.038388	7.31863	7.31863	0.0356135	0.0315595	0.0431544	0.0431252	0.04307	0.038388	7.31863	7.31863	0.0356135	0.0315595	0.0431544	0.0431252	0.04307	0	0	0	0	0	0	0	0	0.0411615	0.0411615	0.0411615	0.0411615	0.0411615	0.0411615	0.0411615	0.0411615	0.0540598	0.0540598	0.0540598	0.0540598	0.0540598	0.0540598	0.0540598	0.0540598	0.0588754	0.0588754	0.0588754	0.0588754	0.0588754	0.0588754	0.0588754	0.0588754	0.022137	0.022137	0.022137	0.022137	0.022137	0.022137	0.022137	0.022137	0.0173437	0.0173437	0.0173437	0.0173437	0.0173437	0.0173437	0.0173437	0.0173437	0.0168	0.0168	0.0168	0.0168	0.0168	0.0168	0.0168	0.0168	0.0167394	0.0167394	0.0167394	0.0167394	0.0167394	0.0167394	0.0167394	0.0167394	0.0167327	0.0167327	0.0167327	0.0167327	0.0167327	0.0167327	0.0167327	0.0167327	0.016732	0.016732	0.016732	0.016732	0.016732	0.016732	0.016732	0.016732	0.0333421	1.10125	9.19307	0.0284232	0.110556	0.0277606	0.02799	0.0284232	0.0372244	9.23927	9.28961	0.0307158	0.204337	0.0298684	0.030161	0.0307158	0.0381948	9.28961	9.28961	0.0311866	0.374323	0.030289	0.0305985	0.0311866	0.0384413	9.28961	9.28961	0.0312841	1.06994	0.0303737	0.0306875	0.0312841	0.0385042	9.28961	9.28961	0.0313044	8.64212	0.0303907	0.0307056	0.0313044	0.0320623	9.28961	9.28961	0.030567	9.28961	0.0303822	0.0304458	0.030567	0.0307211	9.28961	9.28961	0.0304178	9.28961	0.0303805	0.0303933	0.0304178	0.0304489	9.28961	9.28961	0.0303877	9.28961	0.0303802	0.0303828	0.0303877	0.00234483	9.28961	9.28961	0.0303816	9.28961	0.0303801	0.0303806	0.00965567	0.00194485	9.28961	9.28961	0.0627182	9.28961	0.0794058	0.0702245	0.0503742	0.0251555	9.28961	9.28961	0.0776549	9.28961	0.109685	0.0913425	0.0659454	0.029345	9.28961	9.28961	0.0415648	9.28961	0.133823	0.104973	0.0730905	0.0301722	9.28961	9.28961	0.0327199	9.28961	0.156755	0.114819	0.0766214	0.00964184	9.28961	9.28961	0.0308554	9.28961	0.182099	0.122493	0.0705797	0.030258	9.28961	9.28961	0.030476	9.28961	0.224943	0.150028	0.119755	0.204851	9.28961	9.28961	0.0211417	9.28961	0.185368	0.118678	0.10395	0.182071	9.28961	9.28961	0.0198708	9.28961	0.143101	0.0965583	0.093674	0.156888	9.28961	9.28961	0.0283338	9.28961	0.108418	0.0834575	0.0875395	0.133022	9.28961	9.28961	0.0299704	9.28961	0.086275	0.0765455	0.0840688	0.200052	9.28961	9.28961	0.0302976	9.28961	0.0745467	0.0731307	0.0866089	0.308804	9.28961	9.28961	0.0303635	9.28961	0.0673885	0.0662161	0.0880716	0.261054	9.28961	9.28961	0.0303767	9.28961	0.0642747	0.0632578	0.0719768	0.191441	9.28961	9.28961	0.0303794	9.28961	0.0629651	0.0620326	0.0647154	0.121374	9.28961	9.28961	0.03038	9.28961	0.0624223	0.0615321	0.0616821	0.0765066	9.28961	9.28961	0.0303801	9.28961	0.0621987	0.0613288	0.0604572	0.0568749	9.28961	9.28961	0.0303801	9.28961	0.0621068	0.0612464	0.0599695	0.0499454	9.28961	9.28961	0.0303801	9.28961	0.0620691	0.0612131	0.0597763	0.0477056	9.28961	9.28961	0.0303801	9.28961	0.0620536	0.0611996	0.0597	0.0470032	9.28961	9.28961	0.0303801	9.28961	0.0620472	0.0611941	0.0596699	0.046785	9.28961	9.28961	0.0303801	9.28961	0.0620446	0.0611919	0.0596581	0.0467175	9.28961	9.28961	0.0303801	9.28961	0.0620436	0.061191	0.0596534	0.0466966	9.28961	9.28961	0.0303801	9.28961	0.0620432	0.0611906	0.0596515	0.0466901	9.28961	9.28961	0.0303801	9.28961	0.062043	0.0611905	0.0596508	0.0466881	9.28961	9.28961	0.0303801	9.28961	0.0620429	0.0611904	0.0596505	0.0466875	9.28961	9.28961	0.0303801	9.28961	0.0620429	0.0611904	0.0596504	0.0466873	9.28961	9.28961	0.0303801	9.28961	0.0620429	0.0611904	0.0596503	0.0466873	9.28961	9.28961	0.0303801	9.28961	0.0620429	0.0611904	0.0596503	0.0466873	9.28961	9.28961	0.0303801	9.28961	0.0620429	0.0611904	0.0596503	0.0466873	9.28961	9.28961	0.0303801	9.28961	0.0620429	0.0611904	0.0596503	0.0466873	9.28961	9.28961	0.0303801	9.28961	0.0620429	0.0611904	0.0596503	0	0	0	0	0	0	0	0	-0.0304252	-0.0304252	-0.0304252	-0.0304252	-0.0304252	-0.0304252	-0.0304252	-0.0304252	-0.0248676	-0.0248676	-0.0248676	-0.0248676	-0.0248676	-0.0248676	-0.0248676	-0.0248676	-0.0258012	-0.0258012	-0.0258012	-0.0258012	-0.0258012	-0.0258012	-0.0258012	-0.0258012	-0.000717928	-0.000717928	-0.000717928	-0.000717928	-0.000717928	-0.000717928	-0.000717928	-0.000717928	-0.000848364	-0.000848364	-0.000848364	-0.000848364	-0.000848364	-0.000848364	-0.000848364	-0.000848364	-0.000847629	-0.000847629	-0.000847629	-0.000847629	-0.000847629	-0.000847629	-0.000847629	-0.000847629	-0.000847632	-0.000847632	-0.000847632	-0.000847632	-0.000847632	-0.000847632	-0.000847632	-0.000847632	-0.000847632	-0.000847632	-0.000847632	-0.000847632	-0.000847632	-0.000847632	-0.000847632	-0.000847632	-0.000847632	-0.000847632	-0.000847632	-0.000847632	-0.000847632	-0.000847632	-0.000847632	-0.000847632	-0.0064292	-0.614014	-6.85124	-0.0055269	-0.614014	-0.00509218	-0.0055269	-0.0064292	-0.00619493	-0.0113659	-4.8308e-17	-0.00535755	-0.0113659	-0.00495043	-0.00535755	-0.00619493	-0.0062046	-0.575978	-6.85133	-0.00536358	-0.575978	-0.0049551	-0.00536358	-0.0062046	-0.00620419	-0.0146336	-4.82789e-17	-0.00536337	-0.0146336	-0.00495495	-0.00536337	-0.00620419	-0.00620421	-0.564604	-6.85133	-0.00536338	-0.564604	-0.00495494	-0.00536338	-0.00620421	-0.00489432	-0.000119063	-7.98315e-23	-0.00492177	-0.000119063	-0.00493516	-0.00492177	-0.00489432	-0.00493715	-0.00509648	-0.00510052	-0.00493624	-0.00509648	-0.0049358	-0.00493624	-0.00493715	-0.00493574	-0.00493051	-0.00493038	-0.00493577	-0.00493051	-0.00493578	-0.00493577	-0.00493574	-8.78732e-05	-0.00493596	-0.00493596	-0.00493579	-0.00493596	-0.00493579	-0.00493579	-8.78732e-05	-9.07549e-05	-8.7873e-05	-1.72835e-08	-0.0636232	-8.7873e-05	-0.13051	-0.0636232	-0.0209674	-0.020967	-9.07549e-05	-1.78607e-08	-0.0431783	-9.07549e-05	-0.0571922	-0.0431783	-0.018254	-0.0182541	-9.07532e-05	-1.78607e-08	-0.0157511	-9.07532e-05	-0.0926859	-0.0494276	-0.0185858	-0.0185858	-9.07532e-05	-1.78607e-08	-0.0188972	-9.07532e-05	-0.0733912	-0.0474276	-0.0185449	-0.00999034	-9.07532e-05	-1.78607e-08	-0.0185066	-9.07532e-05	-0.0833269	-0.0480588	-0.00999307	-0.078518	-1.03604e-05	-5.00291e-13	-0.0185546	-1.03604e-05	-0.10268	-0.110091	-0.0785165	-0.471278	-7.77156e-05	-2.6745e-10	-0.00515428	-7.77156e-05	-0.0176122	-0.0204718	-0.03308	-0.00243286	-7.76807e-05	-2.6745e-10	-0.00563476	-7.76807e-05	-0.0309655	-0.0370826	-0.0446864	-0.0547181	-7.76807e-05	-2.6745e-10	-0.00996809	-7.76807e-05	-0.0283428	-0.0332199	-0.0413841	-0.0387261	-7.76807e-05	-2.6745e-10	-0.00968508	-7.76807e-05	-0.0288398	-0.0340808	-0.0422982	-0.0585549	-7.76807e-05	-2.6745e-10	-0.00970331	-7.76807e-05	-0.028745	-0.033887	-0.0571905	-0.0513689	-0.000229905	-5.05336e-08	-0.00970214	-0.000229905	-0.0250461	-0.0223071	-0.051834	-0.0170807	-0.000229673	-5.05336e-08	-0.00970221	-0.000229673	-0.0256681	-0.0240883	-0.0170281	-0.0214462	-0.000229673	-5.05336e-08	-0.00970221	-0.000229673	-0.0255624	-0.0238054	-0.0214537	-0.0208338	-0.000229673	-5.05336e-08	-0.00970221	-0.000229673	-0.0255804	-0.0238501	-0.0208328	-0.0209187	-0.000229673	-5.05336e-08	-0.00970221	-0.000229673	-0.0255773	-0.023843	-0.0209188	-0.0209069	-0.000229673	-5.05336e-08	-0.00970221	-0.000229673	-0.0255778	-0.0238441	-0.0209069	-0.0209085	-0.000229673	-5.05336e-08	-0.00970221	-0.000229673	-0.0255777	-0.0238439	-0.0209085	-0.0209083	-0.000229673	-5.05336e-08	-0.00970221	-0.000229673	-0.0255777	-0.023844	-0.0209083	-0.0209083	-0.000229673	-5.05336e-08	-0.00970221	-0.000229673	-0.0255777	-0.023844	-0.0209083	-0.0209083	-0.000229673	-5.05336e-08	-0.00970221	-0.000229673	-0.0255777	-0.023844	-0.0209083	-0.0209083	-0.000229673	-5.05336e-08	-0.00970221	-0.000229673	-0.0255777	-0.023844	-0.0209083	-0.0209083	-0.000229673	-5.05336e-08	-0.00970221	-0.000229673	-0.0255777	-0.023844	-0.0209083	-0.0209083	-0.000229673	-5.05336e-08	-0.00970221	-0.000229673	-0.0255777	-0.023844	-0.0209083	-0.0209083	-0.000229673	-5.05336e-08	-0.00970221	-0.000229673	-0.0255777	-0.023844	-0.0209083	-0.0209083	-0.000229673	-5.05336e-08	-0.00970221	-0.000229673	-0.0255777	-0.023844	-0.0209083	-0.0209083	-0.000229673	-5.05336e-08	-0.00970221	-0.000229673	-0.0255777	-0.023844	-0.0209083	-0.0209083	-0.000229673	-5.05336e-08	-0.00970221	-0.000229673	-0.0255777	-0.023844	-0.0209083	-0.0209083	-0.000229673	-5.05336e-08	-0.00970221	-0.000229673	-0.0255777	-0.023844	-0.0209083	-0.0209083	-0.000229673	-5.05336e-08	-0.00970221	-0.000229673	-0.0255777	-0.023844	-0.0209083	-0.0209083	-0.000229673	-5.05336e-08	-0.00970221	-0.000229673	-0.0255777	-0.023844	-0.0209083	0	0	0	0	0	0	0	0	0.00746984	0.00746984	0.00746984	0.00746984	0.00746984	0.00746984	0.00746984	0.00746984	0.00784887	0.00784887	0.00784887	0.00784887	0.00784887	0.00784887	0.00784887	0.00784887	0.00786861	0.00786861	0.00786861	0.00786861	0.00786861	0.00786861	0.00786861	0.00786861	3.924e-06	3.924e-06	3.924e-06	3.924e-06	3.924e-06	3.924e-06	3.924e-06	3.924e-06	3.72386e-06	3.72386e-06	3.72386e-06	3.72386e-06	3.72386e-06	3.72386e-06	3.72386e-06	3.72386e-06	3.72385e-06	3.72385e-06	3.72385e-06	3.72385e-06	3.72385e-06	3.72385e-06	3.72385e-06	3.72385e-06	3.72385e-06	3.72385e-06	3.72385e-06	3.72385e-06	3.72385e-06	3.72385e-06	3.72385e-06	3.72385e-06	3.72385e-06	3.72385e-06	3.72385e-06	3.72385e-06	3.72385e-06	3.72385e-06	3.72385e-06	3.72385e-06	3.72385e-06	3.72385e-06	3.72385e-06	3.72385e-06	3.72385e-06	3.72385e-06	3.72385e-06	3.72385e-06	0.00020094	0.00747002	1.27978	0.00020094	1.27978	0.000171208	0.000277512	0.000671696	0.000201204	0.00784888	1.68574	0.000201204	1.68574	0.000171399	0.000278017	0.000674688	0.000201205	0.00786861	1.68584	0.000201205	1.68584	0.000171399	0.000278019	0.000674701	0.000201205	0.00786964	1.68584	0.000201205	1.68584	0.000171399	0.000278019	0.000674701	0.000201205	0.00786969	1.68584	0.000201205	1.68584	0.000171399	0.000278019	0.000674701	0.000167359	0.000176123	1.48534	0.000167359	1.48534	0.000167326	0.000167445	0.000167888	0.000167322	0.000167331	1.11443	0.000167322	1.11443	0.000167322	0.000167322	0.000167322	0.000167322	0.000167322	0.23895	0.000167322	0.23895	0.000167322	0.000167322	0.000167322	1.91029e-05	0.000167322	0.000819699	0.000167322	0.000819699	0.000167322	0.000167322	3.29128e-08	1.90841e-05	1.91029e-05	3.35178e-10	0.0379066	3.3056e-08	0.114019	0.00935374	0.000167135	0.0205892	1.90841e-05	3.33354e-10	0.0484207	3.28761e-08	0.225953	0.00994008	0.000167322	0.0235682	1.90841e-05	3.33354e-10	0.0282845	3.28761e-08	0.414508	0.00997872	0.000167322	0.0240335	1.90841e-05	3.33354e-10	0.0247887	3.28761e-08	0.899458	0.00998126	0.000167322	0.0442618	1.90841e-05	3.33354e-10	0.0242267	3.28761e-08	1.62938	0.00998143	1.91029e-05	0.141045	0.000167157	3.33354e-10	0.0241375	3.33354e-10	1.68567	0.121163	0.00135969	0.861877	0.000495122	2.36053e-07	0.00160615	2.37696e-08	1.68264	0.035724	0.0207715	1.33742	0.000496203	2.36053e-07	0.00138264	2.37696e-08	1.68258	0.0204166	0.0235964	1.66751	0.000496207	2.36053e-07	0.00188161	2.37696e-08	1.68258	0.0184605	0.0240379	1.68379	0.000496207	2.36053e-07	0.00188786	2.37696e-08	1.68258	0.0182242	0.0241077	1.68333	0.000496207	2.36053e-07	0.00188794	2.37696e-08	1.68258	0.0181959	0.0694369	1.68332	0.000167688	2.36053e-07	0.00188794	2.36053e-07	1.68055	0.00508509	0.0925493	1.67967	0.000167322	2.36053e-07	0.00188794	2.36053e-07	1.68048	0.0046613	0.0034488	1.67952	0.000167322	2.36053e-07	0.00188794	2.36053e-07	1.68048	0.00464821	0.00190763	1.67951	0.000167322	2.36053e-07	0.00188794	2.36053e-07	1.68048	0.0046478	0.00188818	1.67951	0.000167322	2.36053e-07	0.00188794	2.36053e-07	1.68048	0.00464779	0.00188794	1.67951	0.000167322	2.36053e-07	0.00188794	2.36053e-07	1.68048	0.00464779	0.00188794	1.67951	0.000167322	2.36053e-07	0.00188794	2.36053e-07	1.68048	0.00464779	0.00188794	1.67951	0.000167322	2.36053e-07	0.00188794	2.36053e-07	1.68048	0.00464779	0.00188794	1.67951	0.000167322	2.36053e-07	0.00188794	2.36053e-07	1.68048	0.00464779	0.00188794	1.67951	0.000167322	2.36053e-07	0.00188794	2.36053e-07	1.68048	0.00464779	0.00188794	1.67951	0.000167322	2.36053e-07	0.00188794	2.36053e-07	1.68048	0.00464779	0.00188794	1.67951	0.000167322	2.36053e-07	0.00188794	2.36053e-07	1.68048	0.00464779	0.00188794	1.67951	0.000167322	2.36053e-07	0.00188794	2.36053e-07	1.68048	0.00464779	0.00188794	1.67951	0.000167322	2.36053e-07	0.00188794	2.36053e-07	1.68048	0.00464779	0.00188794	1.67951	0.000167322	2.36053e-07	0.00188794	2.36053e-07	1.68048	0.00464779	0.00188794	1.67951	0.000167322	2.36053e-07	0.00188794	2.36053e-07	1.68048	0.00464779	0.00188794	1.67951	0.000167322	2.36053e-07	0.00188794	2.36053e-07	1.68048	0.00464779	0.00188794	1.67951	0.000167322	2.36053e-07	0.00188794	2.36053e-07	1.68048	0.00464779	0.00188794	1.67951	0.000167322	2.36053e-07	0.00188794	2.36053e-07	1.68048	0.00464779	0.00188794	1.67951	0.000167322	2.36053e-07	0.00188794	2.36053e-07	1.68048	0.00464779	0.00188794	0	0	0	0	0	0	0	0	-0.00486096	-0.00486096	-0.00486096	-0.00486096	-0.00486096	-0.00486096	-0.00486096	-0.00486096	-0.00470685	-0.00470685	-0.00470685	-0.00470685	-0.00470685	-0.00470685	-0.00470685	-0.00470685	-0.00471166	-0.00471166	-0.00471166	-0.00471166	-0.00471166	-0.00471166	-0.00471166	-0.00471166	-2.68091e-07	-2.68091e-07	-2.68091e-07	-2.68091e-07	-2.68091e-07	-2.68091e-07	-2.68091e-07	-2.68091e-07	-2.76631e-07	-2.76631e-07	-2.76631e-07	-2.76631e-07	-2.76631e-07	-2.76631e-07	-2.76631e-07	-2.76631e-07	-2.76631e-07	-2.76631e-07	-2.76631e-07	-2.76631e-07	-2.76631e-07	-2.76631e-07	-2.76631e-07	-2.76631e-07	-2.76631e-07	-2.76631e-07	-2.76631e-07	-2.76631e-07	-2.76631e-07	-2.76631e-07	-2.76631e-07	-2.76631e-07	-2.76631e-07	-2.76631e-07	-2.76631e-07	-2.76631e-07	-2.76631e-07	-2.76631e-07	-2.76631e-07	-2.76631e-07	-2.76631e-07	-2.76631e-07	-2.76631e-07	-2.76631e-07	-2.76631e-07	-2.76631e-07	-2.76631e-07	-2.76631e-07	-4.00502e-05	-0.000219996	-0.00486095	-4.65944e-05	-1.04545	-4.00502e-05	-0.000219996	-0.00486095	-4.00396e-05	-0.000219674	-0.00470685	-4.65801e-05	-0.0207205	-4.00396e-05	-0.000219674	-0.00470685	-4.00396e-05	-0.000219675	-0.00471166	-4.65801e-05	-1.03823	-4.00396e-05	-0.000219675	-0.00471166	-4.00396e-05	-0.000219675	-0.00471152	-4.65801e-05	-0.0217206	-4.00396e-05	-0.000219675	-0.00471152	-4.00396e-05	-0.000219675	-0.00471152	-4.65801e-05	-1.03786	-4.00396e-05	-0.000219675	-0.00471152	-3.67406e-05	-3.66967e-05	-3.56158e-05	-3.6739e-05	-3.67325e-08	-3.67406e-05	-3.66967e-05	-3.56158e-05	-3.67414e-05	-3.67414e-05	-3.67417e-05	-3.67414e-05	-3.67504e-05	-3.67414e-05	-3.67414e-05	-3.67417e-05	-3.67414e-05	-3.67414e-05	-3.67414e-05	-3.67414e-05	-3.67414e-05	-3.67414e-05	-3.67414e-05	-3.67414e-05	-0.000321761	-3.67414e-05	-3.67414e-05	-3.67414e-05	-3.67414e-05	-3.67414e-05	-3.67414e-05	-6.41881e-10	-0.000321152	-0.000321761	-6.33039e-08	-0.038714	-6.41881e-10	-0.0698379	-0.000321761	-6.33193e-08	-0.0697142	-0.000321152	-6.33193e-08	-0.0301685	-6.42038e-10	-0.0449478	-0.000321152	-6.33193e-08	-0.0449833	-0.000321153	-6.33193e-08	-0.057815	-6.42038e-10	-0.0526582	-0.000321153	-6.33193e-08	-0.0526463	-0.000321153	-6.33193e-08	-0.0485271	-6.42038e-10	-0.0501442	-0.000321153	-6.33193e-08	-0.143971	-0.000321153	-6.33193e-08	-0.0514766	-6.42038e-10	-0.0509511	-0.000321153	-6.42038e-10	-0.0296635	-0.0177646	-3.67504e-05	-0.0505219	-1.77362e-12	-0.287219	-0.0177646	-1.5361e-07	-0.133097	-0.00540542	-0.000884484	-0.00161037	-4.24344e-10	-0.00178892	-0.00540542	-0.0008847	-0.00497578	-0.00586643	-0.000879511	-0.00222882	-4.24344e-10	-0.0118496	-0.00586643	-0.00087951	-0.0116035	-0.00584856	-0.000879541	-0.00162904	-4.24344e-10	-0.0110898	-0.00584856	-0.000879541	-0.0111078	-0.00584925	-0.000879541	-0.00163555	-4.24344e-10	-0.0111454	-0.00584925	-0.000879541	-0.00630344	-0.00584922	-0.000879541	-0.00163548	-4.24344e-10	-0.0111414	-0.00584922	-0.0086725	-0.00650707	-0.000783801	-3.65359e-05	-0.00163548	-8.07363e-09	-0.00414433	-0.000783801	-0.0082374	-0.00427365	-0.000810659	-3.67414e-05	-0.00163548	-8.07363e-09	-0.00434113	-0.000810659	-3.47897e-05	-0.00433741	-0.000810514	-3.67414e-05	-0.00163548	-8.07363e-09	-0.00433547	-0.000810514	-3.67419e-05	-0.00433558	-0.000810514	-3.67414e-05	-0.00163548	-8.07363e-09	-0.00433563	-0.000810514	-3.67414e-05	-0.00433563	-0.000810514	-3.67414e-05	-0.00163548	-8.07363e-09	-0.00433563	-0.000810514	-3.67414e-05	-0.00433563	-0.000810514	-3.67414e-05	-0.00163548	-8.07363e-09	-0.00433563	-0.000810514	-3.67414e-05	-0.00433563	-0.000810514	-3.67414e-05	-0.00163548	-8.07363e-09	-0.00433563	-0.000810514	-3.67414e-05	-0.00433563	-0.000810514	-3.67414e-05	-0.00163548	-8.07363e-09	-0.00433563	-0.000810514	-3.67414e-05	-0.00433563	-0.000810514	-3.67414e-05	-0.00163548	-8.07363e-09	-0.00433563	-0.000810514	-3.67414e-05	-0.00433563	-0.000810514	-3.67414e-05	-0.00163548	-8.07363e-09	-0.00433563	-0.000810514	-3.67414e-05	-0.00433563	-0.000810514	-3.67414e-05	-0.00163548	-8.07363e-09	-0.00433563	-0.000810514	-3.67414e-05	-0.00433563	-0.000810514	-3.67414e-05	-0.00163548	-8.07363e-09	-0.00433563	-0.000810514	-3.67414e-05	-0.00433563	-0.000810514	-3.67414e-05	-0.00163548	-8.07363e-09	-0.00433563	-0.000810514	-3.67414e-05	-0.00433563	-0.000810514	-3.67414e-05	-0.00163548	-8.07363e-09	-0.00433563	-0.000810514	-3.67414e-05	-0.00433563	-0.000810514	-3.67414e-05	-0.00163548	-8.07363e-09	-0.00433563	-0.000810514	-3.67414e-05	-0.00433563	-0.000810514	-3.67414e-05	-0.00163548	-8.07363e-09	-0.00433563	-0.000810514	-3.67414e-05	-0.00433563	-0.000810514	-3.67414e-05	-0.00163548	-8.07363e-09	-0.00433563	-0.000810514	-3.67414e-05	-0.00433563	-0.000810514	-3.67414e-05	-0.00163548	-8.07363e-09	-0.00433563	-0.000810514	-3.67414e-05	-0.00433563	-0.000810514	-3.67414e-05	-0.00163548	-8.07363e-09	-0.00433563	-0.000810514	-3.67414e-05	-0.00433563	-0.000810514	-3.67414e-05	-0.00163548	-8.07363e-09	-0.00433563	-0.000810514	-3.67414e-05	0	0	0	0	0	0	0	0	0.0462411	0.0462411	0.0462411	0.0462411	0.0462411	0.0462411	0.0462411	0.0462411	0.0628072	0.0628072	0.0628072	0.0628072	0.0628072	0.0628072	0.0628072	0.0628072	0.0700799	0.0700799	0.0700799	0.0700799	0.0700799	0.0700799	0.0700799	0.0700799	3.67523e-05	3.67523e-05	3.67523e-05	3.67523e-05	3.67523e-05	3.67523e-05	3.67523e-05	3.67523e-05	2.30571e-05	2.30571e-05	2.30571e-05	2.30571e-05	2.30571e-05	2.30571e-05	2.30571e-05	2.30571e-05	2.3055e-05	2.3055e-05	2.3055e-05	2.3055e-05	2.3055e-05	2.3055e-05	2.3055e-05	2.3055e-05	2.3055e-05	2.3055e-05	2.3055e-05	2.3055e-05	2.3055e-05	2.3055e-05	2.3055e-05	2.3055e-05	2.3055e-05	2.3055e-05	2.3055e-05	2.3055e-05	2.3055e-05	2.3055e-05	2.3055e-05	2.3055e-05	2.3055e-05	2.3055e-05	2.3055e-05	2.3055e-05	2.3055e-05	2.3055e-05	2.3055e-05	2.3055e-05	0.00105998	0.00171812	0.00415859	0.00124406	7.92255	0.00124406	0.0462482	7.92255	0.00106732	0.00173761	0.00427461	0.00125421	10.436	0.00125421	0.0628101	10.436	0.00106737	0.00173784	0.0042779	0.00125429	10.436	0.00125429	0.0700812	10.436	0.00106737	0.00173784	0.004278	0.00125429	10.436	0.00125429	0.073532	10.436	0.00106737	0.00173784	0.004278	0.00125429	10.436	0.00125429	0.0752283	10.436	0.00104201	0.00104667	0.00106451	0.0010433	10.436	0.0010433	0.00170697	10.436	0.00104183	0.00104186	0.00104199	0.00104184	10.436	0.00104184	0.00104645	10.436	0.00104183	0.00104183	0.00104183	0.00104183	10.436	0.00104183	0.00104186	10.436	0.0582394	0.00104183	0.00104183	0.00104183	10.436	0.00104183	0.00104183	10.436	0.0850044	0.0582394	0.00104183	0.235995	10.436	0.128315	0.000118945	10.436	1.18087	0.0850044	0.00104183	1.03874	10.436	0.294535	0.000118216	10.436	10.3807	0.10142	0.00104183	10.2948	10.436	0.842416	0.000118216	10.436	10.436	0.113003	0.00104183	10.436	10.436	8.04673	0.000118216	10.436	10.436	0.121955	0.00104183	10.436	10.436	10.436	0.000118216	10.436	10.436	1.46396	0.128315	10.436	10.436	10.436	0.00103545	10.436	10.436	10.3731	0.294535	10.436	10.436	10.436	0.00308275	10.436	10.436	10.436	0.842416	10.436	10.436	10.436	0.00312504	10.436	10.436	10.436	8.04673	10.436	10.436	10.436	0.00312592	10.436	10.436	10.436	10.436	10.436	10.436	10.436	0.00312594	10.436	10.436	10.436	10.436	10.436	10.436	10.436	0.00312594	10.436	10.436	10.436	10.436	10.436	10.436	10.436	0.00105638	10.436	10.436	10.436	10.436	10.436	10.436	10.436	0.00104193	10.436	10.436	10.436	10.436	10.436	10.436	10.436	0.00104183	10.436	10.436	10.436	10.436	10.436	10.436	10.436	0.00104183	10.436	10.436	10.436	10.436	10.436	10.436	10.436	0.00104183	10.436	10.436	10.436	10.436	10.436	10.436	10.436	0.00104183	10.436	10.436	10.436	10.436	10.436	10.436	10.436	0.00104183	10.436	10.436	10.436	10.436	10.436	10.436	10.436	0.00104183	10.436	10.436	10.436	10.436	10.436	10.436	10.436	0.00104183	10.436	10.436	10.436	10.436	10.436	10.436	10.436	0.00104183	10.436	10.436	10.436	10.436	10.436	10.436	10.436	0.00104183	10.436	10.436	10.436	10.436	10.436	10.436	10.436	0.00104183	10.436	10.436	10.436	10.436	10.436	10.436	10.436	0.00104183	10.436	10.436	10.436	10.436	10.436	10.436	10.436	0.00104183	10.436	10.436	10.436	10.436	10.436	10.436	10.436	0.00104183	10.436	10.436	10.436	10.436	10.436	10.436	10.436	0.00104183	10.436	10.436	10.436	10.436	10.436	10.436	10.436	0.00104183	10.436	10.436	10.436	10.436	10.436	10.436	10.436	0.00104183	10.436	10.436	10.436	10.436	10.436	10.436	10.436	0.00104183	10.436	10.436	10.436	10.436	10.436	10.436	10.436	0.00104183	10.436	0	0	0	0	0	0	0	0	-0.0277329	-0.0277329	-0.0277329	-0.0277329	-0.0277329	-0.0277329	-0.0277329	-0.0277329	-0.0230755	-0.0230755	-0.0230755	-0.0230755	-0.0230755	-0.0230755	-0.0230755	-0.0230755	-0.0237993	-0.0237993	-0.0237993	-0.0237993	-0.0237993	-0.0237993	-0.0237993	-0.0237993	-0.000663176	-0.000663176	-0.000663176	-0.000663176	-0.000663176	-0.000663176	-0.000663176	-0.000663176	-0.000773577	-0.000773577	-0.000773577	-0.000773577	-0.000773577	-0.000773577	-0.000773577	-0.000773577	-0.000773009	-0.000773009	-0.000773009	-0.000773009	-0.000773009	-0.000773009	-0.000773009	-0.000773009	-0.000773011	-0.000773011	-0.000773011	-0.000773011	-0.000773011	-0.000773011	-0.000773011	-0.000773011	-0.000773011	-0.000773011	-0.000773011	-0.000773011	-0.000773011	-0.000773011	-0.000773011	-0.000773011	-0.000773011	-0.000773011	-0.000773011	-0.000773011	-0.000773011	-0.000773011	-0.000773011	-0.000773011	-0.00464389	-0.00504034	-0.0058632	-0.00504034	-0.559935	-0.0058632	-0.559935	-6.24499	-0.00452585	-0.0048993	-0.00566805	-0.0048993	-0.0148384	-0.00566805	-0.0148384	-2.49062e-15	-0.0045294	-0.0049039	-0.00567541	-0.0049039	-0.514001	-0.00567541	-0.514001	-6.24506	-0.0045293	-0.00490375	-0.00567514	-0.00490375	-0.0201283	-0.00567514	-0.0201283	-2.48947e-15	-0.0045293	-0.00490375	-0.00567515	-0.00490375	-0.497631	-0.00567515	-0.497631	-6.24506	-0.00451121	-0.00449999	-0.00447696	-0.00449999	-0.000169488	-0.00447696	-0.000169488	-4.11646e-21	-0.00451175	-0.00451209	-0.00451278	-0.00451209	-0.00464395	-0.00451278	-0.00464395	-0.00464918	-0.00451174	-0.00451173	-0.00451171	-0.00451173	-0.00450777	-0.00451171	-0.00450777	-0.00450761	-0.0581557	-0.00451174	-0.00451174	-0.00451174	-0.00451186	-0.00451174	-0.00451186	-8.03261e-05	-0.0408068	-0.0581557	-0.0185591	-0.0581557	-8.03238e-05	-0.0185591	-8.03238e-05	-1.62716e-08	-0.0940736	-0.0408068	-0.0169069	-0.0408068	-8.27284e-05	-0.0169069	-8.27284e-05	-1.62803e-08	-0.0662884	-0.0457655	-0.0170933	-0.0940736	-8.27271e-05	-0.0170933	-8.27271e-05	-1.62803e-08	-0.0795839	-0.0442901	-0.0170722	-0.0662884	-8.27271e-05	-0.0170722	-8.27271e-05	-1.62803e-08	-0.0922044	-0.0447241	-0.0170746	-0.0795839	-8.27271e-05	-0.0170746	-8.27271e-05	-1.65078e-10	-0.0237721	-0.102564	-0.0912552	-0.072922	-9.44415e-06	-0.0912552	-9.44415e-06	-1.23763e-09	-0.0389267	-0.019616	-0.0277124	-0.0213172	-7.08392e-05	-0.0277124	-7.08392e-05	-2.43784e-10	-0.0245067	-0.0339934	-0.0422038	-0.0300125	-7.08103e-05	-0.0422038	-7.08103e-05	-2.43784e-10	-0.0269648	-0.0309063	-0.0383468	-0.0197117	-7.08103e-05	-0.0383468	-7.08103e-05	-2.43784e-10	-0.0265291	-0.0315447	-0.0393378	-0.0211059	-7.08103e-05	-0.0393378	-7.08103e-05	-2.43784e-10	-0.0236352	-0.0314116	-0.0390808	-0.0209116	-7.08103e-05	-0.0390808	-7.08103e-05	-2.42098e-09	-0.0240931	-0.0206699	-0.0168927	-0.0209386	-0.000209571	-0.0168927	-0.000209571	-2.42098e-09	-0.0235451	-0.0221965	-0.0195728	-0.0209348	-0.000209378	-0.0195728	-0.000209378	-4.6062e-08	-0.0236308	-0.0219729	-0.0192278	-0.0209354	-0.000209378	-0.0192278	-0.000209378	-4.6062e-08	-0.0236174	-0.0220055	-0.0192719	-0.0209353	-0.000209378	-0.0192719	-0.000209378	-4.6062e-08	-0.0236195	-0.0220007	-0.0192663	-0.0209353	-0.000209378	-0.0192663	-0.000209378	-4.6062e-08	-0.0236192	-0.0220014	-0.019267	-0.0209353	-0.000209378	-0.019267	-0.000209378	-4.6062e-08	-0.0236192	-0.0220013	-0.0192669	-0.0209353	-0.000209378	-0.0192669	-0.000209378	-4.6062e-08	-0.0236192	-0.0220013	-0.0192669	-0.0209353	-0.000209378	-0.0192669	-0.000209378	-4.6062e-08	-0.0236192	-0.0220013	-0.0192669	-0.0209353	-0.000209378	-0.0192669	-0.000209378	-4.6062e-08	-0.0236192	-0.0220013	-0.0192669	-0.0209353	-0.000209378	-0.0192669	-0.000209378	-4.6062e-08	-0.0236192	-0.0220013	-0.0192669	-0.0209353	-0.000209378	-0.0192669	-0.000209378	-4.6062e-08	-0.0236192	-0.0220013	-0.0192669	-0.0209353	-0.000209378	-0.0192669	-0.000209378	-4.6062e-08	-0.0236192	-0.0220013	-0.0192669	-0.0209353	-0.000209378	-0.0192669	-0.000209378	-4.6062e-08	-0.0236192	-0.0220013	-0.0192669	-0.0209353	-0.000209378	-0.0192669	-0.000209378	-4.6062e-08	-0.0236192	-0.0220013	-0.0192669	-0.0209353	-0.000209378	-0.0192669	-0.000209378	-4.6062e-08	-0.0236192	-0.0220013	-0.0192669	-0.0209353	-0.000209378	-0.0192669	-0.000209378	-4.6062e-08	-0.0236192	-0.0220013	-0.0192669	-0.0209353	-0.000209378	-0.0192669	-0.000209378	-4.6062e-08	-0.0236192	-0.0220013	-0.0192669	-0.0209353	-0.000209378	-0.0192669	-0.000209378	-4.6062e-08	-0.0236192	-0.0220013	-0.0192669	-0.0209353	-0.000209378	-0.0192669	-0.000209378	-4.6062e-08	-0.0236192	-0.0220013	-0.0192669	-0.0209353	-0.000209378	-0.0192669	-0.000209378	-4.6062e-08	0	0	0	0	0	0	0	0	0.0182238	0.0182238	0.0182238	0.0182238	0.0182238	0.0182238	0.0182238	0.0182238	0.0205623	0.0205623	0.0205623	0.0205623	0.0205623	0.0205623	0.0205623	0.0205623	0.0208833	0.0208833	0.0208833	0.0208833	0.0208833	0.0208833	0.0208833	0.0208833	0.00761503	0.00761503	0.00761503	0.00761503	0.00761503	0.00761503	0.00761503	0.00761503	0.00697242	0.00697242	0.00697242	0.00697242	0.00697242	0.00697242	0.00697242	0.00697242	0.00694271	0.00694271	0.00694271	0.00694271	0.00694271	0.00694271	0.00694271	0.00694271	0.00694134	0.00694134	0.00694134	0.00694134	0.00694134	0.00694134	0.00694134	0.00694134	0.00694128	0.00694128	0.00694128	0.00694128	0.00694128	0.00694128	0.00694128	0.00694128	0.00694127	0.00694127	0.00694127	0.00694127	0.00694127	0.00694127	0.00694127	0.00694127	0.0115174	0.0116126	0.0117924	0.0117924	0.0458938	0.0138336	0.460248	4.06729	0.0118726	0.0119783	0.0121782	0.0121782	0.0592822	0.0144808	2.96246	4.11287	0.0119007	0.0120074	0.0122095	0.0122095	0.064721	0.0145431	4.11287	4.11287	0.0119029	0.0120097	0.012212	0.012212	0.067068	0.0145491	4.11287	4.11287	0.011903	0.0120099	0.0122122	0.0122122	0.0681065	0.0145497	4.11287	4.11287	0.0118984	0.0119068	0.0119228	0.0119228	0.0172739	0.0121092	4.11287	4.11287	0.011898	0.0118987	0.0119	0.0119	0.0123302	0.0119147	4.11287	4.11287	0.011898	0.0118981	0.0118982	0.0118982	0.0119322	0.0118993	4.11287	4.11287	0.0275161	0.011898	0.011898	0.011898	0.0119007	0.0118981	4.11287	4.11287	0.0305083	0.0275161	0.0226362	0.0245725	0.00378042	0.011898	4.11287	4.11287	0.0351858	0.0305083	0.0243034	0.0267215	0.00358169	0.011898	4.11287	4.11287	0.0362888	0.0311173	0.024573	0.0343173	0.00357695	0.011898	4.11287	4.11287	0.0365538	0.0312428	0.0246169	0.0360814	0.00357684	0.011898	4.11287	4.11287	0.0382237	0.0312687	0.0246241	0.0365038	0.00357684	0.011898	4.11287	4.11286	0.0254469	0.0364596	0.0338455	0.0366057	0.00192525	0.0226362	4.11287	4.11287	0.0234772	0.024841	0.0261064	0.0255189	0.00338033	0.0243034	4.11287	4.08622	0.0217888	0.0230026	0.0248035	0.023714	0.0034132	0.024573	4.11287	4.08108	0.0215466	0.0227244	0.0245906	0.0208195	0.00341395	0.0246169	4.11287	4.07998	0.021512	0.0226826	0.024556	0.0204242	0.00341397	0.0246241	4.11287	4.07975	0.0210487	0.0226763	0.0245504	0.0203708	0.00341397	0.0246252	4.11287	4.1016	0.0209842	0.0209963	0.0209351	0.0203636	0.00465288	0.0178594	4.11287	4.10313	0.0209335	0.020764	0.0204398	0.0203626	0.00469136	0.0170762	4.11287	4.11283	0.0209265	0.0207321	0.0203729	0.0203625	0.00469256	0.0169878	4.11287	4.11283	0.0209255	0.0207277	0.0203639	0.0203624	0.0046926	0.0169779	4.11287	4.11283	0.0209254	0.0207271	0.0203626	0.0203624	0.0046926	0.0169768	4.11287	4.11283	0.0209253	0.020727	0.0203625	0.0203624	0.0046926	0.0169766	4.11287	4.11283	0.0209253	0.020727	0.0203624	0.0203624	0.0046926	0.0169766	4.11287	4.11283	0.0209253	0.020727	0.0203624	0.0203624	0.0046926	0.0169766	4.11287	4.11283	0.0209253	0.020727	0.0203624	0.0203624	0.0046926	0.0169766	4.11287	4.11283	0.0209253	0.020727	0.0203624	0.0203624	0.0046926	0.0169766	4.11287	4.11283	0.0209253	0.020727	0.0203624	0.0203624	0.0046926	0.0169766	4.11287	4.11283	0.0209253	0.020727	0.0203624	0.0203624	0.0046926	0.0169766	4.11287	4.11283	0.0209253	0.020727	0.0203624	0.0203624	0.0046926	0.0169766	4.11287	4.11283	0.0209253	0.020727	0.0203624	0.0203624	0.0046926	0.0169766	4.11287	4.11283	0.0209253	0.020727	0.0203624	0.0203624	0.0046926	0.0169766	4.11287	4.11283	0.0209253	0.020727	0.0203624	0.0203624	0.0046926	0.0169766	4.11287	4.11283	0.0209253	0.020727	0.0203624	0.0203624	0.0046926	0.0169766	4.11287	4.11283	0.0209253	0.020727	0.0203624	0.0203624	0.0046926	0.0169766	4.11287	4.11283	0.0209253	0.020727	0.0203624	0.0203624	0.0046926	0.0169766	4.11287	4.11283	0.0209253	0.020727	0.0203624	0.0203624	0.0046926	0.0169766	4.11287	4.11283	0	0	0	0	0	0	0	0	-0.0036798	-0.0036798	-0.0036798	-0.0036798	-0.0036798	-0.0036798	-0.0036798	-0.0036798	-0.00359115	-0.00359115	-0.00359115	-0.00359115	-0.00359115	-0.00359115	-0.00359115	-0.00359115	-0.00359327	-0.00359327	-0.00359327	-0.00359327	-0.00359327	-0.00359327	-0.00359327	-0.00359327	-0.00302754	-0.00302754	-0.00302754	-0.00302754	-0.00302754	-0.00302754	-0.00302754	-0.00302754	-0.00303892	-0.00303892	-0.00303892	-0.00303892	-0.00303892	-0.00303892	-0.00303892	-0.00303892	-0.00303869	-0.00303869	-0.00303869	-0.00303869	-0.00303869	-0.00303869	-0.00303869	-0.00303869	-0.00303869	-0.00303869	-0.00303869	-0.00303869	-0.00303869	-0.00303869	-0.00303869	-0.00303869	-0.00303869	-0.00303869	-0.00303869	-0.00303869	-0.00303869	-0.00303869	-0.00303869	-0.00303869	-0.00303869	-0.00303869	-0.00303869	-0.00303869	-0.00303869	-0.00303869	-0.00303869	-0.00303869	-0.00331054	-0.00331214	-0.00331518	-0.00332369	-0.00419279	-0.00360643	-0.0194342	-0.288287	-0.00330457	-0.00330615	-0.00330911	-0.00331742	-0.00416086	-0.0035929	-0.0174671	-0.0612536	-0.00330471	-0.00330628	-0.00330925	-0.00331757	-0.00416174	-0.00359321	-0.0176925	-0.220235	-0.0033047	-0.00330627	-0.00330924	-0.00331756	-0.00416171	-0.00359321	-0.0176665	-0.0924434	-0.0033047	-0.00330627	-0.00330924	-0.00331755	-0.00416171	-0.00359321	-0.0176695	-0.188309	-0.00330464	-0.0033046	-0.00330453	-0.00330435	-0.00328591	-0.00329832	-0.00300438	-0.000967254	-0.00330464	-0.00330463	-0.00330463	-0.00330464	-0.00330505	-0.00330476	-0.00331122	-0.00335624	-0.00330464	-0.00330463	-0.00330463	-0.00330464	-0.00330463	-0.00330463	-0.00330449	-0.0033035	-0.00385492	-0.00330463	-0.00330463	-0.00330464	-0.00330463	-0.00330463	-0.00330463	-0.00271727	-0.00384088	-0.00385492	-0.00377904	-0.00373847	-0.00271725	-0.00295025	-0.00142672	-0.00045472	-0.00388934	-0.00384088	-0.00376719	-0.00372772	-0.00272786	-0.00295719	-0.00144463	-0.000461616	-0.0038881	-0.00384124	-0.00376748	-0.00389226	-0.00272766	-0.00295705	-0.00144446	-0.000461595	-0.00388813	-0.00384124	-0.00376747	-0.00388802	-0.00272767	-0.00295705	-0.00144446	-0.000461595	-0.00390563	-0.00384124	-0.00376747	-0.00388813	-0.00272767	-0.00295705	-0.00144446	-0.00024842	-0.00361578	-0.00390396	-0.00389872	-0.00388813	-0.00245343	-0.00331226	-0.000111279	-0.000274436	-0.00362357	-0.00361315	-0.00364269	-0.00365563	-0.00271071	-0.00349724	-0.00017105	-6.1637e-07	-0.0036009	-0.00362013	-0.00364889	-0.00366128	-0.00270609	-0.00349296	-0.000170982	-6.17497e-07	-0.00360145	-0.00361996	-0.00364872	-0.00358304	-0.00270617	-0.00349306	-0.000170982	-6.17497e-07	-0.00360143	-0.00361996	-0.00364873	-0.0035849	-0.00270617	-0.00349305	-0.000170982	-6.17497e-07	-0.00359335	-0.00361996	-0.00364873	-0.00358485	-0.00270617	-0.00349305	-0.000170982	-8.41836e-07	-0.00359355	-0.00359076	-0.00358678	-0.00358485	-0.00285337	-0.00330051	-0.000616185	-8.41832e-07	-0.00359312	-0.00359146	-0.00358825	-0.00358485	-0.00285058	-0.00330472	-0.000614363	-2.78203e-05	-0.00359314	-0.00359143	-0.00358822	-0.00358485	-0.00285064	-0.00330464	-0.000614371	-2.78153e-05	-0.00359313	-0.00359143	-0.00358821	-0.00358485	-0.00285064	-0.00330464	-0.000614371	-2.78153e-05	-0.00359314	-0.00359143	-0.00358821	-0.00358485	-0.00285064	-0.00330464	-0.000614371	-2.78153e-05	-0.00359313	-0.00359143	-0.00358821	-0.00358485	-0.00285064	-0.00330464	-0.000614371	-2.78153e-05	-0.00359314	-0.00359143	-0.00358821	-0.00358485	-0.00285064	-0.00330464	-0.000614371	-2.78153e-05	-0.00359313	-0.00359143	-0.00358821	-0.00358485	-0.00285064	-0.00330464	-0.000614371	-2.78153e-05	-0.00359314	-0.00359143	-0.00358821	-0.00358485	-0.00285064	-0.00330464	-0.000614371	-2.78153e-05	-0.00359313	-0.00359143	-0.00358821	-0.00358485	-0.00285064	-0.00330464	-0.000614371	-2.78153e-05	-0.00359314	-0.00359143	-0.00358821	-0.00358485	-0.00285064	-0.00330464	-0.000614371	-2.78153e-05	-0.00359313	-0.00359143	-0.00358821	-0.00358485	-0.00285064	-0.00330464	-0.000614371	-2.78153e-05	-0.00359314	-0.00359143	-0.00358821	-0.00358485	-0.00285064	-0.00330464	-0.000614371	-2.78153e-05	-0.00359313	-0.00359143	-0.00358821	-0.00358485	-0.00285064	-0.00330464	-0.000614371	-2.78153e-05	-0.00359314	-0.00359143	-0.00358821	-0.00358485	-0.00285064	-0.00330464	-0.000614371	-2.78153e-05	-0.00359313	-0.00359143	-0.00358821	-0.00358485	-0.00285064	-0.00330464	-0.000614371	-2.78153e-05	-0.00359314	-0.00359143	-0.00358821	-0.00358485	-0.00285064	-0.00330464	-0.000614371	-2.78153e-05	-0.00359313	-0.00359143	-0.00358821	-0.00358485	-0.00285064	-0.00330464	-0.000614371	-2.78153e-05	-0.00359314	-0.00359143	-0.00358821	-0.00358485	-0.00285064	-0.00330464	-0.000614371	-2.78153e-05	-0.00359313	-0.00359143	-0.00358821	-0.00358485	-0.00285064	-0.00330464	-0.000614371	-2.78153e-05	0	0	0	0	0	0	0	0	-0.00811946	-0.00811946	-0.00811946	-0.00811946	-0.00811946	-0.00811946	-0.00811946	-0.00811946	-0.00769407	-0.00769407	-0.00769407	-0.00769407	-0.00769407	-0.00769407	-0.00769407	-0.00769407	-0.0077158	-0.0077158	-0.0077158	-0.0077158	-0.0077158	-0.0077158	-0.0077158	-0.0077158	-0.00758297	-0.00758297	-0.00758297	-0.00758297	-0.00758297	-0.00758297	-0.00758297	-0.00758297	-0.00758965	-0.00758965	-0.00758965	-0.00758965	-0.00758965	-0.00758965	-0.00758965	-0.00758965	-0.00758932	-0.00758932	-0.00758932	-0.00758932	-0.00758932	-0.00758932	-0.00758932	-0.00758932	-0.00758934	-0.00758934	-0.00758934	-0.00758934	-0.00758934	-0.00758934	-0.00758934	-0.00758934	-0.00758934	-0.00758934	-0.00758934	-0.00758934	-0.00758934	-0.00758934	-0.00758934	-0.00758934	-0.00758934	-0.00758934	-0.00758934	-0.00758934	-0.00758934	-0.00758934	-0.00758934	-0.00758934	-0.00765497	-0.0076551	-0.00765534	-0.00765797	-0.00784053	-0.00784053	-0.0126758	-0.0303894	-0.00765164	-0.00765176	-0.00765198	-0.00765448	-0.00782748	-0.00782748	-0.0122567	-0.0261714	-0.00765181	-0.00765193	-0.00765216	-0.00765466	-0.00782816	-0.00782816	-0.0122907	-0.0269057	-0.0076518	-0.00765192	-0.00765216	-0.00765465	-0.00782812	-0.00782812	-0.0122879	-0.0267764	-0.0076518	-0.00765192	-0.00765216	-0.00765465	-0.00782812	-0.00782812	-0.0122882	-0.0267991	-0.0076518	-0.0076518	-0.00765177	-0.00765165	-0.00764286	-0.00764286	-0.0074202	-0.00673953	-0.0076518	-0.0076518	-0.0076518	-0.00765181	-0.00765224	-0.00765224	-0.00766356	-0.0076982	-0.0076518	-0.0076518	-0.0076518	-0.0076518	-0.00765177	-0.00765177	-0.0076512	-0.00764944	-0.00777681	-0.0076518	-0.0076518	-0.0076518	-0.0076518	-0.0076518	-0.00765183	-0.00750125	-0.00777037	-0.00777681	-0.00776758	-0.00774767	-0.00750114	-0.00742055	-0.00655908	-0.00539823	-0.00777643	-0.00777037	-0.00776162	-0.00774274	-0.00750863	-0.00743194	-0.00660679	-0.0054741	-0.00777612	-0.0077707	-0.00776193	-0.00777785	-0.00750826	-0.00743138	-0.0066047	-0.00547135	-0.00777613	-0.00777068	-0.00776191	-0.00777604	-0.00750828	-0.00743141	-0.00660479	-0.00547145	-0.00777822	-0.00777068	-0.00776191	-0.00777614	-0.00750827	-0.00743141	-0.00660479	-0.0049212	-0.00771534	-0.0077783	-0.00777825	-0.00777613	-0.00742762	-0.00743141	-0.00285089	-0.00498864	-0.00771861	-0.00771514	-0.00771924	-0.00772788	-0.00750586	-0.00754631	-0.00315755	-0.000586738	-0.0077156	-0.00771838	-0.00772225	-0.00773035	-0.00750197	-0.00754057	-0.00315112	-0.000604179	-0.00771575	-0.0077182	-0.0077221	-0.00771287	-0.00750217	-0.00754085	-0.00315125	-0.000604108	-0.00771576	-0.00771821	-0.00772211	-0.00771376	-0.00750215	-0.00754084	-0.00315125	-0.000604108	-0.00771472	-0.00771821	-0.00772211	-0.00771373	-0.00750215	-0.00754084	-0.00315125	-0.000637072	-0.00771477	-0.00771443	-0.00771399	-0.00771373	-0.00754277	-0.00754084	-0.00479708	-0.000636931	-0.00771474	-0.00771463	-0.00771441	-0.00771373	-0.00754074	-0.00754084	-0.00474495	-0.00201796	-0.00771474	-0.00771461	-0.00771438	-0.00771373	-0.00754084	-0.00754084	-0.00474659	-0.00199951	-0.00771474	-0.00771462	-0.00771438	-0.00771373	-0.00754084	-0.00754084	-0.00474654	-0.00199976	-0.00771474	-0.00771462	-0.00771438	-0.00771373	-0.00754084	-0.00754084	-0.00474654	-0.00199976	-0.00771474	-0.00771462	-0.00771438	-0.00771373	-0.00754084	-0.00754084	-0.00474654	-0.00199976	-0.00771474	-0.00771462	-0.00771438	-0.00771373	-0.00754084	-0.00754084	-0.00474654	-0.00199976	-0.00771474	-0.00771462	-0.00771438	-0.00771373	-0.00754084	-0.00754084	-0.00474654	-0.00199976	-0.00771474	-0.00771462	-0.00771438	-0.00771373	-0.00754084	-0.00754084	-0.00474654	-0.00199976	-0.00771474	-0.00771462	-0.00771438	-0.00771373	-0.00754084	-0.00754084	-0.00474654	-0.00199976	-0.00771474	-0.00771462	-0.00771438	-0.00771373	-0.00754084	-0.00754084	-0.00474654	-0.00199976	-0.00771474	-0.00771462	-0.00771438	-0.00771373	-0.00754084	-0.00754084	-0.00474654	-0.00199976	-0.00771474	-0.00771462	-0.00771438	-0.00771373	-0.00754084	-0.00754084	-0.00474654	-0.00199976	-0.00771474	-0.00771462	-0.00771438	-0.00771373	-0.00754084	-0.00754084	-0.00474654	-0.00199976	-0.00771474	-0.00771462	-0.00771438	-0.00771373	-0.00754084	-0.00754084	-0.00474654	-0.00199976	-0.00771474	-0.00771462	-0.00771438	-0.00771373	-0.00754084	-0.00754084	-0.00474654	-0.00199976	-0.00771474	-0.00771462	-0.00771438	-0.00771373	-0.00754084	-0.00754084	-0.00474654	-0.00199976	-0.00771474	-0.00771462	-0.00771438	-0.00771373	-0.00754084	-0.00754084	-0.00474654	-0.00199976	-0.00771474	-0.00771462	-0.00771438	-0.00771373	-0.00754084	-0.00754084	-0.00474654	-0.00199976	-0.00771474	-0.00771462	-0.00771438	-0.00771373	-0.00754084	-0.00754084	-0.00474654	-0.00199976	0	0	0	0	0	0	0	0	0.04343	0.04343	0.04343	0.04343	0.04343	0.04343	0.04343	0.04343	0.0579018	0.0579018	0.0579018	0.0579018	0.0579018	0.0579018	0.0579018	0.0579018	0.0637188	0.0637188	0.0637188	0.0637188	0.0637188	0.0637188	0.0637188	0.0637188	0.0659031	0.0659031	0.0659031	0.0659031	0.0659031	0.0659031	0.0659031	0.0659031	0.0668617	0.0668617	0.0668617	0.0668617	0.0668617	0.0668617	0.0668617	0.0668617	0.0672868	0.0672868	0.0672868	0.0672868	0.0672868	0.0672868	0.0672868	0.0672868	0.0674761	0.0674761	0.0674761	0.0674761	0.0674761	0.0674761	0.0674761	0.0674761	0.0675606	0.0675606	0.0675606	0.0675606	0.0675606	0.0675606	0.0675606	0.0675606	0.0675983	0.0675983	0.0675983	0.0675983	0.0675983	0.0675983	0.0675983	0.0675983	0.0679376	0.0781064	0.197194	0.0677788	0.0690418	0.0677762	0.0677765	0.0677788	0.0680901	0.0837168	0.454702	0.0678596	0.0697036	0.067856	0.0678564	0.0678596	0.0681587	0.086874	2.08416	0.0678959	0.0700091	0.0678917	0.0678922	0.0678959	0.0681897	0.0887023	9.80086	0.0679122	0.0701506	0.0679078	0.0679083	0.0679122	0.0682037	0.0897785	9.80156	0.0679195	0.0702162	0.067915	0.0679155	0.0679195	0.0680479	0.0784726	9.80156	0.0679202	0.0689592	0.0679182	0.0679185	0.0679202	0.0679779	0.0728261	9.80156	0.0679206	0.0683886	0.0679196	0.0679198	0.0679206	0.0679465	0.070159	9.80156	0.0679207	0.0681312	0.0679203	0.0679203	0.0679207	0.0650717	0.0689331	9.80156	0.0679208	0.0680154	0.0679206	0.0679206	0.0670826	0.0638464	0.0654976	9.80156	0.0681914	0.0671246	0.0682415	0.0682257	0.067799	0.0659047	0.0640265	9.80156	0.0683135	0.0667305	0.0683864	0.0683634	0.0681208	0.0668076	0.0634066	9.80156	0.06788	0.0665569	0.0684519	0.0684256	0.0682658	0.0672076	0.0631472	9.80156	0.0676857	0.0664805	0.0684816	0.0684538	0.0683313	0.0647546	0.063039	9.80156	0.0675989	0.066447	0.068495	0.0684666	0.06828	0.0650984	0.0497325	9.80156	0.0675601	0.0651275	0.0685041	0.0684907	0.0686819	0.0681148	0.0465289	9.80156	0.0674086	0.064964	0.0683471	0.0683483	0.0684553	0.0681168	0.0455518	9.80156	0.0673411	0.0648938	0.0682762	0.068284	0.068353	0.0681177	0.0452578	9.80156	0.067553	0.0648637	0.0682441	0.068255	0.0683067	0.0681181	0.0451698	9.80156	0.0676476	0.0648508	0.0682297	0.068242	0.0682858	0.0694879	0.0451434	9.80156	0.06769	0.0648453	0.0682232	0.068236	0.0683168	0.0701199	0.0508031	9.80156	0.0677089	0.0654892	0.0682187	0.0682243	0.0683308	0.0689153	0.0527431	9.80156	0.0677174	0.0657685	0.0682168	0.0682189	0.0682648	0.0683688	0.0534248	9.80156	0.0677211	0.0658902	0.0682159	0.0682165	0.0682349	0.0681223	0.0536665	9.80156	0.0677229	0.0659432	0.0682154	0.0682154	0.0682215	0.0680113	0.0537524	9.80156	0.0677237	0.0659663	0.0682153	0.0682149	0.0682154	0.0679615	0.053783	9.80156	0.067724	0.0659764	0.0682152	0.0682147	0.0682127	0.0679391	0.0537939	9.80156	0.0677242	0.0659808	0.0682152	0.0682146	0.0682115	0.067929	0.0537977	9.80156	0.0677242	0.0659827	0.0682151	0.0682146	0.0682109	0.0679245	0.0537991	9.80156	0.0677243	0.0659835	0.0682151	0.0682146	0.0682106	0.0679225	0.0537996	9.80156	0.0677243	0.0659839	0.0682151	0.0682146	0.0682105	0.0679216	0.0537998	9.80156	0.0677243	0.065984	0.0682151	0.0682146	0.0682105	0.0679212	0.0537998	9.80156	0.0677243	0.0659841	0.0682151	0.0682146	0.0682105	0.067921	0.0537998	9.80156	0.0677243	0.0659841	0.0682151	0.0682146	0.0682105	0.0679209	0.0537998	9.80156	0.0677243	0.0659841	0.0682151	0.0682146	0.0682105	0.0679209	0.0537998	9.80156	0.0677243	0.0659841	0.0682151	0.0682146	0.0682105	0.0679209	0.0537998	9.80156	0.0677243	0.0659841	0.0682151	0.0682146	0.0682105	0.0679209	0.0537998	9.80156	0.0677243	0.0659841	0.0682151	0.0682146	0.0682105	0.0679209	0.0537998	9.80156	0.0677243	0.0659841	0.0682151	0.0682146	0.0682105	0.0679209	0.0537998	9.80156	0.0677243	0.0659841	0.0682151	0.0682146	0.0682105	0.0679209	0.0537998	9.80156	0.0677243	0.0659841	0.0682151	0.0682146	0.0682105	0	0	0	0	0	0	0	0	0.0371405	0.0371405	0.0371405	0.0371405	0.0371405	0.0371405	0.0371405	0.0371405	0.0474978	0.0474978	0.0474978	0.0474978	0.0474978	0.0474978	0.0474978	0.0474978	0.0508673	0.0508673	0.0508673	0.0508673	0.0508673	0.0508673	0.0508673	0.0508673	0.0495854	0.0495854	0.0495854	0.0495854	0.0495854	0.0495854	0.0495854	0.0495854	0.0491666	0.0491666	0.0491666	0.0491666	0.0491666	0.0491666	0.0491666	0.0491666	0.0490305	0.0490305	0.0490305	0.0490305	0.0490305	0.0490305	0.0490305	0.0490305	0.0489864	0.0489864	0.0489864	0.0489864	0.0489864	0.0489864	0.0489864	0.0489864	0.0489721	0.0489721	0.0489721	0.0489721	0.0489721	0.0489721	0.0489721	0.0489721	0.0489674	0.0489674	0.0489674	0.0489674	0.0489674	0.0489674	0.0489674	0.0489674	0.0505837	0.0829461	1.78298	0.0501705	0.0602212	0.0501509	0.0501578	0.050206	0.0511275	0.103737	8.38181	0.0505714	0.0648693	0.0505452	0.0505544	0.0506191	0.0513118	0.118915	8.38211	0.0507057	0.0668914	0.0506772	0.0506872	0.0507576	0.0513744	0.131359	8.38211	0.0507508	0.0677905	0.0507215	0.0507318	0.0508042	0.0513956	0.142509	8.38211	0.0507659	0.0681941	0.0507364	0.0507467	0.0508198	0.0509631	0.0929928	8.38211	0.0507512	0.0569514	0.0507413	0.0507447	0.0507693	0.0508174	0.0670907	8.38211	0.0507462	0.0528709	0.0507429	0.050744	0.0507523	0.0507685	0.0565374	8.38211	0.0507446	0.0514629	0.0507434	0.0507438	0.0507466	0.0400646	0.0527263	8.38211	0.050744	0.0509857	0.0507436	0.0507438	0.0448641	0.0373217	0.0405876	8.38211	0.0528067	0.0449352	0.0531869	0.0529758	0.0503256	0.0464308	0.0374512	8.38211	0.0535321	0.0431705	0.0540534	0.0537637	0.0521772	0.0493161	0.0366809	8.38211	0.0516885	0.042669	0.054364	0.0540446	0.0528202	0.0502667	0.0364941	8.38211	0.0510619	0.0425275	0.0544758	0.0541451	0.0530453	0.0447218	0.0364489	8.38211	0.0508506	0.0424877	0.0545161	0.0541811	0.0520806	0.0485195	0.0176284	8.38211	0.0507796	0.0349332	0.054573	0.0544374	0.0550341	0.0580203	0.0175161	8.38211	0.0497543	0.0353409	0.0533251	0.0533689	0.0538103	0.0549013	0.017503	8.38211	0.0494179	0.0354365	0.0528869	0.052993	0.0533766	0.0537805	0.0175015	8.38211	0.0503005	0.035459	0.0527338	0.0528614	0.0532237	0.0533833	0.0175013	8.38211	0.0505952	0.0354643	0.0526804	0.0528154	0.0531699	0.0566223	0.0175013	8.38211	0.0506939	0.0354655	0.0526618	0.0527994	0.0536809	0.0578478	0.025167	8.38211	0.0507269	0.0391086	0.0526349	0.0526756	0.0538626	0.0540057	0.0264804	8.38211	0.0507381	0.0400639	0.0526255	0.0526325	0.0529965	0.0526506	0.0267121	8.38211	0.0507418	0.0403183	0.0526222	0.0526175	0.0526937	0.0521808	0.0267533	8.38211	0.0507431	0.0403862	0.0526211	0.0526123	0.0525883	0.0520189	0.0267605	8.38211	0.0507435	0.0404044	0.0526207	0.0526105	0.0525517	0.0519632	0.0267618	8.38211	0.0507436	0.0404093	0.0526206	0.0526098	0.0525389	0.0519441	0.0267621	8.38211	0.0507437	0.0404106	0.0526205	0.0526096	0.0525345	0.0519375	0.0267621	8.38211	0.0507437	0.040411	0.0526205	0.0526095	0.0525329	0.0519352	0.0267621	8.38211	0.0507437	0.0404111	0.0526205	0.0526095	0.0525324	0.0519345	0.0267621	8.38211	0.0507437	0.0404111	0.0526205	0.0526095	0.0525322	0.0519342	0.0267621	8.38211	0.0507437	0.0404111	0.0526205	0.0526095	0.0525321	0.0519341	0.0267621	8.38211	0.0507437	0.0404111	0.0526205	0.0526095	0.0525321	0.0519341	0.0267621	8.38211	0.0507437	0.0404111	0.0526205	0.0526095	0.0525321	0.0519341	0.0267621	8.38211	0.0507437	0.0404111	0.0526205	0.0526095	0.0525321	0.0519341	0.0267621	8.38211	0.0507437	0.0404111	0.0526205	0.0526095	0.0525321	0.0519341	0.0267621	8.38211	0.0507437	0.0404111	0.0526205	0.0526095	0.0525321	0.0519341	0.0267621	8.38211	0.0507437	0.0404111	0.0526205	0.0526095	0.0525321	0.0519341	0.0267621	8.38211	0.0507437	0.0404111	0.0526205	0.0526095	0.0525321	0.0519341	0.0267621	8.38211	0.0507437	0.0404111	0.0526205	0.0526095	0.0525321	0.0519341	0.0267621	8.38211	0.0507437	0.0404111	0.0526205	0.0526095	0.0525321	0	0	0	0	0	0	0	0	0.0113715	0.0113715	0.0113715	0.0113715	0.0113715	0.0113715	0.0113715	0.0113715	0.0122614	0.0122614	0.0122614	0.0122614	0.0122614	0.0122614	0.0122614	0.0122614	0.0123339	0.0123339	0.0123339	0.0123339	0.0123339	0.0123339	0.0123339	0.0123339	0.00928296	0.00928296	0.00928296	0.00928296	0.00928296	0.00928296	0.00928296	0.00928296	0.00909701	0.00909701	0.00909701	0.00909701	0.00909701	0.00909701	0.00909701	0.00909701	0.00908579	0.00908579	0.00908579	0.00908579	0.00908579	0.00908579	0.00908579	0.00908579	0.00908512	0.00908512	0.00908512	0.00908512	0.00908512	0.00908512	0.00908512	0.00908512	0.00908508	0.00908508	0.00908508	0.00908508	0.00908508	0.00908508	0.00908508	0.00908508	0.00908508	0.00908508	0.00908508	0.00908508	0.00908508	0.00908508	0.00908508	0.00908508	0.0106714	0.0306445	2.38461	0.0105002	0.0306445	0.0104756	0.0105002	0.0106714	0.0107842	0.0353083	2.5664	0.0105992	0.0353083	0.0105726	0.0105992	0.0107842	0.0107922	0.0364058	2.5664	0.0106061	0.0364058	0.0105794	0.0106061	0.0107922	0.0107928	0.0366689	2.5664	0.0106066	0.0366689	0.0105799	0.0106066	0.0107928	0.0107929	0.0367323	2.5664	0.0106067	0.0367323	0.0105799	0.0106067	0.0107929	0.0105945	0.0125814	2.56637	0.0105814	0.0125814	0.0105795	0.0105814	0.0105945	0.0105805	0.0107208	2.56637	0.0105796	0.0107208	0.0105795	0.0105796	0.0105805	0.0105796	0.0105894	2.56637	0.0105795	0.0105894	0.0105795	0.0105795	0.0105796	0.00511768	0.0105802	2.56637	0.0105795	0.0105802	0.0105795	0.0105795	0.00511768	0.00493531	0.0051177	2.56572	0.013404	0.0051177	0.0139494	0.013404	0.0114283	0.0114145	0.00493531	2.56571	0.013657	0.00493531	0.0142641	0.013657	0.0119163	0.0119152	0.00492934	2.56571	0.0120936	0.00492934	0.0142938	0.0136799	0.0119549	0.0119549	0.00492914	2.56571	0.011969	0.00492914	0.0142966	0.013682	0.011958	0.00983368	0.00492913	2.56571	0.0119591	0.00492913	0.0142969	0.0136822	0.00983388	0.0139331	0.00156509	0.0331604	0.0119583	0.00156509	0.0144101	0.0142845	0.0139331	0.0198927	0.00220226	8.32422e-09	0.0106236	0.00220226	0.0125597	0.0127422	0.0130908	0.0136177	0.00221161	6.6755e-09	0.01053	0.00221161	0.0124067	0.0126127	0.013018	0.0130635	0.00221174	6.6755e-09	0.0111929	0.00221174	0.0123941	0.0126019	0.0130117	0.0130156	0.00221175	6.6755e-09	0.0112422	0.00221175	0.0123931	0.012601	0.0130112	0.0143467	0.00221175	6.6755e-09	0.0112459	0.00221175	0.012393	0.0126009	0.0143463	0.0144736	0.00392505	3.56864e-06	0.0112462	0.00392505	0.0123442	0.0123322	0.0144736	0.012286	0.00397	3.56872e-06	0.0112462	0.00397	0.0123402	0.0123103	0.012286	0.0121093	0.00397119	3.56872e-06	0.0112462	0.00397119	0.0123398	0.0123085	0.0121093	0.0120951	0.00397122	3.56872e-06	0.0112462	0.00397122	0.0123398	0.0123084	0.0120951	0.012094	0.00397121	3.56872e-06	0.0112462	0.00397121	0.0123398	0.0123083	0.012094	0.0120939	0.00397121	3.56872e-06	0.0112462	0.00397121	0.0123398	0.0123083	0.0120939	0.0120939	0.00397121	3.56872e-06	0.0112462	0.00397121	0.0123398	0.0123083	0.0120939	0.0120939	0.00397121	3.56872e-06	0.0112462	0.00397121	0.0123398	0.0123083	0.0120939	0.0120939	0.00397121	3.56872e-06	0.0112462	0.00397121	0.0123398	0.0123083	0.0120939	0.0120939	0.00397121	3.56872e-06	0.0112462	0.00397121	0.0123398	0.0123083	0.0120939	0.0120939	0.00397121	3.56872e-06	0.0112462	0.00397121	0.0123398	0.0123083	0.0120939	0.0120939	0.00397121	3.56872e-06	0.0112462	0.00397121	0.0123398	0.0123083	0.0120939	0.0120939	0.00397121	3.56872e-06	0.0112462	0.00397121	0.0123398	0.0123083	0.0120939	0.0120939	0.00397121	3.56872e-06	0.0112462	0.00397121	0.0123398	0.0123083	0.0120939	0.0120939	0.00397121	3.56872e-06	0.0112462	0.00397121	0.0123398	0.0123083	0.0120939	0.0120939	0.00397121	3.56872e-06	0.0112462	0.00397121	0.0123398	0.0123083	0.0120939	0.0120939	0.00397121	3.56872e-06	0.0112462	0.00397121	0.0123398	0.0123083	0.0120939	0.0120939	0.00397121	3.56872e-06	0.0112462	0.00397121	0.0123398	0.0123083	0.0120939	0.0120939	0.00397121	3.56872e-06	0.0112462	0.00397121	0.0123398	0.0123083	0.0120939	0.0120939	0.00397121	3.56872e-06	0.0112462	0.00397121	0.0123398	0.0123083	0.0120939	0	0	0	0	0	0	0	0	0.0176187	0.0176187	0.0176187	0.0176187	0.0176187	0.0176187	0.0176187	0.0176187	0.0198	0.0198	0.0198	0.0198	0.0198	0.0198	0.0198	0.0198	0.0200882	0.0200882	0.0200882	0.0200882	0.0200882	0.0200882	0.0200882	0.0200882	0.00732338	0.00732338	0.00732338	0.00732338	0.00732338	0.00732338	0.00732338	0.00732338	0.00672785	0.00672785	0.00672785	0.00672785	0.00672785	0.00672785	0.00672785	0.00672785	0.00670128	0.00670128	0.00670128	0.00670128	0.00670128	0.00670128	0.00670128	0.00670128	0.0067001	0.0067001	0.0067001	0.0067001	0.0067001	0.0067001	0.0067001	0.0067001	0.00670005	0.00670005	0.00670005	0.00670005	0.00670005	0.00670005	0.00670005	0.00670005	0.00670005	0.00670005	0.00670005	0.00670005	0.00670005	0.00670005	0.00670005	0.00670005	0.0113826	0.0442994	3.93216	0.0112091	0.444331	0.0111172	0.0113826	0.0133529	0.0117419	0.0567174	3.9763	0.0115496	2.77728	0.011448	0.0117419	0.0139554	0.0117699	0.0615292	3.9763	0.0115757	3.9763	0.0114731	0.0117699	0.0140113	0.0117721	0.0634998	3.9763	0.0115777	3.9763	0.011475	0.0117721	0.0140165	0.0117723	0.0643246	3.9763	0.0115779	3.9763	0.0114752	0.0117723	0.0140169	0.0114933	0.0162869	3.9763	0.0114785	3.9763	0.0114707	0.0114933	0.0116658	0.0114721	0.0118429	3.9763	0.0114709	3.9763	0.0114703	0.0114721	0.0114852	0.0114705	0.0114987	3.9763	0.0114704	3.9763	0.0114703	0.0114705	0.0114715	0.00364445	0.0114725	3.9763	0.0114703	3.9763	0.0114703	0.0114703	0.000884601	0.00345963	0.0036445	3.9763	0.0265274	3.9763	0.0299992	0.0236894	0.010692	0.0206954	0.00345963	3.9763	0.0293032	3.9763	0.0339034	0.0256838	0.0114112	0.0231966	0.00345537	3.9763	0.0245561	3.9763	0.0347882	0.0260247	0.0114658	0.0235837	0.00345528	3.9763	0.0237968	3.9763	0.0349919	0.0260835	0.01147	0.0212728	0.00345527	3.9763	0.0236776	3.9763	0.0350389	0.0260936	0.00364444	0.0370517	0.00185982	2.76579	0.0236589	3.9763	0.0367325	0.0330406	0.0124463	0.0626402	0.00326667	0.0762902	0.0155577	3.9763	0.0229972	0.0240965	0.0219641	0.0305309	0.00329738	1.3065e-09	0.014744	3.9763	0.0209985	0.0227118	0.0233922	0.0246922	0.00329805	7.86264e-10	0.0161718	3.9763	0.0207224	0.0225046	0.0236143	0.0237566	0.00329807	7.86264e-10	0.0163256	3.9763	0.0206846	0.0224737	0.023649	0.0248906	0.00329807	7.86264e-10	0.0163422	3.9763	0.0206794	0.0224692	0.0418132	0.025078	0.00449491	5.56764e-07	0.016344	3.9763	0.0201976	0.0199629	0.0471232	0.0203108	0.00453083	5.56765e-07	0.0163442	3.9763	0.0201332	0.0196343	0.0200417	0.0196796	0.00453191	5.56765e-07	0.0163442	3.9763	0.0201247	0.0195916	0.0167498	0.0195975	0.00453194	5.56765e-07	0.0163442	3.9763	0.0201235	0.0195861	0.0163882	0.0195868	0.00453194	5.56765e-07	0.0163442	3.9763	0.0201234	0.0195853	0.016349	0.0195854	0.00453194	5.56765e-07	0.0163442	3.9763	0.0201234	0.0195852	0.0163448	0.0195853	0.00453194	5.56765e-07	0.0163442	3.9763	0.0201234	0.0195852	0.0163443	0.0195852	0.00453194	5.56765e-07	0.0163442	3.9763	0.0201234	0.0195852	0.0163442	0.0195852	0.00453194	5.56765e-07	0.0163442	3.9763	0.0201234	0.0195852	0.0163442	0.0195852	0.00453194	5.56765e-07	0.0163442	3.9763	0.0201234	0.0195852	0.0163442	0.0195852	0.00453194	5.56765e-07	0.0163442	3.9763	0.0201234	0.0195852	0.0163442	0.0195852	0.00453194	5.56765e-07	0.0163442	3.9763	0.0201234	0.0195852	0.0163442	0.0195852	0.00453194	5.56765e-07	0.0163442	3.9763	0.0201234	0.0195852	0.0163442	0.0195852	0.00453194	5.56765e-07	0.0163442	3.9763	0.0201234	0.0195852	0.0163442	0.0195852	0.00453194	5.56765e-07	0.0163442	3.9763	0.0201234	0.0195852	0.0163442	0.0195852	0.00453194	5.56765e-07	0.0163442	3.9763	0.0201234	0.0195852	0.0163442	0.0195852	0.00453194	5.56765e-07	0.0163442	3.9763	0.0201234	0.0195852	0.0163442	0.0195852	0.00453194	5.56765e-07	0.0163442	3.9763	0.0201234	0.0195852	0.0163442	0.0195852	0.00453194	5.56765e-07	0.0163442	3.9763	0.0201234	0.0195852	0.0163442	0.0195852	0.00453194	5.56765e-07	0.0163442	3.9763	0.0201234	0.0195852	0.0163442	0	0	0	0	0	0	0	0	-0.0372322	-0.0372322	-0.0372322	-0.0372322	-0.0372322	-0.0372322	-0.0372322	-0.0372322	-0.0290878	-0.0290878	-0.0290878	-0.0290878	-0.0290878	-0.0290878	-0.0290878	-0.0290878	-0.0307023	-0.0307023	-0.0307023	-0.0307023	-0.0307023	-0.0307023	-0.0307023	-0.0307023	-0.00350471	-0.00350471	-0.00350471	-0.00350471	-0.00350471	-0.00350471	-0.00350471	-0.00350471	-0.00419989	-0.00419989	-0.00419989	-0.00419989	-0.00419989	-0.00419989	-0.00419989	-0.00419989	-0.00418052	-0.00418052	-0.00418052	-0.00418052	-0.00418052	-0.00418052	-0.00418052	-0.00418052	-0.00418105	-0.00418105	-0.00418105	-0.00418105	-0.00418105	-0.00418105	-0.00418105	-0.00418105	-0.00418104	-0.00418104	-0.00418104	-0.00418104	-0.00418104	-0.00418104	-0.00418104	-0.00418104	-0.00418104	-0.00418104	-0.00418104	-0.00418104	-0.00418104	-0.00418104	-0.00418104	-0.00418104	-0.012548	-0.0362147	-6.92822	-0.012548	-6.92822	-0.0123462	-0.0142058	-0.0362147	-0.0118692	-0.0292848	-3.80556e-19	-0.0118692	-3.80556e-19	-0.011694	-0.0132903	-0.0292848	-0.0119229	-0.0306622	-6.96176	-0.0119229	-6.96176	-0.0117448	-0.0133714	-0.0306622	-0.0119186	-0.0303834	-3.04416e-19	-0.0119186	-3.04416e-19	-0.0117408	-0.0133642	-0.0303834	-0.0119189	-0.0304396	-6.96176	-0.0119189	-6.96176	-0.0117411	-0.0133648	-0.0304396	-0.0116992	-0.010344	-9.51097e-23	-0.0116992	-9.51097e-23	-0.0117131	-0.0115873	-0.010344	-0.0117163	-0.0118223	-0.0126638	-0.0117163	-0.0126638	-0.0117152	-0.011725	-0.0118223	-0.011715	-0.0117067	-0.0116414	-0.011715	-0.0116414	-0.0117151	-0.0117143	-0.0117067	-0.00630724	-0.0117157	-0.0117208	-0.0117151	-0.0117208	-0.0117151	-0.0117152	-5.06263e-05	-0.00653823	-0.00630721	-5.77893e-06	-0.0699821	-5.06216e-05	-0.085017	-0.0368335	-0.00307413	-0.0651691	-0.00653823	-6.24761e-06	-0.0476117	-5.47106e-05	-0.0523968	-0.0311835	-0.0030129	-0.0442224	-0.00652819	-6.24758e-06	-0.0496722	-5.47091e-05	-0.065005	-0.032374	-0.00301413	-0.0507987	-0.00652863	-6.24758e-06	-0.0489996	-5.47091e-05	-0.0598094	-0.0321194	-0.00301411	-0.0540547	-0.00652861	-6.24758e-06	-0.0492181	-5.47091e-05	-0.0618986	-0.0321737	-5.3642e-05	-0.0719585	-0.012126	-1.0764e-08	-0.049147	-1.07605e-08	-0.0720645	-0.066357	-0.000832762	-0.0887687	-0.0159196	-4.84991e-07	-0.0201175	-1.63866e-07	-0.0250319	-0.0298927	-0.0255319	-0.0252246	-0.0155234	-4.84989e-07	-0.0243934	-1.63865e-07	-0.0341964	-0.0380673	-0.0216712	-0.0384443	-0.0155643	-4.84989e-07	-0.0250012	-1.63865e-07	-0.0321804	-0.0360599	-0.0222338	-0.0352195	-0.0155601	-4.84989e-07	-0.0249005	-1.63865e-07	-0.0326135	-0.0365429	-0.022151	-0.0341257	-0.0155605	-4.84989e-07	-0.0249171	-1.63865e-07	-0.03252	-0.0364261	-0.163364	-0.0343741	-0.0114194	-1.16843e-05	-0.0249144	-1.16843e-05	-0.0299398	-0.0253609	-0.0645825	-0.0290993	-0.0117381	-1.16834e-05	-0.0249149	-1.16834e-05	-0.0304566	-0.027293	-0.00824321	-0.0301354	-0.0117133	-1.16834e-05	-0.0249148	-1.16834e-05	-0.0303524	-0.0269454	-0.0119886	-0.029929	-0.0117152	-1.16834e-05	-0.0249148	-1.16834e-05	-0.0303734	-0.0270076	-0.0116938	-0.02997	-0.0117151	-1.16834e-05	-0.0249148	-1.16834e-05	-0.0303691	-0.0269964	-0.0117167	-0.0299618	-0.0117151	-1.16834e-05	-0.0249148	-1.16834e-05	-0.03037	-0.0269984	-0.011715	-0.0299635	-0.0117151	-1.16834e-05	-0.0249148	-1.16834e-05	-0.0303698	-0.0269981	-0.0117151	-0.0299631	-0.0117151	-1.16834e-05	-0.0249148	-1.16834e-05	-0.0303698	-0.0269982	-0.0117151	-0.0299632	-0.0117151	-1.16834e-05	-0.0249148	-1.16834e-05	-0.0303698	-0.0269981	-0.0117151	-0.0299632	-0.0117151	-1.16834e-05	-0.0249148	-1.16834e-05	-0.0303698	-0.0269981	-0.0117151	-0.0299632	-0.0117151	-1.16834e-05	-0.0249148	-1.16834e-05	-0.0303698	-0.0269981	-0.0117151	-0.0299632	-0.0117151	-1.16834e-05	-0.0249148	-1.16834e-05	-0.0303698	-0.0269981	-0.0117151	-0.0299632	-0.0117151	-1.16834e-05	-0.0249148	-1.16834e-05	-0.0303698	-0.0269981	-0.0117151	-0.0299632	-0.0117151	-1.16834e-05	-0.0249148	-1.16834e-05	-0.0303698	-0.0269981	-0.0117151	-0.0299632	-0.0117151	-1.16834e-05	-0.0249148	-1.16834e-05	-0.0303698	-0.0269981	-0.0117151	-0.0299632	-0.0117151	-1.16834e-05	-0.0249148	-1.16834e-05	-0.0303698	-0.0269981	-0.0117151	-0.0299632	-0.0117151	-1.16834e-05	-0.0249148	-1.16834e-05	-0.0303698	-0.0269981	-0.0117151	-0.0299632	-0.0117151	-1.16834e-05	-0.0249148	-1.16834e-05	-0.0303698	-0.0269981	-0.0117151	-0.0299632	-0.0117151	-1.16834e-05	-0.0249148	-1.16834e-05	-0.0303698	-0.0269981	-0.0117151	-0.0299632	-0.0117151	-1.16834e-05	-0.0249148	-1.16834e-05	-0.0303698	-0.0269981	-0.0117151	0	0	0	0	0	0	0	0	0.0450589	0.0450589	0.0450589	0.0450589	0.0450589	0.0450589	0.0450589	0.0450589	0.0607245	0.0607245	0.0607245	0.0607245	0.0607245	0.0607245	0.0607245	0.0607245	0.0673542	0.0673542	0.0673542	0.0673542	0.0673542	0.0673542	0.0673542	0.0673542	0.0043831	0.0043831	0.0043831	0.0043831	0.0043831	0.0043831	0.0043831	0.0043831	0.00288277	0.00288277	0.00288277	0.00288277	0.00288277	0.00288277	0.00288277	0.00288277	0.00285413	0.00285413	0.00285413	0.00285413	0.00285413	0.00285413	0.00285413	0.00285413	0.00285359	0.00285359	0.00285359	0.00285359	0.00285359	0.00285359	0.00285359	0.00285359	0.00285357	0.00285357	0.00285357	0.00285357	0.00285357	0.00285357	0.00285357	0.00285357	0.00285357	0.00285357	0.00285357	0.00285357	0.00285357	0.00285357	0.00285357	0.00285357	0.011561	0.0190174	0.490236	0.0117403	9.89334	0.011561	0.0190174	0.490236	0.01225	0.0211732	5.74524	0.0124548	10.1692	0.01225	0.0211732	5.74524	0.0123063	0.0214786	10.1692	0.0125141	10.1692	0.0123063	0.0214786	10.1692	0.0123109	0.0215222	10.1692	0.0125191	10.1692	0.0123109	0.0215222	10.1692	0.0123113	0.0215284	10.1692	0.0125195	10.1692	0.0123113	0.0215284	10.1692	0.0122054	0.0129767	10.1692	0.0122223	10.1692	0.0122054	0.0129767	10.1692	0.0121968	0.0122596	10.1692	0.0121982	10.1692	0.0121968	0.0122596	10.1692	0.0121962	0.0122012	10.1692	0.0121963	10.1692	0.0121962	0.0122012	10.1692	0.0226444	0.0121965	10.1692	0.0121961	10.1692	0.0121961	0.0121965	10.1692	0.0242714	0.0226444	10.1692	0.12129	10.1692	0.134711	0.0226444	10.1692	0.145824	0.0242714	10.1692	0.24757	10.1692	0.299488	0.0242714	10.1692	0.321754	0.024535	10.1692	0.614527	10.1692	0.847082	0.024535	10.1692	0.969506	0.024578	10.1692	4.3242	10.1692	7.89851	0.024578	10.1692	9.20648	0.024585	10.1692	10.1692	10.1692	10.1692	0.024585	10.1692	10.1692	0.0771321	10.1692	10.1692	10.1692	10.1692	0.0771321	10.1692	10.1692	0.0802437	10.1692	10.1692	10.1692	10.1692	0.0802437	10.1692	10.1692	0.0819094	10.1692	10.1692	10.1692	10.1692	0.0819094	10.1692	10.1692	0.0828152	10.1692	10.1692	10.1692	10.1692	0.0828152	10.1692	10.1692	0.083312	10.1692	10.1692	10.1692	10.1692	0.083312	10.1692	10.1692	0.0835856	10.1692	10.1692	10.1692	10.1692	0.0835856	10.1692	10.1692	0.047324	10.1692	10.1692	10.1692	10.1692	0.047324	10.1692	10.1692	0.0372126	10.1692	10.1692	10.1692	10.1692	0.0372126	10.1692	10.1692	0.0347988	10.1692	10.1692	10.1692	10.1692	0.0347988	10.1692	10.1692	0.034246	10.1692	10.1692	10.1692	10.1692	0.034246	10.1692	10.1692	0.0341206	10.1692	10.1692	10.1692	10.1692	0.0341206	10.1692	10.1692	0.0340923	10.1692	10.1692	10.1692	10.1692	0.0340923	10.1692	10.1692	0.0340858	10.1692	10.1692	10.1692	10.1692	0.0340858	10.1692	10.1692	0.0340844	10.1692	10.1692	10.1692	10.1692	0.0340844	10.1692	10.1692	0.0340841	10.1692	10.1692	10.1692	10.1692	0.0340841	10.1692	10.1692	0.034084	10.1692	10.1692	10.1692	10.1692	0.034084	10.1692	10.1692	0.034084	10.1692	10.1692	10.1692	10.1692	0.034084	10.1692	10.1692	0.034084	10.1692	10.1692	10.1692	10.1692	0.034084	10.1692	10.1692	0.034084	10.1692	10.1692	10.1692	10.1692	0.034084	10.1692	10.1692	0.034084	10.1692	10.1692	10.1692	10.1692	0.034084	10.1692	10.1692	0.034084	10.1692	10.1692	10.1692	10.1692	0.034084	10.1692	10.1692	0.034084	10.1692	10.1692	10.1692	10.1692	0.034084	10.1692	10.1692	0.034084	10.1692	10.1692	10.1692	10.1692	0.034084	10.1692	10.1692	0.034084	10.1692	10.1692	10.1692	10.1692	0.034084	10.1692	10.1692	0.034084	10.1692	10.1692	10.1692	10.1692	0.034084	10.1692	10.1692	0.034084	10.1692	10.1692	10.1692	10.1692	0.034084	10.1692	0	0	0	0	0	0	0	0	0.0245018	0.0245018	0.0245018	0.0245018	0.0245018	0.0245018	0.0245018	0.0245018	0.0288195	0.0288195	0.0288195	0.0288195	0.0288195	0.0288195	0.0288195	0.0288195	0.0296553	0.0296553	0.0296553	0.0296553	0.0296553	0.0296553	0.0296553	0.0296553	0.00344606	0.00344606	0.00344606	0.00344606	0.00344606	0.00344606	0.00344606	0.00344606	0.00289468	0.00289468	0.00289468	0.00289468	0.00289468	0.00289468	0.00289468	0.00289468	0.00288408	0.00288408	0.00288408	0.00288408	0.00288408	0.00288408	0.00288408	0.00288408	0.00288388	0.00288388	0.00288388	0.00288388	0.00288388	0.00288388	0.00288388	0.00288388	0.00288387	0.00288387	0.00288387	0.00288387	0.00288387	0.00288387	0.00288387	0.00288387	0.00288387	0.00288387	0.00288387	0.00288387	0.00288387	0.00288387	0.00288387	0.00288387	0.00851537	0.00979791	0.0249745	0.00865454	4.59638	0.00865454	0.0249745	4.59638	0.00884011	0.0102585	0.0289099	0.00899288	5.52973	0.00899288	0.0289099	5.52973	0.00885921	0.0102899	0.0296731	0.00901313	5.52973	0.00901313	0.0296731	5.52973	0.00886033	0.0102921	0.0298234	0.00901434	5.52973	0.00901434	0.0298234	5.52973	0.0088604	0.0102922	0.0298531	0.00901441	5.52973	0.00901441	0.0298531	5.52973	0.00883925	0.00892375	0.0101624	0.0088483	5.52973	0.0088483
[truncated: 112,636 more chars]
