# Supplementary material for: The Importance of Lateral Connections in the Parietal Cortex for Generating Motor Plans
Source: PLoS One. 2015 Aug 7;10(8):e0134669. doi: 10.1371/journal.pone.0134669 (PMC4529220; doi:10.1371/journal.pone.0134669)
Supplement: S1 Dataset — The complete dataset utilized in the data-dependent figures. (ZIP) [file pone.0134669.s001.zip › Champion_Data/Evolved_Flash_Task/TS_5/lat_3_2to4_9T84/sc_fire.txt]

0.994974	0.994974	0.994974	0.994974	0.994974	0.994974	0.994974	0.994974	0.994783	0.994783	0.994783	0.994783	0.994783	0.994783	0.994783	0.994783	0.994715	0.994715	0.994715	0.994715	0.994715	0.994715	0.994715	0.994715	0.995432	0.995432	0.995432	0.995432	0.995432	0.995432	0.995432	0.995432	0.995434	0.995434	0.995434	0.995434	0.995434	0.995434	0.995434	0.995434	0.995436	0.995436	0.995436	0.995436	0.995436	0.995436	0.995436	0.995436	0.995436	0.995436	0.995436	0.995436	0.995436	0.995436	0.995436	0.995436	0.995435	0.995435	0.995435	0.995435	0.995435	0.995435	0.995435	0.995435	0.995434	0.995434	0.995434	0.995434	0.995434	0.995434	0.995434	0.995434	0.00177742	0.124455	0.00226383	0.99556	0.967489	1	0.999845	0.999992	0.000146615	0.000104666	0.000367395	0.200516	0.999443	0.99954	0.999986	0.999999	0.000432851	9.08949e-06	0.00103418	0.33656	0.997789	1	0.999651	0.999997	0.000535935	0.000282256	0.00358539	0.145154	0.999948	0.999947	0.99985	0.999992	5.31074e-05	1.00908e-07	0.00238542	0.0504749	0.965597	1	0.999674	0.999996	3.1545e-05	4.70521e-05	0.00699949	0.0190149	0.998932	0.999984	0.999833	0.999994	4.85745e-05	6.36381e-05	0.019107	0.014333	0.999612	0.999987	0.999824	0.999994	5.01399e-05	6.41504e-05	0.169687	0.013631	0.999963	0.999988	0.999825	0.999994	4.88567e-05	6.42668e-05	0.27944	0.0134487	0.999981	0.999988	0.999826	0.999993	4.68357e-05	6.29481e-05	0.0461705	0.00212824	0.999977	0.999856	0.99976	0.999991	1.44148e-05	6.03885e-05	2.17022e-05	0.000575605	0.999972	0.904438	0.999712	0.998702	0.000538032	8.45972e-05	2.5318e-06	0.00211703	0.999936	0.58794	0.997513	0.991678	1.33029e-05	0.000416584	3.21155e-06	4.48109e-05	0.946339	0.389515	0.947269	0.881998	1.10237e-07	0.000417962	2.34111e-06	2.27431e-06	0.891388	0.120722	0.888793	0.0161395	7.48795e-09	1.79632e-07	4.9711e-07	6.81068e-05	0.0988627	0.0961228	0.810324	1.77135e-05	1.82193e-11	2.0166e-08	1.0666e-07	9.53698e-05	0.0102946	0.00470259	0.0269065	5.7769e-08	2.39392e-13	1.29277e-11	1.71667e-09	8.61775e-05	0.014044	1.30349e-05	0.00271861	6.90737e-10	6.9259e-15	6.68696e-12	2.50318e-09	8.31716e-05	0.0231611	9.51146e-07	0.00130222	1.03908e-10	3.32906e-15	6.68867e-12	4.86736e-09	8.33459e-05	0.0236956	8.39953e-07	0.00145778	3.30128e-11	3.70847e-15	6.68853e-12	4.65241e-09	8.33888e-05	0.0238217	9.85006e-08	0.00133561	2.84209e-11	3.57318e-15	6.72898e-12	4.48968e-09	8.3447e-05	0.0246123	5.05054e-08	0.00142628	2.51066e-11	3.64046e-15	6.72395e-12	4.52271e-09	8.34799e-05	0.0249638	5.06948e-08	0.00143828	3.3836e-11	3.74419e-15	6.72243e-12	4.53974e-09	8.3498e-05	0.0253249	5.09283e-08	0.00144569	3.41401e-11	3.86446e-15	6.72323e-12	4.54822e-09	8.35075e-05	0.0256113	5.10074e-08	0.00144889	3.41831e-11	3.94312e-15	6.72356e-12	4.55223e-09	8.35127e-05	0.0258046	5.10443e-08	0.00145047	3.42052e-11	3.97814e-15	6.72373e-12	4.55413e-09	8.35152e-05	0.0259197	5.10593e-08	0.00145121	3.42105e-11	3.9906e-15	6.72379e-12	4.55501e-09	8.35166e-05	0.0259826	5.10659e-08	0.00145157	3.42134e-11	3.99464e-15	6.72383e-12	4.55541e-09	8.35174e-05	0.0260154	5.10687e-08	0.00145174	3.42142e-11	3.99592e-15	6.72387e-12	4.55561e-09	8.35175e-05	0.026032	5.10699e-08	0.00145182	3.42144e-11	3.9963e-15	6.72388e-12	4.55572e-09	8.35178e-05	0.0260404	5.10704e-08	0.00145186	3.42146e-11	3.99645e-15	6.72388e-12	4.55577e-09	8.35179e-05	0.0260445	5.10707e-08	0.00145188	3.42148e-11	3.9965e-15	6.72388e-12	4.55577e-09	8.35181e-05	0.0260465	5.10707e-08	0.00145189	3.42146e-11	3.9965e-15	6.72388e-12	4.5558e-09	8.35181e-05	0.0260475	5.10708e-08	0.00145189	3.42146e-11	3.99651e-15	6.72388e-12	4.5558e-09	8.35181e-05	0.0260481	5.1071e-08	0.00145189	3.42148e-11	3.99651e-15	6.72388e-12	4.5558e-09	8.35181e-05	0.0260483	5.1071e-08	0.0014519	3.42148e-11	3.99651e-15	6.72388e-12	4.5558e-09	8.35181e-05	0.0260484	5.1071e-08	0.0014519	3.42148e-11	3.99651e-15	6.72388e-12	4.5558e-09	8.35181e-05	0.0260485	5.1071e-08	0.0014519	3.42148e-11	3.99651e-15	6.72388e-12	4.5558e-09	8.35181e-05	0.0260485	5.1071e-08	0.0014519	3.42148e-11	3.99651e-15	6.72388e-12	4.5558e-09	8.35181e-05	0.0260485	5.1071e-08	0.0014519	3.42148e-11	3.99651e-15	6.72388e-12	4.5558e-09	8.35181e-05	0.0260485	5.1071e-08	0.0014519	3.42148e-11	3.99651e-15	6.72388e-12	4.5558e-09	8.35181e-05	0.0260485	5.1071e-08	0.0014519	3.42148e-11	0.996385	0.996385	0.996385	0.996385	0.996385	0.996385	0.996385	0.996385	0.996325	0.996325	0.996325	0.996325	0.996325	0.996325	0.996325	0.996325	0.996257	0.996257	0.996257	0.996257	0.996257	0.996257	0.996257	0.996257	0.996766	0.996766	0.996766	0.996766	0.996766	0.996766	0.996766	0.996766	0.996783	0.996783	0.996783	0.996783	0.996783	0.996783	0.996783	0.996783	0.996785	0.996785	0.996785	0.996785	0.996785	0.996785	0.996785	0.996785	0.996784	0.996784	0.996784	0.996784	0.996784	0.996784	0.996784	0.996784	0.996783	0.996783	0.996783	0.996783	0.996783	0.996783	0.996783	0.996783	0.996782	0.996782	0.996782	0.996782	0.996782	0.996782	0.996782	0.996782	0.999707	0.999981	0.742063	0.997667	0.323239	7.55034e-06	0.0138904	0.11396	0.99987	0.999978	0.998864	0.768378	0.576391	6.32715e-07	0.000226153	0.662315	0.995459	0.999999	0.994029	0.992058	0.9395	1.77888e-08	1.01796e-07	0.00137659	0.999994	0.999862	0.999999	0.260798	0.984086	5.82603e-07	5.61916e-06	0.060783	0.997384	0.999995	0.99993	0.996858	0.960501	1.08504e-08	1.03205e-07	0.000730046	0.999976	0.999804	0.999999	0.953587	0.991272	6.71013e-07	1.90373e-07	0.0351288	0.999985	0.999835	1	0.981755	0.994696	2.25594e-06	1.67789e-07	0.0359893	0.999985	0.999835	1	0.983496	0.998484	2.36368e-06	1.68541e-07	0.0369514	0.999979	0.999834	1	0.983716	0.998921	2.3232e-06	1.69165e-07	0.0372129	0.999972	0.999766	1	0.932892	0.998924	4.97911e-06	2.05535e-07	0.0414812	0.999129	0.999696	0.998579	0.766233	0.998535	5.0512e-05	1.83031e-07	0.00479158	0.298319	0.997888	0.642014	0.152501	0.997701	5.39838e-06	1.2516e-07	0.00306637	0.0890882	0.390047	0.324517	0.0053959	0.985644	1.28648e-07	1.40479e-06	0.000559988	1.39373e-05	0.377486	0.213513	0.000707927	0.990655	1.34559e-08	2.7472e-06	5.26144e-10	9.97269e-05	0.00193939	1.28302e-07	1.63601e-05	0.00205629	3.66902e-11	1.00712e-05	1.95007e-10	3.39908e-07	4.41059e-07	6.80195e-06	1.6658e-05	1.50734e-06	8.32334e-09	0.000266896	8.28963e-11	0.000224675	4.07367e-10	2.60279e-06	1.60738e-05	3.70145e-07	8.89875e-09	5.9379e-05	5.49036e-08	5.39852e-07	2.8157e-10	4.22131e-06	1.77791e-05	2.09839e-09	1.12286e-07	4.45734e-05	1.64933e-08	1.72553e-06	2.8058e-10	6.04737e-07	1.77965e-05	1.87797e-09	1.98223e-08	4.0292e-05	7.90492e-08	2.10937e-06	2.80907e-10	2.30276e-06	1.78271e-05	1.86834e-09	4.32989e-09	4.3891e-05	6.62348e-08	2.16381e-06	2.98357e-10	2.30477e-06	1.78403e-05	1.80067e-09	1.58657e-09	4.36739e-05	6.98604e-08	2.12997e-06	2.99072e-10	2.29945e-06	1.78476e-05	1.80669e-09	1.58488e-09	4.35713e-05	8.68209e-08	2.11254e-06	2.99435e-10	2.29548e-06	1.78513e-05	1.80548e-09	1.5813e-09	4.34019e-05	8.68557e-08	2.10601e-06	2.99511e-10	2.29448e-06	1.78532e-05	1.80653e-09	1.57997e-09	4.33172e-05	8.69246e-08	2.10122e-06	2.99538e-10	2.2941e-06	1.78541e-05	1.80727e-09	1.57918e-09	4.3272e-05	8.69409e-08	2.09916e-06	2.99548e-10	2.29401e-06	1.78547e-05	1.80781e-09	1.57883e-09	4.325e-05	8.6947e-08	2.09842e-06	2.99553e-10	2.29399e-06	1.78549e-05	1.80812e-09	1.57866e-09	4.32394e-05	8.69508e-08	2.09819e-06	2.99555e-10	2.29399e-06	1.78551e-05	1.80829e-09	1.57859e-09	4.32342e-05	8.69525e-08	2.09811e-06	2.99556e-10	2.294e-06	1.78551e-05	1.80837e-09	1.57855e-09	4.32317e-05	8.69536e-08	2.0981e-06	2.99557e-10	2.294e-06	1.78552e-05	1.80841e-09	1.57854e-09	4.32305e-05	8.69541e-08	2.09808e-06	2.99557e-10	2.294e-06	1.78552e-05	1.80842e-09	1.57853e-09	4.32299e-05	8.69543e-08	2.09808e-06	2.99558e-10	2.29401e-06	1.78552e-05	1.80843e-09	1.57853e-09	4.32296e-05	8.69543e-08	2.09808e-06	2.99558e-10	2.29402e-06	1.78552e-05	1.80844e-09	1.57853e-09	4.32295e-05	8.69543e-08	2.09808e-06	2.99558e-10	2.29402e-06	1.78552e-05	1.80843e-09	1.57853e-09	4.32295e-05	8.69543e-08	2.09808e-06	2.99558e-10	2.29402e-06	1.78552e-05	1.80844e-09	1.57853e-09	4.32294e-05	8.69543e-08	2.09808e-06	2.99558e-10	2.29402e-06	1.78552e-05	1.80844e-09	1.57853e-09	4.32294e-05	8.69543e-08	2.09808e-06	2.99558e-10	2.29402e-06	1.78552e-05	1.80844e-09	1.57853e-09	4.32294e-05	8.69543e-08	2.09808e-06	2.99558e-10	2.29402e-06	1.78553e-05	1.80844e-09	1.57853e-09	4.32294e-05	8.69543e-08	2.09808e-06	2.99558e-10	2.29402e-06	1.78553e-05	1.80844e-09	1.57853e-09	4.32294e-05	8.69543e-08	2.09808e-06	2.99558e-10	2.29402e-06	1.78553e-05	1.80844e-09	1.57853e-09	4.32294e-05	8.69543e-08	2.09808e-06	2.99558e-10	2.29402e-06	1.78553e-05	1.80844e-09	1.57853e-09	4.32294e-05	8.69543e-08	0.995531	0.995531	0.995531	0.995531	0.995531	0.995531	0.995531	0.995531	0.995622	0.995622	0.995622	0.995622	0.995622	0.995622	0.995622	0.995622	0.995695	0.995695	0.995695	0.995695	0.995695	0.995695	0.995695	0.995695	0.995127	0.995127	0.995127	0.995127	0.995127	0.995127	0.995127	0.995127	0.995093	0.995093	0.995093	0.995093	0.995093	0.995093	0.995093	0.995093	0.995084	0.995084	0.995084	0.995084	0.995084	0.995084	0.995084	0.995084	0.995081	0.995081	0.995081	0.995081	0.995081	0.995081	0.995081	0.995081	0.995079	0.995079	0.995079	0.995079	0.995079	0.995079	0.995079	0.995079	0.995077	0.995077	0.995077	0.995077	0.995077	0.995077	0.995077	0.995077	0.999992	0.99847	0.0291713	1	0.00392201	0.999981	1	0.000155464	0.999999	0.999977	0.0234896	1	0.435734	1	0.999984	0.00011307	1	0.999986	9.90494e-05	1	7.14528e-06	0.999994	1	2.9239e-07	1	0.999996	0.000210074	1	0.0180198	0.999999	0.999995	5.81113e-07	1	0.999997	1.23728e-05	1	1.95804e-06	0.99995	1	1.90721e-07	0.999999	1	0.000223411	1	0.0062462	1	0.999986	6.74303e-07	1	1	0.000350726	1	0.00960289	1	0.999987	6.31996e-07	1	1	0.000830007	1	0.0226348	1	0.999987	6.14209e-07	1	1	0.00105207	1	0.0285121	1	0.999987	8.2623e-07	1	1	0.00961237	1	0.0387011	1	0.999989	2.22854e-06	1	1	0.359071	0.999997	0.0435679	1	0.999992	0.000181049	1	1	0.99783	1	0.0716069	1	1	0.0225421	1	1	0.999708	1	0.903492	1	1	0.232638	1	1	0.999752	1	0.9641	1	1	0.788521	1	1	0.999317	1	0.999997	0.999999	1	0.999134	1	1	0.999962	1	1	1	1	0.999997	1	1	0.999959	1	1	1	1	1	1	1	1	1	1	1	1	1	1	1	1	1	1	1	1	1	1	1	1	1	1	1	1	1	1	1	1	1	1	1	1	1	1	1	1	1	1	1	1	1	1	1	1	1	1	1	1	1	1	1	1	1	1	1	1	1	1	1	1	1	1	1	1	1	1	1	1	1	1	1	1	1	1	1	1	1	1	1	1	1	1	1	1	1	1	1	1	1	1	1	1	1	1	1	1	1	1	1	1	1	1	1	1	1	1	1	1	1	1	1	1	1	1	1	1	1	1	1	1	1	1	1	1	1	1	1	1	1	1	1	1	1	1	1	1	1	1	1	1	1	1	1	1	1	1	1	1	1	1	1	1	1	1	1	1	1	1	1	1	1	1	1	1	1	1	1	1	1	1	1	1	1	1	1	1	1	1	1	1	1	1	1	1	1	1	1	1	1	1	1	1	1	0.995925	0.995925	0.995925	0.995925	0.995925	0.995925	0.995925	0.995925	0.996094	0.996094	0.996094	0.996094	0.996094	0.996094	0.996094	0.996094	0.99607	0.99607	0.99607	0.99607	0.99607	0.99607	0.99607	0.99607	0.99597	0.99597	0.99597	0.99597	0.99597	0.99597	0.99597	0.99597	0.995991	0.995991	0.995991	0.995991	0.995991	0.995991	0.995991	0.995991	0.995997	0.995997	0.995997	0.995997	0.995997	0.995997	0.995997	0.995997	0.995998	0.995998	0.995998	0.995998	0.995998	0.995998	0.995998	0.995998	0.995999	0.995999	0.995999	0.995999	0.995999	0.995999	0.995999	0.995999	0.995999	0.995999	0.995999	0.995999	0.995999	0.995999	0.995999	0.995999	0.672973	0.999446	1	0.00177358	1	0.000219212	0.997818	0.99999	0.218403	0.999999	1	0.0111056	0.999306	0.0876219	0.995632	0.999744	0.0442548	1	1	1.06548e-05	0.99998	1.44002e-05	0.999973	0.999998	0.17508	1	1	0.00674301	0.988781	0.015688	0.999788	0.999964	0.000145225	0.999996	1	3.85336e-05	0.999998	7.21255e-08	0.999972	0.999998	0.000206515	1	1	0.14273	0.998803	0.000235634	0.999306	0.99995	0.000107396	0.999999	1	0.358216	0.998339	0.00037137	0.999345	0.999951	0.00010215	0.999999	1	0.388072	0.996738	0.000381501	0.999344	0.999952	0.000128892	0.999999	0.999999	0.390589	0.996069	0.000378531	0.999342	0.999945	0.000133211	1	1	0.823844	0.995466	0.000179471	0.999326	0.999942	0.0033846	1	1	0.949027	0.995732	0.00195933	0.999609	0.999997	0.325503	1	1	0.999095	0.996237	0.0306682	0.999996	0.999999	0.945548	0.999999	1	0.999976	0.997966	0.801559	0.999994	1	0.999136	0.999999	1	0.999997	0.997504	0.950577	0.999993	1	0.999713	1	1	0.999944	0.999973	0.953051	0.992934	1	0.977736	1	1	0.999926	0.999998	0.999611	0.999233	1	0.99991	1	1	0.999931	0.999998	0.999915	0.99989	1	0.999975	1	1	0.999926	0.999995	0.999964	0.999945	1	0.999989	1	1	0.999926	0.999995	0.99996	0.999939	1	0.999989	1	1	0.999926	0.999995	0.999997	0.999944	1	0.99999	1	1	0.999926	0.999996	0.999999	0.999947	1	0.999989	1	1	0.999926	0.999996	0.999999	0.999946	1	0.999989	1	1	0.999926	0.999996	0.999999	0.999946	1	0.999988	1	1	0.999926	0.999996	0.999999	0.999946	1	0.999988	1	1	0.999926	0.999996	0.999999	0.999946	1	0.999988	1	1	0.999926	0.999996	0.999999	0.999946	1	0.999988	1	1	0.999926	0.999996	0.999999	0.999946	1	0.999988	1	1	0.999926	0.999996	0.999999	0.999946	1	0.999988	1	1	0.999926	0.999996	0.999999	0.999946	1	0.999988	1	1	0.999926	0.999996	0.999999	0.999946	1	0.999988	1	1	0.999926	0.999996	0.999999	0.999946	1	0.999988	1	1	0.999926	0.999996	0.999999	0.999946	1	0.999988	1	1	0.999926	0.999996	0.999999	0.999946	1	0.999988	1	1	0.999926	0.999996	0.999999	0.999946	1	0.999988	1	1	0.999926	0.999996	0.999999	0.999946	1	0.999988	1	1	0.999926	0.999996	0.999999	0.999946	1	0.999988	1	1	0.999926	0.999996	0.999999	0.999946	1	0.999988	1	1	0.999926	0.999996	0.999999	0.999946	1	0.999988	1	1	0.999926	0.999996	0.999999	0.999946	1	0.999988	1	1	0.999926	0.999996	0.999999	0.999946	1	0.999988	1	1	0.999926	0.999996	0.999999	0.999946	1	
