# Supplementary material for: The Importance of Lateral Connections in the Parietal Cortex for Generating Motor Plans
Source: PLoS One. 2015 Aug 7;10(8):e0134669. doi: 10.1371/journal.pone.0134669 (PMC4529220; doi:10.1371/journal.pone.0134669)
Supplement: S1 Dataset — The complete dataset utilized in the data-dependent figures. (ZIP) [file pone.0134669.s001.zip › Champion_Data/Evolved_Jump_Task/TS_10/fb_A10_2to4_9T18/fitness.txt]

35.3555  35.3556  35.3558  35.3558  35.3559  35.356  35.3561  35.3562  35.3562  33.1574  22.0424  20.3274  18.899  17.8191  17.1372  16.8972  17.117  17.7794  18.9378  19.0988  19.0305  19.038  19.0435  19.0437  19.0414  19.0408  19.0403  19.0397  19.0391  19.0337  19.0283  19.0229  19.0176  19.0122  19.0069  19.0015  18.9962  18.9908  18.9855  18.9802  18.9748  18.9695  18.9641  18.9588  18.9535  18.9482  18.9428  18.9375  18.9322  18.9269  
35.3555  35.3556  35.3558  35.3558  35.3559  35.356  35.3561  35.3562  35.3562  33.1574  22.3445  21.2694  20.1145  19.1858  18.618  18.4591  18.7212  19.3872  20.2313  19.6906  19.0239  19.0214  19.0341  19.0529  18.8106  18.4295  17.9293  17.3103  16.577  15.7635  14.8877  13.8524  12.3046  10.0804  7.94256  6.16922  5.16883  6.37987  6.23512  6.27414  6.32656  6.37907  6.43148  6.43119  6.43086  6.43052  6.43018  6.42985  6.42951  6.42918  
25.0001  25.0003  25.0004  25.0004  25.0005  25.0005  25.0005  25.0005  25.0006  23.9109  34.8686  34.9997  33.5  33.5955  32.3862  32.5975  31.5338  31.5874  29.3977  27.1031  24.9089  22.8213  20.8114  18.9147  16.942  14.9609  12.9855  11.0189  9.06679  7.83921  7.80194  7.80235  7.80289  7.80343  7.80397  7.78094  7.75798  7.73502  7.71208  7.68915  7.66622  7.64332  7.62042  7.59753  7.57466  7.5518  7.52895  7.50611  7.48329  7.46047  
25.0001  25.0003  25.0004  25.0004  25.0005  25.0005  25.0005  25.0005  25.0006  23.9109  31.5766  29.0036  28.0423  25.8051  24.916  22.9239  22.3267  20.927  22  21.7192  19.4772  17.4796  15.5382  14.0476  12.9975  12.5109  12.6528  14.1947  14.5774  16.9483  17.3467  17.3529  17.1154  14.3277  11.5779  8.84215  6.15927  3.64039  2.0353  1.24661  2.6905  2.2783  2.24953  2.22806  2.20829  2.2321  2.25358  2.25317  2.25274  2.2523  
35.3554  35.3554  35.3555  35.3554  35.3554  35.3554  35.3553  35.3553  35.3553  32.5696  21.4405  19.9899  18.8539  18.0916  17.7514  17.8573  18.4017  19.2473  18.7614  18.5181  18.4561  18.3577  18.2516  18.2234  18.1318  18.0118  17.8853  17.7585  17.7198  17.6873  17.6545  17.6217  17.5889  17.556  17.533  17.5088  17.4845  17.4602  17.4359  17.4117  17.3874  17.3631  17.3389  17.3146  17.2903  17.2661  17.2418  17.2176  17.1933  17.1691  
35.3554  35.3554  35.3555  35.3554  35.3554  35.3554  35.3553  35.3553  35.3553  32.5696  21.365  19.9038  18.7571  17.985  17.6369  17.7378  18.2802  19.2642  20.6669  19.074  18.3386  18.2924  18.2732  17.7587  17.1692  16.6896  16.3919  16.3161  16.0442  16.0313  16.0241  16.0169  16.0098  16.0027  15.987  15.9698  15.9526  15.9354  15.9183  15.9012  15.8842  15.8673  15.8504  15.8335  15.8167  15.8  15.7833  15.7667  15.7501  15.7336  
25.0001  25.0001  25.0002  25.0003  25.0004  25.0005  25.0005  25.0006  25.0007  23.0086  32.6984  31.4493  30.2809  29.2028  28.2255  27.3597  26.6163  26.0058  25.5502  24.2059  22.1102  20.0881  18.1374  16.1581  14.3445  12.5319  10.7078  8.90749  7.19782  5.52811  4.88786  4.85559  4.93428  4.93455  4.96107  4.98835  5.01575  5.04325  5.07085  5.09854  5.09866  5.09876  5.09887  5.09897  5.09908  5.09918  5.09929  5.09939  5.0995  5.0996  
25.0001  25.0001  25.0002  25.0003  25.0004  25.0005  25.0005  25.0006  25.0007  23.0086  32.612  31.3624  30.1936  29.1155  28.1384  27.2732  26.5308  25.9219  25.47  25.2585  25.4109  24.8716  24.8289  24.2443  23.2963  21.9223  21.5234  20.9339  20.1459  20.5967  19.44  17.5729  16.4401  14.717  14.2433  14.6535  14.6284  14.6779  14.7268  14.7745  14.7763  14.7768  14.6517  14.5586  14.478  14.4052  14.3391  14.2795  14.2265  14.1801  
24.9999  24.9999  24.9998  24.9997  24.9996  24.9995  24.9995  24.9994  24.9993  23.0928  32.0496  30.8384  29.7288  28.7226  27.8272  27.0519  26.4067  25.9009  25.4396  25.5319  23.7807  21.5825  19.5472  17.5511  15.7457  13.8592  12.4797  10.7262  10.1218  10.1313  10.092  10.0516  9.96938  9.96096  9.94249  11.2466  11.2148  12.6271  13.7105  13.7458  13.9254  14.1357  14.336  14.539  14.7458  14.9532  15.1607  15.3686  15.5769  15.7854  
24.9999  24.9999  24.9998  24.9997  24.9996  24.9995  24.9995  24.9994  24.9993  23.0928  33.3575  32.0627  30.8273  29.6692  28.6018  27.6373  26.7877  26.0644  25.6061  23.33  21.145  19.1288  17.3408  15.3688  13.4072  11.4589  9.53205  7.64285  5.96515  4.50626  3.53305  3.42924  3.42987  4.04893  4.07388  4.09866  4.12293  4.14721  4.1715  4.17154  4.17155  4.17156  4.17156  4.17157  4.17158  4.17159  4.1716  4.17161  4.17161  4.17162  
35.3553  35.3553  35.3552  35.3552  35.3553  35.3553  35.3554  35.3554  35.3554  32.5482  21.4051  19.9505  18.8108  18.0458  17.7042  17.8102  18.3563  19.3051  20.661  21.2264  20.9667  20.8889  21.0021  21.3033  21.7847  22.4347  23.2391  24.1826  25.2495  26.4249  27.6951  29.0475  30.4713  31.9568  32.5777  32.5777  32.5777  32.5777  32.5777  32.5777  32.5777  32.5777  32.5777  32.5777  32.5777  32.5777  32.5777  32.5777  32.5777  32.5777  
35.3553  35.3553  35.3552  35.3552  35.3553  35.3553  35.3554  35.3554  35.3554  32.5482  21.376  19.9221  18.7837  18.0208  17.6819  17.7913  18.3411  19.2935  20.2469  20.3161  20.3583  20.4009  20.4433  21.1925  21.2334  21.2517  21.2692  20.9274  20.7259  20.7163  20.8989  21.2689  21.8167  22.5293  23.3918  24.3881  25.4994  26.7137  28.0175  29.3989  30.8475  32.3522  32.453  32.4513  32.4495  32.4478  32.4478  32.4478  32.4477  32.4477  
24.9999  24.9997  24.9996  24.9996  24.9995  24.9995  24.9995  24.9995  24.9994  23.0133  32.9594  31.7218  30.5652  29.4989  28.533  27.6783  26.945  26.3436  25.9027  23.7097  21.5418  19.5407  17.7653  16.1216  14.4481  13.8267  13.75  13.0978  13.0434  13.0456  13.0481  13.0222  12.999  12.9762  12.9707  12.964  12.9574  12.8708  12.7971  12.7216  12.6468  12.5723  12.4983  12.4247  12.3516  12.2789  12.2067  12.135  12.0637  11.9929  
24.9999  24.9997  24.9996  24.9996  24.9995  24.9995  24.9995  24.9995  24.9994  23.0133  32.3547  31.0934  29.9128  28.8227  27.8338  26.9572  26.2042  25.5857  25.1112  24.7858  24.6189  24.6139  24.7708  24.9389  25.2368  25.6065  26.0262  26.4639  26.464  26.3981  26.3257  26.2528  26.1799  26.107  25.8633  25.723  25.6462  25.6038  25.5818  25.5732  25.5739  25.5818  25.5954  25.6139  25.6368  25.6638  25.6947  25.7292  25.7674  25.8091  
35.3552  35.355  35.3549  35.3548  35.3548  35.3547  35.3546  35.3545  35.3544  32.7219  21.4461  19.9708  18.8077  18.0174  17.65  17.7319  18.2569  19.1889  19.0783  18.3853  16.8736  15.0619  13.4921  13.4649  13.4575  13.4515  13.4456  13.4396  13.4337  13.414  13.3964  13.3789  13.3614  13.3439  13.3264  13.3088  13.2913  13.2738  13.2563  13.2388  13.2213  13.2038  13.1863  13.1687  13.1512  13.1337  13.1162  13.0987  13.0812  13.0637  
35.3552  35.355  35.3549  35.3548  35.3548  35.3547  35.3546  35.3545  35.3544  32.7219  21.5296  20.0604  18.9028  18.1167  17.7514  17.8328  18.355  19.2822  19.4534  19.4589  19.4669  19.4752  19.4836  19.492  19.3376  19.0439  19.0162  18.8975  18.7523  18.6495  18.5719  18.9733  18.9736  18.9787  18.983  18.9873  18.9917  18.9819  18.9718  18.9619  18.952  18.9421  18.9323  18.9226  18.9129  18.9033  18.8937  18.8842  18.8747  18.8653  
