# Supplementary material for: The Importance of Lateral Connections in the Parietal Cortex for Generating Motor Plans
Source: PLoS One. 2015 Aug 7;10(8):e0134669. doi: 10.1371/journal.pone.0134669 (PMC4529220; doi:10.1371/journal.pone.0134669)
Supplement: S1 Dataset — The complete dataset utilized in the data-dependent figures. (ZIP) [file pone.0134669.s001.zip › Champion_Data/Evolved_Jump_Task/TS_10/fb_A10_2to4_9T18/movements.txt]

8.98167e-05  0.000139702  0.000147171  0.000263795  0.000204474  0.000387851  0.000287797  0.000419959  0.000371087  0.000451989  0.000454377  0.00048402  0.000537667  0.00051605  0.000620957  0.00054808  0.000704248  0.00058011  -1.1597  -1.95534  -3.14629  -2.87808  -5.14622  -4.36261  -7.1461  -6.19772  -9.14596  -8.13448  -11.1458  -10.0869  -13.1457  -12.0412  -15.1456  -13.9957  -17.1454  -15.9503  -18.9631  -17.9499  -20.9488  -18.6642  -21.2885  -18.6651  -21.3111  -18.6772  -21.3352  -18.6875  -21.3396  -18.6886  -21.3446  -18.6872  -21.3493  -18.6876  -21.354  -18.6879  -21.3588  -18.6883  -21.3635  -18.6886  -21.3708  -18.6845  -21.378  -18.6804  -21.3851  -18.6763  -21.3922  -18.6722  -21.3993  -18.6682  -21.4065  -18.6641  -21.4136  -18.66  -21.4207  -18.6559  -21.4278  -18.6519  -21.435  -18.6478  -21.4421  -18.6437  -21.4492  -18.6396  -21.4563  -18.6355  -21.4634  -18.6315  -21.4706  -18.6274  -21.4777  -18.6233  -21.4848  -18.6192  -21.4919  -18.6152  -21.4991  -18.6111  -21.5062  -18.607  -21.5133  -18.6029  
8.98167e-05  0.000139702  0.000147171  0.000263795  0.000204474  0.000387851  0.000287797  0.000419959  0.000371087  0.000451989  0.000454377  0.00048402  0.000537667  0.00051605  0.000620957  0.00054808  0.000704248  0.00058011  -1.1597  -1.95534  -3.14629  -2.87808  -5.14622  -4.36261  -7.1461  -6.19772  -9.14596  -8.13448  -11.1458  -10.0869  -13.1457  -12.0412  -15.1456  -13.9957  -17.1454  -15.9503  -18.9631  -17.9499  -18.9836  -19.7711  -18.2927  -19.7765  -18.2939  -19.7896  -18.305  -19.7824  -18.3232  -19.7778  -18.0537  -19.7176  -17.6181  -19.5919  -17.0307  -19.3952  -16.2792  -19.1148  -15.3576  -18.7598  -14.3303  -18.4325  -13.2926  -18.2955  -12.2454  -18.524  -11.0863  -19.6618  -9.50025  -21.6296  -7.82335  -23.6291  -6.1371  -25.6287  -4.45063  -27.6284  -4.50669  -29.5158  -4.50853  -29.307  -4.5498  -29.3202  -4.6001  -29.3433  -4.65024  -29.3667  -4.70024  -29.3899  -4.7002  -29.3896  -4.70011  -29.3892  -4.70001  -29.3888  -4.69992  -29.3884  -4.69982  -29.388  -4.69973  -29.3876  -4.69963  -29.3872  
8.98167e-05  0.000139702  0.000147171  0.000263795  0.000204474  0.000387851  0.000287797  0.000419959  0.000371087  0.000451989  0.000454377  0.00048402  0.000537667  0.00051605  0.000620957  0.00054808  0.000704248  0.00058011  1.93994  -1.16788  2.18737  -3.16726  3.83769  -5.1666  3.35879  -7.16658  4.62752  -9.16127  4.28059  -11.1613  5.37091  -13.1593  4.95902  -15.1593  5.59828  -17.1571  3.80222  -19.1132  1.80222  -20.9724  -0.197782  -22.6975  -2.19778  -24.0668  -4.19778  -24.3834  -6.19772  -22.9404  -8.19767  -22.8294  -10.1974  -22.8292  -12.1973  -22.8292  -14.1971  -22.8291  -16.197  -22.8291  -17.4686  -22.8247  -17.5102  -22.8153  -17.5098  -22.815  -17.5093  -22.8149  -17.5088  -22.8147  -17.5083  -22.8146  -17.5329  -22.8125  -17.5575  -22.81  -17.5822  -22.8076  -17.6069  -22.8051  -17.6315  -22.8026  -17.6562  -22.8001  -17.6809  -22.7976  -17.7055  -22.7952  -17.7302  -22.7927  -17.7548  -22.7902  -17.7795  -22.7877  -17.8042  -22.7852  -17.8288  -22.7828  -17.8535  -22.7803  -17.8782  -22.7778  
8.98167e-05  0.000139702  0.000147171  0.000263795  0.000204474  0.000387851  0.000287797  0.000419959  0.000371087  0.000451989  0.000454377  0.00048402  0.000537667  0.00051605  0.000620957  0.00054808  0.000704248  0.00058011  1.93994  -1.16788  2.18737  -3.16726  3.83769  -5.1666  3.35879  -7.16658  4.62752  -9.16127  4.28059  -11.1613  5.37091  -13.1593  4.95902  -15.1593  5.59828  -17.1571  3.80222  -19.1132  3.63776  -21.0786  5.63743  -22.8896  7.63707  -22.9842  9.637  -22.6733  11.6225  -20.7131  13.6225  -18.7161  15.6225  -16.7184  17.6224  -14.7207  17.8337  -12.7471  17.1028  -12.7471  15.1812  -11.1856  14.1952  -11.4293  14.1521  -11.4558  14.2774  -11.6598  16.276  -13.6345  18.2695  -15.5794  20.2634  -17.5335  22.2571  -19.4852  24.2509  -21.4375  26.2447  -23.3897  26.2464  -24.9753  26.8805  -26.9242  26.1925  -26.9413  26.1346  -26.9424  26.0568  -26.9615  25.9797  -26.9791  25.9963  -26.9974  26.0122  -27.0135  26.012  -27.0131  26.0118  -27.0127  26.0115  -27.0124  
8.98167e-05  0.000139702  0.000147171  0.000263795  0.000204474  0.000387851  0.000287797  0.000419959  0.000371087  0.000451989  0.000454377  0.00048402  0.000537667  0.00051605  0.000620957  0.00054808  0.000704248  0.00058011  2.00068  -1.93901  4.00068  -3.9361  6.00068  -5.93198  8.00067  -7.92788  10.0007  -9.92379  12.0007  -11.9197  14.0007  -13.9156  16.0007  -15.9115  17.8918  -17.9048  17.9102  -19.4128  17.799  -19.8894  17.7329  -19.8843  17.6373  -19.9077  17.5341  -19.9329  17.5112  -19.955  17.467  -20.135  17.4034  -20.3582  17.335  -20.5977  17.2652  -20.8431  17.2248  -20.8409  17.1909  -20.839  17.1568  -20.8374  17.1226  -20.8357  17.0884  -20.8341  17.0542  -20.8324  17.0331  -20.8428  17.0108  -20.854  16.9886  -20.8652  16.9663  -20.8764  16.944  -20.8875  16.9218  -20.8987  16.8995  -20.9099  16.8772  -20.921  16.855  -20.9322  16.8327  -20.9434  16.8104  -20.9545  16.7882  -20.9657  16.7659  -20.9769  16.7436  -20.9881  16.7214  -20.9992  16.6991  -21.0104  
8.98167e-05  0.000139702  0.000147171  0.000263795  0.000204474  0.000387851  0.000287797  0.000419959  0.000371087  0.000451989  0.000454377  0.00048402  0.000537667  0.00051605  0.000620957  0.00054808  0.000704248  0.00058011  2.00068  -1.93901  4.00068  -3.9361  6.00068  -5.93198  8.00067  -7.92788  10.0007  -9.92379  12.0007  -11.9197  14.0007  -13.9156  16.0007  -15.9115  17.8918  -17.9048  17.9102  -19.4128  17.2604  -17.4332  17.2613  -16.6258  17.2796  -16.5834  17.2999  -16.5717  18.6134  -16.5705  20.4098  -16.5442  22.3847  -16.4834  24.3749  -16.38  26.366  -16.2588  26.3658  -15.986  26.3482  -15.9745  26.3256  -15.9691  26.3029  -15.9638  26.2802  -15.9585  26.2575  -15.9532  26.283  -15.9354  26.3102  -15.9159  26.3374  -15.8964  26.3646  -15.8769  26.3918  -15.8573  26.419  -15.8378  26.4462  -15.8183  26.4734  -15.7987  26.5006  -15.7792  26.5278  -15.7597  26.5549  -15.7401  26.5821  -15.7206  26.6093  -15.7011  26.6365  -15.6815  26.6637  -15.662  26.6909  -15.6425  
8.98167e-05  0.000139702  0.000147171  0.000263795  0.000204474  0.000387851  0.000287797  0.000419959  0.000371087  0.000451989  0.000454377  0.00048402  0.000537667  0.00051605  0.000620957  0.00054808  0.000704248  0.00058011  -1.99146  -0.0588509  -3.99146  -0.056412  -5.99146  -0.0545711  -7.99146  -0.0527382  -9.99146  -0.0509053  -11.9915  -0.0490725  -13.9915  -0.0472397  -15.9915  -0.0454069  -17.9915  -0.0435741  -19.9239  -0.0408983  -21.9074  0.992465  -22.9961  2.98082  -23.3595  4.97903  -23.0956  6.96283  -23.0349  8.9618  -23.3912  10.746  -23.4457  12.5649  -23.5484  14.391  -23.6499  16.1954  -22.9202  18.1092  -22.97  19.8581  -24.4393  20.1444  -25.9897  20.2463  -26.2875  20.2367  -26.2909  20.2373  -26.3188  20.2174  -26.3476  20.1971  -26.3764  20.1768  -26.4052  20.1565  -26.434  20.1361  -26.4627  20.1158  -26.4624  20.1156  -26.4621  20.1154  -26.4617  20.1151  -26.4613  20.1149  -26.461  20.1147  -26.4606  20.1145  -26.4603  20.1143  -26.4599  20.1141  -26.4596  20.1138  -26.4592  20.1136  
8.98167e-05  0.000139702  0.000147171  0.000263795  0.000204474  0.000387851  0.000287797  0.000419959  0.000371087  0.000451989  0.000454377  0.00048402  0.000537667  0.00051605  0.000620957  0.00054808  0.000704248  0.00058011  -1.99146  -0.0588509  -3.99146  -0.056412  -5.99146  -0.0545711  -7.99146  -0.0527382  -9.99146  -0.0509053  -11.9915  -0.0490725  -13.9915  -0.0472397  -15.9915  -0.0454069  -17.9915  -0.0435741  -19.9239  -0.0408983  -21.3562  -0.00567282  -21.6667  0.19128  -21.931  -0.318426  -22.0027  -0.352729  -22.919  -0.845129  -23.4466  -1.75559  -24.7398  -3.07926  -25.9433  -3.49729  -26.8388  -4.14703  -27.5131  -5.01147  -29.0008  -4.79565  -30.0788  -6.23519  -30.2381  -8.22589  -32.2012  -10.221  -32.2359  -12.1847  -34.2218  -14.1449  -36.2168  -15.5708  -36.4317  -15.8728  -36.501  -15.8803  -36.5738  -15.8937  -36.6451  -15.9072  -36.6651  -15.9301  -36.6853  -15.9552  -36.7644  -16.2667  -36.8653  -16.5639  -36.9709  -16.8569  -37.0778  -17.1491  -37.1849  -17.4411  -37.292  -17.733  -37.3992  -18.0249  -37.5064  -18.3169  
8.98167e-05  0.000139702  0.000147171  0.000263795  0.000204474  0.000387851  0.000287797  0.000419959  0.000371087  0.000451989  0.000454377  0.00048402  0.000537667  0.00051605  0.000620957  0.00054808  0.000704248  0.00058011  1.92373  -0.872584  3.92354  -0.855436  5.92333  -0.770065  7.92311  -0.665177  9.92289  -0.552696  11.9227  -0.437086  13.9225  -0.320155  15.9222  -0.202663  17.922  -0.0849297  19.8604  -0.085005  20.6694  0.161982  21.5807  -1.46642  23.5719  -3.46482  25.4636  -5.45831  25.4753  -7.45529  27.4744  -9.44994  27.5094  -11.3699  29.5084  -13.3631  29.5436  -15.2837  31.5426  -17.2769  31.5895  -17.3044  31.5895  -17.3562  31.5896  -17.4097  31.5896  -17.5189  31.5698  -17.5128  31.5357  -17.5075  33.3674  -17.4851  33.3683  -17.5338  35.1607  -17.503  35.2803  -15.9285  35.3516  -15.9562  35.6075  -15.9778  35.8165  -15.8993  36.0087  -15.817  36.2124  -15.7445  36.4181  -15.6691  36.6225  -15.5918  36.8269  -15.5147  37.0315  -15.4377  37.2361  -15.3607  37.4407  -15.2836  
8.98167e-05  0.000139702  0.000147171  0.000263795  0.000204474  0.000387851  0.000287797  0.000419959  0.000371087  0.000451989  0.000454377  0.00048402  0.000537667  0.00051605  0.000620957  0.00054808  0.000704248  0.00058011  1.92373  -0.872584  3.92354  -0.855436  5.92333  -0.770065  7.92311  -0.665177  9.92289  -0.552696  11.9227  -0.437086  13.9225  -0.320155  15.9222  -0.202663  17.922  -0.0849297  19.8604  -0.085005  21.8149  1.88845  23.8123  3.88843  25.811  5.88839  27.8097  7.88836  27.7995  9.88832  27.7995  11.8883  27.7995  13.8883  27.7995  15.8883  27.7995  17.8883  27.7677  19.7158  27.7724  21.4475  27.7785  22.8177  27.7919  23.0087  27.7942  23.0109  28.2097  22.5319  28.2192  22.5033  28.2355  22.484  28.2519  22.4655  28.2683  22.447  28.2847  22.4286  28.2846  22.4284  28.2845  22.4282  28.2843  22.428  28.2842  22.4279  28.2841  22.4277  28.284  22.4275  28.2838  22.4273  28.2837  22.4272  28.2836  22.427  28.2835  22.4268  28.2833  22.4267  
8.98167e-05  0.000139702  0.000147171  0.000263795  0.000204474  0.000387851  0.000287797  0.000419959  0.000371087  0.000451989  0.000454377  0.00048402  0.000537667  0.00051605  0.000620957  0.00054808  0.000704248  0.00058011  -1.97123  1.99874  -3.97121  3.99614  -5.97119  5.99383  -7.97118  7.99152  -9.97116  9.98921  -11.9711  11.9869  -13.9711  13.9846  -15.9711  15.9823  -17.9711  17.98  -19.6055  19.9443  -21.2226  20.8876  -23.1858  20.8881  -25.1856  20.8881  -27.1855  20.8881  -29.1855  20.8881  -31.1855  20.8881  -33.1855  20.8881  -35.1855  20.8881  -37.1855  20.8881  -39.1853  20.8881  -41.1853  20.8881  -43.1853  20.8881  -45.1853  20.8881  -47.1853  20.8881  -49.1853  20.888  -50  20.888  -50  20.888  -50  20.888  -50  20.888  -50  20.888  -50  20.888  -50  20.888  -50  20.888  -50  20.888  -50  20.888  -50  20.888  -50  20.888  -50  20.888  -50  20.888  -50  20.888  -50  20.888  
8.98167e-05  0.000139702  0.000147171  0.000263795  0.000204474  0.000387851  0.000287797  0.000419959  0.000371087  0.000451989  0.000454377  0.00048402  0.000537667  0.00051605  0.000620957  0.00054808  0.000704248  0.00058011  -1.97123  1.99874  -3.97121  3.99614  -5.97119  5.99383  -7.97118  7.99152  -9.97116  9.98921  -11.9711  11.9869  -13.9711  13.9846  -15.9711  15.9823  -17.9711  17.98  -19.6055  19.9443  -19.6919  20.0029  -19.7407  20.0236  -19.7907  20.0477  -19.8404  20.0718  -20.6115  20.0718  -20.6534  20.0712  -20.6748  20.0816  -20.6954  20.0926  -20.6968  21.9016  -20.6967  23.9012  -20.6966  25.9012  -20.6966  27.9012  -20.6965  29.9012  -20.6964  31.9012  -20.6964  33.9012  -20.6964  35.9011  -20.6963  37.9011  -20.6962  39.8959  -20.6961  41.8907  -20.6959  43.8854  -20.6958  45.8801  -20.6956  47.8748  -20.6956  49.8668  -20.6929  50  -20.6902  50  -20.6875  50  -20.6848  50  -20.6848  50  -20.6847  50  -20.6847  50  -20.6846  50  
8.98167e-05  0.000139702  0.000147171  0.000263795  0.000204474  0.000387851  0.000287797  0.000419959  0.000371087  0.000451989  0.000454377  0.00048402  0.000537667  0.00051605  0.000620957  0.00054808  0.000704248  0.00058011  0.394819  1.99011  0.394957  3.9901  0.394756  5.98996  0.394554  7.98982  0.394352  9.98969  0.39415  11.9895  0.393948  13.9894  0.393746  15.9893  0.393544  17.9891  0.403777  19.9407  -1.48897  21.9368  -3.48449  23.9368  -5.48179  25.9367  -7.47911  27.9367  -9.46268  29.301  -11.3502  29.7363  -12.0158  29.7526  -12.1678  29.9392  -12.9101  30.0387  -12.9651  30.029  -12.9639  30.0318  -12.9625  30.035  -12.9836  30.0183  -13.0056  30.0109  -13.0273  30.0037  -13.0334  30.0039  -13.0407  30.0041  -13.048  30.0043  -13.1558  30.0371  -13.2518  30.074  -13.3499  30.1103  -13.4478  30.1466  -13.5457  30.183  -13.6437  30.2193  -13.7416  30.2556  -13.8395  30.292  -13.9374  30.3283  -14.0353  30.3647  -14.1332  30.401  -14.2311  30.4374  -14.3291  30.4737  
8.98167e-05  0.000139702  0.000147171  0.000263795  0.000204474  0.000387851  0.000287797  0.000419959  0.000371087  0.000451989  0.000454377  0.00048402  0.000537667  0.00051605  0.000620957  0.00054808  0.000704248  0.00058011  0.394819  1.99011  0.394957  3.9901  0.394756  5.98996  0.394554  7.98982  0.394352  9.98969  0.39415  11.9895  0.393948  13.9894  0.393746  15.9893  0.393544  17.9891  0.403777  19.9407  0.40386  21.9398  0.403943  23.9393  0.404027  25.9388  0.404111  27.9383  0.464998  29.4702  0.475461  30.9536  0.483499  32.3914  0.491636  33.7581  0.500423  35.0054  0.500423  35.0056  0.573842  35.0111  0.654736  35.0176  0.736345  35.0242  0.818019  35.0309  0.899698  35.0375  1.21953  35.1685  1.45351  35.3554  1.63573  35.5755  1.79306  35.8163  1.93738  36.07  2.07441  36.3315  2.20719  36.5979  2.33742  36.8674  2.46611  37.1387  2.59384  37.4112  2.72098  37.6844  2.84776  37.958  2.97432  38.232  3.10073  38.5061  3.22706  38.7803  3.35333  39.0546  
8.98167e-05  0.000139702  0.000147171  0.000263795  0.000204474  0.000387851  0.000287797  0.000419959  0.000371087  0.000451989  0.000454377  0.00048402  0.000537667  0.00051605  0.000620957  0.00054808  0.000704248  0.00058011  1.82626  1.89801  3.82625  3.89801  5.82625  5.89801  7.82625  7.89801  9.82625  9.89801  11.8262  11.898  13.8262  13.898  15.8262  15.898  17.8262  17.898  17.7714  18.0605  17.708  20.0555  16.1237  20.0256  14.2784  20.2056  12.6068  20.193  12.5776  20.193  12.5672  20.1866  12.5576  20.1782  12.548  20.1697  12.5384  20.1613  12.5287  20.1528  12.5094  20.1575  12.4921  20.1614  12.4748  20.1654  12.4576  20.1693  12.4403  20.1732  12.423  20.1772  12.4058  20.1811  12.3885  20.185  12.3713  20.189  12.354  20.1929  12.3367  20.1968  12.3195  20.2008  12.3022  20.2047  12.285  20.2087  12.2677  20.2126  12.2505  20.2165  12.2332  20.2205  12.2159  20.2244  12.1987  20.2283  12.1814  20.2323  12.1642  20.2362  
8.98167e-05  0.000139702  0.000147171  0.000263795  0.000204474  0.000387851  0.000287797  0.000419959  0.000371087  0.000451989  0.000454377  0.00048402  0.000537667  0.00051605  0.000620957  0.00054808  0.000704248  0.00058011  1.82626  1.89801  3.82625  3.89801  5.82625  5.89801  7.82625  7.89801  9.82625  9.89801  11.8262  11.898  13.8262  13.898  15.8262  15.898  17.8262  17.898  17.7714  18.0605  17.7568  18.0606  17.7355  18.0606  17.7134  18.0607  17.6912  18.0608  17.669  18.0608  18.1044  18.0664  19.021  18.0809  19.555  18.2199  20.0692  18.2429  20.7323  18.2602  21.3836  18.2955  21.9996  18.3279  20.0973  18.3289  20.0955  18.3288  20.0789  18.3296  20.0617  18.3294  20.0445  18.3293  20.0273  18.3291  20.0589  18.3275  20.093  18.3263  20.1271  18.325  20.1612  18.3238  20.1952  18.3226  20.2293  18.3214  20.2634  18.3202  20.2975  18.3189  20.3316  18.3177  20.3657  18.3165  20.3998  18.3153  20.4339  18.3141  20.468  18.3129  
