# Supplementary material for: The Importance of Lateral Connections in the Parietal Cortex for Generating Motor Plans
Source: PLoS One. 2015 Aug 7;10(8):e0134669. doi: 10.1371/journal.pone.0134669 (PMC4529220; doi:10.1371/journal.pone.0134669)
Supplement: S1 Dataset — The complete dataset utilized in the data-dependent figures. (ZIP) [file pone.0134669.s001.zip › Champion_Data/Evolved_Jump_Task/TS_10/fb_A10_2to4_9T18/ppc_fire.txt]

0	0	0	0	0	0	0	0	0	0	0	0	0	0	0	0	9.51579e-05	9.51579e-05	9.51579e-05	9.51579e-05	9.51579e-05	9.51579e-05	9.51579e-05	9.51579e-05	9.51579e-05	9.51579e-05	9.51579e-05	9.51579e-05	9.51579e-05	9.51579e-05	9.51579e-05	9.51579e-05	9.31055e-05	9.31055e-05	9.31055e-05	9.31055e-05	9.31055e-05	9.31055e-05	9.31055e-05	9.31055e-05	9.31055e-05	9.31055e-05	9.31055e-05	9.31055e-05	9.31055e-05	9.31055e-05	9.31055e-05	9.31055e-05	9.30912e-05	9.30912e-05	9.30912e-05	9.30912e-05	9.30912e-05	9.30912e-05	9.30912e-05	9.30912e-05	9.30912e-05	9.30912e-05	9.30912e-05	9.30912e-05	9.30912e-05	9.30912e-05	9.30912e-05	9.30912e-05	9.30828e-05	9.30828e-05	9.30828e-05	9.30828e-05	9.30828e-05	9.30828e-05	9.30828e-05	9.30828e-05	9.30828e-05	9.30828e-05	9.30828e-05	9.30828e-05	9.30828e-05	9.30828e-05	9.30828e-05	9.30828e-05	9.31022e-05	9.31022e-05	9.31022e-05	9.31022e-05	9.31022e-05	9.31022e-05	9.31022e-05	9.31022e-05	9.31022e-05	9.31022e-05	9.31022e-05	9.31022e-05	9.31022e-05	9.31022e-05	9.31022e-05	9.31022e-05	9.31022e-05	9.31022e-05	9.31022e-05	9.31022e-05	9.31022e-05	9.31022e-05	9.31022e-05	9.31022e-05	9.31022e-05	9.31022e-05	9.31022e-05	9.31022e-05	9.31022e-05	9.31022e-05	9.31022e-05	9.31022e-05	9.31022e-05	9.31022e-05	9.31022e-05	9.31022e-05	9.31022e-05	9.31022e-05	9.31022e-05	9.31022e-05	9.31022e-05	9.31022e-05	9.31022e-05	9.31022e-05	9.31022e-05	9.31022e-05	9.31022e-05	9.31022e-05	9.31022e-05	9.31022e-05	9.31022e-05	9.31022e-05	9.31022e-05	9.31022e-05	9.31022e-05	9.31022e-05	9.31022e-05	9.31022e-05	9.31022e-05	9.31022e-05	9.31022e-05	9.31022e-05	9.31022e-05	9.31022e-05	9.31022e-05	9.31022e-05	9.31022e-05	9.31022e-05	9.31022e-05	9.31022e-05	9.31022e-05	9.31022e-05	9.31022e-05	9.31022e-05	9.31022e-05	9.31022e-05	9.31022e-05	9.31022e-05	9.31022e-05	9.31022e-05	0.000110214	0.000110214	9.33699e-05	9.33699e-05	9.31069e-05	9.31069e-05	9.33699e-05	9.33699e-05	9.31064e-05	9.31064e-05	9.31069e-05	9.31069e-05	9.31064e-05	9.31064e-05	9.31064e-05	9.31064e-05	2.03645e-05	2.03645e-05	0.000368609	0.000368609	3.82411e-05	3.82411e-05	0.034124	0.034124	0.000648039	0.000648039	8.1837e-05	8.1837e-05	5.91733e-07	5.91733e-07	1.87379e-05	1.87379e-05	9.13098e-06	9.13098e-06	1.09648e-06	1.09648e-06	4.54825e-05	4.54825e-05	0.0405072	0.0405072	0.00891863	0.00891863	8.79537e-05	8.79537e-05	1.98809e-07	1.98809e-07	2.04662e-05	2.04662e-05	4.79972e-05	4.79972e-05	2.06719e-05	2.06719e-05	4.53115e-05	4.53115e-05	0.0405793	0.0405793	0.00746037	0.00746037	8.80204e-05	8.80204e-05	1.98805e-07	1.98805e-07	2.04667e-05	2.04667e-05	0.000141674	0.000141674	4.31091e-06	4.31091e-06	4.53159e-05	4.53159e-05	0.0405802	0.0405802	0.00702796	0.00702796	8.8022e-05	8.8022e-05	1.98806e-07	1.98806e-07	2.04667e-05	2.04667e-05	0.000193912	0.000193912	2.58263e-05	2.58263e-05	4.53159e-05	4.53159e-05	0.0405802	0.0405802	0.00686641	0.00686641	8.8022e-05	8.8022e-05	1.98806e-07	1.98806e-07	2.04667e-05	2.04667e-05	0.000203493	0.000203493	5.63937e-06	5.63937e-06	4.53159e-05	4.53159e-05	0.0405802	0.0405802	0.0068009	0.0068009	8.8022e-05	8.8022e-05	1.98806e-07	1.98806e-07	2.04667e-05	2.04667e-05	0.000204683	0.000204683	3.24551e-05	3.24551e-05	4.53159e-05	4.53159e-05	0.0405802	0.0405802	0.00677345	0.00677345	8.8022e-05	8.8022e-05	1.98806e-07	1.98806e-07	2.04667e-05	2.04667e-05	0.000204822	0.000204822	1.05205e-05	1.05205e-05	4.53197e-05	4.53197e-05	0.0405802	0.0405802	0.0067618	0.0067618	8.8022e-05	8.8022e-05	1.98806e-07	1.98806e-07	2.04667e-05	2.04667e-05	0.000202929	0.000202929	0.000154485	0.000154485	3.49338e-05	3.49338e-05	0.0405476	0.0405476	0.00675739	0.00675739	8.80251e-05	8.80251e-05	1.98822e-07	1.98822e-07	2.04685e-05	2.04685e-05	0.000113272	0.000113272	0.000283174	0.000239227	1.16048e-07	1.15721e-07	0.0331499	0.0390037	0.00885399	0.00885394	0.000160251	0.000159799	2.33474e-07	2.33473e-07	0.539507	0.539507	0.00590405	7.61327e-07	0.000152438	6.96443e-07	2.97668e-05	2.50557e-06	0.00105219	0.00722896	2.8617e-05	1.9994e-05	0.00558205	0.000103345	0.000108701	1.99329e-07	0.00793499	0.808511	0.000265689	0.000438256	0.000100683	2.55744e-05	9.09875e-05	7.94378e-06	5.326e-06	0.000109486	1.59081e-06	2.0374e-05	0.0442114	0.000107594	8.9513e-05	1.99104e-07	0.0888183	0.806109	9.5361e-05	7.63975e-05	3.35818e-05	1.28357e-07	0.000139614	8.65466e-05	6.87197e-07	4.79458e-05	4.4758e-05	2.04512e-05	0.0408126	0.000107122	8.91368e-05	1.99103e-07	0.0139768	0.805819	9.08759e-05	0.000101082	1.29923e-06	2.19438e-07	0.000150081	9.54102e-05	5.16303e-07	3.40234e-05	3.49991e-05	2.04525e-05	0.0408131	0.000107005	8.91322e-05	1.99104e-07	0.014528	0.805784	9.15682e-05	0.000102278	0.000581156	1.91262e-05	9.18506e-05	0.00198671	2.2722e-07	0.00048893	4.53822e-07	2.05303e-07	0.0407948	0.000998686	0.000653769	9.77586e-07	0.000104001	0.805772	8.70083e-05	0.000121185	0.0342429	2.0264e-05	7.78579e-05	0.00561097	4.20988e-07	3.14764e-05	4.5049e-05	1.98745e-07	0.0408035	0.000106572	0.00780303	1.00242e-06	9.23006e-05	0.457339	8.6797e-05	0.000127768	0.0475229	2.02868e-05	7.14498e-05	0.00760647	1.46205e-07	0.00023396	3.77609e-07	1.98745e-07	0.0408035	9.59437e-05	0.000688358	1.14762e-06	9.17986e-05	0.16623	8.67806e-05	0.000133537	0.0475467	2.03954e-05	6.93737e-05	0.00691619	1.81365e-07	0.00319477	4.48323e-05	1.98745e-07	0.0408035	9.49347e-05	8.50734e-05	1.42935e-06	9.17807e-05	0.352741	8.67807e-05	0.000135825	0.0475468	0.00516835	6.8579e-05	0.00656416	1.70147e-07	0.000289174	3.78523e-07	1.98745e-07	0.0408023	3.60333e-07	0.000679794	2.06922e-06	9.17804e-05	0.445134	8.88586e-05	0.000134533	0.0453865	0.446058	0.000105496	3.96055e-05	4.3761e-05	7.37312e-05	4.48336e-05	3.78389e-07	0.0407864	1.98986e-07	0.000107948	9.51102e-05	9.17804e-05	0.325066	9.31361e-05	0.000126309	0.00504382	0.00027494	0.000106687	9.64792e-05	0.0162728	8.08671e-05	1.19074e-09	4.5293e-07	0.0408008	1.98778e-07	9.35352e-05	0.000110868	9.21308e-05	0.332951	9.31062e-05	0.00010128	0.000118282	0.000986183	0.000106755	9.65071e-05	0.0565898	4.80301e-06	1.20961e-09	1.37562e-06	0.0408008	1.98778e-07	9.33781e-05	0.000112469	9.2025e-05	0.361135	9.31037e-05	6.32624e-05	0.000104286	8.5143e-05	0.00010678	9.65416e-05	0.00787763	0.0139724	1.20044e-09	5.0706e-05	0.0408008	1.98778e-07	9.19992e-05	0.000112614	9.20288e-05	0.0304699	9.31036e-05	2.03213e-05	0.000104201	6.87424e-05	0.00010678	9.65469e-05	0.000222477	0.00025872	7.10769e-06	9.23943e-05	0.0407989	1.98779e-07	9.55697e-05	0.000112627	9.2029e-05	9.56333e-05	9.31036e-05	1.86943e-05	0.0001042	4.23925e-05	0.000106795	9.65447e-05	9.40634e-05	0.0235779	0.000103171	6.44139e-05	0.0407971	1.98756e-07	9.58521e-05	0.000112628	9.2029e-05	9.55275e-05	9.31036e-05	2.2273e-05	0.000106898	3.90061e-05	9.602e-05	9.63311e-05	9.47422e-05	0.000265534	0.000105389	9.60577e-05	0.040798	1.98756e-07	9.69079e-05	0.000131646	9.2029e-05	9.5564e-05	9.31036e-05	2.30817e-05	0.000107412	4.01609e-05	9.62757e-05	9.6094e-05	9.48526e-05	0.000907116	0.00600002	8.94997e-05	0.040798	1.98758e-07	9.72853e-05	9.1752e-05	9.2029e-05	9.55867e-05	9.31036e-05	2.32256e-05	0.000107643	3.98483e-05	9.6278e-05	9.60826e-05	9.48589e-05	7.902e-05	5.82186e-05	8.95716e-05	0.040798	2.02026e-07	9.72713e-05	7.34504e-05	9.2029e-05	9.55861e-05	9.31036e-05	5.36718e-07	0.000107649	3.99358e-05	9.62792e-05	9.60824e-05	9.48592e-05	0.000111417	0.00533695	8.95694e-05	0.0407969	2.02067e-07	0.000132407	6.50289e-05	9.2029e-05	9.00203e-05	9.31036e-05	4.40774e-05	0.000107649	3.99134e-05	9.62793e-05	9.60824e-05	9.48592e-05	0.000124488	1.40004e-07	8.95695e-05	0.0408002	2.02068e-07	0.000119912	6.0657e-05	9.2029e-05	8.99749e-05	9.31036e-05	0.000117489	0.000107649	1.26238e-07	9.62793e-05	9.60824e-05	9.48435e-05	0.000125523	9.61457e-05	9.3127e-05	0.0408002	2.02068e-07	0.000121573	5.82105e-05	9.2029e-05	8.99784e-05	9.31036e-05	0.000113782	0.000107649	2.39971e-06	9.62793e-05	9.60824e-05	9.30138e-05	8.93428e-05	0.000109852	9.3138e-05	0.0408002	2.02068e-07	0.000121342	5.6781e-05	9.2029e-05	8.99781e-05	9.31036e-05	0.000113051	0.000107649	0.000740018	9.62793e-05	9.60824e-05	9.30091e-05	9.78041e-05	7.14271e-05	9.3138e-05	0.0408002	2.03749e-07	0.000121376	5.59241e-05	9.2029e-05	8.99782e-05	9.31036e-05	0.000112392	0.000107649	0.00011313	9.62793e-05	9.60824e-05	9.30091e-05	5.1668e-05	8.22639e-05	9.3138e-05	0.0408002	2.00011e-07	0.000121371	5.54024e-05	9.2029e-05	8.99782e-05	9.31036e-05	9.28877e-05	0.000107649	0.000106424	9.62793e-05	9.60824e-05	9.30091e-05	5.60833e-05	8.66891e-05	9.3138e-05	0.0408008	2.00019e-07	0.000121372	5.5082e-05	9.2029e-05	8.99782e-05	9.31036e-05	9.28691e-05	0.000107649	0.000107531	9.62793e-05	9.60824e-05	9.30091e-05	5.69824e-05	8.47734e-05	9.3138e-05	0.0408005	2.0002e-07	0.000121372	5.48839e-05	9.2029e-05	8.99782e-05	9.31036e-05	9.28691e-05	0.000107649	8.93207e-05	9.62793e-05	9.60824e-05	9.30091e-05	5.72001e-05	8.43797e-05	9.3138e-05	0.0408005	2.0002e-07	0.000121372	5.47611e-05	9.2029e-05	8.99782e-05	9.31036e-05	9.28691e-05	0.000107649	9.00823e-05	9.62793e-05	9.60824e-05	9.30091e-05	5.72505e-05	8.46782e-05	9.3138e-05	0.0408005	1.9874e-07	0.000121372	5.46848e-05	9.2029e-05	8.99782e-05	9.31036e-05	9.28691e-05	0.000107649	9.31146e-05	9.62793e-05	9.60824e-05	9.30091e-05	5.72613e-05	8.47069e-05	9.3138e-05	0.0408005	1.98762e-07	0.000121372	5.46374e-05	9.2029e-05	8.99782e-05	0	0	0	0	0	0	0	0	0	0	0	0	0	0	0	0	9.51579e-05	9.51579e-05	9.51579e-05	9.51579e-05	9.51579e-05	9.51579e-05	9.51579e-05	9.51579e-05	9.51579e-05	9.51579e-05	9.51579e-05	9.51579e-05	9.51579e-05	9.51579e-05	9.51579e-05	9.51579e-05	0.000101142	0.000101142	0.000101142	0.000101142	0.000101142	0.000101142	0.000101142	0.000101142	0.000101142	0.000101142	0.000101142	0.000101142	0.000101142	0.000101142	0.000101142	0.000101142	0.000101132	0.000101132	0.000101132	0.000101132	0.000101132	0.000101132	0.000101132	0.000101132	0.000101132	0.000101132	0.000101132	0.000101132	0.000101132	0.000101132	0.000101132	0.000101132	0.000101038	0.000101038	0.000101038	0.000101038	0.000101038	0.000101038	0.000101038	0.000101038	0.000101038	0.000101038	0.000101038	0.000101038	0.000101038	0.000101038	0.000101038	0.000101038	0.000101053	0.000101053	0.000101053	0.000101053	0.000101053	0.000101053	0.000101053	0.000101053	0.000101053	0.000101053	0.000101053	0.000101053	0.000101053	0.000101053	0.000101053	0.000101053	0.000101053	0.000101053	0.000101053	0.000101053	0.000101053	0.000101053	0.000101053	0.000101053	0.000101053	0.000101053	0.000101053	0.000101053	0.000101053	0.000101053	0.000101053	0.000101053	0.000101053	0.000101053	0.000101053	0.000101053	0.000101053	0.000101053	0.000101053	0.000101053	0.000101053	0.000101053	0.000101053	0.000101053	0.000101053	0.000101053	0.000101053	0.000101053	0.000101053	0.000101053	0.000101053	0.000101053	0.000101053	0.000101053	0.000101053	0.000101053	0.000101053	0.000101053	0.000101053	0.000101053	0.000101053	0.000101053	0.000101053	0.000101053	0.000101053	0.000101053	0.000101053	0.000101053	0.000101053	0.000101053	0.000101053	0.000101053	0.000101053	0.000101053	0.000101053	0.000101053	0.000101053	0.000101053	0.000101053	0.000101053	0.000183933	0.000183933	0.000102137	0.000102137	0.000101102	0.000101102	0.000104011	0.000104011	0.0001011	0.0001011	0.000101117	0.000101117	0.0001011	0.0001011	0.0001011	0.0001011	6.09015e-05	6.09015e-05	5.46773e-05	5.46773e-05	5.65821e-06	5.65821e-06	0.117515	0.117515	0.000103963	0.000103963	0.0121169	0.0121169	1.63111e-05	1.63111e-05	0.000110498	0.000110498	0.000340618	0.000340618	7.76194e-07	7.76194e-07	6.05421e-06	6.05421e-06	0.138682	0.138682	0.00136709	0.00136709	0.0132904	0.0132904	8.22149e-06	8.22149e-06	0.000123482	0.000123482	0.000646217	0.000646217	3.86206e-06	3.86206e-06	6.04518e-06	6.04518e-06	0.13877	0.13877	0.00128439	0.00128439	0.0133005	0.0133005	8.22342e-06	8.22342e-06	0.000123484	0.000123484	0.000992746	0.000992746	5.14789e-06	5.14789e-06	6.04541e-06	6.04541e-06	0.138771	0.138771	0.00125419	0.00125419	0.0133008	0.0133008	8.22342e-06	8.22342e-06	0.000123484	0.000123484	0.00112438	0.00112438	6.54348e-06	6.54348e-06	6.0454e-06	6.0454e-06	0.138771	0.138771	0.00124261	0.00124261	0.0133008	0.0133008	8.22342e-06	8.22342e-06	0.000123484	0.000123484	0.00114605	0.00114605	5.94357e-06	5.94357e-06	6.0454e-06	6.0454e-06	0.138771	0.138771	0.00123787	0.00123787	0.0133008	0.0133008	8.22342e-06	8.22342e-06	0.000123484	0.000123484	0.0011487	0.0011487	9.4013e-06	9.4013e-06	6.0454e-06	6.0454e-06	0.138771	0.138771	0.00123587	0.00123587	0.0133008	0.0133008	8.22342e-06	8.22342e-06	0.000123484	0.000123484	0.00114901	0.00114901	1.12905e-05	1.12905e-05	6.0507e-06	6.0507e-06	0.138771	0.138771	0.00123502	0.00123502	0.0133008	0.0133008	8.22342e-06	8.22342e-06	0.000123484	0.000123484	0.00108669	0.00108669	5.92368e-05	5.92368e-05	5.20325e-06	5.20325e-06	0.137755	0.137755	0.00123574	0.00123574	0.0133008	0.0133008	8.23032e-06	8.23032e-06	0.000123598	0.000123598	0.000330687	0.00032473	0.00125125	0.000688104	2.50786e-07	2.48239e-07	0.108039	0.180562	0.00138547	0.00138545	0.0166464	0.016188	8.7996e-06	8.79816e-06	0.52853	0.528529	0.0201837	6.7919e-07	0.00101749	7.45432e-07	3.38476e-05	0.000148966	0.0293424	0.030293	4.3078e-05	0.000120047	0.0786239	0.000121909	0.0148304	8.23609e-06	0.158485	0.698264	0.000324834	0.000220463	0.000862925	4.79619e-06	0.000107489	3.56774e-05	0.000445361	0.000347699	1.09021e-06	0.000123316	0.145042	0.000116166	0.0134763	8.2324e-06	0.197134	0.696356	9.57656e-05	7.84954e-05	0.000558323	5.87448e-07	0.000155572	9.23955e-05	3.54974e-05	9.39326e-05	5.99838e-06	0.000123621	0.139057	0.000116505	0.0134435	8.23238e-06	0.0638063	0.696126	7.32293e-05	0.000101003	0.000151745	1.20343e-06	0.000167851	9.79266e-05	1.53911e-05	8.768e-05	5.2099e-06	0.000123632	0.139127	0.00011644	0.0134442	8.23308e-06	0.0424586	0.696098	7.28634e-05	0.000104687	0.0457599	0.000114889	0.000101442	0.000563136	8.46224e-06	0.00127471	4.09675e-07	8.55116e-06	0.139079	0.00165384	0.0293339	1.59532e-05	0.000106005	0.695997	7.37575e-05	0.000111661	0.196814	0.000120679	8.34915e-05	0.00105066	2.04798e-05	7.90004e-05	6.03168e-06	8.22355e-06	0.139111	0.000110115	0.0573394	1.56992e-05	9.8254e-05	0.260311	7.34817e-05	0.00011676	0.219022	0.000120838	7.77786e-05	0.00128116	5.92493e-06	0.000840263	3.84682e-07	8.22355e-06	0.139111	0.000104126	0.00109667	1.65474e-05	9.76157e-05	0.0580231	7.34746e-05	0.000123226	0.219102	0.000123184	7.56986e-05	0.00124166	7.56635e-06	0.00957832	6.01981e-06	8.22355e-06	0.139111	0.000103315	0.000133008	1.80541e-05	9.76043e-05	0.212129	7.34748e-05	0.000128965	0.219102	0.0879958	7.48207e-05	0.00121687	7.42075e-06	0.000758461	3.85084e-07	8.22356e-06	0.139007	1.04587e-05	0.00132861	2.09145e-05	9.7604e-05	0.244742	8.45411e-05	0.000131406	0.190601	0.469541	0.000115529	6.65711e-05	0.000640402	0.00019707	6.01967e-06	1.15857e-05	0.138914	8.2249e-06	0.000112733	9.51392e-05	9.76038e-05	0.149202	8.92722e-05	0.000119681	0.0155273	0.0174986	0.000116206	0.000104066	0.199367	0.0019716	4.00205e-08	1.13858e-05	0.138968	8.22168e-06	0.000101652	0.000104386	0.000102109	0.158795	8.92468e-05	8.65823e-05	0.000174552	0.00187995	0.000116325	0.00010415	0.188248	3.45268e-05	3.99511e-08	1.76861e-05	0.138968	8.22168e-06	0.000101521	0.000105322	0.000101797	0.178673	8.92453e-05	4.51696e-05	0.000151613	9.60659e-05	0.00011635	0.000104162	0.0264966	0.0122661	3.96873e-08	7.45866e-05	0.138968	8.22168e-06	9.58223e-05	0.000105408	0.000101795	0.0985707	8.92452e-05	8.98011e-06	0.000151483	6.31479e-05	0.00011635	0.000104167	0.000289414	0.00125636	1.45756e-05	0.000100492	0.1388	8.22281e-06	9.93588e-05	0.000105416	0.000101795	9.57444e-05	8.92452e-05	3.66335e-06	0.000151482	5.88885e-06	0.000116401	0.00010415	0.000102697	0.0158595	0.000106779	4.31148e-05	0.138845	8.22216e-06	9.95347e-05	0.000105416	0.000101795	0.000102263	8.92452e-05	3.95522e-06	0.000165959	5.75229e-06	0.00010683	0.000101921	0.000103521	0.00115768	0.000110644	0.0001017	0.138847	8.22216e-06	9.73512e-05	0.000123972	0.000101795	0.000102017	8.92452e-05	4.05885e-06	0.000169769	5.81909e-06	0.000107138	0.000101705	0.000103658	0.00181873	0.00108784	9.51034e-05	0.138847	8.22477e-06	9.78096e-05	0.000103791	0.000101795	0.000102046	8.92452e-05	4.21802e-06	0.000170178	5.80152e-06	0.000107149	0.000101698	0.000103665	5.23044e-05	6.50772e-05	9.52556e-05	0.138847	8.27866e-06	9.77901e-05	9.29015e-05	0.000101795	0.000102045	8.92452e-05	5.65852e-07	0.000170189	5.80646e-06	0.000107151	0.000101698	0.000103665	7.30075e-05	0.00102029	9.52524e-05	0.138755	8.27934e-06	0.000151191	8.75643e-05	0.000101795	9.53786e-05	8.92452e-05	6.9022e-05	0.000170189	5.80694e-06	0.000107151	0.000101698	0.000103665	7.9904e-05	4.30553e-06	9.52526e-05	0.138847	8.27935e-06	0.000137289	8.46992e-05	0.000101795	9.52307e-05	8.92452e-05	0.000126314	0.000170189	2.4728e-07	0.000107151	0.000101698	0.000103373	8.60008e-05	9.19485e-05	0.00010116	0.138847	8.27935e-06	0.00013919	8.30643e-05	0.000101795	9.52375e-05	8.92452e-05	0.000122	0.000170189	1.18462e-06	0.000107151	0.000101698	0.000100992	6.08064e-05	9.92686e-05	0.000101174	0.138847	8.27943e-06	0.000138923	8.20975e-05	0.000101795	9.52372e-05	8.92452e-05	0.000121268	0.000170189	0.00115979	0.000107151	0.000101698	0.000100988	9.96442e-05	8.0977e-05	0.000101174	0.138847	8.30486e-06	0.000138962	8.15137e-05	0.000101795	9.52372e-05	8.92452e-05	0.000117746	0.000170189	0.000117524	0.000107151	0.000101698	0.000100988	5.36939e-05	9.02935e-05	0.000101174	0.138847	8.25372e-06	0.000138956	8.11568e-05	0.000101795	9.52372e-05	8.92452e-05	0.000100186	0.000170189	0.000114868	0.000107151	0.000101698	0.000100988	5.96066e-05	9.25771e-05	0.000101174	0.138893	8.25394e-06	0.000138957	8.09369e-05	0.000101795	9.52372e-05	8.92452e-05	0.000100168	0.000170189	0.000115647	0.000107151	0.000101698	0.000100988	6.09469e-05	9.12821e-05	0.000101174	0.138892	8.25394e-06	0.000138957	8.08008e-05	0.000101795	9.52372e-05	8.92452e-05	0.000100168	0.000170189	9.48845e-05	0.000107151	0.000101698	0.000100988	6.12626e-05	9.11781e-05	0.000101174	0.138892	8.25394e-06	0.000138957	8.07163e-05	0.000101795	9.52372e-05	8.92452e-05	0.000100168	0.000170189	9.58587e-05	0.000107151	0.000101698	0.000100988	6.13359e-05	9.13893e-05	0.000101174	0.138892	8.22321e-06	0.000138957	8.06638e-05	0.000101795	9.52372e-05	8.92452e-05	0.000100168	0.000170189	0.000101203	0.000107151	0.000101698	0.000100988	6.13516e-05	9.13942e-05	0.000101174	0.138892	8.22373e-06	0.000138957	8.06311e-05	0.000101795	9.52372e-05	0	0	0	0	0	0	0	0	0	0	0	0	0	0	0	0	9.51579e-05	9.51579e-05	9.51579e-05	9.51579e-05	9.51579e-05	9.51579e-05	9.51579e-05	9.51579e-05	9.51579e-05	9.51579e-05	9.51579e-05	9.51579e-05	9.51579e-05	9.51579e-05	9.51579e-05	9.51579e-05	0.000129292	0.000129292	0.000129292	0.000129292	0.000129292	0.000129292	0.000129292	0.000129292	0.000129292	0.000129292	0.000129292	0.000129292	0.000129292	0.000129292	0.000129292	0.000129292	0.000129289	0.000129289	0.000129289	0.000129289	0.000129289	0.000129289	0.000129289	0.000129289	0.000129289	0.000129289	0.000129289	0.000129289	0.000129289	0.000129289	0.000129289	0.000129289	0.00012856	0.00012856	0.00012856	0.00012856	0.00012856	0.00012856	0.00012856	0.00012856	0.00012856	0.00012856	0.00012856	0.00012856	0.00012856	0.00012856	0.00012856	0.00012856	0.00012859	0.00012859	0.00012859	0.00012859	0.00012859	0.00012859	0.00012859	0.00012859	0.00012859	0.00012859	0.00012859	0.00012859	0.00012859	0.00012859	0.00012859	0.00012859	0.00012859	0.00012859	0.00012859	0.00012859	0.00012859	0.00012859	0.00012859	0.00012859	0.00012859	0.00012859	0.00012859	0.00012859	0.00012859	0.00012859	0.00012859	0.00012859	0.00012859	0.00012859	0.00012859	0.00012859	0.00012859	0.00012859	0.00012859	0.00012859	0.00012859	0.00012859	0.00012859	0.00012859	0.00012859	0.00012859	0.00012859	0.00012859	0.00012859	0.00012859	0.00012859	0.00012859	0.00012859	0.00012859	0.00012859	0.00012859	0.00012859	0.00012859	0.00012859	0.00012859	0.00012859	0.00012859	0.00012859	0.00012859	0.00012859	0.00012859	0.00012859	0.00012859	0.00012859	0.00012859	0.00012859	0.00012859	0.00012859	0.00012859	0.00012859	0.00012859	0.00012859	0.00012859	0.00012859	0.00012859	0.000461964	0.000461964	0.00013182	0.00013182	0.000128959	0.000128959	0.000152646	0.000152646	0.000128954	0.000128954	0.000129318	0.000129318	0.000128959	0.000128959	0.000128953	0.000128953	0.000202809	0.000202809	0.00247707	0.00247707	0.00113299	0.00113299	0.0029841	0.0029841	0.00350039	0.00350039	0.37853	0.37853	0.0587297	0.0587297	0.58096	0.58096	0.0148781	0.0148781	1.81168e-05	1.81168e-05	0.000969999	0.000969999	0.0032783	0.0032783	0.0125963	0.0125963	0.38982	0.38982	0.0215128	0.0215128	0.736627	0.736627	0.00319869	0.00319869	0.00042643	0.00042643	0.000973226	0.000973226	0.00327298	0.00327298	0.0150206	0.0150206	0.389905	0.389905	0.02151	0.02151	0.736632	0.736632	0.00123398	0.00123398	3.21364e-05	3.21364e-05	0.000973142	0.000973142	0.00327291	0.00327291	0.0158273	0.0158273	0.389907	0.389907	0.02151	0.02151	0.736632	0.736632	0.000935925	0.000935925	0.000393175	0.000393175	0.000973144	0.000973144	0.00327291	0.00327291	0.0161525	0.0161525	0.389908	0.389908	0.02151	0.02151	0.736632	0.736632	0.000896914	0.000896914	4.30022e-05	4.30022e-05	0.000973144	0.000973144	0.00327291	0.00327291	0.0162885	0.0162885	0.389908	0.389908	0.02151	0.02151	0.736632	0.736632	0.000892301	0.000892301	0.000417663	0.000417663	0.000973144	0.000973144	0.00327291	0.00327291	0.0163462	0.0163462	0.389908	0.389908	0.02151	0.02151	0.736632	0.736632	0.000891766	0.000891766	6.64429e-05	6.64429e-05	0.000978335	0.000978335	0.00327291	0.00327291	0.0163708	0.0163708	0.389908	0.389908	0.02151	0.02151	0.736632	0.736632	0.000732125	0.000732125	0.00101237	0.00101237	0.000756356	0.000756356	0.00311028	0.00311028	0.0164673	0.0164673	0.389004	0.389004	0.0216097	0.0216097	0.737717	0.737717	0.000157392	0.000135918	0.00106977	0.000298763	3.02355e-05	2.95781e-05	0.00236668	0.00840608	0.0109964	0.0109959	0.556228	0.5143	0.0197451	0.0196904	0.364236	0.364227	0.00105999	8.24239e-06	0.00113852	1.12541e-05	6.81587e-05	0.0842476	0.0456465	0.00410347	0.0023777	0.700865	0.0968205	0.000128275	0.447539	0.0215565	0.985755	0.25427	0.000163279	0.000429074	0.00163973	0.00158415	0.000133534	0.000864948	0.114433	0.00123987	0.000176474	0.736629	0.00355082	0.000115758	0.394294	0.0215777	0.0073598	0.251238	9.60137e-05	8.52953e-05	0.00430863	0.1453	0.000150927	0.000112875	0.0410757	0.000297166	0.000951425	0.737342	0.00324522	0.000117439	0.393272	0.0215778	0.0036171	0.250874	3.70767e-05	9.3897e-05	0.0690863	0.241328	0.000160025	0.000112461	0.0381444	0.000564108	0.000757841	0.737415	0.00325743	0.000118348	0.393459	0.0215956	0.00158031	0.250829	3.78973e-05	0.000102244	0.327692	0.725456	0.000127577	0.00229648	0.0184435	0.000629003	7.8766e-06	0.021952	0.00326243	0.000350213	0.105989	0.00713285	9.99538e-05	0.250298	4.60147e-05	0.000226598	0.012809	0.729719	0.000113891	0.0078918	0.0264966	0.000317898	0.000977214	0.0215664	0.00326283	0.000103106	0.00746255	0.00551088	0.000114684	0.120063	4.58434e-05	0.000400404	0.00949785	0.729902	0.000110187	0.0132643	0.0141363	0.000914636	1.02772e-05	0.0215664	0.00326283	0.00012028	0.000306256	0.00484147	0.000114316	0.0608208	4.58452e-05	0.000705803	0.00949777	0.737982	0.000108705	0.0154261	0.0160348	0.00207198	0.00098079	0.0215664	0.00326283	0.000120128	0.000204943	0.0039941	0.000114326	0.170489	4.58452e-05	0.0013416	0.00949777	0.981704	0.000108005	0.0162286	0.0204076	0.000532193	1.02644e-05	0.0215666	0.00321519	0.0129651	0.000440193	0.00289362	0.000114325	0.131254	7.5361e-05	0.00257501	0.00652077	0.0576695	0.000127279	0.000201992	0.614328	0.000522727	0.000980578	0.0144899	0.00320842	0.0214351	0.000104933	9.5204e-05	0.000114323	0.0986294	7.99275e-05	0.00339612	0.00196239	0.149844	0.000129383	0.000119333	0.974934	0.0261813	0.00181242	0.0106994	0.00320909	0.0214592	0.000130281	0.000115434	0.000127405	0.108946	7.99811e-05	0.00255886	0.000308452	0.000377592	0.000129541	0.000118407	0.0239237	0.000891163	0.0014852	0.00406855	0.00320909	0.0214592	0.000130398	0.000117849	0.000127472	0.114696	7.99847e-05	0.00145961	0.000306949	0.00011978	0.000129544	0.000118291	0.00198638	0.0503803	0.00148361	0.000182848	0.00320909	0.0214592	0.000102435	0.00011809	0.000127467	0.00235071	7.99849e-05	0.000466278	0.000306898	0.000111402	0.000129544	0.00011829	0.000203547	0.000734833	0.000148296	0.000129666	0.00313457	0.0215089	0.000103687	0.000118112	0.000127467	9.54273e-05	7.99849e-05	0.000343743	0.000306898	0.00102933	0.000129635	0.000118221	0.000133376	0.0334468	0.000108263	0.000144642	0.00315761	0.0215038	0.000103612	0.000118109	0.000127467	0.000117093	7.99849e-05	0.00041624	0.00037311	0.00112205	0.000135787	0.000129451	0.000126387	0.000307754	0.000110745	0.000130812	0.00315763	0.0215038	9.65341e-05	0.00029596	0.000127467	0.000115728	7.99849e-05	0.000430498	0.000363434	0.00109513	0.000135846	0.000129818	0.000126307	2.86522e-05	0.00856601	0.00012526	0.00315763	0.0216161	9.67427e-05	0.000279127	0.000127467	0.000115763	7.99849e-05	0.000505676	0.000364282	0.00110232	0.000135878	0.000129827	0.000126306	5.79141e-06	9.84801e-05	0.0001256	0.00315763	0.0213265	9.66926e-05	0.00026952	0.000127467	0.00011576	7.99849e-05	1.12178e-05	0.000364302	0.0011003	0.000135879	0.000129827	0.000126306	8.6928e-06	0.00797332	0.000125598	0.0031176	0.0213232	0.000139079	0.000268506	0.000127467	0.000128586	7.99849e-05	0.000189124	0.000364302	0.00110214	0.000135879	0.000129827	0.000126306	8.89938e-06	0.0148952	0.000125598	0.00315454	0.0213232	0.00013257	0.000269391	0.000127467	0.000129159	7.99849e-05	0.000137492	0.000364302	2.38044e-05	0.000135879	0.000129827	0.000122771	1.37534e-05	0.000111478	0.000129269	0.00315454	0.0213232	0.000133375	0.00027042	0.000127467	0.000129175	7.99849e-05	0.00012918	0.000364302	4.04128e-05	0.000135879	0.000129827	0.000128829	1.18693e-05	0.000208086	0.000129277	0.00315454	0.0213298	0.000133245	0.000271222	0.000127467	0.000129175	7.99849e-05	0.000128698	0.000364302	0.000297006	0.000135879	0.000129827	0.000128837	5.35608e-05	0.000236451	0.000129277	0.00315454	0.0211087	0.000133262	0.000271779	0.000127467	0.000129175	7.99849e-05	0.000116225	0.000364302	0.000104829	0.000135879	0.000129827	0.000128837	3.8435e-05	0.000222653	0.000129277	0.00315454	0.0217025	0.00013326	0.000272148	0.000127467	0.000129175	7.99849e-05	0.00012658	0.000364302	0.000109214	0.000135879	0.000129827	0.000128837	4.09059e-05	0.000223584	0.000129277	0.00317473	0.0217036	0.00013326	0.000272386	0.000127467	0.000129175	7.99849e-05	0.000126594	0.000364302	0.000108821	0.000135879	0.000129827	0.000128837	4.15368e-05	0.000226764	0.000129277	0.00317472	0.0217036	0.00013326	0.000272538	0.000127467	0.000129175	7.99849e-05	0.000126594	0.000364302	0.000124779	0.000135879	0.000129827	0.000128837	4.16641e-05	0.000226958	0.000129277	0.00317472	0.0217039	0.00013326	0.000272633	0.000127467	0.000129175	7.99849e-05	0.000126594	0.000364302	0.000125917	0.000135879	0.000129827	0.000128837	4.16975e-05	0.000226719	0.000129277	0.00317472	0.0215642	0.00013326	0.000272693	0.000127467	0.000129175	7.99849e-05	0.000126594	0.000364302	0.000129369	0.000135879	0.000129827	0.000128837	4.17039e-05	0.000226792	0.000129277	0.00317472	0.0215666	0.00013326	0.00027273	0.000127467	0.000129175	0	0	0	0	0	0	0	0	0	0	0	0	0	0	0	0	9.51579e-05	9.51579e-05	9.51579e-05	9.51579e-05	9.51579e-05	9.51579e-05	9.51579e-05	9.51579e-05	9.51579e-05	9.51579e-05	9.51579e-05	9.51579e-05	9.51579e-05	9.51579e-05	9.51579e-05	9.51579e-05	9.72545e-05	9.72545e-05	9.72545e-05	9.72545e-05	9.72545e-05	9.72545e-05	9.72545e-05	9.72545e-05	9.72545e-05	9.72545e-05	9.72545e-05	9.72545e-05	9.72545e-05	9.72545e-05	9.72545e-05	9.72545e-05	9.72629e-05	9.72629e-05	9.72629e-05	9.72629e-05	9.72629e-05	9.72629e-05	9.72629e-05	9.72629e-05	9.72629e-05	9.72629e-05	9.72629e-05	9.72629e-05	9.72629e-05	9.72629e-05	9.72629e-05	9.72629e-05	9.5298e-05	9.5298e-05	9.5298e-05	9.5298e-05	9.5298e-05	9.5298e-05	9.5298e-05	9.5298e-05	9.5298e-05	9.5298e-05	9.5298e-05	9.5298e-05	9.5298e-05	9.5298e-05	9.5298e-05	9.5298e-05	9.53109e-05	9.53109e-05	9.53109e-05	9.53109e-05	9.53109e-05	9.53109e-05	9.53109e-05	9.53109e-05	9.53109e-05	9.53109e-05	9.53109e-05	9.53109e-05	9.53109e-05	9.53109e-05	9.53109e-05	9.53109e-05	9.53109e-05	9.53109e-05	9.53109e-05	9.53109e-05	9.53109e-05	9.53109e-05	9.53109e-05	9.53109e-05	9.53109e-05	9.53109e-05	9.53109e-05	9.53109e-05	9.53109e-05	9.53109e-05	9.53109e-05	9.53109e-05	9.53109e-05	9.53109e-05	9.53109e-05	9.53109e-05	9.53109e-05	9.53109e-05	9.53109e-05	9.53109e-05	9.53109e-05	9.53109e-05	9.53109e-05	9.53109e-05	9.53109e-05	9.53109e-05	9.53109e-05	9.53109e-05	9.53109e-05	9.53109e-05	9.53109e-05	9.53109e-05	9.53109e-05	9.53109e-05	9.53109e-05	9.53109e-05	9.53109e-05	9.53109e-05	9.53109e-05	9.53109e-05	9.53109e-05	9.53109e-05	9.53109e-05	9.53109e-05	9.53109e-05	9.53109e-05	9.53109e-05	9.53109e-05	9.53109e-05	9.53109e-05	9.53109e-05	9.53109e-05	9.53109e-05	9.53109e-05	9.53109e-05	9.53109e-05	9.53109e-05	9.53109e-05	9.53109e-05	9.53109e-05	0.00049726	0.00049726	9.9061e-05	9.9061e-05	9.6294e-05	9.6294e-05	0.00017518	0.00017518	9.62904e-05	9.62904e-05	9.9061e-05	9.9061e-05	9.63332e-05	9.63332e-05	9.62884e-05	9.62884e-05	0.0483773	0.0483773	0.00134186	0.00134186	0.0168248	0.0168248	1.28911e-05	1.28911e-05	0.000552279	0.000552279	1.1803e-06	1.1803e-06	1.36726e-05	1.36726e-05	6.81703e-06	6.81703e-06	0.00717272	0.00717272	0.0432032	0.0432032	0.0176611	0.0176611	1.0509e-05	1.0509e-05	2.97066e-05	2.97066e-05	1.14305e-06	1.14305e-06	1.794e-05	1.794e-05	5.66081e-06	5.66081e-06	0.0116719	0.0116719	0.0220708	0.0220708	0.0176435	0.0176435	1.05141e-05	1.05141e-05	2.77227e-05	2.77227e-05	1.14202e-06	1.14202e-06	1.79439e-05	1.79439e-05	5.66077e-06	5.66077e-06	0.0155455	0.0155455	0.0219069	0.0219069	0.0176439	0.0176439	1.05142e-05	1.05142e-05	2.72766e-05	2.72766e-05	1.142e-06	1.142e-06	1.79439e-05	1.79439e-05	5.66077e-06	5.66077e-06	0.0168878	0.0168878	0.0181982	0.0181982	0.0176439	0.0176439	1.05142e-05	1.05142e-05	2.71052e-05	2.71052e-05	1.142e-06	1.142e-06	1.79439e-05	1.79439e-05	5.66077e-06	5.66077e-06	0.0171053	0.0171053	0.0206088	0.0206088	0.0176439	0.0176439	1.05142e-05	1.05142e-05	2.70349e-05	2.70349e-05	1.142e-06	1.142e-06	1.79439e-05	1.79439e-05	5.66077e-06	5.66077e-06	0.0171318	0.0171318	0.0160845	0.0160845	0.0176439	0.0176439	1.05142e-05	1.05142e-05	2.70053e-05	2.70053e-05	1.142e-06	1.142e-06	1.79439e-05	1.79439e-05	5.66077e-06	5.66077e-06	0.0171349	0.0171349	0.0161733	0.0161733	0.01798	0.01798	1.05142e-05	1.05142e-05	2.69927e-05	2.69927e-05	1.142e-06	1.142e-06	1.79439e-05	1.79439e-05	5.66077e-06	5.66077e-06	0.0113879	0.0113879	0.00788466	0.00788466	0.0190552	0.0190552	8.75957e-06	8.75957e-06	2.75107e-05	2.75107e-05	1.10121e-06	1.10121e-06	1.82107e-05	1.82107e-05	5.7756e-06	5.7756e-06	0.0054012	0.00306123	0.0156597	0.00307003	0.0359964	0.0350248	5.43432e-06	2.72891e-05	3.08725e-05	3.08707e-05	1.84564e-06	1.01486e-06	1.94804e-05	1.89351e-05	2.23222e-06	2.23123e-06	6.99695e-05	0.0208259	0.0154909	0.040544	0.000426648	6.27109e-06	2.59901e-06	5.54516e-05	0.000127218	6.05569e-06	3.7265e-06	7.67334e-05	1.10853e-06	1.82126e-05	3.69772e-07	1.8797e-06	7.07038e-05	4.47013e-05	0.0138894	0.0148267	9.91674e-05	4.89492e-05	3.49442e-06	0.000261834	0.0217987	5.77647e-06	9.93683e-06	8.24262e-05	1.14752e-06	1.82071e-05	5.2255e-06	1.8869e-06	0.000115418	7.19628e-05	0.0103769	0.00360971	8.87352e-05	9.18725e-05	8.85197e-06	0.00161928	0.0181052	5.77065e-06	1.01534e-05	8.19775e-05	1.14874e-06	1.8207e-05	6.50075e-06	1.88778e-06	1.38574e-05	6.16322e-05	0.00430443	0.00122053	8.57928e-05	9.36147e-05	4.45527e-06	0.00026555	0.0191005	5.77727e-06	1.01535e-05	8.59956e-05	1.1542e-06	1.82932e-05	9.81468e-06	1.88788e-06	1.67098e-05	7.58637e-05	8.81846e-06	6.14944e-06	0.000104825	4.45184e-05	6.0349e-06	0.000221731	0.0540805	1.78637e-05	1.03415e-05	3.30964e-05	1.92558e-06	2.57697e-05	9.14236e-05	1.86904e-06	1.71075e-05	6.97551e-05	2.66073e-05	5.56905e-06	0.000156519	3.3e-05	6.91032e-06	0.00176892	0.0178226	1.81275e-05	1.03405e-05	9.21932e-05	4.91243e-06	2.76918e-05	9.82824e-05	3.76481e-06	1.71871e-05	6.32073e-05	2.91811e-05	5.55895e-06	0.00017696	2.89398e-05	1.02502e-05	0.00169322	0.0502633	1.81275e-05	1.03405e-05	9.49771e-05	3.82465e-05	2.88008e-05	9.89475e-05	7.16833e-06	1.71875e-05	5.65922e-05	2.91785e-05	5.86375e-06	0.00018515	2.76886e-05	9.1962e-06	8.71202e-05	0.0178027	1.81275e-05	1.03405e-05	9.09013e-05	6.79727e-05	3.05477e-05	9.89548e-05	3.49405e-06	1.71874e-05	5.01329e-05	2.91785e-05	4.91763e-07	0.000188219	2.73396e-05	2.33962e-05	0.000385007	0.0502829	1.81281e-05	8.93389e-06	2.05919e-05	3.16815e-05	3.37434e-05	9.89549e-05	3.78588e-06	4.95556e-05	4.58706e-05	1.77491e-05	2.88681e-06	9.35422e-05	7.70723e-05	4.83367e-06	0.00183333	0.0177918	1.98915e-05	8.93547e-06	1.72115e-05	9.334e-05	9.51808e-05	9.89412e-05	4.81001e-06	4.82492e-05	5.19221e-05	4.89413e-05	1.82242e-06	9.34313e-05	9.29135e-05	6.09663e-07	0.000162442	0.0105883	2.27149e-05	8.93411e-06	1.72056e-05	9.84429e-05	9.08379e-05	9.62295e-05	4.56819e-06	4.82663e-05	8.51201e-05	0.000272393	5.42664e-05	9.34411e-05	9.40075e-05	4.54024e-06	0.0175379	0.0108716	3.07348e-05	8.93411e-06	1.72056e-05	9.9282e-05	9.03776e-05	9.64683e-05	4.34742e-06	4.82674e-05	0.000223303	0.000295252	0.000108143	9.34322e-05	9.39942e-05	1.34171e-05	0.00361637	0.0109424	8.32876e-05	8.93411e-06	1.72056e-05	0.000102658	9.03317e-05	9.64712e-05	6.69323e-06	4.82674e-05	0.00250253	0.000295418	0.000175579	9.3432e-05	9.39923e-05	8.83847e-05	0.00960311	0.000348161	9.7181e-05	7.08544e-06	1.76176e-05	9.91061e-05	9.03274e-05	9.64712e-05	9.49863e-05	4.82674e-05	0.0171299	0.000295419	0.017495	9.34678e-05	9.38739e-05	0.000111261	0.000139801	9.0974e-05	0.000357291	7.62333e-06	1.76187e-05	9.93553e-05	9.02893e-05	9.64712e-05	9.53278e-05	4.82674e-05	0.0176343	0.00037996	0.0169982	0.000100656	9.28983e-05	0.000115048	0.00042539	9.01436e-05	0.00010254	7.62295e-06	1.76187e-05	9.74107e-05	7.13431e-05	9.64712e-05	9.54601e-05	4.82674e-05	0.0174612	0.000374871	0.0171247	0.000100705	9.26886e-05	0.000115086	6.64434e-07	3.28421e-05	0.000103379	7.62295e-06	1.85429e-05	9.72386e-05	7.12657e-05	9.64712e-05	9.5437e-05	4.82674e-05	0.025261	0.000374271	0.01709	0.000100698	9.26846e-05	0.000115086	2.19509e-07	0.000129092	0.000103153	7.62295e-06	1.86213e-05	9.68313e-05	7.14345e-05	9.64712e-05	9.54225e-05	4.82674e-05	0.0481593	0.000374253	0.0170997	0.000100698	9.26844e-05	0.000115086	1.06075e-07	3.33702e-05	0.000103154	6.72414e-06	1.86223e-05	7.89926e-05	7.12312e-05	9.64712e-05	9.97111e-05	4.82674e-05	0.000101851	0.000374253	0.0171394	0.000100698	9.26844e-05	0.000115086	1.02775e-07	5.34881e-05	0.000103154	7.55026e-06	1.86223e-05	8.15312e-05	7.10089e-05	9.64712e-05	9.97212e-05	4.82674e-05	0.000109092	0.000374252	0.0391208	0.000100698	9.26844e-05	9.72224e-05	4.67277e-07	0.000103183	9.7312e-05	7.55026e-06	1.86223e-05	8.11634e-05	7.08415e-05	9.64712e-05	9.97166e-05	4.82674e-05	0.000112353	0.000374252	0.0320256	0.000100698	9.26844e-05	9.46469e-05	5.50063e-07	0.000103789	9.73013e-05	7.55026e-06	1.87217e-05	8.12157e-05	7.07278e-05	9.64712e-05	9.97167e-05	4.82674e-05	0.000112681	0.000374252	3.85576e-05	0.000100698	9.26844e-05	9.46482e-05	5.95808e-06	9.85094e-05	9.73013e-05	7.55026e-06	1.82932e-05	8.12082e-05	7.06536e-05	9.64712e-05	9.97167e-05	4.82674e-05	9.06974e-05	0.000374252	8.82278e-05	0.000100698	9.26844e-05	9.46482e-05	1.39709e-05	9.16921e-05	9.73013e-05	7.55026e-06	1.81437e-05	8.12093e-05	7.06062e-05	9.64712e-05	9.97167e-05	4.82674e-05	9.44675e-05	0.000374252	9.37255e-05	0.000100698	9.26844e-05	9.46482e-05	1.30689e-05	9.20169e-05	9.73013e-05	8.03904e-06	1.81435e-05	8.12091e-05	7.05762e-05	9.64712e-05	9.97167e-05	4.82674e-05	9.44737e-05	0.000374252	9.29275e-05	0.000100698	9.26844e-05	9.46482e-05	1.28603e-05	9.23666e-05	9.73013e-05	8.03906e-06	1.81435e-05	8.12092e-05	7.05574e-05	9.64712e-05	9.97167e-05	4.82674e-05	9.44737e-05	0.000374252	0.000103217	0.000100698	9.26844e-05	9.46482e-05	1.28172e-05	9.21185e-05	9.73013e-05	8.03906e-06	1.81493e-05	8.12092e-05	7.05456e-05	9.64712e-05	9.97167e-05	4.82674e-05	9.44737e-05	0.000374252	0.000102371	0.000100698	9.26844e-05	9.46482e-05	1.28056e-05	9.20332e-05	9.73013e-05	8.03906e-06	1.81286e-05	8.12092e-05	7.05382e-05	9.64712e-05	9.97167e-05	4.82674e-05	9.44737e-05	0.000374252	9.71952e-05	0.000100698	9.26844e-05	9.46482e-05	1.28034e-05	9.20527e-05	9.73013e-05	8.03906e-06	1.81281e-05	8.12092e-05	7.05336e-05	9.64712e-05	9.97167e-05	0	0	0	0	0	0	0	0	0	0	0	0	0	0	0	0	9.51579e-05	9.51579e-05	9.51579e-05	9.51579e-05	9.51579e-05	9.51579e-05	9.51579e-05	9.51579e-05	9.51579e-05	9.51579e-05	9.51579e-05	9.51579e-05	9.51579e-05	9.51579e-05	9.51579e-05	9.51579e-05	0.000116555	0.000116555	0.000116555	0.000116555	0.000116555	0.000116555	0.000116555	0.000116555	0.000116555	0.000116555	0.000116555	0.000116555	0.000116555	0.000116555	0.000116555	0.000116555	0.000116556	0.000116556	0.000116556	0.000116556	0.000116556	0.000116556	0.000116556	0.000116556	0.000116556	0.000116556	0.000116556	0.000116556	0.000116556	0.000116556	0.000116556	0.000116556	0.000111541	0.000111541	0.000111541	0.000111541	0.000111541	0.000111541	0.000111541	0.000111541	0.000111541	0.000111541	0.000111541	0.000111541	0.000111541	0.000111541	0.000111541	0.000111541	0.00011157	0.00011157	0.00011157	0.00011157	0.00011157	0.00011157	0.00011157	0.00011157	0.00011157	0.00011157	0.00011157	0.00011157	0.00011157	0.00011157	0.00011157	0.00011157	0.00011157	0.00011157	0.00011157	0.00011157	0.00011157	0.00011157	0.00011157	0.00011157	0.00011157	0.00011157	0.00011157	0.00011157	0.00011157	0.00011157	0.00011157	0.00011157	0.00011157	0.00011157	0.00011157	0.00011157	0.00011157	0.00011157	0.00011157	0.00011157	0.00011157	0.00011157	0.00011157	0.00011157	0.00011157	0.00011157	0.00011157	0.00011157	0.00011157	0.00011157	0.00011157	0.00011157	0.00011157	0.00011157	0.00011157	0.00011157	0.00011157	0.00011157	0.00011157	0.00011157	0.00011157	0.00011157	0.00011157	0.00011157	0.00011157	0.00011157	0.00011157	0.00011157	0.00011157	0.00011157	0.00011157	0.00011157	0.00011157	0.00011157	0.00011157	0.00011157	0.00011157	0.00011157	0.00011157	0.00011157	0.000408588	0.000408588	0.000116585	0.000116585	0.000114055	0.000114055	0.000408588	0.000408588	0.000114055	0.000114055	0.000135005	0.000135005	0.000114373	0.000114373	0.000114051	0.000114051	0.00213674	0.00213674	0.00618821	0.00618821	0.0128381	0.0128381	0.000701081	0.000701081	0.00495324	0.00495324	0.00130745	0.00130745	0.00114152	0.00114152	0.0111741	0.0111741	0.00776477	0.00776477	0.00072417	0.00072417	0.0122183	0.0122183	0.000673687	0.000673687	0.0028581	0.0028581	0.00132409	0.00132409	0.00055584	0.00055584	0.0163864	0.0163864	0.00467528	0.00467528	0.00694339	0.00694339	0.0122314	0.0122314	0.000673327	0.000673327	0.00301175	0.00301175	0.00132381	0.00132381	0.000555813	0.000555813	0.0163867	0.0163867	0.00342365	0.00342365	0.000675175	0.000675175	0.0122311	0.0122311	0.000673322	0.000673322	0.00306443	0.00306443	0.00132381	0.00132381	0.000555813	0.000555813	0.0163867	0.0163867	0.00312759	0.00312759	0.00550068	0.00550068	0.0122311	0.0122311	0.000673322	0.000673322	0.00308519	0.00308519	0.00132381	0.00132381	0.000555813	0.000555813	0.0163867	0.0163867	0.00308439	0.00308439	0.000833067	0.000833067	0.0122311	0.0122311	0.000673322	0.000673322	0.00309379	0.00309379	0.00132381	0.00132381	0.000555813	0.000555813	0.0163867	0.0163867	0.0030792	0.0030792	0.00521793	0.00521793	0.0122311	0.0122311	0.000673322	0.000673322	0.00309742	0.00309742	0.00132381	0.00132381	0.000555813	0.000555813	0.0163867	0.0163867	0.0030786	0.0030786	0.00100263	0.00100263	0.0127411	0.0127411	0.000673322	0.000673322	0.00309897	0.00309897	0.00132381	0.00132381	0.000555813	0.000555813	0.0163867	0.0163867	0.0018393	0.0018393	0.00646285	0.00646285	0.010626	0.010626	0.000455589	0.000455589	0.00323013	0.00323013	0.00112941	0.00112941	0.000569061	0.000569061	0.0170906	0.0170906	0.00165736	0.000473329	0.00360798	0.00100947	0.000677259	0.000662568	0.000147416	0.000446139	0.00270946	0.00270935	0.00533228	0.00149793	0.00066066	0.000558164	0.00749765	0.00747698	0.000678072	0.000220866	0.00330789	0.000451659	0.000156527	0.000865443	0.000427342	0.00039809	0.000922231	0.0154522	0.00254545	8.64888e-05	0.00160754	0.000566965	0.0304619	0.00570943	0.000224375	0.000187936	0.0037278	0.0142046	0.000118577	0.000200153	0.000655554	0.000377653	0.00257214	0.0170011	0.00061078	8.56569e-05	0.00136333	0.000567152	0.000413299	0.00564579	0.000205452	6.18918e-05	0.00511357	0.0625086	0.000125113	0.000104587	0.000532047	0.000403312	0.012528	0.0170426	0.000573559	8.6099e-05	0.00135925	0.000567154	0.000225921	0.00563817	1.38256e-05	6.19135e-05	0.0131383	0.055124	0.000126391	0.000105251	9.83749e-05	5.48655e-05	0.0106684	0.0170856	0.000501455	9.96294e-05	0.00137938	0.000575581	0.00017819	0.00563723	1.69478e-05	7.94179e-05	0.00244715	0.0170616	0.00011871	0.000888158	7.20786e-05	6.55938e-05	0.000429716	0.000569429	0.000542825	0.000130768	0.000791905	0.0004169	9.6435e-05	0.00551848	1.92946e-05	0.0001367	0.000746962	0.0165129	0.000135826	0.00206507	9.49189e-05	0.000114015	0.0125093	0.000567127	0.000542839	0.000101901	0.000323434	0.000365438	0.000108651	0.0044123	1.92968e-05	0.00019377	0.000676555	0.0165076	0.000140687	0.0028798	7.62064e-05	0.000223328	0.000478857	0.000567127	0.000542839	0.00011345	0.000144987	0.000349413	0.000108807	0.0038375	1.9297e-05	0.000271152	0.000676539	0.0171927	0.000142513	0.00306996	7.85486e-05	9.3356e-05	0.0125226	0.000567127	0.000542839	8.59646e-05	0.000140966	0.000328007	0.000108815	0.00533489	1.9297e-05	0.000395525	0.000676539	0.030943	0.000143351	0.00313354	0.000308635	7.68043e-05	0.000478748	0.000567155	0.00022985	0.000378829	0.000153023	0.000296596	0.000108814	0.00478498	7.53327e-05	0.000590638	0.000454847	0.00169108	0.000112522	0.000122817	0.00859663	0.00033475	0.0125066	0.000493932	0.000245812	0.000416989	0.000110909	9.53532e-05	0.000108767	0.00439514	7.73386e-05	0.000769701	0.000356235	0.000770949	0.000113941	0.000107976	0.0305353	0.000818292	0.0026074	0.000452414	0.000245825	0.000417166	0.000130749	0.000108571	0.000114365	0.00457951	7.73877e-05	0.00083606	0.00026591	0.000164935	0.000114035	0.000108039	0.000783094	0.00114848	0.00231311	0.000330362	0.000245825	0.000417166	0.000137067	0.000110054	0.00011461	0.00464382	7.73907e-05	0.000970339	0.000276631	0.000114528	0.000114032	0.000107965	0.000235161	0.0181378	0.00231837	0.000124331	0.000245825	0.000417166	0.000119176	0.0001102	0.000114611	0.000185739	7.7391e-05	0.00171377	0.000276678	0.000148283	0.000114031	0.000107964	0.00015161	0.000897001	0.000198072	0.000116685	6.33806e-05	0.000479972	0.000118165	0.000110213	0.000114611	9.52858e-05	7.7391e-05	0.00472183	0.000276678	0.0126788	0.000113988	0.000107788	0.000179217	3.76862e-05	0.000100988	0.000280725	9.74154e-05	0.0004799	0.000121064	0.000109954	0.000114611	0.000108178	7.7391e-05	0.00564517	0.000336373	0.01302	0.000121402	0.00011478	0.000175671	1.36045e-06	0.000101776	0.00012174	9.74134e-05	0.0004799	0.000115079	0.000184855	0.000114611	0.000107455	7.7391e-05	0.00576855	0.000326436	0.0129229	0.000121471	0.000114853	0.000175621	6.95341e-08	0.00220583	0.000118286	9.74134e-05	0.00063526	0.000115132	0.000167406	0.000114611	0.000107464	7.7391e-05	0.00964037	0.000326688	0.0129486	0.000121484	0.000114854	0.00017562	1.60183e-08	0.000109654	0.000118352	9.74134e-05	0.000632477	0.000112438	0.000157907	0.000114611	0.000107401	7.7391e-05	0.000553311	0.000326692	0.0129414	0.000121484	0.000114854	0.00017562	1.46866e-08	0.00207915	0.000118351	4.68718e-05	0.000632446	0.000126923	0.000154192	0.000114611	0.000118314	7.7391e-05	0.000154418	0.000326692	0.0129851	0.000121484	0.000114854	0.00017562	1.48067e-08	0.000823465	0.000118349	9.23138e-05	0.000632446	0.000124394	0.000152546	0.000114611	0.000118719	7.7391e-05	0.000145195	0.000326692	0.00061291	0.000121484	0.000114854	9.65302e-05	3.69868e-07	0.000112216	0.000116578	9.23138e-05	0.000632446	0.000124669	0.000151729	0.000114611	0.000118725	7.7391e-05	0.000141164	0.000326692	0.00123404	0.000121484	0.000114854	9.848e-05	3.60988e-07	0.000177177	0.000116576	9.23138e-05	0.0006656	0.000124621	0.000151291	0.000114611	0.000118726	7.7391e-05	0.000140972	0.000326692	0.000122879	0.000121484	0.000114854	9.84844e-05	1.29701e-06	0.00017554	0.000116576	9.23138e-05	0.000576929	0.000124627	0.000151043	0.000114611	0.000118726	7.7391e-05	0.000106515	0.000326692	9.7367e-05	0.000121484	0.000114854	9.84844e-05	1.57453e-06	0.000164108	0.000116576	9.23138e-05	0.000583733	0.000124626	0.000150897	0.000114611	0.000118726	7.7391e-05	0.000114036	0.000326692	0.000102218	0.000121484	0.000114854	9.84844e-05	1.58187e-06	0.000166315	0.000116576	0.00013308	0.000583753	0.000124627	0.00015081	0.000114611	0.000118726	7.7391e-05	0.000114047	0.000326692	0.000101568	0.000121484	0.000114854	9.84844e-05	1.58342e-06	0.000167832	0.000116576	0.00013308	0.000583754	0.000124627	0.000150756	0.000114611	0.000118726	7.7391e-05	0.000114048	0.000326692	0.000117878	0.000121484	0.000114854	9.84844e-05	1.5836e-06	0.000167519	0.000116576	0.00013308	0.000586868	0.000124627	0.000150724	0.000114611	0.000118726	7.7391e-05	0.000114048	0.000326692	0.000118086	0.000121484	0.000114854	9.84844e-05	1.58364e-06	0.000167384	0.000116576	0.00013308	0.000569459	0.000124627	0.000150704	0.000114611	0.000118726	7.7391e-05	0.000114048	0.000326692	0.000116552	0.000121484	0.000114854	9.84844e-05	1.58365e-06	0.000167455	0.000116576	0.00013308	0.000569504	0.000124627	0.000150691	0.000114611	0.000118726	0	0	0	0	0	0	0	0	0	0	0	0	0	0	0	0	9.51579e-05	9.51579e-05	9.51579e-05	9.51579e-05	9.51579e-05	9.51579e-05	9.51579e-05	9.51579e-05	9.51579e-05	9.51579e-05	9.51579e-05	9.51579e-05	9.51579e-05	9.51579e-05	9.51579e-05	9.51579e-05	0.000147234	0.000147234	0.000147234	0.000147234	0.000147234	0.000147234	0.000147234	0.000147234	0.000147234	0.000147234	0.000147234	0.000147234	0.000147234	0.000147234	0.000147234	0.000147234	0.000147249	0.000147249	0.000147249	0.000147249	0.000147249	0.000147249	0.000147249	0.000147249	0.000147249	0.000147249	0.000147249	0.000147249	0.000147249	0.000147249	0.000147249	0.000147249	0.000139122	0.000139122	0.000139122	0.000139122	0.000139122	0.000139122	0.000139122	0.000139122	0.000139122	0.000139122	0.000139122	0.000139122	0.000139122	0.000139122	0.000139122	0.000139122	0.000139184	0.000139184	0.000139184	0.000139184	0.000139184	0.000139184	0.000139184	0.000139184	0.000139184	0.000139184	0.000139184	0.000139184	0.000139184	0.000139184	0.000139184	0.000139184	0.000139184	0.000139184	0.000139184	0.000139184	0.000139184	0.000139184	0.000139184	0.000139184	0.000139184	0.000139184	0.000139184	0.000139184	0.000139184	0.000139184	0.000139184	0.000139184	0.000139184	0.000139184	0.000139184	0.000139184	0.000139184	0.000139184	0.000139184	0.000139184	0.000139184	0.000139184	0.000139184	0.000139184	0.000139184	0.000139184	0.000139184	0.000139184	0.000139184	0.000139184	0.000139184	0.000139184	0.000139184	0.000139184	0.000139184	0.000139184	0.000139184	0.000139184	0.000139184	0.000139184	0.000139184	0.000139184	0.000139184	0.000139184	0.000139184	0.000139184	0.000139184	0.000139184	0.000139184	0.000139184	0.000139184	0.000139184	0.000139184	0.000139184	0.000139184	0.000139184	0.000139184	0.000139184	0.000139184	0.000139184	0.000260503	0.000260503	0.000144661	0.000144661	0.000143195	0.000143195	0.000739338	0.000739338	0.0001432	0.0001432	0.000260503	0.000260503	0.000144661	0.000144661	0.000143195	0.000143195	0.115655	0.115655	0.00452748	0.00452748	0.0196608	0.0196608	0.183254	0.183254	0.00306765	0.00306765	0.864257	0.864257	0.0143393	0.0143393	0.0430261	0.0430261	0.953351	0.953351	0.00375846	0.00375846	0.0173384	0.0173384	0.173394	0.173394	0.000761477	0.000761477	0.8747	0.8747	0.00876803	0.00876803	0.0635448	0.0635448	0.852862	0.852862	0.0123539	0.0123539	0.0173858	0.0173858	0.173199	0.173199	0.000871785	0.000871785	0.874651	0.874651	0.00877428	0.00877428	0.0635455	0.0635455	0.722987	0.722987	0.0177095	0.0177095	0.0173846	0.0173846	0.173196	0.173196	0.000911308	0.000911308	0.87465	0.87465	0.00877428	0.00877428	0.0635455	0.0635455	0.674349	0.674349	0.0188688	0.0188688	0.0173846	0.0173846	0.173196	0.173196	0.000927173	0.000927173	0.87465	0.87465	0.00877428	0.00877428	0.0635455	0.0635455	0.666488	0.666488	0.0196688	0.0196688	0.0173846	0.0173846	0.173196	0.173196	0.000933793	0.000933793	0.87465	0.87465	0.00877428	0.00877428	0.0635455	0.0635455	0.665531	0.665531	0.0256419	0.0256419	0.0173846	0.0173846	0.173196	0.173196	0.000936598	0.000936598	0.87465	0.87465	0.00877428	0.00877428	0.0635455	0.0635455	0.665419	0.665419	0.0326305	0.0326305	0.0183208	0.0183208	0.173196	0.173196	0.000937796	0.000937796	0.87465	0.87465	0.00877428	0.00877428	0.0635455	0.0635455	0.576746	0.576746	0.10759	0.10759	0.0165292	0.0165292	0.112381	0.112381	0.000989728	0.000989728	0.827021	0.827021	0.00888632	0.00888632	0.0668463	0.0668463	0.667361	0.281772	0.632529	0.486143	0.00692716	0.0068577	0.0352446	0.0352446	0.000761172	0.000761172	0.932207	0.728916	0.0146947	0.00813034	0.420228	0.417758	0.300018	0.00125046	0.714466	0.00423235	0.000345112	0.0857859	0.37573	0.00918817	0.00185125	0.0604327	0.643656	9.51378e-05	0.885204	0.00877215	0.96696	0.245588	0.00092021	0.000136463	0.772582	0.0265569	0.000171444	0.000617083	0.211544	0.000686531	0.0113881	0.0666928	0.129367	8.41514e-05	0.876142	0.00877944	0.0667835	0.244331	0.000369624	7.81383e-05	0.884169	0.575597	0.000200526	0.000111234	0.0313297	0.000661505	0.0180612	0.0668085	0.125072	8.54112e-05	0.875951	0.00877949	0.0419119	0.244179	4.71333e-05	7.8997e-05	0.988461	0.51144	0.000211506	0.000112932	0.00114153	3.87145e-05	0.0165717	0.067014	0.0625306	0.000107546	0.878487	0.008987	0.0162352	0.244161	4.83111e-05	9.51549e-05	0.668623	0.0722412	0.000156205	0.000365805	0.000865971	0.000305569	0.00236952	0.00922824	0.0745488	0.00101537	0.631733	0.00331712	0.000105054	0.239195	6.41331e-05	0.00014927	0.0888003	0.0655254	0.000216476	0.000636075	0.00407091	0.000424098	0.0179374	0.00893982	0.0745645	0.000112372	0.126538	0.00280741	0.000130385	0.0646111	6.40942e-05	0.000210613	0.0703419	0.0654822	0.000244501	0.000824108	0.00129614	0.00977334	0.00288943	0.00893982	0.0745645	0.000135576	0.0013587	0.00252488	0.00013053	0.016726	6.41008e-05	0.000299935	0.0703525	0.0666669	0.000254249	0.000922192	0.00153892	0.00119288	0.0179937	0.00893982	0.0745645	5.04657e-05	0.000420676	0.00214895	0.000130553	0.0788456	6.41007e-05	0.000454638	0.0703525	0.939006	0.000258198	0.000963377	0.00327681	0.00041024	0.00288585	0.00894006	0.00388703	0.00221881	0.00174051	0.00166404	0.000130553	0.0637335	0.000184802	0.000714412	0.058654	0.133083	0.000144691	0.000181648	0.133981	0.00236141	0.0179649	0.00673046	0.00567791	0.00303026	0.000175983	9.56295e-05	0.000130462	0.0388526	0.00019634	0.000969519	0.00693851	0.538675	0.000146113	0.000130199	0.919239	0.125918	0.174565	0.00496405	0.00568017	0.00303301	0.000220447	0.000104393	0.000149138	0.0435242	0.000196518	0.00110932	0.000224026	0.00285941	0.000146474	0.000131871	0.0914035	0.0896116	0.154471	0.00221748	0.00568017	0.00303301	0.000254965	0.000105423	0.00014905	0.0483165	0.000196532	0.00144722	0.00022123	0.000153029	0.000146477	0.000131709	0.010149	0.682286	0.155115	0.0001755	0.00568017	0.00303301	0.000199197	0.000105529	0.000149039	0.0300744	0.000196532	0.00343764	0.000221226	0.000178791	0.000146476	0.000131708	0.000220149	0.26926	0.000531288	0.000146873	4.91431e-05	0.00497613	0.000195862	0.000105538	0.000149039	9.58179e-05	0.000196532	0.00921203	0.000221226	0.0186712	0.000146373	0.000131542	0.000292577	0.000653445	0.000113054	0.000327979	0.000223274	0.00497551	0.000213787	0.000104763	0.000149039	0.000130538	0.000196532	0.0106197	0.000242367	0.0202117	0.000163007	0.000133872	0.000296759	8.82871e-05	0.000118937	0.00015687	0.000223259	0.00497551	0.000184564	0.000178855	0.000149039	0.000128864	0.000196532	0.0108446	0.000241872	0.0198029	0.000163606	0.000133549	0.000297129	0.000482062	0.00066669	0.000145865	0.000223259	0.0116752	0.000185276	0.000184706	0.000149039	0.000128886	0.000196532	0.0163504	0.00024229	0.0199136	0.000163652	0.000133549	0.000297144	3.50615e-07	0.000131728	0.000146033	0.000223259	0.0115415	0.000172192	0.000188927	0.000149039	0.000128724	0.000196532	0.0034359	0.000242298	0.0198826	0.000163655	0.000133549	0.000297145	2.08265e-07	0.000652857	0.000146028	1.72364e-05	0.0115399	0.000282485	0.000193087	0.000149039	0.000140863	0.000196532	0.000207598	0.000242298	0.0199404	0.000163655	0.000133549	0.000297145	2.12107e-07	0.0140552	0.000146022	0.000185807	0.0115399	0.000264589	0.000196154	0.000149039	0.000141044	0.000196532	0.000181725	0.000242298	0.00601403	0.000163655	0.000133549	8.29358e-05	1.324e-05	0.000112974	0.000147354	0.000185807	0.0115399	0.000267014	0.000198215	0.000149039	0.000141062	0.000196532	0.000175015	0.000242298	0.0044088	0.000163655	0.000133549	8.09067e-05	1.12922e-05	0.000189117	0.000147357	0.000185807	0.0152213	0.000266645	0.000199551	0.000149039	0.000141062	0.000196532	0.000174505	0.000242298	0.000792148	0.000163655	0.000133549	8.09108e-05	3.12512e-06	0.000217537	0.000147357	0.000185807	0.00989193	0.000266695	0.000200401	0.000149039	0.000141062	0.000196532	0.000140319	0.000242298	0.000113857	0.000163655	0.000133549	8.09108e-05	5.44851e-06	0.000194637	0.000147357	0.000185807	0.0100997	0.000266688	0.000200938	0.000149039	0.000141062	0.000196532	0.000145803	0.000242298	0.000132904	0.000163655	0.000133549	8.09108e-05	5.79094e-06	0.000193721	0.000147357	0.000668463	0.0101	0.000266689	0.000201276	0.000149039	0.000141062	0.000196532	0.000145815	0.000242298	0.000131113	0.000163655	0.000133549	8.09108e-05	5.87064e-06	0.000196892	0.000147357	0.00066846	0.0101	0.000266689	0.000201487	0.000149039	0.000141062	0.000196532	0.000145815	0.000242298	0.000144743	0.000163655	0.000133549	8.09108e-05	5.88952e-06	0.00019689	0.000147357	0.00066846	0.0106242	0.000266689	0.000201619	0.000149039	0.000141062	0.000196532	0.000145815	0.000242298	0.000145511	0.000163655	0.000133549	8.09108e-05	5.89324e-06	0.000196513	0.000147357	0.00066846	0.00922181	0.000266689	0.000201702	0.000149039	0.000141062	0.000196532	0.000145815	0.000242298	0.000147355	0.000163655	0.000133549	8.09108e-05	5.89412e-06	0.000196569	0.000147357	0.00066846	0.00922225	0.000266689	0.000201753	0.000149039	0.000141062	0	0	0	0	0	0	0	0	0	0	0	0	0	0	0	0	9.51579e-05	9.51579e-05	9.51579e-05	9.51579e-05	9.51579e-05	9.51579e-05	9.51579e-05	9.51579e-05	9.51579e-05	9.51579e-05	9.51579e-05	9.51579e-05	9.51579e-05	9.51579e-05	9.51579e-05	9.51579e-05	7.70932e-05	7.70932e-05	7.70932e-05	7.70932e-05	7.70932e-05	7.70932e-05	7.70932e-05	7.70932e-05	7.70932e-05	7.70932e-05	7.70932e-05	7.70932e-05	7.70932e-05	7.70932e-05	7.70932e-05	7.70932e-05	7.70852e-05	7.70852e-05	7.70852e-05	7.70852e-05	7.70852e-05	7.70852e-05	7.70852e-05	7.70852e-05	7.70852e-05	7.70852e-05	7.70852e-05	7.70852e-05	7.70852e-05	7.70852e-05	7.70852e-05	7.70852e-05	7.37687e-05	7.37687e-05	7.37687e-05	7.37687e-05	7.37687e-05	7.37687e-05	7.37687e-05	7.37687e-05	7.37687e-05	7.37687e-05	7.37687e-05	7.37687e-05	7.37687e-05	7.37687e-05	7.37687e-05	7.37687e-05	7.37558e-05	7.37558e-05	7.37558e-05	7.37558e-05	7.37558e-05	7.37558e-05	7.37558e-05	7.37558e-05	7.37558e-05	7.37558e-05	7.37558e-05	7.37558e-05	7.37558e-05	7.37558e-05	7.37558e-05	7.37558e-05	7.37558e-05	7.37558e-05	7.37558e-05	7.37558e-05	7.37558e-05	7.37558e-05	7.37558e-05	7.37558e-05	7.37558e-05	7.37558e-05	7.37558e-05	7.37558e-05	7.37558e-05	7.37558e-05	7.37558e-05	7.37558e-05	7.37558e-05	7.37558e-05	7.37558e-05	7.37558e-05	7.37558e-05	7.37558e-05	7.37558e-05	7.37558e-05	7.37558e-05	7.37558e-05	7.37558e-05	7.37558e-05	7.37558e-05	7.37558e-05	7.37558e-05	7.37558e-05	7.37558e-05	7.37558e-05	7.37558e-05	7.37558e-05	7.37558e-05	7.37558e-05	7.37558e-05	7.37558e-05	7.37558e-05	7.37558e-05	7.37558e-05	7.37558e-05	7.37558e-05	7.37558e-05	7.37558e-05	7.37558e-05	7.37558e-05	7.37558e-05	7.37558e-05	7.37558e-05	7.37558e-05	7.37558e-05	7.37558e-05	7.37558e-05	7.37558e-05	7.37558e-05	7.37558e-05	7.37558e-05	7.37558e-05	7.37558e-05	7.37558e-05	7.37558e-05	8.9249e-05	8.9249e-05	7.56089e-05	7.56089e-05	7.5396e-05	7.5396e-05	0.000270135	0.000270135	7.53989e-05	7.53989e-05	0.000270135	0.000270135	7.70718e-05	7.70718e-05	7.53989e-05	7.53989e-05	6.45279e-07	6.45279e-07	0.000250997	0.000250997	0.000113299	0.000113299	1.2031e-06	1.2031e-06	0.000308021	0.000308021	1.30438e-07	1.30438e-07	1.36591e-05	1.36591e-05	7.5765e-05	7.5765e-05	1.73829e-08	1.73829e-08	1.59015e-05	1.59015e-05	0.000120997	0.000120997	1.24448e-06	1.24448e-06	0.000816821	0.000816821	1.20126e-07	1.20126e-07	9.18367e-06	9.18367e-06	8.14676e-05	8.14676e-05	3.24706e-08	3.24706e-08	8.24362e-05	8.24362e-05	0.000120824	0.000120824	1.24535e-06	1.24535e-06	0.000762556	0.000762556	1.20158e-07	1.20158e-07	9.17577e-06	9.17577e-06	8.14683e-05	8.14683e-05	4.89349e-08	4.89349e-08	2.73167e-06	2.73167e-06	0.000120828	0.000120828	1.24536e-06	1.24536e-06	0.000745368	0.000745368	1.20159e-07	1.20159e-07	9.17576e-06	9.17576e-06	8.14683e-05	8.14683e-05	5.51158e-08	5.51158e-08	3.85146e-05	3.85146e-05	0.000120828	0.000120828	1.24536e-06	1.24536e-06	0.000738783	0.000738783	1.20159e-07	1.20159e-07	9.17576e-06	9.17576e-06	8.14683e-05	8.14683e-05	5.61325e-08	5.61325e-08	3.19682e-06	3.19682e-06	0.000120828	0.000120828	1.24536e-06	1.24536e-06	0.000736085	0.000736085	1.20159e-07	1.20159e-07	9.17576e-06	9.17576e-06	8.14683e-05	8.14683e-05	5.62566e-08	5.62566e-08	2.5708e-05	2.5708e-05	0.000120828	0.000120828	1.24536e-06	1.24536e-06	0.000734951	0.000734951	1.20159e-07	1.20159e-07	9.17576e-06	9.17576e-06	8.14683e-05	8.14683e-05	5.62711e-08	5.62711e-08	2.3316e-06	2.3316e-06	0.000125931	0.000125931	1.24536e-06	1.24536e-06	0.000734468	0.000734468	1.20159e-07	1.20159e-07	9.17576e-06	9.17576e-06	8.14683e-05	8.14683e-05	4.79998e-08	4.79998e-08	7.04728e-06	7.04728e-06	0.000111502	0.000111502	8.42464e-07	8.42464e-07	0.000765252	0.000765252	7.17011e-08	7.17011e-08	9.05906e-06	9.05906e-06	8.4844e-05	8.4844e-05	2.54896e-07	7.13299e-08	8.53641e-08	7.21129e-08	8.39531e-06	8.37199e-06	1.01456e-06	3.35138e-07	0.000796289	0.00079632	1.2578e-07	3.58792e-08	3.36504e-05	9.39075e-06	2.02853e-06	1.98449e-06	5.54269e-07	1.28597e-05	5.15268e-08	8.17765e-06	4.13461e-05	1.32727e-06	2.23078e-07	1.2534e-06	7.51652e-05	8.33041e-05	3.77274e-07	4.16514e-05	1.34719e-07	8.87895e-06	3.04312e-07	3.2367e-06	0.000110018	0.000165953	4.40324e-08	9.96282e-05	6.76198e-05	3.77375e-05	1.02787e-06	1.90481e-05	2.76221e-05	8.4632e-05	7.75168e-07	4.66711e-05	1.19484e-07	8.87515e-06	5.58864e-07	3.21317e-06	0.000259433	7.143e-05	2.9046e-08	1.33849e-05	6.11554e-05	9.36407e-05	7.53936e-06	1.89553e-05	0.000125078	8.47348e-05	7.44819e-07	4.6259e-05	1.19246e-07	8.87513e-06	4.44673e-07	3.21036e-06	9.31799e-05	7.10788e-05	8.61216e-09	1.64536e-05	5.71963e-05	9.03873e-05	3.04837e-06	3.26429e-06	0.000111716	8.49503e-05	1.01563e-07	5.25028e-05	1.20779e-07	8.98948e-06	9.08874e-07	3.21001e-06	0.000112485	7.62731e-05	7.8344e-08	7.72987e-05	7.27177e-05	0.000403898	3.40051e-06	5.22541e-07	1.38291e-05	8.93118e-06	1.3149e-07	9.66229e-06	2.59494e-07	1.66744e-05	8.95799e-05	3.14546e-06	9.78745e-05	9.52737e-05	3.71833e-07	8.35007e-05	5.90814e-05	0.000667202	8.82646e-07	6.74768e-07	0.000123362	9.19402e-06	1.31463e-07	7.35595e-05	1.03358e-06	1.673e-05	8.25116e-05	1.18847e-05	9.79221e-05	0.00010405	4.23589e-07	8.35394e-05	5.37584e-05	0.000780753	2.28166e-06	5.11921e-08	1.29692e-05	9.19402e-06	1.31463e-07	6.90101e-05	5.13e-05	1.76002e-05	8.25308e-05	4.43571e-05	9.79126e-05	0.000110753	4.23499e-07	8.39858e-05	5.22397e-05	0.000755595	1.97767e-06	1.95362e-07	0.000123133	9.19402e-06	1.31463e-07	8.28307e-06	0.000176501	1.91272e-05	8.25221e-05	1.22688e-05	9.79125e-05	0.000116471	4.23499e-07	5.8502e-07	5.17795e-05	0.000741687	9.3672e-07	4.50852e-07	1.29816e-05	9.19378e-06	2.12483e-10	1.20401e-06	2.53203e-05	2.25334e-05	8.2522e-05	1.34358e-05	0.000160944	0.000121193	3.99432e-07	1.44479e-06	7.42519e-05	6.82578e-05	3.69264e-06	1.37858e-06	0.000122986	1.02305e-05	5.7562e-10	9.08884e-07	0.000189143	9.52944e-05	8.24903e-05	2.09853e-05	0.000156138	0.000121809	3.01716e-06	7.10943e-08	7.46664e-05	7.9974e-05	1.94331e-07	6.23739e-08	1.45757e-06	1.25315e-05	5.75413e-10	9.08536e-07	0.00018335	0.000102665	7.63343e-05	1.95422e-05	0.00015611	0.000113124	8.12882e-05	4.75589e-06	7.45449e-05	7.88582e-05	2.19826e-07	1.06341e-07	1.45722e-06	1.90336e-05	5.75413e-10	9.08536e-07	0.000231324	0.000103399	7.65825e-05	1.77761e-05	0.000156106	9.61045e-05	8.6432e-05	7.0902e-05	7.45409e-05	7.88932e-05	5.22152e-07	1.33529e-07	1.45323e-06	7.11482e-05	5.75413e-10	9.08536e-07	0.000251372	0.000103467	7.65897e-05	4.67734e-07	0.000156106	6.63026e-05	8.64505e-05	8.19314e-05	7.4541e-05	7.88929e-05	1.76404e-05	1.76986e-08	3.64619e-05	7.74285e-05	2.42885e-14	2.61962e-06	0.000253709	0.000103473	7.65897e-05	9.48266e-05	0.000156106	7.27177e-05	8.64506e-05	0.000120322	7.45085e-05	7.88472e-05	0.000110147	2.47226e-10	8.54542e-05	9.21507e-05	6.0413e-13	2.61946e-06	0.00030918	0.000102261	7.65897e-05	7.9972e-05	0.000156106	7.81361e-05	8.86889e-05	0.000114636	7.17049e-05	8.40399e-05	0.000105368	2.88554e-11	8.17197e-05	7.5789e-05	6.04161e-13	2.61946e-06	0.000339912	0.000114453	7.65897e-05	8.03838e-05	0.000156106	7.8558e-05	8.55634e-05	0.000115958	7.14662e-05	8.43505e-05	0.000105182	5.57483e-09	0.000690146	7.90649e-05	6.04161e-13	1.01615e-05	0.000338721	9.79133e-05	7.65897e-05	8.03794e-05	0.000156106	9.56562e-05	8.54963e-05	0.000115587	7.14546e-05	8.43515e-05	0.000105175	2.41723e-06	7.93147e-05	7.90357e-05	6.04161e-13	1.02248e-05	0.000301698	8.89581e-05	7.65897e-05	8.02482e-05	0.000156106	1.29299e-05	8.54951e-05	0.000115691	7.14538e-05	8.43518e-05	0.000105174	4.00098e-06	0.000654427	7.90381e-05	2.67672e-15	1.02256e-05	0.000208532	8.44733e-05	7.65897e-05	8.23692e-05	0.000156106	7.78044e-05	8.5495e-05	0.000115796	7.14537e-05	8.43518e-05	0.000105174	3.96477e-06	8.38275e-06	7.90334e-05	4.11982e-13	1.02256e-05	0.000218	8.20348e-05	7.65897e-05	8.2622e-05	0.000156106	8.07202e-05	8.5495e-05	8.41522e-06	7.14537e-05	8.43518e-05	2.03593e-05	9.85977e-05	9.72581e-05	7.70359e-05	4.11982e-13	1.02256e-05	0.000216488	8.06332e-05	7.65897e-05	8.26163e-05	0.000156106	8.09156e-05	8.5495e-05	2.80314e-05	7.14537e-05	8.43518e-05	2.15228e-05	0.000112868	0.000100509	7.70332e-05	4.11982e-13	2.41571e-05	0.000216702	7.98008e-05	7.65897e-05	8.26167e-05	0.000156106	8.10206e-05	8.5495e-05	1.36969e-05	7.14537e-05	8.43518e-05	2.15228e-05	1.04858e-05	8.64919e-05	7.70332e-05	4.11982e-13	1.23034e-05	0.000216671	7.9297e-05	7.65897e-05	8.26167e-05	0.000156106	7.32372e-05	8.5495e-05	8.08902e-05	7.14537e-05	8.43518e-05	2.15228e-05	6.98695e-06	8.9631e-05	7.70332e-05	4.11982e-13	1.22248e-05	0.000216676	7.89884e-05	7.65897e-05	8.26167e-05	0.000156106	7.68564e-05	8.5495e-05	7.26056e-05	7.14537e-05	8.43518e-05	2.15228e-05	6.60365e-06	9.15406e-05	7.70332e-05	6.18948e-12	1.2225e-05	0.000216675	7.87982e-05	7.65897e-05	8.26167e-05	0.000156106	7.68595e-05	8.5495e-05	7.3112e-05	7.14537e-05	8.43518e-05	2.15228e-05	6.52101e-06	9.10295e-05	7.70332e-05	6.1895e-12	1.2225e-05	0.000216675	7.86803e-05	7.65897e-05	8.26167e-05	0.000156106	7.68595e-05	8.5495e-05	7.93854e-05	7.14537e-05	8.43518e-05	2.15228e-05	6.50056e-06	9.08389e-05	7.70332e-05	6.1895e-12	1.61851e-05	0.000216675	7.86072e-05	7.65897e-05	8.26167e-05	0.000156106	7.68595e-05	8.5495e-05	7.91509e-05	7.14537e-05	8.43518e-05	2.15228e-05	6.49668e-06	9.09321e-05	7.70332e-05	6.1895e-12	1.04983e-05	0.000216675	7.85616e-05	7.65897e-05	8.26167e-05	0.000156106	7.68595e-05	8.5495e-05	7.70279e-05	7.14537e-05	8.43518e-05	2.15228e-05	6.49572e-06	9.09516e-05	7.70332e-05	6.1895e-12	1.04988e-05	0.000216675	7.85333e-05	7.65897e-05	8.26167e-05	0	0	0	0	0	0	0	0	0	0	0	0	0	0	0	0	9.51579e-05	9.51579e-05	9.51579e-05	9.51579e-05	9.51579e-05	9.51579e-05	9.51579e-05	9.51579e-05	9.51579e-05	9.51579e-05	9.51579e-05	9.51579e-05	9.51579e-05	9.51579e-05	9.51579e-05	9.51579e-05	0.00012834	0.00012834	0.00012834	0.00012834	0.00012834	0.00012834	0.00012834	0.00012834	0.00012834	0.00012834	0.00012834	0.00012834	0.00012834	0.00012834	0.00012834	0.00012834	0.000128347	0.000128347	0.000128347	0.000128347	0.000128347	0.000128347	0.000128347	0.000128347	0.000128347	0.000128347	0.000128347	0.000128347	0.000128347	0.000128347	0.000128347	0.000128347	0.000125754	0.000125754	0.000125754	0.000125754	0.000125754	0.000125754	0.000125754	0.000125754	0.000125754	0.000125754	0.000125754	0.000125754	0.000125754	0.000125754	0.000125754	0.000125754	0.000125812	0.000125812	0.000125812	0.000125812	0.000125812	0.000125812	0.000125812	0.000125812	0.000125812	0.000125812	0.000125812	0.000125812	0.000125812	0.000125812	0.000125812	0.000125812	0.000125812	0.000125812	0.000125812	0.000125812	0.000125812	0.000125812	0.000125812	0.000125812	0.000125812	0.000125812	0.000125812	0.000125812	0.000125812	0.000125812	0.000125812	0.000125812	0.000125812	0.000125812	0.000125812	0.000125812	0.000125812	0.000125812	0.000125812	0.000125812	0.000125812	0.000125812	0.000125812	0.000125812	0.000125812	0.000125812	0.000125812	0.000125812	0.000125812	0.000125812	0.000125812	0.000125812	0.000125812	0.000125812	0.000125812	0.000125812	0.000125812	0.000125812	0.000125812	0.000125812	0.000125812	0.000125812	0.000125812	0.000125812	0.000125812	0.000125812	0.000125812	0.000125812	0.000125812	0.000125812	0.000125812	0.000125812	0.000125812	0.000125812	0.000125812	0.000125812	0.000125812	0.000125812	0.000125812	0.000125812	0.000130762	0.000130762	0.000127162	0.000127162	0.000127103	0.000127103	0.000231235	0.000231235	0.000127105	0.000127105	0.000656309	0.000656309	0.000130762	0.000130762	0.00012711	0.00012711	0.0762468	0.0762468	0.0041314	0.0041314	0.015646	0.015646	0.0886792	0.0886792	0.00262504	0.00262504	0.121702	0.121702	9.44406e-05	9.44406e-05	0.000342115	0.000342115	0.480276	0.480276	0.00369066	0.00369066	0.0158989	0.0158989	0.0830965	0.0830965	0.000675384	0.000675384	0.131691	0.131691	5.68571e-05	5.68571e-05	0.000395132	0.000395132	0.517378	0.517378	0.011438	0.011438	0.0158939	0.0158939	0.0831086	0.0831086	0.000658908	0.000658908	0.131641	0.131641	5.68994e-05	5.68994e-05	0.000395136	0.000395136	0.540654	0.540654	0.0184968	0.0184968	0.015894	0.015894	0.0831088	0.0831088	0.000655492	0.000655492	0.131639	0.131639	5.68994e-05	5.68994e-05	0.000395136	0.000395136	0.547366	0.547366	0.0179459	0.0179459	0.015894	0.015894	0.0831088	0.0831088	0.00065417	0.00065417	0.131639	0.131639	5.68994e-05	5.68994e-05	0.000395136	0.000395136	0.548403	0.548403	0.0204277	0.0204277	0.015894	0.015894	0.0831088	0.0831088	0.000653625	0.000653625	0.131639	0.131639	5.68994e-05	5.68994e-05	0.000395136	0.000395136	0.548529	0.548529	0.0247418	0.0247418	0.015894	0.015894	0.0831088	0.0831088	0.000653396	0.000653396	0.131639	0.131639	5.68994e-05	5.68994e-05	0.000395136	0.000395136	0.548544	0.548544	0.0342239	0.0342239	0.0161973	0.0161973	0.0831088	0.0831088	0.000653298	0.000653298	0.131639	0.131639	5.68994e-05	5.68994e-05	0.000395136	0.000395136	0.539524	0.539524	0.108667	0.108667	0.0145796	0.0145796	0.070213	0.070213	0.000665917	0.000665917	0.0910434	0.0910434	5.55741e-05	5.55741e-05	0.00040223	0.00040223	0.542088	0.394286	0.530258	0.523181	0.00201027	0.00200938	0.148248	0.0334983	0.000686699	0.000686738	0.0369712	0.0212463	0.000288619	5.58814e-05	0.283985	0.278252	0.206427	0.00174749	0.545872	0.0039473	0.000306208	0.000641099	0.146506	0.00732676	0.000338703	0.000387919	0.0634992	8.26493e-05	0.138521	5.39875e-05	0.170844	0.263481	0.000480027	0.000183731	0.537056	0.0153569	0.00014163	7.80119e-05	0.0073062	0.000266632	0.00475259	0.000402184	0.0584859	7.90656e-05	0.12906	5.39823e-05	0.0769612	0.26221	0.000183864	0.00010073	0.513396	0.00978523	0.000182232	9.76205e-05	0.00082799	0.000462813	0.0160727	0.000402926	0.0565369	7.95256e-05	0.128866	5.39822e-05	0.0307979	0.262057	0.00014438	0.000106394	0.444585	0.00586767	0.000195006	0.000105393	0.000158173	8.12224e-05	0.0145919	0.000403406	0.00345601	7.00562e-05	0.127434	5.32957e-05	0.0187776	0.262039	0.000129114	0.000108847	0.0341149	0.000445799	0.000136655	0.000346364	0.000102612	0.00126517	0.00230474	5.77356e-05	0.00424696	0.000779234	0.150702	6.5227e-05	0.000107049	0.260319	0.000155025	0.000134368	0.0479662	0.000401579	0.000197906	0.000553904	0.00050212	0.00117719	0.0160438	5.58564e-05	0.00424795	7.98111e-05	0.135944	6.25204e-05	0.000121172	0.0678807	0.000155153	0.000153394	0.0493017	0.000401199	0.000222735	0.00065304	0.000154595	0.0326561	0.00230979	5.58564e-05	0.00424795	8.71199e-05	0.00379572	6.31358e-05	0.00012136	0.0164696	0.000155155	0.000175539	0.0493178	0.000401546	0.000231736	0.000655445	0.000184551	0.00510883	0.0160356	5.58564e-05	0.00424795	5.72053e-06	0.000727225	6.43503e-05	0.000121369	0.060008	0.000155154	0.000204799	0.0493178	0.0990685	0.000235124	0.000653127	4.88114e-05	0.00162309	0.00231063	5.58536e-05	1.10618e-06	2.82942e-06	0.00288011	6.73313e-05	0.000121369	0.063949	0.00017852	0.000245546	0.0488098	0.14931	0.000130892	8.92887e-05	0.00119885	0.00300725	0.0160269	6.5319e-05	4.59633e-06	2.84778e-06	0.000353598	9.36874e-05	0.000121415	0.0389611	0.00018753	0.000299547	0.00524882	0.0256549	0.000131961	0.000117807	0.130135	0.0200709	0.00140372	6.06491e-05	4.59822e-06	2.84764e-06	0.000388012	0.000100573	0.000131849	0.0418479	0.000187639	0.000384831	0.00013635	0.00308919	0.000132246	0.000119858	0.0544562	0.0431195	0.00132501	6.73298e-05	4.59822e-06	2.84764e-06	0.000439258	0.000101289	0.000131781	0.0469407	0.000187647	0.000620622	0.000130924	0.000133815	0.000132257	0.000119774	0.00898948	0.7885	0.00132943	0.000100998	4.59822e-06	2.84764e-06	0.000379159	0.000101357	0.000131777	0.0358082	0.000187647	0.00230941	0.000130904	0.000165768	0.000132257	0.000119775	0.000209516	0.412759	0.000191834	0.000127499	1.11407e-11	1.11173e-05	0.000374355	0.000101363	0.000131777	9.58301e-05	0.000187647	0.0100279	0.000130904	0.0159356	0.000132239	0.000119756	8.9843e-05	0.177388	0.000109275	0.000311505	6.91874e-10	1.11165e-05	0.000480387	0.000100717	0.000131777	0.000119246	0.000187647	0.0116487	0.000131463	0.0160095	0.000140322	0.000117868	9.36485e-05	0.0305359	0.000114365	0.000139163	6.91826e-10	1.11165e-05	0.000429232	0.000123493	0.000131777	0.000118344	0.000187647	0.0118917	0.000132085	0.0160505	0.000140946	0.000117316	9.38267e-05	0.216102	0.000577945	0.000128486	6.91826e-10	2.31043e-05	0.000430939	0.000111542	0.000131777	0.000118355	0.000187647	0.0125879	0.000132258	0.0160407	0.00014097	0.000117307	9.3834e-05	0.000170565	0.000112045	0.000128481	6.91826e-10	2.31394e-05	0.000404688	0.000105074	0.000131777	0.000118206	0.000187647	0.00249782	0.000132261	0.0160435	0.000140973	0.000117306	9.38344e-05	8.89407e-05	0.000554741	0.000128477	6.60515e-13	2.31399e-05	0.000610626	0.000101968	0.000131777	0.000122575	0.000187647	9.61718e-05	0.000132261	0.0160477	0.000140973	0.000117306	9.38344e-05	9.32015e-05	0.000109859	0.000128471	4.24359e-10	2.31399e-05	0.000565223	0.000100327	0.000131777	0.000122527	0.000187647	0.000143573	0.000132261	0.00206514	0.000140973	0.000117306	2.61861e-05	0.00042486	0.000108672	0.00012847	4.24359e-10	2.31399e-05	0.000571426	9.94008e-05	0.000131777	0.000122537	0.000187647	0.000140682	0.000132261	0.00419957	0.000140973	0.000117306	2.48422e-05	0.000349113	0.000151453	0.000128472	4.24359e-10	8.97596e-05	0.000570528	9.88564e-05	0.000131777	0.000122537	0.000187647	0.000140206	0.000132261	0.000844984	0.000140973	0.000117306	2.48424e-05	7.68122e-05	0.000136539	0.000128472	4.24359e-10	6.23001e-05	0.000570657	9.8529e-05	0.000131777	0.000122537	0.000187647	0.00013617	0.000132261	0.000114338	0.000140973	0.000117306	2.48424e-05	0.000136016	0.000130753	0.000128472	4.24359e-10	6.23316e-05	0.000570638	9.83293e-05	0.000131777	0.000122537	0.000187647	0.000128303	0.000132261	0.00012878	0.000140973	0.000117306	2.48424e-05	0.000143328	0.00013299	0.000128472	1.37338e-08	6.23328e-05	0.000570641	9.82065e-05	0.000131777	0.000122537	0.000187647	0.000128299	0.000132261	0.000127743	0.000140973	0.000117306	2.48424e-05	0.000144769	0.000133281	0.000128472	1.37338e-08	6.23329e-05	0.000570641	9.81306e-05	0.000131777	0.000122537	0.000187647	0.000128299	0.000132261	0.000127582	0.000140973	0.000117306	2.48424e-05	0.000145155	0.000132894	0.000128472	1.37338e-08	0.000147246	0.000570641	9.80835e-05	0.000131777	0.000122537	0.000187647	0.000128299	0.000132261	0.000128013	0.000140973	0.000117306	2.48424e-05	0.000145221	0.000132866	0.000128472	1.37338e-08	7.45653e-05	0.000570641	9.80542e-05	0.000131777	0.000122537	0.000187647	0.000128299	0.000132261	0.000128399	0.000140973	0.000117306	2.48424e-05	0.000145238	0.000132913	0.000128472	1.37338e-08	7.45687e-05	0.000570641	9.80359e-05	0.000131777	0.000122537	0	0	0	0	0	0	0	0	0	0	0	0	0	0	0	0	9.51579e-05	9.51579e-05	9.51579e-05	9.51579e-05	9.51579e-05	9.51579e-05	9.51579e-05	9.51579e-05	9.51579e-05	9.51579e-05	9.51579e-05	9.51579e-05	9.51579e-05	9.51579e-05	9.51579e-05	9.51579e-05	0.000130637	0.000130637	0.000130637	0.000130637	0.000130637	0.000130637	0.000130637	0.000130637	0.000130637	0.000130637	0.000130637	0.000130637	0.000130637	0.000130637	0.000130637	0.000130637	0.000130629	0.000130629	0.000130629	0.000130629	0.000130629	0.000130629	0.000130629	0.000130629	0.000130629	0.000130629	0.000130629	0.000130629	0.000130629	0.000130629	0.000130629	0.000130629	0.000129893	0.000129893	0.000129893	0.000129893	0.000129893	0.000129893	0.000129893	0.000129893	0.000129893	0.000129893	0.000129893	0.000129893	0.000129893	0.000129893	0.000129893	0.000129893	0.00012993	0.00012993	0.00012993	0.00012993	0.00012993	0.00012993	0.00012993	0.00012993	0.00012993	0.00012993	0.00012993	0.00012993	0.00012993	0.00012993	0.00012993	0.00012993	0.00012993	0.00012993	0.00012993	0.00012993	0.00012993	0.00012993	0.00012993	0.00012993	0.00012993	0.00012993	0.00012993	0.00012993	0.00012993	0.00012993	0.00012993	0.00012993	0.00012993	0.00012993	0.00012993	0.00012993	0.00012993	0.00012993	0.00012993	0.00012993	0.00012993	0.00012993	0.00012993	0.00012993	0.00012993	0.00012993	0.00012993	0.00012993	0.00012993	0.00012993	0.00012993	0.00012993	0.00012993	0.00012993	0.00012993	0.00012993	0.00012993	0.00012993	0.00012993	0.00012993	0.00012993	0.00012993	0.00012993	0.00012993	0.00012993	0.00012993	0.00012993	0.00012993	0.00012993	0.00012993	0.00012993	0.00012993	0.00012993	0.00012993	0.00012993	0.00012993	0.00012993	0.00012993	0.00012993	0.00012993	0.000130667	0.000130667	0.000130304	0.000130304	0.000130298	0.000130298	0.000154238	0.000154238	0.000130299	0.000130299	0.000466779	0.000466779	0.000133195	0.000133195	0.000130304	0.000130304	3.33341e-05	3.33341e-05	0.00937124	0.00937124	0.00380535	0.00380535	0.00240808	0.00240808	0.0139137	0.0139137	0.480393	0.480393	0.0448236	0.0448236	0.771412	0.771412	0.00160747	0.00160747	1.48859e-05	1.48859e-05	0.00331989	0.00331989	0.00267537	0.00267537	0.0621977	0.0621977	0.49128	0.49128	0.0115203	0.0115203	0.883809	0.883809	0.000405111	0.000405111	0.00107305	0.00107305	0.00332957	0.00332957	0.00267155	0.00267155	0.0721396	0.0721396	0.491384	0.491384	0.011517	0.011517	0.883812	0.883812	0.000175064	0.000175064	2.18708e-05	2.18708e-05	0.00332932	0.00332932	0.0026715	0.0026715	0.0753303	0.0753303	0.491386	0.491386	0.011517	0.011517	0.883812	0.883812	0.000137254	0.000137254	0.000837411	0.000837411	0.00332933	0.00332933	0.0026715	0.0026715	0.0766063	0.0766063	0.491386	0.491386	0.011517	0.011517	0.883812	0.883812	0.000132206	0.000132206	3.24834e-05	3.24834e-05	0.00332933	0.00332933	0.0026715	0.0026715	0.077138	0.077138	0.491386	0.491386	0.011517	0.011517	0.883812	0.883812	0.000131607	0.000131607	0.00083743	0.00083743	0.00332933	0.00332933	0.0026715	0.0026715	0.0773633	0.0773633	0.491386	0.491386	0.011517	0.011517	0.883812	0.883812	0.000131537	0.000131537	5.28187e-05	5.28187e-05	0.00334704	0.00334704	0.0026715	0.0026715	0.0774594	0.0774594	0.491386	0.491386	0.011517	0.011517	0.883812	0.883812	0.00013103	0.00013103	0.0020261	0.0020261	0.0023669	0.0023669	0.00253868	0.00253868	0.077882	0.077882	0.442308	0.442308	0.0113502	0.0113502	0.884268	0.884268	0.000104002	8.78626e-05	0.000185383	0.00018486	1.69561e-05	1.69555e-05	0.00691554	0.00194492	0.0528863	0.0528885	0.362955	0.329761	0.0361244	0.0103505	0.680219	0.675418	0.000904038	6.64043e-06	0.000165975	7.35776e-06	5.84234e-05	0.0459137	0.0870709	0.000976878	0.00344716	0.860921	0.0677136	0.000105066	0.566394	0.0110837	0.993335	0.590225	0.000191381	0.000897286	0.000228823	0.00519285	0.000127577	0.00066547	0.176179	0.000307219	0.000223975	0.883608	0.00246464	9.70029e-05	0.492169	0.0110934	0.00855026	0.585003	0.000115701	9.94197e-05	0.000536222	0.241492	0.000149857	0.000113114	0.0722778	7.08477e-05	0.00323441	0.884107	0.00218531	9.83269e-05	0.490728	0.0110935	0.00287254	0.584372	0.000115231	0.000112306	0.00662918	0.387276	0.00015994	0.000114372	0.0876781	0.00014001	0.00237002	0.884147	0.000208869	7.79215e-05	0.484821	0.0108379	0.00135373	0.584295	0.00010752	0.000110682	0.0669216	0.880413	0.000124709	0.00679026	0.0353181	0.000144571	5.20247e-06	0.0114948	0.000230424	0.000236319	0.177926	0.00440075	0.000101662	0.583744	0.000130823	0.000294874	0.00294821	0.883645	0.000109848	0.0337848	0.0458504	6.78434e-05	0.00333936	0.0113005	0.00023045	7.48225e-05	0.0182454	0.00330806	0.000117011	0.368989	0.000130329	0.000577018	0.0022612	0.883749	0.000104739	0.0634277	0.0248558	0.000181682	6.74756e-06	0.0113005	0.00023045	8.76495e-05	0.000982611	0.00294331	0.000116628	0.226423	0.000130329	0.00111657	0.00226121	0.883759	0.000102907	0.0730746	0.0282437	0.000524533	0.00334957	0.0113005	0.00023045	1.05731e-05	0.000655228	0.00248472	0.000116635	0.469243	0.000130329	0.00234021	0.00226121	0.991849	0.000102259	0.0762049	0.0116766	0.000118383	6.74166e-06	0.0113002	3.72562e-07	0.000639091	0.00092464	0.00184827	0.000116635	0.401504	0.00013345	0.00495672	0.00225837	0.122827	0.000124968	0.000183968	0.738935	0.0001145	0.00334899	0.0079938	1.20601e-06	0.00112836	0.000246207	9.19447e-05	0.000116717	0.328536	0.000142318	0.00693206	0.000728498	0.0785485	0.000127685	0.000119362	0.990278	0.00411366	0.000649679	0.00610303	1.20625e-06	0.00112957	0.000311795	0.000118263	0.000129882	0.353563	0.000142427	0.00519172	0.000130622	0.000317259	0.00012784	0.000118197	0.0312818	0.000132124	0.000518341	0.00260672	1.20625e-06	0.00112957	0.000275023	0.000121448	0.00013008	0.366791	0.000142433	0.00289505	0.00013106	0.000114855	0.000127843	0.000118074	0.00187953	0.0344569	0.000517432	0.000173081	1.20625e-06	0.00112957	0.000211766	0.000121765	0.000130078	0.00193932	0.000142434	0.000923882	0.000131038	0.000118041	0.000127843	0.000118074	0.000225778	0.000113504	0.000116809	0.000131032	5.09164e-11	0.00325002	0.000214978	0.000121794	0.000130078	9.54581e-05	0.000142434	0.000906564	0.000131038	0.00349546	0.00012784	0.000118071	6.66681e-05	0.0258815	0.000108621	0.000183216	1.26643e-09	0.00324905	0.00026116	0.000122578	0.000130078	0.000117244	0.000142434	0.00118206	0.000131093	0.00376714	0.000133725	0.000132629	6.24828e-05	4.69774e-05	0.000110693	0.000133729	1.26644e-09	0.00324905	0.000244535	0.000358764	0.000130078	0.000115801	0.000142434	0.0012344	0.000126034	0.00368938	0.000133764	0.000133069	6.2428e-05	0.000271051	0.0375681	0.000127174	1.26644e-09	0.00156589	0.000245035	0.000309705	0.000130078	0.00011584	0.000142434	0.00124906	0.000126359	0.00371009	0.000133794	0.000133077	6.24271e-05	8.29905e-05	9.4284e-05	0.000127533	1.26644e-09	0.00154729	0.000260874	0.000283385	0.000130078	0.000115772	0.000142434	6.75546e-06	0.000126367	0.00370427	0.000133795	0.000133077	6.2427e-05	0.000136072	0.033864	0.000127531	5.61094e-12	0.00154708	0.000372997	0.000274678	0.000130078	0.000131472	0.000142434	0.000161822	0.000126367	0.00370607	0.000133795	0.000133077	6.2427e-05	0.000140912	0.00823257	0.000127529	8.63651e-10	0.00154707	0.00035306	0.000271487	0.000130078	0.000132229	0.000142434	0.000129513	0.000126367	1.36393e-05	0.000133795	0.000133077	3.43115e-05	0.000217993	0.000116685	0.000130603	8.63651e-10	0.00154707	0.000355449	0.000270185	0.000130078	0.000132245	0.000142434	0.000120577	0.000126367	4.57098e-05	0.000133795	0.000133077	3.6431e-05	0.000185278	0.00024774	0.000130611	8.63651e-10	0.00321008	0.000355063	0.000269602	0.000130078	0.000132245	0.000142434	0.00012004	0.000126367	0.000275816	0.000133795	0.000133077	3.64334e-05	0.000111924	0.000261348	0.000130611	8.63651e-10	0.00458836	0.000355114	0.00026932	0.000130078	0.000132245	0.000142434	0.000119411	0.000126367	0.00010413	0.000133795	0.000133077	3.64334e-05	7.45392e-05	0.00024698	0.000130611	8.63651e-10	0.00471777	0.000355107	0.000269174	0.000130078	0.000132245	0.000142434	0.000130738	0.000126367	0.000107164	0.000133795	0.000133077	3.64334e-05	7.92358e-05	0.000251105	0.000130611	1.29752e-08	0.00471809	0.000355108	0.000269094	0.000130078	0.000132245	0.000142434	0.000130753	0.000126367	0.000106957	0.000133795	0.000133077	3.64334e-05	8.04126e-05	0.000254402	0.000130611	1.29752e-08	0.0047181	0.000355108	0.000269048	0.000130078	0.000132245	0.000142434	0.000130753	0.000126367	0.000126645	0.000133795	0.000133077	3.64334e-05	8.06452e-05	0.000254277	0.000130611	1.29752e-08	0.0180574	0.000355108	0.000269021	0.000130078	0.000132245	0.000142434	0.000130753	0.000126367	0.000127889	0.000133795	0.000133077	3.64334e-05	8.07083e-05	0.000254096	0.000130611	1.29752e-08	0.0124874	0.000355108	0.000269005	0.000130078	0.000132245	0.000142434	0.000130753	0.000126367	0.000130703	0.000133795	0.000133077	3.64334e-05	8.072e-05	0.000254223	0.000130611	1.29752e-08	0.0124893	0.000355108	0.000268995	0.000130078	0.000132245	0	0	0	0	0	0	0	0	0	0	0	0	0	0	0	0	9.51579e-05	9.51579e-05	9.51579e-05	9.51579e-05	9.51579e-05	9.51579e-05	9.51579e-05	9.51579e-05	9.51579e-05	9.51579e-05	9.51579e-05	9.51579e-05	9.51579e-05	9.51579e-05	9.51579e-05	9.51579e-05	5.57081e-05	5.57081e-05	5.57081e-05	5.57081e-05	5.57081e-05	5.57081e-05	5.57081e-05	5.57081e-05	5.57081e-05	5.57081e-05	5.57081e-05	5.57081e-05	5.57081e-05	5.57081e-05	5.57081e-05	5.57081e-05	5.57031e-05	5.57031e-05	5.57031e-05	5.57031e-05	5.57031e-05	5.57031e-05	5.57031e-05	5.57031e-05	5.57031e-05	5.57031e-05	5.57031e-05	5.57031e-05	5.57031e-05	5.57031e-05	5.57031e-05	5.57031e-05	5.56514e-05	5.56514e-05	5.56514e-05	5.56514e-05	5.56514e-05	5.56514e-05	5.56514e-05	5.56514e-05	5.56514e-05	5.56514e-05	5.56514e-05	5.56514e-05	5.56514e-05	5.56514e-05	5.56514e-05	5.56514e-05	5.56046e-05	5.56046e-05	5.56046e-05	5.56046e-05	5.56046e-05	5.56046e-05	5.56046e-05	5.56046e-05	5.56046e-05	5.56046e-05	5.56046e-05	5.56046e-05	5.56046e-05	5.56046e-05	5.56046e-05	5.56046e-05	5.56046e-05	5.56046e-05	5.56046e-05	5.56046e-05	5.56046e-05	5.56046e-05	5.56046e-05	5.56046e-05	5.56046e-05	5.56046e-05	5.56046e-05	5.56046e-05	5.56046e-05	5.56046e-05	5.56046e-05	5.56046e-05	5.56046e-05	5.56046e-05	5.56046e-05	5.56046e-05	5.56046e-05	5.56046e-05	5.56046e-05	5.56046e-05	5.56046e-05	5.56046e-05	5.56046e-05	5.56046e-05	5.56046e-05	5.56046e-05	5.56046e-05	5.56046e-05	5.56046e-05	5.56046e-05	5.56046e-05	5.56046e-05	5.56046e-05	5.56046e-05	5.56046e-05	5.56046e-05	5.56046e-05	5.56046e-05	5.56046e-05	5.56046e-05	5.56046e-05	5.56046e-05	5.56046e-05	5.56046e-05	5.56046e-05	5.56046e-05	5.56046e-05	5.56046e-05	5.56046e-05	5.56046e-05	5.56046e-05	5.56046e-05	5.56046e-05	5.56046e-05	5.56046e-05	5.56046e-05	5.56046e-05	5.56046e-05	5.56046e-05	5.56046e-05	5.56395e-05	5.56395e-05	5.56305e-05	5.56305e-05	5.56303e-05	5.56303e-05	5.72323e-05	5.72323e-05	5.56304e-05	5.56304e-05	0.000101213	0.000101213	5.6201e-05	5.6201e-05	5.56315e-05	5.56315e-05	1.50657e-09	1.50657e-09	3.25468e-09	3.25468e-09	1.13898e-10	1.13898e-10	1.97641e-07	1.97641e-07	9.67892e-09	9.67892e-09	5.50255e-07	5.50255e-07	2.97915e-05	2.97915e-05	5.08504e-07	5.08504e-07	1.11424e-10	1.11424e-10	1.38655e-08	1.38655e-08	1.13054e-10	1.13054e-10	2.43446e-07	2.43446e-07	2.55249e-07	2.55249e-07	5.01908e-07	5.01908e-07	0.000113102	0.000113102	3.06601e-07	3.06601e-07	1.07243e-10	1.07243e-10	3.13019e-10	3.13019e-10	1.13065e-10	1.13065e-10	2.43435e-07	2.43435e-07	2.61661e-07	2.61661e-07	5.02449e-07	5.02449e-07	0.000113016	0.000113016	3.06593e-07	3.06593e-07	1.04233e-10	1.04233e-10	4.02096e-09	4.02096e-09	1.13064e-10	1.13064e-10	2.43435e-07	2.43435e-07	2.62086e-07	2.62086e-07	5.02462e-07	5.02462e-07	0.000113016	0.000113016	3.06593e-07	3.06593e-07	1.03385e-10	1.03385e-10	2.92195e-10	2.92195e-10	1.13064e-10	1.13064e-10	2.43435e-07	2.43435e-07	2.62249e-07	2.62249e-07	5.02463e-07	5.02463e-07	0.000113016	0.000113016	3.06593e-07	3.06593e-07	1.03249e-10	1.03249e-10	2.83884e-09	2.83884e-09	1.13064e-10	1.13064e-10	2.43435e-07	2.43435e-07	2.62316e-07	2.62316e-07	5.02463e-07	5.02463e-07	0.000113016	0.000113016	3.06593e-07	3.06593e-07	1.03232e-10	1.03232e-10	2.37874e-10	2.37874e-10	1.13064e-10	1.13064e-10	2.43435e-07	2.43435e-07	2.62344e-07	2.62344e-07	5.02463e-07	5.02463e-07	0.000113016	0.000113016	3.06593e-07	3.06593e-07	1.0323e-10	1.0323e-10	1.45802e-09	1.45802e-09	1.13164e-10	1.13164e-10	2.43435e-07	2.43435e-07	2.62356e-07	2.62356e-07	5.02463e-07	5.02463e-07	0.000113016	0.000113016	3.06593e-07	3.06593e-07	1.0323e-10	1.0323e-10	5.02815e-11	5.02815e-11	1.56061e-10	1.56061e-10	2.41368e-07	2.41368e-07	2.62591e-07	2.62591e-07	4.75168e-07	4.75168e-07	0.000112483	0.000112483	3.06776e-07	3.06776e-07	1.82842e-10	1.77724e-10	9.09662e-11	9.09513e-11	4.3803e-08	4.38029e-08	5.19896e-07	2.85787e-07	2.84033e-07	2.84038e-07	1.37867e-07	1.35382e-07	0.000191375	0.000105193	4.96278e-10	4.91238e-10	1.59975e-08	7.75813e-08	1.0416e-10	2.38844e-08	9.27946e-06	9.06014e-06	3.61739e-07	1.18871e-06	1.951e-06	3.50153e-07	8.05003e-08	7.04646e-05	3.75826e-07	0.000111451	9.29148e-10	6.76531e-10	3.52104e-05	1.16405e-05	1.05232e-10	1.15007e-10	5.34183e-05	0.000100537	7.38479e-06	2.12194e-05	3.53276e-09	3.08766e-07	2.0649e-07	7.09473e-05	4.9791e-07	0.000111454	6.03929e-08	6.89923e-10	8.41232e-05	7.49072e-05	1.08337e-10	1.32059e-10	3.96924e-05	8.89386e-05	5.79301e-05	4.55751e-06	1.16086e-10	3.07335e-07	2.30102e-07	7.03884e-05	5.00498e-07	0.000111454	3.55417e-07	6.91551e-10	7.84092e-05	7.48287e-05	1.18132e-10	4.43788e-10	3.56819e-05	7.70142e-05	5.38005e-05	1.27326e-05	1.55815e-10	3.07327e-07	7.35712e-08	6.08995e-05	4.93199e-07	0.000109821	5.98437e-07	6.91752e-10	9.57077e-05	7.52266e-05	2.66343e-07	2.51767e-07	5.13177e-05	1.97304e-06	0.000160944	8.60437e-07	3.99091e-08	0.000108523	7.56932e-08	7.9975e-06	4.5076e-07	8.78268e-05	8.79908e-05	6.91569e-10	6.84727e-05	3.29972e-05	2.38915e-07	3.0381e-07	2.49784e-05	4.74496e-07	2.19114e-05	2.08639e-07	1.13436e-10	0.000112067	7.56761e-08	7.00331e-05	6.13766e-07	0.000102348	6.61416e-05	3.33521e-09	6.82495e-05	2.01465e-05	2.36927e-07	3.04473e-07	2.01877e-05	2.81826e-07	7.99664e-05	3.04571e-09	3.75e-08	0.000112067	7.56761e-08	5.6527e-05	2.31616e-05	0.000102698	6.57247e-05	1.33088e-08	6.82492e-05	1.25636e-05	2.36851e-07	3.04482e-07	1.87295e-05	2.703e-07	6.74193e-05	1.98919e-07	1.13494e-10	0.000112067	7.56761e-08	2.08139e-05	0.000109491	0.000102073	6.57135e-05	3.33023e-09	6.82496e-05	7.39176e-06	2.36851e-07	1.43463e-09	1.82134e-05	2.69993e-07	4.73384e-05	4.39745e-07	3.74761e-08	0.000112066	3.66507e-09	3.44435e-05	1.52566e-05	9.85371e-05	6.57135e-05	3.22511e-09	6.84111e-05	4.05895e-06	2.3683e-07	5.59691e-09	5.97588e-05	9.49909e-05	3.81495e-07	1.59742e-07	1.13491e-10	9.87964e-05	6.48434e-09	3.78496e-05	0.000113145	9.20007e-05	6.57423e-05	5.46572e-09	6.38461e-05	2.29991e-06	2.06471e-06	3.33274e-07	5.83686e-05	6.78255e-05	1.24513e-09	3.56752e-08	4.32382e-08	0.000106432	6.48163e-09	3.78451e-05	8.41533e-05	7.40945e-05	5.81566e-05	4.97016e-09	6.37524e-05	1.27392e-06	5.7783e-05	1.90491e-06	5.81836e-05	6.62294e-05	6.74988e-08	1.10598e-09	5.181e-08	0.000101482	6.48163e-09	3.78451e-05	6.68542e-05	7.24844e-05	5.79625e-05	4.43197e-09	6.37462e-05	4.14737e-07	5.56188e-05	5.40748e-05	5.81821e-05	6.63306e-05	1.15593e-06	5.15524e-13	5.13756e-08	7.68196e-05	6.48163e-09	3.78451e-05	8.92962e-05	7.23322e-05	5.79623e-05	3.16922e-07	6.37459e-05	1.75121e-08	5.56041e-05	2.42323e-05	5.81826e-05	6.63307e-05	3.79499e-05	9.13203e-11	1.37454e-05	5.6064e-05	5.57613e-11	6.22105e-05	9.26951e-05	7.23187e-05	5.79625e-05	9.46115e-05	6.37459e-05	4.25242e-10	5.5604e-05	1.13897e-10	5.81825e-05	6.63306e-05	3.5983e-05	3.01715e-13	7.89285e-05	4.1766e-06	2.53362e-10	6.22245e-05	0.000101996	7.31747e-05	5.79625e-05	6.59651e-05	6.37459e-05	2.85328e-10	5.56054e-05	1.12941e-10	4.95916e-05	6.28515e-05	3.47253e-05	9.65437e-11	7.50799e-05	4.73085e-05	2.53391e-10	6.22245e-05	0.000121763	3.63232e-05	5.79625e-05	6.69192e-05	6.37459e-05	2.7281e-10	5.77906e-05	1.12749e-10	4.93184e-05	6.31868e-05	3.46625e-05	9.42604e-10	4.19709e-07	5.30697e-05	2.53391e-10	1.6041e-05	0.000121298	4.73326e-05	5.79625e-05	6.6914e-05	6.37459e-05	2.72278e-10	5.77018e-05	1.12798e-10	4.93057e-05	6.31933e-05	3.466e-05	1.56458e-05	6.17233e-05	5.30975e-05	2.53391e-10	1.60278e-05	0.000136224	5.5288e-05	5.79625e-05	6.69029e-05	6.37459e-05	4.45962e-08	5.7701e-05	1.12784e-10	4.93048e-05	6.31936e-05	3.46598e-05	4.66284e-05	4.71553e-07	5.30992e-05	1.95587e-11	1.60276e-05	8.60696e-05	5.95993e-05	5.79625e-05	5.65948e-05	6.37459e-05	8.79268e-05	5.7701e-05	1.12788e-10	4.93047e-05	6.31936e-05	3.46598e-05	4.43136e-05	2.12166e-05	5.3099e-05	2.10868e-10	1.60276e-05	9.44112e-05	6.19984e-05	5.79625e-05	5.63853e-05	6.37459e-05	5.44976e-05	5.7701e-05	4.19038e-08	4.93047e-05	6.31936e-05	2.92796e-05	4.72532e-05	6.56672e-05	5.56164e-05	2.10868e-10	1.60276e-05	9.32622e-05	6.33879e-05	5.79625e-05	5.63786e-05	6.37459e-05	5.6742e-05	5.7701e-05	6.97481e-09	4.93047e-05	6.31936e-05	3.05974e-05	5.58577e-05	2.71746e-05	5.56193e-05	2.10868e-10	7.71156e-06	9.34341e-05	6.42152e-05	5.79625e-05	5.63785e-05	6.37459e-05	5.69712e-05	5.7701e-05	1.13193e-05	4.93047e-05	6.31936e-05	3.05955e-05	5.09864e-05	3.3119e-05	5.56193e-05	2.10868e-10	1.51917e-05	9.34098e-05	6.47165e-05	5.79625e-05	5.63785e-05	6.37459e-05	5.69973e-05	5.7701e-05	7.96127e-05	4.93047e-05	6.31936e-05	3.05955e-05	1.572e-05	3.82359e-05	5.56193e-05	2.10868e-10	1.50815e-05	9.34135e-05	6.50236e-05	5.79625e-05	5.63785e-05	6.37459e-05	5.57079e-05	5.7701e-05	6.53614e-05	4.93047e-05	6.31936e-05	3.05955e-05	1.52882e-05	3.66922e-05	5.56193e-05	7.58991e-10	1.50806e-05	9.34129e-05	6.52131e-05	5.79625e-05	5.63785e-05	6.37459e-05	5.57022e-05	5.7701e-05	6.64136e-05	4.93047e-05	6.31936e-05	3.05955e-05	1.52343e-05	3.62517e-05	5.56193e-05	7.58995e-10	1.50806e-05	9.34131e-05	6.53304e-05	5.79625e-05	5.63785e-05	6.37459e-05	5.57022e-05	5.7701e-05	5.37112e-05	4.93047e-05	6.31936e-05	3.05955e-05	1.52153e-05	3.65124e-05	5.56193e-05	7.58995e-10	3.1343e-05	9.34131e-05	6.54032e-05	5.79625e-05	5.63785e-05	6.37459e-05	5.57022e-05	5.7701e-05	5.36137e-05	4.93047e-05	6.31936e-05	3.05955e-05	1.52145e-05	3.65566e-05	5.56193e-05	7.58995e-10	4.55481e-05	9.34131e-05	6.54485e-05	5.79625e-05	5.63785e-05	6.37459e-05	5.57022e-05	5.7701e-05	5.56995e-05	4.93047e-05	6.31936e-05	3.05955e-05	1.52138e-05	3.65199e-05	5.56193e-05	7.58995e-10	4.55418e-05	9.34131e-05	6.54768e-05	5.79625e-05	5.63785e-05	0	0	0	0	0	0	0	0	0	0	0	0	0	0	0	0	9.51579e-05	9.51579e-05	9.51579e-05	9.51579e-05	9.51579e-05	9.51579e-05	9.51579e-05	9.51579e-05	9.51579e-05	9.51579e-05	9.51579e-05	9.51579e-05	9.51579e-05	9.51579e-05	9.51579e-05	9.51579e-05	6.77546e-05	6.77546e-05	6.77546e-05	6.77546e-05	6.77546e-05	6.77546e-05	6.77546e-05	6.77546e-05	6.77546e-05	6.77546e-05	6.77546e-05	6.77546e-05	6.77546e-05	6.77546e-05	6.77546e-05	6.77546e-05	6.77531e-05	6.77531e-05	6.77531e-05	6.77531e-05	6.77531e-05	6.77531e-05	6.77531e-05	6.77531e-05	6.77531e-05	6.77531e-05	6.77531e-05	6.77531e-05	6.77531e-05	6.77531e-05	6.77531e-05	6.77531e-05	6.77471e-05	6.77471e-05	6.77471e-05	6.77471e-05	6.77471e-05	6.77471e-05	6.77471e-05	6.77471e-05	6.77471e-05	6.77471e-05	6.77471e-05	6.77471e-05	6.77471e-05	6.77471e-05	6.77471e-05	6.77471e-05	6.7718e-05	6.7718e-05	6.7718e-05	6.7718e-05	6.7718e-05	6.7718e-05	6.7718e-05	6.7718e-05	6.7718e-05	6.7718e-05	6.7718e-05	6.7718e-05	6.7718e-05	6.7718e-05	6.7718e-05	6.7718e-05	6.7718e-05	6.7718e-05	6.7718e-05	6.7718e-05	6.7718e-05	6.7718e-05	6.7718e-05	6.7718e-05	6.7718e-05	6.7718e-05	6.7718e-05	6.7718e-05	6.7718e-05	6.7718e-05	6.7718e-05	6.7718e-05	6.7718e-05	6.7718e-05	6.7718e-05	6.7718e-05	6.7718e-05	6.7718e-05	6.7718e-05	6.7718e-05	6.7718e-05	6.7718e-05	6.7718e-05	6.7718e-05	6.7718e-05	6.7718e-05	6.7718e-05	6.7718e-05	6.7718e-05	6.7718e-05	6.7718e-05	6.7718e-05	6.7718e-05	6.7718e-05	6.7718e-05	6.7718e-05	6.7718e-05	6.7718e-05	6.7718e-05	6.7718e-05	6.7718e-05	6.7718e-05	6.7718e-05	6.7718e-05	6.7718e-05	6.7718e-05	6.7718e-05	6.7718e-05	6.7718e-05	6.7718e-05	6.7718e-05	6.7718e-05	6.7718e-05	6.7718e-05	6.7718e-05	6.7718e-05	6.7718e-05	6.7718e-05	6.7718e-05	6.7718e-05	6.77214e-05	6.77214e-05	6.77211e-05	6.77211e-05	6.77211e-05	6.77211e-05	6.79127e-05	6.79127e-05	6.77211e-05	6.77211e-05	8.01646e-05	8.01646e-05	6.79127e-05	6.79127e-05	6.77214e-05	6.77214e-05	3.46931e-06	3.46931e-06	1.83044e-08	1.83044e-08	2.26873e-09	2.26873e-09	0.000450879	0.000450879	3.28032e-08	3.28032e-08	1.81361e-05	1.81361e-05	8.19364e-07	8.19364e-07	1.25327e-08	1.25327e-08	9.6857e-07	9.6857e-07	4.82036e-07	4.82036e-07	2.50158e-09	2.50158e-09	0.000515714	0.000515714	1.92031e-07	1.92031e-07	1.8426e-05	1.8426e-05	2.88989e-06	2.88989e-06	6.12658e-09	6.12658e-09	2.61109e-06	2.61109e-06	7.32949e-09	7.32949e-09	2.49624e-09	2.49624e-09	0.000516255	0.000516255	1.73948e-07	1.73948e-07	1.84373e-05	1.84373e-05	2.89071e-06	2.89071e-06	6.12642e-09	6.12642e-09	4.82072e-06	4.82072e-06	1.26908e-06	1.26908e-06	2.49639e-09	2.49639e-09	0.000516263	0.000516263	1.68121e-07	1.68121e-07	1.84376e-05	1.84376e-05	2.89071e-06	2.89071e-06	6.12642e-09	6.12642e-09	5.75912e-06	5.75912e-06	1.52033e-08	1.52033e-08	2.49638e-09	2.49638e-09	0.000516263	0.000516263	1.65906e-07	1.65906e-07	1.84376e-05	1.84376e-05	2.89071e-06	2.89071e-06	6.12642e-09	6.12642e-09	5.91872e-06	5.91872e-06	8.58729e-07	8.58729e-07	2.49638e-09	2.49638e-09	0.000516263	0.000516263	1.65001e-07	1.65001e-07	1.84376e-05	1.84376e-05	2.89071e-06	2.89071e-06	6.12642e-09	6.12642e-09	5.93834e-06	5.93834e-06	1.99651e-08	1.99651e-08	2.49638e-09	2.49638e-09	0.000516263	0.000516263	1.6462e-07	1.6462e-07	1.84376e-05	1.84376e-05	2.89071e-06	2.89071e-06	6.12642e-09	6.12642e-09	5.94063e-06	5.94063e-06	7.60179e-07	7.60179e-07	2.49659e-09	2.49659e-09	0.000516263	0.000516263	1.64459e-07	1.64459e-07	1.84376e-05	1.84376e-05	2.89071e-06	2.89071e-06	6.12642e-09	6.12642e-09	5.94111e-06	5.94111e-06	2.7122e-08	2.7122e-08	3.47426e-09	3.47426e-09	0.00051583	0.00051583	1.64404e-07	1.64404e-07	1.82658e-05	1.82658e-05	2.88829e-06	2.88829e-06	6.12664e-09	6.12664e-09	5.52713e-06	5.51153e-06	4.09983e-06	4.0998e-06	5.12336e-07	5.12336e-07	0.000572631	0.000483785	2.33525e-07	2.33527e-07	6.25567e-06	6.25567e-06	3.53117e-06	2.98303e-06	6.13153e-07	6.11424e-07	0.000106822	1.78223e-06	5.03061e-06	1.25254e-06	3.1466e-05	4.16359e-06	7.24621e-05	0.000278246	1.05389e-06	7.38168e-09	3.03924e-05	9.17839e-05	1.33824e-05	2.88441e-06	4.09109e-08	1.14865e-06	0.00012693	1.07804e-05	3.97638e-06	1.80888e-09	7.38255e-05	2.30441e-05	8.34963e-06	5.53206e-05	4.60833e-08	6.17301e-09	0.000457747	9.00579e-05	1.82632e-05	2.88255e-06	0.000130358	1.17229e-06	9.18775e-05	7.85058e-05	2.13446e-06	8.99105e-11	7.49631e-05	8.24678e-05	4.36191e-06	3.04276e-05	2.5759e-09	6.14664e-09	0.000512921	8.94136e-05	1.83622e-05	2.88253e-06	0.000309273	1.17518e-06	8.82591e-05	8.46504e-05	3.38997e-07	1.50679e-10	7.27249e-05	7.9464e-05	1.23531e-06	2.38716e-05	3.46974e-09	6.14623e-09	0.00036958	8.5269e-05	1.8277e-05	2.86895e-06	0.000375164	1.17553e-06	9.55378e-05	8.64504e-05	4.14417e-05	5.68355e-09	6.83492e-05	1.66809e-06	2.80899e-06	6.97459e-05	1.13524e-06	2.90687e-06	0.000371403	0.000173912	5.32585e-05	5.37509e-06	9.77767e-05	1.17555e-06	7.63809e-05	2.99736e-05	0.00042534	6.09971e-09	5.04645e-05	3.60739e-07	2.57913e-06	9.76697e-06	2.49801e-09	2.88326e-06	0.000371425	9.25851e-05	0.000258363	6.85256e-06	7.69483e-05	8.52426e-07	7.62577e-05	1.53894e-05	0.000516253	6.10595e-09	4.66477e-05	1.96428e-07	2.37249e-06	7.59456e-06	9.23541e-07	2.88326e-06	0.000371425	7.49389e-05	0.000191218	7.4776e-06	7.65673e-05	5.46201e-07	7.62557e-05	8.1618e-06	0.000516359	6.10605e-09	4.52607e-05	1.73911e-07	2.46009e-06	7.49444e-05	2.49266e-09	2.88326e-06	0.000371425	5.61617e-05	9.19644e-05	8.46436e-06	7.65559e-05	5.53027e-07	7.62561e-05	3.99983e-06	0.000516359	2.91383e-08	4.47136e-05	1.68152e-07	2.23282e-06	4.44216e-05	9.24001e-07	2.88325e-06	0.000157254	2.89691e-06	0.000166921	1.0256e-05	7.65559e-05	6.98746e-07	7.62666e-05	1.85971e-06	0.000516357	1.04064e-05	7.88183e-05	5.76558e-05	9.51758e-08	1.29968e-05	2.4927e-09	3.97944e-06	0.000185249	2.12396e-06	0.000106948	9.34731e-05	7.65665e-05	6.4147e-07	7.40482e-05	1.08032e-06	0.000273421	3.12678e-05	7.69885e-05	7.90784e-05	6.93652e-08	8.61438e-06	3.35011e-08	4.47991e-06	0.000185263	2.12222e-06	7.60633e-05	7.38575e-05	7.14277e-05	6.13587e-07	7.3953e-05	8.27625e-07	7.68638e-05	0.000126881	7.69075e-05	7.91243e-05	6.84974e-05	1.02434e-06	4.20849e-08	8.30091e-06	0.000185263	2.12222e-06	6.5705e-05	7.20572e-05	7.10263e-05	6.33351e-07	7.39472e-05	5.03224e-07	6.76183e-05	7.2137e-05	7.69166e-05	7.92261e-05	0.000319951	2.33283e-08	4.18399e-08	5.69695e-05	0.000185263	2.12222e-06	8.32936e-05	7.1884e-05	7.10231e-05	0.000474538	7.39469e-05	9.89819e-08	6.75763e-05	3.56524e-05	7.69172e-05	7.92284e-05	0.00011193	5.78089e-06	1.55332e-05	6.74595e-05	4.77639e-05	2.44188e-06	8.55396e-05	7.18683e-05	7.10233e-05	9.52704e-05	7.39469e-05	9.45905e-09	6.75761e-05	2.41864e-09	7.69172e-05	7.92285e-05	5.91392e-05	1.61749e-08	8.93412e-05	8.83821e-06	7.34099e-05	2.44255e-06	8.79928e-05	7.23992e-05	7.10233e-05	7.8152e-05	7.39469e-05	6.72781e-09	6.75762e-05	2.30823e-09	6.6755e-05	6.91274e-05	6.18867e-05	6.59405e-06	8.95587e-05	6.23261e-05	7.34125e-05	2.44255e-06	9.50348e-05	2.77639e-05	7.10233e-05	7.90388e-05	7.39469e-05	6.49337e-09	7.25191e-05	2.34274e-09	6.67653e-05	6.8975e-05	6.1958e-05	2.23336e-05	3.19859e-07	6.42626e-05	7.34125e-05	1.03391e-06	9.51325e-05	3.3026e-05	7.10233e-05	7.9034e-05	7.39469e-05	6.48386e-09	7.24741e-05	2.33361e-09	6.67559e-05	6.89728e-05	6.19606e-05	5.89363e-05	6.64164e-05	6.42355e-05	7.34125e-05	1.04288e-06	0.000102343	3.65419e-05	7.10233e-05	7.90316e-05	7.39469e-05	1.30208e-06	7.24741e-05	2.33618e-09	6.67558e-05	6.89728e-05	6.19607e-05	7.34808e-05	3.55539e-07	6.4235e-05	3.5323e-05	1.04299e-06	9.79579e-05	3.80425e-05	7.10233e-05	6.40108e-05	7.39469e-05	6.02737e-05	7.24741e-05	2.33546e-09	6.67558e-05	6.89728e-05	6.19607e-05	7.42883e-05	1.11345e-06	6.4235e-05	6.95713e-05	1.04299e-06	9.83902e-05	3.87218e-05	7.10233e-05	6.35329e-05	7.39469e-05	7.79134e-05	7.24741e-05	5.67256e-07	6.67558e-05	6.89728e-05	6.02264e-05	7.42356e-05	6.80335e-05	6.77361e-05	6.95713e-05	1.04299e-06	9.84641e-05	3.90583e-05	7.10233e-05	6.35287e-05	7.39469e-05	8.13097e-05	7.24741e-05	1.79877e-07	6.67558e-05	6.89728e-05	5.71909e-05	6.87905e-05	2.86551e-05	6.77416e-05	6.95713e-05	2.68862e-07	9.84682e-05	3.92377e-05	7.10233e-05	6.35282e-05	7.39469e-05	8.13634e-05	7.24741e-05	0.000163955	6.67558e-05	6.89728e-05	5.71852e-05	6.82707e-05	2.85839e-05	6.77416e-05	6.95713e-05	4.15467e-07	9.84689e-05	3.93385e-05	7.10233e-05	6.35282e-05	7.39469e-05	8.13559e-05	7.24741e-05	9.96454e-05	6.67558e-05	6.89728e-05	5.71852e-05	4.04161e-05	3.34113e-05	6.77416e-05	6.95713e-05	4.06307e-07	9.84689e-05	3.93973e-05	7.10233e-05	6.35282e-05	7.39469e-05	6.77553e-05	7.24741e-05	9.151e-05	6.67558e-05	6.89728e-05	5.71852e-05	4.17397e-05	3.26383e-05	6.77416e-05	0.000100295	4.0628e-07	9.84689e-05	3.94324e-05	7.10233e-05	6.35282e-05	7.39469e-05	6.77387e-05	7.24741e-05	9.24412e-05	6.67558e-05	6.89728e-05	5.71852e-05	4.20389e-05	3.19831e-05	6.77416e-05	0.000100295	4.0628e-07	9.84689e-05	3.94538e-05	7.10233e-05	6.35282e-05	7.39469e-05	6.77387e-05	7.24741e-05	6.46168e-05	6.67558e-05	6.89728e-05	5.71852e-05	4.21177e-05	3.21074e-05	6.77416e-05	0.000100295	1.95477e-07	9.84689e-05	3.94668e-05	7.10233e-05	6.35282e-05	7.39469e-05	6.77387e-05	7.24741e-05	6.46307e-05	6.67558e-05	6.89728e-05	5.71852e-05	4.21357e-05	3.21723e-05	6.77416e-05	0.000100295	3.88201e-07	9.84689e-05	3.94749e-05	7.10233e-05	6.35282e-05	7.39469e-05	6.77387e-05	7.24741e-05	6.77757e-05	6.67558e-05	6.89728e-05	5.71852e-05	4.21397e-05	3.2145e-05	6.77416e-05	0.000100295	3.88144e-07	9.84689e-05	3.94798e-05	7.10233e-05	6.35282e-05	0	0	0	0	0	0	0	0	0	0	0	0	0	0	0	0	9.51579e-05	9.51579e-05	9.51579e-05	9.51579e-05	9.51579e-05	9.51579e-05	9.51579e-05	9.51579e-05	9.51579e-05	9.51579e-05	9.51579e-05	9.51579e-05	9.51579e-05	9.51579e-05	9.51579e-05	9.51579e-05	7.30732e-05	7.30732e-05	7.30732e-05	7.30732e-05	7.30732e-05	7.30732e-05	7.30732e-05	7.30732e-05	7.30732e-05	7.30732e-05	7.30732e-05	7.30732e-05	7.30732e-05	7.30732e-05	7.30732e-05	7.30732e-05	7.30686e-05	7.30686e-05	7.30686e-05	7.30686e-05	7.30686e-05	7.30686e-05	7.30686e-05	7.30686e-05	7.30686e-05	7.30686e-05	7.30686e-05	7.30686e-05	7.30686e-05	7.30686e-05	7.30686e-05	7.30686e-05	7.30009e-05	7.30009e-05	7.30009e-05	7.30009e-05	7.30009e-05	7.30009e-05	7.30009e-05	7.30009e-05	7.30009e-05	7.30009e-05	7.30009e-05	7.30009e-05	7.30009e-05	7.30009e-05	7.30009e-05	7.30009e-05	7.29853e-05	7.29853e-05	7.29853e-05	7.29853e-05	7.29853e-05	7.29853e-05	7.29853e-05	7.29853e-05	7.29853e-05	7.29853e-05	7.29853e-05	7.29853e-05	7.29853e-05	7.29853e-05	7.29853e-05	7.29853e-05	7.29853e-05	7.29853e-05	7.29853e-05	7.29853e-05	7.29853e-05	7.29853e-05	7.29853e-05	7.29853e-05	7.29853e-05	7.29853e-05	7.29853e-05	7.29853e-05	7.29853e-05	7.29853e-05	7.29853e-05	7.29853e-05	7.29853e-05	7.29853e-05	7.29853e-05	7.29853e-05	7.29853e-05	7.29853e-05	7.29853e-05	7.29853e-05	7.29853e-05	7.29853e-05	7.29853e-05	7.29853e-05	7.29853e-05	7.29853e-05	7.29853e-05	7.29853e-05	7.29853e-05	7.29853e-05	7.29853e-05	7.29853e-05	7.29853e-05	7.29853e-05	7.29853e-05	7.29853e-05	7.29853e-05	7.29853e-05	7.29853e-05	7.29853e-05	7.29853e-05	7.29853e-05	7.29853e-05	7.29853e-05	7.29853e-05	7.29853e-05	7.29853e-05	7.29853e-05	7.29853e-05	7.29853e-05	7.29853e-05	7.29853e-05	7.29853e-05	7.29853e-05	7.29853e-05	7.29853e-05	7.29853e-05	7.29853e-05	7.29853e-05	7.29853e-05	0.000132848	0.000132848	7.51217e-05	7.51217e-05	7.30312e-05	7.30312e-05	7.37681e-05	7.37681e-05	7.30193e-05	7.30193e-05	7.30207e-05	7.30207e-05	7.30192e-05	7.30192e-05	7.30192e-05	7.30192e-05	1.52394e-05	1.52394e-05	9.22453e-07	9.22453e-07	1.62165e-07	1.62165e-07	0.000562823	0.000562823	1.36362e-06	1.36362e-06	3.16284e-06	3.16284e-06	2.97056e-07	2.97056e-07	5.89117e-08	5.89117e-08	1.85993e-06	1.85993e-06	1.88909e-06	1.88909e-06	1.88081e-07	1.88081e-07	0.000628091	0.000628091	6.46415e-06	6.46415e-06	3.21867e-06	3.21867e-06	4.91189e-07	4.91189e-07	3.57998e-08	3.57998e-08	8.0241e-06	8.0241e-06	3.07406e-07	3.07406e-07	1.87477e-07	1.87477e-07	0.000629083	0.000629083	5.52743e-06	5.52743e-06	3.2203e-06	3.2203e-06	4.91252e-07	4.91252e-07	3.57994e-08	3.57994e-08	2.02037e-05	2.02037e-05	3.97523e-06	3.97523e-06	1.87493e-07	1.87493e-07	0.000629097	0.000629097	5.25086e-06	5.25086e-06	3.22034e-06	3.22034e-06	4.91252e-07	4.91252e-07	3.57994e-08	3.57994e-08	2.64082e-05	2.64082e-05	4.74129e-07	4.74129e-07	1.87493e-07	1.87493e-07	0.000629097	0.000629097	5.14697e-06	5.14697e-06	3.22034e-06	3.22034e-06	4.91252e-07	4.91252e-07	3.57994e-08	3.57994e-08	2.75182e-05	2.75182e-05	3.35291e-06	3.35291e-06	1.87493e-07	1.87493e-07	0.000629097	0.000629097	5.10475e-06	5.10475e-06	3.22034e-06	3.22034e-06	4.91252e-07	4.91252e-07	3.57994e-08	3.57994e-08	2.76556e-05	2.76556e-05	5.69973e-07	5.69973e-07	1.87493e-07	1.87493e-07	0.000629097	0.000629097	5.08704e-06	5.08704e-06	3.22034e-06	3.22034e-06	4.91252e-07	4.91252e-07	3.57994e-08	3.57994e-08	2.76717e-05	2.76717e-05	3.46223e-06	3.46223e-06	1.8765e-07	1.8765e-07	0.000629097	0.000629097	5.07952e-06	5.07952e-06	3.22034e-06	3.22034e-06	4.91252e-07	4.91252e-07	3.57994e-08	3.57994e-08	2.61703e-05	2.61703e-05	8.54618e-07	8.54618e-07	2.1475e-07	2.1475e-07	0.000626133	0.000626133	5.08058e-06	5.08058e-06	3.22227e-06	3.22227e-06	4.91682e-07	4.91682e-07	3.58325e-08	3.58325e-08	1.37814e-05	1.40343e-05	2.46384e-05	1.35439e-05	7.84118e-07	7.62172e-07	0.000579434	0.00105374	7.35517e-06	7.35396e-06	2.27983e-06	2.25668e-06	5.41904e-07	5.41893e-07	1.8854e-05	1.8854e-05	0.000163144	3.55852e-06	2.13479e-05	2.73907e-06	3.87146e-05	9.14621e-07	2.84497e-05	0.000558339	2.90837e-06	4.07804e-08	3.19863e-05	8.84679e-05	2.79924e-06	4.92808e-07	2.59692e-07	4.65448e-05	0.000124926	3.55039e-05	1.49855e-05	1.14302e-07	7.7113e-05	1.13213e-05	1.33565e-06	8.83838e-05	3.75169e-07	3.59506e-08	0.000601966	9.14468e-05	3.21796e-06	4.9233e-07	0.000331114	4.69487e-05	8.81348e-05	7.63102e-05	5.87176e-06	1.24545e-09	8.69099e-05	8.21208e-05	6.79987e-07	6.81425e-05	1.91065e-07	3.58888e-08	0.000632427	9.06311e-05	3.22523e-06	4.92327e-07	0.000314135	4.69977e-05	7.37333e-05	8.53e-05	3.50553e-07	1.61985e-09	8.62186e-05	8.31884e-05	3.22443e-07	4.36092e-05	2.14905e-07	3.58908e-08	0.00063262	9.06405e-05	3.2255e-06	4.92352e-07	0.000441282	4.70038e-05	8.09198e-05	8.91253e-05	2.42098e-05	3.20889e-08	7.54388e-05	1.69777e-05	4.45175e-07	0.000166179	2.54224e-06	4.96271e-07	0.000632469	0.000196785	1.68829e-05	1.55601e-06	9.78052e-05	4.69829e-05	6.7278e-05	4.59551e-05	0.00080691	3.39036e-08	6.19428e-05	8.43474e-06	4.50473e-07	2.81613e-05	1.87194e-07	4.91536e-07	0.000632511	9.766e-05	0.000179083	1.88908e-06	8.00751e-05	3.04643e-05	6.72258e-05	2.92014e-05	0.00108011	3.3928e-08	5.79371e-05	6.10311e-06	3.66557e-07	3.35976e-05	2.01314e-06	4.91536e-07	0.000632511	8.12839e-05	0.000170643	2.13717e-06	7.97824e-05	1.88379e-05	6.72196e-05	1.87994e-05	0.00108041	3.57082e-08	5.65682e-05	5.347e-06	3.87317e-07	0.000235687	1.86508e-07	4.91536e-07	0.000632511	8.05906e-05	6.71942e-05	2.57663e-06	7.97692e-05	1.91565e-05	6.72199e-05	1.13063e-05	0.00108041	2.07893e-07	5.57739e-05	5.10186e-06	3.79413e-07	0.000113646	2.01598e-06	4.91539e-07	0.000632481	8.13829e-07	0.00014724	3.52549e-06	7.97691e-05	2.65693e-05	7.23178e-05	6.53898e-06	0.000835804	0.000122179	8.4816e-05	4.51757e-05	1.88742e-07	3.96343e-05	1.86496e-07	7.96734e-07	0.000632314	4.9196e-07	9.6392e-05	9.51171e-05	7.97689e-05	2.35561e-05	7.12834e-05	4.53541e-06	0.000411915	9.77587e-06	8.38175e-05	8.17948e-05	4.94096e-07	1.14427e-05	1.40684e-08	9.75946e-07	0.000632378	4.9144e-07	7.31386e-05	8.51634e-05	7.48654e-05	2.26326e-05	7.12166e-05	3.89995e-06	0.000108189	0.000157635	8.37595e-05	8.19166e-05	0.000148126	3.28911e-06	1.66613e-08	2.49767e-06	0.000632378	4.9144e-07	7.30926e-05	8.41208e-05	7.46217e-05	2.35626e-05	7.12124e-05	2.90261e-06	9.74344e-05	7.65856e-05	8.37705e-05	8.20013e-05	0.00030851	2.74439e-06	1.65711e-08	5.0021e-05	0.000632378	4.9144e-07	8.72733e-05	8.40161e-05	7.4622e-05	0.000569484	7.12121e-05	1.08809e-06	9.73809e-05	4.92118e-05	8.3771e-05	8.20041e-05	0.000107718	2.96452e-05	1.3335e-05	7.26874e-05	0.000632361	4.91446e-07	8.94211e-05	8.40064e-05	7.46221e-05	9.52904e-05	7.12121e-05	3.3843e-07	9.73806e-05	1.77877e-07	8.39691e-05	8.19685e-05	7.34021e-05	2.45202e-06	9.14133e-05	2.21199e-05	0.000632356	4.91523e-07	8.96709e-05	8.40055e-05	7.46221e-05	8.13317e-05	7.12121e-05	2.89145e-07	0.000112047	1.65088e-07	7.43357e-05	7.49907e-05	7.60989e-05	3.17599e-05	9.15078e-05	7.04775e-05	0.000632373	4.91523e-07	9.5649e-05	4.39168e-05	7.46221e-05	8.20603e-05	7.12121e-05	2.85194e-07	0.000116898	1.69049e-07	7.43888e-05	7.48078e-05	7.61786e-05	5.68948e-05	7.97581e-06	7.0759e-05	0.000632373	4.91543e-07	9.57614e-05	4.27582e-05	7.46221e-05	8.20583e-05	7.12121e-05	2.85065e-07	0.000116878	1.67982e-07	7.43794e-05	7.48024e-05	7.61818e-05	8.0513e-05	6.57925e-05	7.07175e-05	0.000632373	4.98208e-07	9.57568e-05	4.19242e-05	7.46221e-05	8.20579e-05	7.12121e-05	2.68733e-06	0.000116879	1.68281e-07	7.43795e-05	7.48023e-05	7.6182e-05	9.46847e-05	8.20872e-06	7.0717e-05	0.00063239	4.98288e-07	9.38246e-05	4.10074e-05	7.46221e-05	7.04734e-05	7.12121e-05	4.95807e-05	0.000116879	1.68345e-07	7.43795e-05	7.48023e-05	7.6182e-05	9.82866e-05	2.89777e-07	7.0717e-05	0.000632414	4.98289e-07	9.21489e-05	4.03315e-05	7.46221e-05	7.01278e-05	7.12121e-05	8.50532e-05	0.000116879	8.71578e-07	7.43795e-05	7.48023e-05	7.61362e-05	9.89415e-05	7.75054e-05	7.30693e-05	0.000632414	4.98289e-07	9.2454e-05	3.98826e-05	7.46221e-05	7.01242e-05	7.12121e-05	8.72658e-05	0.000116879	1.22522e-06	7.43795e-05	7.48023e-05	7.3031e-05	8.82988e-05	4.49847e-05	7.30741e-05	0.000632414	4.98289e-07	9.24218e-05	3.95948e-05	7.46221e-05	7.01237e-05	7.12121e-05	8.71859e-05	0.000116879	0.000176398	7.43795e-05	7.48023e-05	7.30251e-05	0.000107616	3.743e-05	7.30741e-05	0.000632414	5.02064e-07	9.24276e-05	3.94127e-05	7.46221e-05	7.01238e-05	7.12121e-05	8.47217e-05	0.000116879	0.000100275	7.43795e-05	7.48023e-05	7.30251e-05	6.99328e-05	4.32325e-05	7.30741e-05	0.000632414	4.89846e-07	9.24269e-05	3.92984e-05	7.46221e-05	7.01238e-05	7.12121e-05	7.10262e-05	0.000116879	9.26064e-05	7.43795e-05	7.48023e-05	7.30251e-05	7.18653e-05	4.34803e-05	7.30741e-05	0.000632406	4.89831e-07	9.24269e-05	3.92268e-05	7.46221e-05	7.01238e-05	7.12121e-05	7.10108e-05	0.000116879	9.34791e-05	7.43795e-05	7.48023e-05	7.30251e-05	7.22202e-05	4.25522e-05	7.30741e-05	0.000632405	4.8983e-07	9.24269e-05	3.9182e-05	7.46221e-05	7.01238e-05	7.12121e-05	7.10108e-05	0.000116879	7.09793e-05	7.43795e-05	7.48023e-05	7.30251e-05	7.23213e-05	4.25577e-05	7.30741e-05	0.000632405	4.8983e-07	9.24269e-05	3.91541e-05	7.46221e-05	7.01238e-05	7.12121e-05	7.10108e-05	0.000116879	7.10303e-05	7.43795e-05	7.48023e-05	7.30251e-05	7.23433e-05	4.26656e-05	7.30741e-05	0.000632405	4.91512e-07	9.24269e-05	3.91366e-05	7.46221e-05	7.01238e-05	7.12121e-05	7.10108e-05	0.000116879	7.30617e-05	7.43795e-05	7.48023e-05	7.30251e-05	7.23483e-05	4.26491e-05	7.30741e-05	0.000632405	4.91482e-07	9.24269e-05	3.91257e-05	7.46221e-05	7.01238e-05	0	0	0	0	0	0	0	0	0	0	0	0	0	0	0	0	9.51579e-05	9.51579e-05	9.51579e-05	9.51579e-05	9.51579e-05	9.51579e-05	9.51579e-05	9.51579e-05	9.51579e-05	9.51579e-05	9.51579e-05	9.51579e-05	9.51579e-05	9.51579e-05	9.51579e-05	9.51579e-05	0.000154524	0.000154524	0.000154524	0.000154524	0.000154524	0.000154524	0.000154524	0.000154524	0.000154524	0.000154524	0.000154524	0.000154524	0.000154524	0.000154524	0.000154524	0.000154524	0.000154542	0.000154542	0.000154542	0.000154542	0.000154542	0.000154542	0.000154542	0.000154542	0.000154542	0.000154542	0.000154542	0.000154542	0.000154542	0.000154542	0.000154542	0.000154542	0.000153088	0.000153088	0.000153088	0.000153088	0.000153088	0.000153088	0.000153088	0.000153088	0.000153088	0.000153088	0.000153088	0.000153088	0.000153088	0.000153088	0.000153088	0.000153088	0.00015317	0.00015317	0.00015317	0.00015317	0.00015317	0.00015317	0.00015317	0.00015317	0.00015317	0.00015317	0.00015317	0.00015317	0.00015317	0.00015317	0.00015317	0.00015317	0.00015317	0.00015317	0.00015317	0.00015317	0.00015317	0.00015317	0.00015317	0.00015317	0.00015317	0.00015317	0.00015317	0.00015317	0.00015317	0.00015317	0.00015317	0.00015317	0.00015317	0.00015317	0.00015317	0.00015317	0.00015317	0.00015317	0.00015317	0.00015317	0.00015317	0.00015317	0.00015317	0.00015317	0.00015317	0.00015317	0.00015317	0.00015317	0.00015317	0.00015317	0.00015317	0.00015317	0.00015317	0.00015317	0.00015317	0.00015317	0.00015317	0.00015317	0.00015317	0.00015317	0.00015317	0.00015317	0.00015317	0.00015317	0.00015317	0.00015317	0.00015317	0.00015317	0.00015317	0.00015317	0.00015317	0.00015317	0.00015317	0.00015317	0.00015317	0.00015317	0.00015317	0.00015317	0.00015317	0.00015317	0.00127094	0.00127094	0.000170333	0.000170333	0.000153988	0.000153988	0.000170333	0.000170333	0.0001539	0.0001539	0.000153988	0.000153988	0.0001539	0.0001539	0.000153896	0.000153896	0.552364	0.552364	0.14142	0.14142	0.705424	0.705424	0.00134328	0.00134328	0.0645339	0.0645339	0.16091	0.16091	0.0405258	0.0405258	0.32481	0.32481	0.984598	0.984598	0.0847907	0.0847907	0.673867	0.673867	0.00113535	0.00113535	0.00487003	0.00487003	0.16703	0.16703	0.0181286	0.0181286	0.468906	0.468906	0.93682	0.93682	0.537755	0.537755	0.674574	0.674574	0.00113356	0.00113356	0.00565623	0.00565623	0.166911	0.166911	0.0181359	0.0181359	0.46891	0.46891	0.854691	0.854691	0.118086	0.118086	0.674556	0.674556	0.00113353	0.00113353	0.00595274	0.00595274	0.166908	0.166908	0.0181359	0.0181359	0.46891	0.46891	0.818124	0.818124	0.508889	0.508889	0.674556	0.674556	0.00113353	0.00113353	0.00607233	0.00607233	0.166908	0.166908	0.0181359	0.0181359	0.46891	0.46891	0.811911	0.811911	0.144657	0.144657	0.674556	0.674556	0.00113353	0.00113353	0.00612231	0.00612231	0.166908	0.166908	0.0181359	0.0181359	0.46891	0.46891	0.811148	0.811148	0.519348	0.519348	0.674556	0.674556	0.00113353	0.00113353	0.00614352	0.00614352	0.166908	0.166908	0.0181359	0.0181359	0.46891	0.46891	0.811059	0.811059	0.189627	0.189627	0.676425	0.676425	0.00113353	0.00113353	0.00615257	0.00615257	0.166908	0.166908	0.0181359	0.0181359	0.46891	0.46891	0.755636	0.755636	0.661851	0.661851	0.629252	0.629252	0.00108119	0.00108119	0.00620883	0.00620883	0.167437	0.167437	0.0182883	0.0182883	0.471243	0.471243	0.228342	0.228342	0.8084	0.338026	0.138512	0.126842	0.000907725	0.00745114	0.00431127	0.00430869	0.247987	0.229551	0.0168759	0.016866	0.118239	0.118239	0.00705272	0.0198612	0.84034	0.0531567	0.000644886	0.0490478	0.0223138	0.00499171	0.00853516	0.431951	0.0277544	0.00012297	0.19682	0.0182357	0.8934	0.0457091	0.000113415	0.000309394	0.882394	0.76283	0.000177697	0.000803956	0.0624096	0.00350282	0.331852	0.46996	0.00121742	0.00011481	0.168315	0.0182531	0.00264579	0.0451539	8.40964e-05	9.97765e-05	0.950423	0.996645	0.000185352	0.000112166	0.0287089	0.00686606	0.671273	0.470684	0.0011326	0.000116378	0.167847	0.0182532	0.00152158	0.0450873	3.78308e-05	9.16873e-05	0.996247	0.992205	0.000196076	0.000116684	0.0323835	0.005511	0.63068	0.470914	0.00113762	0.000116917	0.167963	0.0182689	0.000742003	0.045079	3.79859e-05	0.00010661	0.242168	0.461352	0.000177748	0.00120627	0.0172875	0.00877475	0.0425434	0.0184459	0.00113515	0.000238513	0.0371983	0.00606451	9.85242e-05	0.0448769	5.23949e-05	0.000241138	0.00944887	0.428575	0.000284379	0.00327906	0.0504946	0.0532419	0.676018	0.018214	0.00113525	0.000102261	0.00282151	0.00482732	0.000132603	0.0243002	5.24701e-05	0.000419554	0.00706793	0.428222	0.000332279	0.00505169	0.0283894	0.326422	0.0538734	0.018214	0.00113525	0.000131834	0.000219292	0.0042623	0.000133267	0.0146351	5.24758e-05	0.000721999	0.00706756	0.473389	0.000350599	0.00581762	0.0301969	0.015591	0.676805	0.018214	0.00113525	0.000132995	0.000186609	0.00353733	0.000133298	0.035714	5.24756e-05	0.00135147	0.00706756	0.876525	0.000352493	0.0061368	0.038212	0.0156118	0.0538076	0.0182148	0.00113366	0.0111291	0.000300903	0.00258796	0.000133298	0.026647	8.0654e-05	0.00268477	0.00282579	0.0129703	0.000149257	0.00020287	0.327584	0.0542819	0.676643	0.0121795	0.00113096	0.018172	0.000108196	9.52013e-05	0.000133293	0.0211912	8.46492e-05	0.00448865	0.00122659	0.0600042	0.00015187	0.000129792	0.82373	0.454873	0.891279	0.00932512	0.00113117	0.0181915	0.000154006	0.000111329	0.000150916	0.0232191	8.47662e-05	0.00628163	0.000394476	0.000724372	0.000152209	0.000131202	0.00657715	0.848292	0.868705	0.003683	0.00113117	0.0181915	0.000154016	0.000113236	0.000151361	0.0241244	8.47742e-05	0.0120134	0.000427995	0.000172551	0.000152197	0.000130996	0.000896106	0.991301	0.869677	0.000196886	0.00113117	0.0181915	0.000115717	0.000113428	0.000151357	0.00091503	8.47746e-05	0.0799312	0.000428198	0.000281327	0.000152195	0.000130992	0.000196842	0.785601	0.00128785	0.000154685	0.0011303	0.0181993	0.000111715	0.000113445	0.000151356	9.54105e-05	8.47747e-05	0.446204	0.000428199	0.686165	0.000153322	0.000130644	0.000156367	0.990981	0.000109274	0.000983255	0.00113116	0.0181957	0.00011122	0.000113444	0.000151356	0.000131226	8.47747e-05	0.511015	0.000703707	0.703853	0.000181818	0.000141361	0.000155225	0.714297	0.000112737	0.00016958	0.00113107	0.0181957	9.59984e-05	0.00025253	0.000151356	0.000129328	8.47747e-05	0.517876	0.000676443	0.698896	0.000182246	0.000141251	0.000155264	0.0545148	0.00358085	0.000159941	0.00113107	0.0182165	9.61448e-05	0.000245316	0.000151356	0.000129338	8.47747e-05	0.551703	0.000677148	0.700235	0.000182293	0.000141255	0.000155266	0.000220363	0.000158855	0.00016003	0.00113107	0.0179783	9.61239e-05	0.000242273	0.000151356	0.000129334	8.47747e-05	0.044408	0.000677153	0.69986	0.000182294	0.000141254	0.000155266	0.000115983	0.00339492	0.000160028	0.00113194	0.0179756	0.000130618	0.000243889	0.000151356	0.000155256	8.47747e-05	0.000202311	0.000677153	0.701081	0.000182295	0.000141254	0.000155266	0.000114959	0.049256	0.000160028	0.00113236	0.0179755	0.000126332	0.000245978	0.000151356	0.00015599	8.47747e-05	0.000149105	0.000677153	0.115161	0.000182295	0.000141254	0.00015369	0.000130084	0.000128839	0.000154649	0.00113236	0.0179755	0.000126834	0.000247621	0.000151356	0.000156007	8.47747e-05	0.000143314	0.000677153	0.11812	0.000182295	0.000141254	0.000154515	0.000128428	0.000282364	0.00015464	0.00113236	0.0179762	0.000126744	0.000248762	0.000151356	0.000156008	8.47747e-05	0.000143135	0.000677153	0.000227698	0.000182295	0.000141254	0.000154529	0.000369158	0.000322487	0.00015464	0.00113236	0.0178312	0.000126755	0.000249515	0.000151356	0.000156008	8.47747e-05	0.000120887	0.000677153	0.000102574	0.000182295	0.000141254	0.000154529	0.000879858	0.000268527	0.00015464	0.00113236	0.0182984	0.000126754	0.000249999	0.000151356	0.000156008	8.47747e-05	0.000139632	0.000677153	0.000121437	0.000182295	0.000141254	0.000154529	0.000886301	0.000269573	0.00015464	0.00113193	0.0182992	0.000126754	0.000250307	0.000151356	0.000156008	8.47747e-05	0.000139661	0.000677153	0.000119182	0.000182295	0.000141254	0.000154529	0.000887824	0.000276249	0.00015464	0.00113193	0.0182992	0.000126754	0.000250501	0.000151356	0.000156008	8.47747e-05	0.000139661	0.000677153	0.00015855	0.000182295	0.000141254	0.000154529	0.000888157	0.000275705	0.00015464	0.00113193	0.0182992	0.000126754	0.000250623	0.000151356	0.000156008	8.47747e-05	0.000139661	0.000677153	0.000158746	0.000182295	0.000141254	0.000154529	0.000888146	0.000274914	0.00015464	0.00113193	0.0182071	0.000126754	0.0002507	0.000151356	0.000156008	8.47747e-05	0.000139661	0.000677153	0.000154483	0.000182295	0.000141254	0.000154529	0.000888156	0.000275088	0.00015464	0.00113193	0.0182087	0.000126754	0.000250747	0.000151356	0.000156008	0	0	0	0	0	0	0	0	0	0	0	0	0	0	0	0	9.51579e-05	9.51579e-05	9.51579e-05	9.51579e-05	9.51579e-05	9.51579e-05	9.51579e-05	9.51579e-05	9.51579e-05	9.51579e-05	9.51579e-05	9.51579e-05	9.51579e-05	9.51579e-05	9.51579e-05	9.51579e-05	0.000103136	0.000103136	0.000103136	0.000103136	0.000103136	0.000103136	0.000103136	0.000103136	0.000103136	0.000103136	0.000103136	0.000103136	0.000103136	0.000103136	0.000103136	0.000103136	0.000103136	0.000103136	0.000103136	0.000103136	0.000103136	0.000103136	0.000103136	0.000103136	0.000103136	0.000103136	0.000103136	0.000103136	0.000103136	0.000103136	0.000103136	0.000103136	9.74433e-05	9.74433e-05	9.74433e-05	9.74433e-05	9.74433e-05	9.74433e-05	9.74433e-05	9.74433e-05	9.74433e-05	9.74433e-05	9.74433e-05	9.74433e-05	9.74433e-05	9.74433e-05	9.74433e-05	9.74433e-05	9.74792e-05	9.74792e-05	9.74792e-05	9.74792e-05	9.74792e-05	9.74792e-05	9.74792e-05	9.74792e-05	9.74792e-05	9.74792e-05	9.74792e-05	9.74792e-05	9.74792e-05	9.74792e-05	9.74792e-05	9.74792e-05	9.74792e-05	9.74792e-05	9.74792e-05	9.74792e-05	9.74792e-05	9.74792e-05	9.74792e-05	9.74792e-05	9.74792e-05	9.74792e-05	9.74792e-05	9.74792e-05	9.74792e-05	9.74792e-05	9.74792e-05	9.74792e-05	9.74792e-05	9.74792e-05	9.74792e-05	9.74792e-05	9.74792e-05	9.74792e-05	9.74792e-05	9.74792e-05	9.74792e-05	9.74792e-05	9.74792e-05	9.74792e-05	9.74792e-05	9.74792e-05	9.74792e-05	9.74792e-05	9.74792e-05	9.74792e-05	9.74792e-05	9.74792e-05	9.74792e-05	9.74792e-05	9.74792e-05	9.74792e-05	9.74792e-05	9.74792e-05	9.74792e-05	9.74792e-05	9.74792e-05	9.74792e-05	9.74792e-05	9.74792e-05	9.74792e-05	9.74792e-05	9.74792e-05	9.74792e-05	9.74792e-05	9.74792e-05	9.74792e-05	9.74792e-05	9.74792e-05	9.74792e-05	9.74792e-05	9.74792e-05	9.74792e-05	9.74792e-05	9.74792e-05	9.74792e-05	0.00886089	0.00886089	0.000124639	0.000124639	0.000100417	0.000100417	0.000182453	0.000182453	0.000100303	0.000100303	0.000101315	0.000101315	0.000100333	0.000100333	0.000100286	0.000100286	0.336062	0.336062	0.0893015	0.0893015	0.391657	0.391657	4.35168e-05	4.35168e-05	0.0349286	0.0349286	2.26245e-07	2.26245e-07	2.24862e-06	2.24862e-06	4.29884e-05	4.29884e-05	0.025979	0.025979	0.0318387	0.0318387	0.423212	0.423212	3.69605e-05	3.69605e-05	0.00428813	0.00428813	2.21966e-07	2.21966e-07	9.89114e-07	9.89114e-07	4.77675e-05	4.77675e-05	0.0853013	0.0853013	0.317817	0.317817	0.422535	0.422535	3.70106e-05	3.70106e-05	0.0036702	0.0036702	2.21808e-07	2.21808e-07	9.8905e-07	9.8905e-07	4.77683e-05	4.77683e-05	0.171266	0.171266	0.0155365	0.0155365	0.422553	0.422553	3.70113e-05	3.70113e-05	0.00351169	0.00351169	2.21804e-07	2.21804e-07	9.8905e-07	9.8905e-07	4.77683e-05	4.77683e-05	0.206527	0.206527	0.218529	0.218529	0.422553	0.422553	3.70113e-05	3.70113e-05	0.0034519	0.0034519	2.21804e-07	2.21804e-07	9.8905e-07	9.8905e-07	4.77683e-05	4.77683e-05	0.212409	0.212409	0.0198172	0.0198172	0.422553	0.422553	3.70113e-05	3.70113e-05	0.00342755	0.00342755	2.21804e-07	2.21804e-07	9.8905e-07	9.8905e-07	4.77683e-05	4.77683e-05	0.21313	0.21313	0.187166	0.187166	0.422553	0.422553	3.70113e-05	3.70113e-05	0.00341733	0.00341733	2.21804e-07	2.21804e-07	9.8905e-07	9.8905e-07	4.77683e-05	4.77683e-05	0.213214	0.213214	0.0207063	0.0207063	0.435075	0.435075	3.70113e-05	3.70113e-05	0.00341299	0.00341299	2.21804e-07	2.21804e-07	9.8905e-07	9.8905e-07	4.77683e-05	4.77683e-05	0.079738	0.079738	0.128397	0.128397	0.379199	0.379199	2.79557e-05	2.79557e-05	0.00358943	0.00358943	2.21804e-07	2.21804e-07	1.03698e-06	1.03698e-06	5.05121e-05	5.05121e-05	0.00224244	0.00153288	0.243535	0.00360339	0.00660005	0.0053181	1.63189e-05	0.0014378	0.0042361	0.00423061	8.06961e-07	4.4372e-07	1.19548e-06	1.18335e-06	0.000671372	0.000671171	7.43991e-05	0.00376868	0.158623	0.0107884	0.000374189	7.35e-07	1.54681e-06	0.00196118	0.000299274	4.88901e-05	9.17763e-06	7.58971e-05	2.85369e-07	1.03852e-06	9.98071e-06	0.00101378	4.17254e-05	0.000142781	0.122094	0.293414	0.00011739	1.54051e-05	3.41446e-07	0.00336545	0.0383866	5.00381e-05	3.98726e-05	8.66197e-05	2.33229e-07	1.03765e-06	5.23687e-05	0.00100082	5.4787e-05	3.87028e-05	0.0583969	0.00837772	0.000128021	9.0496e-05	5.93586e-07	0.0188597	0.432297	5.01737e-05	3.71735e-05	8.59372e-05	2.32427e-07	1.03765e-06	1.62878e-05	0.000999276	2.66498e-06	3.71156e-05	0.00449137	0.00243906	0.000126484	9.691e-05	6.05219e-07	0.00324669	0.384283	5.04438e-05	3.85494e-05	9.04678e-05	2.34407e-07	1.04653e-06	2.86652e-05	0.000999087	4.60587e-06	6.53334e-05	5.07736e-05	3.86068e-05	0.000130323	0.00119851	4.14424e-07	0.00530956	0.0157611	1.01188e-06	3.85443e-05	5.44054e-05	9.94791e-07	3.32888e-06	9.3168e-05	0.000971575	4.80708e-06	9.86287e-05	0.00104217	3.55207e-05	0.000195161	0.0028838	5.14283e-07	0.0230398	0.428983	1.01937e-06	3.85422e-05	9.46421e-05	8.64113e-06	3.3638e-06	0.000100579	0.00130202	4.82822e-06	0.000116676	0.00134033	3.54636e-05	0.000214076	0.00376375	5.61883e-07	0.0399315	0.0138722	1.01937e-06	3.85422e-05	9.77608e-05	5.62585e-05	3.71356e-06	0.000101195	0.00185556	4.82776e-06	0.000133325	0.00134043	5.24218e-05	0.000222159	0.00352117	5.37649e-07	0.00422593	0.428106	1.01937e-06	3.85422e-05	9.63431e-05	5.63414e-05	4.3644e-06	0.000101195	0.00110191	4.82773e-06	0.000151986	0.00134043	1.46738e-05	0.000220171	0.00345406	1.53494e-06	0.00817367	0.0138972	1.01965e-06	3.76445e-05	1.58064e-06	4.3843e-05	5.73509e-06	0.000101195	0.00140186	2.19369e-05	0.000179655	0.000181258	0.000300131	0.000116195	5.17831e-05	1.63059e-05	0.0285528	0.427246	1.47348e-06	3.69696e-05	1.00049e-06	9.44146e-05	9.51622e-05	0.000101153	0.00156319	2.19368e-05	0.00023928	0.000311839	7.8901e-07	0.000117847	9.64484e-05	2.57572e-05	0.00126115	0.000195438	1.88972e-06	3.6967e-05	9.99734e-07	0.000103133	0.000108392	9.89634e-05	0.00150587	2.19501e-05	0.000391502	0.000824285	0.000102749	0.000117901	9.73802e-05	4.60847e-05	0.0950958	0.000187794	4.3115e-06	3.6967e-05	9.99734e-07	0.000103604	0.000109736	9.94313e-05	0.0014795	2.19508e-05	0.000989094	0.000889323	0.000125327	0.000117898	9.73513e-05	3.54707e-05	0.851126	0.000188812	6.49434e-05	3.6967e-05	9.99734e-07	0.000100151	0.000109859	9.94404e-05	2.25899e-05	2.19508e-05	0.0117684	0.000889697	0.000210678	0.000117898	9.73511e-05	0.000121734	0.152678	0.000141021	0.000102883	3.64969e-05	1.00714e-06	9.77285e-05	0.00010987	9.94403e-05	9.51224e-05	2.19508e-05	0.176565	0.000889699	0.414621	0.000119295	9.64207e-05	0.000112522	0.643204	9.46111e-05	0.000725687	3.69312e-05	1.00704e-06	9.78925e-05	0.000109823	9.94403e-05	9.82914e-05	2.19508e-05	0.2177	0.00256102	0.397088	0.000126933	0.000101163	0.000114242	0.0390771	9.37937e-05	0.00011394	3.69295e-05	1.00704e-06	9.58921e-05	0.000131491	9.94403e-05	9.81959e-05	2.19508e-05	0.22146	0.00245076	0.402319	0.000127086	0.000100936	0.000114266	1.64993e-05	0.00315644	0.000110461	3.69295e-05	1.02657e-06	9.58035e-05	9.80199e-05	9.94403e-05	9.81837e-05	2.19508e-05	0.378944	0.00244946	0.400891	0.00012708	0.000100926	0.000114267	3.57056e-06	0.00011014	0.000110253	3.69295e-05	1.03899e-06	9.55521e-05	8.22271e-05	9.94403e-05	9.81412e-05	2.19508e-05	0.0164918	0.0024494	0.40129	0.00012708	0.000100926	0.000114267	2.02356e-06	0.00286895	0.000110254	3.74053e-05	1.03914e-06	8.47456e-05	7.47476e-05	9.94403e-05	0.000107659	2.19508e-05	8.72203e-05	0.0024494	0.405803	0.00012708	0.000100926	0.000114267	2.0661e-06	3.70971e-06	0.00011025	3.76443e-05	1.03914e-06	8.37662e-05	7.07989e-05	9.94403e-05	0.00010799	2.19508e-05	0.000148987	0.0024494	0.00619408	0.00012708	0.000100926	0.000103239	4.08505e-06	0.000117913	0.000103209	3.76443e-05	1.03914e-06	8.38357e-05	6.85676e-05	9.94403e-05	0.000107987	2.19508e-05	0.000149066	0.0024494	0.0462737	0.00012708	0.000100926	0.000102207	4.28169e-06	0.000172666	0.0001032	3.76443e-05	1.04035e-06	8.3824e-05	6.7256e-05	9.94403e-05	0.000107988	2.19508e-05	0.000149022	0.0024494	5.96518e-05	0.00012708	0.000100926	0.000102209	0.000106949	0.000124563	0.0001032	3.76443e-05	1.03667e-06	8.38258e-05	6.64671e-05	9.94403e-05	0.000107988	2.19508e-05	8.1902e-05	0.0024494	9.21758e-05	0.00012708	0.000100926	0.000102209	0.000208449	0.000118993	0.0001032	3.76443e-05	1.0233e-06	8.38257e-05	6.59857e-05	9.94403e-05	0.000107988	2.19508e-05	8.29395e-05	0.0024494	9.56784e-05	0.00012708	0.000100926	0.000102209	0.000198028	0.000124515	0.0001032	3.74042e-05	1.02333e-06	8.38257e-05	6.56896e-05	9.94403e-05	0.000107988	2.19508e-05	8.2944e-05	0.0024494	9.43837e-05	0.00012708	0.000100926	0.000102209	0.000195264	0.000124204	0.0001032	3.74043e-05	1.02334e-06	8.38257e-05	6.55065e-05	9.94403e-05	0.000107988	2.19508e-05	8.2944e-05	0.0024494	0.000109966	0.00012708	0.000100926	0.000102209	0.000194699	0.000123302	0.0001032	3.74043e-05	1.02338e-06	8.38257e-05	6.53929e-05	9.94403e-05	0.000107988	2.19508e-05	8.2944e-05	0.0024494	0.000109353	0.00012708	0.000100926	0.000102209	0.000194547	0.000123361	0.0001032	3.74043e-05	1.01732e-06	8.38257e-05	6.53223e-05	9.94403e-05	0.000107988	2.19508e-05	8.2944e-05	0.0024494	0.000102915	0.00012708	0.000100926	0.000102209	0.000194518	0.000123454	0.0001032	3.74043e-05	1.01741e-06	8.38257e-05	6.52784e-05	9.94403e-05	0.000107988	0	0	0	0	0	0	0	0	0	0	0	0	0	0	0	0	9.51579e-05	9.51579e-05	9.51579e-05	9.51579e-05	9.51579e-05	9.51579e-05	9.51579e-05	9.51579e-05	9.51579e-05	9.51579e-05	9.51579e-05	9.51579e-05	9.51579e-05	9.51579e-05	9.51579e-05	9.51579e-05	9.7414e-05	9.7414e-05	9.7414e-05	9.7414e-05	9.7414e-05	9.7414e-05	9.7414e-05	9.7414e-05	9.7414e-05	9.7414e-05	9.7414e-05	9.7414e-05	9.7414e-05	9.7414e-05	9.7414e-05	9.7414e-05	9.74241e-05	9.74241e-05	9.74241e-05	9.74241e-05	9.74241e-05	9.74241e-05	9.74241e-05	9.74241e-05	9.74241e-05	9.74241e-05	9.74241e-05	9.74241e-05	9.74241e-05	9.74241e-05	9.74241e-05	9.74241e-05	7.95271e-05	7.95271e-05	7.95271e-05	7.95271e-05	7.95271e-05	7.95271e-05	7.95271e-05	7.95271e-05	7.95271e-05	7.95271e-05	7.95271e-05	7.95271e-05	7.95271e-05	7.95271e-05	7.95271e-05	7.95271e-05	7.95274e-05	7.95274e-05	7.95274e-05	7.95274e-05	7.95274e-05	7.95274e-05	7.95274e-05	7.95274e-05	7.95274e-05	7.95274e-05	7.95274e-05	7.95274e-05	7.95274e-05	7.95274e-05	7.95274e-05	7.95274e-05	7.95274e-05	7.95274e-05	7.95274e-05	7.95274e-05	7.95274e-05	7.95274e-05	7.95274e-05	7.95274e-05	7.95274e-05	7.95274e-05	7.95274e-05	7.95274e-05	7.95274e-05	7.95274e-05	7.95274e-05	7.95274e-05	7.95274e-05	7.95274e-05	7.95274e-05	7.95274e-05	7.95274e-05	7.95274e-05	7.95274e-05	7.95274e-05	7.95274e-05	7.95274e-05	7.95274e-05	7.95274e-05	7.95274e-05	7.95274e-05	7.95274e-05	7.95274e-05	7.95274e-05	7.95274e-05	7.95274e-05	7.95274e-05	7.95274e-05	7.95274e-05	7.95274e-05	7.95274e-05	7.95274e-05	7.95274e-05	7.95274e-05	7.95274e-05	7.95274e-05	7.95274e-05	7.95274e-05	7.95274e-05	7.95274e-05	7.95274e-05	7.95274e-05	7.95274e-05	7.95274e-05	7.95274e-05	7.95274e-05	7.95274e-05	7.95274e-05	7.95274e-05	7.95274e-05	7.95274e-05	7.95274e-05	7.95274e-05	7.95274e-05	7.95274e-05	0.0274675	0.0274675	0.000116478	0.000116478	8.81711e-05	8.81711e-05	0.000727274	0.000727274	8.80753e-05	8.80753e-05	9.74246e-05	9.74246e-05	8.84394e-05	8.84394e-05	8.80246e-05	8.80246e-05	0.574102	0.574102	2.64913e-05	2.64913e-05	8.14356e-05	8.14356e-05	0.00141667	0.00141667	1.28741e-05	1.28741e-05	0.000238551	0.000238551	5.62968e-05	5.62968e-05	4.09082e-06	4.09082e-06	0.68295	0.68295	0.00246273	0.00246273	8.07464e-05	8.07464e-05	0.00127445	0.00127445	2.17202e-06	2.17202e-06	0.000241775	0.000241775	0.000121723	0.000121723	3.01634e-06	3.01634e-06	0.670512	0.670512	0.00020266	0.00020266	8.07633e-05	8.07633e-05	0.00127432	0.00127432	2.17474e-06	2.17474e-06	0.000241653	0.000241653	0.000121789	0.000121789	3.01629e-06	3.01629e-06	0.657018	0.657018	0.00388708	0.00388708	8.07628e-05	8.07628e-05	0.00127432	0.00127432	2.182e-06	2.182e-06	0.00024165	0.00024165	0.000121789	0.000121789	3.01629e-06	3.01629e-06	0.653051	0.653051	0.000296106	0.000296106	8.07629e-05	8.07629e-05	0.00127432	0.00127432	2.18484e-06	2.18484e-06	0.00024165	0.00024165	0.000121789	0.000121789	3.01629e-06	3.01629e-06	0.652449	0.652449	0.00308184	0.00308184	8.07629e-05	8.07629e-05	0.00127432	0.00127432	2.18601e-06	2.18601e-06	0.00024165	0.00024165	0.000121789	0.000121789	3.01629e-06	3.01629e-06	0.652377	0.652377	0.000342963	0.000342963	8.07629e-05	8.07629e-05	0.00127432	0.00127432	2.18651e-06	2.18651e-06	0.00024165	0.00024165	0.000121789	0.000121789	3.01629e-06	3.01629e-06	0.652369	0.652369	0.00277765	0.00277765	9.69392e-05	9.69392e-05	0.00127432	0.00127432	2.18672e-06	2.18672e-06	0.00024165	0.00024165	0.000121789	0.000121789	3.01629e-06	3.01629e-06	0.151835	0.151835	0.00029405	0.00029405	0.000115815	0.000115815	0.00047195	0.00047195	2.62486e-06	2.62486e-06	0.000211267	0.000211267	0.000140962	0.000140962	3.67432e-06	3.67432e-06	0.00432201	0.000694301	0.513902	0.00328984	0.00503279	0.00381011	6.19459e-05	0.0176406	2.84507e-06	2.84035e-06	0.000883848	0.000107494	0.000151776	0.000137133	6.77531e-06	6.74741e-06	0.000442622	0.000297191	0.60211	0.0026667	0.00035354	0.000148752	8.78392e-05	0.0158567	5.37097e-05	3.9197e-06	0.000646357	7.82331e-05	0.000232341	0.00014022	7.44118e-06	4.80854e-06	7.50126e-05	3.11627e-06	0.607701	6.61538e-05	0.00014851	0.00011545	6.96925e-05	0.0130833	0.000693243	3.63652e-06	0.0010408	7.61855e-05	0.000276227	0.000140228	9.4152e-05	4.86779e-06	7.04789e-05	1.18608e-05	0.622165	8.87765e-05	0.00013836	9.84663e-05	5.32133e-05	0.0298989	9.8475e-05	3.62703e-06	0.00111366	7.62033e-05	0.000277144	0.000140228	0.000190785	4.87496e-06	1.14228e-07	1.0778e-05	0.635009	4.52795e-05	0.000125076	8.95027e-05	1.35746e-06	0.000864834	0.000120754	3.69721e-06	0.00127369	0.000100875	0.000290585	0.000147024	0.000177653	4.87586e-06	3.56013e-07	3.51803e-05	0.0474557	2.56194e-06	0.000133034	8.23756e-06	3.53832e-06	0.00258929	0.00353356	0.000135705	0.00136231	0.000133964	0.000236118	0.000112485	9.6613e-05	4.41782e-06	3.65239e-07	2.31847e-05	0.0381199	2.38372e-06	0.000167676	3.39098e-06	6.03911e-06	0.0058377	9.03681e-05	0.000135342	0.00136234	0.000108874	0.000200761	0.000122703	9.9607e-05	4.07681e-06	3.65955e-07	1.79996e-05	0.0374265	2.38137e-06	0.000184037	2.45396e-06	5.54897e-06	0.0120527	0.0034301	0.000135342	0.00136234	0.000109645	0.000130749	0.000122292	9.98783e-05	3.49261e-06	3.65982e-07	1.41806e-05	0.0374271	3.93996e-06	0.000189836	2.40271e-06	5.47539e-06	0.00195052	9.04132e-05	0.000135342	0.00136234	9.49515e-05	0.000115863	0.000120787	9.98858e-05	3.74092e-06	3.65982e-07	1.10103e-05	0.0374272	6.68056e-06	0.00018952	2.50776e-06	0.000117812	0.00347898	0.00342848	0.000135461	0.00108075	0.000126022	0.000129006	0.000119207	9.98859e-05	3.72253e-06	9.10323e-06	8.6455e-06	0.00270882	2.07905e-05	0.000125062	0.00010299	3.5113e-05	0.0228987	8.94231e-05	0.000130917	0.00101054	0.000113159	0.000104018	9.55252e-05	9.96503e-05	3.63712e-06	8.97913e-06	8.10322e-06	0.0021966	0.000275406	0.000123773	9.87792e-05	1.77288e-05	0.025016	0.00450686	0.000127706	0.00101059	0.000113155	0.000101822	8.34977e-05	9.99829e-05	3.60275e-06	8.97899e-06	1.02472e-05	0.00154771	0.000252033	0.000123824	9.99428e-05	0.000186171	0.146723	0.00480859	0.000120056	0.00101059	0.000113155	0.000107154	8.23678e-05	9.98407e-05	3.6496e-06	8.97904e-06	1.65216e-05	0.00154743	0.000137129	0.00012382	9.99422e-05	0.000420777	0.00860221	0.00484	9.87781e-05	0.00101059	0.000113155	0.000111408	8.22608e-05	9.98364e-05	0.000166427	8.97904e-06	4.88224e-05	0.00154766	0.000110935	0.00012382	9.99413e-05	0.000297918	0.18766	0.000256774	9.72635e-05	0.000891537	0.000121737	0.000109197	8.22512e-05	9.98364e-05	9.55295e-05	8.97904e-06	6.72691e-05	0.00154766	8.79285e-05	0.000124615	9.78954e-05	0.000160233	5.3368e-05	9.51738e-05	0.000107885	0.00100104	0.000121754	0.000111627	8.19006e-05	9.98364e-05	9.82693e-05	8.97904e-06	5.92944e-05	0.00601517	8.87061e-05	0.000128902	9.17261e-05	0.000167583	0.00194196	9.64289e-05	9.81563e-05	0.001001	0.000121754	0.000107931	5.41209e-05	9.98364e-05	9.8375e-05	8.97904e-06	5.80577e-05	0.00616946	8.84978e-05	0.00012907	9.1468e-05	0.000167754	3.16845e-08	3.28303e-06	9.85175e-05	0.001001	0.000146139	0.000107968	6.38021e-05	9.98364e-05	9.83611e-05	8.97904e-06	0.000425208	0.006164	8.85583e-05	0.000129071	9.14666e-05	0.000167759	2.46986e-09	0.000117941	9.84099e-05	0.001001	0.000145972	0.000105242	7.06059e-05	9.98364e-05	9.81002e-05	8.97904e-06	0.00880529	0.00616384	8.85416e-05	0.000129071	9.14664e-05	0.000167759	1.40921e-09	3.53133e-06	9.84092e-05	0.00113465	0.00014597	0.000105954	7.41918e-05	9.98364e-05	9.50004e-05	8.97904e-06	0.000279716	0.00616384	9.22859e-05	0.000129071	9.14664e-05	0.000167759	1.37392e-09	0.000195322	9.8393e-05	0.00120801	0.00014597	0.000107221	7.61623e-05	9.98364e-05	9.4715e-05	8.97904e-06	0.000260119	0.00616384	0.00388712	0.000129071	9.14664e-05	9.22092e-05	1.47868e-08	9.03337e-05	9.74584e-05	0.00120801	0.00014597	0.00010711	7.72969e-05	9.98364e-05	9.47137e-05	8.97904e-06	0.000267505	0.00616384	0.00101032	0.000129071	9.14664e-05	8.80434e-05	1.55758e-08	7.10638e-05	9.74549e-05	0.00120801	0.0001488	0.000107129	7.79706e-05	9.98364e-05	9.47134e-05	8.97904e-06	0.00026803	0.00616384	0.000122495	0.000129071	9.14664e-05	8.80424e-05	2.40252e-06	7.9032e-05	9.74549e-05	0.00120801	0.000135792	0.000107126	7.83782e-05	9.98364e-05	9.47134e-05	8.97904e-06	7.48166e-05	0.00616384	9.89881e-05	0.000129071	9.14664e-05	8.80424e-05	4.16277e-06	7.64323e-05	9.74549e-05	0.00120801	0.000135305	0.000107127	7.86277e-05	9.98364e-05	9.47134e-05	8.97904e-06	7.35939e-05	0.00616384	0.000105565	0.000129071	9.14664e-05	8.80424e-05	4.11413e-06	7.48304e-05	9.74549e-05	0.00113464	0.0001353	0.000107127	7.87815e-05	9.98364e-05	9.47134e-05	8.97904e-06	7.35927e-05	0.00616384	0.000102799	0.000129071	9.14664e-05	8.80424e-05	4.1025e-06	7.50387e-05	9.74549e-05	0.00113464	0.0001353	0.000107127	7.88767e-05	9.98364e-05	9.47134e-05	8.97904e-06	7.35927e-05	0.00616384	9.83816e-05	0.000129071	9.14664e-05	8.80424e-05	4.10106e-06	7.51357e-05	9.74549e-05	0.00113464	0.000135457	0.000107127	7.89358e-05	9.98364e-05	9.47134e-05	8.97904e-06	7.35927e-05	0.00616384	9.78778e-05	0.000129071	9.14664e-05	8.80424e-05	4.10025e-06	7.50652e-05	9.74549e-05	0.00113464	0.000134837	0.000107127	7.89726e-05	9.98364e-05	9.47134e-05	8.97904e-06	7.35927e-05	0.00616384	9.72656e-05	0.000129071	9.14664e-05	8.80424e-05	4.10015e-06	7.50465e-05	9.74549e-05	0.00113464	0.000134825	0.000107127	7.89955e-05	9.98364e-05	9.47134e-05	0	0	0	0	0	0	0	0	0	0	0	0	0	0	0	0	9.51579e-05	9.51579e-05	9.51579e-05	9.51579e-05	9.51579e-05	9.51579e-05	9.51579e-05	9.51579e-05	9.51579e-05	9.51579e-05	9.51579e-05	9.51579e-05	9.51579e-05	9.51579e-05	9.51579e-05	9.51579e-05	7.89714e-05	7.89714e-05	7.89714e-05	7.89714e-05	7.89714e-05	7.89714e-05	7.89714e-05	7.89714e-05	7.89714e-05	7.89714e-05	7.89714e-05	7.89714e-05	7.89714e-05	7.89714e-05	7.89714e-05	7.89714e-05	7.8967e-05	7.8967e-05	7.8967e-05	7.8967e-05	7.8967e-05	7.8967e-05	7.8967e-05	7.8967e-05	7.8967e-05	7.8967e-05	7.8967e-05	7.8967e-05	7.8967e-05	7.8967e-05	7.8967e-05	7.8967e-05	5.11226e-05	5.11226e-05	5.11226e-05	5.11226e-05	5.11226e-05	5.11226e-05	5.11226e-05	5.11226e-05	5.11226e-05	5.11226e-05	5.11226e-05	5.11226e-05	5.11226e-05	5.11226e-05	5.11226e-05	5.11226e-05	5.1107e-05	5.1107e-05	5.1107e-05	5.1107e-05	5.1107e-05	5.1107e-05	5.1107e-05	5.1107e-05	5.1107e-05	5.1107e-05	5.1107e-05	5.1107e-05	5.1107e-05	5.1107e-05	5.1107e-05	5.1107e-05	5.1107e-05	5.1107e-05	5.1107e-05	5.1107e-05	5.1107e-05	5.1107e-05	5.1107e-05	5.1107e-05	5.1107e-05	5.1107e-05	5.1107e-05	5.1107e-05	5.1107e-05	5.1107e-05	5.1107e-05	5.1107e-05	5.1107e-05	5.1107e-05	5.1107e-05	5.1107e-05	5.1107e-05	5.1107e-05	5.1107e-05	5.1107e-05	5.1107e-05	5.1107e-05	5.1107e-05	5.1107e-05	5.1107e-05	5.1107e-05	5.1107e-05	5.1107e-05	5.1107e-05	5.1107e-05	5.1107e-05	5.1107e-05	5.1107e-05	5.1107e-05	5.1107e-05	5.1107e-05	5.1107e-05	5.1107e-05	5.1107e-05	5.1107e-05	5.1107e-05	5.1107e-05	5.1107e-05	5.1107e-05	5.1107e-05	5.1107e-05	5.1107e-05	5.1107e-05	5.1107e-05	5.1107e-05	5.1107e-05	5.1107e-05	5.1107e-05	5.1107e-05	5.1107e-05	5.1107e-05	5.1107e-05	5.1107e-05	5.1107e-05	5.1107e-05	0.0056303	0.0056303	7.89428e-05	7.89428e-05	6.3601e-05	6.3601e-05	0.0056303	0.0056303	6.3601e-05	6.3601e-05	0.000115563	0.000115563	6.53471e-05	6.53471e-05	6.35285e-05	6.35285e-05	9.03882e-05	9.03882e-05	2.18137e-07	2.18137e-07	1.39895e-08	1.39895e-08	0.0627195	0.0627195	3.87937e-07	3.87937e-07	0.000818827	0.000818827	2.37536e-05	2.37536e-05	3.45058e-06	3.45058e-06	0.000158294	0.000158294	1.88104e-07	1.88104e-07	1.42252e-08	1.42252e-08	0.0745213	0.0745213	4.99496e-06	4.99496e-06	0.000841028	0.000841028	4.06103e-05	4.06103e-05	2.63466e-06	2.63466e-06	0.000189227	0.000189227	2.83602e-08	2.83602e-08	1.42195e-08	1.42195e-08	0.0745352	0.0745352	4.96739e-06	4.96739e-06	0.000841722	0.000841722	4.06118e-05	4.06118e-05	2.63463e-06	2.63463e-06	0.000212569	0.000212569	4.69934e-07	4.69934e-07	1.42196e-08	1.42196e-08	0.0745354	0.0745354	4.93561e-06	4.93561e-06	0.000841739	0.000841739	4.06118e-05	4.06118e-05	2.63463e-06	2.63463e-06	0.000219875	0.000219875	4.70392e-08	4.70392e-08	1.42196e-08	1.42196e-08	0.0745354	0.0745354	4.92326e-06	4.92326e-06	0.00084174	0.00084174	4.06118e-05	4.06118e-05	2.63463e-06	2.63463e-06	0.00022101	0.00022101	3.9338e-07	3.9338e-07	1.42196e-08	1.42196e-08	0.0745354	0.0745354	4.91817e-06	4.91817e-06	0.00084174	0.00084174	4.06118e-05	4.06118e-05	2.63463e-06	2.63463e-06	0.000221147	0.000221147	5.84967e-08	5.84967e-08	1.42196e-08	1.42196e-08	0.0745354	0.0745354	4.91603e-06	4.91603e-06	0.00084174	0.00084174	4.06118e-05	4.06118e-05	2.63463e-06	2.63463e-06	0.000221163	0.000221163	4.22209e-07	4.22209e-07	2.102e-08	2.102e-08	0.0745354	0.0745354	4.91511e-06	4.91511e-06	0.00084174	0.00084174	4.06118e-05	4.06118e-05	2.63463e-06	2.63463e-06	1.28022e-05	1.28022e-05	8.97737e-08	8.97737e-08	2.40276e-08	2.40276e-08	0.00959449	0.00959449	7.26511e-06	7.26511e-06	0.000392941	0.000392941	5.12075e-05	5.12075e-05	3.98748e-06	3.98748e-06	1.03784e-05	1.44711e-07	0.000164603	1.84934e-06	3.4306e-07	2.76385e-07	0.000181656	0.00882257	8.10028e-06	8.09103e-06	0.0119105	0.000139105	8.96712e-05	4.92944e-05	6.48771e-05	6.31435e-05	0.000559936	2.66081e-08	0.000189053	2.27736e-07	3.44676e-05	0.000127131	0.000106288	0.00446237	9.39277e-06	4.17838e-06	0.0161206	4.01036e-05	0.000914275	4.97995e-05	5.28573e-05	9.32332e-05	0.000598803	2.06056e-06	0.00018073	1.18042e-08	0.000122142	8.54632e-05	3.2012e-05	0.000818377	9.6626e-08	3.90826e-06	0.0345327	3.79583e-05	0.0010619	4.97933e-05	0.000712714	9.40721e-05	0.000383324	4.6841e-06	0.000160639	6.6855e-09	0.000130233	0.000106755	1.34202e-05	0.000209954	2.12884e-08	3.90135e-06	0.036235	3.79472e-05	0.0010644	4.97933e-05	0.00103968	9.41736e-05	9.75407e-08	5.29895e-06	0.000128557	1.83258e-08	0.000106826	8.45091e-05	9.23493e-09	4.84125e-07	2.53484e-08	4.06602e-06	0.0362357	8.961e-05	0.00123181	5.76324e-05	0.000904862	9.41862e-05	4.26781e-07	2.22633e-05	0.0505013	2.54306e-06	9.33288e-05	1.56435e-05	3.69787e-08	2.78389e-06	2.65926e-07	5.06711e-05	0.0521718	0.000329197	0.00132903	5.51781e-05	0.000101943	7.65618e-05	3.75769e-07	1.33104e-05	0.0763842	2.78892e-06	6.34394e-05	8.06386e-06	3.29505e-08	3.13523e-07	1.80335e-08	5.00382e-05	0.0521761	0.000132395	0.00160846	6.00397e-05	8.65697e-05	4.36193e-05	3.74451e-07	9.91383e-06	0.0789972	2.79328e-06	5.68716e-05	6.2658e-06	2.52725e-08	2.80784e-07	2.51164e-07	5.00382e-05	0.0521761	0.000116901	0.000409345	6.11548e-05	8.60155e-05	2.39847e-05	3.74444e-07	7.56868e-06	0.0790081	4.12921e-06	5.45829e-05	6.05089e-06	2.73702e-08	4.85183e-06	1.80281e-08	5.00382e-05	0.0521761	4.91987e-05	0.000205305	6.26027e-05	8.60058e-05	3.67043e-05	3.74446e-07	5.58367e-06	0.0790081	3.76088e-05	5.44085e-05	6.33795e-06	2.98004e-06	1.61579e-06	2.51149e-07	5.01087e-05	0.0139919	2.96087e-05	0.000330622	6.82236e-05	8.60057e-05	3.91363e-05	2.3253e-05	3.93534e-06	0.00959822	0.00023699	0.000108424	8.75035e-05	4.12636e-05	1.16756e-05	1.76454e-08	5.40235e-05	0.0139897	1.80535e-05	0.000130166	9.69875e-05	8.53735e-05	3.26794e-05	2.32424e-05	2.75701e-06	0.00389419	0.000713607	0.00010713	9.02287e-05	0.000106769	4.11393e-05	1.32661e-07	5.27469e-05	0.0139915	1.805e-05	0.000105972	8.76419e-05	8.37815e-05	3.29195e-05	2.32222e-05	1.807e-06	0.000760779	0.000182672	0.000107066	8.96612e-05	0.00117908	9.12464e-07	1.47132e-07	5.89041e-05	0.0139915	1.805e-05	0.000140289	8.67307e-05	8.34106e-05	3.50827e-05	2.32209e-05	8.02835e-07	0.000679987	9.18985e-05	0.000107078	8.97276e-05	0.00145214	2.60049e-07	1.4664e-07	8.03318e-05	0.0139915	1.805e-05	0.000155604	8.66433e-05	8.3407e-05	0.00100501	2.32209e-05	8.5935e-08	0.000679553	3.88157e-05	0.000107079	8.97298e-05	0.000285182	3.01861e-06	1.87392e-05	7.8926e-05	0.00678109	2.77431e-05	0.000160897	8.66354e-05	8.34071e-05	9.63105e-05	2.32209e-05	8.0626e-09	0.000679551	1.71066e-08	0.000106396	8.73659e-05	0.000360733	1.02715e-11	9.47524e-05	1.27457e-05	0.013268	2.77461e-05	0.00018556	8.46089e-05	8.34071e-05	8.69003e-05	2.32209e-05	6.59021e-09	0.00195688	1.70326e-08	9.49025e-05	8.17477e-05	0.000362471	1.45576e-10	9.54481e-05	7.32775e-05	0.0132686	2.77461e-05	0.000195063	5.84209e-05	8.34071e-05	8.73359e-05	2.32209e-05	6.50049e-09	0.00204766	1.70738e-08	9.48825e-05	8.17611e-05	0.000362621	3.14609e-12	7.81171e-06	7.41833e-05	0.0132686	7.49743e-05	0.000195363	6.47963e-05	8.34071e-05	8.73449e-05	2.32209e-05	1.1228e-07	0.00204884	1.70639e-08	9.48794e-05	8.17619e-05	0.000362629	9.5432e-12	6.71515e-05	7.42609e-05	0.0132686	7.50894e-05	0.000169783	6.87349e-05	8.34071e-05	8.65096e-05	2.32209e-05	1.39405e-06	0.00204889	1.70667e-08	9.48795e-05	8.17621e-05	0.000362629	1.61168e-11	8.19886e-06	7.42603e-05	0.0271884	7.50905e-05	0.000186751	7.06007e-05	8.34071e-05	7.55683e-05	2.32209e-05	0.000342589	0.00204889	1.80021e-08	9.48795e-05	8.17621e-05	0.000362629	1.64689e-11	1.59876e-05	7.42157e-05	0.0387328	7.50906e-05	0.000184058	7.15531e-05	8.34071e-05	7.52644e-05	2.32209e-05	0.000366996	0.00204889	2.36486e-07	9.48795e-05	8.17621e-05	4.38751e-05	2.52324e-09	7.61589e-05	7.89205e-05	0.0387328	7.50906e-05	0.000184578	7.20754e-05	8.34071e-05	7.52639e-05	2.32209e-05	0.000369156	0.00204889	1.32937e-07	9.48795e-05	8.17621e-05	4.33566e-05	2.21703e-09	4.80466e-05	7.89288e-05	0.0387328	9.01308e-05	0.000184518	7.23759e-05	8.34071e-05	7.52635e-05	2.32209e-05	0.000368704	0.00204889	0.000217267	9.48795e-05	8.17621e-05	4.33541e-05	3.32521e-08	5.01528e-05	7.89288e-05	0.0387328	5.48926e-05	0.000184528	7.25541e-05	8.34071e-05	7.52635e-05	2.32209e-05	7.13716e-05	0.00204889	0.000104626	9.48795e-05	8.17621e-05	4.33541e-05	1.56944e-08	5.65254e-05	7.89288e-05	0.0387328	5.45482e-05	0.000184527	7.26619e-05	8.34071e-05	7.52635e-05	2.32209e-05	6.35665e-05	0.00204889	9.69142e-05	9.48795e-05	8.17621e-05	4.33541e-05	1.65811e-08	5.56254e-05	7.89288e-05	0.0271894	5.45466e-05	0.000184527	7.27278e-05	8.34071e-05	7.52635e-05	2.32209e-05	6.35562e-05	0.00204889	9.52312e-05	9.48795e-05	8.17621e-05	4.33541e-05	1.67981e-08	5.49516e-05	7.89288e-05	0.0271893	5.45466e-05	0.000184527	7.27684e-05	8.34071e-05	7.52635e-05	2.32209e-05	6.35562e-05	0.00204889	7.44592e-05	9.48795e-05	8.17621e-05	4.33541e-05	1.6847e-08	5.51589e-05	7.89288e-05	0.0271893	5.56045e-05	0.000184527	7.27934e-05	8.34071e-05	7.52635e-05	2.32209e-05	6.35562e-05	0.00204889	7.46873e-05	9.48795e-05	8.17621e-05	4.33541e-05	1.68595e-08	5.52413e-05	7.89288e-05	0.0271893	5.0939e-05	0.000184527	7.28091e-05	8.34071e-05	7.52635e-05	2.32209e-05	6.35562e-05	0.00204889	7.89079e-05	9.48795e-05	8.17621e-05	4.33541e-05	1.6862e-08	5.52092e-05	7.89288e-05	0.0271893	5.09357e-05	0.000184527	7.28188e-05	8.34071e-05	7.52635e-05	0	0	0	0	0	0	0	0	0	0	0	0	0	0	0	0	9.51579e-05	9.51579e-05	9.51579e-05	9.51579e-05	9.51579e-05	9.51579e-05	9.51579e-05	9.51579e-05	9.51579e-05	9.51579e-05	9.51579e-05	9.51579e-05	9.51579e-05	9.51579e-05	9.51579e-05	9.51579e-05	0.00010038	0.00010038	0.00010038	0.00010038	0.00010038	0.00010038	0.00010038	0.00010038	0.00010038	0.00010038	0.00010038	0.00010038	0.00010038	0.00010038	0.00010038	0.00010038	0.000100372	0.000100372	0.000100372	0.000100372	0.000100372	0.000100372	0.000100372	0.000100372	0.000100372	0.000100372	0.000100372	0.000100372	0.000100372	0.000100372	0.000100372	0.000100372	5.73192e-05	5.73192e-05	5.73192e-05	5.73192e-05	5.73192e-05	5.73192e-05	5.73192e-05	5.73192e-05	5.73192e-05	5.73192e-05	5.73192e-05	5.73192e-05	5.73192e-05	5.73192e-05	5.73192e-05	5.73192e-05	5.73326e-05	5.73326e-05	5.73326e-05	5.73326e-05	5.73326e-05	5.73326e-05	5.73326e-05	5.73326e-05	5.73326e-05	5.73326e-05	5.73326e-05	5.73326e-05	5.73326e-05	5.73326e-05	5.73326e-05	5.73326e-05	5.73326e-05	5.73326e-05	5.73326e-05	5.73326e-05	5.73326e-05	5.73326e-05	5.73326e-05	5.73326e-05	5.73326e-05	5.73326e-05	5.73326e-05	5.73326e-05	5.73326e-05	5.73326e-05	5.73326e-05	5.73326e-05	5.73326e-05	5.73326e-05	5.73326e-05	5.73326e-05	5.73326e-05	5.73326e-05	5.73326e-05	5.73326e-05	5.73326e-05	5.73326e-05	5.73326e-05	5.73326e-05	5.73326e-05	5.73326e-05	5.73326e-05	5.73326e-05	5.73326e-05	5.73326e-05	5.73326e-05	5.73326e-05	5.73326e-05	5.73326e-05	5.73326e-05	5.73326e-05	5.73326e-05	5.73326e-05	5.73326e-05	5.73326e-05	5.73326e-05	5.73326e-05	5.73326e-05	5.73326e-05	5.73326e-05	5.73326e-05	5.73326e-05	5.73326e-05	5.73326e-05	5.73326e-05	5.73326e-05	5.73326e-05	5.73326e-05	5.73326e-05	5.73326e-05	5.73326e-05	5.73326e-05	5.73326e-05	5.73326e-05	5.73326e-05	0.000626907	0.000626907	8.39722e-05	8.39722e-05	7.59137e-05	7.59137e-05	0.0237646	0.0237646	7.59963e-05	7.59963e-05	0.000626907	0.000626907	8.39722e-05	8.39722e-05	7.59137e-05	7.59137e-05	0.00123339	0.00123339	0.000141953	0.000141953	2.83798e-05	2.83798e-05	0.963935	0.963935	0.000185034	0.000185034	0.00828038	0.00828038	1.85908e-06	1.85908e-06	1.25826e-05	1.25826e-05	0.00223229	0.00223229	4.47097e-06	4.47097e-06	3.21649e-05	3.21649e-05	0.968154	0.968154	0.0010245	0.0010245	0.00906445	0.00906445	9.28894e-07	9.28894e-07	1.26961e-05	1.26961e-05	0.00739394	0.00739394	2.24864e-05	2.24864e-05	3.20777e-05	3.20777e-05	0.968195	0.968195	0.000899142	0.000899142	0.00906894	0.00906894	9.29213e-07	9.29213e-07	1.26963e-05	1.26963e-05	0.0160008	0.0160008	2.78604e-05	2.78604e-05	3.20799e-05	3.20799e-05	0.968196	0.968196	0.000861012	0.000861012	0.00906905	0.00906905	9.29213e-07	9.29213e-07	1.26963e-05	1.26963e-05	0.0199851	0.0199851	3.7065e-05	3.7065e-05	3.20799e-05	3.20799e-05	0.968196	0.968196	0.000846607	0.000846607	0.00906905	0.00906905	9.29213e-07	9.29213e-07	1.26963e-05	1.26963e-05	0.020678	0.020678	3.22045e-05	3.22045e-05	3.20799e-05	3.20799e-05	0.968196	0.968196	0.000840739	0.000840739	0.00906905	0.00906905	9.29213e-07	9.29213e-07	1.26963e-05	1.26963e-05	0.0207634	0.0207634	5.27091e-05	5.27091e-05	3.20799e-05	3.20799e-05	0.968196	0.968196	0.000838276	0.000838276	0.00906905	0.00906905	9.29213e-07	9.29213e-07	1.26963e-05	1.26963e-05	0.0207734	0.0207734	6.02291e-05	6.02291e-05	5.30755e-05	5.30755e-05	0.968196	0.968196	0.00083723	0.00083723	0.00906905	0.00906905	9.29213e-07	9.29213e-07	1.26963e-05	1.26963e-05	0.0028846	0.0028846	0.00035856	0.00035856	4.61061e-05	4.61061e-05	0.666365	0.666365	0.00138371	0.00138371	0.00124643	0.00124643	1.05342e-06	1.05342e-06	2.12767e-05	2.12767e-05	0.0605324	0.000222231	0.0258807	0.00320515	1.48845e-06	1.34707e-06	0.0388307	0.0388307	0.00174028	0.00174028	0.058076	0.000212659	8.826e-06	1.06818e-06	0.517999	0.493055	0.530115	4.75986e-07	0.019076	4.25974e-06	7.36612e-05	2.4006e-05	0.00355232	0.00581891	4.1701e-05	2.095e-05	0.46169	1.2995e-05	0.0114733	9.53728e-07	0.0281126	0.703328	0.0105391	2.65246e-05	0.0142138	2.40898e-05	0.000146632	2.01604e-05	2.23253e-05	6.23291e-05	6.60582e-06	2.09589e-05	0.814022	1.2895e-05	0.0103737	9.5295e-07	0.221575	0.701431	0.00327436	9.47837e-06	0.00648875	5.29194e-07	0.000216804	0.000112298	1.90263e-06	3.39749e-05	5.27465e-05	2.10107e-05	0.80653	1.28854e-05	0.0103483	9.52946e-07	0.0610786	0.701203	5.36056e-06	1.19254e-05	0.000790875	9.32617e-07	0.000181884	9.52823e-05	2.35708e-10	5.46605e-09	4.80715e-05	2.21641e-05	0.439211	4.99148e-05	0.0130128	1.20158e-06	0.0508552	0.701175	1.39676e-05	3.26255e-05	0.0408562	1.67426e-05	0.000110123	0.000553634	4.99956e-10	4.47664e-07	2.93242e-06	1.18319e-06	0.679497	0.00181959	0.0493507	3.49405e-06	0.000117139	0.64445	1.4041e-05	3.30003e-05	0.452306	1.69944e-05	0.000105285	0.00100883	1.42666e-09	4.29301e-08	4.33523e-05	1.13913e-06	0.679554	0.00013133	0.211445	3.60908e-06	0.00010901	0.226253	1.40127e-05	3.23483e-05	0.513668	1.70062e-05	0.000102114	0.00118917	4.14358e-10	6.22958e-07	2.54939e-06	1.13913e-06	0.679554	0.000122627	0.00834894	3.98197e-06	0.000108527	0.0507096	1.4011e-05	3.18138e-05	0.513799	2.04129e-05	0.000100904	0.00110448	5.22139e-10	3.00887e-06	4.32037e-05	1.13913e-06	0.679554	5.89204e-06	0.000909356	4.66497e-06	0.000108513	0.164428	1.4011e-05	3.06266e-05	0.513799	0.0129617	0.00010279	0.00110794	6.44057e-09	3.1048e-07	2.55368e-06	1.14e-06	0.0179171	9.9179e-08	0.00343211	7.04915e-06	0.000108513	0.209868	0.000348389	2.89551e-05	0.258304	0.428185	0.000125455	5.17189e-05	2.88125e-05	6.10215e-06	4.20987e-05	1.85165e-06	0.0403725	3.27403e-08	0.000312472	9.9533e-05	0.000107242	0.128279	0.000365727	2.70716e-05	0.0245362	0.00315847	0.000126244	0.000104428	0.0112828	1.91153e-05	3.88669e-08	2.01011e-06	0.0403897	3.27152e-08	0.000278064	0.000108646	0.00011046	0.134357	0.000365645	2.35999e-05	0.00031539	0.00224304	0.000126388	0.000105102	0.0436885	1.76946e-06	3.97681e-08	4.48321e-06	0.0403897	3.27152e-08	0.000655574	0.000109518	0.000110207	0.15697	0.00036564	1.76106e-05	0.000277147	0.000102554	0.000126415	0.000105119	0.00671241	0.00101509	3.96654e-08	6.14421e-05	0.0403897	3.27152e-08	0.000633268	0.000109595	0.000110206	0.0830134	0.00036564	8.52612e-06	0.000276936	7.43056e-05	0.000126415	0.000105124	9.19324e-05	0.000102485	1.60625e-05	9.96586e-05	0.00323829	1.48658e-07	0.000650676	0.000109602	0.000110207	9.77779e-05	0.00036564	7.85415e-06	0.000276935	3.95922e-05	0.000124934	0.000102972	0.00109396	3.5941e-09	0.000105917	6.88281e-05	0.0338401	1.48649e-07	0.00107081	0.000101876	0.000110207	0.000103723	0.00036564	8.74419e-06	0.000455162	3.75186e-05	0.000115946	9.96913e-05	0.00112377	2.55988e-10	0.000109631	0.00010379	0.03384	1.48649e-07	0.00104294	0.000105857	0.000110207	0.000103597	0.00036564	8.97284e-06	0.000464294	3.83072e-05	0.00011636	9.93221e-05	0.00112571	1.45939e-07	0.00107182	9.63809e-05	0.03384	3.06929e-06	0.0010477	8.37847e-05	0.000110207	0.000103618	0.00036564	9.42479e-05	0.000465217	3.80963e-05	0.000116369	9.93115e-05	0.00112581	1.708e-09	6.82315e-05	9.64463e-05	0.03384	3.10547e-06	0.00068178	7.25306e-05	0.000110207	0.000101496	0.00036564	1.11978e-05	0.000465241	3.81554e-05	0.00011637	9.93113e-05	0.00112581	1.80681e-09	0.000995468	9.64432e-05	0.312132	3.10592e-06	0.00100608	6.69519e-05	0.000110207	9.50673e-05	0.00036564	0.000177862	0.000465242	3.97499e-05	0.00011637	9.93113e-05	0.00112581	1.98646e-09	8.82365e-07	9.63176e-05	0.620258	3.10593e-06	0.000912025	6.39342e-05	0.000110207	9.48881e-05	0.00036564	0.000402486	0.000465242	1.16543e-06	0.00011637	9.93113e-05	1.26442e-05	1.27688e-06	9.44983e-05	0.000100369	0.620258	3.10593e-06	0.000924864	6.22054e-05	0.000110207	9.48932e-05	0.00036564	0.000392739	0.000465242	8.0598e-06	0.00011637	9.93113e-05	1.2131e-05	9.17552e-07	0.000101099	0.00010038	0.620258	8.39303e-06	0.000923073	6.11812e-05	0.000110207	9.48928e-05	0.00036564	0.000390505	0.000465242	0.00111691	0.00011637	9.93113e-05	1.21304e-05	6.10168e-08	7.46498e-05	0.00010038	0.620258	1.85824e-06	0.000923338	6.05621e-05	0.000110207	9.48928e-05	0.00036564	0.00010888	0.000465242	0.00011942	0.00011637	9.93113e-05	1.21304e-05	4.32369e-08	8.29558e-05	0.00010038	0.620258	1.83204e-06	0.0009233	6.01833e-05	0.000110207	9.48928e-05	0.00036564	9.0735e-05	0.000465242	0.000118436	0.00011637	9.93113e-05	1.21304e-05	4.72146e-08	8.58939e-05	0.00010038	0.312145	1.83209e-06	0.000923306	5.99499e-05	0.000110207	9.48928e-05	0.00036564	9.07179e-05	0.000465242	0.000116669	0.00011637	9.93113e-05	1.21304e-05	4.80518e-08	8.44487e-05	0.00010038	0.312144	1.83209e-06	0.000923305	5.98053e-05	0.000110207	9.48928e-05	0.00036564	9.07179e-05	0.000465242	9.60784e-05	0.00011637	9.93113e-05	1.21304e-05	4.82586e-08	8.41896e-05	0.00010038	0.312144	2.19908e-06	0.000923305	5.97156e-05	0.000110207	9.48928e-05	0.00036564	9.07179e-05	0.000465242	9.67036e-05	0.00011637	9.93113e-05	1.21304e-05	4.83038e-08	8.44059e-05	0.00010038	0.312144	1.33271e-06	0.000923305	5.96598e-05	0.000110207	9.48928e-05	0.00036564	9.07179e-05	0.000465242	0.00010036	0.00011637	9.93113e-05	1.21304e-05	4.83138e-08	8.4421e-05	0.00010038	0.312144	1.33279e-06	0.000923305	5.96251e-05	0.000110207	9.48928e-05	0	0	0	0	0	0	0	0	0	0	0	0	0	0	0	0	9.51579e-05	9.51579e-05	9.51579e-05	9.51579e-05	9.51579e-05	9.51579e-05	9.51579e-05	9.51579e-05	9.51579e-05	9.51579e-05	9.51579e-05	9.51579e-05	9.51579e-05	9.51579e-05	9.51579e-05	9.51579e-05	0.000111473	0.000111473	0.000111473	0.000111473	0.000111473	0.000111473	0.000111473	0.000111473	0.000111473	0.000111473	0.000111473	0.000111473	0.000111473	0.000111473	0.000111473	0.000111473	0.000111459	0.000111459	0.000111459	0.000111459	0.000111459	0.000111459	0.000111459	0.000111459	0.000111459	0.000111459	0.000111459	0.000111459	0.000111459	0.000111459	0.000111459	0.000111459	7.21586e-05	7.21586e-05	7.21586e-05	7.21586e-05	7.21586e-05	7.21586e-05	7.21586e-05	7.21586e-05	7.21586e-05	7.21586e-05	7.21586e-05	7.21586e-05	7.21586e-05	7.21586e-05	7.21586e-05	7.21586e-05	7.21851e-05	7.21851e-05	7.21851e-05	7.21851e-05	7.21851e-05	7.21851e-05	7.21851e-05	7.21851e-05	7.21851e-05	7.21851e-05	7.21851e-05	7.21851e-05	7.21851e-05	7.21851e-05	7.21851e-05	7.21851e-05	7.21851e-05	7.21851e-05	7.21851e-05	7.21851e-05	7.21851e-05	7.21851e-05	7.21851e-05	7.21851e-05	7.21851e-05	7.21851e-05	7.21851e-05	7.21851e-05	7.21851e-05	7.21851e-05	7.21851e-05	7.21851e-05	7.21851e-05	7.21851e-05	7.21851e-05	7.21851e-05	7.21851e-05	7.21851e-05	7.21851e-05	7.21851e-05	7.21851e-05	7.21851e-05	7.21851e-05	7.21851e-05	7.21851e-05	7.21851e-05	7.21851e-05	7.21851e-05	7.21851e-05	7.21851e-05	7.21851e-05	7.21851e-05	7.21851e-05	7.21851e-05	7.21851e-05	7.21851e-05	7.21851e-05	7.21851e-05	7.21851e-05	7.21851e-05	7.21851e-05	7.21851e-05	7.21851e-05	7.21851e-05	7.21851e-05	7.21851e-05	7.21851e-05	7.21851e-05	7.21851e-05	7.21851e-05	7.21851e-05	7.21851e-05	7.21851e-05	7.21851e-05	7.21851e-05	7.21851e-05	7.21851e-05	7.21851e-05	7.21851e-05	7.21851e-05	0.000163221	0.000163221	9.22977e-05	9.22977e-05	8.97292e-05	8.97292e-05	0.00793415	0.00793415	8.98316e-05	8.98316e-05	0.00793415	0.00793415	0.0001115	0.0001115	8.98316e-05	8.98316e-05	8.21683e-05	8.21683e-05	0.0176733	0.0176733	0.00602793	0.00602793	0.241838	0.241838	0.0224004	0.0224004	0.0230751	0.0230751	3.36622e-05	3.36622e-05	0.00494993	0.00494993	0.000103974	0.000103974	1.54214e-05	1.54214e-05	0.00649058	0.00649058	0.260426	0.260426	0.101093	0.101093	0.0241811	0.0241811	6.70459e-06	6.70459e-06	0.0081625	0.0081625	0.00020457	0.00020457	0.00189129	0.00189129	0.00648015	0.00648015	0.26058	0.26058	0.0944243	0.0944243	0.0241907	0.0241907	6.70289e-06	6.70289e-06	0.00816278	0.00816278	0.000325832	0.000325832	2.6549e-05	2.6549e-05	0.00648042	0.00648042	0.260582	0.260582	0.0922365	0.0922365	0.0241909	0.0241909	6.70289e-06	6.70289e-06	0.00816278	0.00816278	0.000372915	0.000372915	0.00148511	0.00148511	0.00648041	0.00648041	0.260582	0.260582	0.091397	0.091397	0.0241909	0.0241909	6.70289e-06	6.70289e-06	0.00816278	0.00816278	0.000380721	0.000380721	4.14104e-05	4.14104e-05	0.00648041	0.00648041	0.260582	0.260582	0.0910529	0.0910529	0.0241909	0.0241909	6.70289e-06	6.70289e-06	0.00816278	0.00816278	0.000381676	0.000381676	0.00152168	0.00152168	0.00648041	0.00648041	0.260582	0.260582	0.0909082	0.0909082	0.0241909	0.0241909	6.70289e-06	6.70289e-06	0.00816278	0.00816278	0.000381787	0.000381787	7.35967e-05	7.35967e-05	0.00954999	0.00954999	0.260582	0.260582	0.0908465	0.0908465	0.0241909	0.0241909	6.70289e-06	6.70289e-06	0.00816278	0.00816278	0.000178189	0.000178189	0.0056496	0.0056496	0.00655839	0.00655839	0.0406658	0.0406658	0.128665	0.128665	0.00143266	0.00143266	5.91257e-06	5.91257e-06	0.0118685	0.0118685	0.00642386	7.46163e-05	0.000785697	0.000432052	3.97948e-06	3.87314e-06	0.0358497	0.000758397	0.128174	0.128302	0.00390507	5.46599e-05	0.000468802	5.26864e-06	0.838611	0.807184	0.0541966	2.78132e-06	0.000423962	7.57356e-06	6.71083e-05	5.09842e-05	0.00832155	0.000260514	0.000521116	0.0105552	0.0231999	6.04274e-06	0.0302656	4.76889e-06	0.381043	0.893241	0.00617927	0.000448199	0.000354707	0.00638687	0.000129799	4.0169e-05	0.00048697	2.22638e-05	0.00012708	0.0119238	0.0228495	6.26136e-06	0.0218185	4.76658e-06	0.029909	0.890898	0.00323808	3.38448e-05	0.000221253	0.000660108	0.000181584	0.000117437	0.000136506	1.20575e-05	0.00928265	0.0119893	0.0200434	6.26814e-06	0.0216789	4.76657e-06	0.0040689	0.890613	0.000160549	4.13453e-05	6.33969e-05	0.00105333	0.0001609	0.000105738	3.62509e-07	2.00565e-08	0.00668999	0.0124905	6.87011e-05	1.30167e-05	0.0245036	5.40371e-06	0.00369231	0.890578	0.000227398	6.01118e-05	0.00137933	0.0102749	0.000110294	0.0114729	3.36439e-07	2.34417e-07	5.66962e-06	6.98936e-06	0.000285373	0.000217871	0.0613551	1.34752e-05	0.000123327	0.870748	0.000244944	0.000127103	0.00802313	0.0105427	0.000106288	0.0618744	5.17447e-07	6.01969e-08	0.00815731	6.84077e-06	0.000285414	5.14113e-05	0.144758	1.1852e-05	0.000126463	0.691455	0.000244518	0.000196301	0.00927886	0.0105493	0.000101291	0.107932	2.35457e-07	2.87206e-07	5.57449e-06	6.84077e-06	0.000285414	5.29047e-05	0.0257613	1.24807e-05	0.000126139	0.475504	0.000244484	0.000295922	0.00928157	0.0110966	9.9775e-05	0.107913	2.75513e-07	1.07041e-06	0.00813766	6.84077e-06	0.000285414	8.51324e-08	0.00760066	1.37197e-05	0.000126128	0.674	0.000244484	0.000457056	0.00928157	0.281219	0.000100721	0.107809	2.04075e-08	1.8165e-07	5.58324e-06	6.83552e-06	1.20509e-08	7.00616e-09	0.00333823	2.03171e-05	0.000126128	0.707944	0.00110997	0.000707882	0.00653441	0.342022	0.000117412	6.58488e-05	0.000310757	2.6148e-06	0.00798363	9.10218e-06	2.07867e-07	3.75852e-09	0.000900705	9.66454e-05	0.000125323	0.627578	0.00117355	0.000894388	0.00155633	0.000545327	0.000120059	0.000107237	0.0423553	4.53508e-06	4.77529e-07	9.67255e-06	2.07918e-07	3.75735e-09	0.000965069	0.000125573	0.000130754	0.640902	0.00117402	0.000801764	0.000154379	0.000468681	0.000120176	0.000106935	0.00181342	7.80122e-07	4.23587e-07	1.56932e-05	2.07918e-07	3.75735e-09	0.00372909	0.000128893	0.000131017	0.671379	0.00117404	0.000619785	0.000148904	9.92486e-05	0.000120191	0.000106893	0.000140161	0.00408098	4.22446e-07	7.84658e-05	2.07918e-07	3.75735e-09	0.00322617	0.000129211	0.000131025	0.0041523	0.00117404	0.000416304	0.000148849	0.000112577	0.000120191	0.000106896	1.39206e-05	6.51168e-06	2.70013e-05	0.000111125	9.21176e-10	9.34591e-08	0.0032944	0.000129239	0.000131025	9.80154e-05	0.00117404	0.0010478	0.000148848	0.00771043	0.000119308	0.000105875	0.000403483	3.36465e-07	0.000105285	0.000211939	1.4178e-07	9.34349e-08	0.00945141	0.000115097	0.000131025	0.000108357	0.00117404	0.00144878	0.000171265	0.00744164	0.000117234	0.000114648	0.000392417	2.65898e-10	0.000106725	0.000118519	1.41781e-07	9.34349e-08	0.00920875	0.000232214	0.000131025	0.000107711	0.00117404	0.00152196	0.00016532	0.00754248	0.000117434	0.000114637	0.000392459	1.31429e-05	0.0699734	0.000110409	1.41781e-07	1.08607e-05	0.00923201	0.000158204	0.000131025	0.000107739	0.00117404	0.0047583	0.000165689	0.00751505	0.000117446	0.000114629	0.000392468	1.92213e-06	7.49242e-05	0.000110542	1.41781e-07	1.09411e-05	0.00470824	0.000125226	0.000131025	0.0001049	0.00117404	1.0819e-05	0.000165698	0.00752271	0.000117447	0.000114629	0.000392469	2.57351e-06	0.06047	0.000110541	3.20004e-05	1.09421e-05	0.0062072	0.000111203	0.000131025	0.000111985	0.00117404	0.000120279	0.000165698	0.00766532	0.000117447	0.000114629	0.000392469	2.80035e-06	7.20698e-06	0.000110354	0.000480564	1.09421e-05	0.00572088	0.000104242	0.000131025	0.000112428	0.00117404	0.000220039	0.000165698	3.17697e-06	0.000117447	0.000114629	1.22374e-06	0.000433045	0.000114271	0.000111349	0.000480564	1.09421e-05	0.00578157	0.000100443	0.000131025	0.000112435	0.00117404	0.000208583	0.000165698	6.47946e-05	0.000117447	0.000114629	1.25011e-06	0.000340453	0.000205481	0.000111356	0.000480564	0.000225884	0.00577265	9.82535e-05	0.000131025	0.000112436	0.00117404	0.000207381	0.000165698	0.000364301	0.000117447	0.000114629	1.25013e-06	2.20724e-06	0.000147719	0.000111356	0.000480564	2.1022e-05	0.00577393	9.69523e-05	0.000131025	0.000112436	0.00117404	0.000113891	0.000165698	0.000107549	0.000117447	0.000114629	1.25012e-06	1.53116e-06	0.000153122	0.000111356	0.000480564	2.10055e-05	0.00577375	9.61641e-05	0.000131025	0.000112436	0.00117404	0.000108404	0.000165698	0.000105894	0.000117447	0.000114629	1.25012e-06	1.61562e-06	0.000161626	0.000111356	3.20015e-05	2.1007e-05	0.00577378	9.56814e-05	0.000131025	0.000112436	0.00117404	0.000108402	0.000165698	0.0001053	0.000117447	0.000114629	1.25012e-06	1.63246e-06	0.00016052	0.000111356	3.20015e-05	2.1007e-05	0.00577377	9.53837e-05	0.000131025	0.000112436	0.00117404	0.000108402	0.000165698	0.000109959	0.000117447	0.000114629	1.25012e-06	1.63622e-06	0.000159653	0.000111356	3.20015e-05	5.67649e-05	0.00577377	9.51993e-05	0.000131025	0.000112436	0.00117404	0.000108402	0.000165698	0.000110739	0.000117447	0.000114629	1.25012e-06	1.63714e-06	0.000159942	0.000111356	3.20015e-05	1.23687e-05	0.00577377	9.50848e-05	0.000131025	0.000112436	0.00117404	0.000108402	0.000165698	0.00011145	0.000117447	0.000114629	1.25012e-06	1.63733e-06	0.000160056	0.000111356	3.20015e-05	1.23708e-05	0.00577377	9.50137e-05	0.000131025	0.000112436	0	0	0	0	0	0	0	0	0	0	0	0	0	0	0	0	9.51579e-05	9.51579e-05	9.51579e-05	9.51579e-05	9.51579e-05	9.51579e-05	9.51579e-05	9.51579e-05	9.51579e-05	9.51579e-05	9.51579e-05	9.51579e-05	9.51579e-05	9.51579e-05	9.51579e-05	9.51579e-05	0.000101746	0.000101746	0.000101746	0.000101746	0.000101746	0.000101746	0.000101746	0.000101746	0.000101746	0.000101746	0.000101746	0.000101746	0.000101746	0.000101746	0.000101746	0.000101746	0.000101727	0.000101727	0.000101727	0.000101727	0.000101727	0.000101727	0.000101727	0.000101727	0.000101727	0.000101727	0.000101727	0.000101727	0.000101727	0.000101727	0.000101727	0.000101727	8.30393e-05	8.30393e-05	8.30393e-05	8.30393e-05	8.30393e-05	8.30393e-05	8.30393e-05	8.30393e-05	8.30393e-05	8.30393e-05	8.30393e-05	8.30393e-05	8.30393e-05	8.30393e-05	8.30393e-05	8.30393e-05	8.30521e-05	8.30521e-05	8.30521e-05	8.30521e-05	8.30521e-05	8.30521e-05	8.30521e-05	8.30521e-05	8.30521e-05	8.30521e-05	8.30521e-05	8.30521e-05	8.30521e-05	8.30521e-05	8.30521e-05	8.30521e-05	8.30521e-05	8.30521e-05	8.30521e-05	8.30521e-05	8.30521e-05	8.30521e-05	8.30521e-05	8.30521e-05	8.30521e-05	8.30521e-05	8.30521e-05	8.30521e-05	8.30521e-05	8.30521e-05	8.30521e-05	8.30521e-05	8.30521e-05	8.30521e-05	8.30521e-05	8.30521e-05	8.30521e-05	8.30521e-05	8.30521e-05	8.30521e-05	8.30521e-05	8.30521e-05	8.30521e-05	8.30521e-05	8.30521e-05	8.30521e-05	8.30521e-05	8.30521e-05	8.30521e-05	8.30521e-05	8.30521e-05	8.30521e-05	8.30521e-05	8.30521e-05	8.30521e-05	8.30521e-05	8.30521e-05	8.30521e-05	8.30521e-05	8.30521e-05	8.30521e-05	8.30521e-05	8.30521e-05	8.30521e-05	8.30521e-05	8.30521e-05	8.30521e-05	8.30521e-05	8.30521e-05	8.30521e-05	8.30521e-05	8.30521e-05	8.30521e-05	8.30521e-05	8.30521e-05	8.30521e-05	8.30521e-05	8.30521e-05	8.30521e-05	8.30521e-05	0.000101742	0.000101742	9.2359e-05	9.2359e-05	9.19259e-05	9.19259e-05	0.000759486	0.000759486	9.19788e-05	9.19788e-05	0.0286501	0.0286501	0.000121641	0.000121641	9.20788e-05	9.20788e-05	3.94234e-07	3.94234e-07	0.00245923	0.00245923	0.000147902	0.000147902	0.0092017	0.0092017	0.00584208	0.00584208	0.143939	0.143939	0.000238714	0.000238714	0.0426084	0.0426084	7.0944e-07	7.0944e-07	2.19489e-07	2.19489e-07	0.000151584	0.000151584	0.0115243	0.0115243	0.174173	0.174173	0.147417	0.147417	4.38708e-05	4.38708e-05	0.0774677	0.0774677	8.53977e-07	8.53977e-07	3.92064e-05	3.92064e-05	0.000151496	0.000151496	0.0115276	0.0115276	0.172641	0.172641	0.147545	0.147545	4.38399e-05	4.38399e-05	0.0774703	0.0774703	1.00996e-06	1.00996e-06	2.61845e-07	2.61845e-07	0.000151498	0.000151498	0.0115277	0.0115277	0.171323	0.171323	0.147548	0.147548	4.38399e-05	4.38399e-05	0.0774703	0.0774703	1.06035e-06	1.06035e-06	2.64397e-05	2.64397e-05	0.000151498	0.000151498	0.0115277	0.0115277	0.17081	0.17081	0.147548	0.147548	4.38399e-05	4.38399e-05	0.0774703	0.0774703	1.06823e-06	1.06823e-06	4.23246e-07	4.23246e-07	0.000151498	0.000151498	0.0115277	0.0115277	0.170599	0.170599	0.147548	0.147548	4.38399e-05	4.38399e-05	0.0774703	0.0774703	1.06918e-06	1.06918e-06	2.4735e-05	2.4735e-05	0.000151498	0.000151498	0.0115277	0.0115277	0.170511	0.170511	0.147548	0.147548	4.38399e-05	4.38399e-05	0.0774703	0.0774703	1.06929e-06	1.06929e-06	7.06511e-07	7.06511e-07	0.000181839	0.000181839	0.0115277	0.0115277	0.170473	0.170473	0.147548	0.147548	4.38399e-05	4.38399e-05	0.0774703	0.0774703	9.34834e-07	9.34834e-07	6.46586e-05	6.46586e-05	0.000120324	0.000120324	0.00429711	0.00429711	0.197846	0.197846	0.0162433	0.0162433	3.47686e-05	3.47686e-05	0.0896259	0.0896259	5.52586e-06	6.71539e-07	2.25589e-06	2.03822e-06	6.84743e-08	6.81924e-08	0.13249	0.000526595	0.178228	0.178472	0.00126928	0.000203378	0.00884737	2.78683e-05	0.717083	0.657122	0.00074554	1.03863e-07	1.18197e-06	9.05801e-08	1.85236e-05	0.000164983	0.0674438	0.00024184	0.000419473	0.0787016	0.00316777	1.19112e-05	0.167368	2.63405e-05	0.625391	0.798234	0.000995367	0.00106912	1.10789e-06	0.000160363	0.000101053	7.20227e-05	0.0170062	4.01871e-05	2.66981e-06	0.0908335	0.00128435	1.20607e-05	0.123483	2.6336e-05	0.00956477	0.794014	0.000603242	6.40209e-05	9.34978e-07	7.08665e-05	0.000135231	0.000110061	0.00739523	6.56751e-06	0.000175936	0.0913152	0.00111271	1.20957e-05	0.122724	2.6336e-05	0.00154813	0.793502	0.000258215	8.26231e-05	5.93695e-07	0.000219669	0.000131085	0.000104795	0.000744517	7.31139e-07	0.000121123	0.0929298	1.38968e-07	5.81638e-06	0.109834	2.32309e-05	0.00128378	0.793438	0.000281948	8.73523e-05	0.000884655	0.0770698	9.39128e-05	0.016049	0.000396118	1.68808e-06	7.00826e-08	3.76439e-05	4.49722e-07	4.97354e-05	0.165264	4.16764e-05	0.000126671	0.780096	0.000286249	0.000200707	0.00166894	0.0857231	6.42791e-05	0.0966444	0.000300756	1.748e-07	0.000168496	3.70659e-05	4.49767e-07	1.77406e-05	0.198224	3.47478e-05	0.000122157	0.609156	0.000284952	0.000335839	0.00175877	0.0858741	5.50104e-05	0.174586	0.000178096	2.26283e-07	7.40063e-08	3.70659e-05	4.49767e-07	1.77925e-05	0.0517407	3.51768e-05	0.000121372	0.454978	0.00028491	0.00054988	0.00175908	0.0865477	5.21666e-05	0.180416	0.000205363	7.33423e-06	0.00016829	3.70659e-05	4.49767e-07	4.58748e-09	0.0239382	3.64032e-05	0.000121356	0.626306	0.00028491	0.000929895	0.00175908	0.539974	5.14082e-05	0.180462	1.61826e-06	9.13609e-07	7.40861e-08	3.70138e-05	1.0897e-12	1.85671e-09	0.00385406	4.37978e-05	0.000121355	0.638221	0.000437847	0.00154061	0.00163873	0.183917	0.000105538	8.17466e-05	0.00665012	1.45304e-06	0.000166828	4.22208e-05	9.75434e-11	2.43647e-09	0.00156342	8.1653e-05	0.000122134	0.571786	0.000462329	0.00178308	0.000590553	0.000675123	0.00010791	0.000101434	0.30625	5.12427e-06	3.24306e-08	4.20225e-05	9.75588e-11	2.43653e-09	0.00163204	0.000108573	0.000126368	0.587053	0.000462384	0.00112391	0.000112384	0.000153912	0.000107929	9.97724e-05	0.00362175	5.58818e-08	2.82227e-08	5.00009e-05	9.75588e-11	2.43653e-09	0.00338424	0.000111744	0.000126549	0.61105	0.000462383	0.000437825	0.000106882	8.38241e-05	0.000107943	9.97538e-05	0.000268999	0.000171912	2.80031e-08	8.89826e-05	9.75588e-11	2.43653e-09	0.00296194	0.000112051	0.000126556	0.00138932	0.000462383	5.24856e-05	0.000106823	7.20276e-05	0.000107943	9.97569e-05	4.72282e-05	1.71739e-07	1.24165e-05	0.000101691	9.31432e-14	1.51312e-07	0.00309108	0.000112078	0.000126556	9.72645e-05	0.000462383	3.11686e-05	0.000106823	0.000164865	0.000107689	9.94918e-05	2.84106e-05	3.15765e-06	0.00010286	8.09402e-05	5.98349e-11	1.51267e-07	0.0119927	0.000105267	0.000126556	0.000100709	0.000462383	4.13563e-05	0.000109381	0.000162656	0.000100816	0.000110782	2.65167e-05	1.53387e-09	0.000102925	0.000102422	5.98384e-11	1.51267e-07	0.0122394	0.000250032	0.000126556	0.000100198	0.000462383	4.34907e-05	0.000105364	0.000163612	0.000100777	0.000111156	2.64905e-05	6.38095e-06	0.107999	9.77851e-05	5.98384e-11	1.95972e-06	0.0122615	0.00017521	0.000126556	0.000100234	0.000462383	6.05338e-05	0.000105647	0.000163347	0.000100786	0.000111156	2.64902e-05	3.05743e-05	6.18177e-05	9.80331e-05	5.98384e-11	1.96562e-06	0.00853657	0.000140793	0.000126556	9.81816e-05	0.000462383	1.03743e-07	0.000105654	0.000163421	0.000100787	0.000111156	2.64902e-05	7.83372e-05	0.0936426	9.80324e-05	6.26752e-08	1.96571e-06	0.0107628	0.000126451	0.000126556	0.000103271	0.000462383	9.26222e-05	0.000105655	0.000164273	0.000100787	0.000111156	2.64902e-05	8.49538e-05	1.80099e-05	9.79047e-05	2.02848e-06	1.96571e-06	0.0100554	0.000119439	0.000126556	0.000103778	0.000462383	0.000132443	0.000105655	5.57379e-08	0.000100787	0.000111156	2.97192e-07	0.000919091	0.000107432	0.000101519	2.02848e-06	1.96571e-06	0.0101414	0.000115647	0.000126556	0.000103785	0.000462383	0.000123873	0.000105655	1.04137e-06	0.000100787	0.000111156	3.16827e-07	0.000720715	0.000185912	0.00010153	2.02848e-06	0.00022844	0.0101286	0.000113475	0.000126556	0.000103786	0.000462383	0.00012312	0.000105655	0.000234717	0.000100787	0.000111156	3.16831e-07	2.8845e-05	0.000144804	0.00010153	2.02848e-06	6.3525e-05	0.0101304	0.000112189	0.000126556	0.000103786	0.000462383	0.000103934	0.000105655	0.000103011	0.000100787	0.000111156	3.16831e-07	1.04419e-05	0.000155975	0.00010153	2.02848e-06	6.39526e-05	0.0101301	0.000111411	0.000126556	0.000103786	0.000462383	0.000101347	0.000105655	9.44572e-05	0.000100787	0.000111156	3.16831e-07	1.11635e-05	0.000163468	0.00010153	6.26779e-08	6.39577e-05	0.0101302	0.000110935	0.000126556	0.000103786	0.000462383	0.000101345	0.000105655	9.51528e-05	0.000100787	0.000111156	3.16831e-07	1.1329e-05	0.000162297	0.00010153	6.26777e-08	6.39578e-05	0.0101302	0.000110642	0.000126556	0.000103786	0.000462383	0.000101345	0.000105655	9.77353e-05	0.000100787	0.000111156	3.16831e-07	1.13622e-05	0.000161803	0.00010153	6.26777e-08	0.00131894	0.0101302	0.000110461	0.000126556	0.000103786	0.000462383	0.000101345	0.000105655	9.87936e-05	0.000100787	0.000111156	3.16831e-07	1.13719e-05	0.000162148	0.00010153	6.26777e-08	0.000121186	0.0101302	0.000110348	0.000126556	0.000103786	0.000462383	0.000101345	0.000105655	0.00010175	0.000100787	0.000111156	3.16831e-07	1.13736e-05	0.000162235	0.00010153	6.26777e-08	0.000121208	0.0101302	0.000110278	0.000126556	0.000103786	0	0	0	0	0	0	0	0	0	0	0	0	0	0	0	0	9.51579e-05	9.51579e-05	9.51579e-05	9.51579e-05	9.51579e-05	9.51579e-05	9.51579e-05	9.51579e-05	9.51579e-05	9.51579e-05	9.51579e-05	9.51579e-05	9.51579e-05	9.51579e-05	9.51579e-05	9.51579e-05	7.27572e-05	7.27572e-05	7.27572e-05	7.27572e-05	7.27572e-05	7.27572e-05	7.27572e-05	7.27572e-05	7.27572e-05	7.27572e-05	7.27572e-05	7.27572e-05	7.27572e-05	7.27572e-05	7.27572e-05	7.27572e-05	7.27561e-05	7.27561e-05	7.27561e-05	7.27561e-05	7.27561e-05	7.27561e-05	7.27561e-05	7.27561e-05	7.27561e-05	7.27561e-05	7.27561e-05	7.27561e-05	7.27561e-05	7.27561e-05	7.27561e-05	7.27561e-05	6.87403e-05	6.87403e-05	6.87403e-05	6.87403e-05	6.87403e-05	6.87403e-05	6.87403e-05	6.87403e-05	6.87403e-05	6.87403e-05	6.87403e-05	6.87403e-05	6.87403e-05	6.87403e-05	6.87403e-05	6.87403e-05	6.86878e-05	6.86878e-05	6.86878e-05	6.86878e-05	6.86878e-05	6.86878e-05	6.86878e-05	6.86878e-05	6.86878e-05	6.86878e-05	6.86878e-05	6.86878e-05	6.86878e-05	6.86878e-05	6.86878e-05	6.86878e-05	6.86878e-05	6.86878e-05	6.86878e-05	6.86878e-05	6.86878e-05	6.86878e-05	6.86878e-05	6.86878e-05	6.86878e-05	6.86878e-05	6.86878e-05	6.86878e-05	6.86878e-05	6.86878e-05	6.86878e-05	6.86878e-05	6.86878e-05	6.86878e-05	6.86878e-05	6.86878e-05	6.86878e-05	6.86878e-05	6.86878e-05	6.86878e-05	6.86878e-05	6.86878e-05	6.86878e-05	6.86878e-05	6.86878e-05	6.86878e-05	6.86878e-05	6.86878e-05	6.86878e-05	6.86878e-05	6.86878e-05	6.86878e-05	6.86878e-05	6.86878e-05	6.86878e-05	6.86878e-05	6.86878e-05	6.86878e-05	6.86878e-05	6.86878e-05	6.86878e-05	6.86878e-05	6.86878e-05	6.86878e-05	6.86878e-05	6.86878e-05	6.86878e-05	6.86878e-05	6.86878e-05	6.86878e-05	6.86878e-05	6.86878e-05	6.86878e-05	6.86878e-05	6.86878e-05	6.86878e-05	6.86878e-05	6.86878e-05	6.86878e-05	6.86878e-05	7.13905e-05	7.13905e-05	7.06984e-05	7.06984e-05	7.06659e-05	7.06659e-05	0.000128567	0.000128567	7.06773e-05	7.06773e-05	0.00625995	0.00625995	8.78261e-05	8.78261e-05	7.07579e-05	7.07579e-05	5.42326e-09	5.42326e-09	8.59297e-09	8.59297e-09	5.41952e-10	5.41952e-10	7.25678e-07	7.25678e-07	2.53457e-08	2.53457e-08	0.0976675	0.0976675	0.0718455	0.0718455	0.0010382	0.0010382	3.24036e-08	3.24036e-08	3.62097e-08	3.62097e-08	4.33524e-10	4.33524e-10	8.79585e-07	8.79585e-07	4.34555e-07	4.34555e-07	0.0913246	0.0913246	0.214436	0.214436	0.00096326	0.00096326	3.79171e-09	3.79171e-09	1.09799e-09	1.09799e-09	4.35585e-10	4.35585e-10	8.77543e-07	8.77543e-07	5.64878e-07	5.64878e-07	0.0914036	0.0914036	0.214324	0.214324	0.000963235	0.000963235	9.70522e-10	9.70522e-10	1.24315e-08	1.24315e-08	4.35531e-10	4.35531e-10	8.77517e-07	8.77517e-07	6.09383e-07	6.09383e-07	0.0914056	0.0914056	0.214324	0.214324	0.000963235	0.000963235	6.53765e-10	6.53765e-10	1.0569e-09	1.0569e-09	4.35533e-10	4.35533e-10	8.77515e-07	8.77515e-07	6.27629e-07	6.27629e-07	0.0914057	0.0914057	0.214324	0.214324	0.000963235	0.000963235	6.15181e-10	6.15181e-10	9.01569e-09	9.01569e-09	4.35533e-10	4.35533e-10	8.77515e-07	8.77515e-07	6.35309e-07	6.35309e-07	0.0914057	0.0914057	0.214324	0.214324	0.000963235	0.000963235	6.10666e-10	6.10666e-10	8.87936e-10	8.87936e-10	4.35533e-10	4.35533e-10	8.77515e-07	8.77515e-07	6.38577e-07	6.38577e-07	0.0914057	0.0914057	0.214324	0.214324	0.000963235	0.000963235	6.10142e-10	6.10142e-10	4.97372e-09	4.97372e-09	4.5838e-10	4.5838e-10	8.77515e-07	8.77515e-07	6.39973e-07	6.39973e-07	0.0914057	0.0914057	0.214324	0.214324	0.000963235	0.000963235	6.10083e-10	6.10083e-10	2.36573e-10	2.36573e-10	6.25198e-10	6.25198e-10	6.62806e-07	6.62806e-07	6.74173e-07	6.74173e-07	0.0311619	0.0311619	0.190731	0.190731	0.000998877	0.000998877	1.4909e-09	8.19794e-10	4.98607e-10	4.93546e-10	6.5557e-07	6.55373e-07	3.8767e-05	4.39392e-07	4.6983e-07	4.70442e-07	0.000307437	0.000210027	0.931207	0.131988	6.23605e-09	5.0183e-09	7.82906e-08	1.7106e-07	9.2699e-10	7.22218e-08	1.45168e-05	0.0230081	0.00193388	1.85769e-06	3.39954e-05	0.00103445	3.85809e-06	3.67724e-05	0.0626047	0.159239	7.48585e-06	2.2654e-09	6.8624e-05	1.3929e-05	1.56109e-09	9.37774e-10	7.59761e-05	0.00222938	0.447468	5.79696e-05	3.58016e-08	0.00101945	2.52549e-07	3.26834e-05	0.0796367	0.159429	1.8088e-07	2.30674e-09	0.000151019	8.64876e-05	6.22361e-09	7.38497e-07	5.08839e-05	0.000109058	0.831213	6.05456e-06	4.64825e-10	0.00101507	2.78485e-07	3.29062e-05	0.0799917	0.15943	1.84147e-06	2.31174e-09	0.000126749	8.10917e-05	3.75344e-07	3.12307e-06	4.53909e-05	8.75532e-05	0.661899	1.66315e-05	6.24212e-10	0.00102041	1.16035e-10	8.49226e-06	0.064511	0.130754	1.3701e-06	2.31236e-09	0.000143179	8.06527e-05	0.0001362	0.000834496	6.66648e-05	2.69929e-06	0.858789	5.70561e-07	9.88489e-08	0.180721	2.05307e-10	2.20208e-06	0.00600777	0.0216443	0.000105888	2.27076e-09	0.000123719	5.31268e-05	7.69324e-07	0.000983071	3.30491e-05	8.01083e-07	0.512665	2.76107e-07	4.52495e-10	0.18495	2.05266e-10	1.49474e-05	0.000229399	0.0207355	9.40964e-05	9.26616e-09	0.000123089	4.59003e-05	5.00194e-07	0.000985328	2.75898e-05	5.6528e-07	0.76735	5.41956e-09	1.25188e-07	0.18495	2.05266e-10	1.43158e-05	0.00112248	0.0175357	9.3496e-05	3.22697e-08	0.000123106	4.09238e-05	4.99927e-07	0.00098618	2.58136e-05	6.39834e-07	0.73936	1.5514e-07	4.55238e-10	0.18495	2.05266e-10	2.32075e-08	0.00834158	0.0133564	9.34964e-05	1.53046e-08	0.000123107	3.68951e-05	4.99926e-07	8.10472e-06	2.51988e-05	6.84421e-07	0.114102	3.35128e-07	1.24813e-07	0.184819	8.66439e-15	3.04709e-05	0.00015103	0.00743863	9.34966e-05	9.55994e-09	0.000132443	3.16742e-05	4.95453e-07	1.5698e-08	7.27288e-05	0.000275486	0.00171964	2.95947e-07	4.54136e-10	0.0948632	4.24619e-13	0.000126509	0.000680424	6.76689e-05	9.46048e-05	1.48908e-08	0.000126783	2.20794e-05	3.39796e-06	0.000256973	7.13277e-05	8.20605e-05	5.61015e-06	2.42127e-06	0.000187132	0.0728291	4.24463e-13	0.000126676	0.000632506	5.6608e-05	9.1817e-05	1.46511e-08	0.000126677	1.09613e-05	7.30325e-05	3.08485e-06	7.1164e-05	7.98703e-05	8.41953e-07	1.77892e-08	0.000193797	0.0187681	4.24463e-13	0.000126676	0.000305166	5.56779e-05	9.15041e-05	1.33545e-08	0.000126671	2.93802e-06	7.31134e-05	7.01856e-05	7.11564e-05	7.99167e-05	5.48019e-06	2.33387e-12	0.000192799	0.000179998	4.24463e-13	0.000126676	0.000340803	5.55951e-05	9.14975e-05	6.44742e-07	0.00012667	8.84948e-08	7.31093e-05	3.10737e-05	7.11565e-05	7.99146e-05	8.76145e-05	2.66143e-10	7.86679e-05	7.3504e-05	1.88057e-15	0.0031414	0.000350185	5.5588e-05	9.14976e-05	9.55375e-05	0.00012667	1.47165e-09	7.31093e-05	4.88012e-10	7.11267e-05	7.98796e-05	6.7084e-06	4.07336e-13	8.51434e-05	5.99248e-06	2.89436e-13	0.0031418	0.00101069	5.91857e-05	9.14976e-05	7.97043e-05	0.00012667	1.00623e-09	7.32821e-05	5.43487e-10	6.62204e-05	7.94478e-05	6.26407e-06	8.22156e-11	8.2278e-05	6.1163e-05	2.89465e-13	0.0031418	0.00112013	5.03221e-05	9.14976e-05	8.00918e-05	0.00012667	9.65995e-10	7.53746e-05	5.23867e-10	6.58334e-05	8.00747e-05	6.24873e-06	4.37325e-09	7.18317e-07	6.8362e-05	2.89465e-13	0.000243214	0.00111637	7.88793e-05	9.14976e-05	8.00955e-05	0.00012667	1.01885e-09	7.53201e-05	5.29068e-10	6.5829e-05	8.00918e-05	6.24811e-06	2.28551e-05	8.25613e-05	6.85156e-05	2.89465e-13	0.000238277	0.00160883	0.000103281	9.14976e-05	7.93294e-05	0.00012667	1.34252e-07	7.53202e-05	5.27606e-10	6.58279e-05	8.00923e-05	6.24808e-06	7.15614e-05	8.25922e-07	6.85177e-05	6.53352e-11	0.000238217	0.00123559	0.000119785	9.14976e-05	7.35497e-05	0.00012667	0.00022113	7.53202e-05	5.28474e-10	6.58279e-05	8.00923e-05	6.24808e-06	6.5587e-05	0.0351894	6.84766e-05	9.81561e-10	0.000238216	0.00136219	0.000130419	9.14976e-05	7.34634e-05	0.00012667	6.54197e-05	7.53202e-05	4.94973e-07	6.58279e-05	8.00923e-05	7.55728e-07	0.000128441	7.17504e-05	7.25343e-05	9.81561e-10	0.000238216	0.00134439	0.000137163	9.14976e-05	7.34607e-05	0.00012667	6.61572e-05	7.53202e-05	1.96453e-08	6.58279e-05	8.00923e-05	8.1555e-07	0.000156122	4.19407e-05	7.25382e-05	9.81561e-10	0.00307742	0.0013469	0.00014141	9.14976e-05	7.34607e-05	0.00012667	6.64384e-05	7.53202e-05	1.469e-05	6.58279e-05	8.00923e-05	8.15551e-07	5.38786e-05	7.25835e-05	7.25382e-05	9.81561e-10	0.0108756	0.00134653	0.000144073	9.14976e-05	7.34607e-05	0.00012667	6.46459e-05	7.53202e-05	8.1429e-05	6.58279e-05	8.00923e-05	8.15551e-07	1.86874e-05	7.46726e-05	7.25382e-05	9.81561e-10	0.0111354	0.00134658	0.000145741	9.14976e-05	7.34607e-05	0.00012667	7.27531e-05	7.53202e-05	7.23603e-05	6.58279e-05	8.00923e-05	8.15551e-07	1.8538e-05	6.9561e-05	7.25382e-05	6.53346e-11	0.0111348	0.00134658	0.000146782	9.14976e-05	7.34607e-05	0.00012667	7.27573e-05	7.53202e-05	7.28718e-05	6.58279e-05	8.00923e-05	8.15551e-07	1.85974e-05	7.02619e-05	7.25382e-05	6.53349e-11	0.0111348	0.00134658	0.000147433	9.14976e-05	7.34607e-05	0.00012667	7.27573e-05	7.53202e-05	6.90742e-05	6.58279e-05	8.00923e-05	8.15551e-07	1.85962e-05	7.10336e-05	7.25382e-05	6.53349e-11	0.566888	0.00134658	0.000147839	9.14976e-05	7.34607e-05	0.00012667	7.27573e-05	7.53202e-05	6.91735e-05	6.58279e-05	8.00923e-05	8.15551e-07	1.86011e-05	7.09283e-05	7.25382e-05	6.53349e-11	0.268144	0.00134658	0.000148093	9.14976e-05	7.34607e-05	0.00012667	7.27573e-05	7.53202e-05	7.2792e-05	6.58279e-05	8.00923e-05	8.15551e-07	1.86013e-05	7.0855e-05	7.25382e-05	6.53349e-11	0.268119	0.00134658	0.000148251	9.14976e-05	7.34607e-05	0	0	0	0	0	0	0	0	0	0	0	0	0	0	0	0	9.51579e-05	9.51579e-05	9.51579e-05	9.51579e-05	9.51579e-05	9.51579e-05	9.51579e-05	9.51579e-05	9.51579e-05	9.51579e-05	9.51579e-05	9.51579e-05	9.51579e-05	9.51579e-05	9.51579e-05	9.51579e-05	9.84032e-05	9.84032e-05	9.84032e-05	9.84032e-05	9.84032e-05	9.84032e-05	9.84032e-05	9.84032e-05	9.84032e-05	9.84032e-05	9.84032e-05	9.84032e-05	9.84032e-05	9.84032e-05	9.84032e-05	9.84032e-05	9.83888e-05	9.83888e-05	9.83888e-05	9.83888e-05	9.83888e-05	9.83888e-05	9.83888e-05	9.83888e-05	9.83888e-05	9.83888e-05	9.83888e-05	9.83888e-05	9.83888e-05	9.83888e-05	9.83888e-05	9.83888e-05	9.7463e-05	9.7463e-05	9.7463e-05	9.7463e-05	9.7463e-05	9.7463e-05	9.7463e-05	9.7463e-05	9.7463e-05	9.7463e-05	9.7463e-05	9.7463e-05	9.7463e-05	9.7463e-05	9.7463e-05	9.7463e-05	9.74667e-05	9.74667e-05	9.74667e-05	9.74667e-05	9.74667e-05	9.74667e-05	9.74667e-05	9.74667e-05	9.74667e-05	9.74667e-05	9.74667e-05	9.74667e-05	9.74667e-05	9.74667e-05	9.74667e-05	9.74667e-05	9.74667e-05	9.74667e-05	9.74667e-05	9.74667e-05	9.74667e-05	9.74667e-05	9.74667e-05	9.74667e-05	9.74667e-05	9.74667e-05	9.74667e-05	9.74667e-05	9.74667e-05	9.74667e-05	9.74667e-05	9.74667e-05	9.74667e-05	9.74667e-05	9.74667e-05	9.74667e-05	9.74667e-05	9.74667e-05	9.74667e-05	9.74667e-05	9.74667e-05	9.74667e-05	9.74667e-05	9.74667e-05	9.74667e-05	9.74667e-05	9.74667e-05	9.74667e-05	9.74667e-05	9.74667e-05	9.74667e-05	9.74667e-05	9.74667e-05	9.74667e-05	9.74667e-05	9.74667e-05	9.74667e-05	9.74667e-05	9.74667e-05	9.74667e-05	9.74667e-05	9.74667e-05	9.74667e-05	9.74667e-05	9.74667e-05	9.74667e-05	9.74667e-05	9.74667e-05	9.74667e-05	9.74667e-05	9.74667e-05	9.74667e-05	9.74667e-05	9.74667e-05	9.74667e-05	9.74667e-05	9.74667e-05	9.74667e-05	9.74667e-05	9.74667e-05	9.79873e-05	9.79873e-05	9.7931e-05	9.7931e-05	9.79284e-05	9.79284e-05	0.000108389	0.000108389	9.7931e-05	9.7931e-05	0.000809064	0.000809064	0.000108389	0.000108389	9.79873e-05	9.79873e-05	1.99162e-07	1.99162e-07	0.019836	0.019836	0.00665439	0.00665439	6.68775e-07	6.68775e-07	0.0295909	0.0295909	4.18184e-05	4.18184e-05	0.00342336	0.00342336	0.378312	0.378312	7.02882e-08	7.02882e-08	9.12978e-06	9.12978e-06	0.00628651	0.00628651	7.26526e-07	7.26526e-07	0.154341	0.154341	3.88912e-05	3.88912e-05	0.000756215	0.000756215	0.565442	0.565442	3.81783e-08	3.81783e-08	0.00168789	0.00168789	0.00629404	0.00629404	7.26097e-07	7.26097e-07	0.163843	0.163843	3.89092e-05	3.89092e-05	0.000755279	0.000755279	0.56545	0.56545	2.70081e-08	2.70081e-08	1.22247e-06	1.22247e-06	0.00629384	0.00629384	7.26092e-07	7.26092e-07	0.166501	0.166501	3.89097e-05	3.89097e-05	0.000755278	0.000755278	0.56545	0.56545	2.4429e-08	2.4429e-08	0.000524358	0.000524358	0.00629385	0.00629385	7.26092e-07	7.26092e-07	0.167544	0.167544	3.89097e-05	3.89097e-05	0.000755278	0.000755278	0.56545	0.56545	2.40535e-08	2.40535e-08	1.99413e-06	1.99413e-06	0.00629385	0.00629385	7.26092e-07	7.26092e-07	0.167975	0.167975	3.89097e-05	3.89097e-05	0.000755278	0.000755278	0.56545	0.56545	2.40083e-08	2.40083e-08	0.000310847	0.000310847	0.00629385	0.00629385	7.26092e-07	7.26092e-07	0.168157	0.168157	3.89097e-05	3.89097e-05	0.000755278	0.000755278	0.56545	0.56545	2.40031e-08	2.40031e-08	1.87908e-06	1.87908e-06	0.0063474	0.0063474	7.26092e-07	7.26092e-07	0.168235	0.168235	3.89097e-05	3.89097e-05	0.000755278	0.000755278	0.56545	0.56545	2.40939e-08	2.40939e-08	0.000106772	0.000106772	0.00423126	0.00423126	6.92528e-07	6.92528e-07	0.169465	0.169465	2.80311e-05	2.80311e-05	0.000720391	0.000720391	0.566384	0.566384	4.01002e-08	3.62308e-08	4.92653e-08	4.92357e-08	5.92658e-06	5.92658e-06	6.12874e-06	7.4174e-07	0.127542	0.127609	1.32394e-05	1.32394e-05	0.0053094	0.000645586	0.00121622	0.00109899	2.27667e-07	4.26665e-06	2.65869e-08	2.32729e-06	3.17489e-05	0.000151277	1.41466e-05	2.63182e-06	0.00195842	0.51848	5.6272e-06	6.4555e-05	5.50435e-05	0.00065139	0.00776132	0.00118216	4.51366e-05	0.00127068	3.0349e-08	0.00760117	8.05405e-05	0.000213338	0.000352287	4.96824e-05	0.000156253	0.565204	6.00344e-07	6.91744e-05	3.78868e-05	0.00065163	3.30467e-06	0.001153	9.72893e-05	9.11399e-05	4.31357e-08	0.0400945	7.68663e-05	0.000106851	0.00224405	1.93434e-05	0.0061272	0.566449	5.22355e-07	6.92567e-05	3.7633e-05	0.000651631	1.2699e-06	0.00114954	9.60681e-05	9.53342e-05	1.22166e-07	0.0717954	7.59491e-05	0.000104927	0.0133059	5.54565e-05	0.00423909	0.566684	1.07079e-08	2.93433e-05	3.25112e-05	0.000563042	1.58462e-06	0.00114912	0.000102165	9.27295e-05	2.74059e-06	0.541186	8.86898e-05	0.0133939	0.00595123	3.58687e-06	3.4932e-06	0.000669722	1.26135e-08	5.5335e-06	1.87112e-05	0.000457792	9.62462e-05	0.00114688	0.000103854	0.000274787	7.35078e-07	0.565411	6.6848e-05	0.0793651	0.00145006	4.65252e-06	0.0063124	0.00068683	1.26112e-08	3.3858e-05	9.29059e-06	0.000360156	0.0001012	0.00343768	0.000103666	0.000537441	6.59101e-07	0.56567	5.89203e-05	0.148857	0.00307653	4.03103e-07	4.11657e-06	0.00068683	1.26112e-08	3.66731e-05	0.000128272	0.000341137	0.000101098	0.0115324	0.000103658	0.00100934	6.58887e-07	0.565685	5.66318e-05	0.162003	0.00279634	2.41259e-06	0.00631827	0.00068683	1.26112e-08	1.77907e-06	0.000544083	0.000318128	0.000101094	0.00534702	0.000103657	0.00200783	6.58886e-07	0.0146673	5.5884e-05	0.164861	0.00100056	2.9068e-06	4.11707e-06	0.000686641	1.08493e-10	1.08628e-05	4.26747e-05	0.000224794	0.000101094	0.00450694	0.000104425	0.00401199	6.58416e-07	7.92643e-05	8.80843e-05	0.000124004	0.0588552	3.93681e-06	0.00631577	0.000536724	7.57987e-10	2.02236e-05	0.000225613	6.82375e-05	0.000101842	0.00636553	0.000105572	0.00554367	4.04654e-06	3.75646e-06	9.02052e-05	9.39042e-05	0.0156354	1.6684e-06	2.81185e-05	0.000535262	7.57747e-10	2.02351e-05	0.000274065	9.05111e-05	0.000101591	0.00637689	0.000105629	0.00432874	8.89748e-05	5.43344e-06	9.01209e-05	9.17074e-05	1.78972e-05	4.10619e-07	2.31114e-05	0.000376503	7.57747e-10	2.02351e-05	7.07262e-05	9.31888e-05	0.000102166	0.00586849	0.000105631	0.00258146	9.85197e-05	8.1276e-05	9.01138e-05	9.16667e-05	6.18618e-06	2.11897e-05	2.30418e-05	0.000121064	7.57747e-10	2.02351e-05	6.2492e-05	9.34517e-05	0.000102176	8.41911e-07	0.000105631	0.000973511	9.85479e-05	0.00010882	9.01135e-05	9.16654e-05	0.000125032	2.41288e-08	6.02129e-05	9.92021e-05	5.84889e-11	9.19418e-05	6.34153e-05	9.34753e-05	0.000102176	9.49544e-05	0.000105631	0.0013923	9.85479e-05	0.00642495	9.01098e-05	9.16615e-05	2.14804e-05	2.92638e-05	9.2558e-05	0.000202864	6.30565e-10	9.1913e-05	0.000104399	0.000104965	0.000102176	9.29591e-05	0.000105631	0.00187623	9.85615e-05	0.00652144	9.1665e-05	0.000109283	1.93285e-05	1.86166e-08	8.89117e-05	9.86853e-05	6.30605e-10	9.1913e-05	0.000109818	0.00029122	0.000102176	9.25318e-05	0.000105631	0.00194961	9.10608e-05	0.00647365	9.13025e-05	0.00011008	1.92713e-05	6.50963e-08	0.0890843	0.000100287	6.30605e-10	7.90798e-07	0.000109479	0.000222842	0.000102176	9.25475e-05	0.000105631	0.00196301	9.11373e-05	0.00648544	9.13023e-05	0.000110088	1.92693e-05	3.56243e-05	8.42802e-05	0.000100451	6.30605e-10	7.87163e-07	0.00021563	0.000189394	0.000102176	9.2301e-05	0.000105631	3.39052e-06	9.11392e-05	0.00648208	9.13014e-05	0.000110089	1.92693e-05	8.66215e-05	0.0783638	0.000100454	8.16975e-09	7.87126e-07	0.000178337	0.000175982	0.000102176	0.000107801	0.000105631	0.000114954	9.11392e-05	0.00648356	9.13014e-05	0.000110089	1.92693e-05	8.67656e-05	0.000561653	0.000100437	2.94053e-08	7.87126e-07	0.000182147	0.000169678	0.000102176	0.000108744	0.000105631	8.81606e-05	9.11392e-05	5.06424e-06	9.13014e-05	0.000110089	1.05907e-05	9.7971e-05	0.000117777	9.82487e-05	2.94053e-08	7.87126e-07	0.0001813	0.000166368	0.000102176	0.000108746	0.000105631	8.37212e-05	9.11392e-05	4.056e-05	9.13014e-05	0.000110089	1.19047e-05	0.000106342	0.000232574	9.8247e-05	2.94053e-08	6.07566e-08	0.000181398	0.00016451	0.000102176	0.000108747	0.000105631	8.36231e-05	9.11392e-05	1.67095e-05	9.13014e-05	0.000110089	1.19055e-05	8.71485e-05	0.00021394	9.8247e-05	2.94053e-08	6.52864e-07	0.000181382	0.000163424	0.000102176	0.000108747	0.000105631	8.3413e-05	9.11392e-05	8.22411e-05	9.13014e-05	0.000110089	1.19055e-05	4.5842e-05	0.000206693	9.8247e-05	2.94053e-08	6.64772e-07	0.000181385	0.000162773	0.000102176	0.000108747	0.000105631	9.84261e-05	9.11392e-05	7.53891e-05	9.13014e-05	0.000110089	1.19055e-05	4.43794e-05	0.000213682	9.8247e-05	8.16958e-09	6.64824e-07	0.000181384	0.000162377	0.000102176	0.000108747	0.000105631	9.84446e-05	9.11392e-05	7.57617e-05	9.13014e-05	0.000110089	1.19055e-05	4.41082e-05	0.000215417	9.8247e-05	8.16961e-09	6.64825e-07	0.000181384	0.000162134	0.000102176	0.000108747	0.000105631	9.84446e-05	9.11392e-05	0.000100447	9.13014e-05	0.000110089	1.19055e-05	4.40152e-05	0.000214841	9.8247e-05	8.16961e-09	8.61301e-06	0.000181384	0.000161983	0.000102176	0.000108747	0.000105631	9.84446e-05	9.11392e-05	0.000100741	9.13014e-05	0.000110089	1.19055e-05	4.4004e-05	0.000214846	9.8247e-05	8.16961e-09	3.06866e-05	0.000181384	0.00016189	0.000102176	0.000108747	0.000105631	9.84446e-05	9.11392e-05	9.83396e-05	9.13014e-05	0.000110089	1.19055e-05	4.39999e-05	0.000214991	9.8247e-05	8.16961e-09	3.0692e-05	0.000181384	0.000161832	0.000102176	0.000108747	0	0	0	0	0	0	0	0	0	0	0	0	0	0	0	0	9.51579e-05	9.51579e-05	9.51579e-05	9.51579e-05	9.51579e-05	9.51579e-05	9.51579e-05	9.51579e-05	9.51579e-05	9.51579e-05	9.51579e-05	9.51579e-05	9.51579e-05	9.51579e-05	9.51579e-05	9.51579e-05	9.38879e-05	9.38879e-05	9.38879e-05	9.38879e-05	9.38879e-05	9.38879e-05	9.38879e-05	9.38879e-05	9.38879e-05	9.38879e-05	9.38879e-05	9.38879e-05	9.38879e-05	9.38879e-05	9.38879e-05	9.38879e-05	9.38811e-05	9.38811e-05	9.38811e-05	9.38811e-05	9.38811e-05	9.38811e-05	9.38811e-05	9.38811e-05	9.38811e-05	9.38811e-05	9.38811e-05	9.38811e-05	9.38811e-05	9.38811e-05	9.38811e-05	9.38811e-05	9.3794e-05	9.3794e-05	9.3794e-05	9.3794e-05	9.3794e-05	9.3794e-05	9.3794e-05	9.3794e-05	9.3794e-05	9.3794e-05	9.3794e-05	9.3794e-05	9.3794e-05	9.3794e-05	9.3794e-05	9.3794e-05	9.37713e-05	9.37713e-05	9.37713e-05	9.37713e-05	9.37713e-05	9.37713e-05	9.37713e-05	9.37713e-05	9.37713e-05	9.37713e-05	9.37713e-05	9.37713e-05	9.37713e-05	9.37713e-05	9.37713e-05	9.37713e-05	9.37713e-05	9.37713e-05	9.37713e-05	9.37713e-05	9.37713e-05	9.37713e-05	9.37713e-05	9.37713e-05	9.37713e-05	9.37713e-05	9.37713e-05	9.37713e-05	9.37713e-05	9.37713e-05	9.37713e-05	9.37713e-05	9.37713e-05	9.37713e-05	9.37713e-05	9.37713e-05	9.37713e-05	9.37713e-05	9.37713e-05	9.37713e-05	9.37713e-05	9.37713e-05	9.37713e-05	9.37713e-05	9.37713e-05	9.37713e-05	9.37713e-05	9.37713e-05	9.37713e-05	9.37713e-05	9.37713e-05	9.37713e-05	9.37713e-05	9.37713e-05	9.37713e-05	9.37713e-05	9.37713e-05	9.37713e-05	9.37713e-05	9.37713e-05	9.37713e-05	9.37713e-05	9.37713e-05	9.37713e-05	9.37713e-05	9.37713e-05	9.37713e-05	9.37713e-05	9.37713e-05	9.37713e-05	9.37713e-05	9.37713e-05	9.37713e-05	9.37713e-05	9.37713e-05	9.37713e-05	9.37713e-05	9.37713e-05	9.37713e-05	9.37713e-05	9.38167e-05	9.38167e-05	9.38148e-05	9.38148e-05	9.38148e-05	9.38148e-05	9.47771e-05	9.47771e-05	9.3815e-05	9.3815e-05	0.00017068	0.00017068	9.65162e-05	9.65162e-05	9.38302e-05	9.38302e-05	7.92137e-08	7.92137e-08	0.000209466	0.000209466	6.1692e-05	6.1692e-05	1.90773e-07	1.90773e-07	0.000363864	0.000363864	0.000210329	0.000210329	0.0783852	0.0783852	0.354616	0.354616	1.62905e-07	1.62905e-07	3.39372e-06	3.39372e-06	5.15878e-05	5.15878e-05	2.08801e-07	2.08801e-07	0.0020023	0.0020023	0.000193241	0.000193241	0.0484595	0.0484595	0.495616	0.495616	2.78318e-08	2.78318e-08	3.02752e-05	3.02752e-05	5.17849e-05	5.17849e-05	2.0841e-07	2.0841e-07	0.0024599	0.0024599	0.000193338	0.000193338	0.0484096	0.0484096	0.495619	0.495619	9.29778e-09	9.29778e-09	4.67365e-07	4.67365e-07	5.17798e-05	5.17798e-05	2.08405e-07	2.08405e-07	0.00261422	0.00261422	0.00019334	0.00019334	0.0484096	0.0484096	0.495619	0.495619	6.7657e-09	6.7657e-09	1.25201e-05	1.25201e-05	5.178e-05	5.178e-05	2.08405e-07	2.08405e-07	0.00267684	0.00267684	0.00019334	0.00019334	0.0484096	0.0484096	0.495619	0.495619	6.4425e-09	6.4425e-09	5.75475e-07	5.75475e-07	5.178e-05	5.178e-05	2.08405e-07	2.08405e-07	0.00270309	0.00270309	0.00019334	0.00019334	0.0484096	0.0484096	0.495619	0.495619	6.40443e-09	6.40443e-09	7.87599e-06	7.87599e-06	5.178e-05	5.178e-05	2.08405e-07	2.08405e-07	0.00271424	0.00271424	0.00019334	0.00019334	0.0484096	0.0484096	0.495619	0.495619	6.4e-09	6.4e-09	4.1609e-07	4.1609e-07	5.18234e-05	5.18234e-05	2.08405e-07	2.08405e-07	0.002719	0.002719	0.00019334	0.00019334	0.0484096	0.0484096	0.495619	0.495619	6.40332e-09	6.40332e-09	1.8702e-06	1.8702e-06	4.4405e-05	4.4405e-05	2.07423e-07	2.07423e-07	0.00272331	0.00272331	0.000182839	0.000182839	0.0480184	0.0480184	0.495619	0.495619	9.83231e-09	9.73249e-09	9.13964e-09	9.13947e-09	1.19831e-05	1.19831e-05	4.60481e-07	2.53091e-07	0.0016929	0.00169317	0.000175333	0.00017855	0.072441	0.0411637	7.51172e-06	7.30147e-06	5.96951e-08	3.3407e-06	8.62935e-09	1.70713e-06	3.01544e-05	0.00544234	1.0984e-05	1.32818e-06	0.00117221	0.458191	6.63771e-06	8.52682e-05	0.00022656	0.0466672	0.00194775	3.98385e-06	3.38366e-05	0.000267709	1.31276e-08	9.23555e-05	8.26481e-05	0.00118722	0.00309425	7.26038e-05	2.99596e-05	0.494741	2.0737e-07	8.38547e-05	0.000193754	0.0467185	3.76456e-07	3.94486e-06	8.82763e-05	9.62966e-05	3.99456e-08	0.0194007	6.43102e-05	0.000111833	0.027347	1.78796e-05	5.07495e-05	0.495162	1.9599e-07	8.43855e-05	0.000193245	0.0467187	6.0445e-07	3.94017e-06	8.80731e-05	9.20718e-05	1.0741e-06	0.0445697	6.1575e-05	0.000101401	0.101849	9.2668e-05	4.44141e-05	0.495191	6.26609e-08	6.38125e-05	0.000184307	0.0446556	5.65262e-07	3.93958e-06	9.45496e-05	8.99262e-05	1.87092e-05	0.46668	8.48471e-05	0.000679198	0.0881864	2.30908e-06	2.64678e-06	0.0457746	6.44405e-08	6.73889e-06	2.58898e-05	0.0117445	8.90519e-05	3.93951e-06	9.50431e-05	0.000178742	2.90468e-07	0.494163	5.68283e-05	0.00151043	0.0183302	3.86166e-06	5.19388e-05	0.0471884	6.44257e-08	6.32997e-05	1.95198e-06	0.00940494	9.32355e-05	1.72214e-05	9.4769e-05	0.000290446	2.0546e-07	0.494498	4.99141e-05	0.0021956	0.0509903	1.41698e-07	3.48748e-06	0.0471884	6.44257e-08	6.92503e-05	2.2426e-05	0.00813442	9.3055e-05	7.63615e-05	9.47732e-05	0.000464634	2.05351e-07	0.494502	4.77745e-05	0.00256594	0.0442393	8.6355e-07	5.21662e-05	0.0471884	6.44257e-08	2.94676e-05	0.000184694	0.00652484	9.30582e-05	3.26198e-05	9.47731e-05	0.000790431	2.05351e-07	0.00371929	4.70466e-05	0.00271531	0.0359428	1.86309e-06	3.48159e-06	0.0471862	1.66077e-08	0.00859628	1.73052e-05	0.00389468	9.30582e-05	2.15547e-05	9.48145e-05	0.00133875	2.05343e-07	1.36673e-06	8.39322e-05	0.000224987	0.0580017	2.50855e-06	5.21626e-05	0.0254117	2.93831e-08	0.0178703	0.000105818	7.99677e-05	9.32784e-05	3.41785e-05	9.39121e-05	0.00157385	1.94648e-06	3.43091e-05	8.47461e-05	9.25999e-05	0.00137072	4.91755e-06	0.00130137	0.0211625	2.93713e-08	0.0178923	0.000126385	9.07563e-05	9.36436e-05	3.43104e-05	9.39378e-05	0.00106724	8.499e-05	2.98299e-06	8.46302e-05	9.01891e-05	1.66693e-06	4.49153e-07	0.00111236	0.00695822	2.93713e-08	0.0178923	5.35998e-05	9.20508e-05	9.39353e-05	3.04651e-05	9.39389e-05	0.000500813	9.39904e-05	8.2046e-05	8.46181e-05	9.01573e-05	1.67658e-06	9.22217e-08	0.00111006	0.000178384	2.93713e-08	0.0178923	4.94061e-05	9.2183e-05	9.39381e-05	2.77821e-07	9.3939e-05	9.03627e-05	9.40237e-05	8.02023e-05	8.46178e-05	9.01545e-05	5.61761e-05	5.86376e-09	0.000132443	9.5006e-05	1.41317e-08	0.0272393	4.99737e-05	9.21952e-05	9.39379e-05	9.4655e-05	9.3939e-05	2.93458e-05	9.40239e-05	5.52182e-05	8.46176e-05	9.01541e-05	5.65903e-05	1.08138e-07	8.99688e-05	7.57352e-05	2.78325e-08	0.0272345	5.75391e-05	9.91882e-05	9.39379e-05	9.06802e-05	9.3939e-05	3.13461e-05	9.40243e-05	5.97715e-05	8.64594e-05	0.000102996	5.09565e-05	5.8945e-09	8.63894e-05	8.8369e-05	2.78345e-08	0.0272345	6.08009e-05	0.000209447	9.39379e-05	9.03692e-05	9.3939e-05	3.1638e-05	8.9417e-05	5.81196e-05	8.6008e-05	0.000103886	5.07926e-05	1.58956e-08	0.00158205	9.36919e-05	2.78345e-08	0.00135408	6.0567e-05	0.000218896	9.39379e-05	9.03799e-05	9.3939e-05	3.16397e-05	8.94315e-05	5.85524e-05	8.60084e-05	0.000103903	5.07865e-05	2.87463e-05	9.48239e-05	9.3886e-05	2.78345e-08	0.00133261	9.3103e-05	0.000224769	9.39379e-05	9.034e-05	9.3939e-05	2.84058e-06	8.94324e-05	5.84305e-05	8.60072e-05	0.000103904	5.07862e-05	7.51686e-05	0.00153224	9.38892e-05	5.78512e-08	0.00133236	7.33574e-05	0.000231092	9.39379e-05	0.000101086	9.3939e-05	0.000187422	8.94324e-05	5.84646e-05	8.60071e-05	0.000103904	5.07862e-05	7.14082e-05	0.0238363	9.38868e-05	8.33998e-08	0.00133236	7.81905e-05	0.000235891	9.39379e-05	0.000101734	9.3939e-05	7.83475e-05	8.94324e-05	9.40213e-06	8.60071e-05	0.000103904	4.58848e-05	7.24394e-05	0.000102572	9.37477e-05	8.33998e-08	0.00133236	7.74121e-05	0.000239162	9.39379e-05	0.000101735	9.3939e-05	7.57822e-05	8.94324e-05	7.11813e-06	8.60071e-05	0.000103904	5.15994e-05	8.69034e-05	0.000145869	9.37464e-05	8.33998e-08	1.14774e-05	7.75135e-05	0.000241296	9.39379e-05	0.000101736	9.3939e-05	7.59048e-05	8.94324e-05	1.11698e-05	8.60071e-05	0.000103904	5.1603e-05	8.46993e-05	0.000186981	9.37464e-05	8.33998e-08	5.16851e-05	7.7498e-05	0.000242662	9.39379e-05	0.000101736	9.3939e-05	7.59501e-05	8.94324e-05	7.95113e-05	8.60071e-05	0.000103904	5.1603e-05	4.28555e-05	0.000176394	9.37464e-05	8.33998e-08	5.3211e-05	7.75001e-05	0.000243526	9.39379e-05	0.000101736	9.3939e-05	9.39171e-05	8.94324e-05	7.3603e-05	8.60071e-05	0.000103904	5.1603e-05	4.13517e-05	0.000174159	9.37464e-05	5.78496e-08	5.32129e-05	7.74997e-05	0.00024407	9.39379e-05	0.000101736	9.3939e-05	9.39371e-05	8.94324e-05	7.3813e-05	8.60071e-05	0.000103904	5.1603e-05	4.11549e-05	0.000177054	9.37464e-05	5.78499e-08	5.32129e-05	7.74998e-05	0.000244411	9.39379e-05	0.000101736	9.3939e-05	9.39371e-05	8.94324e-05	9.4069e-05	8.60071e-05	0.000103904	5.1603e-05	4.10746e-05	0.000177591	9.37464e-05	5.78499e-08	4.10759e-06	7.74998e-05	0.000244624	9.39379e-05	0.000101736	9.3939e-05	9.39371e-05	8.94324e-05	9.42348e-05	8.60071e-05	0.000103904	5.1603e-05	4.10672e-05	0.000177325	9.37464e-05	5.78499e-08	4.41113e-05	7.74998e-05	0.000244757	9.39379e-05	0.000101736	9.3939e-05	9.39371e-05	8.94324e-05	9.38678e-05	8.60071e-05	0.000103904	5.1603e-05	4.10637e-05	0.000177341	9.37464e-05	5.78499e-08	4.41144e-05	7.74998e-05	0.000244841	9.39379e-05	0.000101736	0	0	0	0	0	0	0	0	0	0	0	0	0	0	0	0	9.51579e-05	9.51579e-05	9.51579e-05	9.51579e-05	9.51579e-05	9.51579e-05	9.51579e-05	9.51579e-05	9.51579e-05	9.51579e-05	9.51579e-05	9.51579e-05	9.51579e-05	9.51579e-05	9.51579e-05	9.51579e-05	6.83974e-05	6.83974e-05	6.83974e-05	6.83974e-05	6.83974e-05	6.83974e-05	6.83974e-05	6.83974e-05	6.83974e-05	6.83974e-05	6.83974e-05	6.83974e-05	6.83974e-05	6.83974e-05	6.83974e-05	6.83974e-05	6.83855e-05	6.83855e-05	6.83855e-05	6.83855e-05	6.83855e-05	6.83855e-05	6.83855e-05	6.83855e-05	6.83855e-05	6.83855e-05	6.83855e-05	6.83855e-05	6.83855e-05	6.83855e-05	6.83855e-05	6.83855e-05	6.8e-05	6.8e-05	6.8e-05	6.8e-05	6.8e-05	6.8e-05	6.8e-05	6.8e-05	6.8e-05	6.8e-05	6.8e-05	6.8e-05	6.8e-05	6.8e-05	6.8e-05	6.8e-05	6.79844e-05	6.79844e-05	6.79844e-05	6.79844e-05	6.79844e-05	6.79844e-05	6.79844e-05	6.79844e-05	6.79844e-05	6.79844e-05	6.79844e-05	6.79844e-05	6.79844e-05	6.79844e-05	6.79844e-05	6.79844e-05	6.79844e-05	6.79844e-05	6.79844e-05	6.79844e-05	6.79844e-05	6.79844e-05	6.79844e-05	6.79844e-05	6.79844e-05	6.79844e-05	6.79844e-05	6.79844e-05	6.79844e-05	6.79844e-05	6.79844e-05	6.79844e-05	6.79844e-05	6.79844e-05	6.79844e-05	6.79844e-05	6.79844e-05	6.79844e-05	6.79844e-05	6.79844e-05	6.79844e-05	6.79844e-05	6.79844e-05	6.79844e-05	6.79844e-05	6.79844e-05	6.79844e-05	6.79844e-05	6.79844e-05	6.79844e-05	6.79844e-05	6.79844e-05	6.79844e-05	6.79844e-05	6.79844e-05	6.79844e-05	6.79844e-05	6.79844e-05	6.79844e-05	6.79844e-05	6.79844e-05	6.79844e-05	6.79844e-05	6.79844e-05	6.79844e-05	6.79844e-05	6.79844e-05	6.79844e-05	6.79844e-05	6.79844e-05	6.79844e-05	6.79844e-05	6.79844e-05	6.79844e-05	6.79844e-05	6.79844e-05	6.79844e-05	6.79844e-05	6.79844e-05	6.79844e-05	0.000244275	0.000244275	8.07041e-05	8.07041e-05	6.83698e-05	6.83698e-05	6.96926e-05	6.96926e-05	6.81799e-05	6.81799e-05	6.81799e-05	6.81799e-05	6.81773e-05	6.81773e-05	6.81769e-05	6.81769e-05	2.45899e-07	2.45899e-07	0.000106301	0.000106301	1.22636e-05	1.22636e-05	8.72609e-07	8.72609e-07	0.000150183	0.000150183	4.05163e-09	4.05163e-09	6.42867e-07	6.42867e-07	6.27108e-06	6.27108e-06	1.74084e-09	1.74084e-09	1.4049e-06	1.4049e-06	1.43306e-05	1.43306e-05	9.80123e-07	9.80123e-07	0.00142116	0.00142116	3.75999e-09	3.75999e-09	3.71915e-07	3.71915e-07	6.01956e-06	6.01956e-06	7.78661e-09	7.78661e-09	1.04413e-05	1.04413e-05	1.42822e-05	1.42822e-05	9.81753e-07	9.81753e-07	0.0012082	0.0012082	3.76242e-09	3.76242e-09	3.71552e-07	3.71552e-07	6.01963e-06	6.01963e-06	2.05828e-08	2.05828e-08	3.06639e-07	3.06639e-07	1.42835e-05	1.42835e-05	9.81775e-07	9.81775e-07	0.00114471	0.00114471	3.76249e-09	3.76249e-09	3.71552e-07	3.71552e-07	6.01963e-06	6.01963e-06	2.72858e-08	2.72858e-08	5.1638e-06	5.1638e-06	1.42834e-05	1.42834e-05	9.81775e-07	9.81775e-07	0.0011209	0.0011209	3.76249e-09	3.76249e-09	3.71552e-07	3.71552e-07	6.01963e-06	6.01963e-06	2.84937e-08	2.84937e-08	3.70806e-07	3.70806e-07	1.42835e-05	1.42835e-05	9.81775e-07	9.81775e-07	0.00111123	0.00111123	3.76249e-09	3.76249e-09	3.71552e-07	3.71552e-07	6.01963e-06	6.01963e-06	2.86434e-08	2.86434e-08	3.58738e-06	3.58738e-06	1.42835e-05	1.42835e-05	9.81775e-07	9.81775e-07	0.00110718	0.00110718	3.76249e-09	3.76249e-09	3.71552e-07	3.71552e-07	6.01963e-06	6.01963e-06	2.86609e-08	2.86609e-08	2.97429e-07	2.97429e-07	1.43511e-05	1.43511e-05	9.81775e-07	9.81775e-07	0.00110546	0.00110546	3.76249e-09	3.76249e-09	3.71552e-07	3.71552e-07	6.01963e-06	6.01963e-06	2.35297e-08	2.35297e-08	1.17591e-06	1.17591e-06	1.21398e-05	1.21398e-05	9.67393e-07	9.67393e-07	0.00110995	0.00110995	3.77927e-09	3.77927e-09	3.73536e-07	3.73536e-07	6.05344e-06	6.05344e-06	1.15517e-08	1.33771e-08	4.47119e-08	1.25121e-08	3.0611e-07	2.58602e-07	1.10009e-06	3.9421e-06	0.00137374	0.00136987	7.57902e-09	7.41422e-09	4.24958e-07	4.24939e-07	5.04924e-06	5.04944e-06	1.57932e-07	1.25229e-06	2.09041e-08	5.23673e-07	2.33112e-05	8.02097e-08	3.76659e-08	1.03567e-05	1.91674e-05	6.11055e-06	1.23774e-07	6.64543e-05	4.39988e-09	3.74796e-07	5.71576e-08	1.53956e-05	3.64439e-05	0.000226502	1.44027e-08	8.12717e-06	6.73531e-05	1.00806e-05	2.93444e-08	5.63219e-05	1.4918e-06	6.02525e-06	1.04193e-06	7.71082e-05	3.82698e-09	3.74415e-07	1.54327e-06	1.5254e-05	7.09397e-05	7.30546e-05	5.37275e-09	6.98491e-08	6.81376e-05	8.50603e-05	1.54889e-07	4.10963e-05	1.42749e-05	6.03561e-06	9.91334e-07	7.60534e-05	3.81722e-09	3.74413e-07	7.73507e-07	1.52371e-05	5.37949e-05	8.00219e-05	2.19672e-10	8.39387e-08	6.52884e-05	8.5394e-05	4.65882e-07	5.1259e-05	1.22696e-05	6.04085e-06	9.92419e-07	7.62203e-05	3.8183e-09	3.74532e-07	1.95999e-06	1.5235e-05	6.88229e-05	8.79493e-05	4.67031e-08	3.91784e-06	7.47981e-05	0.000587286	3.91311e-07	1.2756e-05	9.02308e-07	3.64304e-07	9.90247e-07	1.62349e-05	2.25953e-08	1.48362e-06	8.90015e-05	1.51922e-05	5.47256e-05	9.70005e-05	1.87239e-06	4.42531e-06	5.2767e-05	0.00107117	9.22469e-08	5.3178e-06	1.4262e-05	3.7304e-07	9.90077e-07	8.50847e-05	3.75095e-07	1.58351e-06	7.40998e-05	4.40656e-05	5.47079e-05	9.51219e-05	2.54751e-06	4.42997e-06	4.53227e-05	0.00124925	2.07843e-07	4.21686e-07	7.53028e-07	3.7304e-07	9.90077e-07	7.30483e-05	1.97641e-05	1.79103e-06	7.39381e-05	0.000128443	5.4698e-05	9.07553e-05	2.54738e-06	5.86508e-06	4.31891e-05	0.00113442	1.87737e-07	6.86033e-06	1.42016e-05	3.7304e-07	9.90077e-07	7.25033e-05	4.00469e-05	2.18119e-06	7.39221e-05	3.64085e-05	5.4698e-05	8.32014e-05	2.54738e-06	1.09592e-07	4.04956e-05	0.00109068	1.86665e-07	8.43376e-06	7.54563e-07	3.73071e-07	9.9005e-07	6.31216e-07	1.31327e-05	3.03939e-06	7.39219e-05	4.82826e-05	6.14202e-05	7.39701e-05	1.2407e-06	6.66132e-06	7.82614e-05	4.34387e-05	7.46448e-07	4.82357e-06	1.41842e-05	5.57682e-07	9.89794e-07	3.73287e-07	7.99339e-05	9.51155e-05	7.39199e-05	6.9876e-05	5.96627e-05	6.55142e-05	6.43124e-06	1.79222e-08	7.86773e-05	7.47385e-05	1.1845e-07	9.90958e-08	4.19899e-09	7.76274e-07	9.89492e-07	3.72924e-07	6.87346e-05	0.000103762	6.63638e-05	6.41184e-05	5.96286e-05	5.39754e-05	8.65584e-05	6.49777e-06	7.85219e-05	7.35335e-05	9.32655e-07	6.04755e-08	4.42776e-09	2.09246e-06	9.89492e-07	3.72924e-07	6.87511e-05	0.000104569	6.65288e-05	5.95122e-05	5.96255e-05	3.58801e-05	8.7532e-05	7.16581e-05	7.8524e-05	7.36003e-05	2.02137e-06	4.14792e-07	4.40209e-09	4.922e-05	9.89492e-07	3.72924e-07	7.95682e-05	0.000104639	6.65368e-05	1.20759e-06	5.96252e-05	1.26409e-05	8.75227e-05	6.13883e-05	7.85245e-05	7.36017e-05	3.98703e-05	3.38888e-08	9.64101e-06	6.85301e-05	9.89518e-07	3.72933e-07	8.17606e-05	0.000104645	6.65368e-05	9.47433e-05	5.96252e-05	9.13949e-06	8.75226e-05	1.34396e-05	8.04047e-05	7.32887e-05	6.80067e-05	5.27418e-07	8.46945e-05	5.21732e-05	9.89481e-07	3.72914e-07	8.21113e-05	0.000104645	6.65368e-05	7.40319e-05	5.96252e-05	9.82086e-06	0.000134518	1.22181e-05	7.23216e-05	7.68506e-05	6.53109e-05	3.51606e-08	8.08364e-05	6.66406e-05	9.89555e-07	3.72914e-07	9.3779e-05	0.000102184	6.65368e-05	7.46794e-05	5.96252e-05	9.91844e-06	0.000130852	1.25442e-05	7.20951e-05	7.70912e-05	6.52117e-05	7.30621e-08	0.00111916	6.90526e-05	9.89555e-07	3.72947e-07	9.35101e-05	7.83858e-05	6.65368e-05	7.46783e-05	5.96252e-05	8.67047e-06	0.000130791	1.24542e-05	7.20793e-05	7.70889e-05	6.52084e-05	6.0071e-05	6.17492e-05	6.90272e-05	9.89555e-07	3.78414e-07	9.35182e-05	6.65198e-05	6.65368e-05	7.46761e-05	5.96252e-05	7.38003e-07	0.000130791	1.24793e-05	7.20784e-05	7.7089e-05	6.52083e-05	0.000124832	0.00103447	6.90291e-05	9.89603e-07	3.78481e-07	6.48541e-05	6.06596e-05	6.65368e-05	7.25184e-05	5.96252e-05	4.40648e-05	0.000130791	1.25791e-05	7.20784e-05	7.7089e-05	6.52083e-05	0.000127962	2.57395e-07	6.90289e-05	9.89577e-07	3.78482e-07	6.64751e-05	5.74973e-05	6.65368e-05	7.26625e-05	5.96252e-05	6.62108e-05	0.000130791	2.84963e-07	7.20784e-05	7.7089e-05	6.51232e-05	0.000128588	9.19713e-05	6.83426e-05	9.89577e-07	3.78482e-07	6.62026e-05	5.56891e-05	6.65368e-05	7.26561e-05	5.96252e-05	6.64046e-05	0.000130791	2.37513e-06	7.20784e-05	7.7089e-05	6.83988e-05	0.000134812	8.33935e-05	6.8343e-05	9.89577e-07	3.78483e-07	6.62442e-05	5.46191e-05	6.65368e-05	7.26565e-05	5.96252e-05	6.63911e-05	0.000130791	1.8896e-05	7.20784e-05	7.7089e-05	6.83966e-05	0.000173781	6.06558e-05	6.8343e-05	9.89577e-07	3.81334e-07	6.62387e-05	5.39728e-05	6.65368e-05	7.26565e-05	5.96252e-05	5.99983e-05	0.000130791	8.32233e-05	7.20784e-05	7.7089e-05	6.83966e-05	8.0982e-05	6.8163e-05	6.8343e-05	9.89577e-07	3.74352e-07	6.62396e-05	5.35776e-05	6.65368e-05	7.26565e-05	5.96252e-05	5.77701e-05	0.000130791	7.05917e-05	7.20784e-05	7.7089e-05	6.83966e-05	7.79363e-05	7.07386e-05	6.8343e-05	9.89554e-07	3.74361e-07	6.62395e-05	5.33342e-05	6.65368e-05	7.26565e-05	5.96252e-05	5.77667e-05	0.000130791	7.12918e-05	7.20784e-05	7.7089e-05	6.83966e-05	7.72098e-05	6.94908e-05	6.8343e-05	9.89558e-07	3.74361e-07	6.62395e-05	5.31835e-05	6.65368e-05	7.26565e-05	5.96252e-05	5.77667e-05	0.000130791	6.92575e-05	7.20784e-05	7.7089e-05	6.83966e-05	7.70295e-05	6.92628e-05	6.8343e-05	9.89558e-07	3.74361e-07	6.62395e-05	5.30899e-05	6.65368e-05	7.26565e-05	5.96252e-05	5.77667e-05	0.000130791	6.91446e-05	7.20784e-05	7.7089e-05	6.83966e-05	7.69993e-05	6.94517e-05	6.8343e-05	9.89558e-07	3.72905e-07	6.62395e-05	5.30318e-05	6.65368e-05	7.26565e-05	5.96252e-05	5.77667e-05	0.000130791	6.81403e-05	7.20784e-05	7.7089e-05	6.83966e-05	7.69911e-05	6.94653e-05	6.8343e-05	9.89558e-07	3.72929e-07	6.62395e-05	5.29956e-05	6.65368e-05	7.26565e-05	0	0	0	0	0	0	0	0	0	0	0	0	0	0	0	0	9.51579e-05	9.51579e-05	9.51579e-05	9.51579e-05	9.51579e-05	9.51579e-05	9.51579e-05	9.51579e-05	9.51579e-05	9.51579e-05	9.51579e-05	9.51579e-05	9.51579e-05	9.51579e-05	9.51579e-05	9.51579e-05	6.15008e-05	6.15008e-05	6.15008e-05	6.15008e-05	6.15008e-05	6.15008e-05	6.15008e-05	6.15008e-05	6.15008e-05	6.15008e-05	6.15008e-05	6.15008e-05	6.15008e-05	6.15008e-05	6.15008e-05	6.15008e-05	6.14896e-05	6.14896e-05	6.14896e-05	6.14896e-05	6.14896e-05	6.14896e-05	6.14896e-05	6.14896e-05	6.14896e-05	6.14896e-05	6.14896e-05	6.14896e-05	6.14896e-05	6.14896e-05	6.14896e-05	6.14896e-05	5.80955e-05	5.80955e-05	5.80955e-05	5.80955e-05	5.80955e-05	5.80955e-05	5.80955e-05	5.80955e-05	5.80955e-05	5.80955e-05	5.80955e-05	5.80955e-05	5.80955e-05	5.80955e-05	5.80955e-05	5.80955e-05	5.80765e-05	5.80765e-05	5.80765e-05	5.80765e-05	5.80765e-05	5.80765e-05	5.80765e-05	5.80765e-05	5.80765e-05	5.80765e-05	5.80765e-05	5.80765e-05	5.80765e-05	5.80765e-05	5.80765e-05	5.80765e-05	5.80765e-05	5.80765e-05	5.80765e-05	5.80765e-05	5.80765e-05	5.80765e-05	5.80765e-05	5.80765e-05	5.80765e-05	5.80765e-05	5.80765e-05	5.80765e-05	5.80765e-05	5.80765e-05	5.80765e-05	5.80765e-05	5.80765e-05	5.80765e-05	5.80765e-05	5.80765e-05	5.80765e-05	5.80765e-05	5.80765e-05	5.80765e-05	5.80765e-05	5.80765e-05	5.80765e-05	5.80765e-05	5.80765e-05	5.80765e-05	5.80765e-05	5.80765e-05	5.80765e-05	5.80765e-05	5.80765e-05	5.80765e-05	5.80765e-05	5.80765e-05	5.80765e-05	5.80765e-05	5.80765e-05	5.80765e-05	5.80765e-05	5.80765e-05	5.80765e-05	5.80765e-05	5.80765e-05	5.80765e-05	5.80765e-05	5.80765e-05	5.80765e-05	5.80765e-05	5.80765e-05	5.80765e-05	5.80765e-05	5.80765e-05	5.80765e-05	5.80765e-05	5.80765e-05	5.80765e-05	5.80765e-05	5.80765e-05	5.80765e-05	5.80765e-05	0.00529794	0.00529794	0.000108706	0.000108706	6.03617e-05	6.03617e-05	7.42584e-05	7.42584e-05	5.97766e-05	5.97766e-05	5.98268e-05	5.98268e-05	5.97587e-05	5.97587e-05	5.9749e-05	5.9749e-05	1.82005e-06	1.82005e-06	0.000162391	0.000162391	1.58422e-05	1.58422e-05	4.29504e-08	4.29504e-08	0.00013526	0.00013526	6.41987e-11	6.41987e-11	2.14003e-07	2.14003e-07	1.73443e-06	1.73443e-06	2.03094e-09	2.03094e-09	3.59625e-06	3.59625e-06	1.90241e-05	1.90241e-05	4.66163e-08	4.66163e-08	0.000929492	0.000929492	5.69814e-11	5.69814e-11	1.39989e-07	1.39989e-07	1.53243e-06	1.53243e-06	1.18796e-08	1.18796e-08	2.25779e-05	2.25779e-05	1.89489e-05	1.89489e-05	4.6707e-08	4.6707e-08	0.000765317	0.000765317	5.70126e-11	5.70126e-11	1.39815e-07	1.39815e-07	1.53244e-06	1.53244e-06	3.71027e-08	3.71027e-08	3.24846e-07	3.24846e-07	1.89508e-05	1.89508e-05	4.67083e-08	4.67083e-08	0.000718379	0.000718379	5.70134e-11	5.70134e-11	1.39815e-07	1.39815e-07	1.53244e-06	1.53244e-06	5.16229e-08	5.16229e-08	8.31726e-06	8.31726e-06	1.89507e-05	1.89507e-05	4.67083e-08	4.67083e-08	0.000700896	0.000700896	5.70134e-11	5.70134e-11	1.39815e-07	1.39815e-07	1.53244e-06	1.53244e-06	5.43111e-08	5.43111e-08	3.87638e-07	3.87638e-07	1.89508e-05	1.89508e-05	4.67083e-08	4.67083e-08	0.000693814	0.000693814	5.70134e-11	5.70134e-11	1.39815e-07	1.39815e-07	1.53244e-06	1.53244e-06	5.46458e-08	5.46458e-08	4.81598e-06	4.81598e-06	1.89508e-05	1.89508e-05	4.67083e-08	4.67083e-08	0.000690849	0.000690849	5.70134e-11	5.70134e-11	1.39815e-07	1.39815e-07	1.53244e-06	1.53244e-06	5.46849e-08	5.46849e-08	2.42809e-07	2.42809e-07	1.98692e-05	1.98692e-05	4.67083e-08	4.67083e-08	0.00068959	0.00068959	5.70134e-11	5.70134e-11	1.39815e-07	1.39815e-07	1.53244e-06	1.53244e-06	1.74854e-08	1.74854e-08	5.71397e-07	5.71397e-07	1.64949e-05	1.64949e-05	4.03548e-08	4.03548e-08	0.000722423	0.000722423	5.91251e-11	5.91251e-11	1.47149e-07	1.47149e-07	1.62047e-06	1.62047e-06	5.74661e-10	8.41267e-10	7.30258e-08	8.27655e-10	7.26805e-07	3.99645e-07	4.20508e-08	3.74339e-06	0.00094045	0.000930912	1.54061e-10	1.23977e-10	1.70605e-07	1.70383e-07	1.29602e-07	1.29641e-07	3.83987e-09	1.32989e-06	3.03006e-08	6.07065e-07	3.44081e-05	9.09698e-09	8.05134e-10	2.15192e-05	1.4156e-05	1.6586e-06	3.60662e-09	5.66157e-05	6.91554e-11	1.4773e-07	6.24008e-10	4.3027e-07	9.74701e-06	0.000115404	1.95861e-08	7.85027e-06	8.63256e-05	6.70203e-06	1.69207e-09	0.000612878	2.1587e-06	1.60074e-06	5.08443e-08	6.92968e-05	6.06067e-11	1.47554e-07	5.91488e-08	4.26868e-07	3.15733e-05	4.20113e-05	6.16832e-09	2.97954e-08	7.87451e-05	8.10796e-05	2.72622e-08	0.000667057	1.98201e-05	1.60269e-06	4.87343e-08	6.80219e-05	6.04728e-11	1.47553e-07	3.71595e-08	4.26463e-07	7.66149e-06	4.35618e-05	8.56521e-11	1.72295e-08	7.14658e-05	7.86513e-05	1.04646e-07	0.000666187	1.74642e-05	1.61645e-06	4.96088e-08	6.94587e-05	6.07939e-11	1.48341e-07	1.37394e-07	4.26413e-07	1.64341e-05	7.65462e-05	1.1442e-08	4.97314e-07	9.97988e-05	0.000443593	1.10792e-07	6.39604e-05	1.81845e-06	1.38782e-07	4.87231e-08	4.74181e-06	4.74522e-10	7.07191e-07	8.49744e-05	4.14664e-07	1.22496e-05	8.09121e-05	8.64505e-07	5.67654e-07	6.97055e-05	0.000727221	1.4782e-08	4.9697e-05	1.94708e-05	1.44527e-07	4.8709e-08	8.01292e-05	1.47274e-08	7.81987e-07	6.88639e-05	2.66004e-06	1.22608e-05	7.53998e-05	1.24043e-06	5.68131e-07	5.92579e-05	0.00080628	5.7751e-08	1.1394e-06	1.45648e-06	1.44527e-07	4.8709e-08	6.69335e-05	6.75373e-06	9.04317e-07	6.88215e-05	1.64323e-05	1.22583e-05	6.77693e-05	1.2402e-06	1.53527e-06	5.63712e-05	0.000715326	4.73696e-08	1.61277e-05	1.93754e-05	1.44527e-07	4.8709e-08	6.63572e-05	2.88054e-05	1.13917e-06	6.88052e-05	2.2018e-06	1.22583e-05	5.78699e-05	1.2402e-06	1.80807e-09	4.78673e-05	0.000711504	6.75963e-08	4.52257e-05	1.45983e-06	1.44648e-07	4.86716e-08	2.68115e-07	3.79621e-06	1.68049e-06	6.88051e-05	3.02193e-06	2.41435e-05	4.79413e-05	9.23198e-08	3.08428e-07	9.30532e-05	3.8849e-05	9.58344e-08	3.74884e-05	1.92027e-05	2.21072e-07	4.82645e-08	1.43897e-07	7.31194e-05	9.51225e-05	6.8775e-05	5.71045e-06	2.28808e-05	4.18182e-05	1.53428e-06	5.70407e-10	9.34259e-05	6.95427e-05	1.68942e-09	1.33389e-07	3.2633e-09	3.39815e-07	4.82401e-08	1.4373e-07	6.17767e-05	0.000102026	5.91662e-05	5.00435e-06	2.28658e-05	3.69623e-05	0.000138221	2.13993e-06	9.31691e-05	6.82113e-05	3.44282e-08	2.87242e-07	3.52584e-09	1.08547e-06	4.82401e-08	1.4373e-07	6.1885e-05	0.000102623	5.93955e-05	4.38603e-06	2.28644e-05	2.81461e-05	0.000145705	9.49546e-05	9.31667e-05	6.82887e-05	1.83732e-07	4.97449e-07	3.52268e-09	4.34848e-05	4.82401e-08	1.4373e-07	7.62182e-05	0.000102672	5.94046e-05	5.67605e-08	2.28643e-05	1.36134e-05	0.000145722	6.41944e-05	9.31674e-05	6.82892e-05	2.74703e-05	5.5256e-08	9.58322e-06	6.17639e-05	4.82772e-08	1.43831e-07	7.79279e-05	0.000102676	5.94046e-05	9.45518e-05	2.28643e-05	1.23841e-05	0.000145722	1.76912e-05	0.000100233	6.65658e-05	6.20193e-05	5.21618e-07	7.9958e-05	5.6706e-05	4.82937e-08	1.43827e-07	7.83356e-05	0.00010266	5.94046e-05	6.79549e-05	2.28643e-05	1.3122e-05	0.00066182	1.5752e-05	8.99801e-05	7.05557e-05	5.91374e-05	5.08314e-08	7.48559e-05	5.9536e-05	4.82978e-08	1.43827e-07	9.30123e-05	9.01624e-05	5.94046e-05	6.87738e-05	2.28643e-05	1.31638e-05	0.000636807	1.62446e-05	8.95677e-05	7.08494e-05	5.90099e-05	9.54305e-09	0.000780502	6.34454e-05	4.82978e-08	1.4419e-07	9.25576e-05	6.85066e-05	5.94046e-05	6.8766e-05	2.28643e-05	1.31536e-05	0.000635934	1.61079e-05	8.95398e-05	7.08477e-05	5.90052e-05	9.3692e-05	6.28312e-05	6.3377e-05	4.82978e-08	1.46661e-07	9.25207e-05	5.78068e-05	5.94046e-05	6.87368e-05	2.28643e-05	1.37872e-06	0.000635918	1.6146e-05	8.95381e-05	7.08479e-05	5.90049e-05	0.000201384	0.000722542	6.33798e-05	4.83657e-08	1.46692e-07	5.1443e-05	5.24504e-05	5.94046e-05	6.71674e-05	2.28643e-05	4.23846e-05	0.000635918	1.69818e-05	8.9538e-05	7.08479e-05	5.90049e-05	0.000202318	1.14601e-07	6.33769e-05	4.83454e-08	1.46692e-07	5.45608e-05	4.95401e-05	5.94046e-05	6.73408e-05	2.28643e-05	6.07929e-05	0.000635918	4.78434e-07	8.9538e-05	7.08479e-05	5.77217e-05	0.000214926	9.20719e-05	6.14391e-05	4.83454e-08	1.46692e-07	5.40684e-05	4.78706e-05	5.94046e-05	6.73319e-05	2.28643e-05	6.18316e-05	0.000635918	4.06937e-06	8.9538e-05	7.08479e-05	6.14512e-05	0.000252378	7.72895e-05	6.14371e-05	4.83454e-08	1.46705e-07	5.4141e-05	4.68809e-05	5.94046e-05	6.73323e-05	2.28643e-05	6.19311e-05	0.000635918	6.39472e-06	8.9538e-05	7.08479e-05	6.14493e-05	0.000988536	5.474e-05	6.1437e-05	4.83454e-08	1.47832e-07	5.41311e-05	4.62827e-05	5.94046e-05	6.73323e-05	2.28643e-05	3.40598e-05	0.000635918	7.71043e-05	8.9538e-05	7.08479e-05	6.14493e-05	0.000475934	6.14653e-05	6.1437e-05	4.83454e-08	1.44496e-07	5.41325e-05	4.59167e-05	5.94046e-05	6.73323e-05	2.28643e-05	3.37868e-05	0.000635918	6.33763e-05	8.9538e-05	7.08479e-05	6.14493e-05	0.000439638	6.38915e-05	6.1437e-05	4.83114e-08	1.44499e-07	5.41323e-05	4.56912e-05	5.94046e-05	6.73323e-05	2.28643e-05	3.37857e-05	0.000635918	6.27393e-05	8.9538e-05	7.08479e-05	6.14493e-05	0.000431569	6.27014e-05	6.1437e-05	4.83118e-08	1.44499e-07	5.41323e-05	4.55515e-05	5.94046e-05	6.73323e-05	2.28643e-05	3.37857e-05	0.000635918	6.34369e-05	8.9538e-05	7.08479e-05	6.14493e-05	0.000429647	6.2461e-05	6.1437e-05	4.83118e-08	1.44499e-07	5.41323e-05	4.54648e-05	5.94046e-05	6.73323e-05	2.28643e-05	3.37857e-05	0.000635918	6.29536e-05	8.9538e-05	7.08479e-05	6.14493e-05	0.000429277	6.26338e-05	6.1437e-05	4.83118e-08	1.44004e-07	5.41323e-05	4.54109e-05	5.94046e-05	6.73323e-05	2.28643e-05	3.37857e-05	0.000635918	6.07934e-05	8.9538e-05	7.08479e-05	6.14493e-05	0.000429187	6.26472e-05	6.1437e-05	4.83118e-08	1.44012e-07	5.41323e-05	4.53774e-05	5.94046e-05	6.73323e-05	0	0	0	0	0	0	0	0	0	0	0	0	0	0	0	0	9.51579e-05	9.51579e-05	9.51579e-05	9.51579e-05	9.51579e-05	9.51579e-05	9.51579e-05	9.51579e-05	9.51579e-05	9.51579e-05	9.51579e-05	9.51579e-05	9.51579e-05	9.51579e-05	9.51579e-05	9.51579e-05	0.000119123	0.000119123	0.000119123	0.000119123	0.000119123	0.000119123	0.000119123	0.000119123	0.000119123	0.000119123	0.000119123	0.000119123	0.000119123	0.000119123	0.000119123	0.000119123	0.000119128	0.000119128	0.000119128	0.000119128	0.000119128	0.000119128	0.000119128	0.000119128	0.000119128	0.000119128	0.000119128	0.000119128	0.000119128	0.000119128	0.000119128	0.000119128	8.50162e-05	8.50162e-05	8.50162e-05	8.50162e-05	8.50162e-05	8.50162e-05	8.50162e-05	8.50162e-05	8.50162e-05	8.50162e-05	8.50162e-05	8.50162e-05	8.50162e-05	8.50162e-05	8.50162e-05	8.50162e-05	8.50417e-05	8.50417e-05	8.50417e-05	8.50417e-05	8.50417e-05	8.50417e-05	8.50417e-05	8.50417e-05	8.50417e-05	8.50417e-05	8.50417e-05	8.50417e-05	8.50417e-05	8.50417e-05	8.50417e-05	8.50417e-05	8.50417e-05	8.50417e-05	8.50417e-05	8.50417e-05	8.50417e-05	8.50417e-05	8.50417e-05	8.50417e-05	8.50417e-05	8.50417e-05	8.50417e-05	8.50417e-05	8.50417e-05	8.50417e-05	8.50417e-05	8.50417e-05	8.50417e-05	8.50417e-05	8.50417e-05	8.50417e-05	8.50417e-05	8.50417e-05	8.50417e-05	8.50417e-05	8.50417e-05	8.50417e-05	8.50417e-05	8.50417e-05	8.50417e-05	8.50417e-05	8.50417e-05	8.50417e-05	8.50417e-05	8.50417e-05	8.50417e-05	8.50417e-05	8.50417e-05	8.50417e-05	8.50417e-05	8.50417e-05	8.50417e-05	8.50417e-05	8.50417e-05	8.50417e-05	8.50417e-05	8.50417e-05	8.50417e-05	8.50417e-05	8.50417e-05	8.50417e-05	8.50417e-05	8.50417e-05	8.50417e-05	8.50417e-05	8.50417e-05	8.50417e-05	8.50417e-05	8.50417e-05	8.50417e-05	8.50417e-05	8.50417e-05	8.50417e-05	8.50417e-05	8.50417e-05	0.580058	0.580058	0.000360658	0.000360658	0.000102905	0.000102905	0.000360658	0.000360658	0.000100952	0.000100952	0.000102905	0.000102905	0.000100952	0.000100952	0.000100672	0.000100672	0.973881	0.973881	0.0566043	0.0566043	0.0941642	0.0941642	0.000157103	0.000157103	0.00974552	0.00974552	0.00024389	0.00024389	0.000922132	0.000922132	0.00724762	0.00724762	0.987506	0.987506	0.0248119	0.0248119	0.0899913	0.0899913	0.000139106	0.000139106	0.00177006	0.00177006	0.000242921	0.000242921	0.000491992	0.000491992	0.0103487	0.0103487	0.979459	0.979459	0.168864	0.168864	0.0900818	0.0900818	0.000139031	0.000139031	0.0018543	0.0018543	0.000242784	0.000242784	0.00049199	0.00049199	0.0103488	0.0103488	0.972004	0.972004	0.0159689	0.0159689	0.0900794	0.0900794	0.00013903	0.00013903	0.0018872	0.0018872	0.00024278	0.00024278	0.00049199	0.00049199	0.0103488	0.0103488	0.969387	0.969387	0.124618	0.124618	0.0900795	0.0900795	0.00013903	0.00013903	0.00190017	0.00190017	0.00024278	0.00024278	0.00049199	0.00049199	0.0103488	0.0103488	0.968965	0.968965	0.0193175	0.0193175	0.0900795	0.0900795	0.00013903	0.00013903	0.00190554	0.00190554	0.00024278	0.00024278	0.00049199	0.00049199	0.0103488	0.0103488	0.968913	0.968913	0.111524	0.111524	0.0900795	0.0900795	0.00013903	0.00013903	0.00190781	0.00190781	0.00024278	0.00024278	0.00049199	0.00049199	0.0103488	0.0103488	0.968907	0.968907	0.0206607	0.0206607	0.115878	0.115878	0.00013903	0.00013903	0.00190878	0.00190878	0.00024278	0.00024278	0.00049199	0.00049199	0.0103488	0.0103488	0.389804	0.389804	0.044761	0.044761	0.0876688	0.0876688	5.88545e-05	5.88545e-05	0.00252609	0.00252609	0.000277694	0.000277694	0.000651262	0.000651262	0.0143077	0.0143077	0.000171152	0.000171152	0.93887	0.00114303	0.0273003	0.0077929	1.72503e-05	0.188	0.00216353	0.00211667	0.00151447	0.000424271	0.000653528	0.000639351	0.00173062	0.00173062	1.20714e-05	0.00023022	0.934965	0.00192189	0.000926843	0.000489158	5.40816e-05	0.231904	0.00151125	0.012451	0.000668743	9.42187e-05	0.00037715	0.000648865	0.00629624	0.0011223	5.22706e-06	1.76895e-05	0.941992	0.0471702	0.000398992	0.000192058	0.00014606	0.407686	0.0287713	0.0136055	0.000168036	9.54042e-05	0.000322102	0.000649082	0.000111012	0.001111	6.13329e-06	6.82498e-06	0.957274	0.18957	0.000394431	9.93985e-05	0.000192259	0.58585	0.114286	0.0136342	0.000158789	9.57821e-05	0.000321243	0.000649083	7.05894e-05	0.00110965	5.41618e-08	6.3611e-06	0.937346	0.0339155	0.000349512	8.91124e-05	9.21927e-05	0.249152	0.104851	0.0143396	0.000186148	0.000114969	0.000338077	0.000683109	6.3667e-05	0.00110948	3.55047e-07	4.39586e-05	0.247463	0.0019285	0.000390588	0.000643289	9.25276e-05	0.263247	0.00569018	0.000591889	0.00017403	7.80987e-05	0.000168876	0.000427628	9.47795e-05	0.000941835	4.12234e-07	7.68997e-05	0.0897148	0.00179743	0.000518342	0.00137762	0.000120415	0.611551	0.107026	0.000593937	0.000174026	0.000102946	7.40729e-05	0.000378342	0.00011125	0.00107536	4.12983e-07	0.000108866	0.081856	0.00179561	0.000562528	0.00186462	0.000119247	0.722793	0.00631815	0.000593937	0.000174026	0.000117581	7.92086e-05	0.000361698	0.000111713	0.00130718	4.12994e-07	0.000151382	0.0818486	0.0147345	0.00057971	0.00198368	0.000116702	0.247966	0.107132	0.000593937	0.000174026	0.000115452	0.000111446	0.000339237	0.000111726	0.00133609	4.12993e-07	0.00021989	0.0818486	0.0094601	0.00046521	0.00242169	0.00101176	0.344346	0.00631645	0.000596748	0.000171813	0.000518754	8.20081e-05	0.00030645	0.000111726	0.00118548	4.45263e-06	0.000331691	0.000283706	0.000954439	0.000278782	0.000134838	0.00814735	0.717335	0.103335	0.000493594	0.000158691	0.000562724	9.7079e-05	9.54143e-05	0.00011125	0.00122556	4.52362e-06	0.000463198	0.000374674	0.000581675	0.00028232	0.00011698	0.0101888	0.738575	0.0326009	0.000464334	0.000158687	0.00056296	0.000119363	0.000107291	0.000116201	0.00125523	4.52736e-06	0.000603116	0.000680896	0.000327225	0.000282558	0.000117452	0.000317584	0.958762	0.0289183	0.00033816	0.000158687	0.00056296	0.000121675	0.00010862	0.000116586	0.00124865	4.5276e-06	0.000998163	0.000737612	0.00035291	0.000282537	0.000117357	0.000143736	0.99382	0.0296041	0.000127163	0.000158687	0.00056296	0.000105919	0.00010875	0.000116589	4.78869e-05	4.52761e-06	0.00435157	0.000737929	0.000199614	0.000282535	0.000117354	0.00023327	0.911968	0.000389254	0.000119647	0.000160731	0.00056963	0.000103487	0.000108762	0.000116588	9.57585e-05	4.52761e-06	0.0243734	0.000737932	0.0971531	0.000317249	0.000107116	0.000144491	0.988929	0.000101563	0.000488609	0.000161769	0.000569552	0.000104028	0.000108474	0.000116588	0.000109638	4.52761e-06	0.0294521	0.0180373	0.0993514	0.000350449	0.00011455	0.000142663	0.817774	0.0001026	0.000126772	0.000161762	0.000569552	9.7963e-05	0.000175793	0.000116588	0.000108898	4.52761e-06	0.0299713	0.0173697	0.0986638	0.000350623	0.000114577	0.000142616	0.000390594	0.00167176	0.000123955	0.000161762	0.000593595	9.79198e-05	0.000161305	0.000116588	0.000108898	4.52761e-06	0.141326	0.0173722	0.0988445	0.000350654	0.000114578	0.000142614	7.72411e-05	0.000130461	0.000123934	0.000161762	0.000590943	9.69854e-05	0.000153578	0.000116588	0.000108435	4.52761e-06	0.0110627	0.0173721	0.0987936	0.000350655	0.000114578	0.000142614	5.49023e-05	0.00157175	0.000123934	0.00016562	0.000590913	0.000100366	0.000150649	0.000116588	0.000122867	4.52761e-06	0.000283819	0.0173721	0.116298	0.000350655	0.000114578	0.000142614	5.43706e-05	0.00129452	0.000123877	0.00016456	0.000590913	0.000100036	0.000149396	0.000116588	0.000123345	4.52761e-06	0.000252582	0.0173721	0.00861676	0.000350655	0.000114578	0.00011475	7.87563e-05	0.000119439	0.000119163	0.00016456	0.000590913	0.000100011	0.000148795	0.000116588	0.000123349	4.52761e-06	0.000247872	0.0173721	0.0139634	0.000350655	0.000114578	0.000116609	8.31838e-05	0.000195279	0.000119155	0.00016456	0.000592403	0.000100006	0.000148482	0.000116588	0.00012335	4.52761e-06	0.000247863	0.0173721	8.29808e-05	0.000350655	0.000114578	0.000116615	0.0051379	0.000195461	0.000119155	0.00016456	0.000578683	0.000100006	0.000148308	0.000116588	0.00012335	4.52761e-06	2.99872e-05	0.0173721	0.000101138	0.000350655	0.000114578	0.000116615	0.00863728	0.000175775	0.000119155	0.00016456	0.000585294	0.000100006	0.000148207	0.000116588	0.00012335	4.52761e-06	3.32403e-05	0.0173721	0.000108936	0.000350655	0.000114578	0.000116615	0.0084345	0.000177969	0.000119155	0.000162632	0.000585313	0.000100006	0.000148147	0.000116588	0.00012335	4.52761e-06	3.32451e-05	0.0173721	9.86294e-05	0.000350655	0.000114578	0.000116615	0.00838757	0.000180233	0.000119155	0.000162632	0.000585313	0.000100006	0.000148111	0.000116588	0.00012335	4.52761e-06	3.32451e-05	0.0173721	0.00012196	0.000350655	0.000114578	0.000116615	0.00837664	0.000179763	0.000119155	0.000162632	0.000585365	0.000100006	0.000148089	0.000116588	0.00012335	4.52761e-06	3.32451e-05	0.0173721	0.000120559	0.000350655	0.000114578	0.000116615	0.00837378	0.000179509	0.000119155	0.000162632	0.000582237	0.000100006	0.000148075	0.000116588	0.00012335	4.52761e-06	3.32451e-05	0.0173721	0.000116511	0.000350655	0.000114578	0.000116615	0.0083732	0.000179601	0.000119155	0.000162632	0.000582278	0.000100006	0.000148067	0.000116588	0.00012335	0	0	0	0	0	0	0	0	0	0	0	0	0	0	0	0	9.51579e-05	9.51579e-05	9.51579e-05	9.51579e-05	9.51579e-05	9.51579e-05	9.51579e-05	9.51579e-05	9.51579e-05	9.51579e-05	9.51579e-05	9.51579e-05	9.51579e-05	9.51579e-05	9.51579e-05	9.51579e-05	8.32158e-05	8.32158e-05	8.32158e-05	8.32158e-05	8.32158e-05	8.32158e-05	8.32158e-05	8.32158e-05	8.32158e-05	8.32158e-05	8.32158e-05	8.32158e-05	8.32158e-05	8.32158e-05	8.32158e-05	8.32158e-05	8.32087e-05	8.32087e-05	8.32087e-05	8.32087e-05	8.32087e-05	8.32087e-05	8.32087e-05	8.32087e-05	8.32087e-05	8.32087e-05	8.32087e-05	8.32087e-05	8.32087e-05	8.32087e-05	8.32087e-05	8.32087e-05	2.51364e-05	2.51364e-05	2.51364e-05	2.51364e-05	2.51364e-05	2.51364e-05	2.51364e-05	2.51364e-05	2.51364e-05	2.51364e-05	2.51364e-05	2.51364e-05	2.51364e-05	2.51364e-05	2.51364e-05	2.51364e-05	2.51311e-05	2.51311e-05	2.51311e-05	2.51311e-05	2.51311e-05	2.51311e-05	2.51311e-05	2.51311e-05	2.51311e-05	2.51311e-05	2.51311e-05	2.51311e-05	2.51311e-05	2.51311e-05	2.51311e-05	2.51311e-05	2.51311e-05	2.51311e-05	2.51311e-05	2.51311e-05	2.51311e-05	2.51311e-05	2.51311e-05	2.51311e-05	2.51311e-05	2.51311e-05	2.51311e-05	2.51311e-05	2.51311e-05	2.51311e-05	2.51311e-05	2.51311e-05	2.51311e-05	2.51311e-05	2.51311e-05	2.51311e-05	2.51311e-05	2.51311e-05	2.51311e-05	2.51311e-05	2.51311e-05	2.51311e-05	2.51311e-05	2.51311e-05	2.51311e-05	2.51311e-05	2.51311e-05	2.51311e-05	2.51311e-05	2.51311e-05	2.51311e-05	2.51311e-05	2.51311e-05	2.51311e-05	2.51311e-05	2.51311e-05	2.51311e-05	2.51311e-05	2.51311e-05	2.51311e-05	2.51311e-05	2.51311e-05	2.51311e-05	2.51311e-05	2.51311e-05	2.51311e-05	2.51311e-05	2.51311e-05	2.51311e-05	2.51311e-05	2.51311e-05	2.51311e-05	2.51311e-05	2.51311e-05	2.51311e-05	2.51311e-05	2.51311e-05	2.51311e-05	2.51311e-05	2.51311e-05	0.904078	0.904078	0.000236182	0.000236182	4.70409e-05	4.70409e-05	0.00405937	0.00405937	4.61932e-05	4.61932e-05	5.68282e-05	5.68282e-05	4.70409e-05	4.70409e-05	4.57454e-05	4.57454e-05	0.0220327	0.0220327	0.00135131	0.00135131	0.000144573	0.000144573	2.44848e-06	2.44848e-06	0.000340698	0.000340698	2.13115e-07	2.13115e-07	0.000473406	0.000473406	0.00332217	0.00332217	0.00233823	0.00233823	5.22046e-05	5.22046e-05	0.000137663	0.000137663	2.51668e-06	2.51668e-06	0.000864128	0.000864128	1.91732e-07	1.91732e-07	0.000295271	0.000295271	0.00461468	0.00461468	0.00142212	0.00142212	0.000421923	0.000421923	0.000137806	0.000137806	2.5154e-06	2.5154e-06	0.000915866	0.000915866	1.9178e-07	1.9178e-07	0.000294948	0.000294948	0.00461473	0.00461473	0.00105564	0.00105564	4.93435e-06	4.93435e-06	0.000137802	0.000137802	2.51538e-06	2.51538e-06	0.000931173	0.000931173	1.91781e-07	1.91781e-07	0.000294948	0.000294948	0.00461473	0.00461473	0.000968242	0.000968242	0.000153699	0.000153699	0.000137802	0.000137802	2.51538e-06	2.51538e-06	0.000937198	0.000937198	1.91781e-07	1.91781e-07	0.000294948	0.000294948	0.00461473	0.00461473	0.00095543	0.00095543	6.02678e-06	6.02678e-06	0.000137802	0.000137802	2.51538e-06	2.51538e-06	0.000939692	0.000939692	1.91781e-07	1.91781e-07	0.000294948	0.000294948	0.00461473	0.00461473	0.000953889	0.000953889	8.97228e-05	8.97228e-05	0.000137802	0.000137802	2.51538e-06	2.51538e-06	0.000940747	0.000940747	1.91781e-07	1.91781e-07	0.000294948	0.000294948	0.00461473	0.00461473	0.000953709	0.000953709	3.91068e-06	3.91068e-06	0.000372293	0.000372293	2.51538e-06	2.51538e-06	0.000941196	0.000941196	1.91781e-07	1.91781e-07	0.000294948	0.000294948	0.00461473	0.00461473	3.97734e-07	3.97734e-07	3.90621e-06	3.90621e-06	0.000254347	0.000254347	1.21823e-07	1.21823e-07	0.00253983	0.00253983	1.91781e-07	1.91781e-07	0.000696518	0.000696518	0.0142933	0.0142933	3.28688e-10	1.90506e-11	0.000377399	1.88439e-09	0.000142577	2.78836e-05	2.18786e-09	0.000362713	0.00208162	0.00202441	2.61352e-05	3.01653e-07	0.000816231	0.000657145	1.54435e-06	1.51651e-06	5.71452e-10	1.94295e-08	0.00026677	1.18846e-06	0.000244703	4.23975e-05	4.32566e-09	0.00243151	0.000536899	0.011367	9.55753e-06	4.08643e-05	5.32955e-07	0.000677557	7.32253e-06	1.40828e-06	5.40478e-07	2.92162e-07	0.000299011	4.15648e-05	0.000426504	0.000224677	2.84134e-07	0.149102	0.000112347	0.0123214	2.64468e-06	4.41215e-05	4.56828e-07	0.00067777	1.57136e-07	1.39542e-06	1.75562e-06	1.08647e-07	0.00040476	0.000178995	0.00033963	0.000120007	4.13377e-06	0.105567	0.000366979	0.0123394	2.51185e-06	4.39826e-05	4.55699e-07	0.000677771	1.87198e-07	1.39388e-06	7.26428e-11	1.02113e-07	0.0004771	0.000124479	0.000194942	6.88993e-05	1.77747e-07	0.0026944	0.000385125	0.0147749	5.38307e-06	0.00011902	6.03299e-07	0.000897131	3.22906e-07	1.39369e-06	3.94639e-09	4.91087e-06	0.00482337	0.00106198	0.000317929	0.00048078	7.33873e-07	0.000412007	1.71026e-05	0.000544601	5.38383e-06	7.98586e-06	2.32905e-07	0.000425393	8.94018e-05	7.88031e-07	3.6477e-09	8.12722e-06	0.00155715	0.00115996	0.000243313	0.000960422	1.29755e-07	0.00101029	0.000271818	0.000566319	5.38232e-06	0.000123898	1.57537e-07	0.000381841	8.85252e-05	4.79992e-06	3.64655e-09	1.10241e-05	0.00141821	0.00116071	0.000219081	0.00126818	4.6194e-07	3.14777e-05	1.88669e-05	0.000566319	5.38232e-06	0.000126025	1.09615e-05	0.000366053	8.85708e-05	2.88821e-05	3.64644e-09	1.45519e-05	0.00141758	0.0174038	0.000212052	0.00134344	3.79638e-07	0.000104966	0.000272105	0.000566319	5.38232e-06	0.000100182	8.74976e-05	0.000344617	8.8568e-05	6.89429e-06	3.64644e-09	1.9689e-05	0.00141758	2.34723e-05	0.000185019	0.0020172	0.000231877	0.000375524	1.88619e-05	0.000574734	4.74771e-06	0.000534464	7.57888e-06	0.000327941	8.8568e-05	5.88108e-06	5.61252e-07	2.65867e-05	5.30672e-07	1.03045e-06	0.000275427	0.000144029	0.00252091	0.00618496	0.000242584	0.000399299	3.24469e-06	0.00038475	7.96226e-05	9.74049e-05	8.64971e-05	1.05891e-05	5.44615e-07	2.99801e-05	8.21729e-06	8.88384e-07	0.000277796	0.000100461	3.04016e-05	0.000784485	8.54188e-05	0.000419555	3.24313e-06	0.000384901	8.72559e-05	0.000108365	8.21055e-05	1.00389e-05	5.44678e-07	2.56115e-05	0.000769473	6.3964e-06	0.000277307	9.83731e-05	1.18054e-06	0.000788237	7.86758e-05	0.000308374	3.24313e-06	0.000384901	0.000104881	0.000109588	8.24585e-05	9.19457e-06	5.44676e-07	1.86381e-05	0.000860608	0.00025618	0.00027727	9.8378e-05	2.57565e-06	0.000260257	8.18763e-05	0.000110375	3.24313e-06	0.000384901	0.00010631	0.000109708	8.24652e-05	7.65371e-08	5.44676e-07	9.53764e-06	0.000860998	7.92428e-05	0.00027727	9.83756e-05	0.000248261	1.98198e-05	8.67008e-05	8.48127e-05	3.67663e-06	0.000432186	0.000106793	0.000109719	8.24652e-05	9.7677e-05	5.44676e-07	8.14046e-06	0.000861	0.000205012	0.000295215	8.09138e-05	0.000237039	2.30248e-05	8.85222e-05	0.000109158	3.91456e-06	0.000432132	0.000115061	0.000106951	8.24652e-05	8.58177e-05	5.44676e-07	8.88276e-06	0.0507969	0.000206681	0.000296459	9.04939e-05	0.000219011	1.53055e-06	8.49868e-05	8.06836e-05	3.9148e-06	0.000432132	0.000125351	0.000165545	8.24652e-05	8.59533e-05	5.44676e-07	8.93865e-06	0.0482874	0.000205241	0.000295008	9.1096e-05	0.000218391	5.99347e-12	0.00129608	8.57605e-05	3.9148e-06	0.000638662	0.000124759	0.0001541	8.24652e-05	8.59516e-05	5.44676e-07	0.00265229	0.048253	0.000205597	0.000294975	9.11044e-05	0.000218367	1.38742e-08	9.50341e-05	8.57999e-05	3.9148e-06	0.000635972	0.000113895	0.000147506	8.24652e-05	8.37821e-05	5.44676e-07	0.000232217	0.0482524	0.000205496	0.00029497	9.11047e-05	0.000218366	2.78054e-08	0.00121109	8.58033e-05	4.93622e-06	0.000635942	7.57554e-05	0.000145028	8.24652e-05	9.15395e-05	5.44676e-07	0.00193903	0.0482524	0.000303783	0.00029497	9.11047e-05	0.000218366	2.66771e-08	0.000430303	8.55611e-05	4.63589e-06	0.000635941	8.12793e-05	0.000143986	8.24652e-05	9.20444e-05	5.44676e-07	0.00123369	0.0482524	2.61039e-05	0.00029497	9.11047e-05	6.09444e-05	9.61619e-08	0.000105135	8.30898e-05	4.63589e-06	0.000635941	8.03955e-05	0.000143496	8.24652e-05	9.20399e-05	5.44676e-07	0.00122057	0.0482524	4.42454e-05	0.00029497	9.11047e-05	6.69874e-05	1.20039e-07	0.00013072	8.30853e-05	4.63589e-06	0.000662785	8.05153e-05	0.000143243	8.24652e-05	9.20407e-05	5.44676e-07	0.00122344	0.0482524	8.49974e-06	0.00029497	9.11047e-05	6.69904e-05	7.70476e-05	0.000135428	8.30853e-05	4.63589e-06	0.000543784	8.04976e-05	0.000143104	8.24652e-05	9.20407e-05	5.44676e-07	1.37531e-05	0.0482524	9.2356e-05	0.00029497	9.11047e-05	6.69904e-05	4.9116e-05	0.000131948	8.30853e-05	4.63589e-06	0.000549558	8.05002e-05	0.000143025	8.24652e-05	9.20407e-05	5.44676e-07	1.61063e-05	0.0482524	8.37819e-05	0.00029497	9.11047e-05	6.69904e-05	4.58142e-05	0.000132821	8.30853e-05	4.12849e-06	0.000549574	8.04998e-05	0.000142978	8.24652e-05	9.20407e-05	5.44676e-07	1.61088e-05	0.0482524	6.92352e-05	0.00029497	9.11047e-05	6.69904e-05	4.51777e-05	0.0001337	8.30853e-05	4.12851e-06	0.000549574	8.04999e-05	0.00014295	8.24652e-05	9.20407e-05	5.44676e-07	1.61088e-05	0.0482524	8.53843e-05	0.00029497	9.11047e-05	6.69904e-05	4.50076e-05	0.000133677	8.30853e-05	4.12851e-06	0.00055096	8.04999e-05	0.000142932	8.24652e-05	9.20407e-05	5.44676e-07	1.61088e-05	0.0482524	8.3309e-05	0.00029497	9.11047e-05	6.69904e-05	4.49774e-05	0.000133623	8.30853e-05	4.12851e-06	0.000537679	8.04999e-05	0.000142922	8.24652e-05	9.20407e-05	5.44676e-07	1.61088e-05	0.0482524	8.08252e-05	0.00029497	9.11047e-05	6.69904e-05	4.49695e-05	0.000133653	8.30853e-05	4.12851e-06	0.000537714	8.04999e-05	0.000142915	8.24652e-05	9.20407e-05	0	0	0	0	0	0	0	0	0	0	0	0	0	0	0	0	9.51579e-05	9.51579e-05	9.51579e-05	9.51579e-05	9.51579e-05	9.51579e-05	9.51579e-05	9.51579e-05	9.51579e-05	9.51579e-05	9.51579e-05	9.51579e-05	9.51579e-05	9.51579e-05	9.51579e-05	9.51579e-05	9.00828e-05	9.00828e-05	9.00828e-05	9.00828e-05	9.00828e-05	9.00828e-05	9.00828e-05	9.00828e-05	9.00828e-05	9.00828e-05	9.00828e-05	9.00828e-05	9.00828e-05	9.00828e-05	9.00828e-05	9.00828e-05	9.00822e-05	9.00822e-05	9.00822e-05	9.00822e-05	9.00822e-05	9.00822e-05	9.00822e-05	9.00822e-05	9.00822e-05	9.00822e-05	9.00822e-05	9.00822e-05	9.00822e-05	9.00822e-05	9.00822e-05	9.00822e-05	7.01515e-06	7.01515e-06	7.01515e-06	7.01515e-06	7.01515e-06	7.01515e-06	7.01515e-06	7.01515e-06	7.01515e-06	7.01515e-06	7.01515e-06	7.01515e-06	7.01515e-06	7.01515e-06	7.01515e-06	7.01515e-06	7.01435e-06	7.01435e-06	7.01435e-06	7.01435e-06	7.01435e-06	7.01435e-06	7.01435e-06	7.01435e-06	7.01435e-06	7.01435e-06	7.01435e-06	7.01435e-06	7.01435e-06	7.01435e-06	7.01435e-06	7.01435e-06	7.01435e-06	7.01435e-06	7.01435e-06	7.01435e-06	7.01435e-06	7.01435e-06	7.01435e-06	7.01435e-06	7.01435e-06	7.01435e-06	7.01435e-06	7.01435e-06	7.01435e-06	7.01435e-06	7.01435e-06	7.01435e-06	7.01435e-06	7.01435e-06	7.01435e-06	7.01435e-06	7.01435e-06	7.01435e-06	7.01435e-06	7.01435e-06	7.01435e-06	7.01435e-06	7.01435e-06	7.01435e-06	7.01435e-06	7.01435e-06	7.01435e-06	7.01435e-06	7.01435e-06	7.01435e-06	7.01435e-06	7.01435e-06	7.01435e-06	7.01435e-06	7.01435e-06	7.01435e-06	7.01435e-06	7.01435e-06	7.01435e-06	7.01435e-06	7.01435e-06	7.01435e-06	7.01435e-06	7.01435e-06	7.01435e-06	7.01435e-06	7.01435e-06	7.01435e-06	7.01435e-06	7.01435e-06	7.01435e-06	7.01435e-06	7.01435e-06	7.01435e-06	7.01435e-06	7.01435e-06	7.01435e-06	7.01435e-06	7.01435e-06	7.01435e-06	0.256435	0.256435	9.00721e-05	9.00721e-05	2.5695e-05	2.5695e-05	0.256435	0.256435	2.5695e-05	2.5695e-05	9.00721e-05	9.00721e-05	2.97551e-05	2.97551e-05	2.52073e-05	2.52073e-05	0.216595	0.216595	2.6762e-07	2.6762e-07	1.06846e-08	1.06846e-08	0.997	0.997	1.37886e-07	1.37886e-07	0.0281342	0.0281342	5.32711e-06	5.32711e-06	4.0141e-07	4.0141e-07	0.715216	0.715216	8.40566e-07	8.40566e-07	1.10254e-08	1.10254e-08	0.997438	0.997438	8.93776e-07	8.93776e-07	0.0307278	0.0307278	9.83961e-06	9.83961e-06	2.81505e-07	2.81505e-07	0.777042	0.777042	7.02675e-08	7.02675e-08	1.10175e-08	1.10175e-08	0.997439	0.997439	8.71807e-07	8.71807e-07	0.0307464	0.0307464	9.84606e-06	9.84606e-06	2.81502e-07	2.81502e-07	0.810345	0.810345	7.9771e-06	7.9771e-06	1.10177e-08	1.10177e-08	0.997439	0.997439	8.62032e-07	8.62032e-07	0.0307468	0.0307468	9.84607e-06	9.84607e-06	2.81502e-07	2.81502e-07	0.819267	0.819267	1.95357e-07	1.95357e-07	1.10177e-08	1.10177e-08	0.997439	0.997439	8.58248e-07	8.58248e-07	0.0307468	0.0307468	9.84607e-06	9.84607e-06	2.81502e-07	2.81502e-07	0.820605	0.820605	6.29999e-06	6.29999e-06	1.10177e-08	1.10177e-08	0.997439	0.997439	8.56694e-07	8.56694e-07	0.0307468	0.0307468	9.84607e-06	9.84607e-06	2.81502e-07	2.81502e-07	0.820766	0.820766	3.26178e-07	3.26178e-07	1.10177e-08	1.10177e-08	0.997439	0.997439	8.56038e-07	8.56038e-07	0.0307468	0.0307468	9.84607e-06	9.84607e-06	2.81502e-07	2.81502e-07	0.820785	0.820785	9.10914e-06	9.10914e-06	9.1598e-08	9.1598e-08	0.997439	0.997439	8.5576e-07	8.5576e-07	0.0307468	0.0307468	9.84607e-06	9.84607e-06	2.81502e-07	2.81502e-07	0.000571063	0.000571063	8.05467e-07	8.05467e-07	9.7023e-08	9.7023e-08	0.386341	0.386341	7.11349e-06	7.11349e-06	0.00592455	0.00592455	3.81944e-05	3.81944e-05	2.95094e-06	2.95094e-06	0.000310531	8.11357e-08	0.603649	0.000113464	6.50788e-06	1.8564e-06	0.000129919	0.332202	8.57093e-06	8.40824e-06	0.917685	0.000960977	0.000115981	3.24588e-05	0.0084529	0.00730791	0.00945893	2.28132e-10	0.675878	2.78586e-07	0.000321566	0.000714358	6.83993e-05	0.0753167	1.62093e-05	2.56696e-06	0.956761	7.71522e-06	0.0918367	3.23547e-05	0.00414586	0.0104312	0.000148334	3.54608e-09	0.658475	4.76431e-09	0.000767112	0.000124604	2.09217e-06	0.00126108	5.42895e-07	2.35175e-06	0.985674	6.97036e-06	0.109337	3.23477e-05	0.137348	0.0105474	4.71674e-05	1.05495e-08	0.610607	1.75967e-09	0.000945554	0.000187465	1.7842e-07	0.000414075	9.31083e-08	2.34717e-06	0.986531	6.99059e-06	0.109627	3.23476e-05	0.151522	0.0105614	1.1417e-10	1.23662e-08	0.638881	6.87315e-09	0.000341185	6.51732e-05	1.42968e-12	1.46852e-08	1.62465e-07	3.46956e-06	0.997442	0.000144136	0.225338	7.64162e-05	0.111075	0.0105632	9.99109e-09	1.12821e-06	0.995903	3.98474e-07	0.000250294	7.93768e-06	4.55318e-11	5.08822e-06	1.36462e-06	3.68429e-05	0.998889	0.00412558	0.172672	4.60354e-05	0.000130395	0.0032866	9.53088e-09	5.84644e-07	0.998106	4.11639e-07	0.000205802	3.45145e-06	1.18167e-10	3.98112e-07	4.69982e-08	3.55363e-05	0.99889	0.000322936	0.199183	5.14421e-05	0.000115003	0.000626725	9.49953e-09	4.01523e-07	0.998223	4.12092e-07	0.000197842	2.50037e-06	4.12263e-11	3.13223e-06	1.25418e-06	3.55363e-05	0.99889	0.000290669	0.00444884	5.30416e-05	0.000114279	0.000118572	9.49953e-09	2.86111e-07	0.998223	3.42605e-06	0.000194152	2.37648e-06	5.03756e-11	2.13652e-05	4.69692e-08	3.55363e-05	0.99889	7.44737e-05	0.000674737	5.52669e-05	0.00011427	0.00045101	9.49957e-09	1.96417e-07	0.998223	0.0015753	0.000218273	3.8859e-06	1.13006e-06	3.25186e-06	1.25422e-06	3.63838e-05	0.997695	2.5505e-05	0.00235847	7.83348e-05	0.00011427	0.000511576	6.10297e-06	1.29793e-07	0.386457	0.0242116	0.000324017	0.000102122	0.000177324	0.000127135	3.81403e-08	3.71368e-05	0.994696	4.99767e-06	0.000143231	0.000106716	0.000106215	0.000297979	6.2504e-06	9.11616e-08	0.0470739	0.0617254	0.000319658	0.000125113	0.00813494	0.0018626	3.40884e-07	3.44245e-05	0.994698	4.99614e-06	0.00011566	9.39315e-05	0.000108858	0.000312946	6.24562e-06	6.69131e-08	0.000656833	0.00357742	0.000319861	0.000125856	0.178241	4.54474e-05	3.83746e-07	4.21681e-05	0.994698	4.99614e-06	0.000312204	9.26961e-05	0.000108172	0.000426722	6.24537e-06	3.71797e-08	0.000556463	0.000196857	0.000319919	0.000125922	0.110001	5.165e-05	4.0271e-07	7.98272e-05	0.994698	4.99614e-06	0.000330911	9.25773e-05	0.000108162	0.074331	6.24536e-06	6.83331e-09	0.00055599	3.39438e-05	0.000319921	0.000125927	0.00156436	0.00116398	2.55731e-05	9.12082e-05	0.997442	9.84028e-06	0.000340479	9.25667e-05	0.000108162	0.000106106	6.24536e-06	9.2527e-10	0.000555987	2.95644e-08	0.000300475	9.79027e-05	0.00226402	2.10815e-07	0.000106429	1.592e-05	0.998224	9.84168e-06	0.000523822	8.04491e-05	0.000108162	0.000106711	6.24536e-06	7.55022e-10	0.0136483	2.95118e-08	0.000271972	8.73733e-05	0.0023677	5.79505e-06	0.000111392	8.68094e-05	0.998224	9.84168e-06	0.000517111	4.97071e-05	0.000108162	0.000106955	6.24536e-06	7.46419e-10	0.0145938	2.96418e-08	0.000272725	8.70701e-05	0.00237235	1.83012e-08	4.36521e-06	8.42022e-05	0.998224	8.18149e-05	0.000519379	5.59309e-05	0.000108162	0.00010697	6.24536e-06	5.98439e-06	0.0146112	2.96111e-08	0.000272741	8.70667e-05	0.00237255	4.37107e-10	7.50171e-05	8.42805e-05	0.998224	8.20425e-05	0.000315964	5.98886e-05	0.000108162	9.76374e-05	6.24536e-06	0.000139174	0.0146118	2.96199e-08	0.000272744	8.70666e-05	0.00237255	4.83461e-10	4.5183e-06	8.42777e-05	0.999542	8.2045e-05	0.000453643	6.17178e-05	0.000108162	8.32062e-05	6.24536e-06	0.00707069	0.0146118	4.90025e-08	0.000272744	8.70666e-05	0.00237255	5.0701e-10	1.24337e-05	8.34221e-05	0.999339	8.2045e-05	0.000427096	6.26278e-05	0.000108162	8.26863e-05	6.24536e-06	0.00963835	0.0146118	1.15402e-06	0.000272744	8.70666e-05	2.66795e-05	7.58447e-09	7.78418e-05	8.98446e-05	0.999339	8.2045e-05	0.000431253	6.31171e-05	0.000108162	8.26893e-05	6.24536e-06	0.00968101	0.0146118	5.8138e-07	0.000272744	8.70666e-05	2.51055e-05	5.83003e-09	4.90108e-05	8.98564e-05	0.999339	0.000121277	0.0004307	6.33947e-05	0.000108162	8.26885e-05	6.24536e-06	0.00965286	0.0146118	0.00130494	0.000272744	8.70666e-05	2.51037e-05	1.88367e-07	5.00009e-05	8.98564e-05	0.999339	4.21437e-05	0.000430783	6.35579e-05	0.000108162	8.26885e-05	6.24536e-06	3.03565e-05	0.0146118	0.000150319	0.000272744	8.70666e-05	2.51037e-05	1.21412e-07	5.61702e-05	8.98564e-05	0.999339	4.17573e-05	0.000430771	6.3656e-05	0.000108162	8.26885e-05	6.24536e-06	2.51521e-05	0.0146118	0.000149199	0.000272744	8.70666e-05	2.51037e-05	1.33657e-07	5.52662e-05	8.98564e-05	0.9987	4.17558e-05	0.000430773	6.37157e-05	0.000108162	8.26885e-05	6.24536e-06	2.51463e-05	0.0146118	0.000116601	0.000272744	8.70666e-05	2.51037e-05	1.36532e-07	5.45236e-05	8.98564e-05	0.9987	4.17558e-05	0.000430772	6.37524e-05	0.000108162	8.26885e-05	6.24536e-06	2.51463e-05	0.0146118	8.41474e-05	0.000272744	8.70666e-05	2.51037e-05	1.37231e-07	5.4707e-05	8.98564e-05	0.9987	4.35194e-05	0.000430772	6.3775e-05	0.000108162	8.26885e-05	6.24536e-06	2.51463e-05	0.0146118	8.23445e-05	0.000272744	8.70666e-05	2.51037e-05	1.37386e-07	5.47896e-05	8.98564e-05	0.9987	3.5958e-05	0.000430772	6.37892e-05	0.000108162	8.26885e-05	6.24536e-06	2.51463e-05	0.0146118	8.82067e-05	0.000272744	8.70666e-05	2.51037e-05	1.37421e-07	5.47569e-05	8.98564e-05	0.9987	3.59552e-05	0.000430772	6.37979e-05	0.000108162	8.26885e-05	0	0	0	0	0	0	0	0	0	0	0	0	0	0	0	0	9.51579e-05	9.51579e-05	9.51579e-05	9.51579e-05	9.51579e-05	9.51579e-05	9.51579e-05	9.51579e-05	9.51579e-05	9.51579e-05	9.51579e-05	9.51579e-05	9.51579e-05	9.51579e-05	9.51579e-05	9.51579e-05	0.000109236	0.000109236	0.000109236	0.000109236	0.000109236	0.000109236	0.000109236	0.000109236	0.000109236	0.000109236	0.000109236	0.000109236	0.000109236	0.000109236	0.000109236	0.000109236	0.000109238	0.000109238	0.000109238	0.000109238	0.000109238	0.000109238	0.000109238	0.000109238	0.000109238	0.000109238	0.000109238	0.000109238	0.000109238	0.000109238	0.000109238	0.000109238	4.0931e-06	4.0931e-06	4.0931e-06	4.0931e-06	4.0931e-06	4.0931e-06	4.0931e-06	4.0931e-06	4.0931e-06	4.0931e-06	4.0931e-06	4.0931e-06	4.0931e-06	4.0931e-06	4.0931e-06	4.0931e-06	4.09438e-06	4.09438e-06	4.09438e-06	4.09438e-06	4.09438e-06	4.09438e-06	4.09438e-06	4.09438e-06	4.09438e-06	4.09438e-06	4.09438e-06	4.09438e-06	4.09438e-06	4.09438e-06	4.09438e-06	4.09438e-06	4.09438e-06	4.09438e-06	4.09438e-06	4.09438e-06	4.09438e-06	4.09438e-06	4.09438e-06	4.09438e-06	4.09438e-06	4.09438e-06	4.09438e-06	4.09438e-06	4.09438e-06	4.09438e-06	4.09438e-06	4.09438e-06	4.09438e-06	4.09438e-06	4.09438e-06	4.09438e-06	4.09438e-06	4.09438e-06	4.09438e-06	4.09438e-06	4.09438e-06	4.09438e-06	4.09438e-06	4.09438e-06	4.09438e-06	4.09438e-06	4.09438e-06	4.09438e-06	4.09438e-06	4.09438e-06	4.09438e-06	4.09438e-06	4.09438e-06	4.09438e-06	4.09438e-06	4.09438e-06	4.09438e-06	4.09438e-06	4.09438e-06	4.09438e-06	4.09438e-06	4.09438e-06	4.09438e-06	4.09438e-06	4.09438e-06	4.09438e-06	4.09438e-06	4.09438e-06	4.09438e-06	4.09438e-06	4.09438e-06	4.09438e-06	4.09438e-06	4.09438e-06	4.09438e-06	4.09438e-06	4.09438e-06	4.09438e-06	4.09438e-06	4.09438e-06	0.00188198	0.00188198	3.84859e-05	3.84859e-05	2.13696e-05	2.13696e-05	0.813437	0.813437	2.17617e-05	2.17617e-05	0.00188198	0.00188198	3.84859e-05	3.84859e-05	2.13696e-05	2.13696e-05	0.13853	0.13853	0.000450367	0.000450367	0.000610131	0.000610131	0.995827	0.995827	0.000178351	0.000178351	0.00660296	0.00660296	3.39539e-06	3.39539e-06	5.03469e-06	5.03469e-06	0.18666	0.18666	0.00044504	0.00044504	0.000658085	0.000658085	0.995595	0.995595	6.84986e-05	6.84986e-05	0.0069886	0.0069886	2.39915e-06	2.39915e-06	4.92959e-06	4.92959e-06	0.322923	0.322923	0.000951011	0.000951011	0.000657028	0.000657028	0.995598	0.995598	6.26828e-05	6.26828e-05	0.00698644	0.00698644	2.40034e-06	2.40034e-06	4.92963e-06	4.92963e-06	0.430928	0.430928	0.00128286	0.00128286	0.000657055	0.000657055	0.995598	0.995598	6.10912e-05	6.10912e-05	0.00698639	0.00698639	2.40035e-06	2.40035e-06	4.92963e-06	4.92963e-06	0.464055	0.464055	0.00127736	0.00127736	0.000657054	0.000657054	0.995598	0.995598	6.0483e-05	6.0483e-05	0.00698639	0.00698639	2.40035e-06	2.40035e-06	4.92963e-06	4.92963e-06	0.469191	0.469191	0.00137251	0.00137251	0.000657054	0.000657054	0.995598	0.995598	6.0234e-05	6.0234e-05	0.00698639	0.00698639	2.40035e-06	2.40035e-06	4.92963e-06	4.92963e-06	0.469814	0.469814	0.00158127	0.00158127	0.000657054	0.000657054	0.995598	0.995598	6.01293e-05	6.01293e-05	0.00698639	0.00698639	2.40035e-06	2.40035e-06	4.92963e-06	4.92963e-06	0.469886	0.469886	0.00194031	0.00194031	0.00992187	0.00992187	0.995598	0.995598	6.00848e-05	6.00848e-05	0.00698639	0.00698639	2.40035e-06	2.40035e-06	4.92963e-06	4.92963e-06	0.00296891	0.00296891	0.00899861	0.00899861	0.0104339	0.0104339	0.0553975	0.0553975	0.00091473	0.00091473	2.3634e-05	2.3634e-05	4.98886e-06	4.98886e-06	8.5173e-05	8.5173e-05	0.834234	4.44215e-05	0.643015	0.0200063	0.00295311	0.00167194	2.21076e-05	2.21076e-05	0.00104404	0.00104404	0.0569311	5.32877e-07	0.000263049	2.98211e-06	0.0888005	0.0522265	0.623906	9.20683e-07	0.618973	0.000509464	0.001236	0.000117001	6.19974e-06	7.62639e-06	0.000322429	7.55268e-05	0.219864	1.24351e-07	0.0152178	2.77169e-06	0.00876848	0.0668795	0.0249362	1.78041e-07	0.576487	0.00106945	0.000693664	0.000113393	2.86047e-07	6.69597e-07	0.00305141	7.50563e-05	0.438101	1.25405e-07	0.0144179	2.77035e-06	0.0447787	0.0666067	0.0134135	1.15878e-07	0.459882	0.000111465	0.000851264	0.000314323	6.88088e-08	1.31349e-06	0.00989858	7.5149e-05	0.43236	1.25363e-07	0.0144013	2.77034e-06	0.0196369	0.0665742	5.83785e-07	1.21954e-07	0.451883	0.000268369	0.000229166	8.70122e-05	1.08851e-13	1.44924e-12	0.0151638	0.000124332	0.432358	1.45596e-05	0.0536413	1.07468e-05	0.0221053	0.0665702	9.38517e-06	2.11705e-06	0.0756078	2.97045e-05	0.000167626	0.00018579	4.77916e-12	7.2799e-10	0.00115683	8.79145e-06	0.929272	0.00109153	0.0840097	1.44242e-05	0.000186428	0.0168673	1.01401e-05	2.20775e-06	0.321394	2.76661e-05	0.000220491	0.00024667	1.37377e-11	6.22893e-10	0.00421954	8.60354e-06	0.929282	0.000246388	0.197132	1.48204e-05	0.000194807	0.00606312	1.01535e-05	2.2026e-06	0.353983	2.76445e-05	0.00023865	0.000264657	6.3463e-12	6.10742e-09	0.00106115	8.60354e-06	0.929282	0.000250205	0.0338585	1.57151e-05	0.000195084	0.00231006	1.01531e-05	2.19252e-06	0.354052	7.46991e-05	0.00024529	0.000252723	7.11937e-12	1.80426e-09	0.00421108	8.60354e-06	0.929282	2.14957e-06	0.0097033	1.726e-05	0.000195085	0.00478465	1.01531e-05	2.16929e-06	0.354052	0.00236559	0.000312355	0.000365126	1.63725e-09	8.54559e-10	0.00106218	8.71437e-06	0.503549	1.79491e-07	0.00178553	4.77474e-05	0.000195085	0.00570643	0.00156032	2.17923e-06	0.0132985	0.0152769	0.000207788	8.12052e-05	6.76457e-06	5.47462e-07	0.00331904	9.14457e-06	0.503483	1.29025e-08	0.000256616	0.000124793	0.000173736	0.00409268	0.00160264	2.38818e-06	0.00302637	0.000740959	0.000208801	0.000128203	0.000191473	6.74168e-07	6.98667e-05	9.6903e-06	0.503551	1.28965e-08	0.000258294	0.000130012	0.000179177	0.00420906	0.00160305	3.00614e-06	0.000268525	0.00111843	0.000209069	0.000129949	0.000537821	2.1819e-06	6.98534e-05	1.56538e-05	0.503551	1.28965e-08	0.00530011	0.000130484	0.000179146	0.0067231	0.00160307	4.6457e-06	0.00025913	0.000134315	0.000209085	0.000129917	0.00019677	7.232e-05	7.29275e-05	7.69385e-05	0.503551	1.28965e-08	0.00502596	0.000130525	0.000179146	0.00565817	0.00160308	1.44595e-05	0.000259093	9.81356e-05	0.000209085	0.000129919	1.84593e-05	2.40271e-05	0.000103557	0.00011057	0.929282	1.39043e-07	0.00498825	0.000130528	0.000179146	0.000116879	0.00160308	5.07858e-05	0.000259093	0.00264855	0.000186205	0.000106859	0.0166321	7.81269e-08	0.000106292	0.000216764	0.979296	1.3904e-07	0.0222534	8.49265e-05	0.000179146	0.000129724	0.00160308	5.65615e-05	0.00117624	0.00256686	0.000190036	0.000104347	0.0172901	2.17296e-08	0.000108513	0.000117726	0.979295	1.3904e-07	0.0209982	8.42029e-05	0.000179146	0.000129379	0.00160308	5.7346e-05	0.00118195	0.00259847	0.000190654	0.000103919	0.0173161	1.23615e-05	0.000315529	0.000111371	0.979295	8.60161e-05	0.0210515	7.39722e-05	0.000179146	0.000129381	0.00160308	0.121112	0.00118271	0.00259005	0.000190667	0.00010391	0.0173171	8.98671e-08	0.000102501	0.000111304	0.979295	8.66136e-05	0.0047097	6.84468e-05	0.000179146	0.000106417	0.00160308	0.0419556	0.00118272	0.00259241	0.000190669	0.000103909	0.0173172	5.43942e-08	0.000297858	0.000111302	0.999818	8.6621e-05	0.00590028	6.5523e-05	0.000179146	0.000106757	0.00160308	0.00352923	0.00118272	0.00382648	0.000190669	0.000103909	0.0173172	5.67607e-08	1.22324e-05	0.000108881	0.999346	8.66211e-05	0.00558559	6.38807e-05	0.000179146	0.000106661	0.00160308	0.00581055	0.00118272	0.000640098	0.000190669	0.000103909	1.28444e-06	1.84007e-06	0.000103532	0.000108215	0.999346	8.66211e-05	0.0056292	6.29194e-05	0.000179146	0.000106664	0.00160308	0.00577943	0.00118272	0.00167582	0.000190669	0.000103909	1.22569e-06	1.59916e-06	0.000119767	0.000108216	0.999346	0.000719686	0.00562306	6.23426e-05	0.000179146	0.000106664	0.00160308	0.00576585	0.00118272	0.000487024	0.000190669	0.000103909	1.22568e-06	4.94757e-08	0.000100131	0.000108216	0.999346	2.90579e-05	0.00562396	6.19912e-05	0.000179146	0.000106664	0.00160308	6.50168e-05	0.00118272	0.000131944	0.000190669	0.000103909	1.22568e-06	7.4186e-08	0.000100013	0.000108216	0.999346	2.88029e-05	0.00562383	6.17752e-05	0.000179146	0.000106664	0.00160308	6.00388e-05	0.00118272	0.000140637	0.000190669	0.000103909	1.22568e-06	7.6319e-08	0.000102166	0.000108216	0.992991	2.88032e-05	0.00562385	6.16418e-05	0.000179146	0.000106664	0.00160308	6.00352e-05	0.00118272	0.000115274	0.000190669	0.000103909	1.22568e-06	7.66567e-08	0.000101699	0.000108216	0.992991	2.88032e-05	0.00562385	6.1559e-05	0.000179146	0.000106664	0.00160308	6.00352e-05	0.00118272	0.000110878	0.000190669	0.000103909	1.22568e-06	7.67632e-08	0.000101362	0.000108216	0.992991	4.25774e-05	0.00562385	6.15076e-05	0.000179146	0.000106664	0.00160308	6.00352e-05	0.00118272	0.00010859	0.000190669	0.000103909	1.22568e-06	7.67775e-08	0.000101422	0.000108216	0.992991	1.474e-05	0.00562385	6.14755e-05	0.000179146	0.000106664	0.00160308	6.00352e-05	0.00118272	0.000108139	0.000190669	0.000103909	1.22568e-06	7.67821e-08	0.00010145	0.000108216	0.992991	1.47405e-05	0.00562385	6.14555e-05	0.000179146	0.000106664	0	0	0	0	0	0	0	0	0	0	0	0	0	0	0	0	9.51579e-05	9.51579e-05	9.51579e-05	9.51579e-05	9.51579e-05	9.51579e-05	9.51579e-05	9.51579e-05	9.51579e-05	9.51579e-05	9.51579e-05	9.51579e-05	9.51579e-05	9.51579e-05	9.51579e-05	9.51579e-05	0.000106356	0.000106356	0.000106356	0.000106356	0.000106356	0.000106356	0.000106356	0.000106356	0.000106356	0.000106356	0.000106356	0.000106356	0.000106356	0.000106356	0.000106356	0.000106356	0.000106363	0.000106363	0.000106363	0.000106363	0.000106363	0.000106363	0.000106363	0.000106363	0.000106363	0.000106363	0.000106363	0.000106363	0.000106363	0.000106363	0.000106363	0.000106363	8.28314e-06	8.28314e-06	8.28314e-06	8.28314e-06	8.28314e-06	8.28314e-06	8.28314e-06	8.28314e-06	8.28314e-06	8.28314e-06	8.28314e-06	8.28314e-06	8.28314e-06	8.28314e-06	8.28314e-06	8.28314e-06	8.28317e-06	8.28317e-06	8.28317e-06	8.28317e-06	8.28317e-06	8.28317e-06	8.28317e-06	8.28317e-06	8.28317e-06	8.28317e-06	8.28317e-06	8.28317e-06	8.28317e-06	8.28317e-06	8.28317e-06	8.28317e-06	8.28317e-06	8.28317e-06	8.28317e-06	8.28317e-06	8.28317e-06	8.28317e-06	8.28317e-06	8.28317e-06	8.28317e-06	8.28317e-06	8.28317e-06	8.28317e-06	8.28317e-06	8.28317e-06	8.28317e-06	8.28317e-06	8.28317e-06	8.28317e-06	8.28317e-06	8.28317e-06	8.28317e-06	8.28317e-06	8.28317e-06	8.28317e-06	8.28317e-06	8.28317e-06	8.28317e-06	8.28317e-06	8.28317e-06	8.28317e-06	8.28317e-06	8.28317e-06	8.28317e-06	8.28317e-06	8.28317e-06	8.28317e-06	8.28317e-06	8.28317e-06	8.28317e-06	8.28317e-06	8.28317e-06	8.28317e-06	8.28317e-06	8.28317e-06	8.28317e-06	8.28317e-06	8.28317e-06	8.28317e-06	8.28317e-06	8.28317e-06	8.28317e-06	8.28317e-06	8.28317e-06	8.28317e-06	8.28317e-06	8.28317e-06	8.28317e-06	8.28317e-06	8.28317e-06	8.28317e-06	8.28317e-06	8.28317e-06	8.28317e-06	8.28317e-06	0.000106363	0.000106363	3.51373e-05	3.51373e-05	2.97669e-05	2.97669e-05	0.289397	0.289397	3.03428e-05	3.03428e-05	0.289397	0.289397	0.000106363	0.000106363	3.03428e-05	3.03428e-05	0.000891622	0.000891622	9.76002e-07	9.76002e-07	5.39682e-07	5.39682e-07	0.988255	0.988255	1.01751e-06	1.01751e-06	0.999027	0.999027	0.00067554	0.00067554	1.92812e-05	1.92812e-05	0.032235	0.032235	8.86811e-06	8.86811e-06	5.02078e-07	5.02078e-07	0.988855	0.988855	1.38136e-06	1.38136e-06	0.999099	0.999099	0.00119321	0.00119321	1.68909e-05	1.68909e-05	0.016527	0.016527	1.0021e-06	1.0021e-06	5.02855e-07	5.02855e-07	0.988847	0.988847	1.49998e-06	1.49998e-06	0.999099	0.999099	0.00119405	0.00119405	1.68907e-05	1.68907e-05	0.0106681	0.0106681	5.35e-05	5.35e-05	5.02835e-07	5.02835e-07	0.988847	0.988847	1.53749e-06	1.53749e-06	0.999099	0.999099	0.00119405	0.00119405	1.68907e-05	1.68907e-05	0.00939246	0.00939246	2.29601e-06	2.29601e-06	5.02836e-07	5.02836e-07	0.988847	0.988847	1.55234e-06	1.55234e-06	0.999099	0.999099	0.00119405	0.00119405	1.68907e-05	1.68907e-05	0.00921009	0.00921009	4.35011e-05	4.35011e-05	5.02836e-07	5.02836e-07	0.988847	0.988847	1.5585e-06	1.5585e-06	0.999099	0.999099	0.00119405	0.00119405	1.68907e-05	1.68907e-05	0.00918826	0.00918826	3.48332e-06	3.48332e-06	5.02836e-07	5.02836e-07	0.988847	0.988847	1.56111e-06	1.56111e-06	0.999099	0.999099	0.00119405	0.00119405	1.68907e-05	1.68907e-05	0.00918572	0.00918572	5.73822e-05	5.73822e-05	4.1804e-06	4.1804e-06	0.988847	0.988847	1.56222e-06	1.56222e-06	0.999099	0.999099	0.00119405	0.00119405	1.68907e-05	1.68907e-05	0.0017387	0.0017387	4.86546e-05	4.86546e-05	6.22851e-06	6.22851e-06	0.125338	0.125338	1.29916e-05	1.29916e-05	0.121568	0.121568	0.000574861	0.000574861	0.000123854	0.000123854	0.792475	0.000329372	0.0233817	0.00665518	0.000223035	0.000192607	0.106587	3.11609e-05	1.22769e-05	1.25144e-05	0.0656476	1.83515e-05	0.672006	0.000152631	0.0121402	0.00349333	0.918693	2.5831e-06	0.0390003	6.50437e-05	0.000365908	0.0228058	0.349405	8.35311e-06	0.000122736	0.000145366	0.0200536	1.62103e-08	0.997785	0.00016376	0.103328	0.00244266	0.148165	2.1041e-06	0.0458857	2.46594e-06	0.000430044	0.000790129	0.127515	5.21687e-07	3.27858e-05	0.000140997	0.0103394	1.42372e-08	0.998119	0.000163836	0.0826004	0.00246702	0.0679934	6.11616e-06	0.0701453	2.1637e-05	0.000469726	0.000293079	0.020272	2.62168e-07	4.22264e-06	0.000140744	0.010913	1.43604e-08	0.998124	0.000163837	0.123977	0.00246996	0.000639277	6.41579e-06	0.402948	6.69349e-05	0.000168889	0.000100283	2.28104e-07	1.08404e-11	7.29443e-06	0.000208033	6.03377e-06	1.85842e-07	0.999097	0.000340457	0.0721601	0.00247033	0.00137277	1.4959e-05	0.400143	7.86884e-05	0.000118066	1.22368e-05	7.0845e-06	1.57492e-09	4.24389e-05	0.00149235	0.00053988	0.000114436	0.998571	0.000248382	0.000316413	0.000913662	0.00147774	1.03686e-05	0.110089	7.69626e-05	0.000117055	6.11788e-06	1.97019e-05	5.40019e-10	2.1495e-06	0.00145065	0.000539989	1.54926e-05	0.993882	0.000251582	0.000319998	0.000251267	0.00147456	8.79155e-06	0.0970204	7.69891e-05	0.000120551	4.88567e-06	8.29189e-06	3.87968e-09	4.51657e-05	0.00145065	0.000539989	1.5725e-05	0.769295	0.000238332	0.000319029	6.86619e-05	0.00147469	7.70325e-06	0.0970379	0.000101927	0.000121181	5.03817e-06	9.60631e-06	4.32889e-09	2.15392e-06	0.00145065	0.000539989	6.63887e-10	0.502402	0.00021781	0.000319047	0.000241988	0.00147469	6.76553e-06	0.0970379	0.0114607	0.000140378	6.17635e-06	4.19115e-08	1.41441e-09	4.5116e-05	0.00143223	2.39369e-06	5.75575e-09	0.00735761	0.000725404	0.000319047	0.000218966	0.0156732	5.88405e-06	0.028745	0.00331538	0.000141786	0.00014979	3.51913e-06	1.27986e-07	1.8138e-06	0.0010374	0.000102314	2.0266e-09	0.000685387	0.00010532	0.000299654	0.000142003	0.0160742	5.10574e-06	0.00402789	0.115583	0.000140431	0.000119216	4.91933e-05	3.92964e-06	0.000407384	0.000836276	0.000102349	2.02741e-09	0.000657675	9.49722e-05	0.000319124	0.000151961	0.0160714	4.42063e-06	0.000149522	0.00122993	0.000140584	0.000120145	6.62617e-05	4.02457e-07	0.000419972	0.000529877	0.000102349	2.02741e-09	0.071035	9.40248e-05	0.000317669	0.000276543	0.0160714	3.41714e-06	0.000136274	0.000109802	0.000140595	0.00012013	3.43065e-05	1.40812e-07	0.000427973	0.000121968	0.000102349	2.02741e-09	0.0685504	9.39375e-05	0.000317636	0.0221174	0.0160714	1.61339e-06	0.000136217	6.27957e-05	0.000140595	0.000120131	1.00734e-06	2.16903e-06	0.000126138	0.000105987	0.0225819	3.12055e-07	0.0689454	9.393e-05	0.000317637	0.0001222	0.0160714	4.86247e-07	0.000136217	1.67524e-06	0.000130685	0.000109651	0.00161073	5.38352e-10	0.000106466	4.10519e-05	0.257663	3.12083e-07	0.647861	4.76921e-05	0.000317637	0.000136071	0.0160714	4.18535e-07	0.000209353	1.76299e-06	0.000129378	0.000101738	0.00166484	1.01133e-08	0.00010948	0.00010463	0.257659	3.12083e-07	0.633968	3.9095e-05	0.000317637	0.000135683	0.0160714	4.14077e-07	0.000219582	1.74106e-06	0.000129694	0.000101486	0.00166731	0.00545476	6.34982e-06	0.000101873	0.257659	0.00733923	0.634767	4.76661e-05	0.000317637	0.000135697	0.0160714	2.02007e-05	0.000219787	1.74715e-06	0.000129711	0.000101487	0.00166741	7.08341e-05	9.87144e-05	0.00010197	0.257659	0.00729014	0.138807	5.37312e-05	0.000317637	0.000105499	0.0160714	0.000322775	0.000219793	1.74545e-06	0.000129712	0.000101487	0.00166741	6.05831e-05	6.74211e-06	0.000101967	0.999878	0.00728952	0.186249	5.72629e-05	0.000317637	9.8296e-05	0.0160714	0.000885724	0.000219793	2.09566e-06	0.000129712	0.000101487	0.00166741	6.12391e-05	0.000759231	9.91129e-05	0.998176	0.00728952	0.180397	5.93461e-05	0.000317637	9.79084e-05	0.0160714	0.000800408	0.000219793	6.62974e-05	0.000129712	0.000101487	8.10296e-09	0.00091772	8.54601e-05	0.000104075	0.998176	0.00728952	0.181345	6.06003e-05	0.000317637	9.79143e-05	0.0160714	0.000798819	0.000219793	1.60928e-05	0.000129712	0.000101487	7.74632e-09	0.00078535	7.00106e-05	0.000104083	0.998176	0.819596	0.181213	6.13658e-05	0.000317637	9.79136e-05	0.0160714	0.000797674	0.000219793	0.000688535	0.000129712	0.000101487	7.74614e-09	1.22028e-06	8.43483e-05	0.000104083	0.998176	0.0285781	0.181232	6.18368e-05	0.000317637	9.79136e-05	0.0160714	9.65049e-05	0.000219793	0.000123058	0.000129712	0.000101487	7.74614e-09	1.2207e-06	8.52659e-05	0.000104083	0.998176	0.0287481	0.181229	6.21283e-05	0.000317637	9.79136e-05	0.0160714	8.98851e-05	0.000219793	0.000130679	0.000129712	0.000101487	7.74614e-09	1.30956e-06	8.28838e-05	0.000104083	0.780514	0.0287473	0.18123	6.23091e-05	0.000317637	9.79136e-05	0.0160714	8.98775e-05	0.000219793	0.000118935	0.000129712	0.000101487	7.74614e-09	1.33113e-06	8.30325e-05	0.000104083	0.780514	0.0287473	0.18123	6.24216e-05	0.000317637	9.79136e-05	0.0160714	8.98775e-05	0.000219793	0.0001018	0.000129712	0.000101487	7.74614e-09	1.33629e-06	8.33563e-05	0.000104083	0.780514	0.197477	0.18123	6.24915e-05	0.000317637	9.79136e-05	0.0160714	8.98775e-05	0.000219793	0.000101242	0.000129712	0.000101487	7.74614e-09	1.3374e-06	8.33149e-05	0.000104083	0.780514	0.00983599	0.18123	6.25352e-05	0.000317637	9.79136e-05	0.0160714	8.98775e-05	0.000219793	0.000106158	0.000129712	0.000101487	7.74614e-09	1.33765e-06	8.32778e-05	0.000104083	0.780514	0.00983531	0.18123	6.25623e-05	0.000317637	9.79136e-05	0	0	0	0	0	0	0	0	0	0	0	0	0	0	0	0	9.51579e-05	9.51579e-05	9.51579e-05	9.51579e-05	9.51579e-05	9.51579e-05	9.51579e-05	9.51579e-05	9.51579e-05	9.51579e-05	9.51579e-05	9.51579e-05	9.51579e-05	9.51579e-05	9.51579e-05	9.51579e-05	6.58469e-05	6.58469e-05	6.58469e-05	6.58469e-05	6.58469e-05	6.58469e-05	6.58469e-05	6.58469e-05	6.58469e-05	6.58469e-05	6.58469e-05	6.58469e-05	6.58469e-05	6.58469e-05	6.58469e-05	6.58469e-05	6.58479e-05	6.58479e-05	6.58479e-05	6.58479e-05	6.58479e-05	6.58479e-05	6.58479e-05	6.58479e-05	6.58479e-05	6.58479e-05	6.58479e-05	6.58479e-05	6.58479e-05	6.58479e-05	6.58479e-05	6.58479e-05	1.98917e-05	1.98917e-05	1.98917e-05	1.98917e-05	1.98917e-05	1.98917e-05	1.98917e-05	1.98917e-05	1.98917e-05	1.98917e-05	1.98917e-05	1.98917e-05	1.98917e-05	1.98917e-05	1.98917e-05	1.98917e-05	1.98848e-05	1.98848e-05	1.98848e-05	1.98848e-05	1.98848e-05	1.98848e-05	1.98848e-05	1.98848e-05	1.98848e-05	1.98848e-05	1.98848e-05	1.98848e-05	1.98848e-05	1.98848e-05	1.98848e-05	1.98848e-05	1.98848e-05	1.98848e-05	1.98848e-05	1.98848e-05	1.98848e-05	1.98848e-05	1.98848e-05	1.98848e-05	1.98848e-05	1.98848e-05	1.98848e-05	1.98848e-05	1.98848e-05	1.98848e-05	1.98848e-05	1.98848e-05	1.98848e-05	1.98848e-05	1.98848e-05	1.98848e-05	1.98848e-05	1.98848e-05	1.98848e-05	1.98848e-05	1.98848e-05	1.98848e-05	1.98848e-05	1.98848e-05	1.98848e-05	1.98848e-05	1.98848e-05	1.98848e-05	1.98848e-05	1.98848e-05	1.98848e-05	1.98848e-05	1.98848e-05	1.98848e-05	1.98848e-05	1.98848e-05	1.98848e-05	1.98848e-05	1.98848e-05	1.98848e-05	1.98848e-05	1.98848e-05	1.98848e-05	1.98848e-05	1.98848e-05	1.98848e-05	1.98848e-05	1.98848e-05	1.98848e-05	1.98848e-05	1.98848e-05	1.98848e-05	1.98848e-05	1.98848e-05	1.98848e-05	1.98848e-05	1.98848e-05	1.98848e-05	1.98848e-05	1.98848e-05	4.49652e-05	4.49652e-05	3.7221e-05	3.7221e-05	3.61959e-05	3.61959e-05	0.00321465	0.00321465	3.65502e-05	3.65502e-05	0.881763	0.881763	0.000186886	0.000186886	3.7221e-05	3.7221e-05	2.04802e-05	2.04802e-05	3.34762e-07	3.34762e-07	3.36362e-07	3.36362e-07	0.000170906	0.000170906	2.89317e-07	2.89317e-07	0.00234001	0.00234001	4.64472e-07	4.64472e-07	2.26088e-09	2.26088e-09	3.15797e-07	3.15797e-07	4.50434e-05	4.50434e-05	3.89331e-07	3.89331e-07	0.000163836	0.000163836	1.67749e-07	1.67749e-07	0.00222815	0.00222815	1.58016e-06	1.58016e-06	1.057e-09	1.057e-09	1.36474e-06	1.36474e-06	1.07934e-06	1.07934e-06	3.88111e-07	3.88111e-07	0.000164088	0.000164088	1.42312e-07	1.42312e-07	0.00222789	0.00222789	1.58028e-06	1.58028e-06	1.05698e-09	1.05698e-09	3.36102e-06	3.36102e-06	2.73739e-05	2.73739e-05	3.88142e-07	3.88142e-07	0.000164092	0.000164092	1.3535e-07	1.3535e-07	0.00222789	0.00222789	1.58027e-06	1.58027e-06	1.05698e-09	1.05698e-09	4.36495e-06	4.36495e-06	1.27129e-06	1.27129e-06	3.88142e-07	3.88142e-07	0.000164092	0.000164092	1.32734e-07	1.32734e-07	0.00222789	0.00222789	1.58027e-06	1.58027e-06	1.05698e-09	1.05698e-09	4.54413e-06	4.54413e-06	1.9396e-05	1.9396e-05	3.88142e-07	3.88142e-07	0.000164092	0.000164092	1.3167e-07	1.3167e-07	0.00222789	0.00222789	1.58027e-06	1.58027e-06	1.05698e-09	1.05698e-09	4.56633e-06	4.56633e-06	1.22504e-06	1.22504e-06	3.88142e-07	3.88142e-07	0.000164092	0.000164092	1.31224e-07	1.31224e-07	0.00222789	0.00222789	1.58027e-06	1.58027e-06	1.05698e-09	1.05698e-09	4.56892e-06	4.56892e-06	1.21618e-05	1.21618e-05	1.04887e-06	1.04887e-06	0.000164092	0.000164092	1.31035e-07	1.31035e-07	0.00222789	0.00222789	1.58027e-06	1.58027e-06	1.05698e-09	1.05698e-09	4.56921e-06	4.56921e-06	1.16708e-06	1.16708e-06	1.64425e-06	1.64425e-06	7.94836e-06	7.94836e-06	3.53873e-07	3.53873e-07	9.30322e-07	9.30322e-07	4.07366e-07	4.07366e-07	2.26522e-09	2.26522e-09	0.000498891	5.7609e-06	8.51125e-06	6.8513e-06	0.000104736	0.000102849	0.0200413	1.23315e-07	5.27829e-07	5.42777e-07	2.11634e-10	1.22662e-11	0.0173025	8.7881e-08	4.08731e-08	7.99255e-09	0.00022494	0.000108029	8.45034e-06	0.000183514	0.000155289	2.24232e-07	0.00112146	2.49845e-07	3.13233e-06	3.48073e-09	2.04589e-09	8.3814e-08	0.000436237	8.13176e-08	4.88259e-10	1.40196e-08	0.00263643	7.35416e-06	5.98421e-06	5.70583e-07	0.000116476	2.05491e-05	0.000497411	7.80332e-07	1.01485e-05	2.87441e-09	6.17839e-08	9.13964e-08	0.000567487	8.12405e-08	6.22233e-06	1.42867e-08	0.00438881	4.82117e-05	2.39739e-06	6.90967e-09	0.000101518	0.00013903	0.0014807	2.11711e-06	1.08216e-06	2.86212e-09	6.86815e-08	9.01016e-08	0.000570345	8.12401e-08	1.58571e-05	1.43192e-08	0.00108062	4.47505e-05	2.12099e-07	6.33454e-09	5.76593e-05	8.29152e-05	8.96509e-06	8.89578e-09	1.7034e-06	3.43519e-09	1.28448e-14	6.96056e-09	0.000274515	3.90878e-08	3.11015e-05	1.43232e-08	0.00119201	4.54326e-05	1.14587e-07	2.07455e-09	6.73681e-05	2.20955e-06	0.000100381	3.24282e-08	0.00022111	6.10033e-07	6.29528e-13	1.1737e-07	0.00265806	2.14071e-07	0.000332248	9.7844e-09	0.000943849	1.80442e-05	3.51663e-06	2.09635e-09	6.61596e-05	5.22568e-07	5.82708e-05	3.90581e-08	7.65384e-07	6.21164e-07	6.29452e-13	3.93595e-07	0.0353919	2.81626e-07	0.000277159	2.41396e-08	0.000946376	9.53878e-06	4.67903e-06	2.09543e-09	6.5896e-05	2.88222e-07	0.0001155	9.60691e-09	0.000169774	6.21164e-07	6.29452e-13	3.27295e-07	0.453724	3.18894e-07	0.000277565	5.03772e-08	0.000946339	5.08702e-06	4.67903e-06	2.19697e-09	6.58883e-05	2.47273e-07	0.000101954	9.89592e-09	7.62805e-07	6.21164e-07	6.29452e-13	7.89381e-13	0.558414	3.8271e-07	0.000277535	1.59856e-08	0.000946341	2.4982e-06	4.67903e-06	1.12706e-10	6.90702e-05	2.48035e-07	4.37659e-09	3.29226e-08	0.000169955	6.06694e-07	6.00962e-16	9.82613e-15	0.000151615	1.07919e-06	0.000277536	2.14285e-08	0.00186219	1.19861e-06	3.51336e-06	8.81259e-08	7.31986e-05	4.81032e-05	4.68907e-10	3.10365e-07	7.06621e-07	8.08003e-07	1.38997e-12	2.17401e-14	0.000883275	3.93696e-05	0.000295497	2.96665e-08	0.00174955	8.2399e-07	1.15891e-05	6.63477e-08	7.17497e-05	7.60932e-05	1.50019e-11	8.2985e-09	1.18653e-06	1.0785e-06	1.38967e-12	2.17158e-14	0.000677997	3.14962e-05	0.000263084	2.65141e-08	0.00174796	9.5569e-07	6.97873e-05	1.95207e-05	7.16392e-05	7.64239e-05	3.46715e-08	8.31907e-08	1.48312e-06	2.69585e-06	1.38967e-12	2.17158e-14	0.00871428	3.07574e-05	0.000262668	3.69718e-08	0.00174786	1.29424e-06	6.86213e-05	7.00911e-05	7.16387e-05	7.65147e-05	5.13818e-07	6.11557e-10	1.49003e-06	4.91708e-05	1.38967e-12	2.17158e-14	0.0114092	3.06856e-05	0.000262674	4.74484e-06	0.00174785	2.00676e-06	6.86237e-05	5.97563e-05	7.16392e-05	7.65151e-05	4.69127e-06	9.413e-08	4.22783e-05	6.45065e-05	1.45554e-09	1.39513e-11	0.0113737	3.06791e-05	0.000262674	0.000114006	0.00174785	1.2785e-06	6.86237e-05	6.52993e-07	6.9964e-05	7.45842e-05	4.36126e-06	2.95852e-11	8.35563e-05	3.41895e-05	4.71075e-08	1.39552e-11	0.417161	2.12801e-05	0.000262674	8.94851e-05	0.00174785	9.89848e-07	7.38281e-05	6.01857e-07	6.48535e-05	6.72741e-05	4.58103e-06	7.64421e-09	8.0927e-05	6.2925e-05	4.7108e-08	1.39552e-11	0.439274	7.80805e-06	0.000262674	9.06755e-05	0.00174785	9.51983e-07	7.65792e-05	6.15697e-07	6.47921e-05	6.71271e-05	4.58339e-06	2.44216e-05	4.82487e-07	6.64301e-05	4.7108e-08	3.14982e-09	0.438745	8.67103e-06	0.000262674	9.06498e-05	0.00174785	2.97079e-06	7.6405e-05	6.11943e-07	6.47761e-05	6.71235e-05	4.5834e-06	0.000311263	8.44998e-05	6.62742e-05	4.7108e-08	3.19083e-09	0.178443	9.22626e-06	0.000262674	7.45594e-05	0.00174785	0.000292815	7.64013e-05	6.12994e-07	6.47755e-05	6.71235e-05	4.58341e-06	0.00025256	5.26623e-07	6.62752e-05	0.0190726	3.19131e-09	0.130416	9.38911e-06	0.000262674	6.49882e-05	0.00174785	9.30536e-05	7.64012e-05	6.44842e-07	6.47754e-05	6.71235e-05	4.58341e-06	0.000246374	5.69276e-07	6.48337e-05	0.000600405	3.19131e-09	0.136469	9.42848e-06	0.000262674	6.46461e-05	0.00174785	0.000120146	7.64012e-05	7.37434e-05	6.47754e-05	6.71235e-05	3.34073e-10	0.000880238	7.62013e-05	6.40008e-05	0.000600405	3.19131e-09	0.135705	9.4331e-06	0.000262674	6.4638e-05	0.00174785	0.000128127	7.64012e-05	3.24968e-05	6.47754e-05	6.71235e-05	3.19631e-10	0.00100874	3.58702e-05	6.39983e-05	0.000600405	7.55989e-05	0.135829	9.42923e-06	0.000262674	6.46377e-05	0.00174785	0.000128613	7.64012e-05	3.12054e-05	6.47754e-05	6.71235e-05	3.19609e-10	1.63618e-05	3.28647e-05	6.39983e-05	0.000600405	5.07086e-06	0.135812	9.42442e-06	0.000262674	6.46377e-05	0.00174785	7.07259e-05	7.64012e-05	8.88528e-05	6.47754e-05	6.71235e-05	3.19609e-10	1.80006e-05	3.5883e-05	6.39983e-05	0.000600405	4.92948e-06	0.135815	9.42056e-06	0.000262674	6.46377e-05	0.00174785	6.39604e-05	7.64012e-05	8.30553e-05	6.47754e-05	6.71235e-05	3.19609e-10	1.70745e-05	3.54722e-05	6.39983e-05	9.35116e-07	4.92919e-06	0.135815	9.41782e-06	0.000262674	6.46377e-05	0.00174785	6.39516e-05	7.64012e-05	8.14158e-05	6.47754e-05	6.71235e-05	3.19609e-10	1.68589e-05	3.49035e-05	6.39983e-05	9.35119e-07	4.92918e-06	0.135815	9.41598e-06	0.000262674	6.46377e-05	0.00174785	6.39516e-05	7.64012e-05	6.73733e-05	6.47754e-05	6.71235e-05	3.19609e-10	1.68161e-05	3.49237e-05	6.39983e-05	9.35119e-07	0.00304042	0.135815	9.41479e-06	0.000262674	6.46377e-05	0.00174785	6.39516e-05	7.64012e-05	6.66421e-05	6.47754e-05	6.71235e-05	3.19609e-10	1.68053e-05	3.4969e-05	6.39983e-05	9.35119e-07	1.99644e-05	0.135815	9.41403e-06	0.000262674	6.46377e-05	0.00174785	6.39516e-05	7.64012e-05	6.57819e-05	6.47754e-05	6.71235e-05	3.19609e-10	1.68032e-05	3.49513e-05	6.39983e-05	9.35119e-07	1.99617e-05	0.135815	9.41355e-06	0.000262674	6.46377e-05	0	0	0	0	0	0	0	0	0	0	0	0	0	0	0	0	9.51579e-05	9.51579e-05	9.51579e-05	9.51579e-05	9.51579e-05	9.51579e-05	9.51579e-05	9.51579e-05	9.51579e-05	9.51579e-05	9.51579e-05	9.51579e-05	9.51579e-05	9.51579e-05	9.51579e-05	9.51579e-05	0.000115232	0.000115232	0.000115232	0.000115232	0.000115232	0.000115232	0.000115232	0.000115232	0.000115232	0.000115232	0.000115232	0.000115232	0.000115232	0.000115232	0.000115232	0.000115232	0.000115221	0.000115221	0.000115221	0.000115221	0.000115221	0.000115221	0.000115221	0.000115221	0.000115221	0.000115221	0.000115221	0.000115221	0.000115221	0.000115221	0.000115221	0.000115221	8.22275e-05	8.22275e-05	8.22275e-05	8.22275e-05	8.22275e-05	8.22275e-05	8.22275e-05	8.22275e-05	8.22275e-05	8.22275e-05	8.22275e-05	8.22275e-05	8.22275e-05	8.22275e-05	8.22275e-05	8.22275e-05	8.22687e-05	8.22687e-05	8.22687e-05	8.22687e-05	8.22687e-05	8.22687e-05	8.22687e-05	8.22687e-05	8.22687e-05	8.22687e-05	8.22687e-05	8.22687e-05	8.22687e-05	8.22687e-05	8.22687e-05	8.22687e-05	8.22687e-05	8.22687e-05	8.22687e-05	8.22687e-05	8.22687e-05	8.22687e-05	8.22687e-05	8.22687e-05	8.22687e-05	8.22687e-05	8.22687e-05	8.22687e-05	8.22687e-05	8.22687e-05	8.22687e-05	8.22687e-05	8.22687e-05	8.22687e-05	8.22687e-05	8.22687e-05	8.22687e-05	8.22687e-05	8.22687e-05	8.22687e-05	8.22687e-05	8.22687e-05	8.22687e-05	8.22687e-05	8.22687e-05	8.22687e-05	8.22687e-05	8.22687e-05	8.22687e-05	8.22687e-05	8.22687e-05	8.22687e-05	8.22687e-05	8.22687e-05	8.22687e-05	8.22687e-05	8.22687e-05	8.22687e-05	8.22687e-05	8.22687e-05	8.22687e-05	8.22687e-05	8.22687e-05	8.22687e-05	8.22687e-05	8.22687e-05	8.22687e-05	8.22687e-05	8.22687e-05	8.22687e-05	8.22687e-05	8.22687e-05	8.22687e-05	8.22687e-05	8.22687e-05	8.22687e-05	8.22687e-05	8.22687e-05	8.22687e-05	8.22687e-05	9.955e-05	9.955e-05	9.76605e-05	9.76605e-05	9.73893e-05	9.73893e-05	0.000348901	0.000348901	9.76605e-05	9.76605e-05	0.571961	0.571961	0.000348901	0.000348901	9.955e-05	9.955e-05	0.000677654	0.000677654	0.150926	0.150926	0.187829	0.187829	0.00559102	0.00559102	0.128239	0.128239	0.25529	0.25529	2.56571e-05	2.56571e-05	0.00187015	0.00187015	0.000278877	0.000278877	0.0004282	0.0004282	0.206293	0.206293	0.00556648	0.00556648	0.144213	0.144213	0.262421	0.262421	4.75966e-06	4.75966e-06	0.00296063	0.00296063	0.000828055	0.000828055	0.0645945	0.0645945	0.205884	0.205884	0.00557329	0.00557329	0.128911	0.128911	0.262411	0.262411	4.7589e-06	4.7589e-06	0.00296073	0.00296073	0.00169927	0.00169927	0.000543268	0.000543268	0.205894	0.205894	0.00557338	0.00557338	0.124483	0.124483	0.26241	0.26241	4.7589e-06	4.7589e-06	0.00296073	0.00296073	0.00209277	0.00209277	0.0450381	0.0450381	0.205894	0.205894	0.00557338	0.00557338	0.122795	0.122795	0.26241	0.26241	4.7589e-06	4.7589e-06	0.00296073	0.00296073	0.00216086	0.00216086	0.000869415	0.000869415	0.205894	0.205894	0.00557338	0.00557338	0.122105	0.122105	0.26241	0.26241	4.7589e-06	4.7589e-06	0.00296073	0.00296073	0.00216925	0.00216925	0.0433585	0.0433585	0.205894	0.205894	0.00557338	0.00557338	0.121815	0.121815	0.26241	0.26241	4.7589e-06	4.7589e-06	0.00296073	0.00296073	0.00217023	0.00217023	0.00146025	0.00146025	0.255547	0.255547	0.00557338	0.00557338	0.121692	0.121692	0.26241	0.26241	4.7589e-06	4.7589e-06	0.00296073	0.00296073	0.00248177	0.00248177	0.123466	0.123466	0.190637	0.190637	0.00236676	0.00236676	0.154938	0.154938	0.00724055	0.00724055	2.0144e-06	2.0144e-06	0.00338519	0.00338519	0.0072398	0.0020366	0.00481743	0.00471336	6.80523e-05	6.80523e-05	0.891644	0.000612738	0.163979	0.167009	5.8062e-06	5.8062e-06	0.008797	6.61261e-07	0.867579	0.647069	0.00720457	0.000136353	0.002361	0.000198157	0.000134978	8.30221e-06	0.479716	0.000266389	0.000683687	0.00347351	7.24506e-05	5.95429e-06	0.180414	5.7558e-07	0.155443	0.788336	0.000545694	0.00129544	0.00179352	0.190016	0.000123549	2.15693e-05	0.0374936	3.72045e-05	0.00270501	0.00388255	0.000132724	6.46776e-06	0.132815	5.75148e-07	0.0305399	0.784042	0.000340854	8.95647e-05	0.000864984	0.00689539	0.000170769	0.000110388	0.0149489	5.33224e-05	0.250173	0.00390484	0.000115365	6.45444e-06	0.132026	5.75146e-07	0.00349384	0.783522	0.000276338	0.000103157	0.000105101	0.00562471	0.00015944	0.000108281	0.00805502	8.71824e-06	0.191601	0.00410922	4.18961e-11	5.5491e-08	0.0377279	1.48262e-07	0.00311336	0.783458	0.00024598	9.57593e-05	0.000100589	0.00360989	0.000114487	0.0145912	0.003848	5.92895e-05	0.000150439	1.67046e-06	2.92471e-10	1.11607e-06	0.18969	7.57139e-07	0.000255121	0.771832	0.000271001	0.000212796	0.00154494	0.00351129	0.00013851	0.0827128	0.00687591	4.06483e-05	0.237856	1.64318e-06	2.92503e-10	3.76951e-07	0.555995	6.83752e-07	0.000273144	0.585991	0.000271192	0.000328196	0.00193832	0.00351014	0.000140754	0.142809	0.0034814	0.000243695	0.000140477	1.64318e-06	2.92503e-10	3.95295e-07	0.32474	7.43938e-07	0.0002734	0.417598	0.000271152	0.000489026	0.00193889	0.0035267	0.000142021	0.139378	0.00391931	0.000198988	0.237219	1.64318e-06	2.92503e-10	1.66314e-11	0.136539	8.61065e-07	0.000273384	0.550434	0.000271151	0.000743757	0.00193889	0.0501092	0.000143793	0.136469	6.33089e-06	6.07743e-05	0.000140767	1.6191e-06	1.29593e-12	3.67243e-13	0.000741346	5.30635e-07	0.000273383	0.607712	0.000304466	0.00115572	0.00186241	0.195548	0.000114392	5.41261e-05	0.00580098	0.000116916	0.233473	2.39214e-06	2.15011e-09	2.66889e-12	0.000641561	1.30569e-05	0.000306973	0.538677	0.000319555	0.00161534	0.000629214	6.78599e-05	0.000117251	0.00010685	0.349572	5.29677e-05	3.02959e-06	2.77951e-06	2.15055e-09	2.66736e-12	0.000713209	1.71259e-05	0.000316905	0.547495	0.000319764	0.00189887	0.000115365	0.000426892	0.00011739	0.000107251	0.0468555	0.000107439	2.68928e-06	5.87276e-06	2.15055e-09	2.66736e-12	5.50122e-05	1.75903e-05	0.000318075	0.608081	0.000319774	0.00247478	0.000115768	0.000104108	0.0001174	0.000107195	0.00489068	0.44362	2.6897e-06	7.01906e-05	2.15055e-09	2.66736e-12	4.75907e-05	1.76345e-05	0.000318102	0.00174314	0.000319775	0.00634972	0.000115755	0.000165499	0.0001174	0.000107197	0.000999685	0.000906165	4.65397e-05	0.000112574	4.854e-07	4.10555e-10	4.77749e-05	1.76385e-05	0.000318101	0.000103762	0.000319775	0.0534018	0.000115755	0.22549	0.000116901	0.000106741	7.51389e-07	0.418327	0.000104226	0.000499891	7.29237e-06	4.1045e-10	0.00118742	2.5429e-05	0.000318101	0.000116492	0.000319775	0.0767113	0.000116612	0.215296	0.000119426	0.000116027	7.42857e-07	0.000396963	0.000105167	0.000125928	7.29222e-06	4.1045e-10	0.00113949	4.90388e-05	0.000318101	0.000115803	0.000319775	0.0803716	0.000111197	0.218758	0.0001197	0.000115853	7.43114e-07	0.00522713	0.0937922	0.000116603	7.29222e-06	1.81849e-12	0.00114169	3.15354e-05	0.000318101	0.000115821	0.000319775	0.0964601	0.000111379	0.217815	0.000119708	0.000115841	7.43136e-07	0.000290816	8.5945e-05	0.000116615	7.29222e-06	1.83889e-12	0.0040969	2.4141e-05	0.000318101	0.000105717	0.000319775	0.000151289	0.000111382	0.218078	0.00011971	0.000115841	7.43137e-07	0.000265405	0.080375	0.000116613	0.14731	1.83915e-12	0.0050101	2.10225e-05	0.000318101	0.000116609	0.000319775	6.58426e-05	0.000111382	0.219462	0.00011971	0.000115841	7.43137e-07	0.000287309	3.19574e-06	0.000115429	0.0113687	1.83916e-12	0.00464312	1.94784e-05	0.000318101	0.000117133	0.000319775	0.000138603	0.000111382	6.18702e-05	0.00011971	0.000115841	8.33702e-09	0.000416692	0.000122673	0.00011279	0.0113687	1.83916e-12	0.00468796	1.86366e-05	0.000318101	0.00011714	0.000319775	0.000132667	0.000111382	0.00175001	0.00011971	0.000115841	8.40105e-09	0.000346696	0.000239318	0.000112791	0.0113687	4.15116e-10	0.00468134	1.8152e-05	0.000318101	0.00011714	0.000319775	0.000132011	0.000111382	0.00026652	0.00011971	0.000115841	8.40122e-09	8.88214e-05	0.000158429	0.000112791	0.0113687	6.26886e-09	0.0046823	1.78641e-05	0.000318101	0.00011714	0.000319775	0.000119177	0.000111382	0.000104202	0.00011971	0.000115841	8.40122e-09	9.56794e-05	0.000158681	0.000112791	0.0113687	6.23065e-09	0.00468216	1.76897e-05	0.000318101	0.00011714	0.000319775	0.000114923	0.000111382	0.000105979	0.00011971	0.000115841	8.40122e-09	9.79491e-05	0.000169201	0.000112791	7.47055e-05	6.23111e-09	0.00468218	1.7583e-05	0.000318101	0.00011714	0.000319775	0.000114923	0.000111382	0.000105574	0.00011971	0.000115841	8.40122e-09	9.82087e-05	0.000168186	0.000112791	7.47053e-05	6.23111e-09	0.00468218	1.75171e-05	0.000318101	0.00011714	0.000319775	0.000114923	0.000111382	0.000117371	0.00011971	0.000115841	8.40122e-09	9.828e-05	0.000166881	0.000112791	7.47053e-05	0.000147598	0.00468218	1.74763e-05	0.000318101	0.00011714	0.000319775	0.000114923	0.000111382	0.000117794	0.00011971	0.000115841	8.40122e-09	9.82925e-05	0.000167144	0.000112791	7.47053e-05	9.72305e-06	0.00468218	1.7451e-05	0.000318101	0.00011714	0.000319775	0.000114923	0.000111382	0.000115184	0.00011971	0.000115841	8.40122e-09	9.82957e-05	0.0001673	0.000112791	7.47053e-05	9.72481e-06	0.00468218	1.74353e-05	0.000318101	0.00011714	0	0	0	0	0	0	0	0	0	0	0	0	0	0	0	0	9.51579e-05	9.51579e-05	9.51579e-05	9.51579e-05	9.51579e-05	9.51579e-05	9.51579e-05	9.51579e-05	9.51579e-05	9.51579e-05	9.51579e-05	9.51579e-05	9.51579e-05	9.51579e-05	9.51579e-05	9.51579e-05	8.59639e-05	8.59639e-05	8.59639e-05	8.59639e-05	8.59639e-05	8.59639e-05	8.59639e-05	8.59639e-05	8.59639e-05	8.59639e-05	8.59639e-05	8.59639e-05	8.59639e-05	8.59639e-05	8.59639e-05	8.59639e-05	8.59555e-05	8.59555e-05	8.59555e-05	8.59555e-05	8.59555e-05	8.59555e-05	8.59555e-05	8.59555e-05	8.59555e-05	8.59555e-05	8.59555e-05	8.59555e-05	8.59555e-05	8.59555e-05	8.59555e-05	8.59555e-05	8.12112e-05	8.12112e-05	8.12112e-05	8.12112e-05	8.12112e-05	8.12112e-05	8.12112e-05	8.12112e-05	8.12112e-05	8.12112e-05	8.12112e-05	8.12112e-05	8.12112e-05	8.12112e-05	8.12112e-05	8.12112e-05	8.12174e-05	8.12174e-05	8.12174e-05	8.12174e-05	8.12174e-05	8.12174e-05	8.12174e-05	8.12174e-05	8.12174e-05	8.12174e-05	8.12174e-05	8.12174e-05	8.12174e-05	8.12174e-05	8.12174e-05	8.12174e-05	8.12174e-05	8.12174e-05	8.12174e-05	8.12174e-05	8.12174e-05	8.12174e-05	8.12174e-05	8.12174e-05	8.12174e-05	8.12174e-05	8.12174e-05	8.12174e-05	8.12174e-05	8.12174e-05	8.12174e-05	8.12174e-05	8.12174e-05	8.12174e-05	8.12174e-05	8.12174e-05	8.12174e-05	8.12174e-05	8.12174e-05	8.12174e-05	8.12174e-05	8.12174e-05	8.12174e-05	8.12174e-05	8.12174e-05	8.12174e-05	8.12174e-05	8.12174e-05	8.12174e-05	8.12174e-05	8.12174e-05	8.12174e-05	8.12174e-05	8.12174e-05	8.12174e-05	8.12174e-05	8.12174e-05	8.12174e-05	8.12174e-05	8.12174e-05	8.12174e-05	8.12174e-05	8.12174e-05	8.12174e-05	8.12174e-05	8.12174e-05	8.12174e-05	8.12174e-05	8.12174e-05	8.12174e-05	8.12174e-05	8.12174e-05	8.12174e-05	8.12174e-05	8.12174e-05	8.12174e-05	8.12174e-05	8.12174e-05	8.12174e-05	8.12174e-05	8.36652e-05	8.36652e-05	8.35698e-05	8.35698e-05	8.35563e-05	8.35563e-05	0.000103846	0.000103846	8.35949e-05	8.35949e-05	0.0073935	0.0073935	0.000152017	0.000152017	8.44131e-05	8.44131e-05	3.5905e-05	3.5905e-05	4.94913e-05	4.94913e-05	1.00275e-05	1.00275e-05	0.00785314	0.00785314	7.09881e-05	7.09881e-05	0.00149216	0.00149216	6.20641e-07	6.20641e-07	1.23526e-06	1.23526e-06	8.54742e-06	8.54742e-06	3.81807e-06	3.81807e-06	1.18788e-05	1.18788e-05	0.00882106	0.00882106	0.000385897	0.000385897	0.00156963	0.00156963	4.13493e-07	4.13493e-07	1.03555e-06	1.03555e-06	4.41328e-05	4.41328e-05	9.25192e-06	9.25192e-06	1.18353e-05	1.18353e-05	0.00883683	0.00883683	0.000322407	0.000322407	0.00157042	0.00157042	4.13544e-07	4.13544e-07	1.03556e-06	1.03556e-06	0.000126591	0.000126591	1.17106e-05	1.17106e-05	1.18364e-05	1.18364e-05	0.00883704	0.00883704	0.00030407	0.00030407	0.00157044	0.00157044	4.13544e-07	4.13544e-07	1.03556e-06	1.03556e-06	0.000171836	0.000171836	1.27234e-05	1.27234e-05	1.18364e-05	1.18364e-05	0.00883704	0.00883704	0.000297217	0.000297217	0.00157044	0.00157044	4.13544e-07	4.13544e-07	1.03556e-06	1.03556e-06	0.000180099	0.000180099	1.26746e-05	1.26746e-05	1.18364e-05	1.18364e-05	0.00883704	0.00883704	0.000294437	0.000294437	0.00157044	0.00157044	4.13544e-07	4.13544e-07	1.03556e-06	1.03556e-06	0.000181126	0.000181126	1.57833e-05	1.57833e-05	1.18364e-05	1.18364e-05	0.00883704	0.00883704	0.000293272	0.000293272	0.00157044	0.00157044	4.13544e-07	4.13544e-07	1.03556e-06	1.03556e-06	0.000181246	0.000181246	1.84204e-05	1.84204e-05	1.24101e-05	1.24101e-05	0.00883704	0.00883704	0.000292778	0.000292778	0.00157044	0.00157044	4.13544e-07	4.13544e-07	1.03556e-06	1.03556e-06	0.000187972	0.000187972	4.91209e-05	4.91209e-05	1.14416e-05	1.14416e-05	0.00764416	0.00764416	0.000306742	0.000306742	0.000502637	0.000502637	3.12359e-07	3.12359e-07	1.03556e-06	1.03556e-06	0.000179569	0.00014451	0.00021591	0.000215629	7.20467e-07	7.20683e-07	0.322515	0.00531915	0.000426329	0.000430699	8.44497e-06	1.23629e-05	1.76076e-05	1.99563e-07	0.0193373	0.0107263	0.00252933	3.95745e-06	0.00014322	3.71015e-06	4.43421e-05	1.37014e-06	0.0162015	0.00150503	1.24781e-05	1.13629e-06	0.000224486	5.44573e-05	0.00125965	1.73863e-07	0.000140725	0.0311885	0.000249393	0.000152926	9.56469e-05	7.14606e-06	8.84098e-05	8.68272e-06	0.000183609	6.08942e-05	2.33601e-06	1.08448e-06	0.0029339	5.68555e-05	0.00119569	1.73671e-07	0.0160533	0.031036	0.000119425	8.00155e-05	3.28373e-05	4.11946e-08	0.000119107	8.6694e-05	4.15081e-05	4.46704e-05	1.24221e-05	1.08602e-06	0.00285837	5.64804e-05	0.001194	1.7367e-07	0.00509609	0.0310179	0.000115277	9.68445e-05	1.39759e-06	5.40897e-08	0.000121097	9.08794e-05	2.03796e-05	2.07927e-05	1.14526e-05	1.09534e-06	1.19434e-06	2.73345e-06	0.000505747	7.35128e-08	0.00529532	0.0310157	0.000115238	9.6174e-05	9.74948e-05	1.01664e-06	8.61825e-05	0.000255063	1.56107e-05	0.000209517	2.74311e-06	2.42588e-07	2.11175e-06	2.47208e-05	0.00395621	3.62361e-07	0.000154918	0.0310154	0.000105089	8.01194e-05	0.0053071	1.05437e-06	7.78815e-05	0.000340204	2.53267e-05	2.67337e-05	1.21695e-05	2.37072e-07	2.11208e-06	4.98595e-06	0.0477015	4.01829e-07	0.000135289	0.0104149	0.000104977	6.77939e-05	0.00738718	1.05505e-06	7.3823e-05	0.000350787	1.23088e-05	0.000113382	2.2147e-06	2.37072e-07	2.11208e-06	4.38559e-06	0.0121585	4.60072e-07	0.000134789	0.00368494	0.000104962	5.73221e-05	0.00739033	1.05536e-06	7.24732e-05	0.000312252	1.42242e-05	0.000693196	1.2115e-05	2.37072e-07	2.11208e-06	3.73851e-08	0.00240569	5.69633e-07	0.000134767	0.00656793	0.000104962	4.63555e-05	0.00739033	5.62679e-05	7.20138e-05	0.000296512	1.63546e-06	0.000144233	2.21925e-06	2.35954e-07	1.63028e-07	1.73558e-10	0.000551456	2.10312e-07	0.000134767	0.00952467	0.000106206	3.65326e-05	0.00736444	0.0189222	9.66329e-05	4.07634e-05	2.9532e-05	5.45757e-05	1.20739e-05	4.26192e-07	7.98456e-06	4.43104e-10	0.000246126	1.36147e-05	0.000144986	0.00674741	0.000108418	3.1051e-05	0.00148806	5.78147e-05	9.68012e-05	9.10166e-05	0.00139892	2.83806e-05	7.87943e-09	5.20926e-07	7.98667e-06	4.42619e-10	0.00020431	1.41552e-05	0.000141727	0.00675976	0.000108364	2.78274e-05	9.57455e-05	0.000520745	9.68236e-05	9.13355e-05	0.0387514	6.43124e-06	8.54093e-09	1.53283e-06	7.98667e-06	4.42619e-10	1.7557e-06	1.4194e-05	0.000141477	0.00777506	0.00010836	2.19439e-05	8.5864e-05	8.32748e-05	9.6841e-05	9.13883e-05	0.0173225	0.000621394	8.49385e-09	5.01424e-05	7.98667e-06	4.42619e-10	1.86673e-06	1.41966e-05	0.000141481	0.00608758	0.00010836	1.1285e-05	8.5809e-05	6.69468e-05	9.68416e-05	9.13923e-05	0.00143711	0.000178034	1.16455e-05	8.45218e-05	0.000103461	4.77207e-09	1.91718e-06	1.41968e-05	0.000141481	9.77406e-05	0.00010836	9.27177e-06	8.58087e-05	1.14263e-05	9.67991e-05	9.13542e-05	3.48167e-06	0.000708448	9.83625e-05	5.21485e-05	0.000372278	4.77208e-09	8.73332e-06	2.79614e-05	0.000141481	9.27313e-05	0.00010836	9.71479e-06	8.58461e-05	1.05199e-05	8.76767e-05	8.76206e-05	3.57579e-06	0.00016423	9.97606e-05	8.6595e-05	0.000372282	4.77208e-09	8.94039e-06	2.2795e-05	0.000141481	9.30727e-05	0.00010836	9.8575e-06	8.75326e-05	1.08172e-05	8.78689e-05	8.73528e-05	3.58039e-06	0.000696367	0.00034581	8.29466e-05	0.000372282	2.01432e-13	8.96513e-06	1.82204e-05	0.000141481	9.30821e-05	0.00010836	1.00695e-05	8.76232e-05	1.07369e-05	8.78657e-05	8.73433e-05	3.58061e-06	0.000104539	6.46262e-05	8.29405e-05	0.000372282	2.04614e-13	9.66385e-05	1.58588e-05	0.000141481	9.07326e-05	0.00010836	2.99696e-06	8.76259e-05	1.07594e-05	8.78665e-05	8.73431e-05	3.58062e-06	0.000118639	0.000327137	8.29389e-05	0.0414935	2.04653e-13	0.000114481	1.46224e-05	0.000141481	8.28382e-05	0.00010836	4.61341e-05	8.76259e-05	1.07622e-05	8.78665e-05	8.73431e-05	3.58062e-06	0.0001283	1.83915e-07	8.2705e-05	0.0118846	2.04654e-13	0.00010723	1.39341e-05	0.000141481	8.26394e-05	0.00010836	0.000105266	8.76259e-05	7.9396e-07	8.78665e-05	8.73431e-05	9.9917e-07	0.000136417	8.94087e-05	8.51132e-05	0.0118846	2.04654e-13	0.000108245	1.35339e-05	0.000141481	8.26394e-05	0.00010836	0.000104749	8.76259e-05	5.01806e-06	8.78665e-05	8.73431e-05	9.63859e-07	0.000107857	7.82889e-05	8.51203e-05	0.0118846	9.06712e-16	0.000108109	1.32948e-05	0.000141481	8.2639e-05	0.00010836	0.000104339	8.76259e-05	0.000412971	8.78665e-05	8.73431e-05	9.63799e-07	8.39498e-05	5.58758e-05	8.51203e-05	0.0118846	1.40722e-13	0.000108129	1.31495e-05	0.000141481	8.2639e-05	0.00010836	0.0001032	8.76259e-05	0.000107731	8.78665e-05	8.73431e-05	9.63799e-07	5.63516e-05	6.3618e-05	8.51203e-05	0.0118846	1.3765e-13	0.000108126	1.30604e-05	0.000141481	8.2639e-05	0.00010836	8.59661e-05	8.76259e-05	0.000102196	8.78665e-05	8.73431e-05	9.63799e-07	5.94443e-05	6.581e-05	8.51203e-05	0.00111434	1.37652e-13	0.000108127	1.30054e-05	0.000141481	8.2639e-05	0.00010836	8.59489e-05	8.76259e-05	0.000103037	8.78665e-05	8.73431e-05	9.63799e-07	6.00297e-05	6.44235e-05	8.51203e-05	0.00111434	1.37652e-13	0.000108127	1.29713e-05	0.000141481	8.2639e-05	0.00010836	8.59489e-05	8.76259e-05	8.35277e-05	8.78665e-05	8.73431e-05	9.63799e-07	6.01814e-05	6.42217e-05	8.51203e-05	0.00111434	3.10694e-11	0.000108127	1.29502e-05	0.000141481	8.2639e-05	0.00010836	8.59489e-05	8.76259e-05	8.38873e-05	8.78665e-05	8.73431e-05	9.63799e-07	6.02143e-05	6.44119e-05	8.51203e-05	0.00111434	4.65762e-10	0.000108127	1.2937e-05	0.000141481	8.2639e-05	0.00010836	8.59489e-05	8.76259e-05	8.59658e-05	8.78665e-05	8.73431e-05	9.63799e-07	6.02217e-05	6.4417e-05	8.51203e-05	0.00111434	4.65778e-10	0.000108127	1.29288e-05	0.000141481	8.2639e-05	0	0	0	0	0	0	0	0	0	0	0	0	0	0	0	0	9.51579e-05	9.51579e-05	9.51579e-05	9.51579e-05	9.51579e-05	9.51579e-05	9.51579e-05	9.51579e-05	9.51579e-05	9.51579e-05	9.51579e-05	9.51579e-05	9.51579e-05	9.51579e-05	9.51579e-05	9.51579e-05	8.72921e-05	8.72921e-05	8.72921e-05	8.72921e-05	8.72921e-05	8.72921e-05	8.72921e-05	8.72921e-05	8.72921e-05	8.72921e-05	8.72921e-05	8.72921e-05	8.72921e-05	8.72921e-05	8.72921e-05	8.72921e-05	8.73007e-05	8.73007e-05	8.73007e-05	8.73007e-05	8.73007e-05	8.73007e-05	8.73007e-05	8.73007e-05	8.73007e-05	8.73007e-05	8.73007e-05	8.73007e-05	8.73007e-05	8.73007e-05	8.73007e-05	8.73007e-05	8.68086e-05	8.68086e-05	8.68086e-05	8.68086e-05	8.68086e-05	8.68086e-05	8.68086e-05	8.68086e-05	8.68086e-05	8.68086e-05	8.68086e-05	8.68086e-05	8.68086e-05	8.68086e-05	8.68086e-05	8.68086e-05	8.6809e-05	8.6809e-05	8.6809e-05	8.6809e-05	8.6809e-05	8.6809e-05	8.6809e-05	8.6809e-05	8.6809e-05	8.6809e-05	8.6809e-05	8.6809e-05	8.6809e-05	8.6809e-05	8.6809e-05	8.6809e-05	8.6809e-05	8.6809e-05	8.6809e-05	8.6809e-05	8.6809e-05	8.6809e-05	8.6809e-05	8.6809e-05	8.6809e-05	8.6809e-05	8.6809e-05	8.6809e-05	8.6809e-05	8.6809e-05	8.6809e-05	8.6809e-05	8.6809e-05	8.6809e-05	8.6809e-05	8.6809e-05	8.6809e-05	8.6809e-05	8.6809e-05	8.6809e-05	8.6809e-05	8.6809e-05	8.6809e-05	8.6809e-05	8.6809e-05	8.6809e-05	8.6809e-05	8.6809e-05	8.6809e-05	8.6809e-05	8.6809e-05	8.6809e-05	8.6809e-05	8.6809e-05	8.6809e-05	8.6809e-05	8.6809e-05	8.6809e-05	8.6809e-05	8.6809e-05	8.6809e-05	8.6809e-05	8.6809e-05	8.6809e-05	8.6809e-05	8.6809e-05	8.6809e-05	8.6809e-05	8.6809e-05	8.6809e-05	8.6809e-05	8.6809e-05	8.6809e-05	8.6809e-05	8.6809e-05	8.6809e-05	8.6809e-05	8.6809e-05	8.6809e-05	8.6809e-05	8.70586e-05	8.70586e-05	8.70552e-05	8.70552e-05	8.70547e-05	8.70547e-05	8.89901e-05	8.89901e-05	8.70586e-05	8.70586e-05	0.000311899	0.000311899	0.00010305	0.00010305	8.73011e-05	8.73011e-05	0.0335735	0.0335735	2.24823e-07	2.24823e-07	2.77217e-07	2.77217e-07	0.200295	0.200295	1.82813e-07	1.82813e-07	0.00393882	0.00393882	1.4651e-07	1.4651e-07	1.00283e-09	1.00283e-09	0.0514649	0.0514649	0.000161329	0.000161329	3.22277e-07	3.22277e-07	0.197749	0.197749	7.71435e-08	7.71435e-08	0.00438207	0.00438207	5.67254e-07	5.67254e-07	4.13171e-10	4.13171e-10	0.198341	0.198341	1.11485e-06	1.11485e-06	3.21239e-07	3.21239e-07	0.198001	0.198001	6.50761e-08	6.50761e-08	0.00438127	0.00438127	5.68035e-07	5.68035e-07	4.1316e-10	4.1316e-10	0.384673	0.384673	0.00261773	0.00261773	3.21266e-07	3.21266e-07	0.198004	0.198004	6.18062e-08	6.18062e-08	0.00438124	0.00438124	5.68036e-07	5.68036e-07	4.1316e-10	4.1316e-10	0.449929	0.449929	4.63073e-06	4.63073e-06	3.21265e-07	3.21265e-07	0.198004	0.198004	6.05785e-08	6.05785e-08	0.00438124	0.00438124	5.68036e-07	5.68036e-07	4.1316e-10	4.1316e-10	0.460191	0.460191	0.0016401	0.0016401	3.21265e-07	3.21265e-07	0.198004	0.198004	6.00796e-08	6.00796e-08	0.00438124	0.00438124	5.68036e-07	5.68036e-07	4.1316e-10	4.1316e-10	0.461436	0.461436	9.14124e-06	9.14124e-06	3.21265e-07	3.21265e-07	0.198004	0.198004	5.98703e-08	5.98703e-08	0.00438124	0.00438124	5.68036e-07	5.68036e-07	4.1316e-10	4.1316e-10	0.461581	0.461581	0.00218206	0.00218206	3.22787e-07	3.22787e-07	0.198004	0.198004	5.97816e-08	5.97816e-08	0.00438124	0.00438124	5.68036e-07	5.68036e-07	4.1316e-10	4.1316e-10	0.462704	0.462704	5.46845e-05	5.46845e-05	4.7122e-07	4.7122e-07	0.195671	0.195671	6.00265e-08	6.00265e-08	0.00359943	0.00359943	5.39723e-07	5.39723e-07	4.11593e-10	4.11593e-10	0.326664	0.321847	0.303818	0.303808	0.000101053	0.000101057	0.394925	0.154076	1.01613e-07	1.019e-07	0.000302732	0.000350551	1.77789e-06	4.97524e-07	0.000153825	0.000129955	0.278456	0.000363524	0.401236	0.000663123	0.000190026	6.72766e-06	0.0428682	0.0221989	1.30375e-06	5.22809e-10	0.00433276	0.00011082	0.00285163	4.57757e-07	1.57513e-06	0.000218741	0.000369555	8.19428e-06	0.31969	1.9831e-07	0.000108931	1.12527e-05	0.000122215	0.00015771	6.32157e-06	4.19015e-10	0.151529	0.000105061	0.00409293	4.57309e-07	0.0620835	0.000223903	0.000106045	8.99976e-05	0.154982	2.12111e-09	0.000135814	7.96279e-05	7.12528e-06	0.000336008	3.35138e-07	4.17134e-10	0.169144	0.000104588	0.00411846	4.57307e-07	0.0860409	0.000224534	0.000105064	9.59512e-05	0.011221	1.33139e-09	0.000139963	8.38015e-05	6.77884e-07	7.09181e-05	4.70555e-07	4.17452e-10	0.019051	3.86515e-05	0.00311415	3.45414e-07	0.0700577	0.000224612	9.88626e-05	9.89871e-05	0.00533295	4.49569e-10	9.74538e-05	9.19831e-07	1.34546e-06	0.00468525	0.000360775	5.02196e-07	0.0209864	0.000775388	0.0161266	9.85014e-07	0.000119887	0.000225048	9.26212e-05	2.87124e-05	0.153585	4.14552e-10	0.000122917	1.56461e-07	7.97079e-06	0.0010643	3.22258e-07	4.82336e-07	0.0209924	4.41878e-05	0.115301	1.33682e-06	0.000105529	3.63548e-05	9.27276e-05	1.30063e-05	0.195558	4.14263e-10	0.000135947	7.61015e-08	2.34086e-06	0.0317326	0.000271036	4.82336e-07	0.0209924	3.78912e-05	0.00325401	1.52132e-06	0.000105402	5.39633e-06	9.27282e-05	6.14894e-06	0.19565	4.14265e-10	0.000140153	6.44001e-08	2.8236e-06	0.0144263	3.21168e-07	4.82336e-07	0.0209924	9.70135e-06	0.000277508	1.83519e-06	0.000105396	1.77012e-05	9.27286e-05	2.67108e-06	0.19565	4.94663e-07	0.000141523	6.12654e-08	1.92945e-06	0.00468058	0.000271302	4.81931e-07	0.0102115	8.17379e-08	0.001498	1.06275e-06	0.000105396	2.59497e-05	9.27939e-05	1.1365e-06	0.195621	0.00275184	0.000104864	4.57509e-05	1.401e-07	0.00197266	3.21069e-07	8.6205e-07	0.0323076	8.07046e-08	0.000151023	3.41103e-05	0.00010792	1.46066e-05	9.29538e-05	7.37137e-07	0.013575	0.00287477	0.000102382	9.46207e-05	5.77526e-06	0.00392331	1.77307e-06	9.5739e-07	0.032323	8.06094e-08	0.000111088	2.59493e-05	0.000107158	1.46457e-05	9.28753e-05	8.87322e-07	0.000103386	0.00533149	0.000102499	9.71771e-05	0.0398912	0.00632667	2.27316e-06	2.46716e-06	0.032323	8.06095e-08	5.37159e-06	2.52096e-05	0.000106408	1.71078e-05	9.28716e-05	1.30298e-06	8.71429e-05	0.000104708	0.000102519	9.72527e-05	0.0697728	0.00138206	2.27296e-06	5.24411e-05	0.032323	8.06095e-08	6.3025e-06	2.51382e-05	0.000106398	0.142469	9.28714e-05	2.3418e-06	8.7084e-05	6.71053e-05	0.000102519	9.72564e-05	0.000694539	0.453384	4.70764e-05	8.59152e-05	0.0649172	1.58767e-07	6.30466e-06	2.51318e-05	0.000106398	9.62006e-05	9.28714e-05	1.36041e-06	8.70836e-05	3.06252e-07	0.000102516	9.72542e-05	3.06735e-05	0.000886007	0.000100182	2.9801e-05	0.0909824	1.58819e-07	9.68844e-06	3.86268e-05	0.000106398	9.59599e-05	9.28714e-05	1.01964e-06	8.7085e-05	2.88592e-07	9.51999e-05	7.89945e-05	3.4761e-05	0.464176	0.000105468	8.74026e-05	0.0909775	1.58819e-07	9.29222e-06	1.19464e-05	0.000106398	9.66015e-05	9.28714e-05	9.87718e-07	9.57373e-05	2.95211e-07	9.57178e-05	7.82624e-05	3.48949e-05	0.394877	1.38334e-07	8.3796e-05	0.0909775	2.56699e-10	9.3379e-06	1.40018e-05	0.000106398	9.65906e-05	9.28714e-05	9.88288e-07	9.57153e-05	2.93472e-07	9.57167e-05	7.82513e-05	3.48998e-05	0.000277503	8.6727e-05	8.36562e-05	0.0909775	2.60116e-10	4.24224e-05	1.53959e-05	0.000106398	9.61802e-05	9.28714e-05	0.000396091	9.57149e-05	2.93961e-07	9.57181e-05	7.82509e-05	3.49e-05	0.000118859	1.55343e-07	8.36525e-05	0.279667	2.60155e-10	5.77563e-05	1.59115e-05	0.000106398	7.76139e-05	9.28714e-05	5.27561e-05	9.5715e-05	2.9384e-07	9.57182e-05	7.82509e-05	3.49e-05	0.000124083	5.032e-07	8.36136e-05	0.212175	2.60156e-10	5.43594e-05	1.61054e-05	0.000106398	7.68028e-05	9.28714e-05	0.00010974	9.57149e-05	0.000126066	9.57182e-05	7.82509e-05	2.80805e-05	0.000124063	7.33735e-05	8.71464e-05	0.212175	2.60156e-10	5.49293e-05	1.61841e-05	0.000106398	7.6802e-05	9.28714e-05	0.000115385	9.57149e-05	3.91211e-05	9.57182e-05	7.82509e-05	2.43472e-05	9.90889e-05	3.34923e-05	8.71523e-05	0.212175	1.09813e-14	5.48572e-05	1.62186e-05	0.000106398	7.68008e-05	9.28714e-05	0.00011526	9.57149e-05	0.00142919	9.57182e-05	7.82509e-05	2.43446e-05	9.68897e-05	3.04621e-05	8.71523e-05	0.212175	2.7532e-13	5.48684e-05	1.62349e-05	0.000106398	7.68008e-05	9.28714e-05	0.000115102	9.57149e-05	0.000119494	9.57182e-05	7.82509e-05	2.43446e-05	0.000149489	3.39792e-05	8.71523e-05	0.212175	2.66997e-13	5.48668e-05	1.62431e-05	0.000106398	7.68008e-05	9.28714e-05	8.72796e-05	9.57149e-05	0.000127204	9.57182e-05	7.82509e-05	2.43446e-05	0.00015986	3.34227e-05	8.71523e-05	0.12029	2.66977e-13	5.4867e-05	1.62475e-05	0.000106398	7.68008e-05	9.28714e-05	8.72525e-05	9.57149e-05	0.000127152	9.57182e-05	7.82509e-05	2.43446e-05	0.000161898	3.27532e-05	8.71523e-05	0.120289	2.66977e-13	5.4867e-05	1.625e-05	0.000106398	7.68008e-05	9.28714e-05	8.72525e-05	9.57149e-05	8.38664e-05	9.57182e-05	7.82509e-05	2.43446e-05	0.000162513	3.27919e-05	8.71523e-05	0.120289	1.18283e-15	5.4867e-05	1.62514e-05	0.000106398	7.68008e-05	9.28714e-05	8.72525e-05	9.57149e-05	8.3841e-05	9.57182e-05	7.82509e-05	2.43446e-05	0.000162613	3.28451e-05	8.71523e-05	0.120289	1.83786e-13	5.4867e-05	1.62523e-05	0.000106398	7.68008e-05	9.28714e-05	8.72525e-05	9.57149e-05	8.73554e-05	9.57182e-05	7.82509e-05	2.43446e-05	0.000162641	3.2823e-05	8.71523e-05	0.120289	1.83756e-13	5.4867e-05	1.62528e-05	0.000106398	7.68008e-05	0	0	0	0	0	0	0	0	0	0	0	0	0	0	0	0	9.51579e-05	9.51579e-05	9.51579e-05	9.51579e-05	9.51579e-05	9.51579e-05	9.51579e-05	9.51579e-05	9.51579e-05	9.51579e-05	9.51579e-05	9.51579e-05	9.51579e-05	9.51579e-05	9.51579e-05	9.51579e-05	0.00010898	0.00010898	0.00010898	0.00010898	0.00010898	0.00010898	0.00010898	0.00010898	0.00010898	0.00010898	0.00010898	0.00010898	0.00010898	0.00010898	0.00010898	0.00010898	0.000108966	0.000108966	0.000108966	0.000108966	0.000108966	0.000108966	0.000108966	0.000108966	0.000108966	0.000108966	0.000108966	0.000108966	0.000108966	0.000108966	0.000108966	0.000108966	0.000106765	0.000106765	0.000106765	0.000106765	0.000106765	0.000106765	0.000106765	0.000106765	0.000106765	0.000106765	0.000106765	0.000106765	0.000106765	0.000106765	0.000106765	0.000106765	0.00010676	0.00010676	0.00010676	0.00010676	0.00010676	0.00010676	0.00010676	0.00010676	0.00010676	0.00010676	0.00010676	0.00010676	0.00010676	0.00010676	0.00010676	0.00010676	0.00010676	0.00010676	0.00010676	0.00010676	0.00010676	0.00010676	0.00010676	0.00010676	0.00010676	0.00010676	0.00010676	0.00010676	0.00010676	0.00010676	0.00010676	0.00010676	0.00010676	0.00010676	0.00010676	0.00010676	0.00010676	0.00010676	0.00010676	0.00010676	0.00010676	0.00010676	0.00010676	0.00010676	0.00010676	0.00010676	0.00010676	0.00010676	0.00010676	0.00010676	0.00010676	0.00010676	0.00010676	0.00010676	0.00010676	0.00010676	0.00010676	0.00010676	0.00010676	0.00010676	0.00010676	0.00010676	0.00010676	0.00010676	0.00010676	0.00010676	0.00010676	0.00010676	0.00010676	0.00010676	0.00010676	0.00010676	0.00010676	0.00010676	0.00010676	0.00010676	0.00010676	0.00010676	0.00010676	0.00010676	0.000556967	0.000556967	0.000196222	0.000196222	0.000110961	0.000110961	0.000110961	0.000110961	0.000107905	0.000107905	0.000107861	0.000107861	0.000107857	0.000107857	0.000107855	0.000107855	6.31402e-07	6.31402e-07	0.000328933	0.000328933	1.10162e-05	1.10162e-05	0.000295254	0.000295254	0.000514643	0.000514643	0.115833	0.115833	0.0944151	0.0944151	0.755108	0.755108	2.36938e-05	2.36938e-05	2.0178e-07	2.0178e-07	9.28807e-06	9.28807e-06	0.000374743	0.000374743	0.0182958	0.0182958	0.11724	0.11724	0.0337581	0.0337581	0.868371	0.868371	4.32009e-06	4.32009e-06	6.57454e-06	6.57454e-06	9.32166e-06	9.32166e-06	0.000374081	0.000374081	0.0223965	0.0223965	0.11735	0.11735	0.0337349	0.0337349	0.868373	0.868373	1.53198e-06	1.53198e-06	1.9513e-07	1.9513e-07	9.3208e-06	9.3208e-06	0.000374072	0.000374072	0.0236962	0.0236962	0.117352	0.117352	0.0337349	0.0337349	0.868373	0.868373	1.13426e-06	1.13426e-06	4.81793e-06	4.81793e-06	9.32082e-06	9.32082e-06	0.000374072	0.000374072	0.0242214	0.0242214	0.117352	0.117352	0.0337349	0.0337349	0.868373	0.868373	1.08292e-06	1.08292e-06	2.69523e-07	2.69523e-07	9.32082e-06	9.32082e-06	0.000374072	0.000374072	0.0244411	0.0244411	0.117352	0.117352	0.0337349	0.0337349	0.868373	0.868373	1.07686e-06	1.07686e-06	4.44156e-06	4.44156e-06	9.32082e-06	9.32082e-06	0.000374072	0.000374072	0.0245344	0.0245344	0.117352	0.117352	0.0337349	0.0337349	0.868373	0.868373	1.07615e-06	1.07615e-06	3.65555e-07	3.65555e-07	9.45939e-06	9.45939e-06	0.000374072	0.000374072	0.0245742	0.0245742	0.117352	0.117352	0.0337349	0.0337349	0.868373	0.868373	7.10985e-07	7.10985e-07	5.61498e-06	5.61498e-06	6.80931e-06	6.80931e-06	0.000365362	0.000365362	0.0249477	0.0249477	0.119209	0.119209	0.0343667	0.0343667	0.870652	0.870652	1.09592e-07	1.93818e-07	1.2788e-06	2.54653e-07	3.82043e-07	2.10073e-07	0.000340971	0.00175898	0.0162048	0.0157584	0.208296	0.203656	0.0307937	0.030792	0.0811986	0.0812317	1.61631e-05	1.13876e-07	1.18823e-06	5.18948e-08	2.82164e-05	0.0625416	0.00690194	0.00137143	0.00121341	0.846024	0.0165299	0.000120867	0.148808	0.0342968	0.955691	0.0629148	8.02015e-05	0.000674023	1.76629e-06	1.34076e-05	0.000180071	0.000995646	0.0635752	0.00108577	1.69292e-06	0.869364	0.000417698	0.000109552	0.121513	0.0343329	0.000971168	0.0618998	6.21458e-05	0.000106812	5.05992e-06	0.00214593	0.000193119	0.00010836	0.044968	8.00573e-05	9.17746e-06	0.869797	0.000378841	0.000110996	0.121016	0.0343332	0.000566183	0.0617785	5.6055e-05	0.000125319	4.21272e-05	0.00341552	0.000198647	0.000102286	0.0744577	0.000434166	7.20645e-06	0.870339	0.000379774	0.000111237	0.121133	0.0343717	0.000281514	0.0617635	6.94136e-05	0.000151518	0.0431091	0.665572	0.000174938	0.00289486	0.038301	0.000135574	5.13468e-08	0.0343897	0.000376294	0.000160049	0.0211375	0.0103089	9.70535e-05	0.0611823	7.53e-05	0.000340247	0.000876059	0.693999	0.000104888	0.0109741	0.0217321	2.39607e-05	9.44676e-06	0.0341413	0.000376311	9.77328e-05	0.00122761	0.00781219	0.000100288	0.0417449	7.48189e-05	0.000613528	0.000631039	0.694499	8.90301e-05	0.0192188	0.0176478	1.17003e-05	6.85398e-08	0.0341413	0.000376311	0.000106901	0.000156353	0.00678907	9.95515e-05	0.0323669	7.48192e-05	0.00110323	0.000630957	0.843032	8.39357e-05	0.022617	0.0192809	0.000357255	9.48437e-06	0.0341413	0.000376311	0.000106976	0.00018312	0.00551044	9.95503e-05	0.0669128	7.48193e-05	0.00212838	0.000630957	0.956691	6.20356e-05	0.024986	0.0186373	7.50578e-05	6.84466e-08	0.0341701	0.000376321	0.0197169	0.000211864	0.00388394	9.955e-05	0.0481121	7.96626e-05	0.00402238	0.000267469	0.0176641	0.000143339	0.000216341	0.609969	3.49137e-05	9.38139e-06	0.0213761	0.000375822	0.0340434	9.54643e-05	9.52058e-05	9.95342e-05	0.0412113	8.36052e-05	0.00460899	0.000166552	0.0591007	0.000145546	0.000109447	0.913188	0.00158792	1.90702e-05	0.0158928	0.000375845	0.0340846	0.000110247	0.000117255	0.000107278	0.04513	8.36235e-05	0.00239326	8.14891e-05	0.000129152	0.000145547	0.000106907	0.00349899	3.57491e-06	1.57539e-05	0.00554106	0.000375845	0.0340846	0.00011033	0.00011991	0.000107289	0.0460202	8.36245e-05	0.000658571	7.98292e-05	0.000161815	0.000145551	0.000106849	0.000381169	0.000108281	1.5786e-05	0.000178318	0.000375845	0.0340846	9.1685e-05	0.000120176	0.000107287	0.000343543	8.36246e-05	3.25612e-05	7.97998e-05	7.24665e-05	0.000145551	0.000106849	0.000122321	1.03614e-06	4.62285e-05	0.000109749	0.000375863	0.034085	9.52398e-05	0.000120201	0.000107287	9.5271e-05	8.36246e-05	5.04507e-06	7.97995e-05	9.71295e-06	0.000167471	0.000104351	0.00010952	0.000184841	0.000105803	4.53969e-05	0.000375827	0.0340763	9.53546e-05	0.0001202	0.000107287	0.000103505	8.36246e-05	5.7813e-06	0.00015716	1.06083e-05	0.000163338	0.000117158	9.94472e-05	1.12855e-06	0.000106352	0.000103661	0.000375854	0.0340763	9.56389e-05	0.000323515	0.000107287	0.000102634	8.36246e-05	5.97338e-06	0.000152734	1.03328e-05	0.000162982	0.000117927	9.92594e-05	5.67023e-06	0.012569	0.000102703	0.000375854	0.0340801	9.57236e-05	0.000305219	0.000107287	0.000102674	8.36246e-05	2.79206e-06	0.000153122	1.04059e-05	0.000163009	0.000117942	9.92544e-05	0.00012019	7.77267e-05	0.000103093	0.000375854	0.0335906	9.57161e-05	0.000293989	0.000107287	0.000102659	8.36246e-05	4.99625e-08	0.000153133	1.03853e-05	0.000163009	0.000117942	9.92542e-05	0.000378745	0.0115857	0.000103093	0.000375865	0.0335849	0.000121589	0.000292868	0.000107287	0.000110403	8.36246e-05	0.000118514	0.000153133	1.08946e-05	0.000163009	0.000117942	9.92542e-05	0.000387181	0.0105256	0.000103091	0.00037587	0.0335849	0.000118335	0.000293968	0.000107287	0.000110977	8.36246e-05	7.30608e-05	0.000153133	1.73133e-07	0.000163009	0.000117942	9.90868e-05	0.000386176	0.00010494	0.000108866	0.00037587	0.0335849	0.000118689	0.000295218	0.000107287	0.000110988	8.36246e-05	6.81218e-05	0.000153133	3.22733e-07	0.000163009	0.000117942	0.000108832	0.00033761	0.000173571	0.000108877	0.00037587	0.0335849	0.000118626	0.000296189	0.000107287	0.000110989	8.36246e-05	6.78633e-05	0.000153133	0.000141667	0.000163009	0.000117942	0.000108838	0.000406838	0.000202799	0.000108877	0.00037587	0.0333028	0.000118634	0.000296862	0.000107287	0.000110989	8.36246e-05	5.45897e-05	0.000153133	9.85013e-05	0.000163009	0.000117942	0.000108838	0.00013644	0.000203585	0.000108877	0.00037587	0.0343076	0.000118633	0.000297308	0.000107287	0.000110989	8.36246e-05	5.99612e-05	0.000153133	9.2757e-05	0.000163009	0.000117942	0.000108838	0.000145829	0.000203827	0.000108877	0.000375864	0.0343095	0.000118633	0.000297594	0.000107287	0.000110989	8.36246e-05	5.99666e-05	0.000153133	9.1096e-05	0.000163009	0.000117942	0.000108838	0.000148401	0.000205821	0.000108877	0.000375864	0.0343096	0.000118633	0.000297777	0.000107287	0.000110989	8.36246e-05	5.99667e-05	0.000153133	0.000100351	0.000163009	0.000117942	0.000108838	0.000148875	0.000206408	0.000108877	0.000375864	0.0343096	0.000118633	0.000297892	0.000107287	0.000110989	8.36246e-05	5.99667e-05	0.000153133	0.000101043	0.000163009	0.000117942	0.000108838	0.000149023	0.000206365	0.000108877	0.000375864	0.0340796	0.000118633	0.000297964	0.000107287	0.000110989	8.36246e-05	5.99667e-05	0.000153133	0.00010599	0.000163009	0.000117942	0.000108838	0.000149048	0.000206391	0.000108877	0.000375864	0.0340836	0.000118633	0.00029801	0.000107287	0.000110989	0	0	0	0	0	0	0	0	0	0	0	0	0	0	0	0	9.51579e-05	9.51579e-05	9.51579e-05	9.51579e-05	9.51579e-05	9.51579e-05	9.51579e-05	9.51579e-05	9.51579e-05	9.51579e-05	9.51579e-05	9.51579e-05	9.51579e-05	9.51579e-05	9.51579e-05	9.51579e-05	7.8002e-05	7.8002e-05	7.8002e-05	7.8002e-05	7.8002e-05	7.8002e-05	7.8002e-05	7.8002e-05	7.8002e-05	7.8002e-05	7.8002e-05	7.8002e-05	7.8002e-05	7.8002e-05	7.8002e-05	7.8002e-05	7.80027e-05	7.80027e-05	7.80027e-05	7.80027e-05	7.80027e-05	7.80027e-05	7.80027e-05	7.80027e-05	7.80027e-05	7.80027e-05	7.80027e-05	7.80027e-05	7.80027e-05	7.80027e-05	7.80027e-05	7.80027e-05	6.36732e-05	6.36732e-05	6.36732e-05	6.36732e-05	6.36732e-05	6.36732e-05	6.36732e-05	6.36732e-05	6.36732e-05	6.36732e-05	6.36732e-05	6.36732e-05	6.36732e-05	6.36732e-05	6.36732e-05	6.36732e-05	6.36381e-05	6.36381e-05	6.36381e-05	6.36381e-05	6.36381e-05	6.36381e-05	6.36381e-05	6.36381e-05	6.36381e-05	6.36381e-05	6.36381e-05	6.36381e-05	6.36381e-05	6.36381e-05	6.36381e-05	6.36381e-05	6.36381e-05	6.36381e-05	6.36381e-05	6.36381e-05	6.36381e-05	6.36381e-05	6.36381e-05	6.36381e-05	6.36381e-05	6.36381e-05	6.36381e-05	6.36381e-05	6.36381e-05	6.36381e-05	6.36381e-05	6.36381e-05	6.36381e-05	6.36381e-05	6.36381e-05	6.36381e-05	6.36381e-05	6.36381e-05	6.36381e-05	6.36381e-05	6.36381e-05	6.36381e-05	6.36381e-05	6.36381e-05	6.36381e-05	6.36381e-05	6.36381e-05	6.36381e-05	6.36381e-05	6.36381e-05	6.36381e-05	6.36381e-05	6.36381e-05	6.36381e-05	6.36381e-05	6.36381e-05	6.36381e-05	6.36381e-05	6.36381e-05	6.36381e-05	6.36381e-05	6.36381e-05	6.36381e-05	6.36381e-05	6.36381e-05	6.36381e-05	6.36381e-05	6.36381e-05	6.36381e-05	6.36381e-05	6.36381e-05	6.36381e-05	6.36381e-05	6.36381e-05	6.36381e-05	6.36381e-05	6.36381e-05	6.36381e-05	6.36381e-05	6.36381e-05	0.0221005	0.0221005	0.000582042	0.000582042	7.79595e-05	7.79595e-05	9.3207e-05	9.3207e-05	7.07695e-05	7.07695e-05	7.05548e-05	7.05548e-05	7.04781e-05	7.04781e-05	7.04376e-05	7.04376e-05	0.000116037	0.000116037	3.35854e-08	3.35854e-08	2.98707e-10	2.98707e-10	0.000360967	0.000360967	1.07551e-08	1.07551e-08	0.021498	0.021498	0.0014974	0.0014974	1.35476e-05	1.35476e-05	0.00166244	0.00166244	4.61614e-07	4.61614e-07	2.64396e-10	2.64396e-10	0.000441267	0.000441267	1.47253e-07	1.47253e-07	0.021823	0.021823	0.00578507	0.00578507	9.6201e-06	9.6201e-06	0.0005267	0.0005267	5.98977e-09	5.98977e-09	2.65077e-10	2.65077e-10	0.000440712	0.000440712	1.70957e-07	1.70957e-07	0.0218421	0.0218421	0.00578579	0.00578579	9.61983e-06	9.61983e-06	0.000251651	0.000251651	1.12244e-06	1.12244e-06	2.6506e-10	2.6506e-10	0.000440705	0.000440705	1.78139e-07	1.78139e-07	0.0218426	0.0218426	0.00578579	0.00578579	9.61983e-06	9.61983e-06	0.000203144	0.000203144	1.23266e-08	1.23266e-08	2.6506e-10	2.6506e-10	0.000440705	0.000440705	1.81013e-07	1.81013e-07	0.0218426	0.0218426	0.00578579	0.00578579	9.61983e-06	9.61983e-06	0.000196552	0.000196552	7.48541e-07	7.48541e-07	2.6506e-10	2.6506e-10	0.000440705	0.000440705	1.82211e-07	1.82211e-07	0.0218426	0.0218426	0.00578579	0.00578579	9.61983e-06	9.61983e-06	0.000195769	0.000195769	1.59089e-08	1.59089e-08	2.6506e-10	2.6506e-10	0.000440705	0.000440705	1.82718e-07	1.82718e-07	0.0218426	0.0218426	0.00578579	0.00578579	9.61983e-06	9.61983e-06	0.000195678	0.000195678	6.40128e-07	6.40128e-07	3.06792e-10	3.06792e-10	0.000440705	0.000440705	1.82935e-07	1.82935e-07	0.0218426	0.0218426	0.00578579	0.00578579	9.61983e-06	9.61983e-06	1.86688e-05	1.86688e-05	7.32625e-09	7.32625e-09	3.30199e-10	3.30199e-10	0.000349544	0.000349544	2.11844e-07	2.11844e-07	0.0255113	0.0255113	0.00693673	0.00693673	1.17185e-05	1.17185e-05	6.19468e-08	3.87022e-07	4.52591e-05	1.56143e-07	2.81451e-06	3.42038e-07	0.000252721	0.0749015	2.13428e-07	1.92833e-07	0.0117683	0.00892397	0.0060265	0.00601655	9.85946e-07	9.90021e-07	4.22721e-06	2.03391e-07	8.85709e-05	6.89662e-08	0.000139751	0.00594073	0.00210651	0.0569705	8.97009e-06	1.21788e-05	0.00110234	0.000120958	0.0188527	0.00692066	5.48744e-05	7.04005e-07	1.36144e-05	7.20232e-06	0.000117463	1.44987e-10	0.000577095	0.00041119	0.00920371	0.0325323	2.30187e-08	1.122e-05	0.000457872	0.000104539	0.0259246	0.00692595	9.61351e-05	7.19131e-07	1.04744e-05	6.1359e-05	0.0002486	5.39237e-09	0.000506134	7.73941e-05	0.00547457	0.00469856	3.13852e-10	1.11693e-05	0.000514451	0.000105192	0.0260683	0.00692598	0.000518169	7.20969e-07	4.94857e-06	6.3996e-05	0.000110683	8.61153e-10	0.000455465	6.37127e-05	0.00138031	0.0106092	4.57388e-10	1.17097e-05	0.00053578	0.000109617	0.0265623	0.00705936	0.000311187	7.21196e-07	1.69021e-05	0.000209372	0.0615813	2.7891e-07	0.000530203	1.20612e-06	0.00374054	0.0082631	1.73754e-07	0.0065607	0.000494981	0.000163398	0.00620601	0.00198279	9.73458e-05	6.53459e-07	1.50413e-05	9.61586e-05	0.00394855	3.10917e-07	0.000315812	2.70622e-07	0.00259244	0.00120211	3.00642e-10	0.00652011	0.000495004	9.9223e-05	0.000860111	0.00211139	8.38736e-05	5.2858e-07	1.49672e-05	6.51231e-05	0.00312765	3.11523e-07	0.000280382	1.64533e-07	0.002633	0.000454976	1.89672e-07	0.00652011	0.000495004	9.03444e-05	0.000156023	0.001933	8.3243e-05	3.79513e-07	1.49688e-05	4.622e-05	0.00312743	6.43241e-06	0.000267414	1.71342e-07	0.0027201	0.00870982	3.01699e-10	0.00652011	0.000495004	9.01192e-05	0.00015789	0.00166405	8.32404e-05	5.74749e-07	1.49689e-05	3.21467e-05	0.00312743	4.84512e-05	0.000111116	2.34818e-07	0.0042021	0.00473052	1.89298e-07	0.00657557	0.000495384	0.00437159	0.000194613	0.00129315	8.32404e-05	4.63331e-07	2.15801e-05	2.12024e-05	0.000122626	4.11972e-05	0.000255605	0.000188771	0.000128675	0.00159385	2.81018e-10	0.00453863	0.000485393	0.00638332	9.47095e-05	9.52462e-05	8.30192e-05	4.28613e-07	2.12621e-05	1.32541e-05	7.51841e-05	0.0571162	0.000249736	9.96044e-05	3.67016e-05	0.0339075	9.22578e-06	0.00358676	0.000485418	0.00638731	7.83965e-05	7.61428e-05	8.28559e-05	4.37153e-07	2.12402e-05	7.34259e-06	2.89593e-05	0.000552728	0.0002495	9.85498e-05	0.0001536	0.000215225	1.03261e-05	0.00166212	0.000485418	0.00638731	7.86676e-05	7.44915e-05	8.23144e-05	4.45528e-07	2.12391e-05	2.42785e-06	2.60191e-05	0.000523854	0.000249511	9.86192e-05	0.000411292	4.47417e-07	1.08054e-05	0.000127991	0.000485418	0.00638731	8.82821e-05	7.43392e-05	8.23051e-05	0.00034664	2.1239e-05	1.12834e-07	2.60046e-05	4.42869e-05	0.000249512	9.86198e-05	0.000127564	0.000134231	4.80315e-05	7.85501e-05	0.000486101	0.00638975	9.10861e-05	7.43258e-05	8.23053e-05	9.58581e-05	2.1239e-05	2.51315e-09	2.60045e-05	2.60355e-10	0.000383455	8.57108e-05	8.04752e-05	3.50227e-07	0.000102734	5.36793e-06	0.000485888	0.00639104	9.12781e-05	7.42815e-05	8.23054e-05	8.64062e-05	2.1239e-05	1.68799e-09	0.000280294	2.78829e-10	0.000346191	7.82385e-05	8.01277e-05	0.000182931	0.000105903	6.81221e-05	0.000485916	0.00639104	9.5856e-05	4.49279e-05	8.23054e-05	8.68175e-05	2.1239e-05	1.62569e-09	0.000299795	2.73089e-10	0.000345635	7.84014e-05	8.01242e-05	0.000125159	3.18113e-07	7.16784e-05	0.000485916	0.00641178	9.59332e-05	6.66663e-05	8.23054e-05	8.68252e-05	2.1239e-05	3.04923e-10	0.000299838	2.74649e-10	0.000345634	7.84096e-05	8.0124e-05	0.00138302	8.57488e-05	7.18063e-05	0.000485916	0.00633983	9.58096e-05	8.43846e-05	8.23054e-05	8.66198e-05	2.1239e-05	9.70358e-08	0.000299844	2.74212e-10	0.000345633	7.84098e-05	8.01239e-05	0.00267836	3.57901e-07	7.18059e-05	0.000486341	0.00633892	0.000102827	9.54706e-05	8.23054e-05	7.39475e-05	2.1239e-05	6.24513e-05	0.000299844	3.63201e-10	0.000345633	7.84098e-05	8.01239e-05	0.00260101	0.00136738	7.17727e-05	0.000486014	0.00633891	0.000105402	0.000102254	8.23054e-05	7.35456e-05	2.1239e-05	3.4998e-05	0.000299844	4.65653e-07	0.000345633	7.84098e-05	7.78814e-05	0.0024269	7.53211e-05	7.79306e-05	0.000486014	0.00633891	0.00010517	0.000106422	8.23054e-05	7.35454e-05	2.1239e-05	3.55592e-05	0.000299844	2.51374e-08	0.000345633	7.84098e-05	7.77636e-05	0.00233885	3.78226e-05	7.79392e-05	0.000486014	0.00633963	0.00010521	0.000108996	8.23054e-05	7.35448e-05	2.1239e-05	3.5601e-05	0.000299844	0.000153333	0.000345633	7.84098e-05	7.77599e-05	0.00668882	5.536e-05	7.79392e-05	0.000486014	0.00629537	0.000105204	0.000110591	8.23054e-05	7.35448e-05	2.1239e-05	9.93668e-06	0.000299844	0.000105428	0.000345633	7.84098e-05	7.77599e-05	0.00292065	6.03346e-05	7.79392e-05	0.000486014	0.00634744	0.000105205	0.000111582	8.23054e-05	7.35448e-05	2.1239e-05	9.4402e-06	0.000299844	9.87821e-05	0.000345633	7.84098e-05	7.77599e-05	0.00308491	5.68388e-05	7.79392e-05	0.000485802	0.00634705	0.000105205	0.000112199	8.23054e-05	7.35448e-05	2.1239e-05	9.43913e-06	0.000299844	8.64379e-05	0.000345633	7.84098e-05	7.77599e-05	0.00313212	5.67334e-05	7.79392e-05	0.000485802	0.00634704	0.000105205	0.000112583	8.23054e-05	7.35448e-05	2.1239e-05	9.43913e-06	0.000299844	6.70025e-05	0.000345633	7.84098e-05	7.77599e-05	0.00314213	5.7265e-05	7.79392e-05	0.000485802	0.00634705	0.000105205	0.000112822	8.23054e-05	7.35448e-05	2.1239e-05	9.43913e-06	0.000299844	6.54191e-05	0.000345633	7.84098e-05	7.77599e-05	0.00314482	5.72561e-05	7.79392e-05	0.000485802	0.00640224	0.000105205	0.000112971	8.23054e-05	7.35448e-05	2.1239e-05	9.43913e-06	0.000299844	7.05411e-05	0.000345633	7.84098e-05	7.77599e-05	0.00314534	5.71936e-05	7.79392e-05	0.000485802	0.00640128	0.000105205	0.000113064	8.23054e-05	7.35448e-05	0	0	0	0	0	0	0	0	0	0	0	0	0	0	0	0	9.51579e-05	9.51579e-05	9.51579e-05	9.51579e-05	9.51579e-05	9.51579e-05	9.51579e-05	9.51579e-05	9.51579e-05	9.51579e-05	9.51579e-05	9.51579e-05	9.51579e-05	9.51579e-05	9.51579e-05	9.51579e-05	6.16855e-05	6.16855e-05	6.16855e-05	6.16855e-05	6.16855e-05	6.16855e-05	6.16855e-05	6.16855e-05	6.16855e-05	6.16855e-05	6.16855e-05	6.16855e-05	6.16855e-05	6.16855e-05	6.16855e-05	6.16855e-05	6.16802e-05	6.16802e-05	6.16802e-05	6.16802e-05	6.16802e-05	6.16802e-05	6.16802e-05	6.16802e-05	6.16802e-05	6.16802e-05	6.16802e-05	6.16802e-05	6.16802e-05	6.16802e-05	6.16802e-05	6.16802e-05	1.86327e-05	1.86327e-05	1.86327e-05	1.86327e-05	1.86327e-05	1.86327e-05	1.86327e-05	1.86327e-05	1.86327e-05	1.86327e-05	1.86327e-05	1.86327e-05	1.86327e-05	1.86327e-05	1.86327e-05	1.86327e-05	1.86263e-05	1.86263e-05	1.86263e-05	1.86263e-05	1.86263e-05	1.86263e-05	1.86263e-05	1.86263e-05	1.86263e-05	1.86263e-05	1.86263e-05	1.86263e-05	1.86263e-05	1.86263e-05	1.86263e-05	1.86263e-05	1.86263e-05	1.86263e-05	1.86263e-05	1.86263e-05	1.86263e-05	1.86263e-05	1.86263e-05	1.86263e-05	1.86263e-05	1.86263e-05	1.86263e-05	1.86263e-05	1.86263e-05	1.86263e-05	1.86263e-05	1.86263e-05	1.86263e-05	1.86263e-05	1.86263e-05	1.86263e-05	1.86263e-05	1.86263e-05	1.86263e-05	1.86263e-05	1.86263e-05	1.86263e-05	1.86263e-05	1.86263e-05	1.86263e-05	1.86263e-05	1.86263e-05	1.86263e-05	1.86263e-05	1.86263e-05	1.86263e-05	1.86263e-05	1.86263e-05	1.86263e-05	1.86263e-05	1.86263e-05	1.86263e-05	1.86263e-05	1.86263e-05	1.86263e-05	1.86263e-05	1.86263e-05	1.86263e-05	1.86263e-05	1.86263e-05	1.86263e-05	1.86263e-05	1.86263e-05	1.86263e-05	1.86263e-05	1.86263e-05	1.86263e-05	1.86263e-05	1.86263e-05	1.86263e-05	1.86263e-05	1.86263e-05	1.86263e-05	1.86263e-05	1.86263e-05	0.874775	0.874775	0.00301182	0.00301182	4.21196e-05	4.21196e-05	0.00017506	0.00017506	3.48654e-05	3.48654e-05	3.48654e-05	3.48654e-05	3.42372e-05	3.42372e-05	3.39053e-05	3.39053e-05	0.130443	0.130443	0.000116086	0.000116086	5.17091e-07	5.17091e-07	5.76807e-06	5.76807e-06	1.63101e-06	1.63101e-06	8.26564e-10	8.26564e-10	1.97318e-08	1.97318e-08	5.02275e-09	5.02275e-09	0.000570489	0.000570489	0.000339908	0.000339908	6.36548e-07	6.36548e-07	6.00984e-06	6.00984e-06	4.03809e-06	4.03809e-06	7.77353e-10	7.77353e-10	3.41007e-08	3.41007e-08	2.77215e-09	2.77215e-09	0.00437935	0.00437935	7.07712e-05	7.07712e-05	6.337e-07	6.337e-07	6.02308e-06	6.02308e-06	3.22063e-06	3.22063e-06	7.77579e-10	7.77579e-10	3.40879e-08	3.40879e-08	2.77211e-09	2.77211e-09	0.015697	0.015697	0.000141132	0.000141132	6.33774e-07	6.33774e-07	6.02326e-06	6.02326e-06	2.99797e-06	2.99797e-06	7.77585e-10	7.77585e-10	3.40879e-08	3.40879e-08	2.77211e-09	2.77211e-09	0.0226442	0.0226442	6.03173e-05	6.03173e-05	6.33771e-07	6.33771e-07	6.02326e-06	6.02326e-06	2.91553e-06	2.91553e-06	7.77586e-10	7.77586e-10	3.40879e-08	3.40879e-08	2.77211e-09	2.77211e-09	0.0239511	0.0239511	0.000122316	0.000122316	6.33771e-07	6.33771e-07	6.02326e-06	6.02326e-06	2.88221e-06	2.88221e-06	7.77586e-10	7.77586e-10	3.40879e-08	3.40879e-08	2.77211e-09	2.77211e-09	0.0241142	0.0241142	5.13682e-05	5.13682e-05	6.33771e-07	6.33771e-07	6.02326e-06	6.02326e-06	2.86827e-06	2.86827e-06	7.77586e-10	7.77586e-10	3.40879e-08	3.40879e-08	2.77211e-09	2.77211e-09	0.0241333	0.0241333	8.4247e-05	8.4247e-05	1.49725e-06	1.49725e-06	6.02326e-06	6.02326e-06	2.86236e-06	2.86236e-06	7.77586e-10	7.77586e-10	3.40879e-08	3.40879e-08	2.77211e-09	2.77211e-09	1.03047e-05	1.03047e-05	9.49714e-07	9.49714e-07	7.19238e-07	7.19238e-07	1.55269e-06	1.55269e-06	6.75618e-06	6.75618e-06	1.66645e-09	1.66645e-09	9.21152e-08	9.21152e-08	8.67044e-09	8.67044e-09	4.30864e-10	7.43388e-09	0.00130046	7.85165e-09	9.91739e-05	1.14475e-06	3.49132e-07	0.0653762	1.28063e-05	1.03087e-05	7.5014e-09	1.46687e-09	1.08216e-07	1.05236e-07	1.02097e-07	1.0397e-07	1.21956e-09	2.72194e-07	0.000843217	2.37288e-07	0.00188888	8.03317e-09	4.96786e-09	0.128013	3.37795e-06	7.64185e-09	2.52227e-07	7.74833e-05	1.87073e-09	9.1565e-08	2.1664e-10	3.1565e-07	5.90058e-08	7.75804e-07	0.000515019	1.55708e-08	0.00277382	2.75555e-06	1.1196e-09	0.29749	1.94333e-06	6.56566e-09	1.23887e-05	8.9136e-05	2.09484e-09	9.14412e-08	2.04901e-06	3.18269e-07	1.0258e-07	1.5639e-06	0.00013944	2.84495e-11	0.0026618	4.42975e-05	4.13444e-09	0.421599	1.52754e-06	6.55247e-09	1.29939e-05	8.75581e-05	2.09934e-09	9.14405e-08	2.35617e-06	3.18588e-07	7.47157e-09	1.59638e-06	2.51366e-08	2.4037e-13	0.00163107	2.88786e-05	2.41906e-09	0.174524	2.24965e-06	8.67479e-09	1.89639e-05	0.000129549	2.51994e-09	1.09757e-07	7.03805e-06	3.18628e-07	4.21697e-07	7.90508e-05	2.28646e-06	6.0817e-12	0.00296211	1.03688e-05	7.85088e-09	0.215419	1.55434e-05	6.73668e-08	1.29575e-05	2.64512e-05	1.55589e-08	3.43215e-07	9.30481e-05	1.80167e-07	3.15844e-07	4.15011e-05	0.000304537	6.5151e-12	0.00246088	5.16048e-06	2.96871e-09	0.130731	1.28525e-06	6.87354e-08	1.29557e-05	0.000103941	5.96088e-07	4.38558e-07	7.3406e-05	4.68096e-07	3.16366e-07	2.53312e-05	0.00045784	6.51678e-12	0.00226992	3.6442e-06	6.25234e-09	0.0214939	1.13789e-05	6.87354e-08	1.29557e-05	8.30366e-05	2.82672e-05	5.20201e-07	7.33689e-05	1.09403e-06	3.16323e-07	1.53544e-05	0.000457863	4.03193e-09	0.00221401	3.05735e-06	5.5868e-09	0.0970168	1.27858e-06	6.87354e-08	1.29557e-05	8.13054e-05	4.0094e-05	6.75276e-07	7.33538e-05	2.93642e-07	3.16323e-07	8.54543e-06	0.000457863	5.77768e-10	0.000566531	7.73272e-06	8.37448e-08	0.177904	1.14026e-05	7.20666e-08	1.31226e-05	1.46462e-07	1.74718e-05	1.06642e-06	7.33538e-05	4.41765e-07	1.13856e-06	4.59311e-06	2.08463e-07	1.46247e-05	0.000834412	5.18219e-05	1.36463e-08	0.154565	9.60084e-07	1.10134e-07	1.08651e-05	6.00178e-08	8.20131e-05	9.60055e-05	7.15025e-05	6.24788e-07	1.07782e-06	3.23861e-06	8.0477e-07	2.64861e-07	0.000824928	0.000107126	9.55714e-10	0.00192263	8.34233e-09	1.63983e-07	1.08624e-05	5.9931e-08	6.13272e-05	8.58476e-05	6.23146e-05	5.53759e-07	1.07674e-06	3.25544e-06	6.15898e-06	0.000373151	0.000823301	0.000106735	1.16406e-06	0.00658822	1.01708e-08	6.09244e-07	1.08624e-05	5.9931e-08	6.39145e-05	8.47511e-05	6.23003e-05	5.46071e-07	1.07667e-06	3.26075e-06	6.00966e-06	0.00207324	0.000823333	0.000106881	9.99984e-06	0.00108711	1.21535e-08	3.98054e-05	1.08624e-05	5.9931e-08	8.39931e-05	8.4639e-05	6.23052e-05	2.68363e-06	1.07666e-06	2.54996e-06	6.00889e-06	7.32009e-05	0.00082334	0.000106883	0.000128738	0.00976632	1.60849e-05	6.32991e-05	1.11214e-05	6.03157e-08	8.52203e-05	8.46286e-05	6.23053e-05	9.94171e-05	1.07666e-06	1.59707e-06	6.00889e-06	5.88175e-07	0.00162035	6.50224e-05	7.88975e-05	0.00189988	0.000102554	3.23666e-05	1.10503e-05	6.03261e-08	8.65487e-05	8.38189e-05	6.23053e-05	7.39023e-05	1.07666e-06	1.38946e-06	0.000924029	5.22834e-07	0.00143804	6.13125e-05	8.06081e-05	0.0214124	0.00010632	5.97482e-05	1.10508e-05	6.03261e-08	9.85652e-05	3.90271e-05	6.23053e-05	7.49546e-05	1.07666e-06	1.361e-06	0.000939177	5.40685e-07	0.00143554	6.12706e-05	8.05993e-05	6.29614e-05	1.16762e-05	6.26614e-05	1.10508e-05	6.36353e-08	9.8328e-05	3.56908e-05	6.23053e-05	7.49399e-05	1.07666e-06	1.35903e-06	0.000937599	5.358e-07	0.00143513	6.12661e-05	8.05985e-05	0.00612445	9.01184e-05	6.25425e-05	1.10508e-05	6.48474e-08	9.63239e-05	3.37033e-05	6.23053e-05	7.31873e-05	1.07666e-06	9.15429e-06	0.000937569	5.37164e-07	0.00143512	6.12661e-05	8.05984e-05	0.00747944	1.085e-05	6.25438e-05	1.12151e-05	6.4862e-08	6.40577e-05	3.22144e-05	6.23053e-05	6.44822e-05	1.07666e-06	3.93752e-05	0.000937569	1.45054e-06	0.00143512	6.12661e-05	8.05984e-05	0.00753361	6.31267e-08	6.22489e-05	1.10835e-05	6.48621e-08	6.65178e-05	3.12405e-05	6.23053e-05	6.42731e-05	1.07666e-06	6.62414e-05	0.000937569	4.57843e-06	0.00143512	6.12661e-05	6.09074e-05	0.0052078	9.73201e-05	6.16353e-05	1.10835e-05	6.48621e-08	6.61898e-05	3.06273e-05	6.23053e-05	6.42648e-05	1.07666e-06	6.94127e-05	0.000937569	7.54874e-06	0.00143512	6.12661e-05	5.99758e-05	0.00564115	5.31709e-05	6.16346e-05	1.10835e-05	6.50739e-08	6.62449e-05	3.02449e-05	6.23053e-05	6.42647e-05	1.07666e-06	6.95486e-05	0.000937569	3.70452e-05	0.00143512	6.12661e-05	5.99712e-05	0.124289	4.05061e-05	6.16346e-05	1.10835e-05	6.40261e-08	6.62378e-05	3.00068e-05	6.23053e-05	6.42647e-05	1.07666e-06	7.80555e-07	0.000937569	0.000124598	0.00143512	6.12661e-05	5.99712e-05	0.0915082	4.65288e-05	6.16346e-05	1.10835e-05	6.19592e-08	6.6239e-05	2.98586e-05	6.23053e-05	6.42647e-05	1.07666e-06	6.91694e-07	0.000937569	0.000109079	0.00143512	6.12661e-05	5.99712e-05	0.0876556	4.72442e-05	6.16346e-05	1.1002e-05	6.19572e-08	6.62388e-05	2.97664e-05	6.23053e-05	6.42647e-05	1.07666e-06	6.91583e-07	0.000937569	6.71585e-05	0.00143512	6.12661e-05	5.99712e-05	0.0867023	4.61462e-05	6.16346e-05	1.10021e-05	6.19572e-08	6.62388e-05	2.97089e-05	6.23053e-05	6.42647e-05	1.07666e-06	6.91583e-07	0.000937569	5.59099e-05	0.00143512	6.12661e-05	5.99712e-05	0.0865035	4.60661e-05	6.16346e-05	1.10021e-05	6.19642e-08	6.62388e-05	2.96731e-05	6.23053e-05	6.42647e-05	1.07666e-06	6.91583e-07	0.000937569	5.02279e-05	0.00143512	6.12661e-05	5.99712e-05	0.0864589	4.61907e-05	6.16346e-05	1.10021e-05	6.20628e-08	6.62388e-05	2.96507e-05	6.23053e-05	6.42647e-05	1.07666e-06	6.91583e-07	0.000937569	4.95919e-05	0.00143512	6.12661e-05	5.99712e-05	0.0864495	4.61792e-05	6.16346e-05	1.10021e-05	6.20591e-08	6.62388e-05	2.96368e-05	6.23053e-05	6.42647e-05	0	0	0	0	0	0	0	0	0	0	0	0	0	0	0	0	9.51579e-05	9.51579e-05	9.51579e-05	9.51579e-05	9.51579e-05	9.51579e-05	9.51579e-05	9.51579e-05	9.51579e-05	9.51579e-05	9.51579e-05	9.51579e-05	9.51579e-05	9.51579e-05	9.51579e-05	9.51579e-05	6.61748e-05	6.61748e-05	6.61748e-05	6.61748e-05	6.61748e-05	6.61748e-05	6.61748e-05	6.61748e-05	6.61748e-05	6.61748e-05	6.61748e-05	6.61748e-05	6.61748e-05	6.61748e-05	6.61748e-05	6.61748e-05	6.61707e-05	6.61707e-05	6.61707e-05	6.61707e-05	6.61707e-05	6.61707e-05	6.61707e-05	6.61707e-05	6.61707e-05	6.61707e-05	6.61707e-05	6.61707e-05	6.61707e-05	6.61707e-05	6.61707e-05	6.61707e-05	9.68116e-07	9.68116e-07	9.68116e-07	9.68116e-07	9.68116e-07	9.68116e-07	9.68116e-07	9.68116e-07	9.68116e-07	9.68116e-07	9.68116e-07	9.68116e-07	9.68116e-07	9.68116e-07	9.68116e-07	9.68116e-07	9.67408e-07	9.67408e-07	9.67408e-07	9.67408e-07	9.67408e-07	9.67408e-07	9.67408e-07	9.67408e-07	9.67408e-07	9.67408e-07	9.67408e-07	9.67408e-07	9.67408e-07	9.67408e-07	9.67408e-07	9.67408e-07	9.67407e-07	9.67407e-07	9.67407e-07	9.67407e-07	9.67407e-07	9.67407e-07	9.67407e-07	9.67407e-07	9.67407e-07	9.67407e-07	9.67407e-07	9.67407e-07	9.67407e-07	9.67407e-07	9.67407e-07	9.67407e-07	9.67407e-07	9.67407e-07	9.67407e-07	9.67407e-07	9.67407e-07	9.67407e-07	9.67407e-07	9.67407e-07	9.67407e-07	9.67407e-07	9.67407e-07	9.67407e-07	9.67407e-07	9.67407e-07	9.67407e-07	9.67407e-07	9.67407e-07	9.67407e-07	9.67407e-07	9.67407e-07	9.67407e-07	9.67407e-07	9.67407e-07	9.67407e-07	9.67407e-07	9.67407e-07	9.67407e-07	9.67407e-07	9.67407e-07	9.67407e-07	9.67407e-07	9.67407e-07	9.67407e-07	9.67407e-07	9.67407e-07	9.67407e-07	9.67407e-07	9.67407e-07	9.67407e-07	9.67407e-07	9.67407e-07	9.67407e-07	9.67407e-07	9.67407e-07	9.67407e-07	9.67407e-07	9.67407e-07	9.67407e-07	0.981602	0.981602	0.00255955	0.00255955	1.05841e-05	1.05841e-05	0.00255955	0.00255955	8.85255e-06	8.85255e-06	1.05841e-05	1.05841e-05	8.85255e-06	8.85255e-06	8.03605e-06	8.03605e-06	0.00226443	0.00226443	2.21913e-06	2.21913e-06	6.97576e-10	6.97576e-10	1.95428e-06	1.95428e-06	1.96243e-08	1.96243e-08	7.58335e-07	7.58335e-07	0.000362936	0.000362936	2.03028e-05	2.03028e-05	0.000881764	0.000881764	3.0582e-06	3.0582e-06	6.162e-10	6.162e-10	2.3013e-06	2.3013e-06	2.82505e-07	2.82505e-07	6.81958e-07	6.81958e-07	0.000926411	0.000926411	1.8099e-05	1.8099e-05	0.0002688	0.0002688	2.87362e-07	2.87362e-07	6.17814e-10	6.17814e-10	2.29835e-06	2.29835e-06	3.2854e-07	3.2854e-07	6.82552e-07	6.82552e-07	0.000925532	0.000925532	1.80986e-05	1.80986e-05	0.000126782	0.000126782	5.07156e-07	5.07156e-07	6.17771e-10	6.17771e-10	2.29831e-06	2.29831e-06	3.42576e-07	3.42576e-07	6.82567e-07	6.82567e-07	0.000925531	0.000925531	1.80986e-05	1.80986e-05	0.000101962	0.000101962	1.93188e-07	1.93188e-07	6.17774e-10	6.17774e-10	2.29831e-06	2.29831e-06	3.48196e-07	3.48196e-07	6.82567e-07	6.82567e-07	0.000925531	0.000925531	1.80986e-05	1.80986e-05	9.85965e-05	9.85965e-05	4.09258e-07	4.09258e-07	6.17774e-10	6.17774e-10	2.29831e-06	2.29831e-06	3.50539e-07	3.50539e-07	6.82567e-07	6.82567e-07	0.000925531	0.000925531	1.80986e-05	1.80986e-05	9.81965e-05	9.81965e-05	1.36542e-07	1.36542e-07	6.17774e-10	6.17774e-10	2.29831e-06	2.29831e-06	3.51532e-07	3.51532e-07	6.82567e-07	6.82567e-07	0.000925531	0.000925531	1.80986e-05	1.80986e-05	9.815e-05	9.815e-05	2.0634e-07	2.0634e-07	1.27557e-08	1.27557e-08	2.29831e-06	2.29831e-06	3.51956e-07	3.51956e-07	6.82567e-07	6.82567e-07	0.000925531	0.000925531	1.80986e-05	1.80986e-05	3.56434e-11	3.56434e-11	1.83326e-10	1.83326e-10	4.07499e-09	4.07499e-09	1.97724e-08	1.97724e-08	7.27087e-06	7.27087e-06	3.63305e-06	3.63305e-06	0.018769	0.018769	0.000882082	0.000882082	3.05277e-15	3.05277e-15	8.23941e-07	1.63448e-13	0.000103335	3.56525e-07	1.04386e-10	0.000525931	7.02366e-06	5.33277e-06	0.000597024	2.06085e-06	0.0195851	0.0149405	1.15735e-08	1.15735e-08	9.29758e-14	4.07669e-12	1.03624e-06	1.36127e-10	0.00279532	0.00025287	7.31442e-10	0.00347005	7.57054e-05	0.000385087	4.42254e-05	5.58844e-05	1.1818e-05	0.017055	6.73739e-07	8.51783e-09	3.81386e-10	3.45158e-10	1.38109e-06	7.90593e-12	0.0126265	0.000379128	1.65047e-07	0.192412	2.38674e-07	0.000374893	1.13656e-05	5.45508e-05	1.40719e-05	0.0170682	1.56445e-07	8.62756e-09	1.16717e-09	1.18694e-09	2.96168e-06	3.12763e-10	0.0086454	7.09648e-05	2.14607e-06	0.0434346	1.29011e-08	0.000373664	1.21825e-05	5.45006e-05	1.41197e-05	0.0170682	9.66465e-07	8.64082e-09	4.94798e-12	1.11557e-09	2.18388e-06	7.85865e-11	0.00173078	1.32766e-05	2.79815e-07	0.0164912	4.26567e-08	0.00100905	8.93349e-05	0.00045363	3.81563e-05	0.0448209	1.63834e-06	8.64245e-09	9.66689e-09	1.83836e-06	0.00746099	1.42765e-07	0.0053492	2.36487e-06	7.03473e-06	0.00395421	3.44147e-07	0.00984406	3.87416e-05	1.41666e-05	2.0937e-06	0.00333444	0.000105765	1.23745e-09	7.80209e-09	1.32452e-06	0.000432249	1.69147e-07	0.00277234	9.85875e-07	8.34284e-07	0.00260051	7.6194e-09	0.0102336	3.87309e-05	0.000207593	4.46183e-07	0.00333708	9.04028e-05	8.20124e-09	7.77524e-09	1.14229e-06	0.000341081	1.69484e-07	0.00229234	7.55183e-07	3.60892e-06	2.69265e-05	3.8826e-07	0.0102336	3.87309e-05	0.000189902	1.65863e-05	0.00304091	8.99751e-05	4.67275e-08	7.77572e-09	9.97756e-07	0.0003409	0.000653215	0.0021442	8.03415e-07	2.93597e-06	0.000748176	7.64529e-09	0.0102336	3.87309e-05	0.000167623	0.000159121	0.00261175	8.99693e-05	1.17547e-08	7.77575e-09	8.64986e-07	0.0003409	1.74899e-06	0.00100775	6.92628e-06	0.0105848	0.00242097	3.87585e-07	0.0118258	4.39078e-05	0.010246	1.17138e-05	0.00242431	8.99694e-05	8.81669e-09	1.1682e-07	7.15632e-07	2.97387e-09	1.70554e-07	0.00280214	0.000435344	0.000618873	0.0056864	3.68836e-09	0.00438369	1.62221e-05	0.00540884	7.02741e-05	0.000103719	7.81927e-05	1.63031e-08	1.10306e-07	5.16001e-07	4.36772e-08	7.27157e-05	0.00276082	0.000192757	1.01134e-06	0.00395287	1.05947e-05	0.00401574	1.6214e-05	0.00541266	6.32201e-05	9.11158e-05	7.23836e-05	1.53119e-08	1.10211e-07	2.917e-07	3.23392e-06	3.8247e-05	0.00275305	0.000187456	6.25488e-07	0.000144474	1.11903e-05	0.00183557	1.6214e-05	0.00541266	9.36623e-05	9.00029e-05	7.22949e-05	1.75383e-08	1.10204e-07	9.88944e-08	3.33216e-06	0.00205544	0.00275275	0.000187611	5.88099e-06	7.94173e-08	1.64493e-05	0.000131288	1.6214e-05	0.00541266	0.000110182	8.9902e-05	7.22945e-05	1.04849e-07	1.10204e-07	5.49319e-09	3.33238e-06	1.85276e-05	0.00275276	0.000187607	0.000407261	2.17064e-06	6.35826e-05	7.36924e-05	2.04444e-05	0.00576104	0.000113052	8.98932e-05	7.22946e-05	0.000116968	1.10204e-07	2.17415e-10	3.33238e-06	1.4958e-09	0.00396374	6.50737e-05	0.000255761	7.66687e-07	0.000113721	9.62579e-06	1.92002e-05	0.00576164	0.00012729	8.20501e-05	7.22945e-05	9.02974e-05	1.10204e-07	1.62117e-10	0.00213632	1.57245e-09	0.00364156	6.60957e-05	0.000238367	3.27681e-05	0.000121162	5.83577e-05	1.92023e-05	0.00576164	0.000146448	6.76713e-05	7.22945e-05	9.10267e-05	1.10204e-07	1.56685e-10	0.00215421	1.5409e-09	0.00361834	6.66125e-05	0.000237709	7.54372e-09	4.63138e-06	6.5509e-05	1.92023e-05	0.0094969	0.000145763	9.01196e-05	7.22945e-05	9.10242e-05	1.10204e-07	2.85802e-07	0.00215154	1.54922e-09	0.00361774	6.66238e-05	0.000237682	0.000189452	0.000120224	6.55936e-05	1.92023e-05	0.00939051	0.000119912	0.000106874	7.22945e-05	7.91088e-05	1.10204e-07	8.37255e-06	0.00215151	1.54689e-09	0.00361767	6.66241e-05	0.000237681	0.000585522	4.1832e-06	6.55963e-05	2.22255e-05	0.0093892	7.71646e-05	0.000117205	7.22945e-05	7.42743e-05	1.10204e-07	0.0061272	0.00215151	1.28657e-08	0.00361766	6.66241e-05	0.000237681	0.000542633	0.00204078	6.37603e-05	1.97924e-05	0.00938918	8.57676e-05	0.000123512	7.22945e-05	7.42736e-05	1.10204e-07	0.00248296	0.00215151	1.30587e-06	0.00361766	6.66241e-05	4.60144e-05	0.000150013	9.70835e-05	6.57477e-05	1.97924e-05	0.00938918	8.4518e-05	0.000127388	7.22945e-05	7.42677e-05	1.10204e-07	0.00252765	0.00215151	1.52358e-07	0.00361766	6.66241e-05	4.99847e-05	0.000190439	5.90338e-05	6.5749e-05	1.97924e-05	0.00989913	8.46955e-05	0.000129782	7.22945e-05	7.42679e-05	1.10204e-07	0.0025389	0.00215151	1.92514e-05	0.00361766	6.66241e-05	4.99844e-05	0.0284154	8.32506e-05	6.5749e-05	1.97924e-05	0.00766931	8.46697e-05	0.000131267	7.22945e-05	7.42679e-05	1.10204e-07	1.85733e-07	0.00215151	0.000207294	0.00361766	6.66241e-05	4.99844e-05	0.0103517	8.76354e-05	6.5749e-05	1.97924e-05	0.00776143	8.46734e-05	0.00013219	7.22945e-05	7.42679e-05	1.10204e-07	2.06293e-07	0.00215151	0.000177331	0.00361766	6.66241e-05	4.99844e-05	0.00993602	8.36629e-05	6.5749e-05	1.83971e-05	0.00776116	8.46729e-05	0.000132764	7.22945e-05	7.42679e-05	1.10204e-07	2.06304e-07	0.00215151	6.21526e-05	0.00361766	6.66241e-05	4.99844e-05	0.0098827	8.39175e-05	6.5749e-05	1.83972e-05	0.00776115	8.46729e-05	0.000133121	7.22945e-05	7.42679e-05	1.10204e-07	2.06304e-07	0.00215151	6.07086e-05	0.00361766	6.66241e-05	4.99844e-05	0.00986355	8.45567e-05	6.5749e-05	1.83972e-05	0.0077863	8.46729e-05	0.000133344	7.22945e-05	7.42679e-05	1.10204e-07	2.06304e-07	0.00215151	4.87819e-05	0.00361766	6.66241e-05	4.99844e-05	0.00986187	8.4516e-05	6.5749e-05	1.83972e-05	0.00762266	8.46729e-05	0.000133483	7.22945e-05	7.42679e-05	1.10204e-07	2.06304e-07	0.00215151	5.00017e-05	0.00361766	6.66241e-05	4.99844e-05	0.00986106	8.44513e-05	6.5749e-05	1.83972e-05	0.00762198	8.46729e-05	0.000133569	7.22945e-05	7.42679e-05	0	0	0	0	0	0	0	0	0	0	0	0	0	0	0	0	9.51579e-05	9.51579e-05	9.51579e-05	9.51579e-05	9.51579e-05	9.51579e-05	9.51579e-05	9.51579e-05	9.51579e-05	9.51579e-05	9.51579e-05	9.51579e-05	9.51579e-05	9.51579e-05	9.51579e-05	9.51579e-05	7.48913e-05	7.48913e-05	7.48913e-05	7.48913e-05	7.48913e-05	7.48913e-05	7.48913e-05	7.48913e-05	7.48913e-05	7.48913e-05	7.48913e-05	7.48913e-05	7.48913e-05	7.48913e-05	7.48913e-05	7.48913e-05	7.48799e-05	7.48799e-05	7.48799e-05	7.48799e-05	7.48799e-05	7.48799e-05	7.48799e-05	7.48799e-05	7.48799e-05	7.48799e-05	7.48799e-05	7.48799e-05	7.48799e-05	7.48799e-05	7.48799e-05	7.48799e-05	9.42498e-09	9.42498e-09	9.42498e-09	9.42498e-09	9.42498e-09	9.42498e-09	9.42498e-09	9.42498e-09	9.42498e-09	9.42498e-09	9.42498e-09	9.42498e-09	9.42498e-09	9.42498e-09	9.42498e-09	9.42498e-09	9.42397e-09	9.42397e-09	9.42397e-09	9.42397e-09	9.42397e-09	9.42397e-09	9.42397e-09	9.42397e-09	9.42397e-09	9.42397e-09	9.42397e-09	9.42397e-09	9.42397e-09	9.42397e-09	9.42397e-09	9.42397e-09	9.42397e-09	9.42397e-09	9.42397e-09	9.42397e-09	9.42397e-09	9.42397e-09	9.42397e-09	9.42397e-09	9.42397e-09	9.42397e-09	9.42397e-09	9.42397e-09	9.42397e-09	9.42397e-09	9.42397e-09	9.42397e-09	9.42397e-09	9.42397e-09	9.42397e-09	9.42397e-09	9.42397e-09	9.42397e-09	9.42397e-09	9.42397e-09	9.42397e-09	9.42397e-09	9.42397e-09	9.42397e-09	9.42397e-09	9.42397e-09	9.42397e-09	9.42397e-09	9.42397e-09	9.42397e-09	9.42397e-09	9.42397e-09	9.42397e-09	9.42397e-09	9.42397e-09	9.42397e-09	9.42397e-09	9.42397e-09	9.42397e-09	9.42397e-09	9.42397e-09	9.42397e-09	9.42397e-09	9.42397e-09	9.42397e-09	9.42397e-09	9.42397e-09	9.42397e-09	9.42397e-09	9.42397e-09	9.42397e-09	9.42397e-09	9.42397e-09	9.42397e-09	9.42397e-09	9.42397e-09	9.42397e-09	9.42397e-09	9.42397e-09	9.42397e-09	0.147592	0.147592	7.4872e-05	7.4872e-05	1.04403e-06	1.04403e-06	0.147592	0.147592	1.04403e-06	1.04403e-06	4.33985e-06	4.33985e-06	1.5284e-06	1.5284e-06	8.64215e-07	8.64215e-07	0.00179547	0.00179547	3.92937e-05	3.92937e-05	6.19294e-08	6.19294e-08	0.185943	0.185943	9.53955e-07	9.53955e-07	1.62754e-08	1.62754e-08	7.64438e-09	7.64438e-09	2.55995e-08	2.55995e-08	7.25528e-05	7.25528e-05	8.73686e-07	8.73686e-07	7.33434e-08	7.33434e-08	0.208896	0.208896	1.03532e-05	1.03532e-05	1.61278e-08	1.61278e-08	4.73041e-09	4.73041e-09	2.26652e-08	2.26652e-08	0.000371486	0.000371486	3.65433e-06	3.65433e-06	7.30744e-08	7.30744e-08	0.209194	0.209194	8.67868e-06	8.67868e-06	1.61392e-08	1.61392e-08	4.72825e-09	4.72825e-09	2.26654e-08	2.26654e-08	0.00106667	0.00106667	7.8023e-07	7.8023e-07	7.30814e-08	7.30814e-08	0.209198	0.209198	8.18418e-06	8.18418e-06	1.61395e-08	1.61395e-08	4.72825e-09	4.72825e-09	2.26654e-08	2.26654e-08	0.00144812	0.00144812	3.11797e-06	3.11797e-06	7.30811e-08	7.30811e-08	0.209198	0.209198	7.99937e-06	7.99937e-06	1.61395e-08	1.61395e-08	4.72825e-09	4.72825e-09	2.26654e-08	2.26654e-08	0.00151776	0.00151776	8.91201e-07	8.91201e-07	7.30811e-08	7.30811e-08	0.209198	0.209198	7.92442e-06	7.92442e-06	1.61395e-08	1.61395e-08	4.72825e-09	4.72825e-09	2.26654e-08	2.26654e-08	0.00152641	0.00152641	2.94509e-06	2.94509e-06	7.30811e-08	7.30811e-08	0.209198	0.209198	7.89301e-06	7.89301e-06	1.61395e-08	1.61395e-08	4.72825e-09	4.72825e-09	2.26654e-08	2.26654e-08	0.00152742	0.00152742	9.83335e-07	9.83335e-07	4.52132e-05	4.52132e-05	0.209198	0.209198	7.87967e-06	7.87967e-06	1.61395e-08	1.61395e-08	4.72825e-09	4.72825e-09	2.26654e-08	2.26654e-08	2.86105e-10	2.86105e-10	2.47283e-07	2.47283e-07	1.92144e-05	1.92144e-05	1.11662e-05	1.11662e-05	0.00484804	0.00484804	1.61395e-08	1.61395e-08	5.49606e-07	5.49606e-07	5.4396e-05	5.4396e-05	3.21994e-10	1.39246e-13	0.000162186	9.78098e-10	4.86123e-05	6.77845e-07	2.77191e-10	1.10589e-05	0.00643447	0.00533214	0.000982568	8.68184e-09	1.79263e-06	3.56973e-07	0.0141009	0.00967539	8.25827e-09	1.83822e-13	8.86015e-05	6.23847e-10	0.00691305	1.19774e-06	8.10706e-12	8.69542e-06	0.000101114	1.44686e-05	0.0228927	1.64171e-06	2.08036e-06	3.11718e-07	0.000110302	0.0311149	4.2398e-08	3.484e-11	5.91263e-05	3.23299e-09	0.0200054	3.48406e-05	6.10431e-13	3.23361e-06	6.26585e-06	1.39889e-05	0.216468	1.80227e-06	1.89617e-06	3.11373e-07	0.00770173	0.0309008	3.86613e-08	1.40859e-11	2.02666e-05	1.84838e-11	0.0236859	0.0003503	6.0184e-13	1.94111e-06	4.51303e-05	1.4011e-05	0.210133	1.78356e-06	1.89241e-06	3.11372e-07	0.00296909	0.0308753	3.57913e-11	1.65973e-11	1.10645e-05	3.93333e-10	0.00097546	1.46127e-05	3.48069e-15	7.88605e-09	0.000332282	0.000116474	0.98753	0.00110237	3.90717e-05	6.42914e-06	0.0120813	0.0308721	9.06579e-08	3.85473e-08	0.0122997	8.93005e-08	0.00123823	9.2838e-05	4.11519e-13	2.00461e-06	1.81157e-06	5.53721e-07	0.987529	0.00129129	2.49019e-05	2.60306e-06	0.000225389	0.000649806	7.58798e-08	3.58236e-08	0.406691	9.81077e-08	0.000934511	0.000144098	2.45335e-13	3.35017e-07	1.50412e-05	5.53033e-07	0.987529	0.00118571	0.000396265	2.84861e-06	0.000187988	0.000588451	7.57889e-08	3.20343e-08	0.489025	9.82143e-08	0.000827911	0.000157264	2.47501e-13	1.88837e-07	1.47306e-06	5.53033e-07	0.987529	0.00101372	0.00124364	3.25966e-06	0.000187265	0.000553638	7.57759e-08	2.82884e-08	0.489078	6.07624e-05	0.000795507	0.000140646	2.55929e-13	2.95631e-06	1.49731e-05	5.53033e-07	0.987529	0.000483499	0.00071008	4.03731e-06	0.000187225	0.000414108	7.57761e-08	2.3858e-08	0.489078	3.76167e-05	0.00162795	0.00203046	9.98344e-08	1.24449e-06	1.47619e-06	6.97327e-07	0.99396	2.50242e-06	0.000252155	1.5637e-05	0.000187225	0.000584468	2.45239e-06	1.94439e-08	1.12257e-05	0.00184949	0.00290522	0.000148388	1.42373e-05	6.84059e-06	4.58084e-06	4.08882e-07	0.905111	5.66696e-08	6.67638e-05	0.00014532	0.000121818	0.000576914	2.445e-06	1.6268e-08	1.0233e-05	4.32741e-06	0.00291388	0.000298399	4.88476e-05	7.79463e-07	1.60725e-09	5.35788e-07	0.905111	5.66086e-08	5.50494e-05	0.000154613	0.000113787	0.00055379	2.44345e-06	1.31603e-08	7.77242e-06	0.000231243	0.0029111	0.000296113	0.000883726	1.69071e-07	1.73315e-09	1.5747e-06	0.905111	5.66086e-08	0.000457208	0.000155402	0.000113782	0.00151549	2.44333e-06	8.46618e-09	7.29932e-06	0.000286408	0.00291145	0.00029636	0.00082186	5.13798e-06	2.8469e-09	4.98809e-05	0.905111	5.66086e-08	0.000512232	0.000155466	0.00011379	0.000209748	2.44332e-06	2.63933e-09	7.29593e-06	9.50956e-06	0.00291147	0.000296371	0.000857729	7.97019e-07	1.1661e-05	9.02151e-05	0.973686	8.16106e-08	0.000529006	0.000155471	0.00011379	0.000175598	2.44332e-06	1.55971e-09	7.29591e-06	1.18335e-06	0.00202132	7.593e-05	0.0046335	0.00152465	0.00013297	4.48626e-05	0.962498	8.16088e-08	0.00104533	9.45826e-05	0.00011379	0.000149088	2.44332e-06	1.63597e-09	0.00112172	1.07922e-06	0.00179542	7.58703e-05	0.00459396	0.000191595	0.000139318	7.94907e-05	0.9625	8.16088e-08	0.00113929	8.29451e-05	0.00011379	0.000150097	2.44332e-06	1.65653e-09	0.00112101	1.1101e-06	0.00179447	7.58823e-05	0.00459344	3.21826e-06	0.000952401	7.92024e-05	0.9625	1.24387e-06	0.00113945	6.46014e-05	0.00011379	0.000150106	2.44332e-06	0.00878539	0.00112148	1.10167e-06	0.00179423	7.5877e-05	0.00459348	4.54851e-05	9.2406e-05	7.91984e-05	0.9625	1.2636e-06	0.000395477	5.53091e-05	0.00011379	9.13181e-05	2.44332e-06	0.00146124	0.0011215	1.10402e-06	0.00179423	7.5877e-05	0.00459348	7.6604e-05	0.000692051	7.91987e-05	0.983776	1.26385e-06	0.000362901	5.05937e-05	0.00011379	8.47903e-05	2.44332e-06	0.0935768	0.0011215	1.68171e-05	0.00179423	7.5877e-05	0.00459348	8.11097e-05	1.78449e-07	7.15554e-05	0.96854	1.26385e-06	0.000354283	4.80123e-05	0.00011379	8.4749e-05	2.44332e-06	0.1648	0.0011215	6.6291e-07	0.00179423	7.5877e-05	1.4383e-05	5.38929e-06	0.000107114	7.277e-05	0.96854	1.26385e-06	0.000355424	4.65249e-05	0.00011379	8.47453e-05	2.44332e-06	0.164495	0.0011215	5.87459e-06	0.00179423	7.5877e-05	1.44905e-05	4.80134e-06	9.21076e-05	7.27743e-05	0.96854	2.09105e-06	0.000355286	4.56409e-05	0.00011379	8.47453e-05	2.44332e-06	0.164166	0.0011215	0.000404133	0.00179423	7.5877e-05	1.44897e-05	7.22304e-05	6.56522e-05	7.27743e-05	0.96854	5.40053e-07	0.00035531	4.51057e-05	0.00011379	8.47453e-05	2.44332e-06	9.52585e-07	0.0011215	0.000396279	0.00179423	7.5877e-05	1.44897e-05	3.57906e-05	7.55745e-05	7.27743e-05	0.96854	5.28693e-07	0.000355307	4.47779e-05	0.00011379	8.47453e-05	2.44332e-06	8.40299e-07	0.0011215	0.000350767	0.00179423	7.5877e-05	1.44897e-05	3.63315e-05	7.83466e-05	7.27743e-05	0.952449	5.28702e-07	0.000355307	4.45758e-05	0.00011379	8.47453e-05	2.44332e-06	8.40174e-07	0.0011215	9.10365e-05	0.00179423	7.5877e-05	1.44897e-05	3.64012e-05	7.66804e-05	7.27743e-05	0.952449	5.28702e-07	0.000355307	4.44506e-05	0.00011379	8.47453e-05	2.44332e-06	8.40174e-07	0.0011215	7.86111e-05	0.00179423	7.5877e-05	1.44897e-05	3.64181e-05	7.64515e-05	7.27743e-05	0.952449	5.57704e-07	0.000355307	4.43729e-05	0.00011379	8.47453e-05	2.44332e-06	8.40174e-07	0.0011215	5.95483e-05	0.00179423	7.5877e-05	1.44897e-05	3.64245e-05	7.66908e-05	7.27743e-05	0.952449	4.32268e-07	0.000355307	4.43245e-05	0.00011379	8.47453e-05	2.44332e-06	8.40174e-07	0.0011215	6.02328e-05	0.00179423	7.5877e-05	1.44897e-05	3.64255e-05	7.66981e-05	7.27743e-05	0.952449	4.32289e-07	0.000355307	4.42945e-05	0.00011379	8.47453e-05	0	0	0	0	0	0	0	0	0	0	0	0	0	0	0	0	9.51579e-05	9.51579e-05	9.51579e-05	9.51579e-05	9.51579e-05	9.51579e-05	9.51579e-05	9.51579e-05	9.51579e-05	9.51579e-05	9.51579e-05	9.51579e-05	9.51579e-05	9.51579e-05	9.51579e-05	9.51579e-05	8.56547e-05	8.56547e-05	8.56547e-05	8.56547e-05	8.56547e-05	8.56547e-05	8.56547e-05	8.56547e-05	8.56547e-05	8.56547e-05	8.56547e-05	8.56547e-05	8.56547e-05	8.56547e-05	8.56547e-05	8.56547e-05	8.56507e-05	8.56507e-05	8.56507e-05	8.56507e-05	8.56507e-05	8.56507e-05	8.56507e-05	8.56507e-05	8.56507e-05	8.56507e-05	8.56507e-05	8.56507e-05	8.56507e-05	8.56507e-05	8.56507e-05	8.56507e-05	8.32146e-10	8.32146e-10	8.32146e-10	8.32146e-10	8.32146e-10	8.32146e-10	8.32146e-10	8.32146e-10	8.32146e-10	8.32146e-10	8.32146e-10	8.32146e-10	8.32146e-10	8.32146e-10	8.32146e-10	8.32146e-10	8.32172e-10	8.32172e-10	8.32172e-10	8.32172e-10	8.32172e-10	8.32172e-10	8.32172e-10	8.32172e-10	8.32172e-10	8.32172e-10	8.32172e-10	8.32172e-10	8.32172e-10	8.32172e-10	8.32172e-10	8.32172e-10	8.32172e-10	8.32172e-10	8.32172e-10	8.32172e-10	8.32172e-10	8.32172e-10	8.32172e-10	8.32172e-10	8.32172e-10	8.32172e-10	8.32172e-10	8.32172e-10	8.32172e-10	8.32172e-10	8.32172e-10	8.32172e-10	8.32172e-10	8.32172e-10	8.32172e-10	8.32172e-10	8.32172e-10	8.32172e-10	8.32172e-10	8.32172e-10	8.32172e-10	8.32172e-10	8.32172e-10	8.32172e-10	8.32172e-10	8.32172e-10	8.32172e-10	8.32172e-10	8.32172e-10	8.32172e-10	8.32172e-10	8.32172e-10	8.32172e-10	8.32172e-10	8.32172e-10	8.32172e-10	8.32172e-10	8.32172e-10	8.32172e-10	8.32172e-10	8.32172e-10	8.32172e-10	8.32172e-10	8.32172e-10	8.32172e-10	8.32172e-10	8.32172e-10	8.32172e-10	8.32172e-10	8.32172e-10	8.32172e-10	8.32172e-10	8.32172e-10	8.32172e-10	8.32172e-10	8.32172e-10	8.32172e-10	8.32172e-10	8.32172e-10	8.32172e-10	8.56534e-05	8.56534e-05	2.20739e-06	2.20739e-06	2.95513e-07	2.95513e-07	0.640425	0.640425	3.53316e-07	3.53316e-07	8.56534e-05	8.56534e-05	2.20739e-06	2.20739e-06	2.95513e-07	2.95513e-07	7.89916e-05	7.89916e-05	3.75063e-06	3.75063e-06	3.952e-07	3.952e-07	0.713279	0.713279	5.8335e-07	5.8335e-07	1.51674e-06	1.51674e-06	3.60657e-08	3.60657e-08	9.29336e-09	9.29336e-09	8.40268e-06	8.40268e-06	1.9566e-06	1.9566e-06	4.47503e-07	4.47503e-07	0.714594	0.714594	7.12998e-07	7.12998e-07	1.5153e-06	1.5153e-06	3.07095e-08	3.07095e-08	7.85659e-09	7.85659e-09	2.81175e-05	2.81175e-05	3.00259e-06	3.00259e-06	4.46308e-07	4.46308e-07	0.714862	0.714862	6.21646e-07	6.21646e-07	1.51537e-06	1.51537e-06	3.07084e-08	3.07084e-08	7.85662e-09	7.85662e-09	6.06085e-05	6.06085e-05	1.99326e-06	1.99326e-06	4.46339e-07	4.46339e-07	0.714865	0.714865	5.95649e-07	5.95649e-07	1.51537e-06	1.51537e-06	3.07084e-08	3.07084e-08	7.85662e-09	7.85662e-09	7.5728e-05	7.5728e-05	2.90751e-06	2.90751e-06	4.46338e-07	4.46338e-07	0.714866	0.714866	5.85827e-07	5.85827e-07	1.51537e-06	1.51537e-06	3.07084e-08	3.07084e-08	7.85662e-09	7.85662e-09	7.83672e-05	7.83672e-05	2.07394e-06	2.07394e-06	4.46338e-07	4.46338e-07	0.714866	0.714866	5.81825e-07	5.81825e-07	1.51537e-06	1.51537e-06	3.07084e-08	3.07084e-08	7.85662e-09	7.85662e-09	7.86928e-05	7.86928e-05	2.89565e-06	2.89565e-06	4.46338e-07	4.46338e-07	0.714866	0.714866	5.80146e-07	5.80146e-07	1.51537e-06	1.51537e-06	3.07084e-08	3.07084e-08	7.85662e-09	7.85662e-09	7.87308e-05	7.87308e-05	2.16513e-06	2.16513e-06	0.00171838	0.00171838	0.714866	0.714866	5.79433e-07	5.79433e-07	1.51537e-06	1.51537e-06	3.07084e-08	3.07084e-08	7.85662e-09	7.85662e-09	4.306e-08	4.306e-08	4.02344e-05	4.02344e-05	0.00342232	0.00342232	6.07426e-06	6.07426e-06	0.00222847	0.00222847	8.2869e-10	8.2869e-10	3.97839e-07	3.97839e-07	6.29705e-05	6.29705e-05	0.000965715	1.19804e-09	0.00114097	3.94063e-06	0.00505294	0.000812219	2.89146e-10	2.89146e-10	0.00235888	0.00235888	2.03462e-05	2.5217e-11	1.70863e-05	5.89456e-08	0.0242329	0.00395929	0.00121919	9.94017e-10	0.000827078	2.8994e-06	0.0165041	4.61941e-05	2.52772e-11	2.43416e-10	0.000372042	3.1643e-05	0.000197363	1.19179e-09	2.02645e-05	5.33644e-08	0.000592352	0.00755475	0.00112567	1.6383e-09	0.000616465	3.8565e-06	0.0167939	0.000536716	3.28511e-12	1.25808e-10	0.000612616	3.02779e-05	0.00138962	1.27887e-09	1.96696e-05	5.33214e-08	0.027124	0.00753844	0.00106587	1.22796e-09	0.000282868	8.9881e-08	0.0185249	0.00286144	3.04998e-12	1.91534e-10	0.0017229	3.02933e-05	0.0013747	1.26928e-09	1.96576e-05	5.33212e-08	0.0157266	0.00753651	4.6573e-06	1.29265e-09	0.00326973	8.94155e-06	0.000304488	4.82092e-05	3.09319e-15	1.12382e-13	0.024579	0.000461529	0.71569	3.00698e-05	0.00227979	6.19796e-06	0.0843936	0.00753628	0.000205039	5.55561e-08	0.00214325	3.27117e-06	0.000198536	5.36342e-05	1.80595e-12	1.45502e-10	0.000222379	3.89656e-06	0.990795	0.00148853	0.00255907	4.89373e-06	0.000853986	8.48084e-05	0.000189326	4.9352e-08	0.0381982	3.28952e-06	0.000203282	5.9334e-05	1.82049e-12	9.56583e-11	0.000421023	3.89122e-06	0.990796	0.0013549	0.0188997	5.34955e-06	0.000792526	7.81212e-05	0.000189521	4.33966e-08	0.0481957	3.28912e-06	0.000201102	5.83039e-05	1.73237e-12	1.15246e-10	0.000189289	3.89122e-06	0.990796	0.00125073	0.039959	5.90752e-06	0.000792644	7.26109e-05	0.000189503	3.7831e-08	0.0482031	6.79091e-05	0.000200695	5.33766e-05	1.75165e-12	1.62992e-10	0.000419659	3.89122e-06	0.990796	9.62206e-05	0.0262425	6.90272e-06	0.00079257	5.89554e-05	0.000189503	3.19125e-08	0.0482031	2.29854e-05	0.00077759	0.000426826	1.82673e-09	1.3661e-10	0.000189565	4.41134e-06	0.999283	1.99577e-06	0.000301329	0.000185133	0.000792569	7.60138e-05	0.00283948	2.67266e-08	4.04098e-05	0.000130099	0.000795002	0.000158397	1.21917e-07	3.4207e-09	0.0001219	1.65695e-06	0.970248	8.53865e-09	3.16115e-05	0.0002629	0.000402561	7.51366e-05	0.00282344	2.50457e-08	3.65036e-05	2.79806e-06	0.000795643	0.000270375	2.47527e-07	5.43558e-10	8.91653e-07	2.02193e-06	0.970248	8.53175e-09	2.85749e-05	0.00026604	0.000386489	7.26736e-05	0.00282278	2.71491e-08	2.92292e-05	7.28154e-05	0.000795456	0.000271122	3.86467e-06	1.22688e-09	9.47289e-07	4.44329e-06	0.970248	8.53175e-09	0.0173625	0.000266125	0.000386632	0.000610609	0.00282273	3.1281e-08	2.85751e-05	6.06978e-05	0.000795501	0.000271232	4.58054e-06	7.36847e-09	1.39802e-06	5.64205e-05	0.970248	8.53175e-09	0.0186138	0.000266118	0.000386649	0.000366421	0.00282272	4.2724e-08	2.85714e-05	1.41746e-05	0.000795504	0.000271237	4.66495e-06	4.23303e-09	5.11638e-05	0.00010207	0.999736	3.07088e-08	0.0187129	0.000266117	0.000386649	0.000292132	0.00282272	6.84445e-08	2.85714e-05	3.81583e-05	0.000404053	9.40869e-05	0.0521725	8.31995e-06	0.000130294	0.000109788	0.999051	3.07095e-08	0.170728	5.85766e-05	0.000386649	0.000272077	0.00282272	7.10075e-08	0.000307954	3.57261e-05	0.000387619	9.24812e-05	0.0530471	4.42674e-06	0.000121776	9.7979e-05	0.999051	3.07095e-08	0.174909	4.79486e-05	0.000386649	0.000273156	0.00282272	7.13027e-08	0.000308214	3.64605e-05	0.000387856	9.23269e-05	0.0530699	0.00108728	0.000213411	9.70244e-05	0.999051	0.000118419	0.174932	4.14373e-05	0.000386649	0.000273145	0.00282272	0.164157	0.000308159	3.6261e-05	0.000387824	9.23204e-05	0.0530709	0.00105509	0.000107107	9.69404e-05	0.999051	0.000119776	0.00845183	3.78895e-05	0.000386649	9.47489e-05	0.00282272	0.0936162	0.000308158	3.63168e-05	0.000387824	9.23204e-05	0.0530709	0.000995029	0.000170111	9.69403e-05	0.999954	0.000119793	0.00796797	3.59139e-05	0.000386649	9.13797e-05	0.00282272	0.0864528	0.000308158	0.000301718	0.000387824	9.23204e-05	0.0530709	0.00102471	1.54097e-06	7.79993e-05	0.999504	0.000119793	0.00785497	3.4775e-05	0.000386649	9.12999e-05	0.00282272	0.132455	0.000308158	7.08871e-05	0.000387824	9.23204e-05	2.71904e-07	3.16661e-05	0.000101554	7.74018e-05	0.999504	0.000119793	0.0078707	3.40997e-05	0.000386649	9.12969e-05	0.00282272	0.133541	0.000308158	0.000274548	0.000387824	9.23204e-05	2.67027e-07	3.03043e-05	9.23322e-05	7.7402e-05	0.999504	0.00182275	0.00786884	3.36915e-05	0.000386649	9.12969e-05	0.00282272	0.133448	0.000308158	0.000333579	0.000387824	9.23204e-05	2.67018e-07	2.02236e-06	7.34569e-05	7.7402e-05	0.999504	2.95834e-05	0.00786916	3.34419e-05	0.000386649	9.12969e-05	0.00282272	1.12224e-05	0.000308158	0.000310061	0.000387824	9.23204e-05	2.67018e-07	1.95351e-06	7.78921e-05	7.7402e-05	0.999504	2.90937e-05	0.00786912	3.3288e-05	0.000386649	9.12969e-05	0.00282272	1.03591e-05	0.000308158	0.000299586	0.000387824	9.23204e-05	2.67018e-07	1.94406e-06	7.96857e-05	7.7402e-05	0.997752	2.90938e-05	0.00786913	3.31929e-05	0.000386649	9.12969e-05	0.00282272	1.03582e-05	0.000308158	0.000104354	0.000387824	9.23204e-05	2.67018e-07	1.93898e-06	7.87335e-05	7.7402e-05	0.997752	2.90938e-05	0.00786913	3.31337e-05	0.000386649	9.12969e-05	0.00282272	1.03582e-05	0.000308158	9.70568e-05	0.000387824	9.23204e-05	2.67018e-07	1.93824e-06	7.85085e-05	7.7402e-05	0.997752	4.81352e-05	0.00786913	3.3097e-05	0.000386649	9.12969e-05	0.00282272	1.03582e-05	0.000308158	7.80105e-05	0.000387824	9.23204e-05	2.67018e-07	1.938e-06	7.8631e-05	7.7402e-05	0.997752	1.23179e-05	0.00786913	3.30741e-05	0.000386649	9.12969e-05	0.00282272	1.03582e-05	0.000308158	7.73619e-05	0.000387824	9.23204e-05	2.67018e-07	1.93796e-06	7.86408e-05	7.7402e-05	0.997752	1.23181e-05	0.00786913	3.30599e-05	0.000386649	9.12969e-05	0	0	0	0	0	0	0	0	0	0	0	0	0	0	0	0	9.51579e-05	9.51579e-05	9.51579e-05	9.51579e-05	9.51579e-05	9.51579e-05	9.51579e-05	9.51579e-05	9.51579e-05	9.51579e-05	9.51579e-05	9.51579e-05	9.51579e-05	9.51579e-05	9.51579e-05	9.51579e-05	6.55951e-05	6.55951e-05	6.55951e-05	6.55951e-05	6.55951e-05	6.55951e-05	6.55951e-05	6.55951e-05	6.55951e-05	6.55951e-05	6.55951e-05	6.55951e-05	6.55951e-05	6.55951e-05	6.55951e-05	6.55951e-05	6.55942e-05	6.55942e-05	6.55942e-05	6.55942e-05	6.55942e-05	6.55942e-05	6.55942e-05	6.55942e-05	6.55942e-05	6.55942e-05	6.55942e-05	6.55942e-05	6.55942e-05	6.55942e-05	6.55942e-05	6.55942e-05	8.25613e-09	8.25613e-09	8.25613e-09	8.25613e-09	8.25613e-09	8.25613e-09	8.25613e-09	8.25613e-09	8.25613e-09	8.25613e-09	8.25613e-09	8.25613e-09	8.25613e-09	8.25613e-09	8.25613e-09	8.25613e-09	8.25178e-09	8.25178e-09	8.25178e-09	8.25178e-09	8.25178e-09	8.25178e-09	8.25178e-09	8.25178e-09	8.25178e-09	8.25178e-09	8.25178e-09	8.25178e-09	8.25178e-09	8.25178e-09	8.25178e-09	8.25178e-09	8.25178e-09	8.25178e-09	8.25178e-09	8.25178e-09	8.25178e-09	8.25178e-09	8.25178e-09	8.25178e-09	8.25178e-09	8.25178e-09	8.25178e-09	8.25178e-09	8.25178e-09	8.25178e-09	8.25178e-09	8.25178e-09	8.25178e-09	8.25178e-09	8.25178e-09	8.25178e-09	8.25178e-09	8.25178e-09	8.25178e-09	8.25178e-09	8.25178e-09	8.25178e-09	8.25178e-09	8.25178e-09	8.25178e-09	8.25178e-09	8.25178e-09	8.25178e-09	8.25178e-09	8.25178e-09	8.25178e-09	8.25178e-09	8.25178e-09	8.25178e-09	8.25178e-09	8.25178e-09	8.25178e-09	8.25178e-09	8.25178e-09	8.25178e-09	8.25178e-09	8.25178e-09	8.25178e-09	8.25178e-09	8.25178e-09	8.25178e-09	8.25178e-09	8.25178e-09	8.25178e-09	8.25178e-09	8.25178e-09	8.25178e-09	8.25178e-09	8.25178e-09	8.25178e-09	8.25178e-09	8.25178e-09	8.25178e-09	8.25178e-09	8.25178e-09	3.80005e-06	3.80005e-06	1.33829e-06	1.33829e-06	7.56721e-07	7.56721e-07	0.131651	0.131651	9.14173e-07	9.14173e-07	0.131651	0.131651	6.55597e-05	6.55597e-05	9.14173e-07	9.14173e-07	9.57817e-08	9.57817e-08	6.23716e-11	6.23716e-11	3.03155e-12	3.03155e-12	0.541682	0.541682	8.76156e-11	8.76156e-11	0.0878938	0.0878938	1.43981e-06	1.43981e-06	1.16016e-10	1.16016e-10	4.3864e-08	4.3864e-08	3.44376e-09	3.44376e-09	3.26194e-12	3.26194e-12	0.581375	0.581375	7.11742e-10	7.11742e-10	0.0893356	0.0893356	6.74251e-06	6.74251e-06	5.27424e-11	5.27424e-11	9.39426e-08	9.39426e-08	2.1288e-11	2.1288e-11	3.25668e-12	3.25668e-12	0.581569	0.581569	6.63657e-10	6.63657e-10	0.0893953	0.0893953	6.74473e-06	6.74473e-06	5.27406e-11	5.27406e-11	1.49424e-07	1.49424e-07	1.05195e-08	1.05195e-08	3.25681e-12	3.25681e-12	0.581571	0.581571	6.46772e-10	6.46772e-10	0.0893967	0.0893967	6.74473e-06	6.74473e-06	5.27406e-11	5.27406e-11	1.70962e-07	1.70962e-07	5.05908e-11	5.05908e-11	3.2568e-12	3.2568e-12	0.581571	0.581571	6.40311e-10	6.40311e-10	0.0893969	0.0893969	6.74473e-06	6.74473e-06	5.27406e-11	5.27406e-11	1.74534e-07	1.74534e-07	6.54565e-09	6.54565e-09	3.2568e-12	3.2568e-12	0.581571	0.581571	6.37665e-10	6.37665e-10	0.0893969	0.0893969	6.74473e-06	6.74473e-06	5.27406e-11	5.27406e-11	1.74972e-07	1.74972e-07	6.95715e-11	6.95715e-11	3.2568e-12	3.2568e-12	0.581571	0.581571	6.36553e-10	6.36553e-10	0.0893969	0.0893969	6.74473e-06	6.74473e-06	5.27406e-11	5.27406e-11	1.75023e-07	1.75023e-07	5.5576e-09	5.5576e-09	2.01498e-09	2.01498e-09	0.581571	0.581571	6.36081e-10	6.36081e-10	0.0893969	0.0893969	6.74473e-06	6.74473e-06	5.27406e-11	5.27406e-11	1.75029e-07	1.75029e-07	1.11452e-08	1.11452e-08	1.17087e-08	1.17087e-08	5.86647e-05	5.86647e-05	3.93417e-07	3.93417e-07	1.83596e-08	1.83596e-08	5.20614e-07	5.20614e-07	1.56999e-08	1.56999e-08	0.00622858	5.53254e-08	1.26938e-05	2.5278e-06	1.30587e-05	8.92026e-06	5.48849e-05	1.37574e-09	4.54755e-07	5.49377e-07	5.97142e-09	2.58233e-12	0.00121058	7.30836e-09	6.22297e-05	8.67736e-07	0.174805	1.68108e-08	1.79403e-05	7.34228e-07	0.0012681	0.000321376	1.08055e-05	7.71089e-10	4.87641e-06	4.00673e-08	1.78522e-08	1.78333e-11	0.00511414	7.26709e-09	9.10012e-06	1.4812e-06	0.230976	1.38502e-07	1.50123e-05	2.96782e-10	0.00357933	0.00108421	1.74432e-06	1.47736e-10	8.97839e-08	3.29278e-08	2.26853e-07	1.70327e-11	0.00744143	7.26351e-09	0.032672	1.51839e-06	0.174179	1.58737e-06	9.37423e-06	3.05911e-11	0.00351713	0.00276605	8.52491e-07	6.09617e-11	2.08892e-09	3.2756e-08	2.60451e-07	1.69306e-11	0.00749028	7.2635e-09	0.102306	1.52293e-06	0.0153576	1.70875e-06	4.80854e-05	1.2575e-09	0.000136665	0.000105033	8.47276e-10	2.46257e-13	2.50496e-08	2.723e-07	2.60464e-07	3.82082e-09	0.0890709	9.41013e-08	0.207527	1.52349e-06	0.0167249	1.74866e-06	0.00114997	8.87441e-09	6.60368e-05	4.7519e-07	3.56571e-07	1.01812e-10	1.15111e-06	1.96238e-05	0.000602118	1.89223e-05	0.436726	4.98923e-07	0.00349329	8.83049e-08	0.0131823	5.20002e-07	0.00666622	9.66375e-09	4.51824e-05	7.52825e-08	3.11271e-07	1.11088e-11	6.74654e-10	1.9452e-05	0.000602158	9.51874e-06	0.717534	6.44924e-07	0.00269141	6.3212e-08	0.0131519	2.46941e-07	0.00771091	9.67626e-09	4.11456e-05	3.69438e-08	2.91196e-07	7.293e-12	9.52707e-07	1.9452e-05	0.000602158	7.59891e-06	0.588901	6.91339e-07	0.00267522	3.89537e-08	0.0131518	1.22206e-07	0.00771232	2.286e-08	3.96719e-05	3.29671e-08	3.02368e-07	1.05672e-10	6.73688e-10	1.9452e-05	0.000602158	3.34036e-08	0.415867	7.59233e-07	0.00267483	4.17828e-08	0.0131519	5.56862e-08	0.00771233	5.24383e-08	9.23507e-05	8.67366e-08	2.73408e-10	6.0187e-11	9.52801e-07	1.71585e-05	0.119714	3.7587e-09	5.78242e-05	0.000103097	0.00267483	5.051e-08	0.0457737	2.38789e-08	0.000440726	2.94579e-06	0.000183102	0.000119509	7.70507e-11	2.25505e-10	2.94615e-10	7.63894e-06	0.119702	1.94264e-10	9.29742e-06	0.000154184	0.0018569	4.61031e-08	0.0443362	1.27801e-08	0.000220872	3.97149e-05	0.00017803	0.000144301	3.97824e-11	2.5543e-10	3.34916e-08	8.22112e-06	0.119711	1.9413e-10	6.41299e-06	0.00011628	0.00173221	4.42076e-08	0.0442744	8.96957e-09	5.53502e-05	6.97793e-05	0.000177815	0.000144192	5.39192e-08	1.44093e-11	4.29934e-08	1.30439e-05	0.119711	1.9413e-10	0.131891	0.000112928	0.00172049	6.95931e-07	0.0442707	4.64018e-09	4.79113e-05	3.99212e-05	0.000177836	0.000144394	3.19183e-07	8.74807e-14	5.12698e-08	5.35398e-05	0.119711	1.9413e-10	0.164425	0.000112608	0.00172038	0.00201114	0.0442706	5.75666e-10	4.78781e-05	1.09525e-05	0.000177838	0.000144398	9.55651e-08	7.0839e-11	1.85802e-05	6.53385e-05	0.99969	2.91653e-09	0.168652	0.000112579	0.00172038	0.000349256	0.0442706	2.90886e-11	4.78779e-05	1.56116e-10	0.00011571	8.7846e-05	0.00212899	1.27364e-11	0.000111315	5.82114e-06	0.995358	2.91745e-09	0.969053	1.04428e-05	0.00172038	0.000281865	0.0442706	1.91658e-11	9.42951e-05	1.51039e-10	9.90092e-05	7.52565e-05	0.00222992	1.90717e-08	9.95059e-05	6.27536e-05	0.995358	2.91745e-09	0.971466	3.60253e-06	0.00172038	0.000285303	0.0442706	1.83516e-11	0.000102466	1.52655e-10	9.89984e-05	7.51116e-05	0.00223252	0.00189178	1.06311e-07	6.53582e-05	0.995358	0.00120271	0.971497	4.64667e-06	0.00172038	0.000285287	0.0442706	4.39626e-08	0.000102398	1.52235e-10	9.89844e-05	7.51107e-05	0.00223261	0.00700309	7.25267e-05	6.53468e-05	0.995358	0.00121036	0.181291	5.39736e-06	0.00172038	7.30893e-05	0.0442706	2.87338e-05	0.000102398	1.52353e-10	9.89842e-05	7.51107e-05	0.00223261	0.00947159	1.11116e-07	6.53463e-05	0.999992	0.00121044	0.175949	5.76359e-06	0.00172038	5.76011e-05	0.0442706	0.00321639	0.000102398	4.11612e-10	9.89841e-05	7.51107e-05	0.00223261	0.00949879	2.04469e-06	4.93813e-05	0.998841	0.00121044	0.177526	5.94985e-06	0.00172038	5.7111e-05	0.0442706	0.00368664	0.000102398	4.40894e-07	9.89841e-05	7.51107e-05	3.3543e-10	0.000631993	6.52921e-05	5.27569e-05	0.998841	0.00121044	0.17754	6.05101e-06	0.00172038	5.71073e-05	0.0442706	0.00386374	0.000102398	9.0239e-08	9.89841e-05	7.51107e-05	3.17932e-10	0.000586636	2.4146e-05	5.2762e-05	0.998841	0.823752	0.177561	6.10869e-06	0.00172038	5.71067e-05	0.0442706	0.00386779	0.000102398	0.00030344	9.89841e-05	7.51107e-05	3.17899e-10	3.81916e-06	2.60266e-05	5.2762e-05	0.998841	0.00725309	0.17756	6.14268e-06	0.00172038	5.71067e-05	0.0442706	4.35578e-05	0.000102398	0.000176911	9.89841e-05	7.51107e-05	3.17899e-10	2.0288e-06	3.07523e-05	5.2762e-05	0.998841	0.0071057	0.17756	6.16314e-06	0.00172038	5.71067e-05	0.0442706	3.60557e-05	0.000102398	0.000161287	9.89841e-05	7.51107e-05	3.17899e-10	2.11109e-06	2.9681e-05	5.2762e-05	0.971954	0.00710516	0.17756	6.17561e-06	0.00172038	5.71067e-05	0.0442706	3.60463e-05	0.000102398	9.91921e-05	9.89841e-05	7.51107e-05	3.17899e-10	2.13096e-06	2.90911e-05	5.2762e-05	0.971954	0.00710515	0.17756	6.18328e-06	0.00172038	5.71067e-05	0.0442706	3.60462e-05	0.000102398	6.64725e-05	9.89841e-05	7.51107e-05	3.17899e-10	2.13597e-06	2.92549e-05	5.2762e-05	0.971954	0.098344	0.17756	6.18801e-06	0.00172038	5.71067e-05	0.0442706	3.60462e-05	0.000102398	6.0098e-05	9.89841e-05	7.51107e-05	3.17899e-10	2.13714e-06	2.93103e-05	5.2762e-05	0.971954	0.00177098	0.17756	6.19095e-06	0.00172038	5.71067e-05	0.0442706	3.60462e-05	0.000102398	6.37898e-05	9.89841e-05	7.51107e-05	3.17899e-10	2.1374e-06	2.92794e-05	5.2762e-05	0.971954	0.00177067	0.17756	6.19279e-06	0.00172038	5.71067e-05	0	0	0	0	0	0	0	0	0	0	0	0	0	0	0	0	9.51579e-05	9.51579e-05	9.51579e-05	9.51579e-05	9.51579e-05	9.51579e-05	9.51579e-05	9.51579e-05	9.51579e-05	9.51579e-05	9.51579e-05	9.51579e-05	9.51579e-05	9.51579e-05	9.51579e-05	9.51579e-05	9.40826e-05	9.40826e-05	9.40826e-05	9.40826e-05	9.40826e-05	9.40826e-05	9.40826e-05	9.40826e-05	9.40826e-05	9.40826e-05	9.40826e-05	9.40826e-05	9.40826e-05	9.40826e-05	9.40826e-05	9.40826e-05	9.40947e-05	9.40947e-05	9.40947e-05	9.40947e-05	9.40947e-05	9.40947e-05	9.40947e-05	9.40947e-05	9.40947e-05	9.40947e-05	9.40947e-05	9.40947e-05	9.40947e-05	9.40947e-05	9.40947e-05	9.40947e-05	1.3767e-06	1.3767e-06	1.3767e-06	1.3767e-06	1.3767e-06	1.3767e-06	1.3767e-06	1.3767e-06	1.3767e-06	1.3767e-06	1.3767e-06	1.3767e-06	1.3767e-06	1.3767e-06	1.3767e-06	1.3767e-06	1.377e-06	1.377e-06	1.377e-06	1.377e-06	1.377e-06	1.377e-06	1.377e-06	1.377e-06	1.377e-06	1.377e-06	1.377e-06	1.377e-06	1.377e-06	1.377e-06	1.377e-06	1.377e-06	1.377e-06	1.377e-06	1.377e-06	1.377e-06	1.377e-06	1.377e-06	1.377e-06	1.377e-06	1.377e-06	1.377e-06	1.377e-06	1.377e-06	1.377e-06	1.377e-06	1.377e-06	1.377e-06	1.377e-06	1.377e-06	1.377e-06	1.377e-06	1.377e-06	1.377e-06	1.377e-06	1.377e-06	1.377e-06	1.377e-06	1.377e-06	1.377e-06	1.377e-06	1.377e-06	1.377e-06	1.377e-06	1.377e-06	1.377e-06	1.377e-06	1.377e-06	1.377e-06	1.377e-06	1.377e-06	1.377e-06	1.377e-06	1.377e-06	1.377e-06	1.377e-06	1.377e-06	1.377e-06	1.377e-06	1.377e-06	1.377e-06	1.377e-06	1.377e-06	1.377e-06	1.377e-06	1.377e-06	1.377e-06	1.377e-06	1.377e-06	1.377e-06	1.377e-06	1.377e-06	1.377e-06	1.377e-06	1.377e-06	1.377e-06	1.50653e-05	1.50653e-05	1.26006e-05	1.26006e-05	1.14384e-05	1.14384e-05	0.00363931	0.00363931	1.26006e-05	1.26006e-05	0.987004	0.987004	0.00363931	0.00363931	1.50653e-05	1.50653e-05	0.144807	0.144807	1.10126e-06	1.10126e-06	6.35944e-06	6.35944e-06	0.821954	0.821954	5.08436e-07	5.08436e-07	0.985911	0.985911	1.14109e-06	1.14109e-06	1.03408e-10	1.03408e-10	0.0743607	0.0743607	0.00139455	0.00139455	7.77254e-06	7.77254e-06	0.800456	0.800456	3.75991e-08	3.75991e-08	0.987217	0.987217	3.36582e-06	3.36582e-06	4.36951e-11	4.36951e-11	0.372158	0.372158	2.36631e-05	2.36631e-05	7.73942e-06	7.73942e-06	0.800791	0.800791	2.97413e-08	2.97413e-08	0.987207	0.987207	3.37078e-06	3.37078e-06	4.36941e-11	4.36941e-11	0.669081	0.669081	0.0158655	0.0158655	7.74027e-06	7.74027e-06	0.800795	0.800795	2.77783e-08	2.77783e-08	0.987207	0.987207	3.37079e-06	3.37079e-06	4.36941e-11	4.36941e-11	0.742653	0.742653	7.9583e-05	7.9583e-05	7.74025e-06	7.74025e-06	0.800795	0.800795	2.70501e-08	2.70501e-08	0.987207	0.987207	3.37079e-06	3.37079e-06	4.36941e-11	4.36941e-11	0.752986	0.752986	0.0108566	0.0108566	7.74025e-06	7.74025e-06	0.800795	0.800795	2.67556e-08	2.67556e-08	0.987207	0.987207	3.37079e-06	3.37079e-06	4.36941e-11	4.36941e-11	0.754218	0.754218	0.000144701	0.000144701	7.74025e-06	7.74025e-06	0.800795	0.800795	2.66322e-08	2.66322e-08	0.987207	0.987207	3.37079e-06	3.37079e-06	4.36941e-11	4.36941e-11	0.754362	0.754362	0.0142632	0.0142632	0.000159796	0.000159796	0.800795	0.800795	2.65799e-08	2.65799e-08	0.987207	0.987207	3.37079e-06	3.37079e-06	4.36941e-11	4.36941e-11	0.942355	0.942355	0.0145777	0.0145777	0.000511744	0.000511744	0.0334275	0.0334275	5.4836e-07	5.4836e-07	2.8022e-05	2.8022e-05	2.89989e-08	2.89989e-08	2.32568e-10	2.32568e-10	0.999592	0.89429	0.972209	0.963716	0.0226103	0.0226103	0.998237	0.000112299	9.02066e-07	1.18809e-06	5.07519e-10	5.07519e-10	0.00069092	1.37155e-10	0.0391731	0.00014063	0.99289	0.00963228	0.978464	0.0755047	0.0031875	6.25555e-06	0.945078	1.71775e-05	7.0596e-06	1.12858e-09	1.79471e-08	1.4778e-09	0.327804	1.1982e-10	7.54659e-05	0.00024372	0.0607611	9.33056e-06	0.966001	8.37342e-05	0.000741202	3.67478e-05	0.0272899	1.8424e-07	0.00106034	9.09196e-10	1.31896e-06	1.48507e-09	0.394476	1.19665e-10	0.874925	0.000248399	0.0214145	6.87016e-05	0.891034	2.06089e-07	0.000935805	0.000507364	0.00218869	1.24635e-06	0.000165322	9.05916e-10	1.46871e-06	1.47377e-09	0.395697	1.19664e-10	0.868507	0.000248969	0.0104019	6.90325e-05	0.356917	1.73284e-07	0.000213951	0.00012339	2.37501e-05	1.17097e-08	0.000584805	2.44789e-09	6.21281e-12	6.52109e-12	0.048114	9.23663e-12	0.772013	0.00024904	0.00415829	3.08788e-05	0.00131063	4.76911e-10	0.00010096	2.01494e-06	0.000421836	1.0112e-05	0.028484	1.76807e-07	1.03101e-08	1.46501e-07	0.828931	4.29857e-10	0.00451943	0.000107965	0.00408713	1.06333e-05	0.121951	4.10841e-10	0.000170403	4.59004e-07	0.00319569	7.42998e-06	9.48673e-05	1.70536e-07	1.03128e-08	1.14157e-08	0.988836	5.88313e-10	0.00426165	2.09128e-05	0.00410357	5.15027e-06	0.169869	4.10076e-10	0.000204085	2.43292e-07	0.000987775	0.000362197	0.0205044	1.70536e-07	1.03128e-08	1.01657e-08	0.842045	6.95101e-10	0.00427471	3.7858e-06	0.00410352	2.5635e-06	0.169954	4.74629e-10	0.000216794	2.00498e-07	0.00115277	2.48206e-05	9.44198e-05	1.70536e-07	1.03128e-08	9.65482e-12	0.327547	8.91169e-10	0.00427465	9.58363e-06	0.00410353	1.17471e-06	0.169954	2.04302e-07	0.000293141	2.48854e-07	2.95069e-09	1.42511e-05	0.0205375	1.35248e-07	1.08016e-05	1.68335e-14	1.26453e-05	1.75025e-08	0.00427465	1.53628e-05	0.00590521	5.4108e-07	0.0899016	0.00213311	0.000133668	4.51448e-05	1.07294e-09	4.09404e-05	6.64852e-05	1.68492e-07	0.00522223	1.29101e-13	5.94902e-06	5.08239e-06	0.006151	9.2271e-06	0.00590171	4.15785e-07	0.00754812	0.000266388	0.000131262	0.000119742	4.1565e-08	1.84307e-05	1.90593e-05	2.0714e-07	0.0052246	1.28912e-13	4.68811e-06	4.03665e-06	0.00608307	9.0865e-06	0.00589916	6.98857e-07	0.000100481	0.00455067	0.000131467	0.000123954	0.000417562	0.00056082	2.39283e-05	7.30053e-07	0.0052246	1.28912e-13	0.00105489	3.93745e-06	0.00605529	8.64215e-05	0.00589906	1.94486e-06	8.90908e-05	9.17329e-05	0.000131487	0.000124018	0.000761769	0.00044013	2.52783e-05	4.39587e-05	0.0052246	1.28912e-13	0.0012065	3.92774e-06	0.00605494	0.15937	0.00589905	1.87837e-05	8.90587e-05	8.36173e-05	0.000131487	0.000124022	1.38307e-05	0.0760676	0.00010203	7.75616e-05	0.999539	4.17207e-12	0.00118233	3.92685e-06	0.00605495	0.000245926	0.00589905	6.01146e-05	8.90586e-05	5.04017e-05	0.000114277	0.000107788	2.93829e-06	0.00377735	0.00011072	9.68987e-05	0.985291	4.17329e-12	0.43166	1.09097e-06	0.00605495	0.000255458	0.00589905	5.06915e-05	0.000100003	4.62019e-05	0.000112001	8.90494e-05	3.38337e-06	0.509125	0.000108169	9.39144e-05	0.985289	4.17329e-12	0.415083	3.54851e-07	0.00605495	0.000256875	0.00589905	4.94572e-05	0.000107698	4.76507e-05	0.00011271	8.80787e-05	3.3973e-06	0.993661	4.60443e-07	8.86722e-05	0.985289	4.37113e-09	0.416146	3.74228e-07	0.00605495	0.000256821	0.00589905	0.000518022	0.000107619	4.72642e-05	0.000112707	8.8062e-05	3.3978e-06	0.014804	0.000105654	8.84173e-05	0.985289	4.4494e-09	0.0452867	3.86758e-07	0.00605495	8.90858e-05	0.00589905	0.0542732	0.000107616	4.73726e-05	0.000112709	8.80614e-05	3.39782e-06	0.00404542	4.87862e-07	8.84136e-05	0.999996	4.45032e-09	0.057344	3.86382e-07	0.00605495	7.5986e-05	0.00589905	0.000146504	0.000107616	6.26776e-05	0.000112709	8.80614e-05	3.39782e-06	0.0042223	2.07742e-07	7.11384e-05	0.997519	4.45033e-09	0.0541173	3.83575e-07	0.00605495	7.52904e-05	0.00589905	0.000372479	0.000107616	0.00536436	0.000112709	8.80614e-05	1.64846e-11	0.00117137	8.26882e-05	7.12153e-05	0.997519	4.45033e-09	0.0546417	3.81045e-07	0.00605495	7.52888e-05	0.00589905	0.000393649	0.000107616	0.00341249	0.000112709	8.80614e-05	1.41078e-11	0.000984647	4.56557e-05	7.12155e-05	0.997519	0.00183347	0.0545748	3.79217e-07	0.00605495	7.52878e-05	0.00589905	0.00039341	0.000107616	0.0013018	0.000112709	8.80614e-05	1.41065e-11	3.98939e-05	3.67673e-05	7.12155e-05	0.997519	5.73366e-05	0.0545853	3.77989e-07	0.00605495	7.52878e-05	0.00589905	0.000109729	0.000107616	0.000137696	0.000112709	8.80614e-05	1.41065e-11	0.000105345	3.91004e-05	7.12155e-05	0.997519	5.53194e-05	0.0545838	3.77192e-07	0.00605495	7.52878e-05	0.00589905	8.49608e-05	0.000107616	0.00015326	0.000112709	8.80614e-05	1.41065e-11	0.000109014	3.91298e-05	7.12155e-05	0.866212	5.53159e-05	0.054584	3.76684e-07	0.00605495	7.52878e-05	0.00589905	8.49384e-05	0.000107616	0.000132529	0.000112709	8.80614e-05	1.41065e-11	0.000109456	3.84115e-05	7.12155e-05	0.866211	5.53158e-05	0.054584	3.76363e-07	0.00605495	7.52878e-05	0.00589905	8.49384e-05	0.000107616	9.6284e-05	0.000112709	8.80614e-05	1.41065e-11	0.000109679	3.83245e-05	7.12155e-05	0.866211	0.175829	0.054584	3.76161e-07	0.00605495	7.52878e-05	0.00589905	8.49384e-05	0.000107616	9.32151e-05	0.000112709	8.80614e-05	1.41065e-11	0.000109692	3.83763e-05	7.12155e-05	0.866211	0.00033451	0.054584	3.76034e-07	0.00605495	7.52878e-05	0.00589905	8.49384e-05	0.000107616	9.36699e-05	0.000112709	8.80614e-05	1.41065e-11	0.000109702	3.83645e-05	7.12155e-05	0.866211	0.000334465	0.054584	3.75955e-07	0.00605495	7.52878e-05	0	0	0	0	0	0	0	0	0	0	0	0	0	0	0	0	9.51579e-05	9.51579e-05	9.51579e-05	9.51579e-05	9.51579e-05	9.51579e-05	9.51579e-05	9.51579e-05	9.51579e-05	9.51579e-05	9.51579e-05	9.51579e-05	9.51579e-05	9.51579e-05	9.51579e-05	9.51579e-05	8.4134e-05	8.4134e-05	8.4134e-05	8.4134e-05	8.4134e-05	8.4134e-05	8.4134e-05	8.4134e-05	8.4134e-05	8.4134e-05	8.4134e-05	8.4134e-05	8.4134e-05	8.4134e-05	8.4134e-05	8.4134e-05	8.41326e-05	8.41326e-05	8.41326e-05	8.41326e-05	8.41326e-05	8.41326e-05	8.41326e-05	8.41326e-05	8.41326e-05	8.41326e-05	8.41326e-05	8.41326e-05	8.41326e-05	8.41326e-05	8.41326e-05	8.41326e-05	2.54156e-05	2.54156e-05	2.54156e-05	2.54156e-05	2.54156e-05	2.54156e-05	2.54156e-05	2.54156e-05	2.54156e-05	2.54156e-05	2.54156e-05	2.54156e-05	2.54156e-05	2.54156e-05	2.54156e-05	2.54156e-05	2.54022e-05	2.54022e-05	2.54022e-05	2.54022e-05	2.54022e-05	2.54022e-05	2.54022e-05	2.54022e-05	2.54022e-05	2.54022e-05	2.54022e-05	2.54022e-05	2.54022e-05	2.54022e-05	2.54022e-05	2.54022e-05	2.54022e-05	2.54022e-05	2.54022e-05	2.54022e-05	2.54022e-05	2.54022e-05	2.54022e-05	2.54022e-05	2.54022e-05	2.54022e-05	2.54022e-05	2.54022e-05	2.54022e-05	2.54022e-05	2.54022e-05	2.54022e-05	2.54022e-05	2.54022e-05	2.54022e-05	2.54022e-05	2.54022e-05	2.54022e-05	2.54022e-05	2.54022e-05	2.54022e-05	2.54022e-05	2.54022e-05	2.54022e-05	2.54022e-05	2.54022e-05	2.54022e-05	2.54022e-05	2.54022e-05	2.54022e-05	2.54022e-05	2.54022e-05	2.54022e-05	2.54022e-05	2.54022e-05	2.54022e-05	2.54022e-05	2.54022e-05	2.54022e-05	2.54022e-05	2.54022e-05	2.54022e-05	2.54022e-05	2.54022e-05	2.54022e-05	2.54022e-05	2.54022e-05	2.54022e-05	2.54022e-05	2.54022e-05	2.54022e-05	2.54022e-05	2.54022e-05	2.54022e-05	2.54022e-05	2.54022e-05	2.54022e-05	2.54022e-05	2.54022e-05	2.54022e-05	4.75485e-05	4.75485e-05	4.66917e-05	4.66917e-05	4.6239e-05	4.6239e-05	0.00023873	0.00023873	4.75485e-05	4.75485e-05	0.905005	0.905005	0.00410299	0.00410299	5.74414e-05	5.74414e-05	2.94212e-08	2.94212e-08	9.13445e-08	9.13445e-08	9.17315e-09	9.17315e-09	1.03499e-05	1.03499e-05	2.33194e-07	2.33194e-07	0.998885	0.998885	0.801329	0.801329	0.004927	0.004927	3.86254e-07	3.86254e-07	8.77309e-08	8.77309e-08	7.4009e-09	7.4009e-09	1.22709e-05	1.22709e-05	2.77676e-06	2.77676e-06	0.998836	0.998836	0.89252	0.89252	0.00554778	0.00554778	4.83993e-08	4.83993e-08	1.25088e-08	1.25088e-08	7.4348e-09	7.4348e-09	1.22435e-05	1.22435e-05	3.56823e-06	3.56823e-06	0.998837	0.998837	0.89247	0.89247	0.0055477	0.0055477	1.30294e-08	1.30294e-08	4.608e-08	4.608e-08	7.43392e-09	7.43392e-09	1.22431e-05	1.22431e-05	3.83857e-06	3.83857e-06	0.998837	0.998837	0.89247	0.89247	0.0055477	0.0055477	8.90608e-09	8.90608e-09	1.2102e-08	1.2102e-08	7.43393e-09	7.43393e-09	1.22431e-05	1.22431e-05	3.9492e-06	3.9492e-06	0.998837	0.998837	0.89247	0.89247	0.0055477	0.0055477	8.39935e-09	8.39935e-09	3.85315e-08	3.85315e-08	7.43393e-09	7.43393e-09	1.22431e-05	1.22431e-05	3.99573e-06	3.99573e-06	0.998837	0.998837	0.89247	0.89247	0.0055477	0.0055477	8.33999e-09	8.33999e-09	1.08359e-08	1.08359e-08	7.43393e-09	7.43393e-09	1.22431e-05	1.22431e-05	4.01551e-06	4.01551e-06	0.998837	0.998837	0.89247	0.89247	0.0055477	0.0055477	8.33311e-09	8.33311e-09	2.73202e-08	2.73202e-08	1.75623e-08	1.75623e-08	1.22431e-05	1.22431e-05	4.02397e-06	4.02397e-06	0.998837	0.998837	0.89247	0.89247	0.0055477	0.0055477	1.78571e-08	1.78571e-08	1.31007e-08	1.31007e-08	2.76928e-08	2.76928e-08	3.15607e-06	3.15607e-06	9.51491e-06	9.51491e-06	0.263461	0.263461	0.286714	0.286714	0.0055477	0.0055477	1.00541e-07	1.96604e-08	1.93104e-08	1.87786e-08	2.88255e-06	2.93544e-06	0.122792	6.9867e-07	6.29082e-06	7.81498e-06	5.59353e-06	9.64987e-05	0.99869	0.00457664	2.22514e-05	2.56826e-07	3.30757e-06	5.37065e-07	3.21814e-08	3.5154e-07	3.56905e-05	0.0708348	0.867504	1.7297e-06	0.000127011	0.0126232	9.68694e-08	2.11581e-06	0.972862	0.0055588	0.0190833	1.19277e-07	0.000340999	3.93228e-05	5.31632e-08	4.01557e-08	0.000148765	0.00342522	0.998871	1.73936e-05	3.46424e-07	0.0130477	4.79998e-09	1.87617e-06	0.976508	0.00556639	0.000103059	1.20491e-07	0.000539208	0.00010985	2.01371e-07	2.47232e-05	0.000112633	0.000191378	0.999614	2.1284e-06	1.76305e-08	0.0130164	5.06545e-09	1.89346e-06	0.97657	0.00556644	0.000523288	1.20637e-07	0.000470586	0.000106927	1.24222e-05	0.000104869	6.9565e-05	0.000107157	0.999179	5.44426e-06	2.76509e-08	0.0171598	9.47323e-16	7.99745e-11	0.263944	4.81537e-05	8.69237e-05	1.20655e-07	0.000345363	7.25001e-05	0.00105736	0.00765394	7.66731e-05	1.30355e-05	0.999765	7.5357e-07	3.0723e-07	0.18816	4.64219e-14	1.21512e-09	0.128817	3.45215e-05	0.00114736	1.20657e-07	0.000325527	6.39897e-05	7.2403e-06	0.00870371	4.3642e-05	6.88118e-06	0.999199	3.66574e-07	1.52193e-08	0.190726	4.64165e-14	3.75932e-09	0.0055419	3.12228e-05	0.00108824	2.77736e-07	0.00032394	6.59661e-05	4.78194e-06	0.00872087	3.77637e-05	5.97881e-06	0.999603	2.43886e-08	3.9568e-07	0.190726	4.64165e-14	3.79127e-09	0.00767183	2.64153e-05	0.00108204	5.874e-07	0.000323981	6.96793e-05	4.77995e-06	0.00884958	3.57845e-05	6.85089e-06	0.999569	3.78833e-07	1.53059e-08	0.190726	4.64165e-14	1.68526e-11	0.0313955	2.02428e-05	0.00108207	4.55111e-07	0.000323982	7.57251e-05	4.77995e-06	0.000483234	3.69085e-05	7.66524e-06	0.361991	4.82674e-07	3.94623e-07	0.169171	1.04767e-11	1.54677e-08	3.93251e-07	9.98431e-07	0.00108207	2.91237e-07	0.000344949	7.94941e-05	4.26128e-06	5.96715e-07	8.60903e-05	0.000278255	0.0556412	4.39629e-07	1.39464e-08	0.080522	2.42312e-08	4.87322e-06	8.26956e-06	1.02486e-07	0.00212899	3.74605e-07	0.000338728	6.46448e-05	1.33512e-05	0.00157604	8.51473e-05	9.46549e-05	0.00166139	6.56182e-06	0.000417301	0.0605196	2.42258e-08	4.8797e-06	8.27638e-06	9.35515e-08	0.00214294	3.81173e-07	0.000338569	3.51631e-05	8.37859e-05	9.69065e-06	8.50262e-05	9.2549e-05	5.78575e-05	6.26851e-08	0.000407351	0.0163286	2.42258e-08	4.8797e-06	3.67375e-08	9.28293e-08	0.00213745	9.60481e-07	0.00033856	1.11203e-05	8.37022e-05	7.64631e-05	8.50196e-05	9.25659e-05	0.00012808	1.70478e-10	0.000409123	0.000194051	2.42258e-08	4.8797e-06	3.75349e-08	9.27692e-08	0.00213731	7.63697e-06	0.00033856	5.68042e-07	8.3695e-05	3.99021e-05	8.50196e-05	9.25639e-05	0.000569375	2.37593e-09	9.87263e-05	7.03043e-05	0.000573599	7.33059e-05	3.84292e-08	9.27642e-08	0.00213731	0.000144928	0.00033856	2.23138e-08	8.36949e-05	1.42575e-08	8.28739e-05	9.03994e-05	1.30568e-07	2.90889e-10	9.30079e-05	1.12438e-05	3.81981e-05	7.33087e-05	5.92015e-06	3.3389e-07	0.00213731	0.000133369	0.00033856	1.74291e-08	8.46869e-05	1.58653e-08	7.95035e-05	9.19936e-05	1.22284e-07	5.65823e-09	8.90756e-05	6.57883e-05	3.82011e-05	7.33087e-05	6.27878e-06	3.71254e-07	0.00213731	0.00013345	0.00033856	1.7029e-08	8.60376e-05	1.53189e-08	7.9159e-05	9.26127e-05	1.22037e-07	2.27227e-07	6.47808e-06	7.0851e-05	3.82011e-05	6.99959e-08	6.26636e-06	5.20493e-07	0.00213731	0.000133466	0.00033856	2.57351e-08	8.60413e-05	1.5464e-08	7.91599e-05	9.26298e-05	1.22028e-07	9.71142e-05	8.71044e-05	7.10231e-05	3.82011e-05	6.8637e-08	9.41419e-05	6.37481e-07	0.00213731	8.11941e-05	0.00033856	4.51146e-07	8.60426e-05	1.54232e-08	7.9159e-05	9.26302e-05	1.22027e-07	0.000255821	7.06695e-06	7.10243e-05	0.0230901	6.86206e-08	8.48548e-05	7.15496e-07	0.00213731	7.86658e-05	0.00033856	0.000259648	8.60426e-05	1.61825e-08	7.9159e-05	9.26302e-05	1.22027e-07	0.000240503	0.0365367	6.41698e-05	0.000153538	6.86205e-08	9.0339e-05	7.65552e-07	0.00213731	7.86784e-05	0.00033856	9.28684e-05	8.60426e-05	1.31548e-06	7.9159e-05	9.26302e-05	3.80342e-10	0.000166339	7.96621e-05	6.76009e-05	0.000153538	6.86205e-08	8.95719e-05	7.97241e-07	0.00213731	7.86787e-05	0.00033856	9.22076e-05	8.60426e-05	1.20092e-07	7.9159e-05	9.26302e-05	4.07842e-10	0.000186026	6.16739e-05	6.76046e-05	0.000153538	7.18683e-05	8.96777e-05	8.17172e-07	0.00213731	7.86788e-05	0.00033856	9.24225e-05	8.60426e-05	3.20434e-05	7.9159e-05	9.26302e-05	4.07848e-10	6.4159e-05	9.79101e-05	6.76046e-05	0.000153538	0.00229708	8.96617e-05	8.29667e-07	0.00213731	7.86788e-05	0.00033856	7.44145e-05	8.60426e-05	8.91576e-05	7.9159e-05	9.26302e-05	4.07848e-10	2.64419e-05	9.83614e-05	6.76046e-05	0.000153538	0.00235729	8.96639e-05	8.37485e-07	0.00213731	7.86788e-05	0.00033856	8.33228e-05	8.60426e-05	8.2515e-05	7.9159e-05	9.26302e-05	4.07848e-10	2.67223e-05	9.31462e-05	6.76046e-05	6.17362e-06	0.00235724	8.96636e-05	8.42369e-07	0.00213731	7.86788e-05	0.00033856	8.33289e-05	8.60426e-05	8.09678e-05	7.9159e-05	9.26302e-05	4.07848e-10	2.68986e-05	9.42367e-05	6.76046e-05	6.17364e-06	0.00235724	8.96636e-05	8.4542e-07	0.00213731	7.86788e-05	0.00033856	8.33289e-05	8.60426e-05	8.0408e-05	7.9159e-05	9.26302e-05	4.07848e-10	2.69196e-05	9.50621e-05	6.76046e-05	6.17364e-06	0.998976	8.96636e-05	8.47324e-07	0.00213731	7.86788e-05	0.00033856	8.33289e-05	8.60426e-05	8.03069e-05	7.9159e-05	9.26302e-05	4.07848e-10	2.69309e-05	9.49232e-05	6.76046e-05	6.17364e-06	0.968013	8.96636e-05	8.48511e-07	0.00213731	7.86788e-05	0.00033856	8.33289e-05	8.60426e-05	8.41415e-05	7.9159e-05	9.26302e-05	4.07848e-10	2.69322e-05	9.48547e-05	6.76046e-05	6.17364e-06	0.968011	8.96636e-05	8.49251e-07	0.00213731	7.86788e-05	0	0	0	0	0	0	0	0	0	0	0	0	0	0	0	0	9.51579e-05	9.51579e-05	9.51579e-05	9.51579e-05	9.51579e-05	9.51579e-05	9.51579e-05	9.51579e-05	9.51579e-05	9.51579e-05	9.51579e-05	9.51579e-05	9.51579e-05	9.51579e-05	9.51579e-05	9.51579e-05	0.00010065	0.00010065	0.00010065	0.00010065	0.00010065	0.00010065	0.00010065	0.00010065	0.00010065	0.00010065	0.00010065	0.00010065	0.00010065	0.00010065	0.00010065	0.00010065	0.000100666	0.000100666	0.000100666	0.000100666	0.000100666	0.000100666	0.000100666	0.000100666	0.000100666	0.000100666	0.000100666	0.000100666	0.000100666	0.000100666	0.000100666	0.000100666	8.21732e-05	8.21732e-05	8.21732e-05	8.21732e-05	8.21732e-05	8.21732e-05	8.21732e-05	8.21732e-05	8.21732e-05	8.21732e-05	8.21732e-05	8.21732e-05	8.21732e-05	8.21732e-05	8.21732e-05	8.21732e-05	8.21544e-05	8.21544e-05	8.21544e-05	8.21544e-05	8.21544e-05	8.21544e-05	8.21544e-05	8.21544e-05	8.21544e-05	8.21544e-05	8.21544e-05	8.21544e-05	8.21544e-05	8.21544e-05	8.21544e-05	8.21544e-05	8.21544e-05	8.21544e-05	8.21544e-05	8.21544e-05	8.21544e-05	8.21544e-05	8.21544e-05	8.21544e-05	8.21544e-05	8.21544e-05	8.21544e-05	8.21544e-05	8.21544e-05	8.21544e-05	8.21544e-05	8.21544e-05	8.21544e-05	8.21544e-05	8.21544e-05	8.21544e-05	8.21544e-05	8.21544e-05	8.21544e-05	8.21544e-05	8.21544e-05	8.21544e-05	8.21544e-05	8.21544e-05	8.21544e-05	8.21544e-05	8.21544e-05	8.21544e-05	8.21544e-05	8.21544e-05	8.21544e-05	8.21544e-05	8.21544e-05	8.21544e-05	8.21544e-05	8.21544e-05	8.21544e-05	8.21544e-05	8.21544e-05	8.21544e-05	8.21544e-05	8.21544e-05	8.21544e-05	8.21544e-05	8.21544e-05	8.21544e-05	8.21544e-05	8.21544e-05	8.21544e-05	8.21544e-05	8.21544e-05	8.21544e-05	8.21544e-05	8.21544e-05	8.21544e-05	8.21544e-05	8.21544e-05	8.21544e-05	8.21544e-05	8.21544e-05	9.10836e-05	9.10836e-05	9.09846e-05	9.09846e-05	9.09324e-05	9.09324e-05	0.000120326	0.000120326	9.13607e-05	9.13607e-05	0.0283492	0.0283492	0.000751282	0.000751282	0.000100643	0.000100643	0.000497089	0.000497089	1.15609e-06	1.15609e-06	3.34021e-06	3.34021e-06	3.54662e-05	3.54662e-05	9.73219e-07	9.73219e-07	0.871638	0.871638	0.139806	0.139806	0.000243633	0.000243633	0.0107541	0.0107541	0.000414565	0.000414565	2.7604e-06	2.7604e-06	3.29448e-05	3.29448e-05	2.37986e-07	2.37986e-07	0.870792	0.870792	0.375964	0.375964	0.000204317	0.000204317	0.00175958	0.00175958	7.73361e-06	7.73361e-06	2.77178e-06	2.77178e-06	3.28783e-05	3.28783e-05	2.92299e-07	2.92299e-07	0.870752	0.870752	0.376065	0.376065	0.000204311	0.000204311	0.000539954	0.000539954	0.000465406	0.000465406	2.77149e-06	2.77149e-06	3.28774e-05	3.28774e-05	3.12163e-07	3.12163e-07	0.870751	0.870751	0.376065	0.376065	0.000204311	0.000204311	0.000383261	0.000383261	1.15144e-05	1.15144e-05	2.77149e-06	2.77149e-06	3.28774e-05	3.28774e-05	3.20256e-07	3.20256e-07	0.870751	0.870751	0.376065	0.376065	0.000204311	0.000204311	0.000363587	0.000363587	0.000321686	0.000321686	2.77149e-06	2.77149e-06	3.28774e-05	3.28774e-05	3.23652e-07	3.23652e-07	0.870751	0.870751	0.376065	0.376065	0.000204311	0.000204311	0.000361276	0.000361276	1.27161e-05	1.27161e-05	2.77149e-06	2.77149e-06	3.28774e-05	3.28774e-05	3.25095e-07	3.25095e-07	0.870751	0.870751	0.376065	0.376065	0.000204311	0.000204311	0.000361008	0.000361008	0.000231999	0.000231999	3.20784e-06	3.20784e-06	3.28774e-05	3.28774e-05	3.25712e-07	3.25712e-07	0.870751	0.870751	0.376065	0.376065	0.000204311	0.000204311	0.000423166	0.000423166	1.01664e-05	1.01664e-05	4.7158e-06	4.7158e-06	2.60744e-05	2.60744e-05	3.77298e-07	3.77298e-07	0.391234	0.391234	0.182369	0.182369	0.000178622	0.000178622	0.000538253	0.000407042	0.000253915	0.000253494	0.00587522	0.00589937	0.00656061	2.06178e-05	2.9382e-07	3.252e-07	0.00100511	0.00624666	0.878183	0.0242663	1.60063e-06	1.94519e-07	9.54036e-05	0.000996016	0.000597739	0.00126663	0.000214248	0.0384709	0.229801	3.38913e-05	0.000130968	0.000247702	2.38942e-05	7.82906e-05	0.649621	0.0289045	0.000455332	5.73985e-08	0.000108047	1.34348e-05	0.00093987	6.21083e-06	0.000125507	0.0015878	0.905167	0.000150488	0.000224083	0.000238085	2.79675e-06	6.90614e-05	0.710349	0.0289391	5.57324e-05	5.85506e-08	0.000136728	0.000119121	0.00311278	0.00201787	9.40882e-05	0.000115637	0.931068	0.00014036	3.26513e-06	0.000237037	3.11603e-06	6.97043e-05	0.711456	0.0289393	0.000382081	5.86903e-08	0.000136277	9.99399e-05	0.0996106	0.00191017	8.42172e-05	9.74467e-05	0.853532	0.000183385	4.68746e-06	0.000248504	3.88768e-10	1.12694e-07	0.106683	0.00144125	9.58837e-05	5.87076e-08	0.00012144	9.24741e-05	0.00357008	0.000214858	0.000103355	1.8866e-06	0.938772	7.1236e-05	0.001186	0.0828737	1.25915e-09	2.19363e-07	0.0216239	0.000406677	0.000276207	6.27906e-08	0.000129812	6.02621e-05	4.01674e-05	0.000206433	0.00010798	4.84721e-07	0.9424	0.000230069	3.14789e-06	0.0834262	1.25909e-09	3.49756e-07	0.00108435	0.000403658	0.000298392	9.61436e-08	0.000129792	5.04909e-05	2.76397e-05	0.000206358	0.000115057	3.19549e-07	0.956651	0.000136936	0.00143389	0.0834262	1.25909e-09	3.77639e-07	0.000566625	0.000348604	0.00029877	1.29044e-07	0.000129819	4.36594e-05	2.76316e-05	0.000206537	0.000117158	3.52322e-07	0.953551	3.15408e-05	3.16471e-06	0.0834262	1.25909e-09	2.93787e-08	0.00138457	0.000274268	0.000298822	1.33104e-07	0.000129819	3.85231e-05	2.76316e-05	6.15638e-05	0.000118513	3.748e-07	0.581991	9.1604e-05	0.00142998	0.0798779	1.6312e-08	1.21767e-05	6.11404e-06	1.57496e-06	0.000298823	9.08252e-08	0.000130653	3.42337e-05	2.7329e-05	6.12205e-07	9.73565e-05	0.000247218	0.0106192	0.000171342	3.11706e-06	0.0439844	1.46052e-06	0.000576582	3.15132e-05	1.09665e-07	0.000459225	1.02744e-07	0.000127819	3.11753e-05	4.38746e-05	0.00543218	9.57348e-05	0.000100929	0.000485816	0.00180763	0.43589	0.0331275	1.4604e-06	0.000577225	3.35147e-05	8.96834e-08	0.000475148	1.04399e-07	0.00012782	3.10591e-05	9.79943e-05	7.06356e-05	9.57371e-05	0.00010118	0.000233964	0.00191786	0.440217	0.0100531	1.4604e-06	0.000577225	1.41637e-09	8.7987e-08	0.000473907	1.33215e-07	0.000127822	3.23926e-05	0.000100704	0.000111445	9.57256e-05	0.000101154	0.000809805	1.19541e-06	0.44158	0.000195724	1.4604e-06	0.000577225	1.41872e-09	8.78339e-08	0.000473857	3.2728e-05	0.000127822	3.16446e-05	0.000100734	9.00914e-05	9.57252e-05	0.000101151	0.00133255	0.000231073	0.000697745	9.17507e-05	0.000169727	0.00207453	1.38998e-09	8.78205e-08	0.000473857	0.000106833	0.000127822	9.9887e-06	0.000100734	3.29389e-06	9.54708e-05	0.000100912	1.6185e-06	7.91236e-07	9.44594e-05	4.94713e-05	4.71621e-05	0.00207487	1.49458e-08	9.46817e-07	0.000473857	0.00011232	0.000127822	7.63848e-06	0.000100805	3.6488e-06	0.000101429	9.58414e-05	1.6373e-06	0.000268281	9.47795e-05	8.85322e-05	4.71612e-05	0.00207487	1.44116e-08	7.13523e-07	0.000473857	0.00011216	0.000127822	7.35758e-06	0.000104101	3.53288e-06	0.000101342	9.59185e-05	1.63721e-06	0.000207384	4.39122e-07	9.25615e-05	4.71612e-05	5.03748e-09	1.43996e-08	1.10427e-06	0.000473857	0.000112148	0.000127822	7.66429e-06	0.000103994	3.56391e-06	0.000101349	9.59291e-05	1.63718e-06	0.000154656	0.000135205	9.25829e-05	4.71612e-05	4.94821e-09	2.21641e-06	1.44185e-06	0.000473857	9.74688e-05	0.000127822	0.00128786	0.000103991	3.55519e-06	0.000101348	9.59291e-05	1.63718e-06	0.000121142	5.08091e-07	9.25832e-05	0.00097288	4.9471e-09	2.17609e-06	1.66589e-06	0.000473857	9.60104e-05	0.000127822	0.000218486	0.000103991	3.57446e-06	0.000101348	9.59291e-05	1.63718e-06	0.000111724	0.0601419	8.99919e-05	9.03149e-05	4.94709e-09	2.29939e-06	1.80827e-06	0.000473857	9.57681e-05	0.000127822	9.06229e-05	0.000103991	0.00474944	0.000101348	9.59291e-05	3.16893e-07	0.000104675	8.49575e-05	9.09249e-05	9.03149e-05	4.94709e-09	2.28347e-06	1.89781e-06	0.000473857	9.57689e-05	0.000127822	9.28296e-05	0.000103991	0.000160396	0.000101348	9.59291e-05	3.13761e-07	0.00012282	6.30749e-05	9.09222e-05	9.03149e-05	4.72318e-12	2.28569e-06	1.95389e-06	0.000473857	9.57686e-05	0.000127822	9.32142e-05	0.000103991	6.35161e-05	0.000101348	9.59291e-05	3.13767e-07	0.000100869	0.000102296	9.09222e-05	9.03149e-05	3.00724e-09	2.28535e-06	1.98896e-06	0.000473857	9.57686e-05	0.000127822	9.12422e-05	0.000103991	9.22089e-05	0.000101348	9.59291e-05	3.13767e-07	0.000143874	9.36008e-05	9.09222e-05	9.03149e-05	3.06494e-09	2.2854e-06	2.01087e-06	0.000473857	9.57686e-05	0.000127822	0.000100586	0.000103991	9.89974e-05	0.000101348	9.59291e-05	3.13767e-07	0.000141979	8.78374e-05	9.09222e-05	1.98771e-05	3.06476e-09	2.28539e-06	2.02454e-06	0.000473857	9.57686e-05	0.000127822	0.000100595	0.000103991	9.7929e-05	0.000101348	9.59291e-05	3.13767e-07	0.000141929	8.94116e-05	9.09222e-05	1.98771e-05	3.06476e-09	2.28539e-06	2.03307e-06	0.000473857	9.57686e-05	0.000127822	0.000100595	0.000103991	9.97587e-05	0.000101348	9.59291e-05	3.13767e-07	0.000141902	9.00405e-05	9.09222e-05	1.98771e-05	3.21004e-06	2.28539e-06	2.03839e-06	0.000473857	9.57686e-05	0.000127822	0.000100595	0.000103991	9.942e-05	0.000101348	9.59291e-05	3.13767e-07	0.000141894	8.97735e-05	9.09222e-05	1.98771e-05	0.000104738	2.28539e-06	2.04171e-06	0.000473857	9.57686e-05	0.000127822	0.000100595	0.000103991	0.000100709	0.000101348	9.59291e-05	3.13767e-07	0.000141893	8.97151e-05	9.09222e-05	1.98771e-05	0.000104724	2.28539e-06	2.04378e-06	0.000473857	9.57686e-05	0	0	0	0	0	0	0	0	0	0	0	0	0	0	0	0	9.51579e-05	9.51579e-05	9.51579e-05	9.51579e-05	9.51579e-05	9.51579e-05	9.51579e-05	9.51579e-05	9.51579e-05	9.51579e-05	9.51579e-05	9.51579e-05	9.51579e-05	9.51579e-05	9.51579e-05	9.51579e-05	0.000145661	0.000145661	0.000145661	0.000145661	0.000145661	0.000145661	0.000145661	0.000145661	0.000145661	0.000145661	0.000145661	0.000145661	0.000145661	0.000145661	0.000145661	0.000145661	0.00014566	0.00014566	0.00014566	0.00014566	0.00014566	0.00014566	0.00014566	0.00014566	0.00014566	0.00014566	0.00014566	0.00014566	0.00014566	0.00014566	0.00014566	0.00014566	0.000142718	0.000142718	0.000142718	0.000142718	0.000142718	0.000142718	0.000142718	0.000142718	0.000142718	0.000142718	0.000142718	0.000142718	0.000142718	0.000142718	0.000142718	0.000142718	0.000142767	0.000142767	0.000142767	0.000142767	0.000142767	0.000142767	0.000142767	0.000142767	0.000142767	0.000142767	0.000142767	0.000142767	0.000142767	0.000142767	0.000142767	0.000142767	0.000142767	0.000142767	0.000142767	0.000142767	0.000142767	0.000142767	0.000142767	0.000142767	0.000142767	0.000142767	0.000142767	0.000142767	0.000142767	0.000142767	0.000142767	0.000142767	0.000142767	0.000142767	0.000142767	0.000142767	0.000142767	0.000142767	0.000142767	0.000142767	0.000142767	0.000142767	0.000142767	0.000142767	0.000142767	0.000142767	0.000142767	0.000142767	0.000142767	0.000142767	0.000142767	0.000142767	0.000142767	0.000142767	0.000142767	0.000142767	0.000142767	0.000142767	0.000142767	0.000142767	0.000142767	0.000142767	0.000142767	0.000142767	0.000142767	0.000142767	0.000142767	0.000142767	0.000142767	0.000142767	0.000142767	0.000142767	0.000142767	0.000142767	0.000142767	0.000142767	0.000142767	0.000142767	0.000142767	0.000142767	0.00014424	0.00014424	0.000144235	0.000144235	0.000144232	0.000144232	0.000148384	0.000148384	0.000144299	0.000144299	0.000744704	0.000744704	0.000262394	0.000262394	0.000148384	0.000148384	0.000250779	0.000250779	0.0158368	0.0158368	0.0149728	0.0149728	0.00275058	0.00275058	0.0190018	0.0190018	0.94875	0.94875	0.448023	0.448023	0.950961	0.950961	0.0475957	0.0475957	9.41159e-05	9.41159e-05	0.0122312	0.0122312	0.00289346	0.00289346	0.03522	0.03522	0.951187	0.951187	0.188072	0.188072	0.979105	0.979105	0.00646749	0.00646749	0.00441906	0.00441906	0.0122845	0.0122845	0.00288724	0.00288724	0.0439334	0.0439334	0.951193	0.951193	0.188058	0.188058	0.979106	0.979106	0.00183622	0.00183622	0.000154649	0.000154649	0.0122831	0.0122831	0.00288716	0.00288716	0.0469837	0.0469837	0.951194	0.951194	0.188058	0.188058	0.979106	0.979106	0.00127355	0.00127355	0.00371367	0.00371367	0.0122831	0.0122831	0.00288716	0.00288716	0.0482242	0.0482242	0.951194	0.951194	0.188058	0.188058	0.979106	0.979106	0.00120379	0.00120379	0.000220729	0.000220729	0.0122831	0.0122831	0.00288716	0.00288716	0.0487446	0.0487446	0.951194	0.951194	0.188058	0.188058	0.979106	0.979106	0.0011956	0.0011956	0.00384234	0.00384234	0.0122831	0.0122831	0.00288716	0.00288716	0.0489657	0.0489657	0.951194	0.951194	0.188058	0.188058	0.979106	0.979106	0.00119465	0.00119465	0.000355797	0.000355797	0.0124635	0.0124635	0.00288716	0.00288716	0.0490601	0.0490601	0.951194	0.951194	0.188058	0.188058	0.979106	0.979106	0.00121597	0.00121597	0.00979823	0.00979823	0.00921406	0.00921406	0.00282009	0.00282009	0.0497941	0.0497941	0.927938	0.927938	0.16175	0.16175	0.978349	0.978349	0.000780786	0.000758963	0.00151671	0.00151662	0.000204677	0.000204768	0.0125975	0.00246354	0.0298474	0.0306805	0.828241	0.895047	0.325816	0.0877882	0.795265	0.68111	0.00198694	3.94996e-05	0.00171577	5.46612e-05	0.000103047	0.360771	0.420757	0.0012646	0.00863741	0.974233	0.149122	0.000161943	0.955766	0.0980796	0.999483	0.480489	0.000175403	0.00075355	0.00278053	0.0240692	0.000148615	0.00177926	0.801659	0.00050336	0.00163999	0.979273	0.00211714	0.000143684	0.942756	0.0981973	0.0165823	0.475632	0.000104923	0.000110782	0.00995401	0.923112	0.000165352	0.000119888	0.57231	0.000137873	0.0120443	0.979362	0.00189755	0.000146309	0.942476	0.0981979	0.0076588	0.475046	0.000111031	0.000118094	0.308954	0.951862	0.000176301	0.000119304	0.657163	0.000368493	0.00921663	0.979459	0.000110009	1.75854e-05	0.858411	0.038735	0.00213607	0.474974	9.83838e-05	0.000114921	0.338988	0.978833	0.000141388	0.00452785	0.434133	0.000338729	3.62677e-05	0.118912	0.000135279	6.19321e-05	0.411636	0.00975195	0.000133548	0.479501	0.000129511	0.000323636	0.00419996	0.978679	0.000139809	0.0202212	0.565829	0.000306893	0.0124533	0.117004	0.000135296	1.81924e-05	0.0190029	0.00703652	0.000165945	0.270037	0.00012907	0.000673644	0.00281849	0.978691	0.000139992	0.0379166	0.394593	0.00117074	5.12596e-05	0.117004	0.000135296	2.27782e-05	0.000538452	0.005933	0.000165637	0.150416	0.000129079	0.00139314	0.0028183	0.978692	0.000139773	0.0458677	0.425485	0.00114531	0.0125134	0.117004	0.000135296	1.10303e-05	0.000416532	0.00459974	0.000165662	0.391598	0.000129079	0.00318277	0.0028183	0.998849	0.000139749	0.0488779	0.305127	0.00033353	5.11723e-05	0.116126	0.000281157	0.00546101	0.000215366	0.000145788	0.000165661	0.298609	0.000129129	0.00744485	0.00281653	0.105428	0.000135071	0.00025953	0.979455	0.000412989	0.0124946	0.0699778	0.00116743	0.0304107	7.79493e-05	2.60765e-06	0.000190609	0.233208	0.000138305	0.0112731	0.000846239	0.411351	0.000137946	0.000128384	0.999269	0.0387988	0.0455172	0.0486866	0.00116769	0.0304553	0.000107159	3.30008e-06	0.000218899	0.25771	0.000138449	0.00915539	0.000142238	0.000451375	0.000138177	0.000127547	0.102912	0.00214786	0.0354041	0.0139269	0.00116769	0.0304553	1.73238e-07	3.38501e-06	0.000219234	0.27806	0.000138459	0.00603963	0.000145939	0.000131898	0.000138175	0.000127368	0.00602138	0.169114	0.0354419	0.000233849	0.00116769	0.0304553	1.26321e-07	3.39356e-06	0.000219225	0.00244553	0.000138459	0.0030341	0.000145939	0.000146506	0.000138174	0.000127366	0.000593929	0.00111377	0.000310055	0.000142219	0.00451458	0.0433236	1.26667e-07	3.39435e-06	0.000219225	9.7307e-05	0.000138459	0.0037696	0.000145939	0.013312	0.000138152	0.000127349	3.75081e-05	0.249378	0.00011136	0.000256767	0.00313578	0.0433111	2.48902e-07	1.5424e-05	0.000219225	0.00012879	0.000138459	0.00487006	0.000145942	0.0148761	0.000151653	0.000143358	3.52649e-05	0.00107396	0.000114371	0.000146789	0.00313576	0.0433111	2.24301e-07	4.8956e-05	0.000219225	0.000126808	0.000138459	0.00506872	0.000140274	0.0144108	0.00015175	0.000143815	3.52371e-05	0.00142706	0.0223925	0.000139269	0.00313576	1.17388e-05	2.24789e-07	4.62604e-05	0.000219225	0.00012685	0.000138459	0.00509352	0.000140628	0.0145346	0.000151795	0.000143827	3.52366e-05	0.000120656	0.000113419	0.000139675	0.00313576	1.15261e-05	5.59084e-06	4.47813e-05	0.000219225	0.000123883	0.000138459	4.71653e-05	0.000140636	0.0144998	0.000151796	0.000143828	3.52365e-05	0.000160699	0.0206045	0.000139673	0.00737654	1.15237e-05	8.45425e-06	4.48568e-05	0.000219225	0.000145268	0.000138459	0.000218526	0.000140636	0.0145134	0.000151796	0.000143828	3.52365e-05	0.000163185	0.100712	0.000139014	0.00375898	1.15236e-05	8.0452e-06	4.52098e-05	0.000219225	0.000146147	0.000138459	0.000137269	0.000140637	0.000156559	0.000151796	0.000143828	2.66276e-05	0.000163366	0.000120861	0.000141575	0.00375898	1.15236e-05	8.09395e-06	4.55267e-05	0.000219225	0.000146168	0.000138459	0.000127609	0.000140637	0.000248695	0.000151796	0.000143828	2.81808e-05	0.000143584	0.000279205	0.000141582	0.00375898	2.79201e-11	8.08571e-06	4.57574e-05	0.000219225	0.000146169	0.000138459	0.000127129	0.000140637	0.000302912	0.000151796	0.000143828	2.81833e-05	0.000139552	0.000335117	0.000141582	0.00375898	1.71571e-09	8.08678e-06	4.59131e-05	0.000219225	0.000146169	0.000138459	0.000126907	0.000140637	0.000104957	0.000151796	0.000143828	2.81833e-05	0.000122469	0.000299312	0.000141582	0.00375898	1.78004e-09	8.08661e-06	4.60145e-05	0.000219225	0.000146169	0.000138459	0.000145776	0.000140637	0.000113701	0.000151796	0.000143828	2.81833e-05	0.000129888	0.000300358	0.000141582	0.00244883	1.78015e-09	8.08665e-06	4.60794e-05	0.000219225	0.000146169	0.000138459	0.000145802	0.000140637	0.000112876	0.000151796	0.000143828	2.81833e-05	0.00013182	0.000306936	0.000141582	0.00244883	1.78016e-09	8.08663e-06	4.61205e-05	0.000219225	0.000146169	0.000138459	0.000145802	0.000140637	0.000141808	0.000151796	0.000143828	2.81833e-05	0.000132201	0.000307114	0.000141582	0.00244883	1.69958e-12	8.08663e-06	4.61464e-05	0.000219225	0.000146169	0.000138459	0.000145802	0.000140637	0.000143117	0.000151796	0.000143828	2.81833e-05	0.0001323	0.00030652	0.000141582	0.00244883	1.08342e-09	8.08663e-06	4.61627e-05	0.000219225	0.000146169	0.000138459	0.000145802	0.000140637	0.000145761	0.000151796	0.000143828	2.81833e-05	0.000132319	0.000306668	0.000141582	0.00244883	1.08357e-09	8.08663e-06	4.61728e-05	0.000219225	0.000146169	0	0	0	0	0	0	0	0	0	0	0	0	0	0	0	0	9.51579e-05	9.51579e-05	9.51579e-05	9.51579e-05	9.51579e-05	9.51579e-05	9.51579e-05	9.51579e-05	9.51579e-05	9.51579e-05	9.51579e-05	9.51579e-05	9.51579e-05	9.51579e-05	9.51579e-05	9.51579e-05	0.000101823	0.000101823	0.000101823	0.000101823	0.000101823	0.000101823	0.000101823	0.000101823	0.000101823	0.000101823	0.000101823	0.000101823	0.000101823	0.000101823	0.000101823	0.000101823	0.000101817	0.000101817	0.000101817	0.000101817	0.000101817	0.000101817	0.000101817	0.000101817	0.000101817	0.000101817	0.000101817	0.000101817	0.000101817	0.000101817	0.000101817	0.000101817	9.74368e-05	9.74368e-05	9.74368e-05	9.74368e-05	9.74368e-05	9.74368e-05	9.74368e-05	9.74368e-05	9.74368e-05	9.74368e-05	9.74368e-05	9.74368e-05	9.74368e-05	9.74368e-05	9.74368e-05	9.74368e-05	9.74383e-05	9.74383e-05	9.74383e-05	9.74383e-05	9.74383e-05	9.74383e-05	9.74383e-05	9.74383e-05	9.74383e-05	9.74383e-05	9.74383e-05	9.74383e-05	9.74383e-05	9.74383e-05	9.74383e-05	9.74383e-05	9.74382e-05	9.74382e-05	9.74382e-05	9.74382e-05	9.74382e-05	9.74382e-05	9.74382e-05	9.74382e-05	9.74382e-05
[truncated: 694,316 more chars]
