# Supplementary material for: The Importance of Lateral Connections in the Parietal Cortex for Generating Motor Plans
Source: PLoS One. 2015 Aug 7;10(8):e0134669. doi: 10.1371/journal.pone.0134669 (PMC4529220; doi:10.1371/journal.pone.0134669)
Supplement: S1 Dataset — The complete dataset utilized in the data-dependent figures. (ZIP) [file pone.0134669.s001.zip › Champion_Data/Evolved_Jump_Task/TS_10/fb_A10_2to4_9T18/ppc_sc_input.txt]

0	0	0	0	0	0	0	0	0	0	0	0	0	0	0	0	-0.00277556	-0.00277556	-0.00277556	-0.00277556	-0.00277556	-0.00277556	-0.00277556	-0.00277556	-0.00277556	-0.00277556	-0.00277556	-0.00277556	-0.00277556	-0.00277556	-0.00277556	-0.00277556	-0.00279508	-0.00279508	-0.00279508	-0.00279508	-0.00279508	-0.00279508	-0.00279508	-0.00279508	-0.00279508	-0.00279508	-0.00279508	-0.00279508	-0.00279508	-0.00279508	-0.00279508	-0.00279508	-0.00279511	-0.00279511	-0.00279511	-0.00279511	-0.00279511	-0.00279511	-0.00279511	-0.00279511	-0.00279511	-0.00279511	-0.00279511	-0.00279511	-0.00279511	-0.00279511	-0.00279511	-0.00279511	-0.00276863	-0.00276863	-0.00276863	-0.00276863	-0.00276863	-0.00276863	-0.00276863	-0.00276863	-0.00276863	-0.00276863	-0.00276863	-0.00276863	-0.00276863	-0.00276863	-0.00276863	-0.00276863	-0.00276862	-0.00276862	-0.00276862	-0.00276862	-0.00276862	-0.00276862	-0.00276862	-0.00276862	-0.00276862	-0.00276862	-0.00276862	-0.00276862	-0.00276862	-0.00276862	-0.00276862	-0.00276862	-0.00276862	-0.00276862	-0.00276862	-0.00276862	-0.00276862	-0.00276862	-0.00276862	-0.00276862	-0.00276862	-0.00276862	-0.00276862	-0.00276862	-0.00276862	-0.00276862	-0.00276862	-0.00276862	-0.00276862	-0.00276862	-0.00276862	-0.00276862	-0.00276862	-0.00276862	-0.00276862	-0.00276862	-0.00276862	-0.00276862	-0.00276862	-0.00276862	-0.00276862	-0.00276862	-0.00276862	-0.00276862	-0.00276862	-0.00276862	-0.00276862	-0.00276862	-0.00276862	-0.00276862	-0.00276862	-0.00276862	-0.00276862	-0.00276862	-0.00276862	-0.00276862	-0.00276862	-0.00276862	-0.00276862	-0.00276862	-0.00276862	-0.00276862	-0.00276862	-0.00276862	-0.00276862	-0.00276862	-0.00276862	-0.00276862	-0.00276862	-0.00276862	-0.00276862	-0.00276862	-0.00276862	-0.00276862	-0.00276862	-0.00276862	-0.217711	-0.217711	0.172045	0.172045	-0.116035	-0.116035	0.752748	0.752748	0.244254	0.244254	-0.0191916	-0.0191916	-0.646624	-0.646624	-0.206834	-0.206834	-0.319807	-0.319807	-0.568477	-0.568477	-0.0939617	-0.0939617	0.775418	0.775418	0.579036	0.579036	-0.0100163	-0.0100163	-0.785451	-0.785451	-0.195605	-0.195605	-0.108583	-0.108583	-0.194691	-0.194691	-0.0944408	-0.0944408	0.775654	0.775654	0.556124	0.556124	-0.00992006	-0.00992006	-0.785454	-0.785454	-0.195602	-0.195602	0.0291964	0.0291964	-0.394223	-0.394223	-0.0944284	-0.0944284	0.775657	0.775657	0.548469	0.548469	-0.00991767	-0.00991767	-0.785453	-0.785453	-0.195602	-0.195602	0.0691538	0.0691538	-0.166355	-0.166355	-0.0944287	-0.0944287	0.775657	0.775657	0.545488	0.545488	-0.00991761	-0.00991761	-0.785453	-0.785453	-0.195602	-0.195602	0.0752929	0.0752929	-0.360032	-0.360032	-0.0944287	-0.0944287	0.775657	0.775657	0.54426	0.54426	-0.00991761	-0.00991761	-0.785453	-0.785453	-0.195602	-0.195602	0.0760356	0.0760356	-0.137276	-0.137276	-0.0944287	-0.0944287	0.775657	0.775657	0.543741	0.543741	-0.00991761	-0.00991761	-0.785453	-0.785453	-0.195602	-0.195602	0.0761221	0.0761221	-0.280664	-0.280664	-0.0944287	-0.0944287	0.775657	0.775657	0.543521	0.543521	-0.00991761	-0.00991761	-0.785453	-0.785453	-0.195602	-0.195602	0.0761321	0.0761321	0.0614353	0.0614353	-0.127554	-0.127554	0.775657	0.775657	0.543426	0.543426	-0.00991761	-0.00991761	-0.785453	-0.785453	-0.195602	-0.195602	0.0230199	0.0230199	0.117467	0.117467	-0.854336	-0.854336	0.749399	0.749399	0.57809	0.57809	0.0659892	0.0659892	-0.765005	-0.765005	1.19876	1.19876	0.526977	-0.613716	0.0386255	-0.62578	-0.148286	-0.462935	0.306101	0.530719	-0.152947	-0.198586	0.518601	0.0105076	0.0169325	-0.785129	0.564024	1.36193	0.13155	0.195273	-0.0141757	-0.167138	-0.00606347	-0.316068	-0.366843	-0.00350508	-0.520762	-0.19619	0.787043	0.015636	-0.00779026	-0.785273	0.882272	1.35997	0.00110918	-0.027114	-0.153937	-0.841035	0.0484393	-0.0120733	-0.627481	-0.108612	-0.0960162	-0.195709	0.77641	0.0150767	-0.00832618	-0.785274	0.636858	1.35973	0.00100064	0.00852553	-0.567285	-0.772178	0.0576479	0.000343417	-0.663273	-0.151673	-0.127323	-0.195701	0.776406	0.0149313	-0.00833336	-0.785274	0.641852	1.3597	0.00137091	0.00942697	0.209563	-0.203569	-0.00485926	0.387013	-0.767796	0.187557	-0.680405	-0.781366	0.776349	0.299337	0.245368	-0.582731	0.011312	1.3597	-0.00513124	0.0310194	0.732749	-0.196214	-0.0258978	0.519625	-0.689303	-0.161631	-0.0951864	-0.785498	0.776377	0.0144172	0.561877	-0.579538	-0.00388085	1.15683	-0.00544072	0.0377527	0.776226	-0.196071	-0.0368309	0.558609	-0.823915	0.0937098	-0.703805	-0.785498	0.776377	0.0010437	0.251935	-0.562321	-0.00457503	0.973356	-0.00546498	0.0433748	0.776293	-0.196069	-0.0405843	0.546412	-0.796486	0.426816	-0.0958001	-0.785498	0.776377	-0.00030084	-0.0142607	-0.534378	-0.00459983	1.10135	-0.00546471	0.0455379	0.776293	0.509053	-0.0420158	0.539711	-0.80529	0.120685	-0.703497	-0.785498	0.776377	-0.709767	0.25034	-0.48729	-0.0046003	1.15056	-0.00546467	0.0443207	0.776293	1.15068	0.0128074	-0.111581	-0.0991964	-0.0535856	-0.0957961	-0.703542	0.776328	-0.785343	0.0160531	-6.37851e-05	-0.0046003	1.08562	0.000520083	0.0362914	0.491381	0.134716	0.0142367	0.00175211	0.6562	-0.0418265	-1.43685	-0.680655	0.776375	-0.785475	-0.00219002	0.0194513	-0.00411513	1.09016	0.000479139	0.0081785	0.0130862	0.297381	0.0143178	0.00178905	0.820161	-0.401222	-1.43485	-0.539255	0.776375	-0.785475	-0.00240403	0.0212754	-0.00426135	1.106	0.00047579	-0.0517242	-0.00294391	-0.0145094	0.014347	0.00183451	0.56278	0.61571	-1.43582	-0.0801282	0.776375	-0.785475	-0.00429787	0.0214402	-0.00425608	0.738205	0.000475585	-0.196273	-0.00304862	-0.0414064	0.0143477	0.00184152	0.107796	0.106216	-0.330225	-0.00375162	0.776375	-0.785475	0.000548913	0.0214544	-0.0042559	0.000634433	0.000475571	-0.206895	-0.00304926	-0.102919	0.0143476	0.0018418	-0.00149279	0.685432	0.0102913	-0.0496701	0.776367	-0.78549	0.000924536	0.0214555	-0.00425589	0.000493506	0.000475571	-0.1846	-0.00304927	-0.113516	0.000809127	0.0015598	-0.000577533	0.111405	0.0129983	0.00119807	0.77637	-0.78549	0.00231892	0.0413179	-0.00425589	0.00054198	0.000475571	-0.18006	-0.00243857	-0.109803	0.00114771	0.00124615	-0.000429409	0.291094	0.528203	-0.00780345	0.77637	-0.78549	0.00281372	-0.0046396	-0.00425589	0.000572259	0.000475571	-0.179753	-0.00216553	-0.110797	0.0011507	0.00123112	-0.000420945	-0.0196499	-0.0625429	-0.00770098	0.77637	-0.783414	0.00279549	-0.0329592	-0.00425589	0.000571529	0.000475571	-0.659292	-0.00215822	-0.110518	0.00115238	0.00123099	-0.000420587	0.0240849	0.513213	-0.00770424	0.77637	-0.783388	0.0420508	-0.0484605	-0.00425589	-0.00706509	0.000475571	-0.0982024	-0.00215801	-0.110596	0.00115244	0.00123099	-0.000420569	0.0382068	-0.830091	-0.0077041	0.776378	-0.783388	0.0294321	-0.0573195	-0.00425589	-0.00712929	0.000475571	0.026593	-0.00215799	-0.843268	0.00115245	0.00123099	-0.000420569	0.0383205	0.00131379	-0.00274607	0.776378	-0.783388	0.0311838	-0.0625597	-0.00425589	-0.00712447	0.000475571	0.0225118	-0.00215799	-0.468433	0.00115245	0.00123099	-0.00290032	-0.00496018	0.0182784	-0.00273112	0.776378	-0.783388	0.0309414	-0.0657247	-0.00425589	-0.00712474	0.000475571	0.0216907	-0.00215799	0.26115	0.00115245	0.00123099	-0.00290684	-0.00506173	-0.0365156	-0.0027311	0.776378	-0.782333	0.0309775	-0.0676604	-0.00425589	-0.00712473	0.000475571	0.0215481	-0.00215799	0.0220197	0.00115245	0.00123099	-0.00290685	-0.0862891	-0.0185351	-0.0027311	0.776378	-0.78469	0.0309724	-0.0688533	-0.00425589	-0.00712473	0.000475571	-0.00271391	-0.00215799	0.0142411	0.00115245	0.00123099	-0.00290685	-0.0758518	-0.0118656	-0.0027311	0.776378	-0.784684	0.0309731	-0.0695916	-0.00425589	-0.00712473	0.000475571	-0.00273927	-0.00215799	0.0155612	0.00115245	0.00123099	-0.00290685	-0.0738272	-0.0147101	-0.0027311	0.776377	-0.784684	0.030973	-0.0700502	-0.00425589	-0.00712473	0.000475571	-0.00273928	-0.00215799	-0.00805763	0.00115245	0.00123099	-0.00290685	-0.0733417	-0.0153026	-0.0027311	0.776377	-0.784684	0.030973	-0.0703353	-0.00425589	-0.00712473	0.000475571	-0.00273928	-0.00215799	-0.00697665	0.00115245	0.00123099	-0.00290685	-0.0732297	-0.014853	-0.0027311	0.776377	-0.785501	0.030973	-0.0705127	-0.00425589	-0.00712473	0.000475571	-0.00273928	-0.00215799	-0.00276241	0.00115245	0.00123099	-0.00290685	-0.0732058	-0.0148101	-0.0027311	0.776377	-0.785487	0.030973	-0.0706232	-0.00425589	-0.00712473	0.000475571	-0.00273928	-0.00215799	-0.00275316	0.00115245	0.00123099	-0.00290685	-0.0732004	-0.0148738	-0.0027311	0.776377	-0.785487	0.030973	-0.0706922	-0.00425589	-0.00712473	0	0	0	0	0	0	0	0	0	0	0	0	0	0	0	0	0.0077628	0.0077628	0.0077628	0.0077628	0.0077628	0.0077628	0.0077628	0.0077628	0.0077628	0.0077628	0.0077628	0.0077628	0.0077628	0.0077628	0.0077628	0.0077628	0.00775048	0.00775048	0.00775048	0.00775048	0.00775048	0.00775048	0.00775048	0.00775048	0.00775048	0.00775048	0.00775048	0.00775048	0.00775048	0.00775048	0.00775048	0.00775048	0.00775046	0.00775046	0.00775046	0.00775046	0.00775046	0.00775046	0.00775046	0.00775046	0.00775046	0.00775046	0.00775046	0.00775046	0.00775046	0.00775046	0.00775046	0.00775046	0.0077698	0.0077698	0.0077698	0.0077698	0.0077698	0.0077698	0.0077698	0.0077698	0.0077698	0.0077698	0.0077698	0.0077698	0.0077698	0.0077698	0.0077698	0.0077698	0.0077698	0.0077698	0.0077698	0.0077698	0.0077698	0.0077698	0.0077698	0.0077698	0.0077698	0.0077698	0.0077698	0.0077698	0.0077698	0.0077698	0.0077698	0.0077698	0.0077698	0.0077698	0.0077698	0.0077698	0.0077698	0.0077698	0.0077698	0.0077698	0.0077698	0.0077698	0.0077698	0.0077698	0.0077698	0.0077698	0.0077698	0.0077698	0.0077698	0.0077698	0.0077698	0.0077698	0.0077698	0.0077698	0.0077698	0.0077698	0.0077698	0.0077698	0.0077698	0.0077698	0.0077698	0.0077698	0.0077698	0.0077698	0.0077698	0.0077698	0.0077698	0.0077698	0.0077698	0.0077698	0.0077698	0.0077698	0.0077698	0.0077698	0.0077698	0.0077698	0.0077698	0.0077698	0.0077698	0.0077698	0.0077698	0.0077698	0.0077698	0.0077698	0.0077698	0.0077698	0.0077698	0.0077698	0.0077698	0.0077698	0.0077698	0.0077698	0.0077698	0.0077698	0.0077698	0.0077698	-0.132932	-0.132932	-0.07177	-0.07177	-0.359197	-0.359197	0.918432	0.918432	0.0113235	0.0113235	0.618486	0.618486	-0.224436	-0.224436	0.0190848	0.0190848	0.0862188	0.0862188	-0.613333	-0.613333	-0.350587	-0.350587	0.942601	0.942601	0.339412	0.339412	0.630403	0.630403	-0.311636	-0.311636	0.0332266	0.0332266	0.167765	0.167765	-0.409103	-0.409103	-0.350777	-0.350777	0.942695	0.942695	0.33146	0.33146	0.630501	0.630501	-0.311607	-0.311607	0.0332285	0.0332285	0.222456	0.222456	-0.372524	-0.372524	-0.350772	-0.350772	0.942696	0.942696	0.328427	0.328427	0.630504	0.630504	-0.311607	-0.311607	0.0332285	0.0332285	0.23832	0.23832	-0.341991	-0.341991	-0.350772	-0.350772	0.942696	0.942696	0.327245	0.327245	0.630504	0.630504	-0.311607	-0.311607	0.0332285	0.0332285	0.240753	0.240753	-0.35423	-0.35423	-0.350772	-0.350772	0.942696	0.942696	0.326758	0.326758	0.630504	0.630504	-0.311607	-0.311607	0.0332285	0.0332285	0.241048	0.241048	-0.295867	-0.295867	-0.350772	-0.350772	0.942696	0.942696	0.326552	0.326552	0.630504	0.630504	-0.311607	-0.311607	0.0332285	0.0332285	0.241082	0.241082	-0.272559	-0.272559	-0.350772	-0.350772	0.942696	0.942696	0.326465	0.326465	0.630504	0.630504	-0.311607	-0.311607	0.0332285	0.0332285	0.241086	0.241086	-0.0609736	-0.0609736	-0.369942	-0.369942	0.942696	0.942696	0.326427	0.326427	0.630504	0.630504	-0.311607	-0.311607	0.0332285	0.0332285	0.16213	0.16213	0.252546	0.252546	-0.757212	-0.757212	0.911049	0.911049	0.341001	0.341001	0.655902	0.655902	-0.303114	-0.303114	1.19309	1.19309	0.687994	-0.623216	0.226194	-0.616582	-0.132891	0.0570347	0.734382	0.662402	-0.100935	0.0295244	0.861789	0.0315943	0.64445	-0.311517	0.966047	1.28534	0.159857	0.112826	0.205203	-0.379633	0.0141945	-0.12489	0.197607	0.0899235	-0.568907	0.0329442	0.949252	0.0254512	0.632088	-0.311574	0.999807	1.28419	0.00436477	-0.0186343	0.149747	-0.646897	0.0612594	-0.00376733	-0.124393	-0.0766888	-0.351877	0.0332581	0.943001	0.025823	0.631774	-0.311574	0.836675	1.28405	0.00592792	0.0134573	-0.01424	-0.55374	0.0709858	0.00368916	-0.224737	-0.0794336	-0.369822	0.0332632	0.942999	0.0256403	0.63177	-0.311574	0.78196	1.28404	0.00173583	0.0144629	0.718045	0.026221	0.00686217	0.226384	-0.301417	0.260878	-0.693436	-0.306694	0.942948	0.363574	0.733194	-0.227324	0.0137405	1.28403	0.00328823	0.0226729	0.925663	0.0324803	-0.0179269	0.305826	-0.188921	-0.0932452	-0.351123	-0.311667	0.942982	0.0185307	0.82223	-0.229367	0.00407501	1.04568	0.0028114	0.028357	0.94284	0.0326484	-0.0269493	0.331101	-0.346786	0.207778	-0.701448	-0.311667	0.942982	0.0114124	0.31124	-0.222669	0.0032455	0.823857	0.00279914	0.0352184	0.942899	0.0326507	-0.0303996	0.327109	-0.31566	0.518639	-0.351374	-0.311667	0.942982	0.0104518	0.0426018	-0.211577	0.0032306	1.0116	0.00279956	0.0410128	0.9429	0.880658	-0.0317734	0.324499	-0.324641	0.194731	-0.701315	-0.311667	0.942982	-0.281078	0.335695	-0.192858	0.00323023	1.03518	0.00279958	0.0434	0.9429	1.16182	0.0235265	-0.0454967	0.239823	0.0201065	-0.351373	-0.268035	0.942922	-0.311604	0.0215596	-2.52737e-05	0.00323024	0.957027	0.00973089	0.031502	0.598808	0.664662	0.0242698	0.0113712	0.998739	0.313466	-0.989484	-0.27025	0.942979	-0.311654	0.00838964	0.0117822	0.00897468	0.966401	0.00969468	-0.00970723	0.0255849	0.378706	0.0244003	0.0114743	0.989679	-0.201615	-0.989705	-0.214193	0.942979	-0.311654	0.00821816	0.0129177	0.00858529	0.984457	0.00969254	-0.0925307	0.00764919	-5.0935e-05	0.0244273	0.0114889	0.716986	0.547455	-0.990549	-0.0310055	0.942979	-0.311654	0.000864727	0.0130225	0.00858242	0.896907	0.00969242	-0.298146	0.00753936	-0.0522338	0.0244277	0.0114948	0.138687	0.256018	-0.238816	0.00694284	0.942979	-0.311654	0.00547798	0.0130316	0.00858259	0.00078167	0.00969242	-0.412272	0.0075387	-0.35415	0.0244277	0.011495	0.00936719	0.599231	0.0146644	-0.100771	0.942972	-0.311664	0.00570008	0.0130324	0.0085826	0.00916647	0.00969242	-0.402515	0.00753869	-0.357136	0.0135061	0.00874075	0.0103833	0.264205	0.0191905	0.00846405	0.942974	-0.311664	0.0028766	0.0336718	0.0085826	0.00885987	0.00969242	-0.399223	0.0104275	-0.355667	0.0138716	0.00847011	0.0105521	0.448314	0.310232	-7.29915e-05	0.942974	-0.311664	0.00347453	0.0110547	0.0085826	0.0088956	0.00969242	-0.398956	0.0107337	-0.356051	0.0138853	0.00846181	0.0105611	-0.00360798	-0.0483692	0.00013062	0.942974	-0.310833	0.00345241	-0.00305468	0.0085826	0.00889494	0.00969242	-0.654637	0.010742	-0.355943	0.0138873	0.00846173	0.0105615	0.0388408	0.302064	0.000126393	0.942974	-0.310823	0.0589183	-0.0105862	0.0085826	0.000294843	0.00969242	-0.0431893	0.0107422	-0.355973	0.0138874	0.00846173	0.0105615	0.0503304	-0.39403	0.000126591	0.942982	-0.310822	0.0466393	-0.0148209	0.0085826	9.7217e-05	0.00969242	0.0337397	0.0107422	-0.757709	0.0138874	0.00846173	0.0105615	0.0503852	-0.00436986	0.00778586	0.942982	-0.310822	0.0483901	-0.017302	0.0085826	0.000106369	0.00969242	0.0293157	0.0107422	-0.5583	0.0138874	0.00846173	0.00759541	0.0062585	0.00538095	0.00780341	0.942982	-0.310822	0.0481454	-0.0187922	0.0085826	0.000105837	0.00969242	0.0285504	0.0107422	0.318378	0.0138874	0.00846173	0.00759026	0.00586416	-0.0205442	0.00780344	0.942982	-0.310412	0.0481813	-0.0197005	0.0085826	0.00010586	0.00969242	0.0284121	0.0107422	0.0268542	0.0138874	0.00846173	0.00759025	-0.0728404	-0.00668196	0.00780344	0.942982	-0.311198	0.0481762	-0.0202591	0.0085826	0.00010586	0.00969242	0.00785308	0.0107422	0.0239448	0.0138874	0.00846173	0.00759025	-0.0595429	-0.00350271	0.00780344	0.942982	-0.311195	0.048177	-0.0206045	0.0085826	0.00010586	0.00969242	0.00783085	0.0107422	0.0248248	0.0138874	0.00846173	0.00759025	-0.0567125	-0.00529585	0.00780344	0.942982	-0.311195	0.0481769	-0.0208187	0.0085826	0.00010586	0.00969242	0.00783084	0.0107422	-0.0003644	0.0138874	0.00846173	0.00759025	-0.0560549	-0.00544096	0.00780344	0.942982	-0.311195	0.0481769	-0.0209519	0.0085826	0.00010586	0.00969242	0.00783084	0.0107422	0.000936655	0.0138874	0.00846173	0.00759025	-0.0559026	-0.00514644	0.00780344	0.942982	-0.311669	0.0481769	-0.0210348	0.0085826	0.00010586	0.00969242	0.00783084	0.0107422	0.00784321	0.0138874	0.00846173	0.00759025	-0.0558702	-0.00513967	0.00780344	0.942982	-0.311661	0.0481769	-0.0210864	0.0085826	0.00010586	0.00969242	0.00783084	0.0107422	0.00785393	0.0138874	0.00846173	0.00759025	-0.0558629	-0.00517533	0.00780344	0.942982	-0.311661	0.0481769	-0.0211185	0.0085826	0.00010586	0	0	0	0	0	0	0	0	0	0	0	0	0	0	0	0	0.039021	0.039021	0.039021	0.039021	0.039021	0.039021	0.039021	0.039021	0.039021	0.039021	0.039021	0.039021	0.039021	0.039021	0.039021	0.039021	0.0390171	0.0390171	0.0390171	0.0390171	0.0390171	0.0390171	0.0390171	0.0390171	0.0390171	0.0390171	0.0390171	0.0390171	0.0390171	0.0390171	0.0390171	0.0390171	0.039017	0.039017	0.039017	0.039017	0.039017	0.039017	0.039017	0.039017	0.039017	0.039017	0.039017	0.039017	0.039017	0.039017	0.039017	0.039017	0.0390466	0.0390466	0.0390466	0.0390466	0.0390466	0.0390466	0.0390466	0.0390466	0.0390466	0.0390466	0.0390466	0.0390466	0.0390466	0.0390466	0.0390466	0.0390466	0.0390466	0.0390466	0.0390466	0.0390466	0.0390466	0.0390466	0.0390466	0.0390466	0.0390466	0.0390466	0.0390466	0.0390466	0.0390466	0.0390466	0.0390466	0.0390466	0.0390466	0.0390466	0.0390466	0.0390466	0.0390466	0.0390466	0.0390466	0.0390466	0.0390466	0.0390466	0.0390466	0.0390466	0.0390466	0.0390466	0.0390466	0.0390466	0.0390466	0.0390466	0.0390466	0.0390466	0.0390466	0.0390466	0.0390466	0.0390466	0.0390466	0.0390466	0.0390466	0.0390466	0.0390466	0.0390466	0.0390466	0.0390466	0.0390466	0.0390466	0.0390466	0.0390466	0.0390466	0.0390466	0.0390466	0.0390466	0.0390466	0.0390466	0.0390466	0.0390466	0.0390466	0.0390466	0.0390466	0.0390466	0.0390466	0.0390466	0.0390466	0.0390466	0.0390466	0.0390466	0.0390466	0.0390466	0.0390466	0.0390466	0.0390466	0.0390466	0.0390466	0.0390466	0.0390466	0.0390466	-0.0657671	-0.0657671	0.412711	0.412711	0.315771	0.315771	0.417805	0.417805	0.459653	0.459653	1.1155	1.1155	0.825847	0.825847	1.22055	1.22055	0.482836	0.482836	-0.21357	-0.21357	0.295981	0.295981	0.42981	0.42981	0.623808	0.623808	1.12158	1.12158	0.693083	0.693083	1.30988	1.30988	0.285686	0.285686	0.188513	0.188513	0.296404	0.296404	0.429603	0.429603	0.646525	0.646525	1.12162	1.12162	0.693066	0.693066	1.30988	1.30988	0.164201	0.164201	-0.140617	-0.140617	0.296393	0.296393	0.4296	0.4296	0.653287	0.653287	1.12162	1.12162	0.693067	0.693067	1.30988	1.30988	0.128974	0.128974	0.178174	0.178174	0.296394	0.296394	0.4296	0.4296	0.655918	0.655918	1.12162	1.12162	0.693067	0.693067	1.30988	1.30988	0.12355	0.12355	-0.103543	-0.103543	0.296394	0.296394	0.4296	0.4296	0.657002	0.657002	1.12162	1.12162	0.693067	0.693067	1.30988	1.30988	0.122893	0.122893	0.185868	0.185868	0.296394	0.296394	0.4296	0.4296	0.65746	0.65746	1.12162	1.12162	0.693067	0.693067	1.30988	1.30988	0.122816	0.122816	-0.0481615	-0.0481615	0.296394	0.296394	0.4296	0.4296	0.657655	0.657655	1.12162	1.12162	0.693067	0.693067	1.30988	1.30988	0.122807	0.122807	0.300513	0.300513	0.263722	0.263722	0.4296	0.4296	0.657738	0.657738	1.12162	1.12162	0.693067	0.693067	1.30988	1.30988	0.0680613	0.0680613	0.147882	0.147882	-0.148944	-0.148944	0.415841	0.415841	0.60563	0.60563	1.18673	1.18673	0.680985	0.680985	1.10735	1.10735	0.310937	-0.288693	0.155818	-0.269499	-0.0454826	0.874709	0.798166	0.324014	0.409602	1.28666	0.873752	0.0388526	1.1512	0.692752	1.71754	1.0413	0.0727359	0.214418	0.202315	0.360371	0.0401247	0.280817	0.924667	0.171315	0.0783001	1.3092	0.440493	0.0257827	1.12336	0.69288	0.554019	1.03926	0.0051453	0.0087505	0.32562	0.955303	0.0557108	0.0215273	0.784129	-0.0106226	0.29284	1.30967	0.428999	0.0276179	1.12282	0.692881	0.463125	1.03901	0.0105593	0.0209806	0.690354	1.03805	0.0635011	0.0213987	0.810033	0.106709	0.26382	1.30968	0.428995	0.0275147	1.12281	0.692881	0.357464	1.03898	0.00078676	0.0192623	0.928979	1.30658	0.0345987	0.405568	0.711708	0.117324	-0.317175	0.695339	0.428949	0.165391	0.906787	0.550315	0.00625057	1.03898	0.0254906	0.120571	0.467449	1.30932	0.0201534	0.563405	0.758871	0.0304266	0.296546	0.693034	0.428965	0.00972187	0.555748	0.51727	0.0237504	0.925086	0.0250159	0.193053	0.428955	1.30943	0.0159445	0.630187	0.677298	0.165013	-0.283314	0.693034	0.428965	0.0293343	0.148396	0.500701	0.0233414	0.830232	0.0250211	0.265243	0.428954	1.30943	0.0142209	0.649684	0.693583	0.269242	0.297011	0.693034	0.428965	0.0297749	0.097256	0.476103	0.0233517	0.97723	0.0250211	0.347074	0.428954	1.68437	0.0135772	0.656095	0.689127	0.0960385	-0.283473	0.693034	0.428965	0.627281	0.194697	0.434928	0.0233515	0.938059	0.0250211	0.430218	0.428954	0.820379	0.0344791	0.0957449	1.22326	0.0758949	0.297008	0.641518	0.428937	0.692913	0.0122001	5.6599e-05	0.0233515	0.896994	0.0325097	0.465552	0.275528	0.955018	0.0365669	0.0287447	1.62996	0.57735	0.3753	0.60243	0.428964	0.69306	0.0397432	0.0245837	0.0371435	0.911122	0.0325949	0.429415	0.0398028	0.172813	0.0367227	0.0277536	0.691959	0.143842	0.349915	0.478511	0.428964	0.69306	0.0397467	0.0272184	0.0372102	0.918485	0.0326007	0.35782	0.0391809	0.0266416	0.0367255	0.0276281	0.372384	0.663865	0.349773	0.08314	0.428964	0.69306	0.0090214	0.0274794	0.0372059	0.408466	0.032601	0.212448	0.0391597	0.0200436	0.0367248	0.0276279	0.0821883	0.119272	0.056472	0.0393872	0.428964	0.69306	0.0105685	0.0275032	0.0372057	0.000356089	0.032601	0.173626	0.0391595	0.303262	0.0367247	0.0276277	0.039726	0.718899	0.0164177	0.0533021	0.42896	0.693029	0.010422	0.0275053	0.0372057	0.0264011	0.032601	0.197992	0.0391595	0.314252	0.042627	0.0391786	0.0328742	0.117862	0.0193014	0.0405081	0.428961	0.693029	0.0014157	0.14445	0.0372057	0.0249078	0.032601	0.202281	0.035814	0.311158	0.0426824	0.0395388	0.0327935	0.201011	0.573842	0.0349878	0.428961	0.693029	0.0016905	0.136995	0.0372057	0.024947	0.032601	0.202537	0.0361106	0.311991	0.0427118	0.0395478	0.0327924	-0.00249595	0.00436009	0.0353321	0.428961	0.691275	0.00168014	0.132535	0.0372057	0.0249467	0.032601	-0.282261	0.0361176	0.311757	0.0427129	0.039548	0.0327923	0.0491958	0.564642	0.0353303	0.428961	0.691254	0.0479531	0.132055	0.0372057	0.0383229	0.032601	0.0773169	0.0361178	0.311822	0.0427131	0.039548	0.0327923	0.0521851	0.645077	0.0353305	0.428965	0.691254	0.0418517	0.132475	0.0372057	0.0388892	0.032601	0.0367288	0.0361178	-0.176455	0.0427131	0.039548	0.0327923	0.0528797	0.0201437	0.0389975	0.428965	0.691254	0.0426221	0.13296	0.0372057	0.0389043	0.032601	0.0287905	0.0361178	-0.10908	0.0427131	0.039548	0.038924	0.0341272	0.0995954	0.0390055	0.428965	0.691254	0.0424978	0.133337	0.0372057	0.0389048	0.032601	0.0283145	0.0361178	0.144828	0.0427131	0.039548	0.0389316	0.0332489	0.115864	0.0390055	0.428965	0.690238	0.0425143	0.133598	0.0372057	0.0389048	0.032601	0.0282562	0.0361178	0.0122508	0.0427131	0.039548	0.0389316	-0.00899138	0.108209	0.0390055	0.428965	0.693846	0.0425118	0.133771	0.0372057	0.0389048	0.032601	0.0391207	0.0361178	0.0174668	0.0427131	0.039548	0.0389316	-0.00106053	0.108741	0.0390055	0.428965	0.693853	0.0425122	0.133882	0.0372057	0.0389048	0.032601	0.0391346	0.0361178	0.017082	0.0427131	0.039548	0.0389316	0.000887401	0.110538	0.0390055	0.428964	0.693853	0.0425122	0.133953	0.0372057	0.0389048	0.032601	0.0391346	0.0361178	0.034501	0.0427131	0.039548	0.0389316	0.00127698	0.110647	0.0390055	0.428964	0.693853	0.0425122	0.133998	0.0372057	0.0389048	0.032601	0.0391346	0.0361178	0.0356595	0.0427131	0.039548	0.0389316	0.0013792	0.110513	0.0390055	0.428964	0.693034	0.0425122	0.134026	0.0372057	0.0389048	0.032601	0.0391346	0.0361178	0.0391023	0.0427131	0.039548	0.0389316	0.00139863	0.110554	0.0390055	0.428964	0.693048	0.0425122	0.134043	0.0372057	0.0389048	0.032601	0.0391346	0.0361178	0.0391047	0.0427131	0.039548	0.0389316	0.00140345	0.110584	0.0390055	0.428964	0.693048	0.0425122	0.134054	0.0372057	0.0389048	0	0	0	0	0	0	0	0	0	0	0	0	0	0	0	0	0.00277427	0.00277427	0.00277427	0.00277427	0.00277427	0.00277427	0.00277427	0.00277427	0.00277427	0.00277427	0.00277427	0.00277427	0.00277427	0.00277427	0.00277427	0.00277427	0.00278524	0.00278524	0.00278524	0.00278524	0.00278524	0.00278524	0.00278524	0.00278524	0.00278524	0.00278524	0.00278524	0.00278524	0.00278524	0.00278524	0.00278524	0.00278524	0.00278526	0.00278526	0.00278526	0.00278526	0.00278526	0.00278526	0.00278526	0.00278526	0.00278526	0.00278526	0.00278526	0.00278526	0.00278526	0.00278526	0.00278526	0.00278526	0.00280231	0.00280231	0.00280231	0.00280231	0.00280231	0.00280231	0.00280231	0.00280231	0.00280231	0.00280231	0.00280231	0.00280231	0.00280231	0.00280231	0.00280231	0.00280231	0.00280233	0.00280233	0.00280233	0.00280233	0.00280233	0.00280233	0.00280233	0.00280233	0.00280233	0.00280233	0.00280233	0.00280233	0.00280233	0.00280233	0.00280233	0.00280233	0.00280233	0.00280233	0.00280233	0.00280233	0.00280233	0.00280233	0.00280233	0.00280233	0.00280233	0.00280233	0.00280233	0.00280233	0.00280233	0.00280233	0.00280233	0.00280233	0.00280233	0.00280233	0.00280233	0.00280233	0.00280233	0.00280233	0.00280233	0.00280233	0.00280233	0.00280233	0.00280233	0.00280233	0.00280233	0.00280233	0.00280233	0.00280233	0.00280233	0.00280233	0.00280233	0.00280233	0.00280233	0.00280233	0.00280233	0.00280233	0.00280233	0.00280233	0.00280233	0.00280233	0.00280233	0.00280233	0.00280233	0.00280233	0.00280233	0.00280233	0.00280233	0.00280233	0.00280233	0.00280233	0.00280233	0.00280233	0.00280233	0.00280233	0.00280233	0.00280233	0.00280233	0.00280233	0.00280233	0.00280233	0.591701	0.591701	0.334665	0.334665	0.662128	0.662128	-0.32933	-0.32933	0.22518	0.22518	-0.561061	-0.561061	-0.245714	-0.245714	-0.33424	-0.33424	0.343359	0.343359	0.782017	0.782017	0.66841	0.66841	-0.355335	-0.355335	-0.146889	-0.146889	-0.565143	-0.565143	-0.211139	-0.211139	-0.357896	-0.357896	0.405911	0.405911	0.693747	0.693747	0.668281	0.668281	-0.355272	-0.355272	-0.155686	-0.155686	-0.565257	-0.565257	-0.211111	-0.211111	-0.357897	-0.357897	0.442887	0.442887	0.692777	0.692777	0.668285	0.668285	-0.355271	-0.355271	-0.157751	-0.157751	-0.56526	-0.56526	-0.211111	-0.211111	-0.357897	-0.357897	0.453603	0.453603	0.668687	0.668687	0.668284	0.668284	-0.355271	-0.355271	-0.158553	-0.158553	-0.56526	-0.56526	-0.211111	-0.211111	-0.357897	-0.357897	0.455259	0.455259	0.684833	0.684833	0.668284	0.668284	-0.355271	-0.355271	-0.158884	-0.158884	-0.56526	-0.56526	-0.211111	-0.211111	-0.357897	-0.357897	0.45546	0.45546	0.652698	0.652698	0.668284	0.668284	-0.355271	-0.355271	-0.159023	-0.159023	-0.56526	-0.56526	-0.211111	-0.211111	-0.357897	-0.357897	0.455483	0.455483	0.65341	0.65341	0.668284	0.668284	-0.355271	-0.355271	-0.159083	-0.159083	-0.56526	-0.56526	-0.211111	-0.211111	-0.357897	-0.357897	0.455486	0.455486	0.563899	0.563899	0.675996	0.675996	-0.355271	-0.355271	-0.159108	-0.159108	-0.56526	-0.56526	-0.211111	-0.211111	-0.357897	-0.357897	0.492608	0.492608	0.446833	0.446833	0.755568	0.755568	-0.343467	-0.343467	-0.144438	-0.144438	-0.572099	-0.572099	-0.206087	-0.206087	-0.478955	-0.478955	-0.0612762	0.738943	0.445432	0.780184	0.186437	-0.347133	-0.437351	-0.253219	0.0358085	-0.351758	-0.482666	-0.0215243	-0.570925	-0.211039	-0.70779	-0.500777	-0.0599472	-0.0457384	0.431336	0.648778	0.000673141	-0.0855859	-0.399671	-0.055627	0.693294	-0.357766	-0.357831	-0.0124144	-0.566524	-0.211078	-0.370696	-0.50029	0.00243401	0.0148695	0.393774	0.467514	-0.0134758	-0.00544201	-0.281366	0.176456	0.669184	-0.357895	-0.355086	-0.0131093	-0.566389	-0.211078	-0.342901	-0.500231	0.00218725	-0.00485594	0.282626	0.330822	-0.0165458	-0.00182825	-0.242222	0.072697	0.675977	-0.357897	-0.355085	-0.0130421	-0.566387	-0.211078	-0.290501	-0.500224	-0.000362205	-0.00478504	-0.507362	-0.344236	0.00886827	-0.0965301	-0.215215	0.0381181	0.81429	-0.212992	-0.355065	-0.136901	-0.500303	-0.166522	-0.00516937	-0.500223	0.00263184	-0.0154706	-0.366798	-0.356854	0.0599005	-0.134639	-0.197974	0.302635	0.668219	-0.211127	-0.355078	-0.00649824	-0.381098	-0.157366	0.00403921	-0.411091	0.00322252	-0.0280179	-0.355045	-0.357085	0.0755265	-0.15135	-0.147789	0.297058	0.804461	-0.211127	-0.355078	-0.00271143	-0.119877	-0.152368	0.00489781	-0.329125	0.00322511	-0.0420894	-0.355056	-0.357088	0.0812856	-0.156976	-0.1616	-0.0808019	0.668075	-0.211127	-0.355078	-0.00227076	-0.04668	-0.144873	0.00490708	-0.420591	0.00322468	-0.0575159	-0.355056	-0.672658	0.0834762	-0.158911	-0.152168	0.108372	0.804513	-0.211127	-0.355078	-0.191276	-0.142762	-0.132315	0.00490729	-0.41038	0.00322465	-0.0688257	-0.355056	-0.448197	-0.00552962	-0.0269896	-0.416154	0.243931	0.668076	-0.199237	-0.355055	-0.211089	-0.00492472	-1.7187e-05	0.00490727	-0.379907	-0.000175919	-0.0530522	-0.225953	-0.506745	-0.00568062	-0.0031956	-0.679684	-0.0647567	0.601089	-0.182343	-0.355075	-0.211132	0.0018508	-0.00596203	0.00136976	-0.386472	-0.000130888	0.00986933	-0.007431	-0.0747792	-0.00566732	-0.0017056	-0.424125	0.533379	0.604486	-0.143855	-0.355075	-0.211132	0.00184607	-0.00660875	0.00168526	-0.392817	-0.000128134	0.132646	0.00282863	0.0129946	-0.00567948	-0.00172356	-0.286208	0.330624	0.60531	-0.0169614	-0.355075	-0.211132	0.00610209	-0.00667333	0.00168914	-0.337893	-0.000127989	0.440514	0.00290028	0.0780864	-0.00567971	-0.00172612	-0.0462525	0.455696	0.165122	0.00267542	-0.355075	-0.211132	0.00162051	-0.00667924	0.00168903	-0.000251893	-0.00012798	0.687222	0.00290073	0.666053	-0.00567968	-0.00172618	0.00204311	0.301493	-0.00573332	0.168427	-0.355066	-0.211125	0.00139758	-0.00667975	0.00168902	0.000204916	-0.00012798	0.690981	0.00290074	0.662323	0.00375163	-0.0030561	0.00630392	0.443166	-0.00690359	0.00951047	-0.355073	-0.211125	-0.0011186	-0.036659	0.00168902	0.000381439	-0.00012798	0.689703	0.00118393	0.663283	0.00381352	-0.0033437	0.00634583	0.225948	-0.135426	0.0105476	-0.355073	-0.211125	-0.00134382	-0.0367972	0.00168902	0.000350798	-0.00012798	0.689602	0.000980122	0.66302	0.00380512	-0.0033492	0.00634566	0.0849785	0.0388106	0.0102694	-0.355073	-0.210587	-0.00133543	-0.0364962	0.00168902	0.000351575	-0.00012798	0.774756	0.000973841	0.663093	0.00380461	-0.00334946	0.00634567	-0.00758588	-0.13339	0.0102707	-0.355073	-0.210581	-0.0272542	-0.0368588	0.00168902	0.00594766	-0.00012798	-0.0154067	0.000973692	0.663073	0.00380457	-0.00334946	0.00634566	-0.0116089	-0.0733364	0.0102705	-0.355078	-0.210581	-0.0232277	-0.0372567	0.00168902	0.00596056	-0.00012798	-0.00666455	0.000973674	0.770993	0.00380457	-0.00334946	0.00634566	-0.0115356	0.0102987	0.00284956	-0.355078	-0.210581	-0.0238034	-0.0375572	0.00168902	0.00595475	-0.00012798	-0.00291518	0.000973674	0.744589	0.00380457	-0.00334946	0.00292815	0.0092251	0.0110445	0.0028355	-0.355078	-0.210581	-0.0237213	-0.0377617	0.00168902	0.0059549	-0.00012798	-0.00254375	0.000973674	-0.11515	0.00380457	-0.00334946	0.00292986	0.00981738	0.00439894	0.00283547	-0.355078	-0.210275	-0.023733	-0.0378952	0.00168902	0.00595489	-0.00012798	-0.00249759	0.000973674	-0.00978398	0.00380457	-0.00334946	0.00292986	0.118291	-0.00473005	0.00283547	-0.355078	-0.211319	-0.0237313	-0.0379806	0.00168902	0.00595489	-0.00012798	0.00268661	0.000973674	-0.00208935	0.00380457	-0.00334946	0.00292986	0.109796	-0.00428002	0.00283547	-0.355078	-0.21132	-0.0237316	-0.0380347	0.00168902	0.00595489	-0.00012798	0.00269491	0.000973674	-0.00301735	0.00380457	-0.00334946	0.00292986	0.107748	-0.00379701	0.00283547	-0.355078	-0.21132	-0.0237316	-0.0380687	0.00168902	0.00595489	-0.00012798	0.00269491	0.000973674	0.0103501	0.00380457	-0.00334946	0.00292986	0.107321	-0.00413939	0.00283547	-0.355078	-0.21132	-0.0237316	-0.0380901	0.00168902	0.00595489	-0.00012798	0.00269491	0.000973674	0.00930857	0.00380457	-0.00334946	0.00292986	0.107206	-0.00425733	0.00283547	-0.355078	-0.211126	-0.0237316	-0.0381034	0.00168902	0.00595489	-0.00012798	0.00269491	0.000973674	0.00270387	0.00380457	-0.00334946	0.00292986	0.107184	-0.00423034	0.00283547	-0.355078	-0.21113	-0.0237316	-0.0381117	0.00168902	0.00595489	-0.00012798	0.00269491	0.000973674	0.00269691	0.00380457	-0.00334946	0.00292986	0.107178	-0.00422749	0.00283547	-0.355078	-0.21113	-0.0237316	-0.038117	0.00168902	0.00595489	0	0	0	0	0	0	0	0	0	0	0	0	0	0	0	0	0.0258189	0.0258189	0.0258189	0.0258189	0.0258189	0.0258189	0.0258189	0.0258189	0.0258189	0.0258189	0.0258189	0.0258189	0.0258189	0.0258189	0.0258189	0.0258189	0.0258195	0.0258195	0.0258195	0.0258195	0.0258195	0.0258195	0.0258195	0.0258195	0.0258195	0.0258195	0.0258195	0.0258195	0.0258195	0.0258195	0.0258195	0.0258195	0.0258195	0.0258195	0.0258195	0.0258195	0.0258195	0.0258195	0.0258195	0.0258195	0.0258195	0.0258195	0.0258195	0.0258195	0.0258195	0.0258195	0.0258195	0.0258195	0.0258517	0.0258517	0.0258517	0.0258517	0.0258517	0.0258517	0.0258517	0.0258517	0.0258517	0.0258517	0.0258517	0.0258517	0.0258517	0.0258517	0.0258517	0.0258517	0.0258517	0.0258517	0.0258517	0.0258517	0.0258517	0.0258517	0.0258517	0.0258517	0.0258517	0.0258517	0.0258517	0.0258517	0.0258517	0.0258517	0.0258517	0.0258517	0.0258517	0.0258517	0.0258517	0.0258517	0.0258517	0.0258517	0.0258517	0.0258517	0.0258517	0.0258517	0.0258517	0.0258517	0.0258517	0.0258517	0.0258517	0.0258517	0.0258517	0.0258517	0.0258517	0.0258517	0.0258517	0.0258517	0.0258517	0.0258517	0.0258517	0.0258517	0.0258517	0.0258517	0.0258517	0.0258517	0.0258517	0.0258517	0.0258517	0.0258517	0.0258517	0.0258517	0.0258517	0.0258517	0.0258517	0.0258517	0.0258517	0.0258517	0.0258517	0.0258517	0.0258517	0.0258517	0.0258517	0.0258517	0.0258517	0.0258517	0.0258517	0.0258517	0.0258517	0.0258517	0.0258517	0.0258517	0.0258517	0.0258517	0.0258517	0.0258517	0.0258517	0.0258517	0.0258517	0.0258517	0.236636	0.236636	0.532159	0.532159	0.628693	0.628693	0.0946099	0.0946099	0.506461	0.506461	0.314995	0.314995	0.318813	0.318813	0.610814	0.610814	0.401589	0.401589	0.258396	0.258396	0.622314	0.622314	0.0895332	0.0895332	0.436203	0.436203	0.316607	0.316607	0.227142	0.227142	0.660217	0.660217	0.336623	0.336623	0.546911	0.546911	0.622453	0.622453	0.0894651	0.0894651	0.442888	0.442888	0.316581	0.316581	0.227135	0.227135	0.660219	0.660219	0.296804	0.296804	0.249473	0.249473	0.622449	0.622449	0.0894642	0.0894642	0.445102	0.445102	0.31658	0.31658	0.227135	0.227135	0.660219	0.660219	0.285255	0.285255	0.517081	0.517081	0.622449	0.622449	0.0894642	0.0894642	0.445964	0.445964	0.31658	0.31658	0.227135	0.227135	0.660219	0.660219	0.283479	0.283479	0.27624	0.27624	0.622449	0.622449	0.0894642	0.0894642	0.446319	0.446319	0.31658	0.31658	0.227135	0.227135	0.660219	0.660219	0.283264	0.283264	0.510328	0.510328	0.622449	0.622449	0.0894642	0.0894642	0.446469	0.446469	0.31658	0.31658	0.227135	0.227135	0.660219	0.660219	0.283239	0.283239	0.299842	0.299842	0.622449	0.622449	0.0894642	0.0894642	0.446533	0.446533	0.31658	0.31658	0.227135	0.227135	0.660219	0.660219	0.283236	0.283236	0.539351	0.539351	0.59917	0.59917	0.0894642	0.0894642	0.44656	0.44656	0.31658	0.31658	0.227135	0.227135	0.660219	0.660219	0.269955	0.269955	0.305132	0.305132	0.244697	0.244697	0.0867952	0.0867952	0.424121	0.424121	0.373682	0.373682	0.225032	0.225032	0.553752	0.553752	0.156076	0.172905	0.294041	0.202694	0.0581867	0.278722	0.222299	0.0722849	0.286721	0.647359	0.279206	0.0105194	0.338333	0.227025	0.735165	0.519197	0.0152537	0.152351	0.309305	0.643373	0.0228399	0.0922777	0.276791	0.0655743	0.417483	0.659719	0.0972874	0.00928901	0.31733	0.227067	0.183964	0.517762	0.00403711	0.010962	0.349714	0.838365	0.0296705	0.00965202	0.250206	0.0739445	0.620275	0.660034	0.0892799	0.00994424	0.316948	0.227067	0.107064	0.517589	0.00723991	0.0110068	0.469222	0.819735	0.0335968	0.0130907	0.304876	0.0895655	0.599264	0.660039	0.089277	0.0099136	0.316943	0.227067	0.0767385	0.517567	0.000298376	0.00984199	0.253126	0.664625	0.0255671	0.284607	0.240411	0.087425	0.191769	0.227623	0.0892526	0.0344146	0.247734	0.187494	0.00130271	0.517565	0.0168051	0.0789714	0.101869	0.660392	0.0427124	0.392153	0.27545	0.157798	0.622395	0.227107	0.089256	0.00266362	0.133701	0.170718	0.0164851	0.48895	0.0168201	0.123385	0.0892596	0.660351	0.0471884	0.434585	0.247499	0.243385	0.205557	0.227107	0.089256	0.0163298	0.0315537	0.165009	0.0166679	0.471111	0.0168213	0.166162	0.0892566	0.66035	0.0488307	0.442748	0.251353	0.132351	0.622532	0.227107	0.089256	0.016732	0.0279736	0.15696	0.0166767	0.513235	0.016821	0.214231	0.0892566	0.737039	0.0494787	0.44495	0.253011	0.107509	0.205528	0.227107	0.089256	0.205546	0.0449287	0.143542	0.0166766	0.499318	0.016821	0.265294	0.0892566	0.364091	0.0186545	0.0322745	0.542746	0.16013	0.622531	0.209664	0.0892501	0.227072	0.00489364	1.86351e-05	0.0166766	0.488452	0.020166	0.29902	0.0581404	0.263994	0.0202493	0.0158805	0.706924	0.27396	0.421697	0.198483	0.0892572	0.227126	0.0258424	0.0165439	0.0230655	0.493706	0.0202468	0.309555	0.0209077	0.0676407	0.020354	0.0159549	0.236797	0.317147	0.406416	0.158449	0.0892572	0.227126	0.0258255	0.018271	0.0233378	0.495341	0.0202518	0.32853	0.0259402	0.0212101	0.0203509	0.0158673	0.083611	0.670571	0.406691	0.0340388	0.0892572	0.227126	0.00802121	0.0184392	0.0233391	0.0850605	0.0202521	0.401023	0.0259615	0.0567244	0.0203504	0.0158662	0.027729	0.28566	0.093311	0.0259558	0.0892572	0.227126	0.00693664	0.0184544	0.023339	9.39697e-05	0.0202521	0.530406	0.0259616	0.624499	0.0203504	0.0158661	0.0258758	0.700213	0.0075579	0.137719	0.0892584	0.227107	0.00676773	0.0184557	0.023339	0.016247	0.0202521	0.553257	0.0259617	0.627923	0.028372	0.0238668	0.0233312	0.277447	0.00854652	0.0313571	0.089256	0.227107	0.000314072	0.084589	0.023339	0.0153931	0.0202521	0.556025	0.0221437	0.626957	0.0284448	0.0239475	0.0232954	0.224977	0.400341	0.0276937	0.089256	0.227107	0.000373317	0.0719663	0.023339	0.0154037	0.0202521	0.556169	0.022242	0.627214	0.0284582	0.0239487	0.0232946	0.0381174	0.0180369	0.0277639	0.089256	0.226548	0.000371042	0.0645298	0.023339	0.0154039	0.0202521	0.191264	0.0222436	0.627142	0.0284587	0.0239487	0.0232946	0.0270703	0.392805	0.0277634	0.089256	0.226542	0.0157963	0.0614996	0.023339	0.0277222	0.0202521	0.028769	0.0222436	0.627162	0.0284587	0.0239487	0.0232946	0.0281069	0.274758	0.0277634	0.0892559	0.226541	0.0132345	0.0601332	0.023339	0.0281573	0.0202521	0.0209298	0.0222436	0.236944	0.0284587	0.0239487	0.0232946	0.0286482	0.0209833	0.0258445	0.0892559	0.226541	0.0135157	0.0594498	0.023339	0.0281638	0.0202521	0.017345	0.0222436	0.326095	0.0284587	0.0239487	0.02584	0.0255553	0.0791245	0.0258424	0.0892559	0.226541	0.0134664	0.0590814	0.023339	0.0281643	0.0202521	0.0171718	0.0222436	0.0323355	0.0284587	0.0239487	0.0258457	0.0253281	0.0779425	0.0258424	0.0892559	0.226191	0.0134727	0.0588723	0.023339	0.0281643	0.0202521	0.0171505	0.0222436	0.00271211	0.0284587	0.0239487	0.0258457	0.0500072	0.0693696	0.0258424	0.0892559	0.227684	0.0134718	0.0587496	0.023339	0.0281643	0.0202521	0.0258365	0.0222436	0.00890147	0.0284587	0.0239487	0.0258457	0.0505998	0.0710702	0.0258424	0.0892559	0.227689	0.0134719	0.0586759	0.023339	0.0281643	0.0202521	0.0258491	0.0222436	0.00829663	0.0284587	0.0239487	0.0258457	0.0507239	0.072226	0.0258424	0.0892558	0.227689	0.0134719	0.0586311	0.023339	0.0281643	0.0202521	0.0258491	0.0222436	0.0272537	0.0284587	0.0239487	0.0258457	0.050739	0.0719887	0.0258424	0.0892558	0.227689	0.0134719	0.0586035	0.023339	0.0281643	0.0202521	0.0258491	0.0222436	0.0274854	0.0284587	0.0239487	0.0258457	0.0507421	0.0718861	0.0258424	0.0892558	0.227107	0.0134719	0.0585865	0.023339	0.0281643	0.0202521	0.0258491	0.0222436	0.0258213	0.0284587	0.0239487	0.0258457	0.0507427	0.0719396	0.0258424	0.0892558	0.227118	0.0134719	0.0585759	0.023339	0.0281643	0.0202521	0.0258491	0.0222436	0.0258192	0.0284587	0.0239487	0.0258457	0.0507428	0.0719528	0.0258424	0.0892558	0.227118	0.0134719	0.0585694	0.023339	0.0281643	0	0	0	0	0	0	0	0	0	0	0	0	0	0	0	0	0.0555631	0.0555631	0.0555631	0.0555631	0.0555631	0.0555631	0.0555631	0.0555631	0.0555631	0.0555631	0.0555631	0.0555631	0.0555631	0.0555631	0.0555631	0.0555631	0.0555756	0.0555756	0.0555756	0.0555756	0.0555756	0.0555756	0.0555756	0.0555756	0.0555756	0.0555756	0.0555756	0.0555756	0.0555756	0.0555756	0.0555756	0.0555756	0.0555756	0.0555756	0.0555756	0.0555756	0.0555756	0.0555756	0.0555756	0.0555756	0.0555756	0.0555756	0.0555756	0.0555756	0.0555756	0.0555756	0.0555756	0.0555756	0.0556328	0.0556328	0.0556328	0.0556328	0.0556328	0.0556328	0.0556328	0.0556328	0.0556328	0.0556328	0.0556328	0.0556328	0.0556328	0.0556328	0.0556328	0.0556328	0.0556328	0.0556328	0.0556328	0.0556328	0.0556328	0.0556328	0.0556328	0.0556328	0.0556328	0.0556328	0.0556328	0.0556328	0.0556328	0.0556328	0.0556328	0.0556328	0.0556328	0.0556328	0.0556328	0.0556328	0.0556328	0.0556328	0.0556328	0.0556328	0.0556328	0.0556328	0.0556328	0.0556328	0.0556328	0.0556328	0.0556328	0.0556328	0.0556328	0.0556328	0.0556328	0.0556328	0.0556328	0.0556328	0.0556328	0.0556328	0.0556328	0.0556328	0.0556328	0.0556328	0.0556328	0.0556328	0.0556328	0.0556328	0.0556328	0.0556328	0.0556328	0.0556328	0.0556328	0.0556328	0.0556328	0.0556328	0.0556328	0.0556328	0.0556328	0.0556328	0.0556328	0.0556328	0.0556328	0.0556328	0.0556328	0.0556328	0.0556328	0.0556328	0.0556328	0.0556328	0.0556328	0.0556328	0.0556328	0.0556328	0.0556328	0.0556328	0.0556328	0.0556328	0.0556328	0.0556328	0.847118	0.847118	0.494488	0.494488	0.684642	0.684642	0.782988	0.782988	0.446049	0.446049	1.34165	1.34165	0.642484	0.642484	0.787396	0.787396	1.49008	1.49008	0.470696	0.470696	0.668341	0.668341	0.774421	0.774421	0.2684	0.2684	1.35337	1.35337	0.579158	0.579158	0.839787	0.839787	1.3297	1.3297	0.623258	0.623258	0.668695	0.668695	0.774248	0.774248	0.285633	0.285633	1.35331	1.35331	0.579249	0.579249	0.839788	0.839788	1.22814	1.22814	0.669788	0.669788	0.668686	0.668686	0.774245	0.774245	0.291282	0.291282	1.35331	1.35331	0.579249	0.579249	0.839788	0.839788	1.19869	1.19869	0.678009	0.678009	0.668686	0.668686	0.774245	0.774245	0.29348	0.29348	1.35331	1.35331	0.579249	0.579249	0.839788	0.839788	1.19416	1.19416	0.683398	0.683398	0.668686	0.668686	0.774245	0.774245	0.294387	0.294387	1.35331	1.35331	0.579249	0.579249	0.839788	0.839788	1.19361	1.19361	0.71793	0.71793	0.668686	0.668686	0.774245	0.774245	0.294769	0.294769	1.35331	1.35331	0.579249	0.579249	0.839788	0.839788	1.19355	1.19355	0.749524	0.749524	0.668686	0.668686	0.774245	0.774245	0.294932	0.294932	1.35331	1.35331	0.579249	0.579249	0.839788	0.839788	1.19354	1.19354	0.910016	0.910016	0.655258	0.655258	0.774245	0.774245	0.295001	0.295001	1.35331	1.35331	0.579249	0.579249	0.839788	0.839788	1.10994	1.10994	1.17353	1.17353	0.542031	0.542031	0.748879	0.748879	0.261557	0.261557	1.35494	1.35494	0.569132	0.569132	1.13306	1.13306	0.913488	0.378422	1.22115	0.485538	0.159432	0.874144	1.1055	0.574371	0.374817	0.826176	1.09658	0.0504063	1.3644	0.578885	1.60378	1.03247	0.131629	0.0963257	1.26007	0.72218	0.0703624	0.234725	1.00267	0.243114	0.607272	0.839572	0.778653	0.0347864	1.35342	0.578992	0.838363	1.03161	0.0154642	0.0253495	1.36311	1.21937	0.0903093	0.0165822	0.733377	0.238385	0.666836	0.839809	0.773728	0.0366781	1.3532	0.578992	0.775717	1.0315	0.0228562	0.0267407	1.66786	1.18341	0.100495	0.0219087	0.65461	0.223762	0.655272	0.839812	0.773727	0.0365032	1.35319	0.578992	0.65146	1.03149	0.00193865	0.0263698	1.19157	0.853485	0.0619595	0.171585	0.587367	0.45471	0.409283	0.583211	0.773685	0.298316	1.17091	0.452222	0.0112822	1.03149	0.0379992	0.0836855	0.805865	0.840148	0.1035	0.242033	0.784778	0.496447	0.668928	0.579132	0.773714	0.0180319	0.856325	0.430922	0.03878	0.838597	0.0379218	0.127512	0.773653	0.840058	0.118999	0.275021	0.638754	0.896981	0.434599	0.579132	0.773714	0.0419271	0.262184	0.417386	0.0389218	0.660232	0.037935	0.172522	0.773674	0.840057	0.123976	0.289347	0.660638	0.628174	0.669334	0.579132	0.773714	0.0426621	0.112838	0.396818	0.0389446	0.865892	0.0379348	0.225483	0.773674	1.52413	0.125759	0.294592	0.663939	0.492217	0.434441	0.579132	0.773714	0.524498	0.316994	0.362328	0.0389446	0.836737	0.0379347	0.283041	0.773674	0.939117	0.0520329	0.0821403	0.980789	0.541882	0.669331	0.542921	0.773664	0.579026	0.0266236	4.72979e-05	0.0389446	0.770403	0.0456443	0.321938	0.495176	1.19737	0.0532779	0.0397485	1.52788	1.06483	0.980863	0.503948	0.773715	0.579142	0.0553018	0.0112082	0.0559759	0.785475	0.0457601	0.3391	0.0573526	0.432499	0.0535923	0.0413731	0.926006	1.01635	0.962236	0.401027	0.773715	0.579142	0.0552117	0.0124587	0.0559014	0.799089	0.0457688	0.372988	0.0557537	0.0595081	0.0535951	0.0412161	0.635351	1.40872	0.962851	0.0779205	0.773715	0.579142	0.0237879	0.0125857	0.0558915	0.736328	0.0457693	0.483358	0.0557511	0.0805376	0.0535942	0.0412154	0.14649	1.18437	0.21894	0.0552459	0.773715	0.579142	0.0216381	0.0125975	0.0558913	0.000717838	0.0457693	0.609561	0.0557511	0.674493	0.0535941	0.0412152	0.0567118	1.42917	0.0219261	0.157526	0.773719	0.579126	0.0211669	0.0125985	0.0558913	0.0400797	0.0457693	0.627842	0.0557511	0.684783	0.0672958	0.04345	0.0585188	1.17432	0.0283862	0.0636301	0.77371	0.579126	0.00245505	0.0806867	0.0558913	0.0384369	0.0457693	0.630539	0.0554905	0.682129	0.067763	0.0431424	0.0586775	1.0644	0.247854	0.0543706	0.77371	0.579126	0.00294475	0.0847851	0.0558913	0.0384578	0.0457693	0.63076	0.0557105	0.682853	0.0677987	0.0431429	0.0586842	0.144584	0.0413883	0.0545171	0.77371	0.577643	0.00292648	0.087661	0.0558913	0.0384583	0.0457693	0.430545	0.0557145	0.682651	0.0678007	0.0431427	0.0586845	0.0782863	0.245189	0.0545129	0.77371	0.577625	0.0659471	0.0904341	0.0558913	0.0499302	0.0457693	0.0729279	0.0557146	0.682707	0.0678009	0.0431427	0.0586845	0.0806125	0.637583	0.054513	0.773714	0.577625	0.0576142	0.0924403	0.0558913	0.0500938	0.0457693	0.0559825	0.0557146	0.528345	0.0678009	0.0431427	0.0586845	0.0812686	0.0218434	0.0556695	0.773714	0.577625	0.0587762	0.093771	0.0558913	0.05011	0.0457693	0.0511929	0.0557146	0.488614	0.0678009	0.0431427	0.0555314	0.0610138	0.0874299	0.0556718	0.773714	0.577625	0.0585998	0.0946258	0.0558913	0.0501099	0.0457693	0.0508215	0.0557146	0.269661	0.0678009	0.0431427	0.0555378	0.0605188	0.105253	0.0556718	0.773714	0.576795	0.058624	0.0951675	0.0558913	0.0501099	0.0457693	0.0507379	0.0557146	0.0226738	0.0678009	0.0431427	0.0555378	0.131271	0.0910923	0.0556718	0.773714	0.579467	0.0586204	0.0955082	0.0558913	0.0501099	0.0457693	0.055619	0.0557146	0.0423645	0.0678009	0.0431427	0.0555378	0.139029	0.0904917	0.0556718	0.773714	0.579471	0.058621	0.0957218	0.0558913	0.0501099	0.0457693	0.0556291	0.0557146	0.0407973	0.0678009	0.0431427	0.0555378	0.140769	0.0925588	0.0556718	0.773713	0.579471	0.0586209	0.0958555	0.0558913	0.0501099	0.0457693	0.0556291	0.0557146	0.0533876	0.0678009	0.0431427	0.0555378	0.141177	0.0925575	0.0556718	0.773713	0.579471	0.0586209	0.095939	0.0558913	0.0501099	0.0457693	0.0556291	0.0557146	0.0540671	0.0678009	0.0431427	0.0555378	0.141258	0.0923137	0.0556718	0.773713	0.579131	0.0586209	0.0959911	0.0558913	0.0501099	0.0457693	0.0556291	0.0557146	0.0556697	0.0678009	0.0431427	0.0555378	0.141277	0.0923499	0.0556718	0.773713	0.579137	0.0586209	0.0960236	0.0558913	0.0501099	0.0457693	0.0556291	0.0557146	0.0556715	0.0678009	0.0431427	0.0555378	0.141281	0.0923845	0.0556718	0.773713	0.579137	0.0586209	0.096044	0.0558913	0.0501099	0	0	0	0	0	0	0	0	0	0	0	0	0	0	0	0	-0.0267978	-0.0267978	-0.0267978	-0.0267978	-0.0267978	-0.0267978	-0.0267978	-0.0267978	-0.0267978	-0.0267978	-0.0267978	-0.0267978	-0.0267978	-0.0267978	-0.0267978	-0.0267978	-0.026811	-0.026811	-0.026811	-0.026811	-0.026811	-0.026811	-0.026811	-0.026811	-0.026811	-0.026811	-0.026811	-0.026811	-0.026811	-0.026811	-0.026811	-0.026811	-0.026811	-0.026811	-0.026811	-0.026811	-0.026811	-0.026811	-0.026811	-0.026811	-0.026811	-0.026811	-0.026811	-0.026811	-0.026811	-0.026811	-0.026811	-0.026811	-0.0268332	-0.0268332	-0.0268332	-0.0268332	-0.0268332	-0.0268332	-0.0268332	-0.0268332	-0.0268332	-0.0268332	-0.0268332	-0.0268332	-0.0268332	-0.0268332	-0.0268332	-0.0268332	-0.0268332	-0.0268332	-0.0268332	-0.0268332	-0.0268332	-0.0268332	-0.0268332	-0.0268332	-0.0268332	-0.0268332	-0.0268332	-0.0268332	-0.0268332	-0.0268332	-0.0268332	-0.0268332	-0.0268332	-0.0268332	-0.0268332	-0.0268332	-0.0268332	-0.0268332	-0.0268332	-0.0268332	-0.0268332	-0.0268332	-0.0268332	-0.0268332	-0.0268332	-0.0268332	-0.0268332	-0.0268332	-0.0268332	-0.0268332	-0.0268332	-0.0268332	-0.0268332	-0.0268332	-0.0268332	-0.0268332	-0.0268332	-0.0268332	-0.0268332	-0.0268332	-0.0268332	-0.0268332	-0.0268332	-0.0268332	-0.0268332	-0.0268332	-0.0268332	-0.0268332	-0.0268332	-0.0268332	-0.0268332	-0.0268332	-0.0268332	-0.0268332	-0.0268332	-0.0268332	-0.0268332	-0.0268332	-0.0268332	-0.0268332	-0.0268332	-0.0268332	-0.0268332	-0.0268332	-0.0268332	-0.0268332	-0.0268332	-0.0268332	-0.0268332	-0.0268332	-0.0268332	-0.0268332	-0.0268332	-0.0268332	-0.0268332	-0.0268332	-0.654277	-0.654277	0.125909	0.125909	0.0250101	0.0250101	-0.71597	-0.71597	0.152329	0.152329	-0.998758	-0.998758	-0.24708	-0.24708	-0.0262168	-0.0262168	-1.1143	-1.1143	-0.225292	-0.225292	0.0333775	0.0333775	-0.711666	-0.711666	0.276524	0.276524	-1.00924	-1.00924	-0.297608	-0.297608	-0.0169792	-0.0169792	-1.03476	-1.03476	-0.015829	-0.015829	0.0331957	0.0331957	-0.711577	-0.711577	0.267768	0.267768	-1.00921	-1.00921	-0.297718	-0.297718	-0.0169782	-0.0169782	-0.982559	-0.982559	-0.4495	-0.4495	0.0332004	0.0332004	-0.711575	-0.711575	0.264864	0.264864	-1.00921	-1.00921	-0.297718	-0.297718	-0.0169782	-0.0169782	-0.96742	-0.96742	-0.112694	-0.112694	0.0332003	0.0332003	-0.711575	-0.711575	0.263733	0.263733	-1.00921	-1.00921	-0.297718	-0.297718	-0.0169782	-0.0169782	-0.965093	-0.965093	-0.429486	-0.429486	0.0332003	0.0332003	-0.711575	-0.711575	0.263267	0.263267	-1.00921	-1.00921	-0.297718	-0.297718	-0.0169782	-0.0169782	-0.964812	-0.964812	-0.164147	-0.164147	0.0332003	0.0332003	-0.711575	-0.711575	0.263071	0.263071	-1.00921	-1.00921	-0.297718	-0.297718	-0.0169782	-0.0169782	-0.964779	-0.964779	-0.469656	-0.469656	0.0332003	0.0332003	-0.711575	-0.711575	0.262987	0.262987	-1.00921	-1.00921	-0.297718	-0.297718	-0.0169782	-0.0169782	-0.964776	-0.964776	-0.331871	-0.331871	0.0175301	0.0175301	-0.711575	-0.711575	0.262952	0.262952	-1.00921	-1.00921	-0.297718	-0.297718	-0.0169782	-0.0169782	-0.893245	-0.893245	-0.914736	-0.914736	-0.312038	-0.312038	-0.687916	-0.687916	0.268021	0.268021	-0.937669	-0.937669	-0.290347	-0.290347	-0.494986	-0.494986	-0.794374	-0.232077	-0.97899	-0.312578	-0.109109	-0.546461	-0.880708	-0.520023	-0.0324893	-0.0194075	-0.797859	-0.0394506	-0.993018	-0.29748	-0.73644	-0.432722	-0.120948	0.0934771	-0.998995	0.00564209	-0.046493	-0.120379	-0.686257	-0.173675	-0.159913	-0.0173943	-0.706203	-0.0249664	-1.00829	-0.297535	-0.659072	-0.43365	-0.0117403	-0.0138312	-1.05195	-0.249862	-0.0592835	-0.00469747	-0.43263	-0.174297	0.032335	-0.0172398	-0.711287	-0.0260954	-1.00855	-0.297535	-0.688164	-0.433762	-0.0155633	-0.0144585	-1.20857	-0.225468	-0.0651698	-0.00656599	-0.278318	-0.128622	0.0176329	-0.0172372	-0.711288	-0.0259479	-1.00855	-0.297535	-0.597273	-0.433776	-0.00171529	-0.0156003	-0.926037	-0.0270391	-0.0345187	0.184111	-0.289278	-0.386687	-0.245661	-0.301317	-0.711276	-0.274252	-0.912023	-0.219712	-0.010371	-0.433777	-0.0194261	0.0127137	-0.727817	-0.0172151	-0.0609526	0.248031	-0.46095	-0.354146	0.0328889	-0.297625	-0.711302	-0.0158807	-0.736114	-0.219288	-0.0208334	-0.264582	-0.0193641	0.0239303	-0.71123	-0.0171561	-0.0729707	0.268049	-0.340066	-0.682376	-0.253832	-0.297625	-0.711302	-0.0240071	-0.239119	-0.212834	-0.0208038	-0.0969463	-0.0193765	0.0318782	-0.711257	-0.0171553	-0.0766186	0.263877	-0.358266	-0.511913	0.0326523	-0.297625	-0.711302	-0.0242865	-0.0818299	-0.202244	-0.0208173	-0.260534	-0.0193767	0.0382858	-0.711257	-0.649229	-0.0778559	0.261363	-0.360263	-0.40547	-0.25371	-0.297625	-0.711302	-0.269756	-0.279246	-0.184384	-0.0208174	-0.248969	-0.0193766	0.0433452	-0.711257	-0.533218	-0.0319722	-0.042369	-0.320454	-0.397996	0.0326538	-0.283865	-0.711257	-0.297563	-0.0224611	-2.42063e-05	-0.0208174	-0.192213	-0.0232359	0.0439901	-0.453892	-0.916552	-0.0312636	-0.022205	-0.695238	-0.792015	-0.531891	-0.258043	-0.711302	-0.297611	-0.0264212	0.00945947	-0.03069	-0.201281	-0.023259	0.0345738	-0.0346577	-0.381573	-0.031471	-0.0239935	-0.679547	-0.72411	-0.531921	-0.204844	-0.711302	-0.297612	-0.0263403	0.0103663	-0.0302767	-0.213753	-0.0232621	0.013819	-0.0268474	-0.0376616	-0.0314778	-0.0239369	-0.569434	-0.695132	-0.532276	-0.0370096	-0.711302	-0.297612	-0.0157586	0.0104494	-0.0302647	-0.676767	-0.0232622	-0.0334326	-0.0268202	-0.0189186	-0.0314775	-0.0239374	-0.121404	-0.952347	-0.122111	-0.0262455	-0.711302	-0.297612	-0.0145806	0.0104566	-0.0302647	-0.000649829	-0.0232623	-0.0216766	-0.02682	0.029943	-0.0314774	-0.0239374	-0.0279387	-0.677842	-0.0136976	-0.00408939	-0.711305	-0.297619	-0.0142796	0.0104572	-0.0302647	-0.0223371	-0.0232623	-0.0125286	-0.02682	0.0237807	-0.0363595	-0.0158186	-0.033585	-0.951242	-0.0193824	-0.0289713	-0.711299	-0.297619	-0.00221425	0.0247954	-0.0302647	-0.0216831	-0.0232623	-0.0118431	-0.0313868	0.0252409	-0.0367841	-0.0153492	-0.0338106	-0.886574	0.252263	-0.023585	-0.711299	-0.297619	-0.0026609	0.00492684	-0.0302647	-0.0216901	-0.0232623	-0.0118941	-0.0314868	0.0248331	-0.0368048	-0.0153474	-0.0338191	-0.113709	-0.0231849	-0.023632	-0.711299	-0.296829	-0.00264432	-0.00728271	-0.0302647	-0.0216905	-0.0232623	-0.266622	-0.0314887	0.0249468	-0.0368063	-0.0153472	-0.0338195	-0.0495694	0.245497	-0.0236281	-0.711299	-0.296819	-0.0496652	-0.0138675	-0.0302647	-0.0183699	-0.0232623	-0.0381877	-0.0314888	0.0249152	-0.0368064	-0.0153472	-0.0338195	-0.0507263	-0.309223	-0.0236281	-0.711302	-0.296819	-0.0440128	-0.0175962	-0.0302647	-0.0179798	-0.0232623	-0.0335047	-0.0314888	-0.308803	-0.0368064	-0.0153472	-0.0338195	-0.0507411	0.00277828	-0.0268867	-0.711302	-0.296819	-0.0448987	-0.0197899	-0.0302647	-0.0179886	-0.0232623	-0.0331969	-0.0314888	-0.155649	-0.0368064	-0.0153472	-0.0267458	-0.0335349	0.00696318	-0.0268912	-0.711302	-0.296819	-0.044773	-0.0211106	-0.0302647	-0.0179879	-0.0232623	-0.0330318	-0.0314888	-0.246804	-0.0368064	-0.0153472	-0.0267453	-0.0333402	-0.0121554	-0.0268912	-0.711302	-0.296423	-0.0447909	-0.0219168	-0.0302647	-0.0179879	-0.0232623	-0.0329694	-0.0314888	-0.0207537	-0.0368064	-0.0153472	-0.0267453	-0.0850141	-0.00761738	-0.0268912	-0.711302	-0.297239	-0.0447882	-0.0224131	-0.0302647	-0.0179879	-0.0232623	-0.0268298	-0.0314888	-0.0345078	-0.0368064	-0.0153472	-0.0267453	-0.0921956	-0.00493387	-0.0268912	-0.711302	-0.297237	-0.0447886	-0.0227201	-0.0302647	-0.0179879	-0.0232623	-0.0268245	-0.0314888	-0.0335491	-0.0368064	-0.0153472	-0.0267453	-0.0937986	-0.00564665	-0.0268912	-0.711302	-0.297237	-0.0447886	-0.0229106	-0.0302647	-0.0179879	-0.0232623	-0.0268245	-0.0314888	-0.0230702	-0.0368064	-0.0153472	-0.0267453	-0.0941984	-0.00591334	-0.0268912	-0.711302	-0.297237	-0.0447886	-0.0230291	-0.0302647	-0.0179879	-0.0232623	-0.0268245	-0.0314888	-0.0234442	-0.0368064	-0.0153472	-0.0267453	-0.0942744	-0.00578285	-0.0268912	-0.711302	-0.297624	-0.0447886	-0.0231028	-0.0302647	-0.0179879	-0.0232623	-0.0268245	-0.0314888	-0.0269049	-0.0368064	-0.0153472	-0.0267453	-0.0942933	-0.00575555	-0.0268912	-0.711302	-0.297617	-0.0447886	-0.0231487	-0.0302647	-0.0179879	-0.0232623	-0.0268245	-0.0314888	-0.0269093	-0.0368064	-0.0153472	-0.0267453	-0.094297	-0.0057747	-0.0268912	-0.711302	-0.297617	-0.0447886	-0.0231773	-0.0302647	-0.0179879	0	0	0	0	0	0	0	0	0	0	0	0	0	0	0	0	0.0380796	0.0380796	0.0380796	0.0380796	0.0380796	0.0380796	0.0380796	0.0380796	0.0380796	0.0380796	0.0380796	0.0380796	0.0380796	0.0380796	0.0380796	0.0380796	0.038087	0.038087	0.038087	0.038087	0.038087	0.038087	0.038087	0.038087	0.038087	0.038087	0.038087	0.038087	0.038087	0.038087	0.038087	0.038087	0.038087	0.038087	0.038087	0.038087	0.038087	0.038087	0.038087	0.038087	0.038087	0.038087	0.038087	0.038087	0.038087	0.038087	0.038087	0.038087	0.0381454	0.0381454	0.0381454	0.0381454	0.0381454	0.0381454	0.0381454	0.0381454	0.0381454	0.0381454	0.0381454	0.0381454	0.0381454	0.0381454	0.0381454	0.0381454	0.0381454	0.0381454	0.0381454	0.0381454	0.0381454	0.0381454	0.0381454	0.0381454	0.0381454	0.0381454	0.0381454	0.0381454	0.0381454	0.0381454	0.0381454	0.0381454	0.0381454	0.0381454	0.0381454	0.0381454	0.0381454	0.0381454	0.0381454	0.0381454	0.0381454	0.0381454	0.0381454	0.0381454	0.0381454	0.0381454	0.0381454	0.0381454	0.0381454	0.0381454	0.0381454	0.0381454	0.0381454	0.0381454	0.0381454	0.0381454	0.0381454	0.0381454	0.0381454	0.0381454	0.0381454	0.0381454	0.0381454	0.0381454	0.0381454	0.0381454	0.0381454	0.0381454	0.0381454	0.0381454	0.0381454	0.0381454	0.0381454	0.0381454	0.0381454	0.0381454	0.0381454	0.0381454	0.0381454	0.0381454	0.0381454	0.0381454	0.0381454	0.0381454	0.0381454	0.0381454	0.0381454	0.0381454	0.0381454	0.0381454	0.0381454	0.0381454	0.0381454	0.0381454	0.0381454	0.0381454	0.858794	0.858794	0.48171	0.48171	0.652737	0.652737	0.807174	0.807174	0.42385	0.42385	0.719329	0.719329	-0.00327769	-0.00327769	0.164193	0.164193	1.16625	1.16625	0.467295	0.467295	0.654811	0.654811	0.798121	0.798121	0.250809	0.250809	0.730825	0.730825	-0.0678688	-0.0678688	0.182537	0.182537	1.18514	1.18514	0.612262	0.612262	0.65477	0.65477	0.798141	0.798141	0.247663	0.247663	0.73077	0.73077	-0.0677741	-0.0677741	0.182539	0.182539	1.19704	1.19704	0.674352	0.674352	0.654771	0.654771	0.798141	0.798141	0.247001	0.247001	0.730768	0.730768	-0.0677739	-0.0677739	0.182539	0.182539	1.20048	1.20048	0.670432	0.670432	0.654771	0.654771	0.798141	0.798141	0.246744	0.246744	0.730768	0.730768	-0.0677739	-0.0677739	0.182539	0.182539	1.20101	1.20101	0.687241	0.687241	0.654771	0.654771	0.798141	0.798141	0.246638	0.246638	0.730768	0.730768	-0.0677739	-0.0677739	0.182539	0.182539	1.20108	1.20108	0.71219	0.71219	0.654771	0.654771	0.798141	0.798141	0.246593	0.246593	0.730768	0.730768	-0.0677739	-0.0677739	0.182539	0.182539	1.20109	1.20109	0.754727	0.754727	0.654771	0.654771	0.798141	0.798141	0.246574	0.246574	0.730768	0.730768	-0.0677739	-0.0677739	0.182539	0.182539	1.20109	1.20109	0.910114	0.910114	0.641058	0.641058	0.798141	0.798141	0.246566	0.246566	0.730768	0.730768	-0.0677739	-0.0677739	0.182539	0.182539	1.12983	1.12983	1.18984	1.18984	0.387197	0.387197	0.771589	0.771589	0.250482	0.250482	0.741541	0.741541	-0.063466	-0.063466	1.05632	1.05632	0.936955	0.376518	1.19783	0.474065	0.147467	0.241617	0.769825	0.574726	0.160479	0.177747	0.813941	0.0324937	0.741266	-0.0678548	0.972966	1.0468	0.135773	0.0896228	1.19332	0.648447	0.0493073	-0.0265496	0.368963	0.152088	0.497233	0.182345	0.802794	0.0268512	0.730873	-0.0678671	0.857813	1.04596	0.0135911	0.013113	1.18124	0.590365	0.0813947	0.00199262	0.0909829	0.222303	0.653772	0.18258	0.798217	0.0275895	0.730653	-0.0678672	0.735031	1.04586	0.0185327	0.0200765	1.14548	0.524167	0.0912424	0.0129667	0.00673721	0.127298	0.641131	0.182584	0.798215	0.02742	0.73065	-0.0678672	0.670583	1.04585	0.00199188	0.0206637	0.749212	0.196367	0.0460329	0.164491	-0.0599684	0.465313	0.405878	-0.0636813	0.798174	0.307758	0.753936	-0.0436527	0.0116391	1.04585	0.0252736	0.0474769	0.794423	0.183065	0.093177	0.224277	0.14219	0.456129	0.654614	-0.0678932	0.798204	0.0176402	0.738626	-0.0490471	0.0274142	0.845331	0.025379	0.0643351	0.798097	0.182945	0.108224	0.245246	-0.00779507	0.883147	0.406158	-0.0678932	0.798204	0.0287939	0.265053	-0.0478003	0.027611	0.658238	0.02538	0.0815022	0.79814	0.182943	0.113267	0.245714	0.0147521	0.643459	0.654547	-0.0678932	0.798204	0.028888	0.0543433	-0.0453751	0.0276207	0.82857	0.0253799	0.101128	0.798141	0.897301	0.11508	0.245222	0.018004	0.497068	0.406204	-0.0678932	0.798204	-0.0607172	0.293888	-0.04124	0.0276206	0.837201	0.0253799	0.124229	0.798141	0.957118	0.0405131	-0.008126	0.362332	0.512474	0.654548	-0.0478925	0.798152	-0.0678779	0.0257889	-5.37824e-06	0.0276206	0.770777	0.0316476	0.149538	0.508614	0.715664	0.0415485	0.0271567	0.976517	0.756282	0.342722	-0.0573344	0.798204	-0.0678843	0.0376146	0.00902267	0.0381151	0.780258	0.0317215	0.181437	0.0433172	0.443318	0.0418234	0.0293541	0.855015	0.856643	0.335368	-0.0440331	0.798204	-0.0678843	0.0374418	0.00992493	0.0380495	0.795233	0.031727	0.242297	0.0381484	0.0433803	0.0418339	0.0292641	0.619761	1.41867	0.33579	0.00758334	0.798204	-0.0678843	0.0187072	0.0100105	0.038045	0.759299	0.0317274	0.409763	0.0381283	0.070695	0.0418336	0.0292658	0.140188	1.2063	0.0892456	0.0372476	0.798204	-0.0678843	0.0170837	0.0100181	0.0380449	0.000738631	0.0317274	0.597648	0.0381282	0.653831	0.0418335	0.0292658	0.0392432	1.44127	0.0176055	0.150969	0.798208	-0.0678932	0.0167961	0.0100187	0.0380449	0.0285665	0.0317274	0.616926	0.0381282	0.654429	0.0493863	0.0272428	0.044524	1.19642	0.0234029	0.0483882	0.7982	-0.0678932	0.00245824	0.035971	0.0380449	0.0276006	0.0317274	0.619586	0.0387292	0.65476	0.0499509	0.0266451	0.0447659	1.08717	0.229668	0.0382262	0.7982	-0.0678932	0.00296371	0.0230142	0.0380449	0.0276119	0.0317274	0.619808	0.0388963	0.654681	0.0499732	0.0266352	0.0447758	0.146858	0.0207939	0.0382215	0.7982	-0.0677003	0.00294497	0.0154095	0.0380449	0.0276123	0.0317274	0.41266	0.0388991	0.654703	0.0499753	0.0266348	0.0447762	0.0639691	0.22445	0.0382172	0.7982	-0.0676976	0.0553306	0.0115902	0.0380449	0.0322326	0.0317274	-0.00220538	0.0388991	0.654697	0.0499754	0.0266348	0.0447762	0.0699254	0.018287	0.0382172	0.798203	-0.0676976	0.0454905	0.00952532	0.0380449	0.0321825	0.0317274	0.048803	0.0388991	0.391928	0.0499754	0.0266348	0.0447762	0.0703735	0.0169038	0.0382159	0.798203	-0.0676976	0.0468807	0.00834427	0.0380449	0.032193	0.0317274	0.0462136	0.0388991	0.482542	0.0499754	0.0266348	0.03807	0.0453706	0.059159	0.038218	0.798203	-0.0676976	0.0466802	0.00764526	0.0380449	0.0321927	0.0317274	0.0457824	0.0388991	0.278028	0.0499754	0.0266348	0.0380712	0.0453073	0.0459629	0.038218	0.798203	-0.0676213	0.046709	0.00722306	0.0380449	0.0321927	0.0317274	0.0456777	0.0388991	0.023353	0.0499754	0.0266348	0.0380713	0.118044	0.0404505	0.038218	0.798203	-0.0675569	0.0467048	0.00696483	0.0380449	0.0321927	0.0317274	0.0381018	0.0388991	0.0384945	0.0499754	0.0266348	0.0380713	0.12471	0.0426103	0.038218	0.798203	-0.0675544	0.0467054	0.00680574	0.0380449	0.0321927	0.0317274	0.0380984	0.0388991	0.0374859	0.0499754	0.0266348	0.0380713	0.125984	0.0428882	0.038218	0.798203	-0.0675544	0.0467053	0.00670726	0.0380449	0.0321927	0.0317274	0.0380984	0.0388991	0.0373249	0.0499754	0.0266348	0.0380713	0.126323	0.0425181	0.038218	0.798203	-0.0675544	0.0467053	0.00664613	0.0380449	0.0321927	0.0317274	0.0380984	0.0388991	0.0377547	0.0499754	0.0266348	0.0380713	0.12638	0.042492	0.038218	0.798203	-0.067895	0.0467053	0.00660812	0.0380449	0.0321927	0.0317274	0.0380984	0.0388991	0.0381383	0.0499754	0.0266348	0.0380713	0.126395	0.042537	0.038218	0.798203	-0.0678891	0.0467053	0.00658446	0.0380449	0.0321927	0.0317274	0.0380984	0.0388991	0.0381411	0.0499754	0.0266348	0.0380713	0.126398	0.0425337	0.038218	0.798203	-0.0678891	0.0467053	0.00656972	0.0380449	0.0321927	0	0	0	0	0	0	0	0	0	0	0	0	0	0	0	0	0.0403384	0.0403384	0.0403384	0.0403384	0.0403384	0.0403384	0.0403384	0.0403384	0.0403384	0.0403384	0.0403384	0.0403384	0.0403384	0.0403384	0.0403384	0.0403384	0.0403305	0.0403305	0.0403305	0.0403305	0.0403305	0.0403305	0.0403305	0.0403305	0.0403305	0.0403305	0.0403305	0.0403305	0.0403305	0.0403305	0.0403305	0.0403305	0.0403305	0.0403305	0.0403305	0.0403305	0.0403305	0.0403305	0.0403305	0.0403305	0.0403305	0.0403305	0.0403305	0.0403305	0.0403305	0.0403305	0.0403305	0.0403305	0.0403671	0.0403671	0.0403671	0.0403671	0.0403671	0.0403671	0.0403671	0.0403671	0.0403671	0.0403671	0.0403671	0.0403671	0.0403671	0.0403671	0.0403671	0.0403671	0.0403671	0.0403671	0.0403671	0.0403671	0.0403671	0.0403671	0.0403671	0.0403671	0.0403671	0.0403671	0.0403671	0.0403671	0.0403671	0.0403671	0.0403671	0.0403671	0.0403671	0.0403671	0.0403671	0.0403671	0.0403671	0.0403671	0.0403671	0.0403671	0.0403671	0.0403671	0.0403671	0.0403671	0.0403671	0.0403671	0.0403671	0.0403671	0.0403671	0.0403671	0.0403671	0.0403671	0.0403671	0.0403671	0.0403671	0.0403671	0.0403671	0.0403671	0.0403671	0.0403671	0.0403671	0.0403671	0.0403671	0.0403671	0.0403671	0.0403671	0.0403671	0.0403671	0.0403671	0.0403671	0.0403671	0.0403671	0.0403671	0.0403671	0.0403671	0.0403671	0.0403671	0.0403671	0.0403671	0.0403671	0.0403671	0.0403671	0.0403671	0.0403671	0.0403671	0.0403671	0.0403671	0.0403671	0.0403671	0.0403671	0.0403671	0.0403671	0.0403671	0.0403671	0.0403671	0.0403671	-0.13352	-0.13352	0.585743	0.585743	0.470325	0.470325	0.390434	0.390434	0.636638	0.636638	1.00652	1.00652	0.786795	0.786795	1.33377	1.33377	0.360001	0.360001	-0.235778	-0.235778	0.452892	0.452892	0.403865	0.403865	0.833624	0.833624	1.01207	1.01207	0.609505	0.609505	1.43721	1.43721	0.184422	0.184422	0.308845	0.308845	0.453264	0.453264	0.403683	0.403683	0.853855	0.853855	1.01212	1.01212	0.609468	0.609468	1.43722	1.43722	0.0776027	0.0776027	-0.186808	-0.186808	0.453255	0.453255	0.40368	0.40368	0.859802	0.859802	1.01212	1.01212	0.609468	0.609468	1.43722	1.43722	0.0466282	0.0466282	0.277257	0.277257	0.453255	0.453255	0.40368	0.40368	0.862116	0.862116	1.01212	1.01212	0.609468	0.609468	1.43722	1.43722	0.0418575	0.0418575	-0.136457	-0.136457	0.453255	0.453255	0.40368	0.40368	0.863069	0.863069	1.01212	1.01212	0.609468	0.609468	1.43722	1.43722	0.0412795	0.0412795	0.277259	0.277259	0.453255	0.453255	0.40368	0.40368	0.863472	0.863472	1.01212	1.01212	0.609468	0.609468	1.43722	1.43722	0.0412122	0.0412122	-0.0745781	-0.0745781	0.453255	0.453255	0.40368	0.40368	0.863643	0.863643	1.01212	1.01212	0.609468	0.609468	1.43722	1.43722	0.0412045	0.0412045	0.389266	0.389266	0.408992	0.408992	0.40368	0.40368	0.863716	0.863716	1.01212	1.01212	0.609468	0.609468	1.43722	1.43722	-0.00931548	-0.00931548	0.0842921	0.0842921	-0.219917	-0.219917	0.390806	0.390806	0.811048	0.811048	1.11101	1.11101	0.600398	0.600398	1.27167	1.27167	0.266027	-0.338042	0.0702141	-0.326065	-0.0624539	0.792084	0.723915	0.303035	0.457019	1.41031	0.848837	0.035287	1.05239	0.609203	1.81255	1.22484	0.0683193	0.286538	0.111093	0.50947	0.0369616	0.247275	0.826692	0.155711	0.108651	1.43629	0.418514	0.025123	1.0144	0.609316	0.570608	1.2221	0.00425407	0.00641489	0.219525	1.03269	0.0574526	0.0216505	0.698168	-0.0310442	0.448884	1.43691	0.403168	0.0268487	1.01367	0.609317	0.431048	1.22177	0.0097595	0.0219296	0.540269	1.11987	0.0660804	0.0233966	0.7606	0.0913824	0.409155	1.43692	0.403162	0.0267495	1.01366	0.609317	0.335275	1.22173	0.000700781	0.0198334	0.842818	1.43266	0.0344245	0.544056	0.63451	0.0922097	-0.369961	0.611634	0.403107	0.155427	0.825649	0.492837	0.0058734	1.22172	0.0256728	0.144577	0.436965	1.43661	0.0182724	0.751788	0.669126	-0.00409679	0.45326	0.609439	0.403121	0.0090248	0.513179	0.45637	0.0237725	1.11039	0.0251907	0.23006	0.403109	1.43674	0.0122092	0.835927	0.588423	0.121296	-0.336862	0.609439	0.403121	0.0291657	0.139114	0.441453	0.0233552	1.0223	0.0251916	0.314152	0.40311	1.43674	0.00996373	0.855266	0.605129	0.25629	0.45365	0.609439	0.403121	0.029521	0.0874948	0.419837	0.0233628	1.163	0.0251915	0.408494	0.40311	1.78968	0.00915243	0.861029	0.599976	0.0667695	-0.336973	0.609439	0.403121	0.551674	0.181115	0.383721	0.0233625	1.12787	0.0251915	0.504354	0.40311	0.928383	0.0346823	0.0839142	1.27947	0.0446666	0.453647	0.564976	0.403096	0.609338	0.0111064	4.98496e-05	0.0233625	1.0877	0.0333816	0.547298	0.258907	0.865212	0.03742	0.0288439	1.73554	0.501033	0.244569	0.530383	0.403121	0.609475	0.0411753	0.0320932	0.0369677	1.10188	0.0334787	0.510279	0.040076	0.153299	0.0375741	0.0275952	0.710097	0.0628908	0.215807	0.421659	0.403121	0.609475	0.041166	0.0354758	0.037161	1.10904	0.0334848	0.435646	0.0405021	0.0239491	0.0375778	0.027463	0.348375	0.775494	0.215583	0.0761507	0.403121	0.609475	0.00789021	0.0358074	0.0371596	0.383859	0.0334852	0.290017	0.0404809	0.0274375	0.0375771	0.0274631	0.0784269	0.043554	0.0260954	0.0407276	0.403121	0.609475	0.00980705	0.0358374	0.0371594	0.000328927	0.0334852	0.287607	0.0404807	0.459117	0.037577	0.0274629	0.0409823	0.847366	0.0168438	0.0833999	0.403116	0.609436	0.00970726	0.03584	0.0371595	0.0264965	0.0334852	0.321416	0.0404807	0.468679	0.0433067	0.0422635	0.0327294	0.0406853	0.0192497	0.0433186	0.403118	0.609436	0.00133334	0.17256	0.0371595	0.0249202	0.0334852	0.326937	0.0354714	0.466015	0.0433433	0.0426853	0.0326178	0.137262	0.765795	0.0369213	0.403118	0.609436	0.0015934	0.153837	0.0371595	0.0249633	0.0334852	0.32725	0.0357993	0.46673	0.0433725	0.0426931	0.0326159	-0.0134094	-0.00117458	0.0372799	0.403118	0.607913	0.00158359	0.14253	0.0371595	0.0249629	0.0334852	-0.337289	0.035807	0.466529	0.0433736	0.0426933	0.0326158	0.0495326	0.752094	0.0372783	0.403118	0.607896	0.0471051	0.138556	0.0371595	0.0411506	0.0334852	0.0669939	0.0358071	0.466585	0.0433737	0.0426933	0.0326158	0.0539818	0.568754	0.0372785	0.403122	0.607896	0.0401105	0.137069	0.0371595	0.0418813	0.0334852	0.0386417	0.0358072	-0.247268	0.0433738	0.0426933	0.0326158	0.0548164	0.0259605	0.0403103	0.403122	0.607896	0.0409695	0.136457	0.0371595	0.0418968	0.0334852	0.0295415	0.0358072	-0.0933354	0.0433738	0.0426933	0.0402451	0.0341153	0.121807	0.0403183	0.403122	0.607896	0.040831	0.136182	0.0371595	0.0418975	0.0334852	0.028973	0.0358072	0.135472	0.0433738	0.0426933	0.0402535	0.0332167	0.128615	0.0403183	0.403122	0.606981	0.0408496	0.136048	0.0371595	0.0418975	0.0334852	0.0289062	0.0358072	0.0114667	0.0433738	0.0426933	0.0402535	-0.0185273	0.121416	0.0403183	0.403122	0.610537	0.0408468	0.135979	0.0371595	0.0418975	0.0334852	0.0404417	0.0358072	0.0151222	0.0433738	0.0426933	0.0402535	-0.0107496	0.123525	0.0403183	0.403122	0.610546	0.0408472	0.135941	0.0371595	0.0418975	0.0334852	0.040457	0.0358072	0.0148794	0.0433738	0.0426933	0.0402535	-0.00887275	0.125186	0.0403183	0.403121	0.610546	0.0408471	0.13592	0.0371595	0.0418975	0.0334852	0.040457	0.0358072	0.0363874	0.0433738	0.0426933	0.0402535	-0.00850518	0.125123	0.0403183	0.403121	0.610546	0.0408471	0.135907	0.0371595	0.0418975	0.0334852	0.040457	0.0358072	0.0376313	0.0433738	0.0426933	0.0402535	-0.00840563	0.125032	0.0403183	0.403121	0.609439	0.0408471	0.1359	0.0371595	0.0418975	0.0334852	0.040457	0.0358072	0.040402	0.0433738	0.0426933	0.0402535	-0.0083872	0.125096	0.0403183	0.403121	0.609459	0.0408471	0.135895	0.0371595	0.0418975	0.0334852	0.040457	0.0358072	0.040404	0.0433738	0.0426933	0.0402535	-0.00838252	0.125119	0.0403183	0.403121	0.609459	0.0408471	0.135892	0.0371595	0.0418975	0	0	0	0	0	0	0	0	0	0	0	0	0	0	0	0	-0.0681529	-0.0681529	-0.0681529	-0.0681529	-0.0681529	-0.0681529	-0.0681529	-0.0681529	-0.0681529	-0.0681529	-0.0681529	-0.0681529	-0.0681529	-0.0681529	-0.0681529	-0.0681529	-0.0681643	-0.0681643	-0.0681643	-0.0681643	-0.0681643	-0.0681643	-0.0681643	-0.0681643	-0.0681643	-0.0681643	-0.0681643	-0.0681643	-0.0681643	-0.0681643	-0.0681643	-0.0681643	-0.0681643	-0.0681643	-0.0681643	-0.0681643	-0.0681643	-0.0681643	-0.0681643	-0.0681643	-0.0681643	-0.0681643	-0.0681643	-0.0681643	-0.0681643	-0.0681643	-0.0681643	-0.0681643	-0.0682715	-0.0682715	-0.0682715	-0.0682715	-0.0682715	-0.0682715	-0.0682715	-0.0682715	-0.0682715	-0.0682715	-0.0682715	-0.0682715	-0.0682715	-0.0682715	-0.0682715	-0.0682715	-0.0682715	-0.0682715	-0.0682715	-0.0682715	-0.0682715	-0.0682715	-0.0682715	-0.0682715	-0.0682715	-0.0682715	-0.0682715	-0.0682715	-0.0682715	-0.0682715	-0.0682715	-0.0682715	-0.0682715	-0.0682715	-0.0682715	-0.0682715	-0.0682715	-0.0682715	-0.0682715	-0.0682715	-0.0682715	-0.0682715	-0.0682715	-0.0682715	-0.0682715	-0.0682715	-0.0682715	-0.0682715	-0.0682715	-0.0682715	-0.0682715	-0.0682715	-0.0682715	-0.0682715	-0.0682715	-0.0682715	-0.0682715	-0.0682715	-0.0682715	-0.0682715	-0.0682715	-0.0682715	-0.0682715	-0.0682715	-0.0682715	-0.0682715	-0.0682715	-0.0682715	-0.0682715	-0.0682715	-0.0682715	-0.0682715	-0.0682715	-0.0682715	-0.0682715	-0.0682715	-0.0682715	-0.0682715	-0.0682715	-0.0682715	-0.0682715	-0.0682715	-0.0682715	-0.0682715	-0.0682715	-0.0682715	-0.0682715	-0.0682715	-0.0682715	-0.0682715	-0.0682715	-0.0682715	-0.0682715	-0.0682715	-0.0682715	-0.0682715	-1.40687	-1.40687	-1.30881	-1.30881	-1.73552	-1.73552	-0.789762	-0.789762	-1.17009	-1.17009	-0.732004	-0.732004	-0.149061	-0.149061	-0.665867	-0.665867	-1.73834	-1.73834	-1.12434	-1.12434	-1.73647	-1.73647	-0.763231	-0.763231	-0.753591	-0.753591	-0.74371	-0.74371	0.020751	0.020751	-0.730262	-0.730262	-1.74321	-1.74321	-1.60685	-1.60685	-1.73646	-1.73646	-0.763236	-0.763236	-0.750433	-0.750433	-0.743573	-0.743573	0.0206533	0.0206533	-0.730265	-0.730265	-1.74683	-1.74683	-1.2819	-1.2819	-1.73646	-1.73646	-0.763237	-0.763237	-0.750226	-0.750226	-0.743569	-0.743569	0.0206532	0.0206532	-0.730265	-0.730265	-1.74787	-1.74787	-1.61561	-1.61561	-1.73646	-1.73646	-0.763237	-0.763237	-0.750148	-0.750148	-0.743569	-0.743569	0.0206532	0.0206532	-0.730265	-0.730265	-1.74804	-1.74804	-1.32621	-1.32621	-1.73646	-1.73646	-0.763237	-0.763237	-0.750115	-0.750115	-0.743569	-0.743569	0.0206532	0.0206532	-0.730265	-0.730265	-1.74806	-1.74806	-1.64179	-1.64179	-1.73646	-1.73646	-0.763237	-0.763237	-0.750101	-0.750101	-0.743569	-0.743569	0.0206532	0.0206532	-0.730265	-0.730265	-1.74806	-1.74806	-1.41102	-1.41102	-1.73646	-1.73646	-0.763237	-0.763237	-0.750095	-0.750095	-0.743569	-0.743569	0.0206532	0.0206532	-0.730265	-0.730265	-1.74806	-1.74806	-1.83971	-1.83971	-1.69556	-1.69556	-0.763237	-0.763237	-0.750093	-0.750093	-0.743569	-0.743569	0.0206532	0.0206532	-0.730265	-0.730265	-1.67889	-1.67889	-1.76427	-1.76427	-0.978046	-0.978046	-0.738143	-0.738143	-0.740102	-0.740102	-0.828495	-0.828495	0.0134205	0.0134205	-1.54956	-1.54956	-1.10975	-0.905172	-1.74703	-1.05523	-0.296346	-0.29939	-0.784308	-0.55672	-0.494831	-0.713468	-0.896975	-0.0323728	-0.77993	0.0207766	-1.46974	-1.50883	-0.130104	-0.267375	-1.74572	-1.7344	-0.073554	0.00694141	-0.400396	-0.189887	-1.29849	-0.729478	-0.777077	-0.0315037	-0.744126	0.0207799	-0.938425	-1.50633	-0.019244	-0.0304007	-1.74202	-1.7168	-0.111358	-0.00866243	-0.138214	-0.385665	-1.73321	-0.730069	-0.763296	-0.0325104	-0.743466	0.0207799	-0.71283	-1.50603	-0.0275963	-0.0305341	-1.73102	-1.56253	-0.12486	-0.0269313	-0.141603	-0.248873	-1.69576	-0.730079	-0.763292	-0.0323323	-0.743458	0.0207799	-0.646401	-1.506	-0.00221977	-0.029859	-0.748261	-0.755403	-0.078602	-0.493348	-0.0026608	-0.592373	-0.98984	0.0167243	-0.763227	-0.294286	-0.755211	-0.00796967	-0.0111345	-1.50599	-0.044845	-0.134755	-0.762093	-0.731487	-0.17025	-0.674734	-0.256483	-0.772709	-1.7361	0.0208148	-0.763256	-0.0180988	-0.715922	0.0115072	-0.0474677	-1.30574	-0.0452606	-0.197556	-0.763157	-0.73121	-0.197354	-0.741042	-0.0916981	-1.31071	-0.997765	0.0208148	-0.763256	-0.0453706	-0.253808	0.0119422	-0.0482726	-1.12959	-0.0452612	-0.257662	-0.763197	-0.731207	-0.206897	-0.746358	-0.113423	-0.778782	-1.73604	0.0208148	-0.763256	-0.0460117	-0.0560854	0.011165	-0.0482943	-1.30593	-0.0452605	-0.325177	-0.763197	-1.41314	-0.210454	-0.746503	-0.122717	-0.67781	-0.997846	0.0208148	-0.763256	0.0181014	-0.283707	0.00967755	-0.0482942	-1.31001	-0.0452604	-0.401475	-0.763197	-1.23987	-0.059219	-0.000224082	-0.739354	-0.809712	-1.73604	0.00477515	-0.763206	0.0207996	-0.0296067	1.35596e-06	-0.0482942	-1.24286	-0.0540507	-0.473778	-0.487582	-0.719701	-0.062215	-0.0431013	-1.46802	-1.00052	-0.97964	0.0142513	-0.763259	0.0207841	-0.067289	-0.0275516	-0.0639001	-1.25496	-0.0542378	-0.548973	-0.0635124	-0.497821	-0.0626192	-0.0461324	-0.959804	-1.44266	-0.95662	0.00818965	-0.763259	0.0207841	-0.0670735	-0.0303482	-0.0643258	-1.26959	-0.0542501	-0.691808	-0.0683715	-0.0719404	-0.0626224	-0.0459382	-0.598255	-2.41904	-0.957691	-0.0272517	-0.763259	0.0207841	-0.0302298	-0.0306157	-0.064326	-0.726124	-0.0542508	-1.09462	-0.0684051	-0.17411	-0.0626214	-0.045938	-0.153866	-1.76011	-0.246278	-0.0673398	-0.763259	0.0207841	-0.0254746	-0.0306396	-0.0643257	-0.000752631	-0.0542509	-1.56785	-0.0684053	-1.73558	-0.0626213	-0.0459378	-0.0690755	-2.46861	-0.0238031	-0.397895	-0.763268	0.0208128	-0.024923	-0.0306416	-0.0643257	-0.0466605	-0.0542509	-1.61864	-0.0684053	-1.73666	-0.0829573	-0.0527957	-0.0736042	-1.73442	-0.0301663	-0.0889543	-0.763254	0.0208128	-0.00237328	-0.119793	-0.0643257	-0.0448328	-0.0542509	-1.62435	-0.0634989	-1.73687	-0.0836604	-0.0521184	-0.0738344	-1.46763	-0.69035	-0.074327	-0.763254	0.0208128	-0.00286009	-0.0860949	-0.0643257	-0.0448426	-0.0542509	-1.62472	-0.0636945	-1.73682	-0.0836931	-0.0521052	-0.0738439	-0.230832	-0.0551012	-0.0742604	-0.763254	0.0207079	-0.00284199	-0.06632	-0.0643257	-0.0448435	-0.0542509	-0.975762	-0.0636964	-1.73683	-0.0836956	-0.0521047	-0.0738444	-0.091836	-0.675526	-0.074256	-0.763254	0.0207057	-0.0612884	-0.0567622	-0.0643257	-0.0661422	-0.0542509	-0.010119	-0.0636964	-1.73683	-0.0836958	-0.0521047	-0.0738444	-0.0983171	-0.191027	-0.074256	-0.763255	0.0207057	-0.0495133	-0.0517388	-0.0643257	-0.0666142	-0.0542509	-0.0710079	-0.0636964	-0.98363	-0.0836958	-0.0521047	-0.0738444	-0.0994467	-0.0472171	-0.0683599	-0.763255	0.0207057	-0.0510721	-0.0489176	-0.0643257	-0.0666293	-0.0542509	-0.0658709	-0.0636964	-1.21185	-0.0836958	-0.0521047	-0.0682407	-0.078153	-0.159524	-0.0683533	-0.763255	0.0207057	-0.0508377	-0.047267	-0.0643257	-0.0666296	-0.0542509	-0.0653576	-0.0636964	-0.270996	-0.0836958	-0.0521047	-0.0682487	-0.0781483	-0.134344	-0.0683533	-0.763255	0.0207327	-0.0508706	-0.0462772	-0.0643257	-0.0666296	-0.0542509	-0.0652403	-0.0636964	-0.0227047	-0.0836958	-0.0521047	-0.0682487	-0.227914	-0.116057	-0.0683533	-0.763255	0.0198064	-0.0508658	-0.0456745	-0.0643257	-0.0666296	-0.0542509	-0.0681529	-0.0636964	-0.0478115	-0.0836958	-0.0521047	-0.0682487	-0.23146	-0.121303	-0.0683533	-0.763255	0.0197989	-0.0508666	-0.0453042	-0.0643257	-0.0666296	-0.0542509	-0.068166	-0.0636964	-0.0457786	-0.0836958	-0.0521047	-0.0682487	-0.231909	-0.12284	-0.0683533	-0.763254	0.0197988	-0.0508664	-0.0450754	-0.0643257	-0.0666296	-0.0542509	-0.068166	-0.0636964	-0.0727993	-0.0836958	-0.0521047	-0.0682487	-0.232068	-0.121928	-0.0683533	-0.763254	0.0197987	-0.0508664	-0.0449335	-0.0643257	-0.0666296	-0.0542509	-0.068166	-0.0636964	-0.0730307	-0.0836958	-0.0521047	-0.0682487	-0.232075	-0.121774	-0.0683533	-0.763254	0.0208163	-0.0508664	-0.0448454	-0.0643257	-0.0666296	-0.0542509	-0.068166	-0.0636964	-0.0681725	-0.0836958	-0.0521047	-0.0682487	-0.232081	-0.121902	-0.0683533	-0.763254	0.0207986	-0.0508664	-0.0447905	-0.0643257	-0.0666296	-0.0542509	-0.068166	-0.0636964	-0.06817	-0.0836958	-0.0521047	-0.0682487	-0.232082	-0.121908	-0.0683533	-0.763254	0.0207986	-0.0508664	-0.0447564	-0.0643257	-0.0666296	0	0	0	0	0	0	0	0	0	0	0	0	0	0	0	0	-0.0432339	-0.0432339	-0.0432339	-0.0432339	-0.0432339	-0.0432339	-0.0432339	-0.0432339	-0.0432339	-0.0432339	-0.0432339	-0.0432339	-0.0432339	-0.0432339	-0.0432339	-0.0432339	-0.0432367	-0.0432367	-0.0432367	-0.0432367	-0.0432367	-0.0432367	-0.0432367	-0.0432367	-0.0432367	-0.0432367	-0.0432367	-0.0432367	-0.0432367	-0.0432367	-0.0432367	-0.0432367	-0.0432367	-0.0432367	-0.0432367	-0.0432367	-0.0432367	-0.0432367	-0.0432367	-0.0432367	-0.0432367	-0.0432367	-0.0432367	-0.0432367	-0.0432367	-0.0432367	-0.0432367	-0.0432367	-0.0432912	-0.0432912	-0.0432912	-0.0432912	-0.0432912	-0.0432912	-0.0432912	-0.0432912	-0.0432912	-0.0432912	-0.0432912	-0.0432912	-0.0432912	-0.0432912	-0.0432912	-0.0432912	-0.0432912	-0.0432912	-0.0432912	-0.0432912	-0.0432912	-0.0432912	-0.0432912	-0.0432912	-0.0432912	-0.0432912	-0.0432912	-0.0432912	-0.0432912	-0.0432912	-0.0432912	-0.0432912	-0.0432912	-0.0432912	-0.0432912	-0.0432912	-0.0432912	-0.0432912	-0.0432912	-0.0432912	-0.0432912	-0.0432912	-0.0432912	-0.0432912	-0.0432912	-0.0432912	-0.0432912	-0.0432912	-0.0432912	-0.0432912	-0.0432912	-0.0432912	-0.0432912	-0.0432912	-0.0432912	-0.0432912	-0.0432912	-0.0432912	-0.0432912	-0.0432912	-0.0432912	-0.0432912	-0.0432912	-0.0432912	-0.0432912	-0.0432912	-0.0432912	-0.0432912	-0.0432912	-0.0432912	-0.0432912	-0.0432912	-0.0432912	-0.0432912	-0.0432912	-0.0432912	-0.0432912	-0.0432912	-0.0432912	-0.0432912	-0.0432912	-0.0432912	-0.0432912	-0.0432912	-0.0432912	-0.0432912	-0.0432912	-0.0432912	-0.0432912	-0.0432912	-0.0432912	-0.0432912	-0.0432912	-0.0432912	-0.0432912	-0.0432912	-0.421508	-0.421508	-1.08904	-1.08904	-1.3548	-1.3548	0.197697	0.197697	-1.01479	-1.01479	-0.232462	-0.232462	-0.605557	-0.605557	-1.13726	-1.13726	-0.583905	-0.583905	-0.672722	-0.672722	-1.34236	-1.34236	0.214806	0.214806	-0.789866	-0.789866	-0.230443	-0.230443	-0.445126	-0.445126	-1.22835	-1.22835	-0.45768	-0.45768	-1.20553	-1.20553	-1.34263	-1.34263	0.21494	0.21494	-0.802455	-0.802455	-0.230365	-0.230365	-0.44509	-0.44509	-1.22836	-1.22836	-0.379637	-0.379637	-0.54951	-0.54951	-1.34262	-1.34262	0.214942	0.214942	-0.806791	-0.806791	-0.230363	-0.230363	-0.44509	-0.44509	-1.22836	-1.22836	-0.356998	-0.356998	-1.11267	-1.11267	-1.34262	-1.34262	0.214942	0.214942	-0.80848	-0.80848	-0.230363	-0.230363	-0.44509	-0.44509	-1.22836	-1.22836	-0.353519	-0.353519	-0.599225	-0.599225	-1.34262	-1.34262	0.214942	0.214942	-0.809176	-0.809176	-0.230363	-0.230363	-0.44509	-0.44509	-1.22836	-1.22836	-0.353098	-0.353098	-1.07799	-1.07799	-1.34262	-1.34262	0.214942	0.214942	-0.809469	-0.809469	-0.230363	-0.230363	-0.44509	-0.44509	-1.22836	-1.22836	-0.353049	-0.353049	-0.614741	-0.614741	-1.34262	-1.34262	0.214942	0.214942	-0.809594	-0.809594	-0.230363	-0.230363	-0.44509	-0.44509	-1.22836	-1.22836	-0.353043	-0.353043	-1.03901	-1.03901	-1.30056	-1.30056	0.214942	0.214942	-0.809648	-0.809648	-0.230363	-0.230363	-0.44509	-0.44509	-1.22836	-1.22836	-0.362595	-0.362595	-0.400265	-0.400265	-0.664974	-0.664974	0.207133	0.207133	-0.764977	-0.764977	-0.345639	-0.345639	-0.440623	-0.440623	-0.642463	-0.642463	0.0143599	-0.506293	-0.374223	-0.551191	-0.140867	-0.3983	-0.0560431	0.136703	-0.573169	-1.20464	-0.144442	-0.0037576	-0.271044	-0.444902	-0.98704	-0.562205	0.0363146	-0.277203	-0.404156	-1.38364	-0.0323166	-0.180516	-0.331086	-0.0689295	-0.971533	-1.2274	0.200814	-0.00617407	-0.231465	-0.444984	0.0397076	-0.559612	-0.00482433	-0.0244855	-0.483345	-1.76569	-0.03037	-0.018225	-0.413731	-0.145021	-1.33864	-1.22795	0.215307	-0.0070881	-0.230777	-0.444985	0.149693	-0.559299	-0.00990385	-0.0148932	-0.71754	-1.69997	-0.0342231	-0.0229425	-0.573707	-0.175306	-1.30073	-1.22796	0.215312	-0.00710575	-0.230768	-0.444985	0.17432	-0.559261	0.00018598	-0.0122125	-0.10581	-1.23791	-0.0421217	-0.514718	-0.469198	-0.0388871	-0.563701	-0.444028	0.215342	0.0830277	-0.0946881	-0.365127	0.00313459	-0.559256	-0.0283006	-0.147043	0.190626	-1.22892	-0.080736	-0.709622	-0.480064	-0.28911	-1.34255	-0.445066	0.21535	0.00277668	0.106341	-0.334217	-0.0273586	-0.600165	-0.0285061	-0.231895	0.215292	-1.22879	-0.0907465	-0.78699	-0.490694	-0.321131	-0.58997	-0.445066	0.21535	-0.02414	0.0680273	-0.323107	-0.0279904	-0.656818	-0.0285096	-0.312619	0.215319	-1.22879	-0.0945889	-0.802487	-0.486079	-0.0297364	-1.34282	-0.445066	0.21535	-0.0251384	-0.0251566	-0.30733	-0.0280093	-0.655237	-0.0285088	-0.403398	0.215319	-1.02987	-0.0961366	-0.806774	-0.491909	-0.096311	-0.589906	-0.445066	0.21535	-0.402481	0.057235	-0.281013	-0.0280093	-0.625468	-0.0285088	-0.500874	0.215319	-0.281698	-0.0239809	-0.0637785	-0.893819	-0.253047	-1.34282	-0.404053	0.215336	-0.444997	0.000263616	-3.64933e-05	-0.0280093	-0.636354	-0.0322663	-0.570009	0.134364	-0.141665	-0.0269709	-0.0235615	-0.934083	-0.305394	-1.01211	-0.388975	0.215347	-0.445101	-0.0431143	-0.0300183	-0.0368527	-0.642011	-0.0324301	-0.603923	-0.0271776	0.0366244	-0.0271048	-0.0234876	-0.0564504	-0.576425	-0.98308	-0.310472	0.215347	-0.445101	-0.0431382	-0.0331595	-0.0375701	-0.637982	-0.03244	-0.667249	-0.0434908	-0.0352562	-0.0270899	-0.023324	0.139769	-1.05782	-0.983824	-0.0653032	0.215347	-0.445101	-0.0129453	-0.0334659	-0.0375757	0.204561	-0.0324406	-0.87422	-0.0435697	-0.124962	-0.0270888	-0.0233203	0.0060595	-0.356164	-0.230714	-0.0437888	0.215347	-0.445101	-0.00955843	-0.0334936	-0.0375753	0.000147177	-0.0324406	-1.17307	-0.0435701	-1.34666	-0.0270888	-0.02332	-0.0426867	-1.10255	-0.00802882	-0.302488	0.215342	-0.445066	-0.00921307	-0.0334959	-0.0375753	-0.0250647	-0.0324406	-1.21644	-0.0435701	-1.3526	-0.0451259	-0.0406806	-0.0369065	-0.337534	-0.00771951	-0.0538634	0.215347	-0.445066	0.000587214	-0.155495	-0.0375753	-0.0236284	-0.0324406	-1.22095	-0.0345843	-1.35072	-0.0451061	-0.0409615	-0.0367598	-0.184704	-0.72493	-0.0499688	0.215347	-0.445066	0.000717918	-0.133404	-0.0375753	-0.0236362	-0.0324406	-1.22115	-0.0346632	-1.35121	-0.0451241	-0.0409657	-0.0367546	-0.06119	-0.0457731	-0.0500225	0.215347	-0.443966	0.000713228	-0.120527	-0.0375753	-0.0236367	-0.0324406	-0.546252	-0.0346633	-1.35107	-0.0451243	-0.0409657	-0.0367544	-0.0331141	-0.71147	-0.0500235	0.215347	-0.443953	-0.00486176	-0.115404	-0.0375753	-0.050469	-0.0324406	-0.0581297	-0.0346633	-1.35111	-0.0451243	-0.0409657	-0.0367544	-0.0317228	-0.566168	-0.0500234	0.21535	-0.443953	-0.00430116	-0.113152	-0.0375753	-0.051423	-0.0324406	-0.0254541	-0.0346633	-0.652007	-0.0451243	-0.0409657	-0.0367544	-0.0327525	-0.042711	-0.0432679	0.21535	-0.443953	-0.00420568	-0.11205	-0.0375753	-0.0514312	-0.0324406	-0.0200229	-0.0346633	-0.798194	-0.0451243	-0.0409657	-0.0433374	-0.0424491	-0.152772	-0.0432576	0.21535	-0.443953	-0.0042002	-0.111467	-0.0375753	-0.0514323	-0.0324406	-0.019939	-0.0346633	0.0692567	-0.0451243	-0.0409657	-0.0433498	-0.0421922	-0.153089	-0.0432576	0.21535	-0.443272	-0.0041994	-0.11114	-0.0375753	-0.0514323	-0.0324406	-0.0199471	-0.0346633	0.00586566	-0.0451243	-0.0409657	-0.0433498	-0.108923	-0.133226	-0.0432576	0.21535	-0.446109	-0.00419941	-0.11095	-0.0375753	-0.0514323	-0.0324406	-0.0432326	-0.0346633	-0.00497582	-0.0451243	-0.0409657	-0.0433498	-0.104822	-0.136205	-0.0432576	0.21535	-0.446118	-0.0041994	-0.110837	-0.0375753	-0.0514323	-0.0324406	-0.0432638	-0.0346633	-0.00368698	-0.0451243	-0.0409657	-0.0433498	-0.103912	-0.138786	-0.0432576	0.21535	-0.446118	-0.0041994	-0.110768	-0.0375753	-0.0514323	-0.0324406	-0.0432639	-0.0346633	-0.0492697	-0.0451243	-0.0409657	-0.0433498	-0.103674	-0.138293	-0.0432576	0.21535	-0.446118	-0.0041994	-0.110726	-0.0375753	-0.0514323	-0.0324406	-0.0432639	-0.0346633	-0.0492423	-0.0451243	-0.0409657	-0.0433498	-0.10362	-0.138036	-0.0432576	0.21535	-0.445067	-0.0041994	-0.1107	-0.0375753	-0.0514323	-0.0324406	-0.0432639	-0.0346633	-0.0431942	-0.0451243	-0.0409657	-0.0433498	-0.103607	-0.138144	-0.0432576	0.21535	-0.445086	-0.0041994	-0.110684	-0.0375753	-0.0514323	-0.0324406	-0.0432639	-0.0346633	-0.0431861	-0.0451243	-0.0409657	-0.0433498	-0.103605	-0.138175	-0.0432576	0.21535	-0.445086	-0.0041994	-0.110674	-0.0375753	-0.0514323	0	0	0	0	0	0	0	0	0	0	0	0	0	0	0	0	-0.0336148	-0.0336148	-0.0336148	-0.0336148	-0.0336148	-0.0336148	-0.0336148	-0.0336148	-0.0336148	-0.0336148	-0.0336148	-0.0336148	-0.0336148	-0.0336148	-0.0336148	-0.0336148	-0.0336226	-0.0336226	-0.0336226	-0.0336226	-0.0336226	-0.0336226	-0.0336226	-0.0336226	-0.0336226	-0.0336226	-0.0336226	-0.0336226	-0.0336226	-0.0336226	-0.0336226	-0.0336226	-0.0336226	-0.0336226	-0.0336226	-0.0336226	-0.0336226	-0.0336226	-0.0336226	-0.0336226	-0.0336226	-0.0336226	-0.0336226	-0.0336226	-0.0336226	-0.0336226	-0.0336226	-0.0336226	-0.0336498	-0.0336498	-0.0336498	-0.0336498	-0.0336498	-0.0336498	-0.0336498	-0.0336498	-0.0336498	-0.0336498	-0.0336498	-0.0336498	-0.0336498	-0.0336498	-0.0336498	-0.0336498	-0.0336498	-0.0336498	-0.0336498	-0.0336498	-0.0336498	-0.0336498	-0.0336498	-0.0336498	-0.0336498	-0.0336498	-0.0336498	-0.0336498	-0.0336498	-0.0336498	-0.0336498	-0.0336498	-0.0336498	-0.0336498	-0.0336498	-0.0336498	-0.0336498	-0.0336498	-0.0336498	-0.0336498	-0.0336498	-0.0336498	-0.0336498	-0.0336498	-0.0336498	-0.0336498	-0.0336498	-0.0336498	-0.0336498	-0.0336498	-0.0336498	-0.0336498	-0.0336498	-0.0336498	-0.0336498	-0.0336498	-0.0336498	-0.0336498	-0.0336498	-0.0336498	-0.0336498	-0.0336498	-0.0336498	-0.0336498	-0.0336498	-0.0336498	-0.0336498	-0.0336498	-0.0336498	-0.0336498	-0.0336498	-0.0336498	-0.0336498	-0.0336498	-0.0336498	-0.0336498	-0.0336498	-0.0336498	-0.0336498	-0.0336498	-0.0336498	-0.0336498	-0.0336498	-0.0336498	-0.0336498	-0.0336498	-0.0336498	-0.0336498	-0.0336498	-0.0336498	-0.0336498	-0.0336498	-0.0336498	-0.0336498	-0.0336498	-0.0336498	-0.309269	-0.309269	-0.593674	-0.593674	-0.81135	-0.81135	0.225052	0.225052	-0.540311	-0.540311	-0.433229	-0.433229	-0.734285	-0.734285	-0.94021	-0.94021	-0.576987	-0.576987	-0.502437	-0.502437	-0.792479	-0.792479	0.239026	0.239026	-0.342245	-0.342245	-0.431001	-0.431001	-0.670274	-0.670274	-1.00361	-1.00361	-0.390913	-0.390913	-0.733539	-0.733539	-0.792888	-0.792888	0.239227	0.239227	-0.362171	-0.362171	-0.430937	-0.430937	-0.670258	-0.670258	-1.00361	-1.00361	-0.273378	-0.273378	-0.407741	-0.407741	-0.792878	-0.792878	0.23923	0.23923	-0.368704	-0.368704	-0.430935	-0.430935	-0.670258	-0.670258	-1.00361	-1.00361	-0.23929	-0.23929	-0.678387	-0.678387	-0.792878	-0.792878	0.23923	0.23923	-0.371248	-0.371248	-0.430935	-0.430935	-0.670258	-0.670258	-1.00361	-1.00361	-0.234049	-0.234049	-0.429412	-0.429412	-0.792878	-0.792878	0.23923	0.23923	-0.372296	-0.372296	-0.430935	-0.430935	-0.670258	-0.670258	-1.00361	-1.00361	-0.233415	-0.233415	-0.654953	-0.654953	-0.792878	-0.792878	0.23923	0.23923	-0.372739	-0.372739	-0.430935	-0.430935	-0.670258	-0.670258	-1.00361	-1.00361	-0.233341	-0.233341	-0.425328	-0.425328	-0.792878	-0.792878	0.23923	0.23923	-0.372927	-0.372927	-0.430935	-0.430935	-0.670258	-0.670258	-1.00361	-1.00361	-0.233333	-0.233333	-0.602311	-0.602311	-0.775602	-0.775602	0.23923	0.23923	-0.373007	-0.373007	-0.430935	-0.430935	-0.670258	-0.670258	-1.00361	-1.00361	-0.240076	-0.240076	-0.247035	-0.247035	-0.614354	-0.614354	0.230654	0.230654	-0.325936	-0.325936	-0.476269	-0.476269	-0.657881	-0.657881	-0.206112	-0.206112	0.0744941	-0.414727	-0.265281	-0.450471	-0.118028	-0.591146	-0.15303	0.149751	-0.44403	-0.987136	-0.14009	-0.00929682	-0.448884	-0.669967	-0.751512	-0.0910864	0.0405162	-0.121939	-0.310323	-0.854784	-0.0303196	-0.270914	-0.54235	-0.0849235	-0.704698	-1.00318	0.233539	-0.0050811	-0.431141	-0.67009	0.158682	-0.0899868	-0.00389042	-0.0245427	-0.429577	-1.43001	-0.0150956	-0.0186972	-0.628278	-0.11803	-0.790582	-1.0034	0.239826	-0.0062216	-0.430853	-0.670091	0.151979	-0.0898538	-0.00799068	-0.0103667	-0.782283	-1.39053	-0.0160587	-0.0169997	-0.72137	-0.172965	-0.775627	-1.0034	0.239828	-0.00624884	-0.43085	-0.670091	0.195253	-0.0898374	0.00029332	-0.00833703	-0.243787	-1.01099	-0.0331136	-0.219337	-0.680617	-0.00297343	-0.461113	-0.669028	0.239836	0.0924722	-0.220115	-0.523575	0.00349251	-0.0898353	-0.0232077	-0.0926506	0.202618	-1.00399	-0.0582037	-0.308377	-0.679111	-0.22893	-0.793145	-0.670248	0.239844	0.00328417	0.0804864	-0.498886	-0.0219675	-0.144979	-0.0233064	-0.150368	0.239769	-1.0039	-0.0667136	-0.34956	-0.705349	-0.206463	-0.490813	-0.670248	0.239844	-0.0200795	0.0743405	-0.483181	-0.0224336	-0.206163	-0.0233182	-0.206423	0.239804	-1.0039	-0.069757	-0.366395	-0.698337	0.0415122	-0.793613	-0.670248	0.239844	-0.0211662	-0.0442968	-0.459379	-0.0224548	-0.204028	-0.0233178	-0.271142	0.239804	-0.780275	-0.0709557	-0.37248	-0.703407	-0.0513445	-0.490634	-0.670248	0.239844	-0.606082	0.0555636	-0.419472	-0.022455	-0.162392	-0.0233177	-0.340839	0.239804	0.0283006	-0.0175985	-0.0948806	-0.793219	-0.18637	-0.793609	-0.608769	0.239829	-0.670129	0.00163885	-5.46847e-05	-0.022455	-0.177713	-0.0251514	-0.387407	0.149689	-0.293171	-0.0191061	-0.0193149	-0.670731	-0.3445	-1.12256	-0.582945	0.239842	-0.670264	-0.0335021	-0.0141252	-0.0305305	-0.182803	-0.0252708	-0.40662	-0.0205162	0.0607358	-0.0191941	-0.0191257	0.0551834	-0.503187	-1.10103	-0.463338	0.239842	-0.670264	-0.0335836	-0.0156932	-0.0309457	-0.177678	-0.0252785	-0.444214	-0.0338439	-0.0311551	-0.0191775	-0.018994	0.148589	-0.526232	-1.10173	-0.0818598	0.239842	-0.670264	-0.0110126	-0.0158518	-0.0309452	0.22779	-0.025279	-0.5691	-0.0339139	-0.084198	-0.0191765	-0.0189897	0.0146335	-0.223333	-0.250157	-0.0342887	0.239842	-0.670264	-0.00791785	-0.0158665	-0.0309449	0.000176391	-0.025279	-0.717747	-0.0339143	-0.799579	-0.0191765	-0.0189894	-0.033117	-0.53757	-0.00513137	-0.18572	0.239838	-0.670244	-0.00756338	-0.0158677	-0.0309449	-0.0199858	-0.025279	-0.73778	-0.0339143	-0.809076	-0.034688	-0.0303145	-0.0285242	-0.211562	-0.005003	-0.0382187	0.239841	-0.670244	0.000652006	-0.0984255	-0.0309449	-0.0188504	-0.025279	-0.739531	-0.0285191	-0.806058	-0.0345972	-0.0306252	-0.0283909	-0.0876066	-0.315581	-0.0377112	0.239841	-0.670244	0.000801489	-0.101829	-0.0309449	-0.0188536	-0.025279	-0.739588	-0.0285407	-0.806864	-0.0346132	-0.0306345	-0.0283856	-0.0434096	-0.0469986	-0.0377858	0.239841	-0.66853	0.000796105	-0.104336	-0.0309449	-0.018854	-0.025279	-0.454022	-0.02854	-0.806638	-0.0346131	-0.0306345	-0.0283853	-0.0227712	-0.311914	-0.0377868	0.239841	-0.668509	-0.00179884	-0.10715	-0.0309449	-0.0382262	-0.025279	-0.0829849	-0.0285399	-0.8067	-0.0346132	-0.0306345	-0.0283853	-0.0180187	-0.737522	-0.0377867	0.239845	-0.668509	-0.00409261	-0.109266	-0.0309449	-0.0388521	-0.025279	-0.01429	-0.0285399	-0.597414	-0.0346132	-0.0306345	-0.0283853	-0.0186733	-0.02614	-0.0336215	0.239845	-0.668509	-0.00367201	-0.11069	-0.0309449	-0.0388586	-0.025279	-0.0110207	-0.0285399	-0.55403	-0.0346132	-0.0306345	-0.0336856	-0.0331595	-0.0953882	-0.0336131	0.239845	-0.668509	-0.00371633	-0.111612	-0.0309449	-0.0388594	-0.025279	-0.0111375	-0.0285399	0.0785308	-0.0346132	-0.0306345	-0.033696	-0.0328493	-0.11879	-0.0336131	0.239845	-0.667546	-0.0037084	-0.112199	-0.0309449	-0.0388594	-0.025279	-0.0111734	-0.0285399	0.00662885	-0.0346132	-0.0306345	-0.033696	-0.0877168	-0.100445	-0.0336131	0.239845	-0.670682	-0.00370943	-0.112569	-0.0309449	-0.0388594	-0.025279	-0.0336178	-0.0285399	-0.0034979	-0.0346132	-0.0306345	-0.033696	-0.084247	-0.0997176	-0.0336131	0.239845	-0.670686	-0.00370926	-0.112801	-0.0309449	-0.0388594	-0.025279	-0.0336455	-0.0285399	-0.00224823	-0.0346132	-0.0306345	-0.033696	-0.0836199	-0.102464	-0.0336131	0.239845	-0.670686	-0.00370929	-0.112946	-0.0309449	-0.0388594	-0.025279	-0.0336455	-0.0285399	-0.0372978	-0.0346132	-0.0306345	-0.033696	-0.0834418	-0.102448	-0.0336131	0.239845	-0.670686	-0.00370929	-0.113037	-0.0309449	-0.0388594	-0.025279	-0.0336455	-0.0285399	-0.0372031	-0.0346132	-0.0306345	-0.033696	-0.0834032	-0.102125	-0.0336131	0.239845	-0.67025	-0.00370929	-0.113094	-0.0309449	-0.0388594	-0.025279	-0.0336455	-0.0285399	-0.0336138	-0.0346132	-0.0306345	-0.033696	-0.0833943	-0.102175	-0.0336131	0.239845	-0.670257	-0.00370929	-0.113129	-0.0309449	-0.0388594	-0.025279	-0.0336455	-0.0285399	-0.0336074	-0.0346132	-0.0306345	-0.033696	-0.0833924	-0.10222	-0.0336131	0.239845	-0.670257	-0.00370929	-0.113151	-0.0309449	-0.0388594	0	0	0	0	0	0	0	0	0	0	0	0	0	0	0	0	0.0617154	0.0617154	0.0617154	0.0617154	0.0617154	0.0617154	0.0617154	0.0617154	0.0617154	0.0617154	0.0617154	0.0617154	0.0617154	0.0617154	0.0617154	0.0617154	0.0617295	0.0617295	0.0617295	0.0617295	0.0617295	0.0617295	0.0617295	0.0617295	0.0617295	0.0617295	0.0617295	0.0617295	0.0617295	0.0617295	0.0617295	0.0617295	0.0617295	0.0617295	0.0617295	0.0617295	0.0617295	0.0617295	0.0617295	0.0617295	0.0617295	0.0617295	0.0617295	0.0617295	0.0617295	0.0617295	0.0617295	0.0617295	0.0617977	0.0617977	0.0617977	0.0617977	0.0617977	0.0617977	0.0617977	0.0617977	0.0617977	0.0617977	0.0617977	0.0617977	0.0617977	0.0617977	0.0617977	0.0617977	0.0617977	0.0617977	0.0617977	0.0617977	0.0617977	0.0617977	0.0617977	0.0617977	0.0617977	0.0617977	0.0617977	0.0617977	0.0617977	0.0617977	0.0617977	0.0617977	0.0617977	0.0617977	0.0617977	0.0617977	0.0617977	0.0617977	0.0617977	0.0617977	0.0617977	0.0617977	0.0617977	0.0617977	0.0617977	0.0617977	0.0617977	0.0617977	0.0617977	0.0617977	0.0617977	0.0617977	0.0617977	0.0617977	0.0617977	0.0617977	0.0617977	0.0617977	0.0617977	0.0617977	0.0617977	0.0617977	0.0617977	0.0617977	0.0617977	0.0617977	0.0617977	0.0617977	0.0617977	0.0617977	0.0617977	0.0617977	0.0617977	0.0617977	0.0617977	0.0617977	0.0617977	0.0617977	0.0617977	0.0617977	0.0617977	0.0617977	0.0617977	0.0617977	0.0617977	0.0617977	0.0617977	0.0617977	0.0617977	0.0617977	0.0617977	0.0617977	0.0617977	0.0617977	0.0617977	0.0617977	0.937104	0.937104	0.936733	0.936733	1.29028	1.29028	0.324797	0.324797	0.838874	0.838874	0.968931	0.968931	0.776431	0.776431	1.08607	1.08607	1.43955	1.43955	0.863493	0.863493	1.2715	1.2715	0.303365	0.303365	0.502099	0.502099	0.974614	0.974614	0.671103	0.671103	1.16336	1.16336	1.25356	1.25356	1.18555	1.18555	1.27191	1.27191	0.303164	0.303164	0.521248	0.521248	0.974505	0.974505	0.671155	0.671155	1.16336	1.16336	1.13587	1.13587	0.910368	0.910368	1.2719	1.2719	0.303161	0.303161	0.527789	0.527789	0.974503	0.974503	0.671155	0.671155	1.16336	1.16336	1.10174	1.10174	1.17082	1.17082	1.2719	1.2719	0.303161	0.303161	0.530336	0.530336	0.974502	0.974502	0.671155	0.671155	1.16336	1.16336	1.09649	1.09649	0.940094	0.940094	1.2719	1.2719	0.303161	0.303161	0.531386	0.531386	0.974502	0.974502	0.671155	0.671155	1.16336	1.16336	1.09586	1.09586	1.17615	1.17615	1.2719	1.2719	0.303161	0.303161	0.531829	0.531829	0.974502	0.974502	0.671155	0.671155	1.16336	1.16336	1.09578	1.09578	0.981423	0.981423	1.2719	1.2719	0.303161	0.303161	0.532018	0.532018	0.974502	0.974502	0.671155	0.671155	1.16336	1.16336	1.09577	1.09577	1.25779	1.25779	1.24598	1.24598	0.303161	0.303161	0.532098	0.532098	0.974502	0.974502	0.671155	0.671155	1.16336	1.16336	1.05304	1.05304	1.09961	1.09961	0.933174	0.933174	0.293723	0.293723	0.485358	0.485358	1.0246	1.0246	0.660669	0.660669	0.922279	0.922279	0.578337	0.711771	1.12775	0.818601	0.230826	0.801376	0.704036	0.24242	0.572827	1.14326	0.713168	0.0327534	0.999053	0.670785	1.44861	0.791248	0.0517655	0.179525	1.17288	1.33385	0.0667023	0.271823	0.840276	0.197146	1.08897	1.16281	0.311775	0.0240124	0.974701	0.670909	0.422965	0.789618	0.0136934	0.0354565	1.29228	1.9099	0.0720712	0.0210474	0.736946	0.283239	1.26892	1.16318	0.302573	0.0257397	0.974275	0.670909	0.352407	0.789422	0.0214336	0.0246939	1.6454	1.82063	0.0797743	0.0266167	0.771369	0.273694	1.24605	1.16319	0.30257	0.0256506	0.974269	0.670909	0.26089	0.789397	0.00108401	0.0230188	0.786762	1.18104	0.0669803	0.32376	0.686497	0.330303	0.782156	0.672702	0.302534	0.116654	0.764359	0.529521	0.00441681	0.789394	0.0420186	0.126922	0.33981	1.16414	0.126809	0.451309	0.827302	0.565628	1.2721	0.671062	0.302546	0.00884214	0.431637	0.500322	0.0422313	0.708603	0.0422014	0.197436	0.302551	1.16396	0.146628	0.506542	0.751078	0.839764	0.813724	0.671062	0.302546	0.0411777	0.10615	0.484405	0.0428671	0.642808	0.0422152	0.266566	0.302545	1.16395	0.153462	0.524608	0.759171	0.404344	1.27255	0.671062	0.302546	0.0424054	0.0856035	0.460583	0.0428967	0.759111	0.0422146	0.346442	0.302545	1.4251	0.156026	0.530769	0.766951	0.404517	0.813559	0.671062	0.302546	0.607287	0.146465	0.420679	0.0428968	0.720643	0.0422146	0.433978	0.302545	0.614945	0.0466199	0.0960474	1.07668	0.558925	1.27255	0.619109	0.302526	0.670944	0.0163071	5.48524e-05	0.0428968	0.690773	0.0483688	0.499626	0.196118	0.816123	0.0488289	0.0391901	1.36446	0.899625	1.44635	0.584752	0.302549	0.671083	0.0612495	0.0199762	0.058704	0.702669	0.0485445	0.542631	0.05162	0.246155	0.049113	0.0405663	0.52957	1.14175	1.41907	0.465787	0.302549	0.671083	0.0612174	0.0221379	0.0590794	0.707644	0.0485565	0.625896	0.0620047	0.0634864	0.0491026	0.0403658	0.275135	1.52544	1.42012	0.0925546	0.302549	0.671083	0.0248213	0.0223534	0.0590753	0.288186	0.0485572	0.876177	0.062065	0.137338	0.0491013	0.0403623	0.0821317	1.08795	0.331665	0.0618444	0.302549	0.671083	0.0203408	0.0223731	0.059075	0.000329069	0.0485572	1.15967	0.0620654	1.27846	0.0491012	0.040362	0.0620021	1.55031	0.0175293	0.297356	0.302556	0.671057	0.0197585	0.0223748	0.059075	0.0409019	0.0485572	1.19277	0.0620654	1.28908	0.0708019	0.0503985	0.0610685	1.0688	0.0214833	0.0735503	0.302546	0.671057	0.0010234	0.124246	0.059075	0.0390476	0.0485572	1.19627	0.0570327	1.28607	0.0711014	0.0502998	0.0611008	0.858579	0.462101	0.0661008	0.302546	0.671057	0.00121726	0.120556	0.059075	0.0390579	0.0485572	1.19647	0.0571653	1.28688	0.0711338	0.0503028	0.0611022	0.150033	0.065138	0.066172	0.302546	0.669351	0.00120991	0.118966	0.059075	0.0390587	0.0485572	0.77944	0.0571663	1.28665	0.0711351	0.0503026	0.0611022	0.0683262	0.455311	0.0661701	0.302546	0.669331	0.0402439	0.119813	0.059075	0.0623131	0.0485572	0.0874645	0.0571663	1.28671	0.0711352	0.0503026	0.0611022	0.0671968	0.801752	0.06617	0.302545	0.669331	0.035997	0.120899	0.059075	0.0629135	0.0485572	0.0486169	0.0571663	0.918677	0.0711352	0.0503026	0.0611022	0.0681776	0.0384977	0.0618183	0.302545	0.669331	0.0365008	0.121746	0.059075	0.0629276	0.0485572	0.0435749	0.0571663	0.922444	0.0711352	0.0503026	0.061784	0.0665467	0.138387	0.0618109	0.302545	0.669331	0.0364111	0.122331	0.059075	0.0629281	0.0485572	0.0434154	0.0571663	0.110784	0.0711352	0.0503026	0.0617957	0.0661829	0.155303	0.0618109	0.302545	0.668355	0.0364223	0.122716	0.059075	0.0629281	0.0485572	0.0433822	0.0571663	0.00926981	0.0711352	0.0503026	0.0617957	0.176796	0.13199	0.0618109	0.302545	0.671708	0.0364206	0.122963	0.059075	0.0629281	0.0485572	0.0617328	0.0571663	0.0307581	0.0711352	0.0503026	0.0617957	0.177726	0.132484	0.0618109	0.302545	0.671713	0.0364209	0.12312	0.059075	0.0629281	0.0485572	0.0617595	0.0571663	0.0287113	0.0711352	0.0503026	0.0617957	0.177945	0.135599	0.0618109	0.302545	0.671713	0.0364208	0.123219	0.059075	0.0629281	0.0485572	0.0617595	0.0571663	0.0650448	0.0711352	0.0503026	0.0617957	0.177992	0.135348	0.0618109	0.302545	0.671713	0.0364208	0.123281	0.059075	0.0629281	0.0485572	0.0617595	0.0571663	0.0652226	0.0711352	0.0503026	0.0617957	0.177991	0.134982	0.0618109	0.302545	0.671062	0.0364208	0.123319	0.059075	0.0629281	0.0485572	0.0617595	0.0571663	0.0617573	0.0711352	0.0503026	0.0617957	0.177992	0.135063	0.0618109	0.302545	0.671073	0.0364208	0.123344	0.059075	0.0629281	0.0485572	0.0617595	0.0571663	0.0617525	0.0711352	0.0503026	0.0617957	0.177992	0.135109	0.0618109	0.302545	0.671073	0.0364208	0.123359	0.059075	0.0629281	0	0	0	0	0	0	0	0	0	0	0	0	0	0	0	0	0.0102489	0.0102489	0.0102489	0.0102489	0.0102489	0.0102489	0.0102489	0.0102489	0.0102489	0.0102489	0.0102489	0.0102489	0.0102489	0.0102489	0.0102489	0.0102489	0.0102482	0.0102482	0.0102482	0.0102482	0.0102482	0.0102482	0.0102482	0.0102482	0.0102482	0.0102482	0.0102482	0.0102482	0.0102482	0.0102482	0.0102482	0.0102482	0.0102482	0.0102482	0.0102482	0.0102482	0.0102482	0.0102482	0.0102482	0.0102482	0.0102482	0.0102482	0.0102482	0.0102482	0.0102482	0.0102482	0.0102482	0.0102482	0.010295	0.010295	0.010295	0.010295	0.010295	0.010295	0.010295	0.010295	0.010295	0.010295	0.010295	0.010295	0.010295	0.010295	0.010295	0.010295	0.0102951	0.0102951	0.0102951	0.0102951	0.0102951	0.0102951	0.0102951	0.0102951	0.0102951	0.0102951	0.0102951	0.0102951	0.0102951	0.0102951	0.0102951	0.0102951	0.0102951	0.0102951	0.0102951	0.0102951	0.0102951	0.0102951	0.0102951	0.0102951	0.0102951	0.0102951	0.0102951	0.0102951	0.0102951	0.0102951	0.0102951	0.0102951	0.0102951	0.0102951	0.0102951	0.0102951	0.0102951	0.0102951	0.0102951	0.0102951	0.0102951	0.0102951	0.0102951	0.0102951	0.0102951	0.0102951	0.0102951	0.0102951	0.0102951	0.0102951	0.0102951	0.0102951	0.0102951	0.0102951	0.0102951	0.0102951	0.0102951	0.0102951	0.0102951	0.0102951	0.0102951	0.0102951	0.0102951	0.0102951	0.0102951	0.0102951	0.0102951	0.0102951	0.0102951	0.0102951	0.0102951	0.0102951	0.0102951	0.0102951	0.0102951	0.0102951	0.0102951	0.0102951	0.0102951	0.0102951	0.524041	0.524041	0.858976	0.858976	1.12601	1.12601	-0.17216	-0.17216	0.759767	0.759767	-0.766688	-0.766688	-0.473153	-0.473153	-0.0975319	-0.0975319	0.149421	0.149421	0.719919	0.719919	1.14265	1.14265	-0.192946	-0.192946	0.488822	0.488822	-0.769118	-0.769118	-0.577684	-0.577684	-0.0841139	-0.0841139	0.308744	0.308744	1.05733	1.05733	1.1423	1.1423	-0.192773	-0.192773	0.468938	0.468938	-0.769209	-0.769209	-0.577693	-0.577693	-0.0841118	-0.0841118	0.410025	0.410025	0.626471	0.626471	1.1423	1.1423	-0.192771	-0.192771	0.463299	0.463299	-0.769212	-0.769212	-0.577693	-0.577693	-0.0841118	-0.0841118	0.439387	0.439387	0.992358	0.992358	1.1423	1.1423	-0.192771	-0.192771	0.461105	0.461105	-0.769212	-0.769212	-0.577693	-0.577693	-0.0841118	-0.0841118	0.443909	0.443909	0.658	0.658	1.1423	1.1423	-0.192771	-0.192771	0.460201	0.460201	-0.769212	-0.769212	-0.577693	-0.577693	-0.0841118	-0.0841118	0.444457	0.444457	0.967632	0.967632	1.1423	1.1423	-0.192771	-0.192771	0.459819	0.459819	-0.769212	-0.769212	-0.577693	-0.577693	-0.0841118	-0.0841118	0.44452	0.44452	0.663702	0.663702	1.1423	1.1423	-0.192771	-0.192771	0.459657	0.459657	-0.769212	-0.769212	-0.577693	-0.577693	-0.0841118	-0.0841118	0.444528	0.444528	0.929388	0.929388	1.11468	1.11468	-0.192771	-0.192771	0.459588	0.459588	-0.769212	-0.769212	-0.577693	-0.577693	-0.0841118	-0.0841118	0.475024	0.475024	0.485056	0.485056	0.511724	0.511724	-0.186403	-0.186403	0.480609	0.480609	-0.679715	-0.679715	-0.560829	-0.560829	0.245199	0.245199	0.0412442	0.589809	0.416947	0.625553	0.145623	-0.62007	-0.486295	-0.146824	0.142807	-0.0876647	-0.370262	-0.0252337	-0.743162	-0.577446	-0.290569	0.297736	-0.0323709	0.172734	0.378222	1.0888	-0.00196068	-0.232805	-0.678586	-0.0779109	0.765587	-0.0847104	-0.183292	-0.00841222	-0.768842	-0.577552	-0.0795758	0.296096	0.00229487	0.00656784	0.275434	0.593055	0.00907472	-0.00743071	-0.608201	0.143448	1.14086	-0.0843659	-0.192214	-0.0094193	-0.769281	-0.577552	-0.228231	0.295899	0.00284303	0.0012381	-0.0286322	0.464743	0.0107908	0.00453984	-0.496307	0.0269243	1.11487	-0.0843602	-0.192217	-0.00938701	-0.769286	-0.577552	-0.156388	0.295875	-8.64975e-05	0.000644652	-0.609046	-0.0725677	0.0136579	0.32386	-0.562367	0.0719357	0.651902	-0.578661	-0.192234	-0.074118	-0.582293	-0.427256	-0.00279698	0.295872	0.0053556	0.0530709	-0.224317	-0.0831723	0.0650632	0.435831	-0.534889	0.261037	1.14172	-0.577722	-0.192241	-0.00364487	-0.307141	-0.425928	0.00694648	0.333176	0.00591408	0.0744609	-0.192253	-0.0833768	0.0768398	0.469839	-0.523622	0.333254	0.63541	-0.577722	-0.192241	0.000482079	-0.0686838	-0.413337	0.00772371	0.378339	0.00590197	0.0914413	-0.192244	-0.0833792	0.0815583	0.461328	-0.529234	0.0427427	1.14126	-0.577722	-0.192241	0.000500871	-0.0684965	-0.392783	0.00772361	0.311911	0.00590137	0.108118	-0.192244	-0.248446	0.0834138	0.456425	-0.52224	0.127213	0.635642	-0.577722	-0.192241	-0.522647	-0.0998205	-0.358131	0.00772355	0.342592	0.00590135	0.129409	-0.192244	0.12099	0.00205044	-0.0786195	-0.27618	0.234352	1.14127	-0.530523	-0.192229	-0.577604	-0.0016368	-4.68481e-05	0.00772353	0.356478	0.0059011	0.165894	-0.123169	-0.635249	0.0038481	0.000547861	-0.217988	-0.166258	0.0915835	-0.498855	-0.192238	-0.5777	0.00960597	0.0165228	0.00493815	0.351715	0.00597836	0.228581	0.000617371	-0.0154716	0.00390661	0.00177168	-0.143937	0.396519	0.0865042	-0.393866	-0.192238	-0.5777	0.00950918	0.018092	0.0055385	0.349353	0.00598222	0.346621	0.0102921	0.00981485	0.00390282	0.00173401	-0.177258	0.905185	0.087045	-0.0486425	-0.192238	-0.5777	0.0051937	0.018235	0.00555022	-0.183117	0.00598242	0.663199	0.0103456	0.10081	0.00390265	0.0017337	-0.0202924	0.465149	0.0498926	0.00991575	-0.192238	-0.5777	0.00207687	0.0182474	0.00555009	-0.000120781	0.00598243	1.03113	0.0103459	1.13584	0.00390265	0.0017337	0.00971607	0.93083	-0.00091543	0.258659	-0.192232	-0.577713	0.00198965	0.0182484	0.00555008	0.00405098	0.00598243	1.06431	0.0103459	1.12659	0.0118029	0.00784543	0.0116469	0.448224	-0.00207552	0.0229268	-0.192237	-0.577713	-0.0006385	0.0411702	0.00555008	0.00392719	0.00598243	1.0671	0.00473051	1.12936	0.0119555	0.00755895	0.011674	0.272296	0.445848	0.0189791	-0.192237	-0.577713	-0.000756122	0.00377516	0.00555008	0.00391149	0.00598243	1.06722	0.0046628	1.1286	0.0119494	0.00754648	0.0116748	0.077479	0.0183747	0.0187396	-0.192237	-0.576183	-0.000751706	-0.0185883	0.00555008	0.003912	0.00598243	0.609738	0.00465958	1.12882	0.0119495	0.0075462	0.0116748	0.00520033	0.43373	0.0187403	-0.192237	-0.576164	-0.0160291	-0.0307278	0.00555008	0.0156945	0.00598243	-0.0595978	0.0046595	1.12876	0.0119495	0.0075462	0.0116748	0.00784856	-0.413149	0.0187402	-0.192241	-0.576163	-0.0175089	-0.0376363	0.00555008	0.0160849	0.00598243	0.00855898	0.00465949	0.530968	0.0119495	0.0075462	0.0116748	0.00833843	0.0271294	0.0103392	-0.192241	-0.576163	-0.0174033	-0.0417125	0.00555008	0.0160821	0.00598243	0.00862675	0.00465949	0.792347	0.0119495	0.0075462	0.0103952	0.0143227	0.0756828	0.0103275	-0.192241	-0.576163	-0.017421	-0.0441709	0.00555008	0.0160827	0.00598243	0.00858861	0.00465949	-0.0605792	0.0119495	0.0075462	0.0103978	0.0148696	0.0341133	0.0103275	-0.192241	-0.575392	-0.0174182	-0.0456729	0.00555008	0.0160826	0.00598243	0.00857723	0.00465949	-0.00518594	0.0119495	0.0075462	0.0103978	0.0998224	0.02829	0.0103275	-0.192241	-0.577045	-0.0174186	-0.0465981	0.00555008	0.0160826	0.00598243	0.0101796	0.00465949	-0.000438464	0.0119495	0.0075462	0.0103978	0.0932939	0.0340647	0.0103275	-0.192241	-0.57704	-0.0174185	-0.0471706	0.00555008	0.0160826	0.00598243	0.0101865	0.00465949	-0.000950458	0.0119495	0.0075462	0.0103978	0.0915045	0.0337465	0.0103275	-0.192241	-0.57704	-0.0174185	-0.047526	0.00555008	0.0160826	0.00598243	0.0101865	0.00465949	0.0185002	0.0119495	0.0075462	0.0103978	0.0911352	0.0328189	0.0103275	-0.192241	-0.57704	-0.0174185	-0.0477469	0.00555008	0.0160826	0.00598243	0.0101865	0.00465949	0.0178652	0.0119495	0.0075462	0.0103978	0.0910357	0.0328791	0.0103275	-0.192241	-0.577722	-0.0174185	-0.0478844	0.00555008	0.0160826	0.00598243	0.0101865	0.00465949	0.0101419	0.0119495	0.0075462	0.0103978	0.0910168	0.0329751	0.0103275	-0.192241	-0.57771	-0.0174185	-0.0479701	0.00555008	0.0160826	0.00598243	0.0101865	0.00465949	0.0101357	0.0119495	0.0075462	0.0103978	0.0910122	0.0329495	0.0103275	-0.192241	-0.57771	-0.0174185	-0.0480235	0.00555008	0.0160826	0	0	0	0	0	0	0	0	0	0	0	0	0	0	0	0	0.00298279	0.00298279	0.00298279	0.00298279	0.00298279	0.00298279	0.00298279	0.00298279	0.00298279	0.00298279	0.00298279	0.00298279	0.00298279	0.00298279	0.00298279	0.00298279	0.00299601	0.00299601	0.00299601	0.00299601	0.00299601	0.00299601	0.00299601	0.00299601	0.00299601	0.00299601	0.00299601	0.00299601	0.00299601	0.00299601	0.00299601	0.00299601	0.00299603	0.00299603	0.00299603	0.00299603	0.00299603	0.00299603	0.00299603	0.00299603	0.00299603	0.00299603	0.00299603	0.00299603	0.00299603	0.00299603	0.00299603	0.00299603	0.0029965	0.0029965	0.0029965	0.0029965	0.0029965	0.0029965	0.0029965	0.0029965	0.0029965	0.0029965	0.0029965	0.0029965	0.0029965	0.0029965	0.0029965	0.0029965	0.00299651	0.00299651	0.00299651	0.00299651	0.00299651	0.00299651	0.00299651	0.00299651	0.00299651	0.00299651	0.00299651	0.00299651	0.00299651	0.00299651	0.00299651	0.00299651	0.00299651	0.00299651	0.00299651	0.00299651	0.00299651	0.00299651	0.00299651	0.00299651	0.00299651	0.00299651	0.00299651	0.00299651	0.00299651	0.00299651	0.00299651	0.00299651	0.00299651	0.00299651	0.00299651	0.00299651	0.00299651	0.00299651	0.00299651	0.00299651	0.00299651	0.00299651	0.00299651	0.00299651	0.00299651	0.00299651	0.00299651	0.00299651	0.00299651	0.00299651	0.00299651	0.00299651	0.00299651	0.00299651	0.00299651	0.00299651	0.00299651	0.00299651	0.00299651	0.00299651	0.00299651	0.00299651	0.00299651	0.00299651	0.00299651	0.00299651	0.00299651	0.00299651	0.00299651	0.00299651	0.00299651	0.00299651	0.00299651	0.00299651	0.00299651	0.00299651	0.00299651	0.00299651	0.00299651	0.00299651	0.495003	0.495003	-0.185504	-0.185504	-0.00711873	-0.00711873	0.0879499	0.0879499	-0.241771	-0.241771	0.116996	0.116996	-0.0544978	-0.0544978	-0.387623	-0.387623	0.554666	0.554666	0.39167	0.39167	-0.00820079	-0.00820079	0.0744669	0.0744669	-0.468277	-0.468277	0.118705	0.118705	0.0436583	0.0436583	-0.426406	-0.426406	0.547428	0.547428	0.0734986	0.0734986	-0.00817412	-0.00817412	0.0744536	0.0744536	-0.468118	-0.468118	0.11864	0.11864	0.0437278	0.0437278	-0.426408	-0.426408	0.539732	0.539732	0.449942	0.449942	-0.00817481	-0.00817481	0.0744534	0.0744534	-0.467694	-0.467694	0.118638	0.118638	0.0437278	0.0437278	-0.426408	-0.426408	0.537498	0.537498	0.121774	0.121774	-0.00817478	-0.00817478	0.0744534	0.0744534	-0.467528	-0.467528	0.118638	0.118638	0.0437278	0.0437278	-0.426408	-0.426408	0.53716	0.53716	0.420293	0.420293	-0.00817478	-0.00817478	0.0744534	0.0744534	-0.467459	-0.467459	0.118638	0.118638	0.0437278	0.0437278	-0.426408	-0.426408	0.537119	0.537119	0.140478	0.140478	-0.00817478	-0.00817478	0.0744534	0.0744534	-0.467431	-0.467431	0.118638	0.118638	0.0437278	0.0437278	-0.426408	-0.426408	0.537114	0.537114	0.407027	0.407027	-0.00817478	-0.00817478	0.0744534	0.0744534	-0.467418	-0.467418	0.118638	0.118638	0.0437278	0.0437278	-0.426408	-0.426408	0.537114	0.537114	0.150396	0.150396	0.0174719	0.0174719	0.0744534	0.0744534	-0.467413	-0.467413	0.118638	0.118638	0.0437278	0.0437278	-0.426408	-0.426408	0.52937	0.52937	0.493583	0.493583	0.462728	0.462728	0.0718865	0.0718865	-0.457297	-0.457297	0.0449402	0.0449402	0.0408206	0.0408206	-0.349121	-0.349121	0.238832	0.421317	0.539232	0.466775	0.124106	0.0494713	0.116342	0.058086	-0.0833384	-0.416301	0.00507952	0.00449391	0.0950268	0.0436544	-0.337189	-0.392239	0.0128533	-0.158834	0.54221	-0.00406519	0.0136839	0.017209	0.0868853	0.033257	0.242301	-0.425846	0.0657662	0.00111801	0.117055	0.043662	-0.0141535	-0.390681	0.00491757	0.0112911	0.549985	0.0333761	0.00467147	-0.00304672	0.0525449	0.14064	-0.00617406	-0.426179	0.074387	0.00114776	0.117476	0.0436621	0.0757495	-0.390493	0.00525812	-0.00089416	0.572956	-0.0363553	0.00344231	-0.00357672	-0.0290589	0.0712832	0.0173429	-0.426184	0.0743901	0.0011334	0.117482	0.0436621	0.0660692	-0.39047	0.000408931	0.000141476	0.105959	-0.416678	0.00979481	-0.308724	0.0296166	0.147815	0.459138	0.0440337	0.0744103	0.028693	0.100362	0.0188804	0.00108857	-0.390467	0.00366504	-0.0529356	0.076835	-0.425855	0.0392552	-0.421698	0.097662	0.251704	-0.00793511	0.0436932	0.0744133	0.0022941	0.0797098	0.0299483	0.00497347	-0.400692	0.00391435	-0.0851561	0.0744067	-0.42598	0.0511077	-0.462862	0.0868883	0.344774	0.455342	0.0436932	0.0744133	0.00319185	0.025118	0.0295209	0.00531959	-0.420378	0.00392384	-0.11551	0.0744091	-0.425982	0.0550572	-0.465549	0.0851892	0.111676	-0.00787154	0.0436932	0.0744133	0.00348736	0.00973199	0.0279451	0.00532909	-0.411636	0.00392383	-0.147719	0.0744091	-0.360402	0.0564741	-0.465368	0.0904488	0.185522	0.455282	0.0436932	0.0744133	0.0395235	0.029434	0.0251839	0.0053293	-0.412263	0.00392382	-0.178494	0.0744091	-0.223884	0.00355666	0.00752525	-0.256317	0.235188	-0.00787175	0.0405729	0.0744083	0.0436765	0.00503888	3.45968e-06	0.00532929	-0.415218	0.00217669	-0.186739	0.0476651	0.105011	0.0022389	0.00221096	-0.343301	0.246721	0.491631	0.037411	0.0744142	0.0436726	0.00232312	-0.0171263	0.00575353	-0.416426	0.00217482	-0.15686	0.00301715	0.0937206	0.00229063	0.00370173	-0.0439809	0.488856	0.499917	0.0295483	0.0744142	0.0436726	0.00231288	-0.0188607	0.00557243	-0.415459	0.00217557	-0.0960623	0.00299402	0.0162376	0.00228695	0.00370102	0.0598387	0.108724	0.50043	0.00471487	0.0744142	0.0436726	0.00726911	-0.0190262	0.00556688	0.0707672	0.00217562	0.0418536	0.00301304	0.0212973	0.00228686	0.00369985	0.0158749	0.526436	0.126087	0.00271283	0.0744142	0.0436726	0.00471673	-0.0190409	0.00556689	0.000101698	0.00217562	0.0826509	0.0030132	-0.00747389	0.00228687	0.00369983	0.00306879	0.0660206	-0.000258708	0.0159617	0.0744195	0.0436904	0.0045063	-0.0190422	0.0055669	0.00370113	0.00217562	0.066589	0.00301321	-0.00635308	0.00659237	-0.00458594	0.00877771	0.52374	0.0013193	0.00393154	0.0744143	0.0436904	0.000220454	-0.0717764	0.0055669	0.00383795	0.00217562	0.063906	0.00625664	-0.0066523	0.00675873	-0.00494467	0.00890799	0.402507	-0.428907	0.00439917	0.0744143	0.0436904	0.000263911	-0.0508292	0.0055669	0.00382004	0.00217562	0.0637866	0.00614322	-0.00656536	0.00675899	-0.00494671	0.00891155	0.0777281	0.026954	0.00426	0.0744143	0.0435451	0.000262333	-0.0379312	0.0055669	0.00382058	0.00217562	0.450587	0.00613994	-0.00658935	0.00675912	-0.00494694	0.0089117	0.00630656	-0.419467	0.00425913	0.0744143	0.0435428	0.00112122	-0.0316253	0.0055669	-0.000266518	0.00217562	0.0104623	0.00613987	-0.00658271	0.00675912	-0.00494694	0.00891171	0.00307909	0.0913327	0.00425907	0.0744131	0.0435428	0.0026348	-0.0282886	0.0055669	-0.000649496	0.00217562	0.00121491	0.00613986	0.47	0.00675912	-0.00494694	0.00891171	0.00285492	-0.00683187	0.00304414	0.0744131	0.0435428	0.00250248	-0.0264062	0.0055669	-0.000651104	0.00217562	0.00477955	0.00613986	0.298232	0.00675912	-0.00494694	0.0030269	0.00947203	-0.0373734	0.00303966	0.0744131	0.0435428	0.00252507	-0.0253016	0.0055669	-0.000651591	0.00217562	0.00502907	0.00613986	0.0295622	0.00675912	-0.00494694	0.00302553	0.00974359	-0.0238455	0.00303966	0.0744131	0.0435168	0.00252195	-0.024638	0.0055669	-0.000651583	0.00217562	0.00504365	0.00613986	0.00243923	0.00675912	-0.00494694	0.00302554	0.0797055	-0.028103	0.00303966	0.0744131	0.04306	0.0025224	-0.0242334	0.0055669	-0.000651583	0.00217562	0.00294623	0.00613986	0.0106278	0.00675912	-0.00494694	0.00302554	0.0782094	-0.0307991	0.00303966	0.0744131	0.0430553	0.00252233	-0.0239847	0.0055669	-0.000651583	0.00217562	0.00294423	0.00613986	0.00988129	0.00675912	-0.00494694	0.00302554	0.0778491	-0.0304454	0.00303966	0.074413	0.0430552	0.00252234	-0.0238309	0.0055669	-0.000651583	0.00217562	0.00294422	0.00613986	0.00428968	0.00675912	-0.00494694	0.00302554	0.0778046	-0.0302809	0.00303966	0.074413	0.0430552	0.00252234	-0.0237355	0.0055669	-0.000651583	0.00217562	0.00294422	0.00613986	0.00380231	0.00675912	-0.00494694	0.00302554	0.0777793	-0.0304004	0.00303966	0.074413	0.0436928	0.00252234	-0.0236762	0.0055669	-0.000651583	0.00217562	0.00294422	0.00613986	0.00300373	0.00675912	-0.00494694	0.00302554	0.0777765	-0.0304321	0.00303966	0.074413	0.0436817	0.00252234	-0.0236393	0.0055669	-0.000651583	0.00217562	0.00294422	0.00613986	0.00300284	0.00675912	-0.00494694	0.00302554	0.0777754	-0.0304201	0.00303966	0.074413	0.0436817	0.00252234	-0.0236164	0.0055669	-0.000651583	0	0	0	0	0	0	0	0	0	0	0	0	0	0	0	0	-0.0237339	-0.0237339	-0.0237339	-0.0237339	-0.0237339	-0.0237339	-0.0237339	-0.0237339	-0.0237339	-0.0237339	-0.0237339	-0.0237339	-0.0237339	-0.0237339	-0.0237339	-0.0237339	-0.023741	-0.023741	-0.023741	-0.023741	-0.023741	-0.023741	-0.023741	-0.023741	-0.023741	-0.023741	-0.023741	-0.023741	-0.023741	-0.023741	-0.023741	-0.023741	-0.023741	-0.023741	-0.023741	-0.023741	-0.023741	-0.023741	-0.023741	-0.023741	-0.023741	-0.023741	-0.023741	-0.023741	-0.023741	-0.023741	-0.023741	-0.023741	-0.0237799	-0.0237799	-0.0237799	-0.0237799	-0.0237799	-0.0237799	-0.0237799	-0.0237799	-0.0237799	-0.0237799	-0.0237799	-0.0237799	-0.0237799	-0.0237799	-0.0237799	-0.0237799	-0.0237799	-0.0237799	-0.0237799	-0.0237799	-0.0237799	-0.0237799	-0.0237799	-0.0237799	-0.0237799	-0.0237799	-0.0237799	-0.0237799	-0.0237799	-0.0237799	-0.0237799	-0.0237799	-0.0237799	-0.0237799	-0.0237799	-0.0237799	-0.0237799	-0.0237799	-0.0237799	-0.0237799	-0.0237799	-0.0237799	-0.0237799	-0.0237799	-0.0237799	-0.0237799	-0.0237799	-0.0237799	-0.0237799	-0.0237799	-0.0237799	-0.0237799	-0.0237799	-0.0237799	-0.0237799	-0.0237799	-0.0237799	-0.0237799	-0.0237799	-0.0237799	-0.0237799	-0.0237799	-0.0237799	-0.0237799	-0.0237799	-0.0237799	-0.0237799	-0.0237799	-0.0237799	-0.0237799	-0.0237799	-0.0237799	-0.0237799	-0.0237799	-0.0237799	-0.0237799	-0.0237799	-0.0237799	-0.0237799	-0.0237799	-0.0237799	-0.0237799	-0.0237799	-0.0237799	-0.0237799	-0.0237799	-0.0237799	-0.0237799	-0.0237799	-0.0237799	-0.0237799	-0.0237799	-0.0237799	-0.0237799	-0.0237799	-0.0237799	-0.550387	-0.550387	-0.773648	-0.773648	-1.09576	-1.09576	0.290558	0.290558	-0.672863	-0.672863	0.225533	0.225533	-0.152591	-0.152591	-0.39455	-0.39455	-0.479058	-0.479058	-0.792502	-0.792502	-1.09363	-1.09363	0.314116	0.314116	-0.347616	-0.347616	0.228941	0.228941	-0.0843296	-0.0843296	-0.42889	-0.42889	-0.456335	-0.456335	-1.03332	-1.03332	-1.09368	-1.09368	0.314141	0.314141	-0.34832	-0.34832	0.229046	0.229046	-0.0843247	-0.0843247	-0.428891	-0.428891	-0.441527	-0.441527	-0.675964	-0.675964	-1.09368	-1.09368	0.314142	0.314142	-0.349137	-0.349137	0.229049	0.229049	-0.0843247	-0.0843247	-0.428891	-0.428891	-0.437225	-0.437225	-0.968915	-0.968915	-1.09368	-1.09368	0.314142	0.314142	-0.349456	-0.349456	0.229049	0.229049	-0.0843247	-0.0843247	-0.428891	-0.428891	-0.43657	-0.43657	-0.698596	-0.698596	-1.09368	-1.09368	0.314142	0.314142	-0.349588	-0.349588	0.229049	0.229049	-0.0843247	-0.0843247	-0.428891	-0.428891	-0.436491	-0.436491	-0.941169	-0.941169	-1.09368	-1.09368	0.314142	0.314142	-0.349643	-0.349643	0.229049	0.229049	-0.0843247	-0.0843247	-0.428891	-0.428891	-0.436481	-0.436481	-0.689595	-0.689595	-1.09368	-1.09368	0.314142	0.314142	-0.349667	-0.349667	0.229049	0.229049	-0.0843247	-0.0843247	-0.428891	-0.428891	-0.43648	-0.43648	-0.870684	-0.870684	-1.07503	-1.07503	0.314142	0.314142	-0.349677	-0.349677	0.229049	0.229049	-0.0843247	-0.0843247	-0.428891	-0.428891	-0.463195	-0.463195	-0.458114	-0.458114	-0.764136	-0.764136	0.303367	0.303367	-0.335827	-0.335827	0.169414	0.169414	-0.0855787	-0.0855787	-0.0774465	-0.0774465	0.0444837	-0.678748	-0.440484	-0.724692	-0.177382	0.0162635	0.235139	0.216049	-0.316984	-0.419939	0.208483	0.0110934	0.210071	-0.084281	-0.103528	-0.0278422	0.0530303	-0.125137	-0.446215	-1.10141	-0.0163399	-0.0342897	0.0823871	-0.000298853	-0.899531	-0.428445	0.307851	0.00409563	0.229141	-0.0842968	0.227676	-0.0267018	-0.00377101	-0.0206136	-0.461217	-1.17377	-0.00817475	-0.00597354	-0.0282669	-0.173534	-1.09207	-0.428671	0.3142	0.00405834	0.229441	-0.0842969	0.275777	-0.0265646	-0.00621713	-0.00491509	-0.505547	-1.06139	-0.0085217	-0.0108448	-0.136955	-0.128336	-1.07512	-0.428674	0.314203	0.00401068	0.229445	-0.0842969	0.256204	-0.0265476	0.000306128	-0.00355352	0.253347	-0.441523	-0.0265299	-0.226366	-0.0951563	-0.0404718	-0.751067	-0.0827035	0.314208	0.121147	0.25388	-0.0750821	0.00457429	-0.0265455	-0.0158962	-0.0690278	0.309531	-0.429776	-0.0756697	-0.310712	-0.109836	-0.31842	-1.09358	-0.0843034	0.314219	0.00518665	0.278204	-0.0643339	-0.0162334	-0.0981577	-0.0163434	-0.106527	0.314173	-0.429578	-0.0895811	-0.342823	-0.143602	-0.332457	-0.758337	-0.0843034	0.314219	-0.0106569	0.103871	-0.0619915	-0.0170507	-0.174285	-0.0163459	-0.140882	0.314192	-0.429575	-0.0948096	-0.347265	-0.133453	0.030234	-1.09362	-0.0843034	0.314219	-0.0113995	0.0160131	-0.0590129	-0.0170652	-0.120128	-0.0163452	-0.179597	0.314192	-0.146758	-0.0968461	-0.348163	-0.141778	-0.109716	-0.758344	-0.0843034	0.314219	-0.0760351	0.112392	-0.0540922	-0.0170653	-0.111962	-0.0163452	-0.224127	0.314192	0.0955476	-0.00907536	-0.0140243	-0.21633	-0.26705	-1.09362	-0.0720954	0.314199	-0.0842943	0.0030248	-7.00473e-06	-0.0170653	-0.134912	-0.0164035	-0.26942	0.198642	0.235912	-0.0106032	-0.0101205	-0.0953177	-0.106741	-0.836851	-0.0751394	0.314216	-0.0843191	-0.0231516	-0.0129047	-0.0194614	-0.13398	-0.0165143	-0.323193	-0.00959516	0.0624065	-0.0106795	-0.0109236	0.210526	-0.591506	-0.823672	-0.061086	0.314216	-0.0843191	-0.0231574	-0.0142349	-0.0200261	-0.128325	-0.0165209	-0.426454	-0.0238952	-0.0250483	-0.0106652	-0.0108295	0.237074	-0.751279	-0.824514	-0.0215938	0.314216	-0.0843191	-0.00996823	-0.0143633	-0.0200316	0.298833	-0.0165213	-0.710871	-0.0239764	-0.10988	-0.0106645	-0.0108262	0.0297538	-0.439226	-0.207149	-0.0239521	0.314216	-0.0843191	-0.00571026	-0.0143749	-0.0200314	0.000220488	-0.0165213	-1.01206	-0.0239769	-1.09421	-0.0106645	-0.010826	-0.0230303	-0.759732	-0.000861011	-0.255945	0.314209	-0.084305	-0.00541352	-0.0143759	-0.0200314	-0.0128672	-0.0165213	-1.03773	-0.0239769	-1.09477	-0.0252161	-0.0192868	-0.0224185	-0.422268	2.14004e-05	-0.033315	0.314215	-0.084305	0.000944808	-0.0615197	-0.0200314	-0.0122308	-0.0165213	-1.03947	-0.0181932	-1.09446	-0.0252429	-0.019266	-0.0223658	-0.220564	-0.318569	-0.031751	0.314215	-0.084305	0.00114088	-0.0483359	-0.0200314	-0.0122176	-0.0165213	-1.03952	-0.0181202	-1.09453	-0.0252471	-0.0192647	-0.022363	-0.0793246	-0.0447381	-0.0316179	0.314215	-0.0841099	0.00113367	-0.0408247	-0.0200314	-0.0122182	-0.0165213	-0.718905	-0.0181167	-1.09451	-0.0252469	-0.0192645	-0.0223629	-0.0126247	-0.312205	-0.0316191	0.314215	-0.0841079	0.0132595	-0.0374155	-0.0200314	-0.0294304	-0.0165213	-0.0182659	-0.0181166	-1.09452	-0.0252469	-0.0192645	-0.0223629	-0.00987398	-0.227203	-0.031619	0.314219	-0.0841079	0.0114105	-0.0357099	-0.0200314	-0.0299434	-0.0165213	-0.00950352	-0.0181166	-0.766718	-0.0252469	-0.0192645	-0.0223629	-0.0104593	-0.0285085	-0.023795	0.31422	-0.0841079	0.0117697	-0.0347841	-0.0200314	-0.0299443	-0.0165213	-0.00875625	-0.0181166	-0.840131	-0.0252469	-0.0192645	-0.0238761	-0.026926	-0.0871444	-0.0237816	0.31422	-0.0841079	0.0117283	-0.0342544	-0.0200314	-0.029945	-0.0165213	-0.00891216	-0.0181166	0.10165	-0.0252469	-0.0192645	-0.0238834	-0.0271394	-0.0816832	-0.0237816	0.31422	-0.0839641	0.011735	-0.0339414	-0.0200314	-0.029945	-0.0165213	-0.00894101	-0.0181166	0.00862742	-0.0252469	-0.0192645	-0.0238834	-0.122703	-0.0664578	-0.0237816	0.31422	-0.0847655	0.0117341	-0.0337525	-0.0200314	-0.029945	-0.0165213	-0.0236828	-0.0181166	-0.00111957	-0.0252469	-0.0192645	-0.0238834	-0.115709	-0.0685007	-0.0237816	0.31422	-0.084769	0.0117342	-0.0336371	-0.0200314	-0.029945	-0.0165213	-0.0237035	-0.0181166	4.9167e-05	-0.0252469	-0.0192645	-0.0238834	-0.114054	-0.070052	-0.0237816	0.314219	-0.0847691	0.0117342	-0.0335661	-0.0200314	-0.029945	-0.0165213	-0.0237035	-0.0181166	-0.0312717	-0.0252469	-0.0192645	-0.0238834	-0.113683	-0.0695727	-0.0237816	0.314219	-0.0847691	0.0117342	-0.0335222	-0.0200314	-0.029945	-0.0165213	-0.0237035	-0.0181166	-0.0306675	-0.0252469	-0.0192645	-0.0238834	-0.113589	-0.0693825	-0.0237816	0.314219	-0.0843043	0.0117342	-0.0334949	-0.0200314	-0.029945	-0.0165213	-0.0237035	-0.0181166	-0.0236702	-0.0252469	-0.0192645	-0.0238834	-0.11357	-0.0694565	-0.0237816	0.314219	-0.0843124	0.0117342	-0.033478	-0.0200314	-0.029945	-0.0165213	-0.0237035	-0.0181166	-0.023662	-0.0252469	-0.0192645	-0.0238834	-0.113566	-0.0694726	-0.0237816	0.314219	-0.0843124	0.0117342	-0.0334674	-0.0200314	-0.029945	0	0	0	0	0	0	0	0	0	0	0	0	0	0	0	0	0.00680102	0.00680102	0.00680102	0.00680102	0.00680102	0.00680102	0.00680102	0.00680102	0.00680102	0.00680102	0.00680102	0.00680102	0.00680102	0.00680102	0.00680102	0.00680102	0.00679042	0.00679042	0.00679042	0.00679042	0.00679042	0.00679042	0.00679042	0.00679042	0.00679042	0.00679042	0.00679042	0.00679042	0.00679042	0.00679042	0.00679042	0.00679042	0.0067904	0.0067904	0.0067904	0.0067904	0.0067904	0.0067904	0.0067904	0.0067904	0.0067904	0.0067904	0.0067904	0.0067904	0.0067904	0.0067904	0.0067904	0.0067904	0.00682019	0.00682019	0.00682019	0.00682019	0.00682019	0.00682019	0.00682019	0.00682019	0.00682019	0.00682019	0.00682019	0.00682019	0.00682019	0.00682019	0.00682019	0.00682019	0.0068202	0.0068202	0.0068202	0.0068202	0.0068202	0.0068202	0.0068202	0.0068202	0.0068202	0.0068202	0.0068202	0.0068202	0.0068202	0.0068202	0.0068202	0.0068202	0.0068202	0.0068202	0.0068202	0.0068202	0.0068202	0.0068202	0.0068202	0.0068202	0.0068202	0.0068202	0.0068202	0.0068202	0.0068202	0.0068202	0.0068202	0.0068202	0.0068202	0.0068202	0.0068202	0.0068202	0.0068202	0.0068202	0.0068202	0.0068202	0.0068202	0.0068202	0.0068202	0.0068202	0.0068202	0.0068202	0.0068202	0.0068202	0.0068202	0.0068202	0.0068202	0.0068202	0.0068202	0.0068202	0.0068202	0.0068202	0.0068202	0.0068202	0.0068202	0.0068202	0.0068202	0.0068202	0.0068202	0.0068202	0.0068202	0.0068202	0.0068202	0.0068202	0.0068202	0.0068202	0.0068202	0.0068202	0.0068202	0.0068202	0.0068202	0.0068202	0.0068202	0.0068202	0.0068202	0.0068202	0.0930314	0.0930314	0.0736515	0.0736515	-0.11842	-0.11842	0.897941	0.897941	0.120096	0.120096	0.336291	0.336291	-0.478182	-0.478182	-0.221948	-0.221948	0.16867	0.16867	-0.36649	-0.36649	-0.102484	-0.102484	0.914333	0.914333	0.338034	0.338034	0.347907	0.347907	-0.566495	-0.566495	-0.220805	-0.220805	0.321766	0.321766	-0.16089	-0.16089	-0.10283	-0.10283	0.914503	0.914503	0.321406	0.321406	0.347971	0.347971	-0.566452	-0.566452	-0.220803	-0.220803	0.421133	0.421133	-0.133613	-0.133613	-0.102821	-0.102821	0.914505	0.914505	0.315885	0.315885	0.347973	0.347973	-0.566452	-0.566452	-0.220803	-0.220803	0.44995	0.44995	-0.0972777	-0.0972777	-0.102821	-0.102821	0.914505	0.914505	0.313736	0.313736	0.347973	0.347973	-0.566452	-0.566452	-0.220803	-0.220803	0.454378	0.454378	-0.11517	-0.11517	-0.102821	-0.102821	0.914505	0.914505	0.31285	0.31285	0.347973	0.347973	-0.566452	-0.566452	-0.220803	-0.220803	0.454914	0.454914	-0.0524582	-0.0524582	-0.102821	-0.102821	0.914505	0.914505	0.312476	0.312476	0.347973	0.347973	-0.566452	-0.566452	-0.220803	-0.220803	0.454976	0.454976	-0.0354821	-0.0354821	-0.102821	-0.102821	0.914505	0.914505	0.312317	0.312317	0.347973	0.347973	-0.566452	-0.566452	-0.220803	-0.220803	0.454983	0.454983	0.175649	0.175649	-0.122369	-0.122369	0.914505	0.914505	0.312249	0.312249	0.347973	0.347973	-0.566452	-0.566452	-0.220803	-0.220803	0.384313	0.384313	0.467653	0.467653	-0.572199	-0.572199	0.883684	0.883684	0.341616	0.341616	0.378707	0.378707	-0.551838	-0.551838	1.1448	1.1448	0.748685	-0.397996	0.427938	-0.375776	-0.0755724	-0.205579	0.574689	0.637794	-0.133522	-0.221143	0.713792	0.0229159	0.362245	-0.566263	0.684669	1.2582	0.155215	0.113733	0.38986	-0.155249	0.0120636	-0.227801	-0.07103	0.0596558	-0.368051	-0.221089	0.921247	0.0219325	0.349279	-0.566367	0.975699	1.25705	0.00549638	-0.0172489	0.28906	-0.641235	0.0618479	-0.00919211	-0.38446	-0.0175829	-0.103613	-0.220775	0.915043	0.0218372	0.348964	-0.566368	0.787825	1.25691	0.00670974	0.0119826	-0.00906301	-0.598621	0.071533	0.0019357	-0.478473	-0.078337	-0.122223	-0.22077	0.915041	0.0216611	0.34896	-0.566368	0.760131	1.25689	0.00180382	0.0132835	0.506212	-0.223083	0.00847341	0.22678	-0.556126	0.309039	-0.446173	-0.561695	0.914991	0.352795	0.531387	-0.422521	0.013335	1.25689	0.00247121	0.0147375	0.883553	-0.221183	0.00275426	0.303212	-0.422663	0.010632	-0.103332	-0.566526	0.915024	0.018002	0.740377	-0.418398	0.00417969	1.02469	0.00221425	0.0121974	0.914869	-0.221095	-0.00113934	0.324168	-0.580029	0.351097	-0.463989	-0.566526	0.915024	0.00927373	0.299857	-0.405883	0.003614	0.808309	0.00219887	0.0100766	0.914936	-0.221094	-0.00265623	0.314754	-0.550601	0.551544	-0.103769	-0.566526	0.915024	0.00825003	0.0167043	-0.385734	0.00359845	0.974277	0.00219917	0.00523591	0.914936	0.604983	-0.00329852	0.309886	-0.556847	0.262463	-0.463775	-0.566526	0.915024	-0.511621	0.31261	-0.351799	0.00359808	1.01245	0.00219918	-0.00190742	0.914936	1.13439	0.0220656	-0.0802922	-0.0124387	0.116029	-0.103767	-0.50139	0.914966	-0.566415	0.0219477	-4.60039e-05	0.00359809	0.937288	0.00838319	-0.0104688	0.580447	0.43877	0.0228643	0.00915132	0.748898	0.261366	-0.993165	-0.490938	0.915022	-0.566513	0.00709451	0.0111057	0.0073621	0.94407	0.0083547	-0.0279378	0.0231311	0.395091	0.0230092	0.00997012	0.925454	-0.041542	-0.990247	-0.38884	0.915022	-0.566513	0.00688303	0.0121228	0.00706967	0.961973	0.00835289	-0.0651991	0.00667376	0.00213151	0.0230361	0.00999072	0.682211	0.767084	-0.990897	-0.0556418	0.915022	-0.566513	0.00247396	0.012213	0.00706937	0.870185	0.00835278	-0.157526	0.00657686	-0.0272634	0.0230366	0.00999676	0.135246	0.47511	-0.22673	0.00574416	0.915022	-0.566513	0.00592777	0.0122207	0.00706953	0.00077575	0.00835278	-0.167975	0.00657629	-0.108898	0.0230365	0.00999699	0.00829818	0.815243	0.0133556	-0.0413225	0.915017	-0.566521	0.00612309	0.0122213	0.00706954	0.00828875	0.00835278	-0.154311	0.00657628	-0.115746	0.0135323	0.00587544	0.0117246	0.478977	0.0177918	0.0109641	0.915017	-0.566521	0.00276298	0.0171008	0.00706954	0.0081341	0.00835278	-0.151025	0.00910606	-0.113098	0.0139857	0.00540322	0.0119444	0.596911	0.308114	0.00153596	0.915017	-0.566521	0.00334336	-0.0126657	0.00706954	0.00816012	0.00835278	-0.150762	0.00935895	-0.1138	0.0139952	0.00538954	0.011955	0.0307819	-0.0425723	0.00162245	0.915017	-0.565029	0.00332193	-0.0310264	0.00706954	0.00815969	0.00835278	-0.421908	0.00936544	-0.113603	0.0139971	0.00538931	0.0119554	0.0379407	0.298858	0.00161822	0.915017	-0.565011	0.0528894	-0.0412139	0.00706954	-0.000170036	0.00835278	-0.0699178	0.00936563	-0.113658	0.0139972	0.00538931	0.0119554	0.0500052	-0.595846	0.00161835	0.915025	-0.565011	0.0403851	-0.0470846	0.00706954	-0.000410352	0.00835278	0.0340553	0.00936564	-0.562903	0.0139972	0.00538931	0.0119554	0.0500729	-0.000956248	0.00686349	0.915025	-0.565011	0.0421659	-0.0505738	0.00706954	-0.000403484	0.00835278	0.0309337	0.00936564	-0.316946	0.0139972	0.00538931	0.00668135	0.00801121	0.00763773	0.00687733	0.915025	-0.565011	0.041919	-0.0526871	0.00706954	-0.00040404	0.00835278	0.0302074	0.00936564	0.310873	0.0139972	0.00538931	0.00667538	0.00789237	-0.0309682	0.00687735	0.915025	-0.564243	0.0419556	-0.0539817	0.00706954	-0.000404019	0.00835278	0.0300662	0.00936564	0.0261869	0.0139972	0.00538931	0.00667537	-0.0359507	-0.0175392	0.00687735	0.915025	-0.56605	0.0419504	-0.0547804	0.00706954	-0.000404019	0.00835278	0.00686016	0.00936564	0.025134	0.0139972	0.00538931	0.00667537	-0.0247486	-0.0131087	0.00687735	0.915025	-0.566047	0.0419512	-0.055275	0.00706954	-0.000404019	0.00835278	0.00683625	0.00936564	0.0258538	0.0139972	0.00538931	0.00667537	-0.0225116	-0.0152687	0.00687735	0.915024	-0.566047	0.041951	-0.0555823	0.00706954	-0.000404019	0.00835278	0.00683624	0.00936564	0.00113591	0.0139972	0.00538931	0.00667537	-0.0219648	-0.0156599	0.00687735	0.915024	-0.566047	0.041951	-0.0557734	0.00706954	-0.000404019	0.00835278	0.00683624	0.00936564	0.00212758	0.0139972	0.00538931	0.00667537	-0.0218459	-0.0153333	0.00687735	0.915024	-0.566528	0.041951	-0.0558923	0.00706954	-0.000404019	0.00835278	0.00683624	0.00936564	0.00685154	0.0139972	0.00538931	0.00667537	-0.0218193	-0.0153105	0.00687735	0.915024	-0.56652	0.041951	-0.0559664	0.00706954	-0.000404019	0.00835278	0.00683624	0.00936564	0.00686084	0.0139972	0.00538931	0.00667537	-0.0218136	-0.0153571	0.00687735	0.915024	-0.56652	0.041951	-0.0560127	0.00706954	-0.000404019	0	0	0	0	0	0	0	0	0	0	0	0	0	0	0	0	0.0201438	0.0201438	0.0201438	0.0201438	0.0201438	0.0201438	0.0201438	0.0201438	0.0201438	0.0201438	0.0201438	0.0201438	0.0201438	0.0201438	0.0201438	0.0201438	0.0201277	0.0201277	0.0201277	0.0201277	0.0201277	0.0201277	0.0201277	0.0201277	0.0201277	0.0201277	0.0201277	0.0201277	0.0201277	0.0201277	0.0201277	0.0201277	0.0201277	0.0201277	0.0201277	0.0201277	0.0201277	0.0201277	0.0201277	0.0201277	0.0201277	0.0201277	0.0201277	0.0201277	0.0201277	0.0201277	0.0201277	0.0201277	0.0201746	0.0201746	0.0201746	0.0201746	0.0201746	0.0201746	0.0201746	0.0201746	0.0201746	0.0201746	0.0201746	0.0201746	0.0201746	0.0201746	0.0201746	0.0201746	0.0201746	0.0201746	0.0201746	0.0201746	0.0201746	0.0201746	0.0201746	0.0201746	0.0201746	0.0201746	0.0201746	0.0201746	0.0201746	0.0201746	0.0201746	0.0201746	0.0201746	0.0201746	0.0201746	0.0201746	0.0201746	0.0201746	0.0201746	0.0201746	0.0201746	0.0201746	0.0201746	0.0201746	0.0201746	0.0201746	0.0201746	0.0201746	0.0201746	0.0201746	0.0201746	0.0201746	0.0201746	0.0201746	0.0201746	0.0201746	0.0201746	0.0201746	0.0201746	0.0201746	0.0201746	0.0201746	0.0201746	0.0201746	0.0201746	0.0201746	0.0201746	0.0201746	0.0201746	0.0201746	0.0201746	0.0201746	0.0201746	0.0201746	0.0201746	0.0201746	0.0201746	0.0201746	0.0201746	0.0201746	0.0201746	0.0201746	0.0201746	0.0201746	0.0201746	0.0201746	0.0201746	0.0201746	0.0201746	0.0201746	0.0201746	0.0201746	0.0201746	0.0201746	0.0201746	0.0201746	-0.067193	-0.067193	0.691268	0.691268	0.55645	0.55645	0.48933	0.48933	0.725498	0.725498	0.158015	0.158015	-0.132273	-0.132273	0.531089	0.531089	-0.0372319	-0.0372319	-0.207574	-0.207574	0.565922	0.565922	0.501915	0.501915	0.927987	0.927987	0.164117	0.164117	-0.337655	-0.337655	0.595164	0.595164	0.048921	0.048921	0.404792	0.404792	0.565716	0.565716	0.502017	0.502017	0.91836	0.91836	0.164169	0.164169	-0.337688	-0.337688	0.595168	0.595168	0.108182	0.108182	-0.138429	-0.138429	0.565721	0.565721	0.502018	0.502018	0.915069	0.915069	0.16417	0.16417	-0.337688	-0.337688	0.595168	0.595168	0.125367	0.125367	0.373967	0.373967	0.565721	0.565721	0.502018	0.502018	0.913788	0.913788	0.164171	0.164171	-0.337688	-0.337688	0.595168	0.595168	0.128005	0.128005	-0.0818461	-0.0818461	0.565721	0.565721	0.502018	0.502018	0.91326	0.91326	0.164171	0.164171	-0.337688	-0.337688	0.595168	0.595168	0.128324	0.128324	0.377068	0.377068	0.565721	0.565721	0.502018	0.502018	0.913037	0.913037	0.164171	0.164171	-0.337688	-0.337688	0.595168	0.595168	0.128361	0.128361	-0.0086467	-0.0086467	0.565721	0.565721	0.502018	0.502018	0.912942	0.912942	0.164171	0.164171	-0.337688	-0.337688	0.595168	0.595168	0.128365	0.128365	0.515051	0.515051	0.514506	0.514506	0.502018	0.502018	0.912901	0.912901	0.164171	0.164171	-0.337688	-0.337688	0.595168	0.595168	0.0901257	0.0901257	0.190763	0.190763	-0.432739	-0.432739	0.485336	0.485336	0.912488	0.912488	0.292117	0.292117	-0.324858	-0.324858	1.34024	1.34024	0.367837	-0.328566	0.112194	-0.324	-0.0731423	-0.104673	0.295861	0.349267	0.194392	0.578443	0.521405	0.0118032	0.209449	-0.337543	1.06874	1.42838	0.0851535	0.318373	0.0894846	0.53435	0.01083	-0.13502	-0.0664152	0.036164	0.0147275	0.594137	0.519422	0.0163267	0.166692	-0.337604	0.687648	1.42528	0.00252568	-0.0105045	0.029393	0.244742	0.0535688	0.00153685	-0.22834	-0.0418952	0.562073	0.594843	0.502379	0.0164644	0.165857	-0.337604	0.430404	1.42491	0.00512226	0.0149748	-0.148325	0.285662	0.0630472	0.0130525	-0.165157	-0.0382405	0.514785	0.594854	0.502373	0.0163582	0.165846	-0.337604	0.416365	1.42486	0.000926633	0.0141012	0.258615	0.59151	0.0164754	0.612546	-0.309441	0.139902	-0.361485	-0.334994	0.502309	0.193676	0.279589	-0.229283	0.00731965	1.42485	0.0103892	0.109417	0.483572	0.594819	0.0117654	0.833691	-0.254648	-0.0331348	0.565087	-0.337729	0.502328	0.00985526	0.400689	-0.24562	0.0105162	1.28476	0.010168	0.164748	0.502241	0.594899	0.00563607	0.910917	-0.354866	0.165752	-0.363638	-0.337729	0.502328	0.0135002	0.164397	-0.239041	0.010189	1.16957	0.0101501	0.217003	0.502279	0.5949	0.00371661	0.910892	-0.334869	0.333203	0.564778	-0.337729	0.502328	0.0129303	0.00668189	-0.226993	0.0101781	1.2745	0.01015	0.272354	0.502279	1.04882	0.0030395	0.908309	-0.340116	0.107442	-0.363439	-0.337729	0.502328	-0.304943	0.170979	-0.206527	0.0101777	1.29475	0.01015	0.328068	0.502279	1.09429	0.0225585	-0.0481777	0.476693	0.0378264	0.56478	-0.298645	0.502296	-0.33765	0.011912	-2.72224e-05	0.0101777	1.24847	0.0172471	0.357858	0.319025	0.221234	0.025396	0.0139004	1.10773	0.107915	-0.673957	-0.290909	0.502327	-0.33769	0.0207055	0.033304	0.015578	1.25579	0.0172981	0.343931	0.0247423	0.201946	0.0255203	0.0135414	0.701403	-0.116119	-0.689214	-0.229313	0.502327	-0.33769	0.0205586	0.0366253	0.015834	1.26619	0.0173005	0.31114	0.0201455	0.00432121	0.0255363	0.0134911	0.375328	0.974232	-0.689705	-0.0244537	0.502327	-0.33769	0.00205523	0.0369391	0.0158412	0.477766	0.0173006	0.260462	0.020098	0.0236151	0.0255363	0.0134949	0.0813665	0.153959	-0.16052	0.0197457	0.502327	-0.33769	0.00472787	0.0369669	0.0158411	0.000416504	0.0173006	0.378026	0.0200977	0.561625	0.0255362	0.0134949	0.0208932	1.05892	0.0126913	0.101888	0.502322	-0.337723	0.00487855	0.0369692	0.0158411	0.0131846	0.0173006	0.419321	0.0200977	0.557074	0.0233039	0.0236286	0.0173519	0.149739	0.0145104	0.0278964	0.502323	-0.337723	0.00153682	0.12632	0.0158411	0.0124237	0.0173006	0.425603	0.0156003	0.5588	0.0235216	0.0236167	0.0173654	0.243347	0.849226	0.0188735	0.502323	-0.337723	0.00186079	0.0774637	0.0158411	0.0124563	0.0173006	0.425962	0.0158847	0.558333	0.0235343	0.0236084	0.0173687	-0.0013446	-0.0305226	0.0190274	0.502323	-0.336784	0.00184877	0.0477057	0.0158411	0.0124558	0.0173006	-0.349319	0.0158913	0.558464	0.0235357	0.0236084	0.0173688	0.0358009	0.829427	0.0190254	0.502323	-0.336771	0.0372205	0.0325877	0.0158411	0.0207763	0.0173006	-0.0427474	0.0158915	0.558427	0.0235358	0.0236084	0.0173688	0.0465525	-0.328477	0.0190255	0.502328	-0.336771	0.0267737	0.0243591	0.0158411	0.021278	0.0173006	0.0341415	0.0158915	-0.433885	0.0235358	0.0236084	0.0173688	0.0472025	0.0232806	0.0201682	0.502328	-0.336771	0.0281246	0.0196326	0.0158411	0.0212869	0.0173006	0.0273344	0.0158915	-0.0501979	0.0235358	0.0236084	0.0200819	0.0165714	0.097979	0.0201761	0.502328	-0.336771	0.0279269	0.0168277	0.0158411	0.0212873	0.0173006	0.026599	0.0158915	0.169624	0.0235358	0.0236084	0.0200835	0.0162591	0.055963	0.0201761	0.502328	-0.336368	0.0279554	0.0151306	0.0158411	0.0212873	0.0173006	0.0264889	0.0158915	0.0143034	0.0235358	0.0236084	0.0200835	-0.0302898	0.0605365	0.0201761	0.502328	-0.336468	0.0279514	0.0140915	0.0158411	0.0212873	0.0173006	0.0202039	0.0158915	0.0123294	0.0235358	0.0236084	0.0200835	-0.0234551	0.0674167	0.0201761	0.502328	-0.336459	0.027952	0.013451	0.0158411	0.0212873	0.0173006	0.0202006	0.0158915	0.0128363	0.0235358	0.0236084	0.0200835	-0.0221359	0.066543	0.0201761	0.502328	-0.336459	0.0279519	0.0130543	0.0158411	0.0212873	0.0173006	0.0202006	0.0158915	0.0183469	0.0235358	0.0236084	0.0200835	-0.0218427	0.0658536	0.0201761	0.502328	-0.336459	0.0279519	0.012808	0.0158411	0.0212873	0.0173006	0.0202006	0.0158915	0.0193236	0.0235358	0.0236084	0.0200835	-0.021771	0.0660839	0.0201761	0.502328	-0.33773	0.0279519	0.0126548	0.0158411	0.0212873	0.0173006	0.0202006	0.0158915	0.0201381	0.0235358	0.0236084	0.0200835	-0.0217565	0.0661743	0.0201761	0.502328	-0.337708	0.0279519	0.0125595	0.0158411	0.0212873	0.0173006	0.0202006	0.0158915	0.0201417	0.0235358	0.0236084	0.0200835	-0.0217531	0.066141	0.0201761	0.502328	-0.337708	0.0279519	0.0125001	0.0158411	0.0212873	0	0	0	0	0	0	0	0	0	0	0	0	0	0	0	0	0.00852182	0.00852182	0.00852182	0.00852182	0.00852182	0.00852182	0.00852182	0.00852182	0.00852182	0.00852182	0.00852182	0.00852182	0.00852182	0.00852182	0.00852182	0.00852182	0.00849715	0.00849715	0.00849715	0.00849715	0.00849715	0.00849715	0.00849715	0.00849715	0.00849715	0.00849715	0.00849715	0.00849715	0.00849715	0.00849715	0.00849715	0.00849715	0.0084971	0.0084971	0.0084971	0.0084971	0.0084971	0.0084971	0.0084971	0.0084971	0.0084971	0.0084971	0.0084971	0.0084971	0.0084971	0.0084971	0.0084971	0.0084971	0.00851673	0.00851673	0.00851673	0.00851673	0.00851673	0.00851673	0.00851673	0.00851673	0.00851673	0.00851673	0.00851673	0.00851673	0.00851673	0.00851673	0.00851673	0.00851673	0.00851672	0.00851672	0.00851672	0.00851672	0.00851672	0.00851672	0.00851672	0.00851672	0.00851672	0.00851672	0.00851672	0.00851672	0.00851672	0.00851672	0.00851672	0.00851672	0.00851672	0.00851672	0.00851672	0.00851672	0.00851672	0.00851672	0.00851672	0.00851672	0.00851672	0.00851672	0.00851672	0.00851672	0.00851672	0.00851672	0.00851672	0.00851672	0.00851672	0.00851672	0.00851672	0.00851672	0.00851672	0.00851672	0.00851672	0.00851672	0.00851672	0.00851672	0.00851672	0.00851672	0.00851672	0.00851672	0.00851672	0.00851672	0.00851672	0.00851672	0.00851672	0.00851672	0.00851672	0.00851672	0.00851672	0.00851672	0.00851672	0.00851672	0.00851672	0.00851672	0.00851672	0.00851672	0.00851672	0.00851672	0.00851672	0.00851672	0.00851672	0.00851672	0.00851672	0.00851672	0.00851672	0.00851672	0.00851672	0.00851672	0.00851672	0.00851672	0.00851672	0.00851672	0.00851672	0.00851672	-0.69832	-0.69832	0.426544	0.426544	0.0690547	0.0690547	0.327099	0.327099	0.537631	0.537631	0.230059	0.230059	0.0943441	0.0943441	0.795192	0.795192	-0.623538	-0.623538	-0.760545	-0.760545	0.0721846	0.0721846	0.356046	0.356046	0.993357	0.993357	0.233616	0.233616	-0.121297	-0.121297	0.876002	0.876002	-0.599937	-0.599937	-0.10055	-0.10055	0.0721107	0.0721107	0.356082	0.356082	0.991997	0.991997	0.233746	0.233746	-0.121387	-0.121387	0.876007	0.876007	-0.578584	-0.578584	-0.738086	-0.738086	0.0721126	0.0721126	0.356083	0.356083	0.990819	0.990819	0.233749	0.233749	-0.121387	-0.121387	0.876007	0.876007	-0.572386	-0.572386	-0.150697	-0.150697	0.0721125	0.0721125	0.356083	0.356083	0.990359	0.990359	0.233749	0.233749	-0.121387	-0.121387	0.876007	0.876007	-0.571444	-0.571444	-0.676965	-0.676965	0.0721125	0.0721125	0.356083	0.356083	0.990169	0.990169	0.233749	0.233749	-0.121387	-0.121387	0.876007	0.876007	-0.571331	-0.571331	-0.15918	-0.15918	0.0721125	0.0721125	0.356083	0.356083	0.990089	0.990089	0.233749	0.233749	-0.121387	-0.121387	0.876007	0.876007	-0.571318	-0.571318	-0.611748	-0.611748	0.0721125	0.0721125	0.356083	0.356083	0.990055	0.990055	0.233749	0.233749	-0.121387	-0.121387	0.876007	0.876007	-0.571316	-0.571316	-0.0554804	-0.0554804	0.0176671	0.0176671	0.356083	0.356083	0.99004	0.99004	0.233749	0.233749	-0.121387	-0.121387	0.876007	0.876007	-0.601103	-0.601103	-0.494907	-0.494907	-0.933925	-0.933925	0.344349	0.344349	0.973747	0.973747	0.373026	0.373026	-0.114104	-0.114104	1.25401	1.25401	0.0232625	-0.838674	-0.577177	-0.891209	-0.221105	0.0577763	0.249204	0.245268	0.178534	0.854945	0.489677	0.0118312	0.282294	-0.12128	1.20086	1.34626	0.0600789	0.337447	-0.585414	0.0607415	-0.00514968	-0.0477336	0.0671427	0.0168075	-0.465179	0.874879	0.37453	0.0134189	0.237051	-0.121302	0.545038	1.34295	-0.00371252	-0.0210258	-0.607013	-0.0432128	0.0319367	0.00624575	-0.0400883	-0.213755	0.0679107	0.87562	0.35625	0.0137875	0.236157	-0.121302	0.312228	1.34255	-0.00233477	0.0114436	-0.670843	0.0947787	0.0395926	0.0116233	0.052201	-0.107816	0.0179435	0.875632	0.356243	0.0137136	0.236145	-0.121302	0.289991	1.3425	0.000306998	0.0099754	0.268565	0.860175	-0.0019186	0.65501	-0.0914256	-0.0645796	-0.919318	-0.119404	0.356182	0.13733	0.281577	-0.0616639	0.00518477	1.3425	0.00223472	0.115875	0.349456	0.874918	-0.0501787	0.894407	-0.126493	-0.353216	0.0715853	-0.121374	0.356194	0.00611726	0.309851	-0.0848068	0.000565862	1.23781	0.00165642	0.181414	0.35614	0.875163	-0.069999	0.981164	-0.1932	-0.320358	-0.912385	-0.121374	0.356194	0.00648943	0.117536	-0.0832452	-0.000254872	1.15835	0.00163748	0.2442	0.356163	0.875166	-0.0767554	0.986247	-0.175065	0.122392	0.0714296	-0.121374	0.356194	0.00576527	0.0157531	-0.0788829	-0.000272354	1.24706	0.00163757	0.311118	0.356163	1.19611	-0.0792208	0.985609	-0.186264	-0.142723	-0.912247	-0.121374	0.356194	-0.109364	0.127421	-0.0713129	-0.000272847	1.25358	0.0016376	0.375455	0.356163	0.989068	0.0123359	-0.019732	0.681017	-0.276342	0.0714302	-0.103398	0.356172	-0.121335	0.00430457	-9.6417e-06	-0.00027283	1.21813	0.00856596	0.39409	0.226124	0.249577	0.0151656	0.00773618	1.21416	-0.115926	-1.01629	-0.103997	0.356192	-0.121332	0.00978076	0.0362615	0.00406538	1.22611	0.00858106	0.335262	0.0148864	0.0613247	0.0151877	0.00563357	0.603284	-0.691046	-1.03398	-0.0818702	0.356192	-0.121332	0.00971153	0.0399263	0.00424714	1.23356	0.0085808	0.215181	0.00849725	-0.0160284	0.0152043	0.00560967	0.271924	0.331233	-1.03501	-0.0085001	0.356192	-0.121332	-0.00730721	0.0402757	0.00425433	0.338866	0.00858078	-0.0548673	0.00842681	-0.0347921	0.0152044	0.00561371	0.0504633	-0.548143	-0.259298	0.00859099	0.356192	-0.121332	-0.00185865	0.0403068	0.00425434	0.000244053	0.00858078	-0.1212	0.00842632	0.0703177	0.0152044	0.00561378	0.00915344	0.427754	0.00982929	-0.0205505	0.356181	-0.121369	-0.00151138	0.0403095	0.00425434	0.00467462	0.00858078	-0.0852016	0.00842631	0.0686003	0.00681034	0.0192964	0.000371933	-0.543374	0.00996479	0.00941317	0.356189	-0.121369	0.0011115	0.150438	0.00425434	0.00402606	0.00858078	-0.0787964	0.00366392	0.0693463	0.00676098	0.0197257	0.000246266	-0.300819	0.909849	0.00351569	0.356189	-0.121369	0.00134372	0.105167	0.00425434	0.00407241	0.00858078	-0.0784485	0.00400517	0.06914	0.00677175	0.0197253	0.000244912	-0.101387	-0.0549296	0.00383804	0.356189	-0.120987	0.00133506	0.0773267	0.00425434	0.00407137	0.00858078	-0.889114	0.00401429	0.0691975	0.00677263	0.0197256	0.000244856	0.0183734	0.889683	0.0038372	0.356189	-0.120981	0.0311167	0.0636505	0.00425434	0.0105046	0.00858078	-0.0243081	0.00401449	0.0691816	0.00677269	0.0197256	0.00024486	0.028695	-0.211887	0.00383738	0.356195	-0.120981	0.0223725	0.0563878	0.00425434	0.011128	0.00858078	0.0212155	0.00401452	-0.94764	0.0067727	0.0197256	0.00024486	0.0292407	0.0154407	0.0084519	0.356195	-0.120981	0.0234676	0.052281	0.00425434	0.0111369	0.00858078	0.0126997	0.00401452	-0.575042	0.0067727	0.0197256	0.00838799	-0.00173174	0.0852534	0.00846573	0.356195	-0.120981	0.023305	0.0498674	0.00425434	0.0111376	0.00858078	0.0119235	0.00401452	0.114576	0.0067727	0.0197256	0.00838967	-0.00239245	0.0534415	0.00846576	0.356195	-0.120885	0.0233282	0.0484161	0.00425434	0.0111375	0.00858078	0.0118313	0.00401452	0.0097379	0.0067727	0.0197256	0.00838966	-0.131726	0.062902	0.00846576	0.356195	-0.120031	0.0233249	0.0475307	0.00425434	0.0111375	0.00858078	0.00862306	0.00401452	-0.00129724	0.0067727	0.0197256	0.00838966	-0.12322	0.0688749	0.00846576	0.356195	-0.120021	0.0233254	0.0469862	0.00425434	0.0111375	0.00858078	0.00862032	0.00401452	-2.43585e-05	0.0067727	0.0197256	0.00838966	-0.121348	0.0679597	0.00846576	0.356194	-0.120021	0.0233253	0.0466495	0.00425434	0.0111375	0.00858078	0.00862032	0.00401452	0.00338444	0.0067727	0.0197256	0.00838966	-0.120975	0.0675717	0.00846576	0.356194	-0.120021	0.0233253	0.0464406	0.00425434	0.0111375	0.00858078	0.00862032	0.00401452	0.00477629	0.0067727	0.0197256	0.00838966	-0.120867	0.0678431	0.00846576	0.356194	-0.121374	0.0233253	0.0463108	0.00425434	0.0111375	0.00858078	0.00862032	0.00401452	0.00852943	0.0067727	0.0197256	0.00838966	-0.120848	0.0679114	0.00846576	0.356194	-0.121351	0.0233253	0.04623	0.00425434	0.0111375	0.00858078	0.00862032	0.00401452	0.0085349	0.0067727	0.0197256	0.00838966	-0.120843	0.0678825	0.00846576	0.356194	-0.121351	0.0233253	0.0461797	0.00425434	0.0111375	0	0	0	0	0	0	0	0	0	0	0	0	0	0	0	0	-0.0341664	-0.0341664	-0.0341664	-0.0341664	-0.0341664	-0.0341664	-0.0341664	-0.0341664	-0.0341664	-0.0341664	-0.0341664	-0.0341664	-0.0341664	-0.0341664	-0.0341664	-0.0341664	-0.0341683	-0.0341683	-0.0341683	-0.0341683	-0.0341683	-0.0341683	-0.0341683	-0.0341683	-0.0341683	-0.0341683	-0.0341683	-0.0341683	-0.0341683	-0.0341683	-0.0341683	-0.0341683	-0.0341683	-0.0341683	-0.0341683	-0.0341683	-0.0341683	-0.0341683	-0.0341683	-0.0341683	-0.0341683	-0.0341683	-0.0341683	-0.0341683	-0.0341683	-0.0341683	-0.0341683	-0.0341683	-0.0342655	-0.0342655	-0.0342655	-0.0342655	-0.0342655	-0.0342655	-0.0342655	-0.0342655	-0.0342655	-0.0342655	-0.0342655	-0.0342655	-0.0342655	-0.0342655	-0.0342655	-0.0342655	-0.0342656	-0.0342656	-0.0342656	-0.0342656	-0.0342656	-0.0342656	-0.0342656	-0.0342656	-0.0342656	-0.0342656	-0.0342656	-0.0342656	-0.0342656	-0.0342656	-0.0342656	-0.0342656	-0.0342656	-0.0342656	-0.0342656	-0.0342656	-0.0342656	-0.0342656	-0.0342656	-0.0342656	-0.0342656	-0.0342656	-0.0342656	-0.0342656	-0.0342656	-0.0342656	-0.0342656	-0.0342656	-0.0342656	-0.0342656	-0.0342656	-0.0342656	-0.0342656	-0.0342656	-0.0342656	-0.0342656	-0.0342656	-0.0342656	-0.0342656	-0.0342656	-0.0342656	-0.0342656	-0.0342656	-0.0342656	-0.0342656	-0.0342656	-0.0342656	-0.0342656	-0.0342656	-0.0342656	-0.0342656	-0.0342656	-0.0342656	-0.0342656	-0.0342656	-0.0342656	-0.0342656	-0.0342656	-0.0342656	-0.0342656	-0.0342656	-0.0342656	-0.0342656	-0.0342656	-0.0342656	-0.0342656	-0.0342656	-0.0342656	-0.0342656	-0.0342656	-0.0342656	-0.0342656	-0.0342656	-0.0342656	-0.0342656	-0.0342656	-1.24156	-1.24156	-1.18174	-1.18174	-1.53343	-1.53343	-0.693228	-0.693228	-1.04403	-1.04403	0.327708	0.327708	0.828876	0.828876	0.307732	0.307732	-1.01404	-1.01404	-0.998664	-0.998664	-1.56184	-1.56184	-0.668746	-0.668746	-0.682333	-0.682333	0.318269	0.318269	0.989287	0.989287	0.298186	0.298186	-1.28712	-1.28712	-1.44362	-1.44362	-1.56124	-1.56124	-0.669042	-0.669042	-0.648949	-0.648949	0.31839	0.31839	0.989203	0.989203	0.298183	0.298183	-1.46057	-1.46057	-1.13474	-1.13474	-1.56125	-1.56125	-0.669046	-0.669046	-0.639296	-0.639296	0.318394	0.318394	0.989203	0.989203	0.298183	0.298183	-1.51085	-1.51085	-1.44847	-1.44847	-1.56125	-1.56125	-0.669046	-0.669046	-0.635541	-0.635541	0.318394	0.318394	0.989203	0.989203	0.298183	0.298183	-1.5186	-1.5186	-1.17563	-1.17563	-1.56125	-1.56125	-0.669046	-0.669046	-0.633993	-0.633993	0.318394	0.318394	0.989203	0.989203	0.298183	0.298183	-1.51953	-1.51953	-1.47065	-1.47065	-1.56125	-1.56125	-0.669046	-0.669046	-0.63334	-0.63334	0.318394	0.318394	0.989203	0.989203	0.298183	0.298183	-1.51964	-1.51964	-1.25134	-1.25134	-1.56125	-1.56125	-0.669046	-0.669046	-0.633062	-0.633062	0.318394	0.318394	0.989203	0.989203	0.298183	0.298183	-1.51965	-1.51965	-1.64502	-1.64502	-1.52235	-1.52235	-0.669046	-0.669046	-0.632943	-0.632943	0.318394	0.318394	0.989203	0.989203	0.298183	0.298183	-1.48081	-1.48081	-1.55136	-1.55136	-0.637145	-0.637145	-0.646486	-0.646486	-0.678886	-0.678886	0.221864	0.221864	0.960931	0.960931	-1.25479	-1.25479	-0.976642	-0.801036	-1.47243	-0.916753	-0.242883	0.697961	-0.148611	-0.462985	-0.133914	0.300764	-0.335424	5.53355e-05	0.28486	0.988881	-0.352315	-1.35602	-0.114181	-0.241035	-1.40609	-1.46966	-0.0322103	0.398192	0.619578	-0.0250565	-1.00656	0.298902	-0.682434	-0.0149488	0.317822	0.989062	-0.826175	-1.35372	-0.0137761	-0.00860665	-1.23007	-0.62084	-0.0832371	0.0138398	0.849341	-0.312605	-1.55948	0.298354	-0.669991	-0.0140841	0.318437	0.989064	-0.530821	-1.35345	-0.0174683	-0.0168069	-0.709364	-0.438391	-0.0945239	-0.0108648	0.841349	-0.0745644	-1.52263	0.298345	-0.669986	-0.0139423	0.318446	0.989064	-0.565456	-1.35341	-0.00195204	-0.0174977	0.0438643	0.275974	-0.0452979	-0.453419	0.967764	-0.521671	-0.874713	0.985741	-0.669928	-0.258311	-0.0007178	0.735783	-0.00977346	-1.35341	-0.0205475	-0.0706373	-0.615007	0.296849	-0.134613	-0.608037	0.744437	-0.614056	-1.56032	0.989345	-0.669953	-0.014549	-0.417072	0.730206	-0.0248018	-1.17442	-0.021198	-0.0892481	-0.669803	0.297141	-0.157594	-0.652413	0.889886	-1.11437	-0.844646	0.989345	-0.669953	-0.0200441	-0.214858	0.708457	-0.0256167	-1.0156	-0.0211798	-0.103856	-0.669871	0.297144	-0.166064	-0.636644	0.870697	-0.687429	-1.55955	0.989345	-0.669953	-0.0196673	0.0413548	0.673265	-0.0256163	-1.11055	-0.0211792	-0.117046	-0.669872	-0.314	-0.169239	-0.628181	0.862482	-0.589399	-0.845028	0.989345	-0.669953	0.894221	-0.200715	0.613974	-0.0256161	-1.17045	-0.0211792	-0.136467	-0.669872	-1.10854	-0.0343227	0.135249	0.258627	-0.659936	-1.55956	0.891471	-0.66991	0.989149	-0.0238133	8.02355e-05	-0.025616	-1.11404	-0.0267383	-0.182398	-0.424797	0.126525	-0.0367989	-0.0189228	-0.470312	-0.392407	0.0860747	0.854767	-0.669957	0.989317	-0.0331144	-0.022638	-0.0294233	-1.11611	-0.0268454	-0.271531	-0.0343242	-0.436404	-0.0370914	-0.0223664	-0.711715	-1.0178	0.0905297	0.674966	-0.669957	0.989317	-0.0328044	-0.0247467	-0.0298579	-1.13035	-0.0268516	-0.439115	-0.034183	-0.0386881	-0.037105	-0.0222925	-0.473295	-2.15554	0.0898658	0.0811071	-0.669957	0.989317	-0.0187416	-0.0249362	-0.0298671	-0.636877	-0.026852	-0.884924	-0.0341904	-0.142346	-0.0371049	-0.0222957	-0.120486	-1.55267	-0.0242449	-0.0327212	-0.669957	0.989317	-0.015284	-0.0249524	-0.029867	-0.000660087	-0.026852	-1.40634	-0.0341904	-1.55033	-0.0371048	-0.0222958	-0.0349311	-2.20518	-0.014176	-0.351858	-0.669964	0.989334	-0.015076	-0.0249538	-0.029867	-0.0237249	-0.026852	-1.45473	-0.0341905	-1.53662	-0.0462027	-0.0229858	-0.0436541	-1.52964	-0.0185161	-0.0561724	-0.669952	0.989334	-0.00197635	-0.0456046	-0.029867	-0.0231074	-0.026852	-1.45992	-0.0306068	-1.5413	-0.0469487	-0.0219853	-0.0439661	-1.2934	-0.621959	-0.0420082	-0.669952	0.989334	-0.00240444	0.0116086	-0.029867	-0.0231017	-0.026852	-1.46025	-0.0306988	-1.54005	-0.0469572	-0.0219581	-0.0439787	-0.203695	-0.0180785	-0.0417225	-0.669952	0.986723	-0.00238869	0.0459183	-0.029867	-0.0231024	-0.026852	-0.838985	-0.0306986	-1.5404	-0.0469594	-0.0219574	-0.0439793	-0.0584124	-0.604189	-0.0417188	-0.669952	0.98669	-0.0360333	0.0647896	-0.029867	-0.0327317	-0.026852	0.103787	-0.0306986	-1.5403	-0.0469595	-0.0219574	-0.0439793	-0.0695093	0.757155	-0.0417186	-0.669953	0.98669	-0.023602	0.0756163	-0.029867	-0.0328812	-0.026852	-0.0512523	-0.0306986	-0.669409	-0.0469595	-0.0219574	-0.0439793	-0.070231	-0.0359404	-0.0343908	-0.669953	0.98669	-0.025278	0.0820345	-0.029867	-0.0328858	-0.026852	-0.0498254	-0.0306986	-1.08011	-0.0469595	-0.0219574	-0.034283	-0.0453861	-0.104286	-0.0343841	-0.669953	0.98669	-0.0250403	0.0859159	-0.029867	-0.0328858	-0.026852	-0.0492855	-0.0306986	-0.237877	-0.0469595	-0.0219574	-0.0342827	-0.0460293	-0.0344709	-0.0343841	-0.669953	0.985357	-0.0250753	0.0882914	-0.029867	-0.0328858	-0.026852	-0.0491533	-0.0306986	-0.0198916	-0.0469595	-0.0219574	-0.0342828	-0.180809	-0.0308588	-0.0343841	-0.669953	0.988395	-0.0250703	0.089756	-0.029867	-0.0328858	-0.026852	-0.0341145	-0.0306986	-0.0349214	-0.0469595	-0.0219574	-0.0342828	-0.181831	-0.039885	-0.0343841	-0.669953	0.988389	-0.0250711	0.0906628	-0.029867	-0.0328858	-0.026852	-0.0341071	-0.0306986	-0.0339691	-0.0469595	-0.0219574	-0.0342828	-0.181424	-0.0386087	-0.0343841	-0.669952	0.988389	-0.025071	0.091226	-0.029867	-0.0328858	-0.026852	-0.0341071	-0.0306986	-0.0407817	-0.0469595	-0.0219574	-0.0342828	-0.181433	-0.0372184	-0.0343841	-0.669952	0.988389	-0.025071	0.0915762	-0.029867	-0.0328858	-0.026852	-0.0341071	-0.0306986	-0.0405953	-0.0469595	-0.0219574	-0.0342828	-0.181399	-0.0374071	-0.0343841	-0.669952	0.989347	-0.025071	0.0917942	-0.029867	-0.0328858	-0.026852	-0.0341071	-0.0306986	-0.0341052	-0.0469595	-0.0219574	-0.0342828	-0.181397	-0.0375388	-0.0343841	-0.669952	0.989331	-0.025071	0.09193	-0.029867	-0.0328858	-0.026852	-0.0341071	-0.0306986	-0.034104	-0.0469595	-0.0219574	-0.0342828	-0.181396	-0.037487	-0.0343841	-0.669952	0.989331	-0.025071	0.0920147	-0.029867	-0.0328858	0	0	0	0	0	0	0	0	0	0	0	0	0	0	0	0	0.00426875	0.00426875	0.00426875	0.00426875	0.00426875	0.00426875	0.00426875	0.00426875	0.00426875	0.00426875	0.00426875	0.00426875	0.00426875	0.00426875	0.00426875	0.00426875	0.00425015	0.00425015	0.00425015	0.00425015	0.00425015	0.00425015	0.00425015	0.00425015	0.00425015	0.00425015	0.00425015	0.00425015	0.00425015	0.00425015	0.00425015	0.00425015	0.00425012	0.00425012	0.00425012	0.00425012	0.00425012	0.00425012	0.00425012	0.00425012	0.00425012	0.00425012	0.00425012	0.00425012	0.00425012	0.00425012	0.00425012	0.00425012	0.00425481	0.00425481	0.00425481	0.00425481	0.00425481	0.00425481	0.00425481	0.00425481	0.00425481	0.00425481	0.00425481	0.00425481	0.00425481	0.00425481	0.00425481	0.00425481	0.00425479	0.00425479	0.00425479	0.00425479	0.00425479	0.00425479	0.00425479	0.00425479	0.00425479	0.00425479	0.00425479	0.00425479	0.00425479	0.00425479	0.00425479	0.00425479	0.00425479	0.00425479	0.00425479	0.00425479	0.00425479	0.00425479	0.00425479	0.00425479	0.00425479	0.00425479	0.00425479	0.00425479	0.00425479	0.00425479	0.00425479	0.00425479	0.00425479	0.00425479	0.00425479	0.00425479	0.00425479	0.00425479	0.00425479	0.00425479	0.00425479	0.00425479	0.00425479	0.00425479	0.00425479	0.00425479	0.00425479	0.00425479	0.00425479	0.00425479	0.00425479	0.00425479	0.00425479	0.00425479	0.00425479	0.00425479	0.00425479	0.00425479	0.00425479	0.00425479	0.00425479	0.00425479	0.00425479	0.00425479	0.00425479	0.00425479	0.00425479	0.00425479	0.00425479	0.00425479	0.00425479	0.00425479	0.00425479	0.00425479	0.00425479	0.00425479	0.00425479	0.00425479	0.00425479	0.00425479	-0.784706	-0.784706	0.682781	0.682781	0.542065	0.542065	-0.643369	-0.643369	0.734963	0.734963	-0.372918	-0.372918	0.444135	0.444135	1.11591	1.11591	-0.917271	-0.917271	-0.297759	-0.297759	0.534779	0.534779	-0.632827	-0.632827	0.962706	0.962706	-0.382155	-0.382155	0.251594	0.251594	1.21264	1.21264	-0.994955	-0.994955	0.366823	0.366823	0.534933	0.534933	-0.632902	-0.632902	0.971749	0.971749	-0.382096	-0.382096	0.251436	0.251436	1.21265	1.21265	-1.03901	-1.03901	-0.55368	-0.55368	0.534929	0.534929	-0.632903	-0.632903	0.974202	0.974202	-0.382095	-0.382095	0.251436	0.251436	1.21265	1.21265	-1.05179	-1.05179	0.217876	0.217876	0.534929	0.534929	-0.632903	-0.632903	0.975156	0.975156	-0.382095	-0.382095	0.251436	0.251436	1.21265	1.21265	-1.05376	-1.05376	-0.491397	-0.491397	0.534929	0.534929	-0.632903	-0.632903	0.97555	0.97555	-0.382095	-0.382095	0.251436	0.251436	1.21265	1.21265	-1.054	-1.054	0.151296	0.151296	0.534929	0.534929	-0.632903	-0.632903	0.975716	0.975716	-0.382095	-0.382095	0.251436	0.251436	1.21265	1.21265	-1.05402	-1.05402	-0.498961	-0.498961	0.534929	0.534929	-0.632903	-0.632903	0.975786	0.975786	-0.382095	-0.382095	0.251436	0.251436	1.21265	1.21265	-1.05403	-1.05403	0.0141722	0.0141722	0.482933	0.482933	-0.632903	-0.632903	0.975816	0.975816	-0.382095	-0.382095	0.251436	0.251436	1.21265	1.21265	-1.00203	-1.00203	-0.96359	-0.96359	-0.353949	-0.353949	-0.611323	-0.611323	0.933379	0.933379	-0.221629	-0.221629	0.250314	0.250314	0.31165	0.31165	-0.781006	-0.395068	-1.0421	-0.472814	-0.140315	0.0584178	-0.504853	-0.450129	0.384697	1.18746	-0.330529	-0.0199681	-0.331918	0.251454	0.54839	0.320945	-0.107739	0.330147	-1.02525	0.558033	-0.0218231	0.10218	-0.0956048	-0.0761753	0.0626476	1.21143	-0.615368	-0.0111708	-0.379462	0.251501	-0.440502	0.317763	-0.00998115	-0.00537715	-0.980501	0.77393	-0.0277667	0.0141592	0.140309	-0.196243	0.530406	1.21208	-0.63308	-0.0110193	-0.380317	0.251501	-0.562234	0.31738	-0.00971059	0.000350203	-0.84811	0.852245	-0.0287522	0.0123886	0.386888	-0.0435699	0.483165	1.21209	-0.633086	-0.0109043	-0.380329	0.251501	-0.532175	0.317333	-0.00163565	-0.00293423	-0.451653	1.19957	-0.0089582	0.631368	0.28052	-0.395124	-0.420692	0.248311	-0.63311	-0.244113	-0.45366	0.222136	-0.00923297	0.317327	0.000451674	0.135356	-0.619149	1.21205	-0.0449463	0.866643	0.100225	-0.362015	0.534652	0.251524	-0.633133	-0.0135589	-0.542774	0.191592	-0.00284356	0.457342	0.000220552	0.220772	-0.633035	1.21218	-0.0610148	0.956683	0.196173	-0.673341	-0.399792	0.251524	-0.633133	-0.0033929	-0.208627	0.184684	-0.00297265	0.612436	0.000210125	0.301049	-0.633077	1.21218	-0.0660574	0.969435	0.183983	-0.445602	0.534771	0.251524	-0.633133	-0.0031857	-0.0246589	0.175793	-0.00297767	0.513811	0.000209741	0.388715	-0.633077	0.643043	-0.0677601	0.972085	0.17947	-0.421882	-0.399777	0.251524	-0.633133	0.227099	-0.222186	0.161089	-0.00297789	0.491949	0.000209749	0.477079	-0.633077	-0.0232546	-0.00984105	0.0336958	0.696367	-0.392581	0.53477	0.220207	-0.633093	0.251495	-0.0195178	2.06893e-05	-0.00297789	0.536134	0.00160013	0.518433	-0.401962	-0.411384	-0.00681229	-0.00169671	0.521936	-0.501852	-0.155181	0.21986	-0.633133	0.251567	0.00524964	0.0359775	-0.00329193	0.536362	0.00166875	0.486791	-0.00859012	-0.364405	-0.00693132	-0.00470987	-0.342097	-0.680295	-0.180142	0.175059	-0.633133	0.251567	0.00536348	0.0396889	-0.00257472	0.525045	0.0016713	0.420773	0.00438145	-0.0200643	-0.00694138	-0.00476655	-0.477313	-0.178346	-0.180526	0.0306121	-0.633133	0.251567	-0.0103921	0.0400475	-0.00256184	-0.60207	0.00167143	0.296444	0.00441774	0.017088	-0.00694177	-0.00476824	-0.0946591	-1.04104	-0.0582581	0.00537132	-0.633133	0.251567	-0.00852519	0.0400797	-0.00256204	-0.000593827	0.00167143	0.342039	0.00441786	0.536974	-0.00694175	-0.00476839	0.00322492	-0.107746	-0.0035297	0.0964207	-0.633139	0.251527	-0.00833324	0.0400824	-0.00256206	-0.00329705	0.00167143	0.380069	0.00441786	0.538883	-0.00476346	0.0176147	-0.0102113	-1.04454	-0.00864279	0.00468886	-0.63313	0.251527	-0.00189183	0.16999	-0.00256206	-0.00388362	0.00167143	0.384962	-0.00565779	0.537941	-0.0052678	0.0185396	-0.0105886	-0.934961	0.882695	0.0067377	-0.63313	0.251527	-0.00228455	0.135919	-0.00256206	-0.00386206	0.00167143	0.385122	-0.00555087	0.538174	-0.00526823	0.0185496	-0.0106013	-0.13246	-0.0154523	0.00694583	-0.63313	0.250941	-0.00227013	0.115215	-0.00256206	-0.0038627	0.00167143	-0.424794	-0.00554811	0.538108	-0.00526932	0.0185501	-0.0106018	-0.0193614	0.864886	0.00694969	-0.63313	0.250935	-0.0264442	0.105865	-0.00256206	0.0158975	0.00167143	0.0237016	-0.0055481	0.538126	-0.00526934	0.0185501	-0.0106018	-0.0191498	0.226027	0.00694971	-0.633133	0.250935	-0.0237538	0.101221	-0.00256206	0.0170064	0.00167143	-0.0100788	-0.00554809	-0.373374	-0.00526935	0.0185501	-0.0106018	-0.018443	0.0271467	0.00414533	-0.633133	0.250935	-0.0243469	0.0987131	-0.00256206	0.0170082	0.00167143	-0.0166556	-0.00554809	-0.108552	-0.00526935	0.0185501	0.00428472	-0.00800571	0.113765	0.00414326	-0.633133	0.250935	-0.0242779	0.0972832	-0.00256206	0.0170097	0.00167143	-0.0168048	-0.00554809	-0.221429	-0.00526935	0.0185501	0.00429362	-0.00846967	0.103133	0.00414326	-0.633133	0.250511	-0.024289	0.0964399	-0.00256206	0.0170097	0.00167143	-0.0167653	-0.00554809	-0.0185753	-0.00526935	0.0185501	0.00429362	-0.090242	0.0987455	0.00414326	-0.633133	0.252812	-0.0242874	0.0959318	-0.00256206	0.0170097	0.00167143	0.00430189	-0.00554809	-0.0296487	-0.00526935	0.0185501	0.00429362	-0.0943693	0.102979	0.00414326	-0.633133	0.252822	-0.0242877	0.0956217	-0.00256206	0.0170097	0.00167143	0.00432576	-0.00554809	-0.0290159	-0.00526935	0.0185501	0.00429362	-0.0951494	0.104009	0.00414326	-0.633133	0.252822	-0.0242876	0.0954309	-0.00256206	0.0170097	0.00167143	0.00432578	-0.00554809	0.00688593	-0.00526935	0.0185501	0.00429362	-0.0954182	0.103668	0.00414326	-0.633133	0.252822	-0.0242876	0.0953129	-0.00256206	0.0170097	0.00167143	0.00432578	-0.00554809	0.00725713	-0.00526935	0.0185501	0.00429362	-0.0954504	0.103671	0.00414326	-0.633133	0.251526	-0.0242876	0.0952397	-0.00256206	0.0170097	0.00167143	0.00432578	-0.00554809	0.0041867	-0.00526935	0.0185501	0.00429362	-0.0954624	0.103757	0.00414326	-0.633133	0.251549	-0.0242876	0.0951942	-0.00256206	0.0170097	0.00167143	0.00432578	-0.00554809	0.00418129	-0.00526935	0.0185501	0.00429362	-0.0954642	0.103763	0.00414326	-0.633133	0.251549	-0.0242876	0.0951659	-0.00256206	0.0170097	0	0	0	0	0	0	0	0	0	0	0	0	0	0	0	0	-0.00171039	-0.00171039	-0.00171039	-0.00171039	-0.00171039	-0.00171039	-0.00171039	-0.00171039	-0.00171039	-0.00171039	-0.00171039	-0.00171039	-0.00171039	-0.00171039	-0.00171039	-0.00171039	-0.00171955	-0.00171955	-0.00171955	-0.00171955	-0.00171955	-0.00171955	-0.00171955	-0.00171955	-0.00171955	-0.00171955	-0.00171955	-0.00171955	-0.00171955	-0.00171955	-0.00171955	-0.00171955	-0.00171957	-0.00171957	-0.00171957	-0.00171957	-0.00171957	-0.00171957	-0.00171957	-0.00171957	-0.00171957	-0.00171957	-0.00171957	-0.00171957	-0.00171957	-0.00171957	-0.00171957	-0.00171957	-0.00175035	-0.00175035	-0.00175035	-0.00175035	-0.00175035	-0.00175035	-0.00175035	-0.00175035	-0.00175035	-0.00175035	-0.00175035	-0.00175035	-0.00175035	-0.00175035	-0.00175035	-0.00175035	-0.00175039	-0.00175039	-0.00175039	-0.00175039	-0.00175039	-0.00175039	-0.00175039	-0.00175039	-0.00175039	-0.00175039	-0.00175039	-0.00175039	-0.00175039	-0.00175039	-0.00175039	-0.00175039	-0.00175039	-0.00175039	-0.00175039	-0.00175039	-0.00175039	-0.00175039	-0.00175039	-0.00175039	-0.00175039	-0.00175039	-0.00175039	-0.00175039	-0.00175039	-0.00175039	-0.00175039	-0.00175039	-0.00175039	-0.00175039	-0.00175039	-0.00175039	-0.00175039	-0.00175039	-0.00175039	-0.00175039	-0.00175039	-0.00175039	-0.00175039	-0.00175039	-0.00175039	-0.00175039	-0.00175039	-0.00175039	-0.00175039	-0.00175039	-0.00175039	-0.00175039	-0.00175039	-0.00175039	-0.00175039	-0.00175039	-0.00175039	-0.00175039	-0.00175039	-0.00175039	-0.00175039	-0.00175039	-0.00175039	-0.00175039	-0.00175039	-0.00175039	-0.00175039	-0.00175039	-0.00175039	-0.00175039	-0.00175039	-0.00175039	-0.00175039	-0.00175039	-0.00175039	-0.00175039	-0.00175039	-0.00175039	-0.00175039	-0.00175039	-0.902524	-0.902524	0.100502	0.100502	-0.0551067	-0.0551067	-0.791948	-0.791948	0.170808	0.170808	0.0248412	0.0248412	0.861369	0.861369	1.10243	1.10243	-0.810752	-0.810752	-0.424258	-0.424258	-0.0778747	-0.0778747	-0.780455	-0.780455	0.388065	0.388065	0.0140543	0.0140543	0.796092	0.796092	1.17641	1.17641	-1.03566	-1.03566	-0.145713	-0.145713	-0.0773892	-0.0773892	-0.780694	-0.780694	0.414321	0.414321	0.0141177	0.0141177	0.795954	0.795954	1.17641	1.17641	-1.17521	-1.17521	-0.676602	-0.676602	-0.0774017	-0.0774017	-0.780697	-0.780697	0.422085	0.422085	0.0141193	0.0141193	0.795954	0.795954	1.17641	1.17641	-1.21567	-1.21567	-0.258103	-0.258103	-0.0774013	-0.0774013	-0.780697	-0.780697	0.425106	0.425106	0.0141193	0.0141193	0.795954	0.795954	1.17641	1.17641	-1.2219	-1.2219	-0.650117	-0.650117	-0.0774014	-0.0774014	-0.780697	-0.780697	0.426352	0.426352	0.0141193	0.0141193	0.795954	0.795954	1.17641	1.17641	-1.22266	-1.22266	-0.317101	-0.317101	-0.0774014	-0.0774014	-0.780697	-0.780697	0.426877	0.426877	0.0141193	0.0141193	0.795954	0.795954	1.17641	1.17641	-1.22274	-1.22274	-0.691393	-0.691393	-0.0774014	-0.0774014	-0.780697	-0.780697	0.427101	0.427101	0.0141193	0.0141193	0.795954	0.795954	1.17641	1.17641	-1.22275	-1.22275	-0.500215	-0.500215	-0.0970766	-0.0970766	-0.780697	-0.780697	0.427196	0.427196	0.0141193	0.0141193	0.795954	0.795954	1.17641	1.17641	-1.16947	-1.16947	-1.1775	-1.1775	-0.263801	-0.263801	-0.754073	-0.754073	0.366554	0.366554	0.083667	0.083667	0.779029	0.779029	-0.326742	-0.326742	-0.939904	-0.426339	-1.18481	-0.511826	-0.146339	0.515657	-0.350346	-0.543064	0.319706	1.1572	-0.333063	-0.0104139	0.0353904	0.795733	0.380929	-0.403853	-0.132932	0.131659	-1.13141	-0.00385749	-0.0179999	0.321317	0.368022	-0.0337771	-0.147153	1.17586	-0.774222	-0.0125418	0.0154769	0.79588	-0.707748	-0.405104	-0.0108716	0.00149682	-0.989776	0.679249	-0.0499336	0.020495	0.64851	-0.212151	-0.0800668	1.17608	-0.781405	-0.0117387	0.0151417	0.795881	-0.647478	-0.405256	-0.0110537	-0.00421396	-0.570809	0.788418	-0.0554126	0.00808333	0.827891	-0.000838944	-0.0970507	1.17608	-0.781408	-0.0115929	0.0151372	0.795881	-0.655408	-0.405275	-0.00198327	-0.00717734	-0.207041	1.16161	-0.0145985	0.250229	0.807335	-0.471095	-0.455962	0.792007	-0.781398	-0.301289	-0.235247	0.621031	-0.011395	-0.405277	-0.00132065	0.0802701	-0.737204	1.17563	-0.0656184	0.352063	0.597993	-0.405641	-0.0770756	0.796067	-0.781427	-0.0161747	-0.564273	0.592455	-0.00555098	-0.217524	-0.00168822	0.142076	-0.781274	1.1758	-0.0821316	0.399761	0.73252	-0.826325	-0.420854	0.796067	-0.781427	-0.00473792	-0.253529	0.573819	-0.00579761	-0.027953	-0.00168262	0.201899	-0.781342	1.1758	-0.0877081	0.419648	0.71354	-0.596283	-0.0765195	0.796067	-0.781427	-0.00407358	0.0148617	0.545549	-0.00579326	-0.136219	-0.00168275	0.269568	-0.781342	0.46704	-0.0896633	0.426868	0.709245	-0.498411	-0.421068	0.796067	-0.781427	0.719443	-0.250806	0.498145	-0.00579324	-0.188956	-0.00168275	0.336704	-0.781342	-0.540079	-0.0159792	0.109542	0.772162	-0.461488	-0.0765235	0.714423	-0.781376	0.795926	-0.0233366	6.484e-05	-0.00579323	-0.130277	-0.00289994	0.357327	-0.495075	-0.12985	-0.0147508	-0.00346934	0.288046	-0.375814	0.333074	0.69058	-0.781427	0.796086	-0.000727083	0.0161742	-0.00529568	-0.129787	-0.002865	0.30782	-0.0143858	-0.440736	-0.014925	-0.00682721	-0.566452	-0.680424	0.313075	0.54717	-0.781427	0.796086	-0.000493823	0.0179771	-0.00489992	-0.145028	-0.00286362	0.211448	-0.00157279	-0.0188714	-0.0149432	-0.00687202	-0.565717	-0.881931	0.312811	0.0799799	-0.781427	0.796086	-0.0108641	0.0181597	-0.00489603	-0.742917	-0.00286354	-0.00656101	-0.00152765	-0.0217646	-0.0149437	-0.006876	-0.118733	-1.23264	0.0420851	-0.000182797	-0.781427	0.796086	-0.00940993	0.0181766	-0.00489621	-0.000727178	-0.00286353	-0.149719	-0.00152746	-0.0692768	-0.0149436	-0.00687624	-0.00288815	-0.858667	-0.00713831	-0.0290424	-0.781432	0.796063	-0.00932469	0.018178	-0.00489623	-0.00618799	-0.00286353	-0.141326	-0.00152746	-0.059191	-0.0122028	0.0100757	-0.0162361	-1.22898	-0.0123058	-0.0094042	-0.781423	0.796063	-0.0023061	0.113329	-0.00489623	-0.00662538	-0.00286353	-0.140146	-0.00792291	-0.0627583	-0.0128691	0.0111708	-0.0166463	-1.10798	0.357969	-0.00195878	-0.781423	0.796063	-0.00279687	0.118946	-0.00489623	-0.00661024	-0.00286353	-0.140181	-0.0079023	-0.0618139	-0.0128685	0.0111917	-0.0166615	-0.153337	-0.000447679	-0.00169537	-0.781423	0.794026	-0.00277887	0.122317	-0.00489623	-0.0066108	-0.00286353	-0.446984	-0.00790109	-0.0620794	-0.0128702	0.0111924	-0.0166621	-0.0309853	0.35389	-0.00169097	-0.781423	0.794002	-0.0331206	0.125848	-0.00489623	0.00769624	-0.00286353	0.0862651	-0.00790112	-0.0620056	-0.0128703	0.0111924	-0.0166621	-0.037518	0.706086	-0.00169092	-0.781427	0.794002	-0.0249988	0.128466	-0.00489623	0.00850974	-0.00286353	-0.0247643	-0.00790111	-0.294616	-0.0128703	0.0111924	-0.0166621	-0.037193	0.00955063	-0.00187963	-0.781427	0.794002	-0.0262723	0.130219	-0.00489623	0.00851054	-0.00286353	-0.0290019	-0.00790111	-0.330038	-0.0128703	0.0111924	-0.00172157	-0.0140199	0.0543775	-0.00188135	-0.781427	0.794002	-0.0261058	0.13135	-0.00489623	0.00851171	-0.00286353	-0.0287962	-0.00790111	-0.272689	-0.0128703	0.0111924	-0.00171264	-0.0146572	0.0859858	-0.00188134	-0.781427	0.792859	-0.0261313	0.132068	-0.00489623	0.00851168	-0.00286353	-0.0286993	-0.00790111	-0.0228669	-0.0128703	0.0111924	-0.00171263	-0.101376	0.0785662	-0.00188134	-0.781427	0.796562	-0.0261277	0.132521	-0.00489623	0.00851168	-0.00286353	-0.00167075	-0.00790111	-0.0326955	-0.0128703	0.0111924	-0.00171263	-0.105923	0.0769424	-0.00188134	-0.781427	0.796567	-0.0261283	0.132805	-0.00489623	0.00851168	-0.00286353	-0.0016436	-0.00790111	-0.0323324	-0.0128703	0.0111924	-0.00171263	-0.10653	0.0790417	-0.00188134	-0.781426	0.796567	-0.0261282	0.132983	-0.00489623	0.00851168	-0.00286353	-0.00164357	-0.00790111	-0.00146507	-0.0128703	0.0111924	-0.00171263	-0.106778	0.0794273	-0.00188134	-0.781426	0.796567	-0.0261282	0.133094	-0.00489623	0.00851168	-0.00286353	-0.00164357	-0.00790111	-0.0012409	-0.0128703	0.0111924	-0.00171263	-0.106801	0.0792361	-0.00188134	-0.781426	0.79607	-0.0261282	0.133163	-0.00489623	0.00851168	-0.00286353	-0.00164357	-0.00790111	-0.00173758	-0.0128703	0.0111924	-0.00171263	-0.106812	0.0792475	-0.00188134	-0.781426	0.796079	-0.0261282	0.133206	-0.00489623	0.00851168	-0.00286353	-0.00164357	-0.00790111	-0.00174283	-0.0128703	0.0111924	-0.00171263	-0.106813	0.0792888	-0.00188134	-0.781426	0.796079	-0.0261282	0.133233	-0.00489623	0.00851168	0	0	0	0	0	0	0	0	0	0	0	0	0	0	0	0	-0.0420321	-0.0420321	-0.0420321	-0.0420321	-0.0420321	-0.0420321	-0.0420321	-0.0420321	-0.0420321	-0.0420321	-0.0420321	-0.0420321	-0.0420321	-0.0420321	-0.0420321	-0.0420321	-0.0420542	-0.0420542	-0.0420542	-0.0420542	-0.0420542	-0.0420542	-0.0420542	-0.0420542	-0.0420542	-0.0420542	-0.0420542	-0.0420542	-0.0420542	-0.0420542	-0.0420542	-0.0420542	-0.0420542	-0.0420542	-0.0420542	-0.0420542	-0.0420542	-0.0420542	-0.0420542	-0.0420542	-0.0420542	-0.0420542	-0.0420542	-0.0420542	-0.0420542	-0.0420542	-0.0420542	-0.0420542	-0.0420833	-0.0420833	-0.0420833	-0.0420833	-0.0420833	-0.0420833	-0.0420833	-0.0420833	-0.0420833	-0.0420833	-0.0420833	-0.0420833	-0.0420833	-0.0420833	-0.0420833	-0.0420833	-0.0420833	-0.0420833	-0.0420833	-0.0420833	-0.0420833	-0.0420833	-0.0420833	-0.0420833	-0.0420833	-0.0420833	-0.0420833	-0.0420833	-0.0420833	-0.0420833	-0.0420833	-0.0420833	-0.0420833	-0.0420833	-0.0420833	-0.0420833	-0.0420833	-0.0420833	-0.0420833	-0.0420833	-0.0420833	-0.0420833	-0.0420833	-0.0420833	-0.0420833	-0.0420833	-0.0420833	-0.0420833	-0.0420833	-0.0420833	-0.0420833	-0.0420833	-0.0420833	-0.0420833	-0.0420833	-0.0420833	-0.0420833	-0.0420833	-0.0420833	-0.0420833	-0.0420833	-0.0420833	-0.0420833	-0.0420833	-0.0420833	-0.0420833	-0.0420833	-0.0420833	-0.0420833	-0.0420833	-0.0420833	-0.0420833	-0.0420833	-0.0420833	-0.0420833	-0.0420833	-0.0420833	-0.0420833	-0.0420833	-0.0420833	-0.0420833	-0.0420833	-0.0420833	-0.0420833	-0.0420833	-0.0420833	-0.0420833	-0.0420833	-0.0420833	-0.0420833	-0.0420833	-0.0420833	-0.0420833	-0.0420833	-0.0420833	-0.0420833	-0.920497	-0.920497	-0.00701636	-0.00701636	-0.260797	-0.260797	-0.599629	-0.599629	0.0584417	0.0584417	-1.28064	-1.28064	-0.635722	-0.635722	-0.345804	-0.345804	-1.55061	-1.55061	-0.557687	-0.557687	-0.240971	-0.240971	-0.58484	-0.58484	0.344651	0.344651	-1.29014	-1.29014	-0.705379	-0.705379	-0.351014	-0.351014	-1.35994	-1.35994	-0.302384	-0.302384	-0.241401	-0.241401	-0.584629	-0.584629	0.323961	0.323961	-1.29006	-1.29006	-0.705503	-0.705503	-0.351012	-0.351012	-1.23621	-1.23621	-0.751415	-0.751415	-0.24139	-0.24139	-0.584626	-0.584626	0.317082	0.317082	-1.29006	-1.29006	-0.705503	-0.705503	-0.351012	-0.351012	-1.20033	-1.20033	-0.392003	-0.392003	-0.241391	-0.241391	-0.584626	-0.584626	0.314404	0.314404	-1.29006	-1.29006	-0.705503	-0.705503	-0.351012	-0.351012	-1.19482	-1.19482	-0.72723	-0.72723	-0.241391	-0.241391	-0.584626	-0.584626	0.3133	0.3133	-1.29006	-1.29006	-0.705503	-0.705503	-0.351012	-0.351012	-1.19415	-1.19415	-0.438366	-0.438366	-0.241391	-0.241391	-0.584626	-0.584626	0.312835	0.312835	-1.29006	-1.29006	-0.705503	-0.705503	-0.351012	-0.351012	-1.19407	-1.19407	-0.755296	-0.755296	-0.241391	-0.241391	-0.584626	-0.584626	0.312637	0.312637	-1.29006	-1.29006	-0.705503	-0.705503	-0.351012	-0.351012	-1.19406	-1.19406	-0.573825	-0.573825	-0.261604	-0.261604	-0.584626	-0.584626	0.312552	0.312552	-1.29006	-1.29006	-0.705503	-0.705503	-0.351012	-0.351012	-1.12496	-1.12496	-1.13096	-1.13096	-0.751151	-0.751151	-0.565471	-0.565471	0.33937	0.33937	-1.20428	-1.20428	-0.689092	-0.689092	-0.374101	-0.374101	-0.792076	-0.547205	-1.22774	-0.655675	-0.199671	-0.900152	-0.994968	-0.442527	-0.204557	-0.349706	-0.848779	-0.0459079	-1.27082	-0.705074	-0.944471	-0.232206	-0.0994885	0.114402	-1.27515	-0.306656	-0.0646187	-0.284909	-1.02674	-0.226977	-0.529537	-0.351495	-0.577623	-0.0269804	-1.28857	-0.705203	-0.524971	-0.233382	-0.0147078	-0.0296415	-1.40066	-0.912086	-0.0631446	-0.0134416	-0.814999	-0.267094	-0.242068	-0.351276	-0.583959	-0.0287339	-1.2889	-0.705204	-0.612888	-0.233523	-0.0204141	-0.0180462	-1.77186	-0.852982	-0.0682812	-0.0126425	-0.671834	-0.235967	-0.261443	-0.351273	-0.583961	-0.0286025	-1.2889	-0.705204	-0.494553	-0.23354	-0.00161447	-0.018581	-1.09296	-0.367068	-0.0515149	0.232307	-0.694974	-0.413945	-0.593337	-0.708418	-0.583957	-0.225163	-1.06227	-0.529655	-0.00851784	-0.233542	-0.0307896	-0.00611175	-0.62314	-0.351564	-0.0959269	0.308864	-0.8789	-0.525309	-0.24199	-0.705401	-0.583979	-0.0143149	-0.70468	-0.521361	-0.0318426	-0.0979972	-0.0308308	-0.00860138	-0.58395	-0.351431	-0.115285	0.328462	-0.775507	-0.847911	-0.616357	-0.705401	-0.583979	-0.03373	-0.200079	-0.505687	-0.0321208	0.0381801	-0.0308539	-0.0145832	-0.583957	-0.351429	-0.121422	0.316174	-0.788457	-0.492891	-0.242529	-0.705401	-0.583979	-0.0346771	-0.110192	-0.480602	-0.0321484	-0.122293	-0.0308538	-0.0256452	-0.583957	-0.864032	-0.123595	0.310079	-0.794452	-0.466609	-0.616098	-0.705401	-0.583979	-0.638475	-0.252103	-0.438373	-0.0321486	-0.0863643	-0.0308538	-0.040615	-0.583957	-0.359108	-0.0397297	-0.100308	-0.619539	-0.539225	-0.242526	-0.654179	-0.583941	-0.705261	-0.0221931	-5.74017e-05	-0.0321487	-0.0393119	-0.0345493	-0.0560673	-0.374516	-1.11236	-0.0390551	-0.0312356	-0.853843	-1.03374	-1.27669	-0.612085	-0.58398	-0.705385	-0.0414071	0.0110184	-0.0458744	-0.0502576	-0.0346222	-0.0807279	-0.0436193	-0.362272	-0.039307	-0.0333046	-0.591192	-1.09659	-1.26994	-0.485874	-0.58398	-0.705385	-0.0413817	0.0120043	-0.0455583	-0.059753	-0.0346288	-0.132705	-0.0421956	-0.0567322	-0.0393034	-0.0331889	-0.49274	-0.851509	-1.27079	-0.0839194	-0.58398	-0.705385	-0.0227817	0.0120898	-0.0455432	-0.555846	-0.0346292	-0.265493	-0.0422091	-0.058564	-0.0393026	-0.0331867	-0.113202	-1.17031	-0.291781	-0.0417909	-0.58398	-0.705385	-0.0193219	0.0120969	-0.0455431	-0.000564308	-0.0346292	-0.306775	-0.0422092	-0.2489	-0.0393026	-0.0331865	-0.0429216	-0.819305	-0.0151867	-0.0764978	-0.583986	-0.705392	-0.0187789	0.0120975	-0.0455431	-0.0319641	-0.0346292	-0.297623	-0.0422092	-0.261028	-0.052789	-0.0271457	-0.0480701	-1.16399	-0.0211747	-0.0453444	-0.583977	-0.705392	-0.00186633	0.00906835	-0.0455431	-0.0308555	-0.0346292	-0.296365	-0.0457264	-0.257676	-0.0531882	-0.0267478	-0.0482635	-1.00681	0.31344	-0.0408187	-0.583977	-0.705392	-0.00223177	-0.0246813	-0.0455431	-0.0308573	-0.0346292	-0.296374	-0.045786	-0.258592	-0.0532163	-0.0267516	-0.0482701	-0.152497	-0.05546	-0.0408656	-0.583977	-0.703539	-0.00221813	-0.045575	-0.0455431	-0.030858	-0.0346292	-0.609961	-0.0457863	-0.258336	-0.0532177	-0.0267513	-0.0482703	-0.0593899	0.30347	-0.040862	-0.583977	-0.703517	-0.0488088	-0.0573139	-0.0455431	-0.0345901	-0.0346292	-0.0894439	-0.0457863	-0.258407	-0.0532178	-0.0267513	-0.0482703	-0.0562381	-0.752941	-0.0408621	-0.583979	-0.703516	-0.0456663	-0.0641289	-0.0455431	-0.0343375	-0.0346292	-0.0376145	-0.0457863	-0.740477	-0.0532178	-0.0267513	-0.0482703	-0.0564311	-0.00469218	-0.042134	-0.583979	-0.703516	-0.0461892	-0.0681963	-0.0455431	-0.0343486	-0.0346292	-0.0372427	-0.0457863	-0.469983	-0.0532178	-0.0267513	-0.0420237	-0.0504144	-0.0171547	-0.0421332	-0.583979	-0.703516	-0.0461091	-0.0706658	-0.0455431	-0.034348	-0.0346292	-0.0372683	-0.0457863	-0.206013	-0.0532178	-0.0267513	-0.0420277	-0.0501343	-0.0576783	-0.0421332	-0.583979	-0.702556	-0.0461197	-0.0721808	-0.0455431	-0.034348	-0.0346292	-0.0372376	-0.0457863	-0.0173003	-0.0532178	-0.0267513	-0.0420277	-0.147334	-0.0428253	-0.0421332	-0.583979	-0.704908	-0.0461181	-0.0731163	-0.0455431	-0.034348	-0.0346292	-0.0420545	-0.0457863	-0.0382543	-0.0532178	-0.0267513	-0.0420277	-0.152214	-0.0381041	-0.0421332	-0.583979	-0.704905	-0.0461183	-0.0736959	-0.0455431	-0.034348	-0.0346292	-0.0420622	-0.0457863	-0.0364555	-0.0532178	-0.0267513	-0.0420277	-0.153406	-0.0403697	-0.0421332	-0.583978	-0.704905	-0.0461183	-0.0740562	-0.0455431	-0.034348	-0.0346292	-0.0420622	-0.0457863	-0.0401406	-0.0532178	-0.0267513	-0.0420277	-0.153703	-0.0407879	-0.0421332	-0.583978	-0.704905	-0.0461183	-0.0742803	-0.0455431	-0.034348	-0.0346292	-0.0420622	-0.0457863	-0.0402892	-0.0532178	-0.0267513	-0.0420277	-0.153753	-0.0404413	-0.0421332	-0.583978	-0.7054	-0.0461183	-0.0744198	-0.0455431	-0.034348	-0.0346292	-0.0420622	-0.0457863	-0.0421516	-0.0532178	-0.0267513	-0.0420277	-0.153767	-0.0404163	-0.0421332	-0.583978	-0.705392	-0.0461183	-0.0745067	-0.0455431	-0.034348	-0.0346292	-0.0420622	-0.0457863	-0.0421525	-0.0532178	-0.0267513	-0.0420277	-0.153769	-0.0404657	-0.0421332	-0.583978	-0.705392	-0.0461183	-0.0745609	-0.0455431	-0.034348	0	0	0	0	0	0	0	0	0	0	0	0	0	0	0	0	-0.0555609	-0.0555609	-0.0555609	-0.0555609	-0.0555609	-0.0555609	-0.0555609	-0.0555609	-0.0555609	-0.0555609	-0.0555609	-0.0555609	-0.0555609	-0.0555609	-0.0555609	-0.0555609	-0.0555842	-0.0555842	-0.0555842	-0.0555842	-0.0555842	-0.0555842	-0.0555842	-0.0555842	-0.0555842	-0.0555842	-0.0555842	-0.0555842	-0.0555842	-0.0555842	-0.0555842	-0.0555842	-0.0555842	-0.0555842	-0.0555842	-0.0555842	-0.0555842	-0.0555842	-0.0555842	-0.0555842	-0.0555842	-0.0555842	-0.0555842	-0.0555842	-0.0555842	-0.0555842	-0.0555842	-0.0555842	-0.055626	-0.055626	-0.055626	-0.055626	-0.055626	-0.055626	-0.055626	-0.055626	-0.055626	-0.055626	-0.055626	-0.055626	-0.055626	-0.055626	-0.055626	-0.055626	-0.055626	-0.055626	-0.055626	-0.055626	-0.055626	-0.055626	-0.055626	-0.055626	-0.055626	-0.055626	-0.055626	-0.055626	-0.055626	-0.055626	-0.055626	-0.055626	-0.055626	-0.055626	-0.055626	-0.055626	-0.055626	-0.055626	-0.055626	-0.055626	-0.055626	-0.055626	-0.055626	-0.055626	-0.055626	-0.055626	-0.055626	-0.055626	-0.055626	-0.055626	-0.055626	-0.055626	-0.055626	-0.055626	-0.055626	-0.055626	-0.055626	-0.055626	-0.055626	-0.055626	-0.055626	-0.055626	-0.055626	-0.055626	-0.055626	-0.055626	-0.055626	-0.055626	-0.055626	-0.055626	-0.055626	-0.055626	-0.055626	-0.055626	-0.055626	-0.055626	-0.055626	-0.055626	-0.055626	-0.055626	-0.055626	-0.055626	-0.055626	-0.055626	-0.055626	-0.055626	-0.055626	-0.055626	-0.055626	-0.055626	-0.055626	-0.055626	-0.055626	-0.055626	-0.055626	-0.055626	-1.07152	-1.07152	-0.00453371	-0.00453371	-0.225893	-0.225893	-1.00455	-1.00455	0.0483198	0.0483198	-1.80511	-1.80511	-0.772491	-0.772491	-0.506141	-0.506141	-1.93679	-1.93679	-0.489509	-0.489509	-0.202596	-0.202596	-0.994124	-0.994124	0.293747	0.293747	-1.82029	-1.82029	-0.826512	-0.826512	-0.521902	-0.521902	-1.71198	-1.71198	-0.255682	-0.255682	-0.203101	-0.203101	-0.993876	-0.993876	0.268989	0.268989	-1.82022	-1.82022	-0.82667	-0.82667	-0.521901	-0.521901	-1.56702	-1.56702	-0.795531	-0.795531	-0.203088	-0.203088	-0.993873	-0.993873	0.260927	0.260927	-1.82022	-1.82022	-0.82667	-0.82667	-0.521901	-0.521901	-1.52498	-1.52498	-0.382791	-0.382791	-0.203088	-0.203088	-0.993873	-0.993873	0.257789	0.257789	-1.82022	-1.82022	-0.82667	-0.82667	-0.521901	-0.521901	-1.51852	-1.51852	-0.773038	-0.773038	-0.203088	-0.203088	-0.993873	-0.993873	0.256496	0.256496	-1.82022	-1.82022	-0.82667	-0.82667	-0.521901	-0.521901	-1.51774	-1.51774	-0.452337	-0.452337	-0.203088	-0.203088	-0.993873	-0.993873	0.25595	0.25595	-1.82022	-1.82022	-0.82667	-0.82667	-0.521901	-0.521901	-1.51765	-1.51765	-0.83258	-0.83258	-0.203088	-0.203088	-0.993873	-0.993873	0.255718	0.255718	-1.82022	-1.82022	-0.82667	-0.82667	-0.521901	-0.521901	-1.51764	-1.51764	-0.687934	-0.687934	-0.220754	-0.220754	-0.993873	-0.993873	0.255619	0.255619	-1.82022	-1.82022	-0.82667	-0.82667	-0.521901	-0.521901	-1.4085	-1.4085	-1.44512	-1.44512	-0.693031	-0.693031	-0.961126	-0.961126	0.287976	0.287976	-1.72583	-1.72583	-0.80799	-0.80799	-0.843433	-0.843433	-1.16674	-0.470989	-1.55708	-0.605343	-0.202054	-1.17449	-1.4646	-0.738515	-0.246241	-0.517855	-1.32449	-0.0671323	-1.80215	-0.826148	-1.52261	-0.690742	-0.16895	0.0971246	-1.61262	-0.279545	-0.0849696	-0.33415	-1.37007	-0.312147	-0.485611	-0.522375	-0.987703	-0.0414056	-1.81895	-0.8263	-0.943275	-0.691752	-0.0193472	-0.0315018	-1.75968	-0.989004	-0.096669	-0.0168257	-1.01629	-0.301359	-0.203402	-0.522219	-0.993098	-0.0437693	-1.81923	-0.826301	-1.00244	-0.691873	-0.0270458	-0.0268885	-2.19462	-0.949296	-0.106004	-0.0176845	-0.815575	-0.272016	-0.220595	-0.522217	-0.9931	-0.0435535	-1.81923	-0.826301	-0.836114	-0.691888	-0.00247987	-0.0277042	-1.58947	-0.53916	-0.0665084	0.199531	-0.817615	-0.579657	-0.505516	-0.83169	-0.993078	-0.382909	-1.55444	-0.624261	-0.0144813	-0.69189	-0.0398842	-0.0206434	-1.039	-0.522322	-0.11219	0.262486	-1.07399	-0.611774	-0.203739	-0.826528	-0.993115	-0.0230481	-1.11721	-0.611464	-0.0412399	-0.455321	-0.0397678	-0.0296249	-0.993041	-0.522215	-0.13286	0.275631	-0.900541	-1.09232	-0.533767	-0.826528	-0.993115	-0.0459527	-0.33721	-0.592965	-0.0413183	-0.223553	-0.0397931	-0.0432063	-0.993065	-0.522213	-0.139216	0.260385	-0.925763	-0.755021	-0.204364	-0.826528	-0.993115	-0.0468744	-0.15259	-0.563579	-0.0413485	-0.479386	-0.0397932	-0.0633068	-0.993065	-1.39923	-0.141421	0.253195	-0.930253	-0.623774	-0.533475	-0.826528	-0.993115	-0.748379	-0.410425	-0.514134	-0.0413487	-0.439086	-0.0397931	-0.087265	-0.993065	-0.799817	-0.0568067	-0.116986	-0.900578	-0.662412	-0.20436	-0.771995	-0.993051	-0.826365	-0.0335681	-6.7293e-05	-0.0413487	-0.358084	-0.0466308	-0.104658	-0.635334	-1.60078	-0.056298	-0.0428712	-1.41457	-1.38009	-1.30917	-0.717275	-0.993115	-0.826513	-0.0550253	0.00885108	-0.0605046	-0.374884	-0.0467141	-0.120369	-0.0624515	-0.553268	-0.0566484	-0.045332	-1.03088	-1.28246	-1.29932	-0.569454	-0.993115	-0.826513	-0.0549499	0.00959413	-0.0600123	-0.391777	-0.0467219	-0.155053	-0.0557389	-0.0705275	-0.0566515	-0.0451877	-0.817736	-1.21256	-1.30011	-0.0997317	-0.993115	-0.826513	-0.0284327	0.00965482	-0.0599927	-0.945111	-0.0467224	-0.247507	-0.0557237	-0.0570951	-0.0566506	-0.0451865	-0.180388	-1.49226	-0.293504	-0.0550762	-0.993115	-0.826513	-0.0256089	0.00965968	-0.0599926	-0.000920227	-0.0467224	-0.259552	-0.0557237	-0.211842	-0.0566506	-0.0451863	-0.0571252	-1.19056	-0.0234696	-0.0658984	-0.993121	-0.826517	-0.0250003	0.00966007	-0.0599926	-0.042965	-0.0467224	-0.252186	-0.0557237	-0.226619	-0.0703867	-0.0377766	-0.0631817	-1.48692	-0.0321636	-0.0596993	-0.99311	-0.826517	-0.00314036	-0.00686376	-0.0599926	-0.0414401	-0.0467224	-0.251781	-0.0606306	-0.2227	-0.0709714	-0.0372479	-0.0634564	-1.3531	0.266321	-0.0516038	-0.99311	-0.826517	-0.00376431	-0.0418285	-0.0599926	-0.0414546	-0.0467224	-0.25188	-0.0608055	-0.223775	-0.0710112	-0.0372509	-0.0634667	-0.18313	-0.0544536	-0.0517411	-0.99311	-0.824354	-0.00374107	-0.0634452	-0.0599926	-0.0414554	-0.0467224	-0.538968	-0.0608086	-0.223475	-0.0710135	-0.0372506	-0.0634671	-0.0857209	0.256831	-0.0517354	-0.99311	-0.824327	-0.0784549	-0.0758226	-0.0599926	-0.0443953	-0.0467224	-0.102946	-0.0608086	-0.223558	-0.0710136	-0.0372506	-0.0634671	-0.0851317	-0.856853	-0.0517355	-0.993115	-0.824327	-0.0709652	-0.0830887	-0.0599926	-0.044067	-0.0467224	-0.0570344	-0.0608086	-0.677875	-0.0710137	-0.0372506	-0.0634671	-0.0854196	-0.00547453	-0.0556882	-0.993115	-0.824327	-0.0721191	-0.0874524	-0.0599926	-0.0440839	-0.0467224	-0.054878	-0.0608086	-0.403522	-0.0710137	-0.0372506	-0.0554975	-0.0649694	-0.027752	-0.0556925	-0.993115	-0.824327	-0.0719482	-0.0901114	-0.0599926	-0.0440831	-0.0467224	-0.0546734	-0.0608086	-0.345993	-0.0710137	-0.0372506	-0.0555014	-0.0644587	-0.0716624	-0.0556925	-0.993115	-0.823193	-0.0719717	-0.0917461	-0.0599926	-0.0440831	-0.0467224	-0.0545953	-0.0608086	-0.0290942	-0.0710137	-0.0372506	-0.0555014	-0.15756	-0.0569123	-0.0556925	-0.993115	-0.826098	-0.0719682	-0.0927567	-0.0599926	-0.0440831	-0.0467224	-0.0556198	-0.0608086	-0.0540517	-0.0710137	-0.0372506	-0.0555014	-0.167661	-0.0519846	-0.0556925	-0.993115	-0.826095	-0.0719687	-0.0933835	-0.0599926	-0.0440831	-0.0467224	-0.055624	-0.0608086	-0.0520838	-0.0710137	-0.0372506	-0.0555014	-0.17002	-0.0543781	-0.0556925	-0.993114	-0.826095	-0.0719687	-0.0937732	-0.0599926	-0.0440831	-0.0467224	-0.055624	-0.0608086	-0.0506763	-0.0710137	-0.0372506	-0.0555014	-0.170588	-0.0548669	-0.0556925	-0.993114	-0.826095	-0.0719687	-0.0940156	-0.0599926	-0.0440831	-0.0467224	-0.055624	-0.0608086	-0.05129	-0.0710137	-0.0372506	-0.0555014	-0.170698	-0.0545152	-0.0556925	-0.993114	-0.826527	-0.0719687	-0.0941666	-0.0599926	-0.0440831	-0.0467224	-0.055624	-0.0608086	-0.0557345	-0.0710137	-0.0372506	-0.0555014	-0.170725	-0.054488	-0.0556925	-0.993114	-0.826519	-0.0719687	-0.0942607	-0.0599926	-0.0440831	-0.0467224	-0.055624	-0.0608086	-0.0557387	-0.0710137	-0.0372506	-0.0555014	-0.17073	-0.0545407	-0.0556925	-0.993114	-0.826519	-0.0719687	-0.0943194	-0.0599926	-0.0440831	0	0	0	0	0	0	0	0	0	0	0	0	0	0	0	0	0.0285931	0.0285931	0.0285931	0.0285931	0.0285931	0.0285931	0.0285931	0.0285931	0.0285931	0.0285931	0.0285931	0.0285931	0.0285931	0.0285931	0.0285931	0.0285931	0.0285984	0.0285984	0.0285984	0.0285984	0.0285984	0.0285984	0.0285984	0.0285984	0.0285984	0.0285984	0.0285984	0.0285984	0.0285984	0.0285984	0.0285984	0.0285984	0.0285984	0.0285984	0.0285984	0.0285984	0.0285984	0.0285984	0.0285984	0.0285984	0.0285984	0.0285984	0.0285984	0.0285984	0.0285984	0.0285984	0.0285984	0.0285984	0.0286365	0.0286365	0.0286365	0.0286365	0.0286365	0.0286365	0.0286365	0.0286365	0.0286365	0.0286365	0.0286365	0.0286365	0.0286365	0.0286365	0.0286365	0.0286365	0.0286365	0.0286365	0.0286365	0.0286365	0.0286365	0.0286365	0.0286365	0.0286365	0.0286365	0.0286365	0.0286365	0.0286365	0.0286365	0.0286365	0.0286365	0.0286365	0.0286365	0.0286365	0.0286365	0.0286365	0.0286365	0.0286365	0.0286365	0.0286365	0.0286365	0.0286365	0.0286365	0.0286365	0.0286365	0.0286365	0.0286365	0.0286365	0.0286365	0.0286365	0.0286365	0.0286365	0.0286365	0.0286365	0.0286365	0.0286365	0.0286365	0.0286365	0.0286365	0.0286365	0.0286365	0.0286365	0.0286365	0.0286365	0.0286365	0.0286365	0.0286365	0.0286365	0.0286365	0.0286365	0.0286365	0.0286365	0.0286365	0.0286365	0.0286365	0.0286365	0.0286365	0.0286365	0.0286365	0.0286365	0.0286365	0.0286365	0.0286365	0.0286365	0.0286365	0.0286365	0.0286365	0.0286365	0.0286365	0.0286365	0.0286365	0.0286365	0.0286365	0.0286365	0.0286365	0.0286365	0.448108	0.448108	0.679529	0.679529	0.909139	0.909139	-0.0771635	-0.0771635	0.611534	0.611534	0.138486	0.138486	0.310292	0.310292	0.573875	0.573875	0.543731	0.543731	0.570333	0.570333	0.902784	0.902784	-0.0926514	-0.0926514	0.393397	0.393397	0.137979	0.137979	0.230276	0.230276	0.619608	0.619608	0.479412	0.479412	0.834774	0.834774	0.902925	0.902925	-0.0927206	-0.0927206	0.399326	0.399326	0.137907	0.137907	0.230275	0.230275	0.61961	0.61961	0.439027	0.439027	0.513094	0.513094	0.902921	0.902921	-0.0927215	-0.0927215	0.401568	0.401568	0.137906	0.137906	0.230275	0.230275	0.61961	0.61961	0.42731	0.42731	0.789499	0.789499	0.902921	0.902921	-0.0927215	-0.0927215	0.402442	0.402442	0.137906	0.137906	0.230275	0.230275	0.61961	0.61961	0.425512	0.425512	0.537758	0.537758	0.902921	0.902921	-0.0927215	-0.0927215	0.402802	0.402802	0.137906	0.137906	0.230275	0.230275	0.61961	0.61961	0.425294	0.425294	0.77348	0.77348	0.902921	0.902921	-0.0927215	-0.0927215	0.402954	0.402954	0.137906	0.137906	0.230275	0.230275	0.61961	0.61961	0.425269	0.425269	0.546489	0.546489	0.902921	0.902921	-0.0927215	-0.0927215	0.403018	0.403018	0.137906	0.137906	0.230275	0.230275	0.61961	0.61961	0.425266	0.425266	0.757485	0.757485	0.882026	0.882026	-0.0927215	-0.0927215	0.403046	0.403046	0.137906	0.137906	0.230275	0.230275	0.61961	0.61961	0.428521	0.428521	0.444638	0.444638	0.565717	0.565717	-0.0892731	-0.0892731	0.380841	0.380841	0.194312	0.194312	0.228279	0.228279	0.348783	0.348783	0.0909877	0.466266	0.436225	0.510876	0.131737	0.212434	0.0561717	-0.0554837	0.335089	0.607703	0.0901617	0.00274318	0.158272	0.23016	0.513747	0.293581	-0.0155456	0.139627	0.451732	0.924138	0.0243918	0.0934024	0.18264	0.0494022	0.713638	0.619138	-0.0857053	0.00433468	0.138183	0.230202	-0.00101195	0.292292	0.00480435	0.0184056	0.4927	1.12179	0.0229278	0.00955566	0.217626	0.141092	0.900932	0.61941	-0.0929113	0.00483808	0.137843	0.230203	-0.0586449	0.292137	0.00813039	0.00944643	0.613844	1.05294	0.0253914	0.0135086	0.296614	0.129086	0.882107	0.619414	-0.0929139	0.0048409	0.137838	0.230203	-0.0728681	0.292117	6.29622e-05	0.00810086	0.0732226	0.629149	0.0302346	0.25587	0.242364	0.0837904	0.515723	0.229805	-0.0929295	-0.0358288	0.0673284	0.18841	-0.00135045	0.292115	0.019071	0.0792873	-0.0801426	0.620174	0.0662688	0.352891	0.275898	0.272548	0.902889	0.230245	-0.0929327	-0.000666044	-0.0375781	0.172817	0.019046	0.309008	0.0193022	0.123537	-0.0929052	0.620045	0.0766869	0.391481	0.274658	0.336764	0.529128	0.230245	-0.0929327	0.0162539	-0.0290452	0.167089	0.0195744	0.333884	0.0193058	0.165505	-0.0929177	0.620044	0.0805185	0.399374	0.271912	0.0735664	0.903031	0.230245	-0.0929327	0.0169271	0.0144198	0.158926	0.0195884	0.336672	0.0193053	0.21303	-0.0929178	0.533456	0.0820056	0.401585	0.27736	0.132816	0.529093	0.230245	-0.0929327	0.208228	-0.0227454	0.145307	0.0195885	0.32143	0.0193053	0.265367	-0.0929178	0.154148	0.0168065	0.0336864	0.457508	0.247043	0.90303	0.20933	-0.092927	0.230209	0.00198347	1.88929e-05	0.0195885	0.325668	0.0213189	0.307889	-0.0575074	0.0910693	0.0184122	0.0156019	0.486229	0.2607	0.746529	0.201549	-0.0929303	0.230263	0.0282877	0.0149531	0.0251312	0.328716	0.021424	0.341503	0.0185635	0.0178166	0.0185195	0.0161139	0.0435176	0.52897	0.730789	0.161173	-0.0929303	0.230263	0.0282857	0.0165194	0.0255519	0.326961	0.0214306	0.405679	0.0287542	0.027438	0.0185098	0.0160105	-0.0574081	0.775136	0.731417	0.0366598	-0.0929303	0.230263	0.0106318	0.0166723	0.0255545	-0.0882525	0.0214309	0.593512	0.0288091	0.0896743	0.0185091	0.0160081	0.00423479	0.426081	0.176332	0.0287973	-0.0929303	0.230263	0.00767562	0.0166861	0.0255543	-4.2433e-05	0.021431	0.815398	0.0288094	0.904984	0.0185091	0.0160079	0.0282949	0.793414	0.00528687	0.208232	-0.0929257	0.230245	0.00739942	0.0166873	0.0255542	0.0171876	0.021431	0.840153	0.0288094	0.908142	0.0311814	0.0245486	0.0266745	0.41272	0.00564073	0.0364612	-0.0929305	0.230245	-0.000246779	0.078147	0.0255542	0.0163256	0.021431	0.842445	0.0239226	0.907161	0.0312447	0.0245795	0.026632	0.273823	0.361055	0.033601	-0.0929305	0.230245	-0.000302907	0.0671974	0.0255542	0.0163249	0.021431	0.842546	0.0239415	0.907419	0.0312558	0.0245802	0.0266303	0.0674942	0.0362218	0.0335793	-0.0929305	0.229675	-0.000300906	0.0609486	0.0255542	0.0163253	0.021431	0.500321	0.0239406	0.907346	0.0312561	0.0245801	0.0266302	0.0240406	0.354413	0.0335795	-0.0929305	0.229669	0.00406038	0.0584968	0.0255542	0.0322313	0.021431	0.0327118	0.0239405	0.907367	0.0312561	0.0245801	0.0266302	0.0228018	0.329679	0.0335795	-0.092933	0.229668	0.00364095	0.057434	0.0255542	0.0327256	0.021431	0.0178663	0.0239405	0.561489	0.0312561	0.0245801	0.0266302	0.0234078	0.0262077	0.0286408	-0.092933	0.229668	0.00360994	0.056921	0.0255542	0.0327302	0.021431	0.0154699	0.0239405	0.626619	0.0312561	0.0245801	0.0286763	0.0303699	0.0887917	0.0286328	-0.092933	0.229668	0.00360372	0.0566522	0.0255542	0.0327308	0.021431	0.0154655	0.0239405	-0.0275497	0.0312561	0.0245801	0.0286835	0.0303253	0.0889104	0.0286328	-0.092933	0.229317	0.00360372	0.056503	0.0255542	0.0327308	0.021431	0.0154693	0.0239405	-0.00236124	0.0312561	0.0245801	0.0286835	0.0968889	0.0753963	0.0286328	-0.092933	0.230764	0.00360366	0.0564166	0.0255542	0.0327308	0.021431	0.0285787	0.0239405	0.00709312	0.0312561	0.0245801	0.0286835	0.0938392	0.0769754	0.0286328	-0.092933	0.230768	0.00360366	0.0563653	0.0255542	0.0327308	0.021431	0.0285971	0.0239405	0.00606102	0.0312561	0.0245801	0.0286835	0.093123	0.0785848	0.0286328	-0.0929329	0.230768	0.00360366	0.0563343	0.0255542	0.0327308	0.021431	0.0285971	0.0239405	0.0330892	0.0312561	0.0245801	0.0286835	0.0929555	0.0782522	0.0286328	-0.0929329	0.230768	0.00360366	0.0563154	0.0255542	0.0327308	0.021431	0.0285971	0.0239405	0.0329168	0.0312561	0.0245801	0.0286835	0.0929116	0.0780723	0.0286328	-0.0929329	0.230246	0.00360366	0.0563037	0.0255542	0.0327308	0.021431	0.0285971	0.0239405	0.0285693	0.0312561	0.0245801	0.0286835	0.092903	0.078137	0.0286328	-0.0929329	0.230255	0.00360366	0.0562964	0.0255542	0.0327308	0.021431	0.0285971	0.0239405	0.0285639	0.0312561	0.0245801	0.0286835	0.0929009	0.0781565	0.0286328	-0.0929329	0.230255	0.00360366	0.056292	0.0255542	0.0327308	0	0	0	0	0	0	0	0	0	0	0	0	0	0	0	0	-0.0170699	-0.0170699	-0.0170699	-0.0170699	-0.0170699	-0.0170699	-0.0170699	-0.0170699	-0.0170699	-0.0170699	-0.0170699	-0.0170699	-0.0170699	-0.0170699	-0.0170699	-0.0170699	-0.0170808	-0.0170808	-0.0170808	-0.0170808	-0.0170808	-0.0170808	-0.0170808	-0.0170808	-0.0170808	-0.0170808	-0.0170808	-0.0170808	-0.0170808	-0.0170808	-0.0170808	-0.0170808	-0.0170809	-0.0170809	-0.0170809	-0.0170809	-0.0170809	-0.0170809	-0.0170809	-0.0170809	-0.0170809	-0.0170809	-0.0170809	-0.0170809	-0.0170809	-0.0170809	-0.0170809	-0.0170809	-0.0171083	-0.0171083	-0.0171083	-0.0171083	-0.0171083	-0.0171083	-0.0171083	-0.0171083	-0.0171083	-0.0171083	-0.0171083	-0.0171083	-0.0171083	-0.0171083	-0.0171083	-0.0171083	-0.0171083	-0.0171083	-0.0171083	-0.0171083	-0.0171083	-0.0171083	-0.0171083	-0.0171083	-0.0171083	-0.0171083	-0.0171083	-0.0171083	-0.0171083	-0.0171083	-0.0171083	-0.0171083	-0.0171083	-0.0171083	-0.0171083	-0.0171083	-0.0171083	-0.0171083	-0.0171083	-0.0171083	-0.0171083	-0.0171083	-0.0171083	-0.0171083	-0.0171083	-0.0171083	-0.0171083	-0.0171083	-0.0171083	-0.0171083	-0.0171083	-0.0171083	-0.0171083	-0.0171083	-0.0171083	-0.0171083	-0.0171083	-0.0171083	-0.0171083	-0.0171083	-0.0171083	-0.0171083	-0.0171083	-0.0171083	-0.0171083	-0.0171083	-0.0171083	-0.0171083	-0.0171083	-0.0171083	-0.0171083	-0.0171083	-0.0171083	-0.0171083	-0.0171083	-0.0171083	-0.0171083	-0.0171083	-0.0171083	-0.0171083	-0.0171083	-0.0171083	-0.0171083	-0.0171083	-0.0171083	-0.0171083	-0.0171083	-0.0171083	-0.0171083	-0.0171083	-0.0171083	-0.0171083	-0.0171083	-0.0171083	-0.0171083	-0.0171083	-0.785419	-0.785419	0.205041	0.205041	0.125811	0.125811	-0.9612	-0.9612	0.237257	0.237257	-0.728102	-0.728102	0.27683	0.27683	0.528745	0.528745	-1.07347	-1.07347	-0.209254	-0.209254	0.119577	0.119577	-0.957703	-0.957703	0.355788	0.355788	-0.74156	-0.74156	0.216723	0.216723	0.570737	0.570737	-1.13687	-1.13687	0.0567661	0.0567661	0.119709	0.119709	-0.957768	-0.957768	0.363196	0.363196	-0.741528	-0.741528	0.216583	0.216583	0.570739	0.570739	-1.17485	-1.17485	-0.50951	-0.50951	0.119705	0.119705	-0.957769	-0.957769	0.365307	0.365307	-0.741527	-0.741527	0.216583	0.216583	0.570739	0.570739	-1.18586	-1.18586	-0.0718001	-0.0718001	0.119705	0.119705	-0.957769	-0.957769	0.366129	0.366129	-0.741527	-0.741527	0.216583	0.216583	0.570739	0.570739	-1.18756	-1.18756	-0.484054	-0.484054	0.119705	0.119705	-0.957769	-0.957769	0.366468	0.366468	-0.741527	-0.741527	0.216583	0.216583	0.570739	0.570739	-1.18776	-1.18776	-0.14032	-0.14032	0.119705	0.119705	-0.957769	-0.957769	0.36661	0.36661	-0.741527	-0.741527	0.216583	0.216583	0.570739	0.570739	-1.18779	-1.18779	-0.539104	-0.539104	0.119705	0.119705	-0.957769	-0.957769	0.366671	0.366671	-0.741527	-0.741527	0.216583	0.216583	0.570739	0.570739	-1.18779	-1.18779	-0.366701	-0.366701	0.100707	0.100707	-0.957769	-0.957769	0.366697	0.366697	-0.741527	-0.741527	0.216583	0.216583	0.570739	0.570739	-1.10536	-1.10536	-1.13331	-1.13331	-0.178383	-0.178383	-0.925552	-0.925552	0.339002	0.339002	-0.659819	-0.659819	0.212726	0.212726	-0.597099	-0.597099	-1.03496	-0.223627	-1.17748	-0.312751	-0.109617	-0.125044	-0.838792	-0.683117	0.166328	0.559815	-0.78786	-0.0350252	-0.720859	0.216622	-0.399004	-0.606524	-0.162831	0.12137	-1.16295	0.139686	-0.0388798	0.0872302	-0.306136	-0.138971	-0.0328215	0.5702	-0.951389	-0.0252636	-0.740476	0.216662	-0.887967	-0.607691	-0.0128777	-0.00453687	-1.1244	0.325547	-0.0678812	0.00739748	0.0346593	-0.18927	0.117875	0.570387	-0.957948	-0.0256651	-0.740791	0.216663	-0.865686	-0.607832	-0.0154158	-0.0124316	-1.01034	0.372428	-0.0752955	2.69087e-05	0.239462	-0.0647119	0.100781	0.57039	-0.95795	-0.0254769	-0.740795	0.216663	-0.802317	-0.607849	-0.00225862	-0.0147858	-0.801594	0.559132	-0.0277776	0.232602	0.227265	-0.496702	-0.232398	0.211721	-0.957932	-0.369356	-0.807227	0.176339	-0.0139667	-0.607852	-0.0122762	0.0493346	-0.945917	0.570378	-0.0618319	0.320737	0.00672645	-0.382461	0.119682	0.216701	-0.957968	-0.0203641	-0.856991	0.162586	-0.0152208	-0.377878	-0.0123162	0.0881386	-0.95783	0.57046	-0.0751878	0.356156	0.168346	-0.824087	-0.219901	0.216701	-0.957968	-0.0181973	-0.317001	0.157209	-0.0151552	-0.149453	-0.0123202	0.123477	-0.957887	0.570461	-0.0793393	0.363503	0.143371	-0.670786	0.119816	0.216701	-0.957968	-0.0179024	-0.052601	0.149525	-0.0151592	-0.33179	-0.0123204	0.16196	-0.957888	-0.288892	-0.0807321	0.365578	0.141762	-0.508508	-0.219935	0.216701	-0.957968	0.195257	-0.345362	0.136703	-0.0151592	-0.352022	-0.0123204	0.200189	-0.957888	-0.733312	-0.0300801	0.029387	0.143116	-0.453833	0.119815	0.181943	-0.957906	0.216669	-0.0281376	1.76738e-05	-0.0151592	-0.277168	-0.0161504	0.215479	-0.609155	-0.752194	-0.0289898	-0.0164706	-0.419514	-0.717339	-0.0130586	0.188244	-0.957967	0.216719	-0.0164843	0.0135914	-0.0217918	-0.283961	-0.0161356	0.195433	-0.0312704	-0.500929	-0.0292138	-0.0191441	-0.832993	-0.716731	-0.0235258	0.149043	-0.957967	0.216719	-0.0163039	0.0150193	-0.0212457	-0.30165	-0.0161361	0.154978	-0.0170118	-0.0312119	-0.0292309	-0.0191378	-0.733697	-0.857842	-0.0237159	0.0182452	-0.957967	0.216719	-0.0145816	0.0151587	-0.0212352	-0.911148	-0.0161361	0.0697033	-0.0169541	-0.00722214	-0.029231	-0.0191409	-0.152198	-1.18562	-0.0164281	-0.0158903	-0.957967	0.216719	-0.0140041	0.0151714	-0.0212353	-0.000866932	-0.0161361	0.0495418	-0.0169538	0.121765	-0.029231	-0.019141	-0.0185986	-0.840509	-0.0137817	0.0171715	-0.95797	0.216703	-0.0138175	0.0151724	-0.0212354	-0.0173439	-0.0161361	0.0606491	-0.0169538	0.122797	-0.0286953	-0.00489716	-0.0286691	-1.18556	-0.0204698	-0.0213042	-0.957962	0.216703	-0.002914	0.0707862	-0.0212354	-0.0171429	-0.0161361	0.0614475	-0.0237383	0.121907	-0.0293201	-0.00405301	-0.0290304	-1.12446	0.326475	-0.0135364	-0.957962	0.216703	-0.00351609	0.0616659	-0.0212354	-0.0171454	-0.0161361	0.0613737	-0.0238334	0.122128	-0.0293344	-0.00404139	-0.0290442	-0.138394	-0.00624603	-0.0134781	-0.957962	0.216166	-0.00349386	0.0560983	-0.0212354	-0.0171458	-0.0161361	-0.248928	-0.0238353	0.122065	-0.0293365	-0.00404091	-0.0290448	-0.0499084	0.320465	-0.0134729	-0.957962	0.21616	-0.0553999	0.0539416	-0.0212354	-0.00587402	-0.0161361	0.0214138	-0.0238354	0.122083	-0.0293366	-0.00404091	-0.0290448	-0.0551811	0.188656	-0.013473	-0.957968	0.216159	-0.046441	0.0530244	-0.0212354	-0.00517372	-0.0161361	-0.03623	-0.0238354	-0.19033	-0.0293366	-0.00404091	-0.0290448	-0.0549937	0.00924468	-0.0172039	-0.957968	0.216159	-0.0478329	0.0525896	-0.0212354	-0.00518003	-0.0161361	-0.0375924	-0.0238354	-0.121536	-0.0293366	-0.00404091	-0.0170106	-0.026765	0.0369709	-0.0172107	-0.957968	0.216159	-0.0476432	0.0523652	-0.0212354	-0.00517888	-0.0161361	-0.0372929	-0.0238354	-0.331518	-0.0293366	-0.00404091	-0.0170049	-0.0268732	0.0414755	-0.0172107	-0.957968	0.21583	-0.0476712	0.052242	-0.0212354	-0.00517892	-0.0161361	-0.0371896	-0.0238354	-0.0278636	-0.0293366	-0.00404091	-0.0170049	-0.0841835	0.038162	-0.0172107	-0.957968	0.217175	-0.0476672	0.0521713	-0.0212354	-0.00517892	-0.0161361	-0.0170865	-0.0238354	-0.0402664	-0.0293366	-0.00404091	-0.0170049	-0.0930414	0.0390009	-0.0172107	-0.957968	0.217178	-0.0476678	0.0521295	-0.0212354	-0.00517892	-0.0161361	-0.0170662	-0.0238354	-0.0396675	-0.0293366	-0.00404091	-0.0170049	-0.0948224	0.0398408	-0.0172107	-0.957967	0.217178	-0.0476677	0.0521043	-0.0212354	-0.00517892	-0.0161361	-0.0170662	-0.0238354	-0.0129808	-0.0293366	-0.00404091	-0.0170049	-0.0953027	0.0398191	-0.0172107	-0.957967	0.217178	-0.0476677	0.052089	-0.0212354	-0.00517892	-0.0161361	-0.0170662	-0.0238354	-0.0133139	-0.0293366	-0.00404091	-0.0170049	-0.0953879	0.0397671	-0.0172107	-0.957967	0.216704	-0.0476677	0.0520795	-0.0212354	-0.00517892	-0.0161361	-0.0170662	-0.0238354	-0.0171669	-0.0293366	-0.00404091	-0.0170049	-0.0954104	0.0397961	-0.0172107	-0.957967	0.216712	-0.0476677	0.0520737	-0.0212354	-0.00517892	-0.0161361	-0.0170662	-0.0238354	-0.017174	-0.0293366	-0.00404091	-0.0170049	-0.0954146	0.039808	-0.0172107	-0.957967	0.216712	-0.0476677	0.0520701	-0.0212354	-0.00517892	0	0	0	0	0	0	0	0	0	0	0	0	0	0	0	0	-0.00697675	-0.00697675	-0.00697675	-0.00697675	-0.00697675	-0.00697675	-0.00697675	-0.00697675	-0.00697675	-0.00697675	-0.00697675	-0.00697675	-0.00697675	-0.00697675	-0.00697675	-0.00697675	-0.00697746	-0.00697746	-0.00697746	-0.00697746	-0.00697746	-0.00697746	-0.00697746	-0.00697746	-0.00697746	-0.00697746	-0.00697746	-0.00697746	-0.00697746	-0.00697746	-0.00697746	-0.00697746	-0.00697746	-0.00697746	-0.00697746	-0.00697746	-0.00697746	-0.00697746	-0.00697746	-0.00697746	-0.00697746	-0.00697746	-0.00697746	-0.00697746	-0.00697746	-0.00697746	-0.00697746	-0.00697746	-0.00699185	-0.00699185	-0.00699185	-0.00699185	-0.00699185	-0.00699185	-0.00699185	-0.00699185	-0.00699185	-0.00699185	-0.00699185	-0.00699185	-0.00699185	-0.00699185	-0.00699185	-0.00699185	-0.00699185	-0.00699185	-0.00699185	-0.00699185	-0.00699185	-0.00699185	-0.00699185	-0.00699185	-0.00699185	-0.00699185	-0.00699185	-0.00699185	-0.00699185	-0.00699185	-0.00699185	-0.00699185	-0.00699185	-0.00699185	-0.00699185	-0.00699185	-0.00699185	-0.00699185	-0.00699185	-0.00699185	-0.00699185	-0.00699185	-0.00699185	-0.00699185	-0.00699185	-0.00699185	-0.00699185	-0.00699185	-0.00699185	-0.00699185	-0.00699185	-0.00699185	-0.00699185	-0.00699185	-0.00699185	-0.00699185	-0.00699185	-0.00699185	-0.00699185	-0.00699185	-0.00699185	-0.00699185	-0.00699185	-0.00699185	-0.00699185	-0.00699185	-0.00699185	-0.00699185	-0.00699185	-0.00699185	-0.00699185	-0.00699185	-0.00699185	-0.00699185	-0.00699185	-0.00699185	-0.00699185	-0.00699185	-0.00699185	-0.00699185	-0.00699185	-0.00699185	-0.00699185	-0.00699185	-0.00699185	-0.00699185	-0.00699185	-0.00699185	-0.00699185	-0.00699185	-0.00699185	-0.00699185	-0.00699185	-0.00699185	-0.00699185	-0.00699185	-0.0351261	-0.0351261	-0.747626	-0.747626	-0.99791	-0.99791	0.867527	0.867527	-0.672373	-0.672373	0.727748	0.727748	-0.225942	-0.225942	-0.533927	-0.533927	0.245716	0.245716	-0.601952	-0.601952	-0.993914	-0.993914	0.887683	0.887683	-0.434481	-0.434481	0.739312	0.739312	-0.147841	-0.147841	-0.57909	-0.57909	0.287421	0.287421	-0.917834	-0.917834	-0.994004	-0.994004	0.887727	0.887727	-0.437649	-0.437649	0.739391	0.739391	-0.147758	-0.147758	-0.579092	-0.579092	0.313354	0.313354	-0.315536	-0.315536	-0.994002	-0.994002	0.887728	0.887728	-0.439084	-0.439084	0.739393	0.739393	-0.147758	-0.147758	-0.579092	-0.579092	0.32088	0.32088	-0.787686	-0.787686	-0.994002	-0.994002	0.887728	0.887728	-0.439644	-0.439644	0.739393	0.739393	-0.147758	-0.147758	-0.579092	-0.579092	0.322034	0.322034	-0.345578	-0.345578	-0.994002	-0.994002	0.887728	0.887728	-0.439874	-0.439874	0.739393	0.739393	-0.147758	-0.147758	-0.579092	-0.579092	0.322173	0.322173	-0.72244	-0.72244	-0.994002	-0.994002	0.887728	0.887728	-0.439972	-0.439972	0.739393	0.739393	-0.147758	-0.147758	-0.579092	-0.579092	0.32219	0.32219	-0.298645	-0.298645	-0.994002	-0.994002	0.887728	0.887728	-0.440013	-0.440013	0.739393	0.739393	-0.147758	-0.147758	-0.579092	-0.579092	0.322192	0.322192	-0.514262	-0.514262	-0.97071	-0.97071	0.887728	0.887728	-0.440031	-0.440031	0.739393	0.739393	-0.147758	-0.147758	-0.579092	-0.579092	0.244617	0.244617	0.275174	0.275174	-0.595046	-0.595046	0.85775	0.85775	-0.416308	-0.416308	0.648232	0.648232	-0.147358	-0.147358	0.414052	0.414052	0.680634	-0.503026	0.315166	-0.489738	-0.0985862	0.162716	0.776086	0.627434	-0.335202	-0.567326	0.735484	0.034011	0.714406	-0.147766	0.322825	0.459745	0.150558	-0.153809	0.305188	-1.00759	0.0121325	-0.0596236	0.332227	0.0970827	-0.767504	-0.578471	0.87988	0.0210883	0.739083	-0.147794	0.786637	0.46117	0.00471189	-0.0150417	0.278887	-1.13437	0.0387746	-0.00762695	0.0188848	-0.0447753	-0.991921	-0.578719	0.887839	0.0214572	0.739461	-0.147794	0.801247	0.461341	0.0045853	0.00518168	0.201124	-1.05406	0.0437389	-0.0073359	-0.192606	-0.0669905	-0.970811	-0.578723	0.887842	0.0212933	0.739466	-0.147794	0.737184	0.461362	0.0016828	0.00758112	0.781159	-0.583859	-0.00368718	-0.283309	-0.161148	0.268273	-0.565151	-0.143216	0.887831	0.342323	0.783485	-0.126028	0.0129381	0.461365	-0.00431938	-0.076091	0.879639	-0.579722	-0.0286044	-0.389312	-0.0397616	-0.0560336	-0.9939	-0.147812	0.887863	0.0175884	0.80581	-0.111893	-0.00305076	0.250108	-0.00473898	-0.123916	0.887739	-0.579582	-0.0336265	-0.430342	-0.173792	0.206518	-0.575892	-0.147812	0.887863	0.00418547	0.294236	-0.107996	-0.00385562	0.0381219	-0.00473888	-0.167049	0.88779	-0.57958	-0.0360233	-0.43681	-0.148281	0.450903	-0.993979	-0.147812	0.887863	0.00338235	0.0536928	-0.102764	-0.00386547	0.208208	-0.00473817	-0.214925	0.88779	0.216923	-0.0370834	-0.438309	-0.155226	0.211289	-0.575888	-0.147812	0.887863	-0.133014	0.322616	-0.0940801	-0.00386559	0.224254	-0.00473815	-0.267657	0.88779	0.614182	0.0132125	-0.0222376	-0.152749	0.0368791	-0.993978	-0.120331	0.887807	-0.147794	0.0204916	-1.2154e-05	-0.00386557	0.155435	-0.00169999	-0.312626	0.563785	0.738289	0.0114882	0.00360921	0.335239	0.378784	-0.715198	-0.129984	0.88786	-0.147833	-0.00672527	-0.0162558	-0.000736898	0.161674	-0.00179749	-0.351987	0.0139809	0.368132	0.0115688	0.00436254	0.752098	-0.0940646	-0.700123	-0.104158	0.88786	-0.147833	-0.00683923	-0.017941	-0.00154143	0.17792	-0.0018025	-0.426781	-0.00713874	-0.00140386	0.0115921	0.00442939	0.680512	-0.0777802	-0.700781	-0.0229225	0.88786	-0.147833	0.00056973	-0.0181043	-0.00155265	0.844486	-0.00180277	-0.642389	-0.00724726	-0.0903708	0.0115927	0.00443417	0.124552	0.318856	-0.172424	-0.00783551	0.88786	-0.147833	0.00419939	-0.0181189	-0.00155238	0.000743244	-0.00180279	-0.896885	-0.00724786	-0.995168	0.0115926	0.00443438	-0.00538103	-0.0882259	0.00908094	-0.228523	0.887855	-0.147815	0.00434329	-0.0181202	-0.00155235	0.00146621	-0.00180279	-0.922766	-0.00724787	-0.995394	-0.00109622	-0.0100496	0.000331245	0.333556	0.014068	-0.0126276	0.887856	-0.147815	0.00270117	-0.0794069	-0.00155235	0.00175735	-0.00180279	-0.924225	0.00140031	-0.994835	-0.000744604	-0.010492	0.000581739	0.485819	-0.398258	-0.0165092	0.887856	-0.147815	0.00325863	-0.0643909	-0.00155235	0.00177485	-0.00180279	-0.924193	0.00155418	-0.994967	-0.000736954	-0.010497	0.000592229	0.0104825	-0.0362555	-0.0163909	0.887856	-0.147461	0.00323805	-0.0556884	-0.00155235	0.00177446	-0.00180279	-0.523677	0.00155914	-0.994929	-0.00073547	-0.0104972	0.000592656	0.0233115	-0.390472	-0.0163952	0.887856	-0.147457	0.0492908	-0.0518588	-0.00155235	-0.0185846	-0.00180279	-0.0228327	0.0015593	-0.99494	-0.000735408	-0.0104972	0.000592671	0.0293648	-0.261628	-0.016395	0.887864	-0.147457	0.0416123	-0.0499957	-0.00155235	-0.0193824	-0.00180279	0.0169274	0.00155932	-0.592841	-0.000735393	-0.0104972	0.000592671	0.0288179	-0.0281518	-0.00695394	0.887864	-0.147457	0.0428457	-0.0490051	-0.00155235	-0.0193779	-0.00180279	0.017495	0.00155932	-0.681735	-0.000735393	-0.0104972	-0.00714721	-0.00466728	-0.0870406	-0.00693726	0.887864	-0.147457	0.0426822	-0.0484463	-0.00155235	-0.0193791	-0.00180279	0.0171208	0.00155932	0.300565	-0.000735393	-0.0104972	-0.00715626	-0.00487918	-0.0844947	-0.00693723	0.887864	-0.147218	0.0427068	-0.0481191	-0.00155235	-0.0193791	-0.00180279	0.017027	0.00155932	0.0253443	-0.000735393	-0.0104972	-0.00715627	-0.0607817	-0.0696853	-0.00693723	0.887864	-0.14839	0.0427033	-0.0479229	-0.00155235	-0.0193791	-0.00180279	-0.00691151	0.00155932	0.0243925	-0.000735393	-0.0104972	-0.00715627	-0.048551	-0.0717507	-0.00693723	0.887864	-0.148395	0.0427038	-0.0478035	-0.00155235	-0.0193791	-0.00180279	-0.00694045	0.00155932	0.0250536	-0.000735393	-0.0104972	-0.00715627	-0.0458424	-0.0734725	-0.00693723	0.887863	-0.148395	0.0427037	-0.0477302	-0.00155235	-0.0193791	-0.00180279	-0.00694047	0.00155932	-0.0164675	-0.000735393	-0.0104972	-0.00715627	-0.0451928	-0.0730451	-0.00693723	0.887863	-0.148395	0.0427037	-0.0476849	-0.00155235	-0.0193791	-0.00180279	-0.00694047	0.00155932	-0.0156108	-0.000735393	-0.0104972	-0.00715627	-0.0450487	-0.0728528	-0.00693723	0.887863	-0.147814	0.0427037	-0.0476568	-0.00155235	-0.0193791	-0.00180279	-0.00694047	0.00155932	-0.00685682	-0.000735393	-0.0104972	-0.00715627	-0.0450169	-0.072929	-0.00693723	0.887863	-0.147824	0.0427037	-0.0476394	-0.00155235	-0.0193791	-0.00180279	-0.00694047	0.00155932	-0.00684518	-0.000735393	-0.0104972	-0.00715627	-0.0450099	-0.0729484	-0.00693723	0.887863	-0.147824	0.0427037	-0.0476285	-0.00155235	-0.0193791	0	0	0	0	0	0	0	0	0	0	0	0	0	0	0	0	0.0175628	0.0175628	0.0175628	0.0175628	0.0175628	0.0175628	0.0175628	0.0175628	0.0175628	0.0175628	0.0175628	0.0175628	0.0175628	0.0175628	0.0175628	0.0175628	0.0175656	0.0175656	0.0175656	0.0175656	0.0175656	0.0175656	0.0175656	0.0175656	0.0175656	0.0175656	0.0175656	0.0175656	0.0175656	0.0175656	0.0175656	0.0175656	0.0175656	0.0175656	0.0175656	0.0175656	0.0175656	0.0175656	0.0175656	0.0175656	0.0175656	0.0175656	0.0175656	0.0175656	0.0175656	0.0175656	0.0175656	0.0175656	0.0176053	0.0176053	0.0176053	0.0176053	0.0176053	0.0176053	0.0176053	0.0176053	0.0176053	0.0176053	0.0176053	0.0176053	0.0176053	0.0176053	0.0176053	0.0176053	0.0176053	0.0176053	0.0176053	0.0176053	0.0176053	0.0176053	0.0176053	0.0176053	0.0176053	0.0176053	0.0176053	0.0176053	0.0176053	0.0176053	0.0176053	0.0176053	0.0176053	0.0176053	0.0176053	0.0176053	0.0176053	0.0176053	0.0176053	0.0176053	0.0176053	0.0176053	0.0176053	0.0176053	0.0176053	0.0176053	0.0176053	0.0176053	0.0176053	0.0176053	0.0176053	0.0176053	0.0176053	0.0176053	0.0176053	0.0176053	0.0176053	0.0176053	0.0176053	0.0176053	0.0176053	0.0176053	0.0176053	0.0176053	0.0176053	0.0176053	0.0176053	0.0176053	0.0176053	0.0176053	0.0176053	0.0176053	0.0176053	0.0176053	0.0176053	0.0176053	0.0176053	0.0176053	0.0176053	0.0176053	0.0176053	0.0176053	0.0176053	0.0176053	0.0176053	0.0176053	0.0176053	0.0176053	0.0176053	0.0176053	0.0176053	0.0176053	0.0176053	0.0176053	0.0176053	0.0176053	0.583497	0.583497	0.33074	0.33074	0.444289	0.444289	0.527031	0.527031	0.285374	0.285374	0.177971	0.177971	-0.291421	-0.291421	-0.166396	-0.166396	0.62877	0.62877	0.329225	0.329225	0.453925	0.453925	0.520112	0.520112	0.163559	0.163559	0.185246	0.185246	-0.335627	-0.335627	-0.169082	-0.169082	0.721874	0.721874	0.425942	0.425942	0.45372	0.45372	0.520212	0.520212	0.152265	0.152265	0.185206	0.185206	-0.335563	-0.335563	-0.169081	-0.169081	0.780717	0.780717	0.464082	0.464082	0.453726	0.453726	0.520214	0.520214	0.148992	0.148992	0.185205	0.185205	-0.335563	-0.335563	-0.169081	-0.169081	0.797777	0.797777	0.463534	0.463534	0.453725	0.453725	0.520214	0.520214	0.147718	0.147718	0.185205	0.185205	-0.335563	-0.335563	-0.169081	-0.169081	0.800404	0.800404	0.472691	0.472691	0.453725	0.453725	0.520214	0.520214	0.147193	0.147193	0.185205	0.185205	-0.335563	-0.335563	-0.169081	-0.169081	0.800722	0.800722	0.490739	0.490739	0.453725	0.453725	0.520214	0.520214	0.146972	0.146972	0.185205	0.185205	-0.335563	-0.335563	-0.169081	-0.169081	0.800759	0.800759	0.516829	0.516829	0.453725	0.453725	0.520214	0.520214	0.146877	0.146877	0.185205	0.185205	-0.335563	-0.335563	-0.169081	-0.169081	0.800763	0.800763	0.619891	0.619891	0.444227	0.444227	0.520214	0.520214	0.146837	0.146837	0.185205	0.185205	-0.335563	-0.335563	-0.169081	-0.169081	0.760858	0.760858	0.797892	0.797892	0.20773	0.20773	0.502739	0.502739	0.165998	0.165998	0.197864	0.197864	-0.326175	-0.326175	0.652395	0.652395	0.619604	0.267465	0.784746	0.328207	0.0966524	-0.13098	0.34091	0.367271	0.0163541	-0.168412	0.393983	0.0126472	0.192235	-0.335489	0.346995	0.685855	0.0885442	0.058329	0.76224	0.422663	0.0230592	-0.134967	-0.0506207	0.0576344	0.302763	-0.169208	0.523503	0.0137216	0.185258	-0.33555	0.559246	0.685298	0.00812723	0.00366481	0.702522	0.134734	0.0491382	-0.00517039	-0.231974	0.143392	0.453423	-0.169051	0.52053	0.0136782	0.18511	-0.335551	0.451018	0.685231	0.0103035	0.0101692	0.525869	0.0740413	0.0553909	0.00468387	-0.286232	0.0432752	0.444303	-0.169048	0.520529	0.0135718	0.185108	-0.335551	0.436902	0.685223	0.00131157	0.0109493	0.278344	-0.159583	0.0235649	0.109232	-0.330363	0.309354	0.288342	-0.332893	0.520502	0.200694	0.292918	-0.251532	0.00759026	0.685222	0.0111594	0.0162885	0.501875	-0.168632	0.058462	0.145316	-0.19597	0.289509	0.45344	-0.335643	0.520521	0.0111377	0.418259	-0.248083	0.0131871	0.553603	0.0113265	0.0159915	0.520433	-0.168731	0.0685375	0.154276	-0.294266	0.580077	0.277342	-0.335643	0.520521	0.0130949	0.170468	-0.240622	0.0133675	0.430303	0.0113218	0.0154074	0.520471	-0.168733	0.0720316	0.148402	-0.279635	0.424877	0.453183	-0.335643	0.520521	0.0128894	0.00825868	-0.228686	0.0133685	0.523298	0.0113217	0.0140517	0.520471	0.300864	0.0732949	0.145501	-0.277254	0.329757	0.277465	-0.335643	0.520521	-0.303137	0.177148	-0.208593	0.0133684	0.54584	0.0113217	0.0146338	0.520471	0.626215	0.0213994	-0.0458719	-0.0403648	0.329397	0.453185	-0.297466	0.520488	-0.335578	0.0163158	-2.72247e-05	0.0133683	0.503326	0.0147329	0.0262878	0.33074	0.239178	0.0220184	0.012255	0.385166	0.355896	-0.0386412	-0.290088	0.520522	-0.335637	0.0171461	0.00518861	0.017294	0.50691	0.0147654	0.0555785	0.0220913	0.291633	0.0221818	0.0139771	0.516663	0.505383	-0.0386654	-0.229045	0.520522	-0.335637	0.0169963	0.00564962	0.0172723	0.517091	0.0147677	0.110982	0.0175573	0.0217356	0.0221917	0.0139461	0.388639	0.950991	-0.0384492	-0.0263682	0.520522	-0.335637	0.0102011	0.00568953	0.017272	0.495005	0.0147679	0.2555	0.0175389	0.0450503	0.0221917	0.0139482	0.0874099	0.810732	0.00618625	0.0167932	0.520522	-0.335637	0.00923778	0.00569287	0.017272	0.000483207	0.0147679	0.415403	0.0175388	0.450065	0.0221917	0.0139482	0.0183043	0.966708	0.00950478	0.103303	0.520525	-0.33564	0.00912392	0.00569314	0.017272	0.0137564	0.0147679	0.429113	0.0175388	0.446067	0.0247846	0.0109195	0.0233281	0.803832	0.0129524	0.0255908	0.520519	-0.33564	0.00157087	0.00460396	0.017272	0.0134172	0.0147679	0.430867	0.0181561	0.447629	0.0251976	0.0103964	0.0235222	0.72614	0.148836	0.0185273	0.520519	-0.33564	0.00190068	-0.0118854	0.017272	0.0134196	0.0147679	0.431012	0.0182378	0.447215	0.0252062	0.0103851	0.02353	0.0994052	0.00569646	0.0184505	0.520519	-0.334759	0.00188851	-0.0217672	0.017272	0.0134199	0.0147679	0.285105	0.0182389	0.447331	0.0252076	0.0103847	0.0235303	0.0355008	0.144131	0.0184477	0.520519	-0.334748	0.0307267	-0.0273242	0.017272	0.013827	0.0147679	-0.0349888	0.018239	0.447299	0.0252076	0.0103847	0.0235304	0.0409211	-0.262254	0.0184477	0.520521	-0.334748	0.0237103	-0.0305552	0.017272	0.0137114	0.0147679	0.0287646	0.018239	0.219304	0.0252077	0.0103847	0.0235304	0.0411351	0.0096038	0.0176672	0.520521	-0.334748	0.0247058	-0.0324852	0.017272	0.0137157	0.0147679	0.0280773	0.018239	0.338936	0.0252077	0.0103847	0.0175714	0.023274	0.0281458	0.0176681	0.520521	-0.334748	0.0245659	-0.0336576	0.017272	0.0137154	0.0147679	0.027776	0.018239	0.181498	0.0252077	0.0103847	0.01757	0.0234374	0.00535223	0.0176681	0.520521	-0.33429	0.0245864	-0.034377	0.017272	0.0137154	0.0147679	0.0276993	0.018239	0.0152311	0.0252077	0.0103847	0.01757	0.0749982	0.0052018	0.0176681	0.520521	-0.335412	0.0245835	-0.0348212	0.017272	0.0137154	0.0147679	0.0175601	0.018239	0.0233538	0.0252077	0.0103847	0.01757	0.0786064	0.00791221	0.0176681	0.520521	-0.335411	0.024584	-0.0350965	0.017272	0.0137154	0.0147679	0.0175524	0.018239	0.0229116	0.0252077	0.0103847	0.01757	0.0791684	0.00732944	0.0176681	0.520521	-0.335411	0.0245839	-0.0352676	0.017272	0.0137154	0.0147679	0.0175524	0.018239	0.0179629	0.0252077	0.0103847	0.01757	0.079345	0.00690682	0.0176681	0.520521	-0.335411	0.0245839	-0.0353741	0.017272	0.0137154	0.0147679	0.0175524	0.018239	0.0181071	0.0252077	0.0103847	0.01757	0.0793686	0.00698227	0.0176681	0.520521	-0.335644	0.0245839	-0.0354403	0.017272	0.0137154	0.0147679	0.0175524	0.018239	0.0175772	0.0252077	0.0103847	0.01757	0.0793764	0.00701775	0.0176681	0.520521	-0.33564	0.0245839	-0.0354816	0.017272	0.0137154	0.0147679	0.0175524	0.018239	0.0175793	0.0252077	0.0103847	0.01757	0.0793776	0.00699896	0.0176681	0.520521	-0.33564	0.0245839	-0.0355074	0.017272	0.0137154	0	0	0	0	0	0	0	0	0	0	0	0	0	0	0	0	0.0141621	0.0141621	0.0141621	0.0141621	0.0141621	0.0141621	0.0141621	0.0141621	0.0141621	0.0141621	0.0141621	0.0141621	0.0141621	0.0141621	0.0141621	0.0141621	0.0141707	0.0141707	0.0141707	0.0141707	0.0141707	0.0141707	0.0141707	0.0141707	0.0141707	0.0141707	0.0141707	0.0141707	0.0141707	0.0141707	0.0141707	0.0141707	0.0141707	0.0141707	0.0141707	0.0141707	0.0141707	0.0141707	0.0141707	0.0141707	0.0141707	0.0141707	0.0141707	0.0141707	0.0141707	0.0141707	0.0141707	0.0141707	0.0141709	0.0141709	0.0141709	0.0141709	0.0141709	0.0141709	0.0141709	0.0141709	0.0141709	0.0141709	0.0141709	0.0141709	0.0141709	0.0141709	0.0141709	0.0141709	0.0141709	0.0141709	0.0141709	0.0141709	0.0141709	0.0141709	0.0141709	0.0141709	0.0141709	0.0141709	0.0141709	0.0141709	0.0141709	0.0141709	0.0141709	0.0141709	0.0141709	0.0141709	0.0141709	0.0141709	0.0141709	0.0141709	0.0141709	0.0141709	0.0141709	0.0141709	0.0141709	0.0141709	0.0141709	0.0141709	0.0141709	0.0141709	0.0141709	0.0141709	0.0141709	0.0141709	0.0141709	0.0141709	0.0141709	0.0141709	0.0141709	0.0141709	0.0141709	0.0141709	0.0141709	0.0141709	0.0141709	0.0141709	0.0141709	0.0141709	0.0141709	0.0141709	0.0141709	0.0141709	0.0141709	0.0141709	0.0141709	0.0141709	0.0141709	0.0141709	0.0141709	0.0141709	0.0141709	0.0141709	0.0141709	0.0141709	0.0141709	0.0141709	0.0141709	0.0141709	0.0141709	0.0141709	0.0141709	0.0141709	0.0141709	0.0141709	0.0141709	0.0141709	0.0141709	0.0141709	0.284893	0.284893	-0.441952	-0.441952	-0.496252	-0.496252	0.69268	0.69268	-0.417977	-0.417977	1.01103	1.01103	0.249541	0.249541	-0.0435434	-0.0435434	0.745605	0.745605	-0.161073	-0.161073	-0.505445	-0.505445	0.699436	0.699436	-0.379067	-0.379067	1.02092	1.02092	0.322016	0.322016	-0.0603904	-0.0603904	0.658524	0.658524	-0.438593	-0.438593	-0.505248	-0.505248	0.69934	0.69934	-0.368581	-0.368581	1.02094	1.02094	0.322106	0.322106	-0.0603919	-0.0603919	0.602053	0.602053	0.0676847	0.0676847	-0.505253	-0.505253	0.699338	0.699338	-0.365437	-0.365437	1.02094	1.02094	0.322106	0.322106	-0.0603919	-0.0603919	0.58568	0.58568	-0.333067	-0.333067	-0.505253	-0.505253	0.699338	0.699338	-0.364213	-0.364213	1.02094	1.02094	0.322106	0.322106	-0.0603919	-0.0603919	0.58316	0.58316	0.0413494	0.0413494	-0.505253	-0.505253	0.699338	0.699338	-0.363709	-0.363709	1.02094	1.02094	0.322106	0.322106	-0.0603919	-0.0603919	0.582856	0.582856	-0.280015	-0.280015	-0.505253	-0.505253	0.699338	0.699338	-0.363497	-0.363497	1.02094	1.02094	0.322106	0.322106	-0.0603919	-0.0603919	0.58282	0.58282	0.0766015	0.0766015	-0.505253	-0.505253	0.699338	0.699338	-0.363406	-0.363406	1.02094	1.02094	0.322106	0.322106	-0.0603919	-0.0603919	0.582816	0.582816	-0.116947	-0.116947	-0.48401	-0.48401	0.699338	0.699338	-0.363367	-0.363367	1.02094	1.02094	0.322106	0.322106	-0.0603919	-0.0603919	0.511864	0.511864	0.531028	0.531028	-0.0496588	-0.0496588	0.676013	0.676013	-0.36813	-0.36813	0.934653	0.934653	0.312923	0.312923	0.365094	0.365094	0.64994	-0.105261	0.598199	-0.0588817	0.0133702	0.560907	0.867498	0.50844	-0.0750755	-0.0559728	0.777647	0.0396337	0.99935	0.321882	0.649979	0.319423	0.118696	-0.131367	0.619808	-0.475415	0.0339349	0.13008	0.701847	0.155448	-0.243103	-0.0598578	0.692076	0.0231142	1.02022	0.321941	0.618574	0.320689	0.00810643	0.00444845	0.677106	-0.19898	0.0451741	0.00378511	0.453023	0.0678683	-0.503973	-0.0600863	0.699022	0.0242113	1.02056	0.321942	0.676134	0.320841	0.0105303	0.0105359	0.846589	-0.164657	0.0497235	0.00204271	0.282137	0.065244	-0.484143	-0.0600902	0.699024	0.0240721	1.02057	0.321942	0.583966	0.32086	0.00149306	0.0118816	0.931378	-0.0577903	0.018905	-0.250955	0.310401	0.289879	-0.125218	0.325654	0.699017	0.269524	0.915586	0.235236	0.0101892	0.320862	0.010885	-0.0347707	0.716914	-0.0606132	0.0178103	-0.339192	0.440586	0.153642	-0.50488	0.322042	0.699043	0.0149933	0.72985	0.236866	0.0116234	0.156465	0.0106099	-0.0557716	0.698974	-0.0605693	0.0215563	-0.367819	0.330431	0.404628	-0.117291	0.322042	0.699043	0.0168884	0.235239	0.229978	0.0112374	-0.00868264	0.0106211	-0.0725917	0.698999	-0.0605688	0.0222198	-0.363906	0.34916	0.418573	-0.504619	0.322042	0.699043	0.0169107	0.0831727	0.218515	0.0112444	0.151675	0.0106215	-0.0891132	0.698999	0.560571	0.0223294	-0.361221	0.347203	0.276197	-0.117431	0.322042	0.699043	0.291818	0.275797	0.199164	0.0112444	0.138947	0.0106215	-0.106881	0.698999	0.456364	0.0236003	0.0446347	0.270069	0.208583	-0.50462	0.305815	0.698998	0.321973	0.0194007	2.61348e-05	0.0112444	0.0838161	0.013889	-0.12494	0.445665	0.923604	0.0223771	0.0155726	0.605784	0.644443	0.184573	0.278359	0.699041	0.322024	0.014144	-0.0131381	0.0192592	0.0924439	0.0138663	-0.143279	0.0259636	0.329885	0.0225164	0.0165608	0.643698	0.354405	0.188449	0.22024	0.699041	0.322024	0.0140927	-0.0144144	0.0186775	0.104581	0.0138664	-0.176051	0.0141536	0.0222268	0.0225266	0.0165447	0.559908	0.22074	0.188407	0.0332266	0.699041	0.322024	0.0092211	-0.0145325	0.0186644	0.665107	0.0138665	-0.271571	0.0141001	-0.0310447	0.0225265	0.0165461	0.110853	0.568803	0.0328714	0.0137197	0.699041	0.322024	0.0100064	-0.0145428	0.0186645	0.000610361	0.0138665	-0.42423	0.0140998	-0.501615	0.0225265	0.0165461	0.015375	0.201976	0.0112881	-0.107827	0.699041	0.322035	0.00985916	-0.0145437	0.0186645	0.0142969	0.0138665	-0.443316	0.0140998	-0.495117	0.0212472	0.00701139	0.0195874	0.575303	0.0163418	0.0112645	0.699038	0.322035	0.00217497	-0.0398446	0.0186645	0.0139337	0.0138665	-0.444679	0.0201729	-0.49671	0.0215571	0.00669548	0.0197765	0.610056	-0.346081	0.00786478	0.699038	0.322035	0.00261324	-0.0146133	0.0186645	0.0139465	0.0138665	-0.444663	0.0202918	-0.496265	0.0215742	0.00669666	0.0197839	0.056472	0.00316512	0.0079862	0.699038	0.321175	0.00259698	0.000632394	0.0186645	0.0139466	0.0138665	-0.0918982	0.020295	-0.496389	0.0215755	0.00669652	0.0197842	0.0365735	-0.337228	0.00798253	0.699038	0.321164	0.0472298	0.00873569	0.0186645	0.00494473	0.0138665	0.0366572	0.0202951	-0.496355	0.0215756	0.00669652	0.0197842	0.0379445	0.264135	0.00798266	0.699043	0.321164	0.0422541	0.013284	0.0186645	0.00444179	0.0138665	0.0237548	0.0202951	-0.0566819	0.0215756	0.00669652	0.0197842	0.0377329	-0.0139656	0.0142014	0.699043	0.321164	0.0430682	0.0159461	0.0186645	0.00444944	0.0138665	0.0235017	0.0202951	-0.238769	0.0215756	0.00669652	0.0140551	0.0178905	-0.0393479	0.0142108	0.699043	0.321164	0.0429554	0.0175439	0.0186645	0.00444858	0.0138665	0.023319	0.0202951	0.23941	0.0215756	0.00669652	0.0140524	0.0175665	-0.0156325	0.0142108	0.699043	0.320742	0.0429716	0.0185173	0.0186645	0.00444861	0.0138665	0.0232612	0.0202951	0.0201706	0.0215756	0.00669652	0.0140524	0.0176103	-0.0142553	0.0142108	0.699043	0.321519	0.0429693	0.0191158	0.0186645	0.00444861	0.0138665	0.0142155	0.0202951	0.02782	0.0215756	0.00669652	0.0140524	0.0265545	-0.017862	0.0142108	0.699043	0.321515	0.0429696	0.0194858	0.0186645	0.00444861	0.0138665	0.0142047	0.0202951	0.0274527	0.0215756	0.00669652	0.0140524	0.0286336	-0.017634	0.0142108	0.699043	0.321515	0.0429696	0.0197153	0.0186645	0.00444861	0.0138665	0.0142047	0.0202951	0.00764997	0.0215756	0.00669652	0.0140524	0.0291256	-0.0171383	0.0142108	0.699043	0.321515	0.0429696	0.0198579	0.0186645	0.00444861	0.0138665	0.0142047	0.0202951	0.00824884	0.0215756	0.00669652	0.0140524	0.0292313	-0.0172018	0.0142108	0.699043	0.32204	0.0429696	0.0199466	0.0186645	0.00444861	0.0138665	0.0142047	0.0202951	0.0142846	0.0215756	0.00669652	0.0140524	0.0292551	-0.0172584	0.0142108	0.699043	0.322031	0.0429696	0.0200019	0.0186645	0.00444861	0.0138665	0.0142047	0.0202951	0.0142914	0.0215756	0.00669652	0.0140524	0.0292602	-0.0172429	0.0142108	0.699043	0.322031	0.0429696	0.0200364	0.0186645	0.00444861	0	0	0	0	0	0	0	0	0	0	0	0	0	0	0	0	-0.0468693	-0.0468693	-0.0468693	-0.0468693	-0.0468693	-0.0468693	-0.0468693	-0.0468693	-0.0468693	-0.0468693	-0.0468693	-0.0468693	-0.0468693	-0.0468693	-0.0468693	-0.0468693	-0.0468673	-0.0468673	-0.0468673	-0.0468673	-0.0468673	-0.0468673	-0.0468673	-0.0468673	-0.0468673	-0.0468673	-0.0468673	-0.0468673	-0.0468673	-0.0468673	-0.0468673	-0.0468673	-0.0468673	-0.0468673	-0.0468673	-0.0468673	-0.0468673	-0.0468673	-0.0468673	-0.0468673	-0.0468673	-0.0468673	-0.0468673	-0.0468673	-0.0468673	-0.0468673	-0.0468673	-0.0468673	-0.0469119	-0.0469119	-0.0469119	-0.0469119	-0.0469119	-0.0469119	-0.0469119	-0.0469119	-0.0469119	-0.0469119	-0.0469119	-0.0469119	-0.0469119	-0.0469119	-0.0469119	-0.0469119	-0.0469118	-0.0469118	-0.0469118	-0.0469118	-0.0469118	-0.0469118	-0.0469118	-0.0469118	-0.0469118	-0.0469118	-0.0469118	-0.0469118	-0.0469118	-0.0469118	-0.0469118	-0.0469118	-0.0469118	-0.0469118	-0.0469118	-0.0469118	-0.0469118	-0.0469118	-0.0469118	-0.0469118	-0.0469118	-0.0469118	-0.0469118	-0.0469118	-0.0469118	-0.0469118	-0.0469118	-0.0469118	-0.0469118	-0.0469118	-0.0469118	-0.0469118	-0.0469118	-0.0469118	-0.0469118	-0.0469118	-0.0469118	-0.0469118	-0.0469118	-0.0469118	-0.0469118	-0.0469118	-0.0469118	-0.0469118	-0.0469118	-0.0469118	-0.0469118	-0.0469118	-0.0469118	-0.0469118	-0.0469118	-0.0469118	-0.0469118	-0.0469118	-0.0469118	-0.0469118	-0.0469118	-0.0469118	-0.0469118	-0.0469118	-0.0469118	-0.0469118	-0.0469118	-0.0469118	-0.0469118	-0.0469118	-0.0469118	-0.0469118	-0.0469118	-0.0469118	-0.0469118	-0.0469118	-0.0469118	-0.0469118	-0.0469118	-0.0469118	-0.147013	-0.147013	-0.646564	-0.646564	-0.642403	-0.642403	-0.420789	-0.420789	-0.662819	-0.662819	-1.07337	-1.07337	-0.810285	-0.810285	-1.28267	-1.28267	-0.678046	-0.678046	-0.0226314	-0.0226314	-0.623789	-0.623789	-0.426167	-0.426167	-0.732195	-0.732195	-1.07962	-1.07962	-0.654445	-0.654445	-1.37945	-1.37945	-0.491755	-0.491755	-0.497558	-0.497558	-0.624188	-0.624188	-0.425971	-0.425971	-0.753126	-0.753126	-1.07963	-1.07963	-0.654435	-0.654435	-1.37945	-1.37945	-0.377039	-0.377039	-0.0860244	-0.0860244	-0.624178	-0.624178	-0.425968	-0.425968	-0.75951	-0.75951	-1.07963	-1.07963	-0.654435	-0.654435	-1.37945	-1.37945	-0.343772	-0.343772	-0.476724	-0.476724	-0.624178	-0.624178	-0.425968	-0.425968	-0.761994	-0.761994	-1.07963	-1.07963	-0.654435	-0.654435	-1.37945	-1.37945	-0.338652	-0.338652	-0.129876	-0.129876	-0.624178	-0.624178	-0.425968	-0.425968	-0.763018	-0.763018	-1.07963	-1.07963	-0.654435	-0.654435	-1.37945	-1.37945	-0.338032	-0.338032	-0.481441	-0.481441	-0.624178	-0.624178	-0.425968	-0.425968	-0.76345	-0.76345	-1.07963	-1.07963	-0.654435	-0.654435	-1.37945	-1.37945	-0.33796	-0.33796	-0.189288	-0.189288	-0.624178	-0.624178	-0.425968	-0.425968	-0.763634	-0.763634	-1.07963	-1.07963	-0.654435	-0.654435	-1.37945	-1.37945	-0.337951	-0.337951	-0.597033	-0.597033	-0.585566	-0.585566	-0.425968	-0.425968	-0.763712	-0.763712	-1.07963	-1.07963	-0.654435	-0.654435	-1.37945	-1.37945	-0.284394	-0.284394	-0.368199	-0.368199	-0.0603612	-0.0603612	-0.412378	-0.412378	-0.711581	-0.711581	-1.1614	-1.1614	-0.644246	-0.644246	-1.21665	-1.21665	-0.385815	0.0887183	-0.369113	0.0503044	-0.0102266	-0.840396	-0.781783	-0.322505	-0.484924	-1.35428	-0.87263	-0.0375666	-1.11486	-0.654126	-1.78018	-1.14513	-0.0722248	-0.253315	-0.413036	-0.684561	-0.0468374	-0.265351	-0.885339	-0.177547	-0.335298	-1.37864	-0.43888	-0.026543	-1.08136	-0.654247	-0.577011	-1.14273	-0.00713432	-0.0139791	-0.529466	-1.24635	-0.0643341	-0.021991	-0.746369	-0.0505096	-0.6202	-1.37919	-0.425408	-0.0283593	-1.08072	-0.654248	-0.457942	-1.14244	-0.0133957	-0.0234618	-0.87385	-1.29312	-0.0730758	-0.0245211	-0.791268	-0.141717	-0.585697	-1.3792	-0.425404	-0.028253	-1.08072	-0.654248	-0.35623	-1.1424	-0.000894345	-0.0215363	-0.897507	-1.38049	-0.0439622	-0.476624	-0.676471	-0.169765	0.0969498	-0.656688	-0.425353	-0.164005	-0.877714	-0.52408	-0.00619996	-1.1424	-0.0306377	-0.139072	-0.461707	-1.37916	-0.0462662	-0.660137	-0.745701	-0.146087	-0.624258	-0.654386	-0.425368	-0.00999721	-0.543951	-0.489171	-0.0292818	-1.02745	-0.030297	-0.220209	-0.425356	-1.37922	-0.0467744	-0.735872	-0.658612	-0.324607	0.0633167	-0.654386	-0.425368	-0.0334752	-0.146884	-0.473352	-0.0290956	-0.933815	-0.030302	-0.300228	-0.425356	-1.37922	-0.0467894	-0.755376	-0.674492	-0.320835	-0.624687	-0.654386	-0.425368	-0.0340539	-0.0933796	-0.450134	-0.0291092	-1.07991	-0.0303017	-0.390741	-0.425356	-1.75123	-0.0468098	-0.761492	-0.672362	-0.167838	0.0634525	-0.654386	-0.425368	-0.592335	-0.19154	-0.411301	-0.029109	-1.04262	-0.0303017	-0.484217	-0.425356	-0.885455	-0.0394202	-0.0910286	-1.25931	-0.184924	-0.624684	-0.606295	-0.425341	-0.654275	-0.0137001	-5.35012e-05	-0.029109	-1.00121	-0.0382578	-0.531917	-0.273447	-0.921585	-0.0419652	-0.0326528	-1.69744	-0.645894	-0.558715	-0.569541	-0.425368	-0.654417	-0.0473912	-0.0284547	-0.0439017	-1.01551	-0.0383737	-0.513044	-0.0449204	-0.198077	-0.0421613	-0.0321009	-0.711587	-0.352504	-0.530316	-0.452933	-0.425368	-0.654417	-0.0473737	-0.0314757	-0.0441031	-1.02294	-0.0383813	-0.474446	-0.0470651	-0.0353638	-0.0421621	-0.0319495	-0.368443	-0.977821	-0.530402	-0.0833564	-0.425368	-0.654417	-0.0127303	-0.0317732	-0.0441002	-0.405035	-0.0383818	-0.418622	-0.0470606	-0.0526573	-0.0421612	-0.0319489	-0.0869493	-0.336779	-0.104581	-0.0471727	-0.425368	-0.654417	-0.0131317	-0.0318002	-0.0441	-0.000369841	-0.0383818	-0.476005	-0.0470606	-0.630537	-0.0421612	-0.0319487	-0.0475068	-1.03729	-0.0178665	-0.12948	-0.425366	-0.654382	-0.0129017	-0.0318025	-0.0441	-0.0311981	-0.0383818	-0.508574	-0.0470605	-0.640916	-0.0518164	-0.045079	-0.0412492	-0.330316	-0.020997	-0.0518321	-0.425365	-0.654382	-0.00140436	-0.159419	-0.0441	-0.0295158	-0.0383818	-0.513539	-0.0424037	-0.638023	-0.0519368	-0.0453574	-0.0411838	-0.354274	-0.672985	-0.0449323	-0.425365	-0.654382	-0.00167764	-0.146075	-0.0441	-0.029552	-0.0383818	-0.513828	-0.0426934	-0.638801	-0.0519682	-0.0453642	-0.0411831	-0.0302857	-0.0154979	-0.0452314	-0.425365	-0.652736	-0.00166733	-0.138175	-0.0441	-0.0295519	-0.0383818	0.0705196	-0.0426997	-0.638582	-0.0519695	-0.0453644	-0.0411831	-0.0568932	-0.661506	-0.0452295	-0.425365	-0.652717	-0.0488061	-0.135948	-0.0441	-0.0470402	-0.0383818	-0.0754163	-0.0426998	-0.638643	-0.0519696	-0.0453644	-0.0411831	-0.0600505	-0.651593	-0.0452296	-0.425368	-0.652717	-0.0421431	-0.135416	-0.0441	-0.0477121	-0.0383818	-0.0428884	-0.0426999	-0.0354056	-0.0519696	-0.0453644	-0.0411831	-0.0609136	-0.0283172	-0.0468754	-0.425368	-0.652717	-0.0429697	-0.135354	-0.0441	-0.047728	-0.0383818	-0.0347016	-0.0426999	-0.140313	-0.0519696	-0.0453644	-0.0468081	-0.0435528	-0.124225	-0.0468803	-0.425368	-0.652717	-0.0428355	-0.135406	-0.0441	-0.0477286	-0.0383818	-0.0342195	-0.0426999	-0.145474	-0.0519696	-0.0453644	-0.0468172	-0.0427561	-0.135364	-0.0468803	-0.425368	-0.651746	-0.0428533	-0.135471	-0.0441	-0.0477286	-0.0383818	-0.0341571	-0.0426999	-0.0122812	-0.0519696	-0.0453644	-0.0468172	-0.0306059	-0.12418	-0.0468803	-0.425368	-0.655345	-0.0428506	-0.135523	-0.0441	-0.0477286	-0.0383818	-0.0469557	-0.0426999	-0.0208702	-0.0519696	-0.0453644	-0.0468172	-0.0373287	-0.125645	-0.0468803	-0.425368	-0.655353	-0.042851	-0.13556	-0.0441	-0.0477286	-0.0383818	-0.0469733	-0.0426999	-0.0201543	-0.0519696	-0.0453644	-0.0468172	-0.0389463	-0.127702	-0.0468803	-0.425368	-0.655353	-0.0428509	-0.135585	-0.0441	-0.0477286	-0.0383818	-0.0469733	-0.0426999	-0.0442529	-0.0519696	-0.0453644	-0.0468172	-0.0392696	-0.127629	-0.0468803	-0.425368	-0.655353	-0.0428509	-0.135601	-0.0441	-0.0477286	-0.0383818	-0.0469733	-0.0426999	-0.0452823	-0.0519696	-0.0453644	-0.0468172	-0.0393519	-0.127464	-0.0468803	-0.425368	-0.654386	-0.0428509	-0.135611	-0.0441	-0.0477286	-0.0383818	-0.0469733	-0.0426999	-0.0469361	-0.0519696	-0.0453644	-0.0468172	-0.0393678	-0.127528	-0.0468803	-0.425368	-0.654403	-0.0428509	-0.135617	-0.0441	-0.0477286	-0.0383818	-0.0469733	-0.0426999	-0.0469369	-0.0519696	-0.0453644	-0.0468172	-0.0393717	-0.127558	-0.0468803	-0.425368	-0.654403	-0.0428509	-0.135622	-0.0441	-0.0477286	0	0	0	0	0	0	0	0	0	0	0	0	0	0	0	0	0.0243651	0.0243651	0.0243651	0.0243651	0.0243651	0.0243651	0.0243651	0.0243651	0.0243651	0.0243651	0.0243651	0.0243651	0.0243651	0.0243651	0.0243651	0.0243651	0.024353	0.024353	0.024353	0.024353	0.024353	0.024353	0.024353	0.024353	0.024353	0.024353	0.024353	0.024353	0.024353	0.024353	0.024353	0.024353	0.024353	0.024353	0.024353	0.024353	0.024353	0.024353	0.024353	0.024353	0.024353	0.024353	0.024353	0.024353	0.024353	0.024353	0.024353	0.024353	0.0244166	0.0244166	0.0244166	0.0244166	0.0244166	0.0244166	0.0244166	0.0244166	0.0244166	0.0244166	0.0244166	0.0244166	0.0244166	0.0244166	0.0244166	0.0244166	0.0244166	0.0244166	0.0244166	0.0244166	0.0244166	0.0244166	0.0244166	0.0244166	0.0244166	0.0244166	0.0244166	0.0244166	0.0244166	0.0244166	0.0244166	0.0244166	0.0244166	0.0244166	0.0244166	0.0244166	0.0244166	0.0244166	0.0244166	0.0244166	0.0244166	0.0244166	0.0244166	0.0244166	0.0244166	0.0244166	0.0244166	0.0244166	0.0244166	0.0244166	0.0244166	0.0244166	0.0244166	0.0244166	0.0244166	0.0244166	0.0244166	0.0244166	0.0244166	0.0244166	0.0244166	0.0244166	0.0244166	0.0244166	0.0244166	0.0244166	0.0244166	0.0244166	0.0244166	0.0244166	0.0244166	0.0244166	0.0244166	0.0244166	0.0244166	0.0244166	0.0244166	0.0244166	0.0244166	0.0244166	0.0244166	0.0244166	0.0244166	0.0244166	0.0244166	0.0244166	0.0244166	0.0244166	0.0244166	0.0244166	0.0244166	0.0244166	0.0244166	0.0244166	0.0244166	0.0244166	0.268612	0.268612	0.979859	0.979859	1.01371	1.01371	0.37818	0.37818	0.95577	0.95577	-0.148743	-0.148743	-0.307824	-0.307824	0.397972	0.397972	0.155553	0.155553	0.212592	0.212592	1.02857	1.02857	0.377617	0.377617	0.973066	0.973066	-0.144012	-0.144012	-0.52225	-0.52225	0.456582	0.456582	0.294144	0.294144	0.859516	0.859516	1.02825	1.02825	0.377773	0.377773	0.956533	0.956533	-0.144019	-0.144019	-0.52227	-0.52227	0.456586	0.456586	0.385754	0.385754	0.242901	0.242901	1.02826	1.02826	0.377775	0.377775	0.951439	0.951439	-0.144019	-0.144019	-0.52227	-0.52227	0.456586	0.456586	0.412316	0.412316	0.810982	0.810982	1.02826	1.02826	0.377776	0.377776	0.949456	0.949456	-0.144019	-0.144019	-0.52227	-0.52227	0.456586	0.456586	0.4164	0.4164	0.302792	0.302792	1.02826	1.02826	0.377776	0.377776	0.948639	0.948639	-0.144019	-0.144019	-0.52227	-0.52227	0.456586	0.456586	0.416894	0.416894	0.805921	0.805921	1.02826	1.02826	0.377776	0.377776	0.948294	0.948294	-0.144019	-0.144019	-0.52227	-0.52227	0.456586	0.456586	0.416952	0.416952	0.368868	0.368868	1.02826	1.02826	0.377776	0.377776	0.948147	0.948147	-0.144019	-0.144019	-0.52227	-0.52227	0.456586	0.456586	0.416958	0.416958	0.914531	0.914531	0.9743	0.9743	0.377776	0.377776	0.948085	0.948085	-0.144019	-0.144019	-0.52227	-0.52227	0.456586	0.456586	0.394178	0.394178	0.483068	0.483068	-0.0633041	-0.0633041	0.36521	0.36521	0.957026	0.957026	-0.00217125	-0.00217125	-0.504394	-0.504394	1.25977	1.25977	0.393553	0.0497948	0.391983	0.0791263	0.0238711	-0.33108	0.086614	0.259143	0.236818	0.441266	0.319092	0.0010345	-0.0956986	-0.522057	0.805088	1.34998	0.0642644	0.336498	0.35692	0.979811	0.0126085	-0.209557	-0.316127	0.00855822	0.412133	0.455488	0.396151	0.0115629	-0.141871	-0.522152	0.580415	1.34673	0.00433925	-0.00370523	0.263986	0.531772	0.0538119	-0.00172991	-0.436114	0.0543721	1.02464	0.456219	0.378308	0.0113004	-0.142744	-0.522153	0.300963	1.34634	0.00713194	0.01428	-0.0109	0.499177	0.0629316	0.0136758	-0.343156	-0.00358395	0.97461	0.456231	0.378302	0.0112164	-0.142756	-0.522153	0.315747	1.34629	0.000869502	0.0133608	0.00137274	0.460329	0.0237812	0.64266	-0.492435	0.18571	0.055405	-0.52023	0.37824	0.14584	0.0299678	-0.369324	0.00551444	1.34628	0.0132023	0.115009	0.34925	0.456792	0.0480294	0.872605	-0.418164	0.137663	1.02749	-0.522327	0.378255	0.00768275	0.243411	-0.3823	0.0142054	1.23539	0.0132924	0.170172	0.378172	0.45675	0.0500747	0.950741	-0.505225	0.365644	0.0466824	-0.522327	0.378255	0.0137307	0.121604	-0.371563	0.0143244	1.14883	0.0132732	0.220953	0.378209	0.456749	0.0512157	0.947138	-0.490088	0.339841	1.02705	-0.522327	0.378255	0.0133162	-0.0199659	-0.352953	0.0143171	1.21693	0.0132728	0.274354	0.37821	0.801712	0.0517088	0.942939	-0.490665	0.188859	0.0469451	-0.522327	0.378255	-0.472009	0.115671	-0.32145	0.0143167	1.24688	0.0132728	0.330507	0.37821	0.999424	0.0225903	-0.0726632	0.291901	0.185871	1.02705	-0.469393	0.37823	-0.522213	0.0109846	-4.22115e-05	0.0143167	1.2109	0.0194314	0.373182	0.239933	-0.0421984	0.0257332	0.0139088	0.867592	0.0850848	-0.439011	-0.45029	0.378256	-0.522286	0.0244689	0.0344867	0.0183709	1.21542	0.0195145	0.393801	0.0239512	0.191928	0.0258837	0.0143852	0.563164	0.17511	-0.454177	-0.355077	0.378256	-0.522286	0.0242952	0.0378928	0.0188404	1.22384	0.0195187	0.427591	0.0243952	0.0122806	0.0258953	0.0143188	0.270058	1.30944	-0.454268	-0.0392986	0.378256	-0.522286	0.00584899	0.0382123	0.0188508	0.359651	0.0195189	0.548018	0.0243812	0.071588	0.0258951	0.0143217	0.0674839	0.446613	-0.0914004	0.0238336	0.378256	-0.522286	0.00634079	0.0382405	0.0188507	0.000338564	0.0195189	0.825229	0.0243811	1.02214	0.0258951	0.0143217	0.0248142	1.38943	0.0112281	0.212692	0.378255	-0.522318	0.00638765	0.0382429	0.0188507	0.0150697	0.0195189	0.874504	0.0243811	1.01459	0.0286156	0.0249395	0.0233607	0.434611	0.0126726	0.0371646	0.378252	-0.522318	0.00113708	0.121834	0.0188507	0.0143143	0.0195189	0.880943	0.0183282	1.01718	0.0289067	0.0247484	0.0234047	0.416611	0.889852	0.0273709	0.378252	-0.522318	0.00138308	0.065637	0.0188507	0.0143338	0.0195189	0.881296	0.0185358	1.01648	0.0289161	0.0247355	0.0234085	0.0482749	-0.0130203	0.0273837	0.378252	-0.520898	0.00137397	0.0316265	0.0188507	0.0143337	0.0195189	0.0464624	0.0185398	1.01668	0.0289175	0.0247354	0.0234086	0.0366342	0.868387	0.0273821	0.378252	-0.52088	0.0271029	0.0140207	0.0188507	0.0268171	0.0195189	-0.0594365	0.0185399	1.01662	0.0289175	0.0247354	0.0234086	0.0467306	-0.43197	0.0273821	0.378254	-0.520879	0.0173738	0.00431078	0.0188507	0.0273879	0.0195189	0.0353139	0.0185399	-0.055288	0.0289176	0.0247354	0.0234086	0.0475095	0.0323288	0.0244378	0.378254	-0.520879	0.0186029	-0.00131224	0.0188507	0.0273946	0.0195189	0.0297423	0.0185399	0.370237	0.0289176	0.0247354	0.0243826	0.0240937	0.117402	0.0244388	0.378254	-0.520879	0.0184221	-0.00466578	0.0188507	0.0273952	0.0195189	0.0291113	0.0185399	0.130514	0.0289176	0.0247354	0.0243853	0.0240864	0.0648897	0.0244388	0.378254	-0.520221	0.0184483	-0.00670096	0.0188507	0.0273952	0.0195189	0.0290107	0.0185399	0.0109618	0.0289176	0.0247354	0.0243853	0.0335538	0.0650919	0.0244388	0.378254	-0.521	0.0184445	-0.00794939	0.0188507	0.0273952	0.0195189	0.024383	0.0185399	0.0131144	0.0289176	0.0247354	0.0243853	0.0365382	0.0732637	0.0244388	0.378254	-0.52099	0.0184451	-0.00871986	0.0188507	0.0273952	0.0195189	0.0243835	0.0185399	0.013169	0.0289176	0.0247354	0.0243853	0.0368751	0.0724977	0.0244388	0.378254	-0.52099	0.018445	-0.00919743	0.0188507	0.0273952	0.0195189	0.0243836	0.0185399	0.0266535	0.0289176	0.0247354	0.0243853	0.0369676	0.0715061	0.0244388	0.378254	-0.52099	0.018445	-0.00949405	0.0188507	0.0273952	0.0195189	0.0243836	0.0185399	0.0271698	0.0289176	0.0247354	0.0243853	0.0369837	0.0717067	0.0244388	0.378254	-0.522328	0.018445	-0.00967854	0.0188507	0.0273952	0.0195189	0.0243836	0.0185399	0.024318	0.0289176	0.0247354	0.0243853	0.0369878	0.0718254	0.0244388	0.378254	-0.522305	0.018445	-0.00979342	0.0188507	0.0273952	0.0195189	0.0243836	0.0185399	0.0243182	0.0289176	0.0247354	0.0243853	0.0369886	0.0717881	0.0244388	0.378254	-0.522305	0.018445	-0.00986501	0.0188507	0.0273952	0	0	0	0	0	0	0	0	0	0	0	0	0	0	0	0	-0.0129342	-0.0129342	-0.0129342	-0.0129342	-0.0129342	-0.0129342	-0.0129342	-0.0129342	-0.0129342	-0.0129342	-0.0129342	-0.0129342	-0.0129342	-0.0129342	-0.0129342	-0.0129342	-0.0129467	-0.0129467	-0.0129467	-0.0129467	-0.0129467	-0.0129467	-0.0129467	-0.0129467	-0.0129467	-0.0129467	-0.0129467	-0.0129467	-0.0129467	-0.0129467	-0.0129467	-0.0129467	-0.0129467	-0.0129467	-0.0129467	-0.0129467	-0.0129467	-0.0129467	-0.0129467	-0.0129467	-0.0129467	-0.0129467	-0.0129467	-0.0129467	-0.0129467	-0.0129467	-0.0129467	-0.0129467	-0.012937	-0.012937	-0.012937	-0.012937	-0.012937	-0.012937	-0.012937	-0.012937	-0.012937	-0.012937	-0.012937	-0.012937	-0.012937	-0.012937	-0.012937	-0.012937	-0.012937	-0.012937	-0.012937	-0.012937	-0.012937	-0.012937	-0.012937	-0.012937	-0.012937	-0.012937	-0.012937	-0.012937	-0.012937	-0.012937	-0.012937	-0.012937	-0.012937	-0.012937	-0.012937	-0.012937	-0.012937	-0.012937	-0.012937	-0.012937	-0.012937	-0.012937	-0.012937	-0.012937	-0.012937	-0.012937	-0.012937	-0.012937	-0.012937	-0.012937	-0.012937	-0.012937	-0.012937	-0.012937	-0.012937	-0.012937	-0.012937	-0.012937	-0.012937	-0.012937	-0.012937	-0.012937	-0.012937	-0.012937	-0.012937	-0.012937	-0.012937	-0.012937	-0.012937	-0.012937	-0.012937	-0.012937	-0.012937	-0.012937	-0.012937	-0.012937	-0.012937	-0.012937	-0.012937	-0.012937	-0.012937	-0.012937	-0.012937	-0.012937	-0.012937	-0.012937	-0.012937	-0.012937	-0.012937	-0.012937	-0.012937	-0.012937	-0.012937	-0.012937	-0.012937	-0.012937	-0.120616	-0.120616	-0.079622	-0.079622	-0.282806	-0.282806	0.53864	0.53864	-0.0337452	-0.0337452	-0.217389	-0.217389	-0.713129	-0.713129	-0.550638	-0.550638	-0.303299	-0.303299	-0.405728	-0.405728	-0.261242	-0.261242	0.553558	0.553558	0.181789	0.181789	-0.210937	-0.210937	-0.764819	-0.764819	-0.573085	-0.573085	-0.0943532	-0.0943532	-0.293073	-0.293073	-0.261708	-0.261708	0.553787	0.553787	0.158902	0.158902	-0.210873	-0.210873	-0.764804	-0.764804	-0.573084	-0.573084	0.0397808	0.0397808	-0.263078	-0.263078	-0.261696	-0.261696	0.55379	0.55379	0.151446	0.151446	-0.210871	-0.210871	-0.764804	-0.764804	-0.573084	-0.573084	0.0786804	0.0786804	-0.252519	-0.252519	-0.261697	-0.261697	0.55379	0.55379	0.148544	0.148544	-0.210871	-0.210871	-0.764804	-0.764804	-0.573084	-0.573084	0.08466	0.08466	-0.253009	-0.253009	-0.261697	-0.261697	0.55379	0.55379	0.147347	0.147347	-0.210871	-0.210871	-0.764804	-0.764804	-0.573084	-0.573084	0.0853835	0.0853835	-0.225088	-0.225088	-0.261697	-0.261697	0.55379	0.55379	0.146843	0.146843	-0.210871	-0.210871	-0.764804	-0.764804	-0.573084	-0.573084	0.0854678	0.0854678	-0.205423	-0.205423	-0.261697	-0.261697	0.55379	0.55379	0.146628	0.146628	-0.210871	-0.210871	-0.764804	-0.764804	-0.573084	-0.573084	0.0854776	0.0854776	-0.0870856	-0.0870856	-0.273124	-0.273124	0.55379	0.55379	0.146536	0.146536	-0.210871	-0.210871	-0.764804	-0.764804	-0.573084	-0.573084	0.0521487	0.0521487	0.101239	0.101239	-0.625092	-0.625092	0.534844	0.534844	0.188512	0.188512	-0.187201	-0.187201	-0.746944	-0.746944	0.606307	0.606307	0.389126	-0.405794	0.048984	-0.415865	-0.100715	-0.543317	0.10666	0.373664	-0.261	-0.567292	0.230339	0.00152652	-0.203263	-0.764491	-0.0227632	0.744821	0.0939654	0.0593553	-0.0024076	-0.332433	-0.0128795	-0.308302	-0.465622	-0.034765	-0.474265	-0.573232	0.557832	0.00701219	-0.209903	-0.764632	0.582192	0.744177	0.000227021	-0.0230986	-0.138492	-0.988697	0.025059	-0.0154122	-0.654896	-0.074202	-0.261573	-0.573052	0.554502	0.00616966	-0.210083	-0.764632	0.434735	0.744101	-0.00127373	0.00119995	-0.540976	-0.954711	0.0301804	-0.00639865	-0.715932	-0.14203	-0.273001	-0.573049	0.554501	0.00607205	-0.210086	-0.764632	0.458252	0.744091	0.000997878	0.00263014	0.00260434	-0.578064	-0.0125728	0.125516	-0.759168	0.142734	-0.451891	-0.761908	0.554472	0.213788	0.0343138	-0.579455	0.00807934	0.74409	-0.0107377	-0.0206186	0.512012	-0.573425	-0.0254647	0.162188	-0.697576	-0.119345	-0.262261	-0.764835	0.554492	0.0100057	0.356919	-0.566296	-0.0091677	0.602517	-0.0108732	-0.041882	0.55437	-0.573343	-0.0322772	0.166089	-0.789416	0.0645664	-0.479126	-0.764835	0.554492	-0.00632442	0.17827	-0.549067	-0.00963851	0.469412	-0.0108917	-0.0632394	0.554425	-0.573341	-0.0346262	0.151272	-0.771007	0.295089	-0.262833	-0.764835	0.554492	-0.00749076	-0.0292001	-0.521879	-0.00965981	0.543342	-0.0108914	-0.0902685	0.554425	-0.0671222	-0.0355469	0.14458	-0.776751	0.0952026	-0.478865	-0.764835	0.554492	-0.69131	0.168433	-0.476154	-0.00966011	0.59103	-0.0108914	-0.12058	0.554425	0.676158	0.00188477	-0.108017	-0.423208	-0.0432601	-0.262829	-0.689038	0.554456	-0.76469	0.0110023	-6.22136e-05	-0.00966011	0.546797	-0.00826762	-0.141273	0.350127	-0.0633313	0.00210628	-0.00577074	0.0680145	-0.126491	-1.19638	-0.66349	0.55449	-0.764829	-0.0127032	0.00489407	-0.0125542	0.547031	-0.00833101	-0.155224	0.000749631	0.216494	0.00213566	-0.00532552	0.495627	-0.315447	-1.18612	-0.526121	0.55449	-0.764829	-0.0128724	0.00524175	-0.0127792	0.558465	-0.00833549	-0.185459	-0.0131161	-0.0168828	0.00215854	-0.00525197	0.390339	0.266407	-1.18683	-0.0821894	0.55449	-0.764829	-0.00506733	0.00526538	-0.0127758	0.527106	-0.00833575	-0.270104	-0.0131978	-0.0446461	0.0021593	-0.00524635	0.0714474	0.107251	-0.267438	-0.0138479	0.55449	-0.764829	-0.00167289	0.00526697	-0.0127756	0.000455643	-0.00833577	-0.295115	-0.0131983	-0.269739	0.00215925	-0.00524607	-0.0120038	0.299075	0.00415749	-0.0756184	0.554485	-0.764829	-0.00135627	0.00526708	-0.0127756	-0.00624137	-0.00833577	-0.289174	-0.0131983	-0.280259	-0.0104404	-0.0105578	-0.00860847	0.112945	0.00600733	-0.0110639	0.554487	-0.764829	0.00162644	-0.0207347	-0.0127756	-0.00577343	-0.00833577	-0.287318	-0.0107218	-0.276711	-0.0101617	-0.0109474	-0.00844504	0.232797	0.164264	-0.0165432	0.554487	-0.764829	0.0019783	-0.0492467	-0.0127756	-0.00576069	-0.00833577	-0.287165	-0.0105901	-0.27766	-0.0101664	-0.0109613	-0.00843725	-0.00864373	-0.0492566	-0.0165526	0.554487	-0.762833	0.00196539	-0.0669158	-0.0127756	-0.00576115	-0.00833577	-0.44142	-0.0105863	-0.277394	-0.0101653	-0.0109615	-0.00843693	0.00746258	0.157201	-0.016555	0.554487	-0.762809	0.0235334	-0.077247	-0.0127756	-0.0173483	-0.00833577	-0.093434	-0.0105861	-0.277468	-0.0101653	-0.0109615	-0.00843691	0.0174278	-0.795368	-0.0165549	0.554492	-0.762809	0.0152032	-0.0833841	-0.0127756	-0.0176541	-0.00833577	0.0115727	-0.0105861	-0.60926	-0.0101653	-0.0109615	-0.00843691	0.0172533	-0.00793285	-0.0129011	0.554492	-0.762809	0.0164028	-0.0870937	-0.0127756	-0.0176542	-0.00833577	0.0109463	-0.0105861	-0.374594	-0.0101653	-0.0109615	-0.0130164	-0.0126506	-0.0248388	-0.0128907	0.554492	-0.762809	0.0162425	-0.0893626	-0.0127756	-0.0176547	-0.00833577	0.0104467	-0.0105861	0.18681	-0.0101653	-0.0109615	-0.0130243	-0.0125046	-0.0677702	-0.0128907	0.554492	-0.761753	0.0162669	-0.0907605	-0.0127756	-0.0176547	-0.00833577	0.0103488	-0.0105861	0.0157388	-0.0101653	-0.0109615	-0.0130243	-0.0632436	-0.0512526	-0.0128907	0.554492	-0.764562	0.0162635	-0.0916259	-0.0127756	-0.0176547	-0.00833577	-0.01291	-0.0105861	0.00902473	-0.0101653	-0.0109615	-0.0130243	-0.0564424	-0.0469405	-0.0128907	0.554492	-0.76456	0.016264	-0.092163	-0.0127756	-0.0176547	-0.00833577	-0.0129354	-0.0105861	0.0101208	-0.0101653	-0.0109615	-0.0130243	-0.0551953	-0.0496511	-0.0128907	0.554492	-0.76456	0.0162639	-0.0924971	-0.0127756	-0.0176547	-0.00833577	-0.0129354	-0.0105861	-0.0165992	-0.0101653	-0.0109615	-0.0130243	-0.0548738	-0.0500505	-0.0128907	0.554492	-0.76456	0.0162639	-0.0927051	-0.0127756	-0.0176547	-0.00833577	-0.0129354	-0.0105861	-0.0160467	-0.0101653	-0.0109615	-0.0130243	-0.0548043	-0.0496739	-0.0128907	0.554492	-0.764837	0.0162639	-0.0928346	-0.0127756	-0.0176547	-0.00833577	-0.0129354	-0.0105861	-0.0129311	-0.0101653	-0.0109615	-0.0130243	-0.0547886	-0.0496641	-0.0128907	0.554492	-0.764833	0.0162639	-0.0929152	-0.0127756	-0.0176547	-0.00833577	-0.0129354	-0.0105861	-0.0129238	-0.0101653	-0.0109615	-0.0130243	-0.0547852	-0.0497196	-0.0128907	0.554492	-0.764833	0.0162639	-0.0929656	-0.0127756	-0.0176547	0	0	0	0	0	0	0	0	0	0	0	0	0	0	0	0	-0.0109825	-0.0109825	-0.0109825	-0.0109825	-0.0109825	-0.0109825	-0.0109825	-0.0109825	-0.0109825	-0.0109825	-0.0109825	-0.0109825	-0.0109825	-0.0109825	-0.0109825	-0.0109825	-0.01097	-0.01097	-0.01097	-0.01097	-0.01097	-0.01097	-0.01097	-0.01097	-0.01097	-0.01097	-0.01097	-0.01097	-0.01097	-0.01097	-0.01097	-0.01097	-0.01097	-0.01097	-0.01097	-0.01097	-0.01097	-0.01097	-0.01097	-0.01097	-0.01097	-0.01097	-0.01097	-0.01097	-0.01097	-0.01097	-0.01097	-0.01097	-0.0109694	-0.0109694	-0.0109694	-0.0109694	-0.0109694	-0.0109694	-0.0109694	-0.0109694	-0.0109694	-0.0109694	-0.0109694	-0.0109694	-0.0109694	-0.0109694	-0.0109694	-0.0109694	-0.0109694	-0.0109694	-0.0109694	-0.0109694	-0.0109694	-0.0109694	-0.0109694	-0.0109694	-0.0109694	-0.0109694	-0.0109694	-0.0109694	-0.0109694	-0.0109694	-0.0109694	-0.0109694	-0.0109694	-0.0109694	-0.0109694	-0.0109694	-0.0109694	-0.0109694	-0.0109694	-0.0109694	-0.0109694	-0.0109694	-0.0109694	-0.0109694	-0.0109694	-0.0109694	-0.0109694	-0.0109694	-0.0109694	-0.0109694	-0.0109694	-0.0109694	-0.0109694	-0.0109694	-0.0109694	-0.0109694	-0.0109694	-0.0109694	-0.0109694	-0.0109694	-0.0109694	-0.0109694	-0.0109694	-0.0109694	-0.0109694	-0.0109694	-0.0109694	-0.0109694	-0.0109694	-0.0109694	-0.0109694	-0.0109694	-0.0109694	-0.0109694	-0.0109694	-0.0109694	-0.0109694	-0.0109694	-0.0109694	-0.0109694	-0.0109694	-0.0109694	-0.0109694	-0.0109694	-0.0109694	-0.0109694	-0.0109694	-0.0109694	-0.0109694	-0.0109694	-0.0109694	-0.0109694	-0.0109694	-0.0109694	-0.0109694	-0.0109694	0.751313	0.751313	-0.769446	-0.769446	-0.742782	-0.742782	0.999953	0.999953	-0.795779	-0.795779	0.312272	0.312272	-0.845422	-0.845422	-1.45871	-1.45871	0.808062	0.808062	0.0675601	0.0675601	-0.723612	-0.723612	0.997921	0.997921	-0.905597	-0.905597	0.325902	0.325902	-0.673119	-0.673119	-1.57157	-1.57157	1.00119	1.00119	-0.565648	-0.565648	-0.724022	-0.724022	0.998122	0.998122	-0.927249	-0.927249	0.325879	0.325879	-0.672944	-0.672944	-1.57158	-1.57158	1.11917	1.11917	0.422557	0.422557	-0.724012	-0.724012	0.998125	0.998125	-0.93381	-0.93381	0.325878	0.325878	-0.672944	-0.672944	-1.57158	-1.57158	1.15338	1.15338	-0.384401	-0.384401	-0.724012	-0.724012	0.998125	0.998125	-0.936364	-0.936364	0.325878	0.325878	-0.672944	-0.672944	-1.57158	-1.57158	1.15865	1.15865	0.362922	0.362922	-0.724012	-0.724012	0.998125	0.998125	-0.937417	-0.937417	0.325878	0.325878	-0.672944	-0.672944	-1.57158	-1.57158	1.15929	1.15929	-0.297838	-0.297838	-0.724012	-0.724012	0.998125	0.998125	-0.937861	-0.937861	0.325878	0.325878	-0.672944	-0.672944	-1.57158	-1.57158	1.15936	1.15936	0.399331	0.399331	-0.724012	-0.724012	0.998125	0.998125	-0.93805	-0.93805	0.325878	0.325878	-0.672944	-0.672944	-1.57158	-1.57158	1.15937	1.15937	-0.070832	-0.070832	-0.675969	-0.675969	0.998125	0.998125	-0.938131	-0.938131	0.325878	0.325878	-0.672944	-0.672944	-1.57158	-1.57158	1.08354	1.08354	1.07274	1.07274	0.00729754	0.00729754	0.964082	0.964082	-0.871127	-0.871127	0.170009	0.170009	-0.662194	-0.662194	0.0405099	0.0405099	1.05441	0.170423	1.12733	0.246861	0.0876887	-0.337577	0.623077	0.699047	-0.546326	-1.54222	0.509232	0.0234011	0.277531	-0.672798	-0.542645	0.106796	0.16972	-0.312325	1.08216	-0.786095	0.0168535	-0.272106	-0.128364	0.0665458	-0.345384	-1.57039	0.982024	0.0166086	0.323685	-0.672922	0.812388	0.109766	0.0107832	-0.00730451	0.962409	-1.36368	0.0449312	-0.0230387	-0.490129	0.16284	-0.719233	-1.57096	0.998692	0.0160342	0.324479	-0.672923	0.857218	0.110124	0.00977997	0.000849339	0.608192	-1.423	0.0490626	-0.016235	-0.786549	-0.0321929	-0.676144	-1.57097	0.998698	0.015854	0.32449	-0.672923	0.834879	0.110168	0.00231843	0.00509791	0.513092	-1.56085	0.00303749	-0.590484	-0.700235	0.500847	0.169616	-0.66792	0.998705	0.385077	0.532224	-0.542797	0.0145605	0.110173	-0.00598274	-0.152442	0.961344	-1.57117	0.0325869	-0.815948	-0.473795	0.311742	-0.724027	-0.673056	0.998742	0.0203339	0.796119	-0.503926	-0.00167767	-0.121883	-0.0058366	-0.253237	0.998569	-1.57126	0.0454128	-0.907684	-0.629749	0.747833	0.133202	-0.673056	0.998742	0.000766378	0.326845	-0.48747	-0.00183149	-0.364689	-0.00583573	-0.348591	0.998644	-1.57126	0.0492913	-0.928934	-0.605885	0.645244	-0.724458	-0.673056	0.998742	-0.0001038	0.0131264	-0.463597	-0.00183801	-0.213488	-0.00583515	-0.454718	0.998644	-0.66945	0.0505228	-0.935291	-0.604602	0.500719	0.133326	-0.673056	0.998742	-0.608063	0.337305	-0.423706	-0.00183795	-0.164799	-0.00583514	-0.563484	0.998644	0.42858	0.0123595	-0.0932259	-0.939914	0.388898	-0.724455	-0.598987	0.998678	-0.672948	0.0272351	-5.49871e-05	-0.00183795	-0.237947	-0.00561597	-0.618588	0.633097	0.434158	0.00931065	-0.000729172	-0.466558	0.476659	-0.506955	-0.585635	0.99874	-0.673098	-0.0118593	-0.0348616	-0.00274055	-0.237607	-0.00572345	-0.594986	0.0105556	0.513088	0.00945641	0.00266432	0.663829	0.537787	-0.475331	-0.465149	0.99874	-0.673098	-0.0120742	-0.0385425	-0.00363415	-0.218914	-0.0057286	-0.546085	-0.0112014	0.0121799	0.00948018	0.00276327	0.739015	0.343535	-0.475343	-0.0760929	0.99874	-0.673098	0.00826845	-0.0389034	-0.00364615	0.949657	-0.00572889	-0.471464	-0.0112876	-0.044453	0.00948101	0.00276825	0.143164	1.1576	-0.0895877	-0.0126524	0.99874	-0.673098	0.008312	-0.0389361	-0.00364583	0.000897995	-0.0057289	-0.540595	-0.011288	-0.73046	0.00948095	0.00276856	-0.00932346	0.288511	0.00654365	-0.14748	0.998743	-0.673056	0.00828636	-0.0389389	-0.0036458	0.000579171	-0.0057289	-0.577295	-0.011288	-0.73802	5.55553e-05	-0.0237021	0.00659952	1.16476	0.013095	-0.0105207	0.998736	-0.673056	0.00297156	-0.188309	-0.0036458	0.00142741	-0.0057289	-0.581343	0.000769611	-0.735134	0.0007462	-0.0248872	0.00708871	1.1219	-0.831619	-0.015885	0.998736	-0.673056	0.00359577	-0.168102	-0.0036458	0.00141315	-0.0057289	-0.581421	0.000740301	-0.735885	0.000744877	-0.0249053	0.00710656	0.133877	-0.0118096	-0.0160975	0.998736	-0.671373	0.00357285	-0.156021	-0.0036458	0.00141354	-0.0057289	0.181479	0.000739813	-0.735673	0.000746671	-0.0249059	0.0071073	0.0259359	-0.816858	-0.016103	0.998736	-0.671354	0.0428482	-0.151828	-0.0036458	-0.0258876	-0.0057289	-0.075159	0.00073988	-0.735732	0.00074671	-0.0249059	0.00710733	0.0314112	-0.667258	-0.016103	0.998742	-0.671353	0.0351327	-0.150286	-0.0036458	-0.0272248	-0.0057289	0.018073	0.000739876	0.0358013	0.000746725	-0.0249059	0.00710733	0.0305756	-0.0330926	-0.0108353	0.998742	-0.671353	0.0364601	-0.149666	-0.0036458	-0.0272263	-0.0057289	0.024459	0.000739876	-0.113148	0.000746725	-0.0249059	-0.011051	0.00196348	-0.132917	-0.0108268	0.998742	-0.671353	0.036293	-0.149395	-0.0036458	-0.0272282	-0.0057289	0.0243209	0.000739876	0.345012	0.000746725	-0.0249059	-0.0110646	0.00250514	-0.144988	-0.0108268	0.998742	-0.670344	0.0363189	-0.149267	-0.0036458	-0.0272281	-0.0057289	0.0242223	0.000739876	0.0289853	0.000746725	-0.0249059	-0.0110647	0.0577076	-0.13108	-0.0108268	0.998742	-0.674251	0.0363153	-0.149203	-0.0036458	-0.0272281	-0.0057289	-0.0110001	0.000739876	0.0369446	0.000746725	-0.0249059	-0.0110647	0.0662461	-0.133182	-0.0108268	0.998742	-0.67426	0.0363159	-0.149168	-0.0036458	-0.0272281	-0.0057289	-0.0110395	0.000739876	0.0368958	0.000746725	-0.0249059	-0.0110647	0.0678587	-0.135758	-0.0108268	0.998741	-0.674261	0.0363158	-0.149149	-0.0036458	-0.0272281	-0.0057289	-0.0110396	0.000739876	-0.016079	0.000746725	-0.0249059	-0.0110647	0.0683415	-0.135608	-0.0108268	0.998741	-0.674261	0.0363158	-0.149138	-0.0036458	-0.0272281	-0.0057289	-0.0110396	0.000739876	-0.0161171	0.000746725	-0.0249059	-0.0110647	0.0684194	-0.135401	-0.0108268	0.998741	-0.673059	0.0363158	-0.149131	-0.0036458	-0.0272281	-0.0057289	-0.0110396	0.000739876	-0.0108902	0.000746725	-0.0249059	-0.0110647	0.0684418	-0.135487	-0.0108268	0.998741	-0.67308	0.0363158	-0.149127	-0.0036458	-0.0272281	-0.0057289	-0.0110396	0.000739876	-0.0108802	0.000746725	-0.0249059	-0.0110647	0.0684457	-0.135523	-0.0108268	0.998741	-0.67308	0.0363158	-0.149124	-0.0036458	-0.0272281	0	0	0	0	0	0	0	0	0	0	0	0	0	0	0	0	0.0172642	0.0172642	0.0172642	0.0172642	0.0172642	0.0172642	0.0172642	0.0172642	0.0172642	0.0172642	0.0172642	0.0172642	0.0172642	0.0172642	0.0172642	0.0172642	0.0172486	0.0172486	0.0172486	0.0172486	0.0172486	0.0172486	0.0172486	0.0172486	0.0172486	0.0172486	0.0172486	0.0172486	0.0172486	0.0172486	0.0172486	0.0172486	0.0172485	0.0172485	0.0172485	0.0172485	0.0172485	0.0172485	0.0172485	0.0172485	0.0172485	0.0172485	0.0172485	0.0172485	0.0172485	0.0172485	0.0172485	0.0172485	0.0172426	0.0172426	0.0172426	0.0172426	0.0172426	0.0172426	0.0172426	0.0172426	0.0172426	0.0172426	0.0172426	0.0172426	0.0172426	0.0172426	0.0172426	0.0172426	0.0172426	0.0172426	0.0172426	0.0172426	0.0172426	0.0172426	0.0172426	0.0172426	0.0172426	0.0172426	0.0172426	0.0172426	0.0172426	0.0172426	0.0172426	0.0172426	0.0172426	0.0172426	0.0172426	0.0172426	0.0172426	0.0172426	0.0172426	0.0172426	0.0172426	0.0172426	0.0172426	0.0172426	0.0172426	0.0172426	0.0172426	0.0172426	0.0172426	0.0172426	0.0172426	0.0172426	0.0172426	0.0172426	0.0172426	0.0172426	0.0172426	0.0172426	0.0172426	0.0172426	0.0172426	0.0172426	0.0172426	0.0172426	0.0172426	0.0172426	0.0172426	0.0172426	0.0172426	0.0172426	0.0172426	0.0172426	0.0172426	0.0172426	0.0172426	0.0172426	0.0172426	0.0172426	0.0172426	0.0172426	0.0172426	0.0172426	0.0172426	0.0172426	0.0172426	0.0172426	0.0172426	0.0172426	0.0172426	0.0172426	0.0172426	0.0172426	0.0172426	0.0172426	0.0172426	0.0172426	-0.846089	-0.846089	0.0830141	0.0830141	-0.276765	-0.276765	0.141831	0.141831	0.216136	0.216136	0.9212	0.9212	0.892136	0.892136	1.32323	1.32323	-0.384689	-0.384689	-0.858453	-0.858453	-0.298484	-0.298484	0.172185	0.172185	0.672935	0.672935	0.922939	0.922939	0.752978	0.752978	1.42004	1.42004	-0.601316	-0.601316	-0.415033	-0.415033	-0.298024	-0.298024	0.17196	0.17196	0.699208	0.699208	0.923074	0.923074	0.752887	0.752887	1.42004	1.42004	-0.73327	-0.73327	-0.862719	-0.862719	-0.298036	-0.298036	0.171957	0.171957	0.706558	0.706558	0.923078	0.923078	0.752887	0.752887	1.42004	1.42004	-0.771528	-0.771528	-0.4546	-0.4546	-0.298036	-0.298036	0.171957	0.171957	0.709416	0.709416	0.923078	0.923078	0.752887	0.752887	1.42004	1.42004	-0.777424	-0.777424	-0.821609	-0.821609	-0.298036	-0.298036	0.171957	0.171957	0.710594	0.710594	0.923078	0.923078	0.752887	0.752887	1.42004	1.42004	-0.778139	-0.778139	-0.464953	-0.464953	-0.298036	-0.298036	0.171957	0.171957	0.711091	0.711091	0.923078	0.923078	0.752887	0.752887	1.42004	1.42004	-0.778222	-0.778222	-0.782818	-0.782818	-0.298036	-0.298036	0.171957	0.171957	0.711303	0.711303	0.923078	0.923078	0.752887	0.752887	1.42004	1.42004	-0.778232	-0.778232	-0.411875	-0.411875	-0.333368	-0.333368	0.171957	0.171957	0.711393	0.711393	0.923078	0.923078	0.752887	0.752887	1.42004	1.42004	-0.81083	-0.81083	-0.733023	-0.733023	-0.772574	-0.772574	0.166767	0.166767	0.651784	0.651784	1.00408	1.00408	0.73844	0.73844	0.868542	0.868542	-0.175222	-0.878519	-0.742372	-0.935487	-0.224991	0.839883	0.550436	0.13504	0.319962	1.39488	0.653967	0.0294735	0.955478	0.752622	1.56826	0.833506	0.0286669	0.227119	-0.691916	-0.228521	0.0109369	0.304821	0.840532	0.105275	-0.51703	1.41927	0.183737	0.0169613	0.925669	0.75276	0.294521	0.831298	-0.0037997	-0.00743035	-0.557956	0.417767	0.0198427	0.0224069	0.793954	-0.226713	-0.301887	1.41976	0.171305	0.0186281	0.925075	0.752761	0.225791	0.831031	-0.000961036	0.0129106	-0.16167	0.603614	0.0243749	0.016003	0.863761	-0.00984671	-0.333262	1.41976	0.1713	0.0185835	0.925067	0.752761	0.136778	0.830998	-0.000126963	0.0107037	0.714473	1.40204	0.00494115	0.438596	0.772772	-0.159529	-0.961618	0.753882	0.171261	0.06603	0.690362	0.597576	0.00248865	0.830994	0.0102342	0.113694	0.213082	1.41867	-0.0601765	0.609246	0.69847	-0.380134	-0.297868	0.752927	0.171267	0.00324141	0.325559	0.561957	0.00666199	0.779729	0.00941829	0.188768	0.171294	1.41897	-0.0810429	0.681633	0.671442	-0.47137	-0.924858	0.752927	0.171267	0.0146554	0.0631344	0.543959	0.00572356	0.746104	0.00941875	0.263515	0.171277	1.41897	-0.0885434	0.702799	0.682919	-0.0361734	-0.297363	0.752927	0.171267	0.0147477	0.0832514	0.517236	0.00572193	0.843169	0.00941896	0.347284	0.171277	1.56325	-0.0913122	0.709763	0.671717	-0.234792	-0.925031	0.752927	0.171267	0.681247	0.101819	0.472501	0.00572164	0.798646	0.00941897	0.428542	0.171277	0.594571	0.0152968	0.102084	1.23233	-0.33303	-0.297366	0.691848	0.171257	0.752797	0.000410585	6.14251e-05	0.00572168	0.778021	0.0155679	0.445945	0.110972	0.753775	0.0172414	0.0153395	1.47493	0.153038	-0.207072	0.65341	0.171264	0.752956	0.0187367	0.0265783	0.0152593	0.790104	0.0155957	0.362248	0.0199757	-0.0336873	0.0172424	0.0123502	0.456052	-0.6231	-0.231388	0.517964	0.171264	0.752956	0.0188223	0.0294285	0.0152715	0.792673	0.0155972	0.197791	0.017356	-0.00498569	0.0172466	0.0122813	0.173474	-0.188958	-0.232214	0.0798945	0.171264	0.752956	-0.00474234	0.0297109	0.0152695	0.163358	0.0155973	-0.185017	0.017309	-0.0525342	0.0172462	0.0122818	0.0287744	-0.780729	-0.0954503	0.0181012	0.171264	0.752956	9.97481e-05	0.0297366	0.0152694	7.79131e-05	0.0155973	-0.422363	0.0173087	-0.290476	0.0172462	0.0122817	0.0176856	-0.122511	0.00994354	-0.0942095	0.171254	0.752923	0.000249947	0.0297388	0.0152694	0.0106302	0.0155973	-0.405025	0.0173087	-0.279252	0.0140647	0.0270176	0.0054047	-0.771486	0.0100599	0.0108915	0.171263	0.752923	0.000628923	0.155784	0.0152694	0.00955393	0.0155973	-0.400864	0.0136726	-0.282602	0.0137873	0.0278512	0.00516419	-0.516268	0.619072	0.00970928	0.171263	0.752923	0.000741588	0.148372	0.0152694	0.00960386	0.0155973	-0.400645	0.0139951	-0.281704	0.0138082	0.0278669	0.00515773	-0.127557	-0.0298532	0.0101925	0.171263	0.751017	0.000737222	0.143599	0.0152694	0.00960286	0.0155973	-0.912731	0.0140041	-0.281957	0.0138085	0.0278675	0.00515744	0.0185683	0.609118	0.0101925	0.171263	0.750995	0.0311936	0.143112	0.0152694	0.0188603	0.0155973	0.076451	0.0140043	-0.281886	0.0138086	0.0278675	0.00515744	0.0213732	0.596768	0.0101927	0.171268	0.750994	0.0277402	0.14359	0.0152694	0.0195206	0.0155973	0.0148743	0.0140043	-0.809082	0.0138086	0.0278675	0.00515744	0.0218567	0.00890141	0.0171309	0.171268	0.750994	0.028121	0.14413	0.0152694	0.0195329	0.0155973	0.00596461	0.0140043	-0.723792	0.0138086	0.0278675	0.0170994	0.00474366	0.0729579	0.0171447	0.171268	0.750994	0.0280531	0.144548	0.0152694	0.0195336	0.0155973	0.00548074	0.0140043	0.050656	0.0138086	0.0278675	0.0171056	0.0036197	0.0927696	0.0171447	0.171268	0.749891	0.0280616	0.144837	0.0152694	0.0195336	0.0155973	0.00544923	0.0140043	0.00439575	0.0138086	0.0278675	0.0171056	-0.135473	0.0932623	0.0171447	0.171268	0.753806	0.0280603	0.145028	0.0152694	0.0195336	0.0155973	0.0173955	0.0140043	-0.00325289	0.0138086	0.0278675	0.0171056	-0.127001	0.0934133	0.0171447	0.171268	0.753814	0.0280605	0.145151	0.0152694	0.0195336	0.0155973	0.017407	0.0140043	-0.00254104	0.0138086	0.0278675	0.0171056	-0.124776	0.094653	0.0171447	0.171267	0.753814	0.0280605	0.145229	0.0152694	0.0195336	0.0155973	0.017407	0.0140043	0.00977553	0.0138086	0.0278675	0.0171056	-0.12437	0.0950157	0.0171447	0.171267	0.753814	0.0280605	0.145278	0.0152694	0.0195336	0.0155973	0.017407	0.0140043	0.0112528	0.0138086	0.0278675	0.0171056	-0.124243	0.0949888	0.0171447	0.171267	0.752928	0.0280605	0.145309	0.0152694	0.0195336	0.0155973	0.017407	0.0140043	0.0173373	0.0138086	0.0278675	0.0171056	-0.124222	0.0950051	0.0171447	0.171267	0.752943	0.0280605	0.145328	0.0152694	0.0195336	0.0155973	0.017407	0.0140043	0.0173416	0.0138086	0.0278675	0.0171056	-0.124216	0.0950295	0.0171447	0.171267	0.752943	0.0280605	0.145341	0.0152694	0.0195336	0	0	0	0	0	0	0	0	0	0	0	0	0	0	0	0	-0.0253061	-0.0253061	-0.0253061	-0.0253061	-0.0253061	-0.0253061	-0.0253061	-0.0253061	-0.0253061	-0.0253061	-0.0253061	-0.0253061	-0.0253061	-0.0253061	-0.0253061	-0.0253061	-0.0253049	-0.0253049	-0.0253049	-0.0253049	-0.0253049	-0.0253049	-0.0253049	-0.0253049	-0.0253049	-0.0253049	-0.0253049	-0.0253049	-0.0253049	-0.0253049	-0.0253049	-0.0253049	-0.0253049	-0.0253049	-0.0253049	-0.0253049	-0.0253049	-0.0253049	-0.0253049	-0.0253049	-0.0253049	-0.0253049	-0.0253049	-0.0253049	-0.0253049	-0.0253049	-0.0253049	-0.0253049	-0.0253753	-0.0253753	-0.0253753	-0.0253753	-0.0253753	-0.0253753	-0.0253753	-0.0253753	-0.0253753	-0.0253753	-0.0253753	-0.0253753	-0.0253753	-0.0253753	-0.0253753	-0.0253753	-0.0253753	-0.0253753	-0.0253753	-0.0253753	-0.0253753	-0.0253753	-0.0253753	-0.0253753	-0.0253753	-0.0253753	-0.0253753	-0.0253753	-0.0253753	-0.0253753	-0.0253753	-0.0253753	-0.0253753	-0.0253753	-0.0253753	-0.0253753	-0.0253753	-0.0253753	-0.0253753	-0.0253753	-0.0253753	-0.0253753	-0.0253753	-0.0253753	-0.0253753	-0.0253753	-0.0253753	-0.0253753	-0.0253753	-0.0253753	-0.0253753	-0.0253753	-0.0253753	-0.0253753	-0.0253753	-0.0253753	-0.0253753	-0.0253753	-0.0253753	-0.0253753	-0.0253753	-0.0253753	-0.0253753	-0.0253753	-0.0253753	-0.0253753	-0.0253753	-0.0253753	-0.0253753	-0.0253753	-0.0253753	-0.0253753	-0.0253753	-0.0253753	-0.0253753	-0.0253753	-0.0253753	-0.0253753	-0.0253753	-0.0253753	-0.0253753	-0.0253753	-0.0253753	-0.0253753	-0.0253753	-0.0253753	-0.0253753	-0.0253753	-0.0253753	-0.0253753	-0.0253753	-0.0253753	-0.0253753	-0.0253753	-0.0253753	-0.0253753	-0.69636	-0.69636	-1.26774	-1.26774	-1.61286	-1.61286	0.146993	0.146993	-1.14441	-1.14441	0.705344	0.705344	0.363801	0.363801	-0.235207	-0.235207	-0.357324	-0.357324	-0.934181	-0.934181	-1.62839	-1.62839	0.172569	0.172569	-0.811349	-0.811349	0.707296	0.707296	0.536375	0.536375	-0.278783	-0.278783	-0.503767	-0.503767	-1.48718	-1.48718	-1.62807	-1.62807	0.172409	0.172409	-0.792351	-0.792351	0.70741	0.70741	0.536391	0.536391	-0.278787	-0.278787	-0.59781	-0.59781	-0.821088	-0.821088	-1.62808	-1.62808	0.172407	0.172407	-0.787113	-0.787113	0.707413	0.707413	0.536391	0.536391	-0.278787	-0.278787	-0.625071	-0.625071	-1.39532	-1.39532	-1.62808	-1.62808	0.172407	0.172407	-0.785076	-0.785076	0.707413	0.707413	0.536391	0.536391	-0.278787	-0.278787	-0.62927	-0.62927	-0.872654	-0.872654	-1.62808	-1.62808	0.172407	0.172407	-0.784236	-0.784236	0.707413	0.707413	0.536391	0.536391	-0.278787	-0.278787	-0.629779	-0.629779	-1.36284	-1.36284	-1.62808	-1.62808	0.172407	0.172407	-0.783882	-0.783882	0.707413	0.707413	0.536391	0.536391	-0.278787	-0.278787	-0.629838	-0.629838	-0.892568	-0.892568	-1.62808	-1.62808	0.172407	0.172407	-0.783731	-0.783731	0.707413	0.707413	0.536391	0.536391	-0.278787	-0.278787	-0.629845	-0.629845	-1.33501	-1.33501	-1.583	-1.583	0.172407	0.172407	-0.783667	-0.783667	0.707413	0.707413	0.536391	0.536391	-0.278787	-0.278787	-0.657537	-0.657537	-0.689675	-0.689675	-0.686974	-0.686974	0.166554	0.166554	-0.795036	-0.795036	0.57171	0.57171	0.518232	0.518232	-0.593923	-0.593923	-0.120025	-0.739423	-0.604213	-0.793683	-0.189914	0.556356	0.43669	0.129281	-0.319213	-0.267375	0.268945	0.0231412	0.665048	0.536167	-0.0823479	-0.637318	0.0288419	-0.285407	-0.568276	-1.57834	-0.00935594	0.215742	0.625284	0.0547092	-1.07849	-0.277812	0.157034	0.0045712	0.706512	0.536265	-0.0109751	-0.634613	-0.00453071	-0.0127208	-0.472834	-1.11808	-0.0260649	0.00312139	0.558684	-0.195187	-1.62518	-0.278389	0.17187	0.00536337	0.707235	0.536266	0.203489	-0.634288	-0.00685247	-0.00736484	-0.190485	-0.966211	-0.0301921	-0.0123348	0.39876	-0.074794	-1.58327	-0.278398	0.171876	0.00534283	0.707244	0.536266	0.137884	-0.634247	-4.51677e-05	-0.00602006	0.558925	-0.293744	-0.0287018	-0.535122	0.511197	-0.12166	-0.817931	0.537233	0.171909	0.0662803	0.531166	0.385608	0.0024993	-0.634243	-0.0148917	-0.105073	0.201697	-0.279916	-0.0946748	-0.725336	0.464385	-0.367925	-1.62737	0.536438	0.171915	0.00278169	0.278949	0.393623	-0.0164622	-0.661237	-0.0155198	-0.154681	0.171927	-0.279669	-0.109825	-0.788672	0.466366	-0.491686	-0.806774	0.536438	0.171915	-0.00915097	0.0615833	0.382365	-0.0174227	-0.703406	-0.0155062	-0.198324	0.171918	-0.279666	-0.115854	-0.783511	0.47052	-0.114902	-1.62692	0.536438	0.171915	-0.00937096	0.0630973	0.363262	-0.0174268	-0.650579	-0.0155054	-0.244542	0.171918	-0.132077	-0.118233	-0.779115	0.461979	-0.193106	-0.807025	0.536438	0.171915	0.485248	0.0898972	0.33097	-0.0174266	-0.678007	-0.0155054	-0.297517	0.171918	-0.3454	-0.0121808	0.072353	0.00976622	-0.339957	-1.62693	0.492001	0.171904	0.536322	-0.000560546	4.33793e-05	-0.0174266	-0.68792	-0.0173948	-0.357316	0.109646	0.582892	-0.0151387	-0.00903313	-0.149915	0.0533901	-0.303319	0.461921	0.171911	0.536402	-0.0246232	-0.0284516	-0.0176774	-0.685409	-0.0175257	-0.432491	-0.0117919	-0.01485	-0.0152589	-0.010388	0.0323069	-0.594978	-0.288977	0.363776	0.171911	0.536402	-0.0245045	-0.0312425	-0.0185119	-0.683595	-0.0175327	-0.573351	-0.0254191	-0.0216827	-0.0152531	-0.0102985	0.157705	-1.38109	-0.289711	0.0372464	0.171911	0.536402	-0.00982708	-0.0315029	-0.0185262	0.163731	-0.0175331	-0.963957	-0.0254901	-0.143516	-0.0152527	-0.0102976	0.00866268	-0.65508	-0.0998262	-0.025013	0.171911	0.536402	-0.00584694	-0.0315259	-0.0185259	9.00307e-05	-0.0175331	-1.44818	-0.0254905	-1.6218	-0.0152527	-0.0102976	-0.0247314	-1.42823	-0.0030489	-0.366012	0.171904	0.536428	-0.00566843	-0.0315278	-0.0185259	-0.0131242	-0.0175331	-1.49884	-0.0254905	-1.61308	-0.0282695	-0.0219087	-0.0252823	-0.631644	-0.0021945	-0.0426011	0.171911	0.536428	0.000560792	-0.0955289	-0.0185259	-0.0125197	-0.0175331	-1.50363	-0.0169271	-1.61572	-0.0284742	-0.0216441	-0.0252878	-0.410388	-0.741439	-0.0361235	0.171911	0.536428	0.000663353	-0.0452957	-0.0185259	-0.0125085	-0.0175331	-1.50384	-0.0169091	-1.615	-0.0284745	-0.0216306	-0.0252881	-0.104442	-0.0290659	-0.0358967	0.171911	0.534983	0.000659531	-0.0152953	-0.0185259	-0.0125091	-0.0175331	-0.770346	-0.0169065	-1.6152	-0.0284749	-0.0216303	-0.0252882	-0.0201529	-0.723186	-0.0358973	0.171911	0.534964	0.00965726	0.000416845	-0.0185259	-0.0326432	-0.0175331	0.0527964	-0.0169064	-1.61515	-0.0284749	-0.0216303	-0.0252882	-0.0238928	0.326821	-0.0358971	0.171915	0.534964	0.012806	0.00915454	-0.0185259	-0.0333371	-0.0175331	-0.0209151	-0.0169064	-0.704292	-0.0284749	-0.0216303	-0.0252882	-0.0247491	-0.0423169	-0.0254192	0.171915	0.534964	0.0125256	0.0142401	-0.0185259	-0.0333374	-0.0175331	-0.0188902	-0.0169064	-1.05723	-0.0284749	-0.0216303	-0.0254807	-0.029464	-0.129999	-0.0254051	0.171915	0.534964	0.0125736	0.0172822	-0.0185259	-0.0333383	-0.0175331	-0.0187405	-0.0169064	0.052177	-0.0284749	-0.0216303	-0.0254867	-0.0299484	-0.0815095	-0.0254051	0.171915	0.534274	0.0125668	0.0191318	-0.0185259	-0.0333383	-0.0175331	-0.0187152	-0.0169064	0.00449298	-0.0284749	-0.0216303	-0.0254867	-0.135899	-0.0705568	-0.0254051	0.171915	0.535329	0.0125678	0.0202677	-0.0185259	-0.0333383	-0.0175331	-0.0252389	-0.0169064	-0.00379507	-0.0284749	-0.0216303	-0.0254867	-0.128914	-0.078154	-0.0254051	0.171915	0.535322	0.0125676	0.0209692	-0.0185259	-0.0333383	-0.0175331	-0.0252535	-0.0169064	-0.00292926	-0.0284749	-0.0216303	-0.0254867	-0.126975	-0.0783903	-0.0254051	0.171915	0.535321	0.0125677	0.0214042	-0.0185259	-0.0333383	-0.0175331	-0.0252535	-0.0169064	-0.0353498	-0.0284749	-0.0216303	-0.0254867	-0.126568	-0.0772032	-0.0254051	0.171915	0.535321	0.0125677	0.0216744	-0.0185259	-0.0333383	-0.0175331	-0.0252535	-0.0169064	-0.0347802	-0.0284749	-0.0216303	-0.0254867	-0.126458	-0.077223	-0.0254051	0.171915	0.536438	0.0125677	0.0218425	-0.0185259	-0.0333383	-0.0175331	-0.0252535	-0.0169064	-0.0251852	-0.0284749	-0.0216303	-0.0254867	-0.126437	-0.077362	-0.0254051	0.171915	0.536418	0.0125677	0.0219472	-0.0185259	-0.0333383	-0.0175331	-0.0252535	-0.0169064	-0.0251771	-0.0284749	-0.0216303	-0.0254867	-0.126432	-0.0773394	-0.0254051	0.171915	0.536418	0.0125677	0.0220125	-0.0185259	-0.0333383	0	0	0	0	0	0	0	0	0	0	0	0	0	0	0	0	-0.0551792	-0.0551792	-0.0551792	-0.0551792	-0.0551792	-0.0551792	-0.0551792	-0.0551792	-0.0551792	-0.0551792	-0.0551792	-0.0551792	-0.0551792	-0.0551792	-0.0551792	-0.0551792	-0.0551902	-0.0551902	-0.0551902	-0.0551902	-0.0551902	-0.0551902	-0.0551902	-0.0551902	-0.0551902	-0.0551902	-0.0551902	-0.0551902	-0.0551902	-0.0551902	-0.0551902	-0.0551902	-0.0551901	-0.0551901	-0.0551901	-0.0551901	-0.0551901	-0.0551901	-0.0551901	-0.0551901	-0.0551901	-0.0551901	-0.0551901	-0.0551901	-0.0551901	-0.0551901	-0.0551901	-0.0551901	-0.0552333	-0.0552333	-0.0552333	-0.0552333	-0.0552333	-0.0552333	-0.0552333	-0.0552333	-0.0552333	-0.0552333	-0.0552333	-0.0552333	-0.0552333	-0.0552333	-0.0552333	-0.0552333	-0.0552333	-0.0552333	-0.0552333	-0.0552333	-0.0552333	-0.0552333	-0.0552333	-0.0552333	-0.0552333	-0.0552333	-0.0552333	-0.0552333	-0.0552333	-0.0552333	-0.0552333	-0.0552333	-0.0552333	-0.0552333	-0.0552333	-0.0552333	-0.0552333	-0.0552333	-0.0552333	-0.0552333	-0.0552333	-0.0552333	-0.0552333	-0.0552333	-0.0552333	-0.0552333	-0.0552333	-0.0552333	-0.0552333	-0.0552333	-0.0552333	-0.0552333	-0.0552333	-0.0552333	-0.0552333	-0.0552333	-0.0552333	-0.0552333	-0.0552333	-0.0552333	-0.0552333	-0.0552333	-0.0552333	-0.0552333	-0.0552333	-0.0552333	-0.0552333	-0.0552333	-0.0552333	-0.0552333	-0.0552333	-0.0552333	-0.0552333	-0.0552333	-0.0552333	-0.0552333	-0.0552333	-0.0552333	-0.0552333	-0.0552333	-0.0552333	-0.0552333	-0.0552333	-0.0552333	-0.0552333	-0.0552333	-0.0552333	-0.0552333	-0.0552333	-0.0552333	-0.0552333	-0.0552333	-0.0552333	-0.0552333	-0.0552333	-0.0552333	-0.544107	-0.544107	-0.470026	-0.470026	-0.615282	-0.615282	-0.489639	-0.489639	-0.44501	-0.44501	-1.41075	-1.41075	-1.00461	-1.00461	-1.17752	-1.17752	-1.25324	-1.25324	-0.333254	-0.333254	-0.588827	-0.588827	-0.484413	-0.484413	-0.32962	-0.32962	-1.41856	-1.41856	-0.934972	-0.934972	-1.25317	-1.25317	-0.993335	-0.993335	-0.53302	-0.53302	-0.589398	-0.589398	-0.484133	-0.484133	-0.35841	-0.35841	-1.41852	-1.41852	-0.93502	-0.93502	-1.25317	-1.25317	-0.829397	-0.829397	-0.445156	-0.445156	-0.589383	-0.589383	-0.484129	-0.484129	-0.367529	-0.367529	-1.41852	-1.41852	-0.93502	-0.93502	-1.25317	-1.25317	-0.781855	-0.781855	-0.553365	-0.553365	-0.589384	-0.589384	-0.484129	-0.484129	-0.371078	-0.371078	-1.41852	-1.41852	-0.93502	-0.93502	-1.25317	-1.25317	-0.774543	-0.774543	-0.463371	-0.463371	-0.589384	-0.589384	-0.484129	-0.484129	-0.372541	-0.372541	-1.41852	-1.41852	-0.93502	-0.93502	-1.25317	-1.25317	-0.773658	-0.773658	-0.573808	-0.573808	-0.589384	-0.589384	-0.484129	-0.484129	-0.373158	-0.373158	-1.41852	-1.41852	-0.93502	-0.93502	-1.25317	-1.25317	-0.773555	-0.773555	-0.510833	-0.510833	-0.589384	-0.589384	-0.484129	-0.484129	-0.373421	-0.373421	-1.41852	-1.41852	-0.93502	-0.93502	-1.25317	-1.25317	-0.773543	-0.773543	-0.696385	-0.696385	-0.573282	-0.573282	-0.484129	-0.484129	-0.373533	-0.373533	-1.41852	-1.41852	-0.93502	-0.93502	-1.25317	-1.25317	-0.708409	-0.708409	-0.762913	-0.762913	-0.490069	-0.490069	-0.468666	-0.468666	-0.316198	-0.316198	-1.43244	-1.43244	-0.916831	-0.916831	-0.940535	-0.940535	-0.575979	-0.250138	-0.818115	-0.329069	-0.114761	-1.1213	-1.00992	-0.374307	-0.485823	-1.23353	-0.985021	-0.048292	-1.43331	-0.934543	-1.72401	-0.799186	-0.0822377	-0.116826	-0.880909	-0.675766	-0.0657413	-0.378261	-1.19957	-0.239471	-0.556192	-1.25285	-0.489359	-0.0304584	-1.41891	-0.934715	-0.558795	-0.798134	-0.0118498	-0.0275968	-1.04726	-1.47828	-0.0710027	-0.0247568	-1.0333	-0.170349	-0.586834	-1.2531	-0.483289	-0.0327319	-1.41864	-0.934716	-0.541016	-0.798007	-0.0192357	-0.0249801	-1.53927	-1.48057	-0.0787606	-0.0245016	-1.0084	-0.234764	-0.573278	-1.25311	-0.483287	-0.0326111	-1.41863	-0.934716	-0.40824	-0.797991	-0.00121895	-0.0236059	-1.15786	-1.26203	-0.0573579	-0.209589	-0.944831	-0.287775	-0.272549	-0.937503	-0.483253	-0.186333	-1.12367	-0.72634	-0.00704711	-0.797989	-0.0380085	-0.105627	-0.535186	-1.25326	-0.0810178	-0.298403	-1.06861	-0.364392	-0.589822	-0.934943	-0.483271	-0.012136	-0.659631	-0.695139	-0.0372292	-0.676463	-0.0377981	-0.168465	-0.483271	-1.25323	-0.0913234	-0.342684	-0.973809	-0.609248	-0.312245	-0.934943	-0.483271	-0.0407184	-0.168441	-0.673409	-0.0372937	-0.568408	-0.0378156	-0.232188	-0.483264	-1.25323	-0.0945047	-0.365033	-0.988135	-0.407197	-0.590484	-0.934943	-0.483271	-0.0417709	-0.123952	-0.6402	-0.0373198	-0.735815	-0.0378154	-0.306776	-0.483264	-1.67306	-0.0956545	-0.373456	-0.990257	-0.318074	-0.31198	-0.934943	-0.483271	-0.846096	-0.226679	-0.584486	-0.0373199	-0.683832	-0.0378153	-0.385798	-0.483264	-0.685206	-0.0463376	-0.131317	-1.26774	-0.386096	-0.590479	-0.863104	-0.48324	-0.934773	-0.0182377	-7.62545e-05	-0.0373199	-0.639711	-0.0447938	-0.430272	-0.311334	-1.19577	-0.0477937	-0.0388798	-1.60615	-0.965594	-1.19451	-0.812438	-0.483272	-0.934957	-0.0552353	-0.0143115	-0.0548268	-0.655072	-0.0449205	-0.429612	-0.0523021	-0.272862	-0.0480452	-0.0393452	-0.701826	-0.80824	-1.16929	-0.645387	-0.483272	-0.934957	-0.0552412	-0.0159478	-0.054856	-0.662875	-0.0449298	-0.429404	-0.0554261	-0.0543732	-0.0480403	-0.0391709	-0.428087	-1.03827	-1.16986	-0.113406	-0.483272	-0.934957	-0.0204669	-0.0161163	-0.0548462	-0.460221	-0.0449304	-0.4607	-0.0554423	-0.0711558	-0.0480391	-0.0391684	-0.102843	-0.757727	-0.254961	-0.0554469	-0.483272	-0.934957	-0.0186205	-0.016132	-0.0548459	-0.000450188	-0.0449304	-0.520257	-0.0554424	-0.598887	-0.0480391	-0.0391681	-0.0558965	-1.06023	-0.0191601	-0.137812	-0.483275	-0.934935	-0.0181515	-0.0161334	-0.0548459	-0.0382025	-0.0449304	-0.537981	-0.0554424	-0.613876	-0.0632547	-0.0466461	-0.0531662	-0.74942	-0.0238751	-0.0597834	-0.483269	-0.934935	-0.00160203	-0.113433	-0.0548459	-0.0364027	-0.0449304	-0.540615	-0.0533707	-0.609602	-0.0634759	-0.0467332	-0.0531802	-0.676	-0.305038	-0.0537238	-0.483269	-0.934935	-0.00190868	-0.124807	-0.0548459	-0.0364276	-0.0449304	-0.540799	-0.053585	-0.610758	-0.0635123	-0.0467424	-0.0531814	-0.0925945	-0.04492	-0.0539654	-0.483269	-0.932534	-0.00189712	-0.132101	-0.0548459	-0.0364279	-0.0449304	-0.298016	-0.0535891	-0.610434	-0.0635137	-0.0467423	-0.0531814	-0.0669813	-0.30276	-0.0539628	-0.483269	-0.932505	-0.0538234	-0.137852	-0.0548459	-0.0525469	-0.0449304	-0.11232	-0.0535891	-0.610524	-0.0635138	-0.0467423	-0.0531814	-0.066056	-0.957848	-0.0539629	-0.483271	-0.932505	-0.0490264	-0.141759	-0.0548459	-0.0529604	-0.0449304	-0.0461089	-0.0535892	-0.464224	-0.0635138	-0.0467423	-0.0531814	-0.0667888	-0.0235139	-0.0552238	-0.483271	-0.932505	-0.0496556	-0.144283	-0.0548459	-0.052977	-0.0449304	-0.0401564	-0.0535892	-0.371072	-0.0635138	-0.0467423	-0.0551434	-0.0565597	-0.10046	-0.0552253	-0.483271	-0.932505	-0.0495497	-0.145882	-0.0548459	-0.0529772	-0.0449304	-0.0399075	-0.0535892	-0.168595	-0.0635138	-0.0467423	-0.0551531	-0.055825	-0.13509	-0.0552253	-0.483271	-0.931172	-0.0495632	-0.146888	-0.0548459	-0.0529772	-0.0449304	-0.0398653	-0.0535892	-0.0141973	-0.0635138	-0.0467423	-0.0551531	-0.0994732	-0.117446	-0.0552253	-0.483271	-0.935349	-0.0495611	-0.147518	-0.0548459	-0.0529772	-0.0449304	-0.0552486	-0.0535892	-0.0311302	-0.0635138	-0.0467423	-0.0551531	-0.105487	-0.115503	-0.0552253	-0.483271	-0.935353	-0.0495615	-0.147911	-0.0548459	-0.0529772	-0.0449304	-0.055269	-0.0535892	-0.0296045	-0.0635138	-0.0467423	-0.0551531	-0.107011	-0.118496	-0.0552253	-0.483271	-0.935353	-0.0495614	-0.148158	-0.0548459	-0.0529772	-0.0449304	-0.055269	-0.0535892	-0.0529383	-0.0635138	-0.0467423	-0.0551531	-0.107331	-0.118717	-0.0552253	-0.483271	-0.935353	-0.0495614	-0.148311	-0.0548459	-0.0529772	-0.0449304	-0.055269	-0.0535892	-0.0536613	-0.0635138	-0.0467423	-0.0551531	-0.107403	-0.118374	-0.0552253	-0.483271	-0.934943	-0.0495614	-0.148407	-0.0548459	-0.0529772	-0.0449304	-0.055269	-0.0535892	-0.0552834	-0.0635138	-0.0467423	-0.0551531	-0.107418	-0.118405	-0.0552253	-0.483271	-0.934951	-0.0495614	-0.148467	-0.0548459	-0.0529772	-0.0449304	-0.055269	-0.0535892	-0.0552832	-0.0635138	-0.0467423	-0.0551531	-0.107422	-0.11846	-0.0552253	-0.483271	-0.934951	-0.0495614	-0.148504	-0.0548459	-0.0529772	0	0	0	0	0	0	0	0	0	0	0	0	0	0	0	0	-0.046237	-0.046237	-0.046237	-0.046237	-0.046237	-0.046237	-0.046237	-0.046237	-0.046237	-0.046237	-0.046237	-0.046237	-0.046237	-0.046237	-0.046237	-0.046237	-0.046245	-0.046245	-0.046245	-0.046245	-0.046245	-0.046245	-0.046245	-0.046245	-0.046245	-0.046245	-0.046245	-0.046245	-0.046245	-0.046245	-0.046245	-0.046245	-0.046245	-0.046245	-0.046245	-0.046245	-0.046245	-0.046245	-0.046245	-0.046245	-0.046245	-0.046245	-0.046245	-0.046245	-0.046245	-0.046245	-0.046245	-0.046245	-0.0463382	-0.0463382	-0.0463382	-0.0463382	-0.0463382	-0.0463382	-0.0463382	-0.0463382	-0.0463382	-0.0463382	-0.0463382	-0.0463382	-0.0463382	-0.0463382	-0.0463382	-0.0463382	-0.0463382	-0.0463382	-0.0463382	-0.0463382	-0.0463382	-0.0463382	-0.0463382	-0.0463382	-0.0463382	-0.0463382	-0.0463382	-0.0463382	-0.0463382	-0.0463382	-0.0463382	-0.0463382	-0.0463382	-0.0463382	-0.0463382	-0.0463382	-0.0463382	-0.0463382	-0.0463382	-0.0463382	-0.0463382	-0.0463382	-0.0463382	-0.0463382	-0.0463382	-0.0463382	-0.0463382	-0.0463382	-0.0463382	-0.0463382	-0.0463382	-0.0463382	-0.0463382	-0.0463382	-0.0463382	-0.0463382	-0.0463382	-0.0463382	-0.0463382	-0.0463382	-0.0463382	-0.0463382	-0.0463382	-0.0463382	-0.0463382	-0.0463382	-0.0463382	-0.0463382	-0.0463382	-0.0463382	-0.0463382	-0.0463382	-0.0463382	-0.0463382	-0.0463382	-0.0463382	-0.0463382	-0.0463382	-0.0463382	-0.0463382	-0.0463382	-0.0463382	-0.0463382	-0.0463382	-0.0463382	-0.0463382	-0.0463382	-0.0463382	-0.0463382	-0.0463382	-0.0463382	-0.0463382	-0.0463382	-0.0463382	-0.0463382	-0.0463382	-1.32744	-1.32744	-0.944056	-0.944056	-1.27171	-1.27171	-0.960233	-0.960233	-0.824242	-0.824242	-0.38185	-0.38185	0.426368	0.426368	0.0716304	0.0716304	-1.44766	-1.44766	-0.903235	-0.903235	-1.28749	-1.28749	-0.939428	-0.939428	-0.484793	-0.484793	-0.395362	-0.395362	0.545713	0.545713	0.057005	0.057005	-1.59894	-1.59894	-1.20423	-1.20423	-1.28716	-1.28716	-0.939591	-0.939591	-0.465578	-0.465578	-0.395251	-0.395251	0.545592	0.545592	0.0570025	0.0570025	-1.69461	-1.69461	-1.13193	-1.13193	-1.28717	-1.28717	-0.939593	-0.939593	-0.460253	-0.460253	-0.395248	-0.395248	0.545592	0.545592	0.0570025	0.0570025	-1.72235	-1.72235	-1.25478	-1.25478	-1.28717	-1.28717	-0.939593	-0.939593	-0.458182	-0.458182	-0.395248	-0.395248	0.545592	0.545592	0.0570025	0.0570025	-1.72662	-1.72662	-1.15923	-1.15923	-1.28717	-1.28717	-0.939593	-0.939593	-0.457328	-0.457328	-0.395248	-0.395248	0.545592	0.545592	0.0570025	0.0570025	-1.72714	-1.72714	-1.29895	-1.29895	-1.28717	-1.28717	-0.939593	-0.939593	-0.456968	-0.456968	-0.395248	-0.395248	0.545592	0.545592	0.0570025	0.0570025	-1.7272	-1.7272	-1.24639	-1.24639	-1.28717	-1.28717	-0.939593	-0.939593	-0.456815	-0.456815	-0.395248	-0.395248	0.545592	0.545592	0.0570025	0.0570025	-1.7272	-1.7272	-1.53537	-1.53537	-1.25986	-1.25986	-0.939593	-0.939593	-0.456749	-0.456749	-0.395248	-0.395248	0.545592	0.545592	0.0570025	0.0570025	-1.65376	-1.65376	-1.73033	-1.73033	-0.667984	-0.667984	-0.908175	-0.908175	-0.48389	-0.48389	-0.444673	-0.444673	0.528377	0.528377	-1.38623	-1.38623	-1.21893	-0.737715	-1.70115	-0.874382	-0.247903	0.16755	-0.660369	-0.667652	-0.181263	0.0608698	-0.776012	-0.024617	-0.417661	0.545498	-0.868948	-1.42525	-0.160046	-0.17275	-1.66458	-1.23662	-0.0547214	0.219115	0.0293638	-0.1298	-0.914348	0.0574539	-0.948954	-0.0276914	-0.395443	0.545598	-1.0548	-1.42362	-0.0176788	-0.0155409	-1.56748	-0.768503	-0.103444	0.0057923	0.35586	-0.340792	-1.28573	0.0570356	-0.94012	-0.0278086	-0.395011	0.545599	-0.823025	-1.42343	-0.0232933	-0.0234347	-1.28023	-0.618277	-0.116375	-0.0148825	0.422587	-0.141558	-1.26004	0.0570287	-0.940117	-0.0276092	-0.395005	0.545599	-0.791563	-1.4234	-0.00251598	-0.0243227	-0.546325	0.0342839	-0.058566	-0.320753	0.530352	-0.627585	-0.801618	0.540767	-0.940058	-0.362467	-0.571796	0.402143	-0.0137108	-1.4234	-0.0297941	-0.0660481	-0.909775	0.0558672	-0.142552	-0.432117	0.258983	-0.681098	-1.28661	0.545757	-0.940094	-0.0207314	-0.768568	0.402244	-0.0336887	-1.18268	-0.0302327	-0.0848874	-0.939938	0.0561202	-0.166811	-0.466047	0.445398	-1.26315	-0.786267	0.545757	-0.940094	-0.0320708	-0.308369	0.390377	-0.0342923	-0.961208	-0.0302253	-0.102107	-0.940005	0.0561232	-0.175333	-0.458167	0.41913	-0.839904	-1.28617	0.545757	-0.940094	-0.0319888	-0.0205562	0.370958	-0.0343005	-1.13687	-0.0302249	-0.120282	-0.940005	-0.790947	-0.178463	-0.453545	0.411907	-0.690227	-0.786489	0.545757	-0.940094	0.492798	-0.32313	0.338216	-0.0343003	-1.17347	-0.0302249	-0.144407	-0.940005	-1.25024	-0.0480681	0.0735565	-0.113771	-0.744139	-1.28618	0.481754	-0.940033	0.545648	-0.0318164	4.41729e-05	-0.0343003	-1.09523	-0.0375275	-0.186036	-0.598006	-0.479512	-0.0499645	-0.0301708	-0.930564	-0.790644	-0.272646	0.470548	-0.940096	0.545739	-0.0452813	-0.0164477	-0.0441266	-1.10322	-0.0376376	-0.258635	-0.0501082	-0.561293	-0.0503239	-0.0337213	-0.991723	-1.21232	-0.265685	0.370626	-0.940096	0.545739	-0.0449945	-0.018012	-0.0442828	-1.12165	-0.037645	-0.396311	-0.0462994	-0.0539256	-0.0503382	-0.0336158	-0.706492	-2.16772	-0.266398	0.0346772	-0.940096	0.545739	-0.0243175	-0.0181549	-0.0442835	-0.894058	-0.0376454	-0.764223	-0.0462909	-0.128036	-0.0503378	-0.0336186	-0.167058	-1.74667	-0.0943013	-0.0448576	-0.940096	0.545739	-0.0210437	-0.0181673	-0.0442834	-0.000894393	-0.0376454	-1.17527	-0.0462909	-1.28102	-0.0503377	-0.0336186	-0.0474957	-2.20516	-0.0202929	-0.294635	-0.940104	0.545752	-0.0206985	-0.0181683	-0.0442834	-0.0338373	-0.0376454	-1.21263	-0.0462909	-1.27466	-0.0611693	-0.0316348	-0.0564625	-1.7272	-0.0269791	-0.0652503	-0.94009	0.545752	-0.00285051	-0.0426933	-0.0442834	-0.0328133	-0.0376454	-1.21696	-0.0452272	-1.27724	-0.0619863	-0.0306435	-0.0568146	-1.51129	-0.442474	-0.0505361	-0.94009	0.545752	-0.00344739	-0.00622742	-0.0442834	-0.0328167	-0.0376454	-1.21728	-0.0453856	-1.27655	-0.0620074	-0.0306221	-0.0568288	-0.221763	-0.0279678	-0.0503718	-0.94009	0.544304	-0.00342533	0.0154774	-0.0442834	-0.0328175	-0.0376454	-0.787403	-0.0453872	-1.27675	-0.0620101	-0.0306214	-0.0568294	-0.0780922	-0.430554	-0.0503666	-0.94009	0.544286	-0.0595381	0.0272233	-0.0442834	-0.0408446	-0.0376454	0.0528653	-0.0453872	-1.27669	-0.0620102	-0.0306214	-0.0568294	-0.0877798	0.357576	-0.0503666	-0.940093	0.544286	-0.0460834	0.0338961	-0.0442834	-0.0408458	-0.0376454	-0.0625717	-0.0453872	-0.688646	-0.0620102	-0.0306214	-0.0568294	-0.0884602	-0.030308	-0.0464594	-0.940093	0.544286	-0.0479516	0.0378292	-0.0442834	-0.0408558	-0.0376454	-0.0602959	-0.0453872	-0.946129	-0.0620102	-0.0306214	-0.0462948	-0.0580847	-0.0936304	-0.0464571	-0.940093	0.544286	-0.0476845	0.0401998	-0.0442834	-0.0408556	-0.0376454	-0.0597291	-0.0453872	-0.330199	-0.0620102	-0.0306214	-0.0462956	-0.0583941	-0.0498749	-0.0464571	-0.940093	0.543559	-0.0477233	0.0416477	-0.0442834	-0.0408556	-0.0376454	-0.059586	-0.0453872	-0.0276846	-0.0620102	-0.0306214	-0.0462956	-0.189264	-0.0433411	-0.0464571	-0.940093	0.54509	-0.0477177	0.0425394	-0.0442834	-0.0408556	-0.0376454	-0.0462229	-0.0453872	-0.0475601	-0.0620102	-0.0306214	-0.0462956	-0.194535	-0.0492459	-0.0464571	-0.940093	0.545086	-0.0477186	0.043091	-0.0442834	-0.0408556	-0.0376454	-0.0462166	-0.0453872	-0.0462347	-0.0620102	-0.0306214	-0.0462956	-0.195226	-0.0488593	-0.0464571	-0.940092	0.545085	-0.0477184	0.0434334	-0.0442834	-0.0408556	-0.0376454	-0.0462166	-0.0453872	-0.0492268	-0.0620102	-0.0306214	-0.0462956	-0.195476	-0.0478933	-0.0464571	-0.940092	0.545085	-0.0477184	0.0436463	-0.0442834	-0.0408556	-0.0376454	-0.0462166	-0.0453872	-0.0493954	-0.0620102	-0.0306214	-0.0462956	-0.195498	-0.0479547	-0.0464571	-0.940092	0.54576	-0.0477184	0.0437787	-0.0442834	-0.0408556	-0.0376454	-0.0462166	-0.0453872	-0.0462516	-0.0620102	-0.0306214	-0.0462956	-0.195508	-0.0480521	-0.0464571	-0.940092	0.545748	-0.0477184	0.0438613	-0.0442834	-0.0408556	-0.0376454	-0.0462166	-0.0453872	-0.0462529	-0.0620102	-0.0306214	-0.0462956	-0.195509	-0.0480249	-0.0464571	-0.940092	0.545748	-0.0477184	0.0439127	-0.0442834	-0.0408556	0	0	0	0	0	0	0	0	0	0	0	0	0	0	0	0	-0.0304865	-0.0304865	-0.0304865	-0.0304865	-0.0304865	-0.0304865	-0.0304865	-0.0304865	-0.0304865	-0.0304865	-0.0304865	-0.0304865	-0.0304865	-0.0304865	-0.0304865	-0.0304865	-0.0305057	-0.0305057	-0.0305057	-0.0305057	-0.0305057	-0.0305057	-0.0305057	-0.0305057	-0.0305057	-0.0305057	-0.0305057	-0.0305057	-0.0305057	-0.0305057	-0.0305057	-0.0305057	-0.0305057	-0.0305057	-0.0305057	-0.0305057	-0.0305057	-0.0305057	-0.0305057	-0.0305057	-0.0305057	-0.0305057	-0.0305057	-0.0305057	-0.0305057	-0.0305057	-0.0305057	-0.0305057	-0.0305193	-0.0305193	-0.0305193	-0.0305193	-0.0305193	-0.0305193	-0.0305193	-0.0305193	-0.0305193	-0.0305193	-0.0305193	-0.0305193	-0.0305193	-0.0305193	-0.0305193	-0.0305193	-0.0305193	-0.0305193	-0.0305193	-0.0305193	-0.0305193	-0.0305193	-0.0305193	-0.0305193	-0.0305193	-0.0305193	-0.0305193	-0.0305193	-0.0305193	-0.0305193	-0.0305193	-0.0305193	-0.0305193	-0.0305193	-0.0305193	-0.0305193	-0.0305193	-0.0305193	-0.0305193	-0.0305193	-0.0305193	-0.0305193	-0.0305193	-0.0305193	-0.0305193	-0.0305193	-0.0305193	-0.0305193	-0.0305193	-0.0305193	-0.0305193	-0.0305193	-0.0305193	-0.0305193	-0.0305193	-0.0305193	-0.0305193	-0.0305193	-0.0305193	-0.0305193	-0.0305193	-0.0305193	-0.0305193	-0.0305193	-0.0305193	-0.0305193	-0.0305193	-0.0305193	-0.0305193	-0.0305193	-0.0305193	-0.0305193	-0.0305193	-0.0305193	-0.0305193	-0.0305193	-0.0305193	-0.0305193	-0.0305193	-0.0305193	-0.0305193	-0.0305193	-0.0305193	-0.0305193	-0.0305193	-0.0305193	-0.0305193	-0.0305193	-0.0305193	-0.0305193	-0.0305193	-0.0305193	-0.0305193	-0.0305193	-0.0305193	-0.0305193	-0.611822	-0.611822	-0.112584	-0.112584	-0.39007	-0.39007	0.00474009	0.00474009	-0.042004	-0.042004	-0.741504	-0.741504	-0.704855	-0.704855	-0.478453	-0.478453	-1.02045	-1.02045	-0.597033	-0.597033	-0.368539	-0.368539	0.0231957	0.0231957	0.261491	0.261491	-0.742663	-0.742663	-0.765945	-0.765945	-0.493949	-0.493949	-0.812536	-0.812536	-0.4149	-0.4149	-0.369007	-0.369007	0.0234254	0.0234254	0.239035	0.239035	-0.742574	-0.742574	-0.766003	-0.766003	-0.493948	-0.493948	-0.678193	-0.678193	-0.611433	-0.611433	-0.368995	-0.368995	0.0234285	0.0234285	0.231567	0.231567	-0.742572	-0.742572	-0.766003	-0.766003	-0.493948	-0.493948	-0.639232	-0.639232	-0.435103	-0.435103	-0.368995	-0.368995	0.0234285	0.0234285	0.22866	0.22866	-0.742572	-0.742572	-0.766003	-0.766003	-0.493948	-0.493948	-0.633245	-0.633245	-0.594506	-0.594506	-0.368995	-0.368995	0.0234285	0.0234285	0.227462	0.227462	-0.742572	-0.742572	-0.766003	-0.766003	-0.493948	-0.493948	-0.63252	-0.63252	-0.442364	-0.442364	-0.368995	-0.368995	0.0234285	0.0234285	0.226956	0.226956	-0.742572	-0.742572	-0.766003	-0.766003	-0.493948	-0.493948	-0.632436	-0.632436	-0.581985	-0.581985	-0.368995	-0.368995	0.0234285	0.0234285	0.226741	0.226741	-0.742572	-0.742572	-0.766003	-0.766003	-0.493948	-0.493948	-0.632426	-0.632426	-0.431653	-0.431653	-0.384798	-0.384798	0.0234285	0.0234285	0.226649	0.226649	-0.742572	-0.742572	-0.766003	-0.766003	-0.493948	-0.493948	-0.617385	-0.617385	-0.592017	-0.592017	-0.810491	-0.810491	0.0221997	0.0221997	0.262885	0.262885	-0.688657	-0.688657	-0.74836	-0.74836	0.142673	0.142673	-0.204429	-0.582036	-0.66898	-0.649256	-0.178645	-0.738033	-0.427353	-0.00840459	-0.266545	-0.489965	-0.285102	-0.0214166	-0.729413	-0.765615	-0.476531	0.294136	0.00378795	0.0854968	-0.720465	-0.439846	-0.041708	-0.309048	-0.756544	-0.134311	-0.620542	-0.494256	0.0289518	-0.00954041	-0.741213	-0.765755	0.0648711	0.293229	-0.00795532	-0.0297676	-0.856751	-1.09716	-0.0197344	-0.0152421	-0.758348	-0.199268	-0.369228	-0.494055	0.0241462	-0.0108681	-0.741466	-0.765756	-0.0570575	0.29312	-0.0118778	-0.00888624	-1.25982	-1.034	-0.0195961	-0.0105869	-0.724428	-0.2103	-0.384653	-0.494052	0.0241444	-0.0108571	-0.741469	-0.765756	0.0133142	0.293107	-0.000282888	-0.00833115	-0.528564	-0.506499	-0.0357621	0.178202	-0.758005	-0.146444	-0.639	-0.765806	0.0241304	0.00930055	-0.496153	-0.578186	0.000346477	0.293105	-0.0229318	-0.0176583	-0.0184031	-0.494527	-0.071619	0.234166	-0.823838	-0.374153	-0.369595	-0.765964	0.0241309	-0.00156975	-0.143902	-0.566713	-0.0227533	0.280474	-0.0230841	-0.0318886	0.0240775	-0.494389	-0.0870486	0.245296	-0.822719	-0.447123	-0.665329	-0.765964	0.0241309	-0.0215382	0.00177942	-0.549556	-0.0232438	0.272708	-0.0231062	-0.0477167	0.0241046	-0.494387	-0.0921346	0.23108	-0.818458	-0.096996	-0.370174	-0.765964	0.0241309	-0.0227181	-0.0696194	-0.522324	-0.0232708	0.235729	-0.0231059	-0.0693965	0.0241046	-0.462305	-0.0940017	0.224412	-0.825643	-0.207122	-0.665059	-0.765964	0.0241309	-0.69276	-0.0289081	-0.476506	-0.0232711	0.279609	-0.0231059	-0.0954363	0.0241046	0.196729	-0.0201187	-0.108818	-0.539197	-0.3351	-0.37017	-0.699126	0.0241298	-0.765816	-0.00539431	-6.2326e-05	-0.0232711	0.277952	-0.0234895	-0.118135	0.01232	-0.574536	-0.0197389	-0.0198807	-0.382276	-0.611558	-1.38271	-0.66472	0.0241291	-0.765953	-0.0299522	0.00782863	-0.0319527	0.272742	-0.0235704	-0.145118	-0.0226874	-0.0681197	-0.019861	-0.0208599	-0.013635	-0.80608	-1.37311	-0.527501	0.0241291	-0.765953	-0.0300279	0.00847633	-0.031958	0.27447	-0.0235768	-0.201265	-0.030681	-0.040881	-0.0198456	-0.0207537	-0.0228805	-0.371529	-1.37403	-0.0876657	0.0241291	-0.765953	-0.0155568	0.00852866	-0.0319489	0.0225947	-0.0235772	-0.349618	-0.0307399	-0.0652667	-0.0198447	-0.0207492	-0.0174388	-0.608723	-0.315329	-0.0308493	0.0241291	-0.765953	-0.0114533	0.00853282	-0.0319487	-2.89072e-05	-0.0235773	-0.41657	-0.0307403	-0.377074	-0.0198447	-0.0207489	-0.0303803	-0.33651	-0.00552793	-0.105018	0.0241223	-0.765956	-0.0109717	0.00853315	-0.0319487	-0.0208632	-0.0235773	-0.410495	-0.0307403	-0.388798	-0.0349578	-0.0208489	-0.0314763	-0.600679	-0.0075754	-0.0322046	0.0241288	-0.765956	-4.08166e-06	-0.00817954	-0.0319487	-0.0200048	-0.0235773	-0.408905	-0.0308211	-0.385208	-0.0350254	-0.0208289	-0.0314905	-0.431074	0.237192	-0.0326671	0.0241288	-0.765956	1.36978e-05	-0.039995	-0.0319487	-0.0199966	-0.0235773	-0.408828	-0.0307678	-0.386178	-0.0350424	-0.0208377	-0.0314897	-0.0939594	-0.0598384	-0.0326736	0.0241288	-0.763952	1.31577e-05	-0.0597626	-0.0319487	-0.0199973	-0.0235773	-0.638083	-0.0307654	-0.385906	-0.0350425	-0.0208377	-0.0314896	-0.0276081	0.228558	-0.0326731	0.0241288	-0.763928	-0.0109323	-0.0711054	-0.0319487	-0.0294382	-0.0235773	-0.0963378	-0.0307653	-0.385981	-0.0350425	-0.0208377	-0.0314896	-0.020333	-0.823268	-0.0326731	0.0241313	-0.763927	-0.0139926	-0.0777714	-0.0319487	-0.0295002	-0.0235773	-0.0138869	-0.0307653	-0.797548	-0.0350425	-0.0208377	-0.0314896	-0.0205672	-0.00899284	-0.0305304	0.0241313	-0.763927	-0.013583	-0.0817772	-0.0319487	-0.0295057	-0.0235773	-0.0141689	-0.0307653	-0.53582	-0.0350425	-0.0208377	-0.0305425	-0.0352703	-0.0282066	-0.0305229	0.0241313	-0.763927	-0.0136322	-0.0842189	-0.0319487	-0.0295057	-0.0235773	-0.0144743	-0.0307653	0.00277023	-0.0350425	-0.0208377	-0.0305493	-0.0350915	-0.0713055	-0.0305229	0.0241313	-0.762876	-0.0136239	-0.0857203	-0.0319487	-0.0295058	-0.0235773	-0.0145139	-0.0307653	0.000271231	-0.0350425	-0.0208377	-0.0305493	-0.12447	-0.0533898	-0.0305229	0.0241313	-0.765581	-0.013625	-0.0866487	-0.0319487	-0.0295058	-0.0235773	-0.0304777	-0.0307653	-0.0152623	-0.0350425	-0.0208377	-0.0305493	-0.12256	-0.0488043	-0.0305229	0.0241313	-0.765579	-0.0136248	-0.0872245	-0.0319487	-0.0295058	-0.0235773	-0.0304969	-0.0307653	-0.0136204	-0.0350425	-0.0208377	-0.0305493	-0.122316	-0.0515407	-0.0305229	0.0241313	-0.765579	-0.0136248	-0.0875825	-0.0319487	-0.0295058	-0.0235773	-0.0304969	-0.0307653	-0.0323002	-0.0350425	-0.0208377	-0.0305493	-0.122257	-0.0519211	-0.0305229	0.0241313	-0.765579	-0.0136248	-0.0878053	-0.0319487	-0.0295058	-0.0235773	-0.0304969	-0.0307653	-0.0319946	-0.0350425	-0.0208377	-0.0305493	-0.122235	-0.0515232	-0.0305229	0.0241313	-0.765965	-0.0136248	-0.087944	-0.0319487	-0.0295058	-0.0235773	-0.0304969	-0.0307653	-0.0305398	-0.0350425	-0.0208377	-0.0305493	-0.122232	-0.0515111	-0.0305229	0.0241313	-0.765958	-0.0136248	-0.0880304	-0.0319487	-0.0295058	-0.0235773	-0.0304969	-0.0307653	-0.0305356	-0.0350425	-0.0208377	-0.0305493	-0.122231	-0.0515673	-0.0305229	0.0241313	-0.765958	-0.0136248	-0.0880844	-0.0319487	-0.0295058	0	0	0	0	0	0	0	0	0	0	0	0	0	0	0	0	-0.0133929	-0.0133929	-0.0133929	-0.0133929	-0.0133929	-0.0133929	-0.0133929	-0.0133929	-0.0133929	-0.0133929	-0.0133929	-0.0133929	-0.0133929	-0.0133929	-0.0133929	-0.0133929	-0.0133988	-0.0133988	-0.0133988	-0.0133988	-0.0133988	-0.0133988	-0.0133988	-0.0133988	-0.0133988	-0.0133988	-0.0133988	-0.0133988	-0.0133988	-0.0133988	-0.0133988	-0.0133988	-0.0133988	-0.0133988	-0.0133988	-0.0133988	-0.0133988	-0.0133988	-0.0133988	-0.0133988	-0.0133988	-0.0133988	-0.0133988	-0.0133988	-0.0133988	-0.0133988	-0.0133988	-0.0133988	-0.0133949	-0.0133949	-0.0133949	-0.0133949	-0.0133949	-0.0133949	-0.0133949	-0.0133949	-0.0133949	-0.0133949	-0.0133949	-0.0133949	-0.0133949	-0.0133949	-0.0133949	-0.0133949	-0.0133949	-0.0133949	-0.0133949	-0.0133949	-0.0133949	-0.0133949	-0.0133949	-0.0133949	-0.0133949	-0.0133949	-0.0133949	-0.0133949	-0.0133949	-0.0133949	-0.0133949	-0.0133949	-0.0133949	-0.0133949	-0.0133949	-0.0133949	-0.0133949	-0.0133949	-0.0133949	-0.0133949	-0.0133949	-0.0133949	-0.0133949	-0.0133949	-0.0133949	-0.0133949	-0.0133949	-0.0133949	-0.0133949	-0.0133949	-0.0133949	-0.0133949	-0.0133949	-0.0133949	-0.0133949	-0.0133949	-0.0133949	-0.0133949	-0.0133949	-0.0133949	-0.0133949	-0.0133949	-0.0133949	-0.0133949	-0.0133949	-0.0133949	-0.0133949	-0.0133949	-0.0133949	-0.0133949	-0.0133949	-0.0133949	-0.0133949	-0.0133949	-0.0133949	-0.0133949	-0.0133949	-0.0133949	-0.0133949	-0.0133949	-0.0133949	-0.0133949	-0.0133949	-0.0133949	-0.0133949	-0.0133949	-0.0133949	-0.0133949	-0.0133949	-0.0133949	-0.0133949	-0.0133949	-0.0133949	-0.0133949	-0.0133949	-0.0133949	-0.0237013	-0.0237013	0.0540783	0.0540783	0.023603	0.023603	0.0291366	0.0291366	0.0504272	0.0504272	-0.526825	-0.526825	-0.537058	-0.537058	-0.453713	-0.453713	-0.308921	-0.308921	-0.0287457	-0.0287457	0.0394229	0.0394229	0.0299563	0.0299563	0.0759714	0.0759714	-0.526946	-0.526946	-0.557521	-0.557521	-0.475089	-0.475089	-0.155183	-0.155183	0.0257646	0.0257646	0.0390826	0.0390826	0.0301233	0.0301233	0.0585202	0.0585202	-0.52694	-0.52694	-0.557526	-0.557526	-0.475089	-0.475089	-0.0574212	-0.0574212	-0.0263827	-0.0263827	0.0390914	0.0390914	0.0301255	0.0301255	0.0530827	0.0530827	-0.52694	-0.52694	-0.557526	-0.557526	-0.475089	-0.475089	-0.0290722	-0.0290722	0.0216692	0.0216692	0.0390912	0.0390912	0.0301255	0.0301255	0.0509665	0.0509665	-0.52694	-0.52694	-0.557526	-0.557526	-0.475089	-0.475089	-0.0247116	-0.0247116	-0.0213324	-0.0213324	0.0390912	0.0390912	0.0301255	0.0301255	0.0500942	0.0500942	-0.52694	-0.52694	-0.557526	-0.557526	-0.475089	-0.475089	-0.0241838	-0.0241838	0.0211488	0.0211488	0.0390912	0.0390912	0.0301255	0.0301255	0.0497263	0.0497263	-0.52694	-0.52694	-0.557526	-0.557526	-0.475089	-0.475089	-0.0241223	-0.0241223	-0.0158554	-0.0158554	0.0390912	0.0390912	0.0301255	0.0301255	0.0495696	0.0495696	-0.52694	-0.52694	-0.557526	-0.557526	-0.475089	-0.475089	-0.0241152	-0.0241152	0.0300633	0.0300633	0.0338789	0.0338789	0.0301255	0.0301255	0.0495026	0.0495026	-0.52694	-0.52694	-0.557526	-0.557526	-0.475089	-0.475089	-0.0143567	-0.0143567	-0.00971997	-0.00971997	-0.172261	-0.172261	0.0288123	0.0288123	0.0794965	0.0794965	-0.505779	-0.505779	-0.544617	-0.544617	0.02976	0.02976	0.0153414	-0.0381184	-0.0507113	-0.0487746	-0.0201334	-0.537263	-0.281375	0.00689967	-0.155837	-0.469563	-0.216555	-0.0150224	-0.522903	-0.557277	-0.445673	0.112458	0.00517189	0.025479	-0.0881457	-0.0124668	-0.0178799	-0.225029	-0.541093	-0.0771081	-0.0923269	-0.475176	0.0320174	-0.00604658	-0.526695	-0.55738	0.0444835	0.112181	-0.00178359	-0.0112164	-0.187343	-0.49092	-0.00516932	-0.0117135	-0.550545	-0.0236107	0.0394264	-0.475112	0.0306412	-0.00700427	-0.526773	-0.55738	-0.0263758	0.112148	-0.00368365	-0.00468187	-0.480748	-0.510733	-0.00489778	-0.00631454	-0.542859	-0.0855771	0.0339535	-0.475111	0.0306407	-0.00700247	-0.526774	-0.55738	0.0241308	0.112144	4.5984e-05	-0.00404091	-0.371637	-0.475707	-0.012785	0.0538185	-0.555034	0.00361567	-0.0425627	-0.557352	0.0306357	0.0118118	-0.349014	-0.424437	0.000446259	0.112143	-0.0101043	-0.0191132	-0.000324	-0.474995	-0.00977804	0.0666737	-0.554013	-0.0497667	0.0387062	-0.557527	0.0306368	-0.000176715	-0.0924127	-0.413101	-0.00906805	0.101689	-0.00997359	-0.0354814	0.0305964	-0.47501	-0.0111504	0.0644445	-0.560328	-0.0260564	-0.0630731	-0.557527	0.0306368	-0.0103729	0.00564505	-0.400473	-0.00904924	0.0923778	-0.0099853	-0.052951	0.0306168	-0.47501	-0.0114081	0.0532055	-0.55892	0.0180639	0.0382931	-0.557527	0.0306368	-0.0109433	-0.0496786	-0.380657	-0.00906108	0.065859	-0.00998529	-0.0746053	0.0306168	-0.440353	-0.0114916	0.0483017	-0.559473	-0.00441085	-0.062888	-0.557527	0.0306368	-0.504247	-0.0162772	-0.347344	-0.00906118	0.0982078	-0.00998528	-0.0971771	0.0306168	0.0829466	-0.00867074	-0.0779028	-0.46735	-0.0370668	0.0382959	-0.508801	0.0306348	-0.557421	-0.000638139	-4.53658e-05	-0.00906119	0.0967302	-0.0107081	-0.105445	0.0176771	-0.405749	-0.00856812	-0.00983033	-0.377212	-0.271195	-0.587672	-0.483463	0.0306367	-0.557524	-0.0134931	0.00146624	-0.0142491	0.0924876	-0.010738	-0.0951807	-0.010611	0.00906905	-0.008598	-0.00947886	-0.027429	-0.167577	-0.579968	-0.383249	0.0306367	-0.557524	-0.0135679	0.00150697	-0.0142021	0.0939021	-0.0107405	-0.0771493	-0.0134919	-0.0141001	-0.0085908	-0.00942728	-0.00579884	0.0606045	-0.580177	-0.0597655	0.0306367	-0.557524	-0.00454844	0.00150383	-0.0141966	0.0288718	-0.0107407	-0.0374693	-0.0135085	-0.00655186	-0.00859037	-0.00942512	-0.00347454	-0.00994636	-0.121962	-0.0138132	0.0306367	-0.557524	-0.00385943	0.00150317	-0.0141965	2.32634e-05	-0.0107407	0.0225135	-0.0135086	0.0332228	-0.00859037	-0.00942497	-0.0133681	0.0701681	-0.00297446	0.00345032	0.0306362	-0.557521	-0.00368771	0.00150309	-0.0141965	-0.0090313	-0.0107407	0.0271925	-0.0135086	0.0248396	-0.0138773	-0.0116162	-0.0111346	-0.0101459	-0.00359669	-0.0110352	0.0306364	-0.557521	3.48483e-05	-0.0239807	-0.0141965	-0.00852724	-0.0107407	0.0277207	-0.013401	0.0274294	-0.0137996	-0.0118287	-0.0110768	0.000750365	0.0678239	-0.0122816	0.0306364	-0.557521	5.51053e-05	-0.042558	-0.0141965	-0.00853253	-0.0107407	0.027749	-0.0134239	0.0267313	-0.01381	-0.0118377	-0.0110744	-0.00307964	-0.0199356	-0.0123918	0.0306364	-0.556071	5.44495e-05	-0.053951	-0.0141965	-0.00853262	-0.0107407	-0.0540469	-0.0134243	0.026927	-0.0138099	-0.0118378	-0.0110743	-0.010547	0.0638291	-0.0123918	0.0306364	-0.556053	-0.00751119	-0.0607672	-0.0141965	-0.0131414	-0.0107407	-0.065181	-0.0134243	0.0268726	-0.01381	-0.0118378	-0.0110743	-0.00680195	-0.534927	-0.0123918	0.0306368	-0.556053	-0.00934376	-0.0648687	-0.0141965	-0.0132526	-0.0107407	-0.00430105	-0.0134243	-0.157511	-0.01381	-0.0118378	-0.0110743	-0.00691345	-0.00183854	-0.0133707	0.0306368	-0.556053	-0.00908706	-0.0673653	-0.0141965	-0.0132568	-0.0107407	-0.00310209	-0.0134243	-0.0146504	-0.01381	-0.0118378	-0.013378	-0.012508	-0.0139569	-0.0133704	0.0306368	-0.556053	-0.00911735	-0.0688981	-0.0141965	-0.0132569	-0.0107407	-0.00320409	-0.0134243	0.0101454	-0.01381	-0.0118378	-0.0133819	-0.0121809	-0.0430678	-0.0133704	0.0306368	-0.555279	-0.00911216	-0.0698447	-0.0141965	-0.0132569	-0.0107407	-0.00322744	-0.0134243	0.000836869	-0.01381	-0.0118378	-0.0133819	-0.0165893	-0.0356052	-0.0133704	0.0306368	-0.557404	-0.00911283	-0.0704314	-0.0141965	-0.0132569	-0.0107407	-0.0134162	-0.0134243	-0.00353874	-0.01381	-0.0118378	-0.0133819	-0.0172068	-0.0327074	-0.0133704	0.0306368	-0.557403	-0.00911273	-0.0707959	-0.0141965	-0.0132569	-0.0107407	-0.013427	-0.0134243	-0.00301069	-0.01381	-0.0118378	-0.0133819	-0.0175395	-0.0342377	-0.0133704	0.0306368	-0.557403	-0.00911274	-0.0710228	-0.0141965	-0.0132569	-0.0107407	-0.013427	-0.0134243	-0.0122391	-0.01381	-0.0118378	-0.0133819	-0.0175884	-0.0346019	-0.0133704	0.0306368	-0.557403	-0.00911274	-0.071164	-0.0141965	-0.0132569	-0.0107407	-0.013427	-0.0134243	-0.0123735	-0.01381	-0.0118378	-0.0133819	-0.0176042	-0.0344035	-0.0133704	0.0306368	-0.557527	-0.00911274	-0.071252	-0.0141965	-0.0132569	-0.0107407	-0.013427	-0.0134243	-0.0134363	-0.01381	-0.0118378	-0.0133819	-0.0176067	-0.0343876	-0.0133704	0.0306368	-0.557526	-0.00911274	-0.0713068	-0.0141965	-0.0132569	-0.0107407	-0.013427	-0.0134243	-0.0134354	-0.01381	-0.0118378	-0.0133819	-0.0176075	-0.0344214	-0.0133704	0.0306368	-0.557526	-0.00911274	-0.0713411	-0.0141965	-0.0132569	0	0	0	0	0	0	0	0	0	0	0	0	0	0	0	0	-0.0473571	-0.0473571	-0.0473571	-0.0473571	-0.0473571	-0.0473571	-0.0473571	-0.0473571	-0.0473571	-0.0473571	-0.0473571	-0.0473571	-0.0473571	-0.0473571	-0.0473571	-0.0473571	-0.0473587	-0.0473587	-0.0473587	-0.0473587	-0.0473587	-0.0473587	-0.0473587	-0.0473587	-0.0473587	-0.0473587	-0.0473587	-0.0473587	-0.0473587	-0.0473587	-0.0473587	-0.0473587	-0.0473587	-0.0473587	-0.0473587	-0.0473587	-0.0473587	-0.0473587	-0.0473587	-0.0473587	-0.0473587	-0.0473587	-0.0473587	-0.0473587	-0.0473587	-0.0473587	-0.0473587	-0.0473587	-0.0474257	-0.0474257	-0.0474257	-0.0474257	-0.0474257	-0.0474257	-0.0474257	-0.0474257	-0.0474257	-0.0474257	-0.0474257	-0.0474257	-0.0474257	-0.0474257	-0.0474257	-0.0474257	-0.0474257	-0.0474257	-0.0474257	-0.0474257	-0.0474257	-0.0474257	-0.0474257	-0.0474257	-0.0474257	-0.0474257	-0.0474257	-0.0474257	-0.0474257	-0.0474257	-0.0474257	-0.0474257	-0.0474257	-0.0474257	-0.0474257	-0.0474257	-0.0474257	-0.0474257	-0.0474257	-0.0474257	-0.0474257	-0.0474257	-0.0474257	-0.0474257	-0.0474257	-0.0474257	-0.0474257	-0.0474257	-0.0474257	-0.0474257	-0.0474257	-0.0474257	-0.0474257	-0.0474257	-0.0474257	-0.0474257	-0.0474257	-0.0474257	-0.0474257	-0.0474257	-0.0474257	-0.0474257	-0.0474257	-0.0474257	-0.0474257	-0.0474257	-0.0474257	-0.0474257	-0.0474257	-0.0474257	-0.0474257	-0.0474257	-0.0474257	-0.0474257	-0.0474257	-0.0474257	-0.0474257	-0.0474257	-0.0474257	-0.0474257	-0.0474257	-0.0474257	-0.0474257	-0.0474257	-0.0474257	-0.0474257	-0.0474257	-0.0474257	-0.0474257	-0.0474257	-0.0474257	-0.0474257	-0.0474257	-0.0474257	-0.0474257	-0.0474257	-0.515909	-0.515909	-1.3169	-1.3169	-1.62923	-1.62923	0.213953	0.213953	-1.22513	-1.22513	-0.105108	-0.105108	-0.53345	-0.53345	-1.1894	-1.1894	-0.615313	-0.615313	-0.80635	-0.80635	-1.61991	-1.61991	0.234484	0.234484	-0.958511	-0.958511	-0.102836	-0.102836	-0.336938	-0.336938	-1.28973	-1.28973	-0.518377	-0.518377	-1.45372	-1.45372	-1.62012	-1.62012	0.234585	0.234585	-0.967414	-0.967414	-0.102742	-0.102742	-0.336896	-0.336896	-1.28974	-1.28974	-0.459305	-0.459305	-0.664219	-0.664219	-1.62011	-1.62011	0.234587	0.234587	-0.970695	-0.970695	-0.10274	-0.10274	-0.336896	-0.336896	-1.28974	-1.28974	-0.442167	-0.442167	-1.34355	-1.34355	-1.62011	-1.62011	0.234587	0.234587	-0.971973	-0.971973	-0.10274	-0.10274	-0.336896	-0.336896	-1.28974	-1.28974	-0.439534	-0.439534	-0.724605	-0.724605	-1.62011	-1.62011	0.234587	0.234587	-0.9725	-0.9725	-0.10274	-0.10274	-0.336896	-0.336896	-1.28974	-1.28974	-0.439215	-0.439215	-1.303	-1.303	-1.62011	-1.62011	0.234587	0.234587	-0.972722	-0.972722	-0.10274	-0.10274	-0.336896	-0.336896	-1.28974	-1.28974	-0.439178	-0.439178	-0.745433	-0.745433	-1.62011	-1.62011	0.234587	0.234587	-0.972816	-0.972816	-0.10274	-0.10274	-0.336896	-0.336896	-1.28974	-1.28974	-0.439174	-0.439174	-1.26217	-1.26217	-1.56868	-1.56868	0.234587	0.234587	-0.972857	-0.972857	-0.10274	-0.10274	-0.336896	-0.336896	-1.28974	-1.28974	-0.452933	-0.452933	-0.499214	-0.499214	-0.748133	-0.748133	0.226109	0.226109	-0.930356	-0.930356	-0.245698	-0.245698	-0.336034	-0.336034	-0.779057	-0.779057	-0.00485162	-0.604551	-0.455183	-0.65657	-0.165557	-0.291881	0.0192485	0.152421	-0.628393	-1.26361	-0.106307	0.000256817	-0.152135	-0.336755	-1.02377	-0.710997	0.0395877	-0.336133	-0.477862	-1.65109	-0.0331882	-0.137011	-0.212874	-0.0578958	-1.13685	-1.28858	0.217264	-0.00558984	-0.1041	-0.336818	0.0223811	-0.707841	-0.0054043	-0.0257004	-0.5378	-1.94031	-0.0354273	-0.017589	-0.304002	-0.170562	-1.61552	-1.28925	0.234843	-0.00635526	-0.103261	-0.336818	0.177174	-0.707461	-0.01086	-0.0163221	-0.715047	-1.85267	-0.0401935	-0.0251952	-0.494241	-0.18232	-1.5689	-1.28926	0.234849	-0.00637461	-0.10325	-0.336818	0.189949	-0.707414	0.000172649	-0.0133837	-0.00819962	-1.3013	-0.0465027	-0.626037	-0.366217	-0.0565556	-0.672659	-0.335745	0.234887	0.0905634	-0.00272195	-0.287519	0.00341862	-0.707408	-0.0305815	-0.167747	0.216179	-1.29046	-0.0948093	-0.860548	-0.38351	-0.338533	-1.61989	-0.336864	0.234896	0.00311009	0.148326	-0.254849	-0.0298761	-0.749958	-0.0308791	-0.262531	0.234843	-1.29029	-0.106722	-0.951154	-0.391996	-0.392095	-0.696737	-0.336864	0.234896	-0.0255611	0.0754142	-0.246003	-0.030646	-0.811578	-0.0308794	-0.352065	0.234866	-1.29029	-0.111365	-0.965649	-0.387204	-0.0518187	-1.62007	-0.336864	0.234896	-0.0265606	-0.0135794	-0.234079	-0.0306647	-0.802654	-0.0308785	-0.452105	0.234866	-1.07519	-0.113235	-0.969051	-0.394124	-0.123464	-0.696725	-0.336864	0.234896	-0.304618	0.0697337	-0.214278	-0.0306647	-0.77851	-0.0308785	-0.559879	0.234866	-0.369764	-0.0261057	-0.0490141	-0.900209	-0.300223	-1.62007	-0.305081	0.234881	-0.336818	0.000115772	-2.77415e-05	-0.0306647	-0.79013	-0.0351318	-0.639443	0.146907	-0.0386568	-0.0296822	-0.0250173	-0.984347	-0.284364	-1.0176	-0.295732	0.234892	-0.336906	-0.0471581	-0.0359449	-0.0395278	-0.795473	-0.0353173	-0.684507	-0.0292585	0.033084	-0.0298357	-0.0251134	-0.0664189	-0.650306	-0.985811	-0.236977	0.234892	-0.336906	-0.0471584	-0.0396681	-0.0403934	-0.791361	-0.0353283	-0.768396	-0.0476297	-0.0379972	-0.0298205	-0.0249354	0.159922	-1.29998	-0.986642	-0.0572378	0.234892	-0.336906	-0.0142341	-0.0400288	-0.0404018	0.223193	-0.0353289	-1.03403	-0.0477182	-0.147907	-0.0298193	-0.0249318	0.00642667	-0.447607	-0.236605	-0.0478559	0.234892	-0.336906	-0.0103575	-0.0400613	-0.0404014	0.00015626	-0.0353289	-1.41399	-0.0477187	-1.62288	-0.0298193	-0.0249314	-0.0467294	-1.35578	-0.00872585	-0.363624	0.234886	-0.336866	-0.0099973	-0.0400641	-0.0404014	-0.0271383	-0.0353289	-1.46709	-0.0477187	-1.62709	-0.0496612	-0.0446215	-0.0408213	-0.425167	-0.00824675	-0.0609782	0.234892	-0.336866	0.000653758	-0.175528	-0.0404014	-0.0255948	-0.0353289	-1.47262	-0.0371398	-1.62574	-0.0496752	-0.0448666	-0.0406727	-0.242662	-0.879066	-0.0558018	0.234892	-0.336866	0.000795549	-0.143133	-0.0404014	-0.025602	-0.0353289	-1.47286	-0.0372249	-1.62609	-0.0496932	-0.0448683	-0.0406675	-0.0754185	-0.0485045	-0.055824	0.234892	-0.336058	0.000790445	-0.124071	-0.0404014	-0.0256025	-0.0353289	-0.647754	-0.0372249	-1.62599	-0.0496934	-0.0448683	-0.0406673	-0.0366696	-0.861819	-0.055825	0.234892	-0.336049	-0.00384434	-0.115715	-0.0404014	-0.0559151	-0.0353289	-0.0468429	-0.0372248	-1.62602	-0.0496935	-0.0448683	-0.0406673	-0.0363012	-0.491123	-0.055825	0.234896	-0.336049	-0.00246508	-0.111667	-0.0404014	-0.0570028	-0.0353289	-0.0294146	-0.0372248	-0.738042	-0.0496935	-0.0448683	-0.0406673	-0.0374886	-0.0502609	-0.0474084	0.234896	-0.336049	-0.00245312	-0.109521	-0.0404014	-0.0570111	-0.0353289	-0.0234201	-0.0372248	-0.958564	-0.0496935	-0.0448683	-0.0474865	-0.0469733	-0.176879	-0.0473961	0.234896	-0.336049	-0.00243434	-0.108313	-0.0404014	-0.0570125	-0.0353289	-0.023286	-0.0372248	0.0750577	-0.0496935	-0.0448683	-0.0474999	-0.0467869	-0.167333	-0.047396	0.234896	-0.335506	-0.00243544	-0.107607	-0.0404014	-0.0570125	-0.0353289	-0.0232868	-0.0372248	0.00636857	-0.0496935	-0.0448683	-0.0474999	-0.127303	-0.146096	-0.047396	0.234896	-0.338138	-0.00243519	-0.107184	-0.0404014	-0.0570125	-0.0353289	-0.0473468	-0.0372248	-0.0054016	-0.0496935	-0.0448683	-0.0474999	-0.122243	-0.150609	-0.047396	0.234896	-0.338148	-0.00243522	-0.106927	-0.0404014	-0.0570125	-0.0353289	-0.0473801	-0.0372248	-0.00401977	-0.0496935	-0.0448683	-0.0474999	-0.12105	-0.153164	-0.047396	0.234896	-0.338148	-0.00243521	-0.106769	-0.0404014	-0.0570125	-0.0353289	-0.0473802	-0.0372248	-0.0549707	-0.0496935	-0.0448683	-0.0474999	-0.120752	-0.15245	-0.047396	0.234896	-0.338148	-0.00243521	-0.106671	-0.0404014	-0.0570125	-0.0353289	-0.0473802	-0.0372248	-0.0548843	-0.0496935	-0.0448683	-0.0474999	-0.120682	-0.152209	-0.047396	0.234896	-0.336865	-0.00243521	-0.106611	-0.0404014	-0.0570125	-0.0353289	-0.0473802	-0.0372248	-0.0472958	-0.0496935	-0.0448683	-0.0474999	-0.120667	-0.152343	-0.047396	0.234896	-0.336888	-0.00243521	-0.106573	-0.0404014	-0.0570125	-0.0353289	-0.0473802	-0.0372248	-0.0472866	-0.0496935	-0.0448683	-0.0474999	-0.120663	-0.152369	-0.047396	0.234896	-0.336888	-0.00243521	-0.10655	-0.0404014	-0.0570125	0	0	0	0	0	0	0	0	0	0	0	0	0	0	0	0	-0.0014466	-0.0014466	-0.0014466	-0.0014466	-0.0014466	-0.0014466	-0.0014466	-0.0014466	-0.0014466	-0.0014466	-0.0014466	-0.0014466	-0.0014466	-0.0014466	-0.0014466	-0.0014466	-0.0014302	-0.0014302	-0.0014302	-0.0014302	-0.0014302	-0.0014302	-0.0014302	-0.0014302	-0.0014302	-0.0014302	-0.0014302	-0.0014302	-0.0014302	-0.0014302	-0.0014302	-0.0014302	-0.00143017	-0.00143017	-0.00143017	-0.00143017	-0.00143017	-0.00143017	-0.00143017	-0.00143017	-0.00143017	-0.00143017	-0.00143017	-0.00143017	-0.00143017	-0.00143017	-0.00143017	-0.00143017	-0.00140242	-0.00140242	-0.00140242	-0.00140242	-0.00140242	-0.00140242	-0.00140242	-0.00140242	-0.00140242	-0.00140242	-0.00140242	-0.00140242	-0.00140242	-0.00140242	-0.00140242	-0.00140242	-0.00140238	-0.00140238	-0.00140238	-0.00140238	-0.00140238	-0.00140238	-0.00140238	-0.00140238	-0.00140238	-0.00140238	-0.00140238	-0.00140238	-0.00140238	-0.00140238	-0.00140238	-0.00140238	-0.00140238	-0.00140238	-0.00140238	-0.00140238	-0.00140238	-0.00140238	-0.00140238	-0.00140238	-0.00140238	-0.00140238	-0.00140238	-0.00140238	-0.00140238	-0.00140238	-0.00140238	-0.00140238	-0.00140238	-0.00140238	-0.00140238	-0.00140238	-0.00140238	-0.00140238	-0.00140238	-0.00140238	-0.00140238	-0.00140238	-0.00140238	-0.00140238	-0.00140238	-0.00140238	-0.00140238	-0.00140238	-0.00140238	-0.00140238	-0.00140238	-0.00140238	-0.00140238	-0.00140238	-0.00140238	-0.00140238	-0.00140238	-0.00140238	-0.00140238	-0.00140238	-0.00140238	-0.00140238	-0.00140238	-0.00140238	-0.00140238	-0.00140238	-0.00140238	-0.00140238	-0.00140238	-0.00140238	-0.00140238	-0.00140238	-0.00140238	-0.00140238	-0.00140238	-0.00140238	-0.00140238	-0.00140238	-0.00140238	-0.00140238	1.18577	1.18577	-0.311624	-0.311624	-0.0761217	-0.0761217	0.907634	0.907634	-0.409997	-0.409997	-0.0118218	-0.0118218	-1.02872	-1.02872	-1.51468	-1.51468	1.09087	1.09087	0.597832	0.597832	-0.0505819	-0.0505819	0.889751	0.889751	-0.741483	-0.741483	0.000729616	0.000729616	-0.891036	-0.891036	-1.62432	-1.62432	1.34525	1.34525	0.0788076	0.0788076	-0.0511254	-0.0511254	0.890018	0.890018	-0.771323	-0.771323	0.000634963	0.000634963	-0.890848	-0.890848	-1.62433	-1.62433	1.50142	1.50142	0.909183	0.909183	-0.0511113	-0.0511113	0.890021	0.890021	-0.780013	-0.780013	0.000632579	0.000632579	-0.890848	-0.890848	-1.62433	-1.62433	1.54671	1.54671	0.233192	0.233192	-0.0511117	-0.0511117	0.890021	0.890021	-0.783395	-0.783395	0.00063252	0.00063252	-0.890848	-0.890848	-1.62433	-1.62433	1.55368	1.55368	0.86025	0.86025	-0.0511117	-0.0511117	0.890021	0.890021	-0.784788	-0.784788	0.00063252	0.00063252	-0.890848	-0.890848	-1.62433	-1.62433	1.55452	1.55452	0.309297	0.309297	-0.0511117	-0.0511117	0.890021	0.890021	-0.785376	-0.785376	0.00063252	0.00063252	-0.890848	-0.890848	-1.62433	-1.62433	1.55462	1.55462	0.895426	0.895426	-0.0511117	-0.0511117	0.890021	0.890021	-0.785627	-0.785627	0.00063252	0.00063252	-0.890848	-0.890848	-1.62433	-1.62433	1.55463	1.55463	0.512884	0.512884	-0.0123443	-0.0123443	0.890021	0.890021	-0.785734	-0.785734	0.00063252	0.00063252	-0.890848	-0.890848	-1.62433	-1.62433	1.49353	1.49353	1.47892	1.47892	0.460368	0.460368	0.859593	0.859593	-0.710061	-0.710061	-0.123679	-0.123679	-0.873425	-0.873425	0.0928546	0.0928546	1.12878	0.632053	1.51219	0.742664	0.208498	-0.585317	0.414934	0.620602	-0.448186	-1.59583	0.330161	0.0123553	-0.0386314	-0.890624	-0.707991	0.162858	0.151618	-0.252455	1.45244	-0.133377	0.0225191	-0.359948	-0.402075	0.0433654	0.189876	-1.62334	0.877109	0.0129804	-0.00177114	-0.890788	0.74772	0.165279	0.0136553	0.00166664	1.29392	-0.897977	0.0522174	-0.0257559	-0.726475	0.286693	-0.046784	-1.6238	0.890797	0.0120079	-0.00112115	-0.890789	0.740412	0.165571	0.0134431	0.0022783	0.824985	-1.04657	0.0569812	-0.0130856	-0.976471	0.0186343	-0.012455	-1.62381	0.890802	0.011844	-0.00111247	-0.890789	0.748494	0.165607	0.00234536	0.00627978	0.247974	-1.60426	0.0160877	-0.48212	-0.912881	0.576538	0.678419	-0.886388	0.890805	0.343475	0.277012	-0.704646	0.0129918	0.165612	0.00013913	-0.129414	0.841341	-1.62324	0.08272	-0.670406	-0.65479	0.53731	-0.0513371	-0.890985	0.890838	0.0186488	0.646858	-0.664705	0.00548351	-0.0433238	0.000652289	-0.221686	0.890666	-1.62348	0.105682	-0.751203	-0.804513	1.03205	0.63554	-0.890985	0.890838	0.00388757	0.289161	-0.643475	0.00587466	-0.260863	0.000650644	-0.310488	0.890742	-1.62348	0.113373	-0.775827	-0.784831	0.690832	-0.0519389	-0.890985	0.890838	0.00322015	-0.0154002	-0.611848	0.00587282	-0.142644	0.000650859	-0.409812	0.890742	-0.815829	0.116068	-0.784043	-0.777985	0.62021	0.63575	-0.890985	0.890838	-0.805249	0.286468	-0.558892	0.00587291	-0.08258	0.00065085	-0.508481	0.890742	0.425501	0.0160939	-0.122078	-1.06976	0.591515	-0.0519344	-0.799746	0.890781	-0.890833	0.0274739	-7.26469e-05	0.0058729	-0.147469	0.000575098	-0.542007	0.564388	0.16047	0.0137826	0.00208896	-0.604315	0.489929	-0.210969	-0.773462	0.890839	-0.891019	-0.0028443	-0.0293942	0.0044506	-0.149423	0.000519586	-0.475913	0.0136985	0.52225	0.0139809	0.00649004	0.568625	0.924712	-0.182011	-0.613123	0.890839	-0.891019	-0.00310312	-0.0325609	0.00386458	-0.132289	0.000517447	-0.34564	-0.00161623	0.0247573	0.014	0.00655568	0.645191	0.893852	-0.181532	-0.0915341	0.890839	-0.891019	0.0140084	-0.0328753	0.00385715	0.846918	0.000517321	-0.0569902	-0.00166208	0.0222712	0.0140006	0.00655972	0.134857	1.55966	-0.00392494	-0.00328829	0.890839	-0.891019	0.0114292	-0.032904	0.00385738	0.000841405	0.000517319	0.0910758	-0.00166224	-0.0600243	0.0140005	0.00656	-9.77851e-05	0.841863	0.00648038	0.0102917	0.890847	-0.890982	0.0112656	-0.0329065	0.0038574	0.00568273	0.000517319	0.0693741	-0.00166223	-0.0710989	0.0114398	-0.0177504	0.0178546	1.55609	0.0128179	0.00630985	0.890835	-0.890982	0.00262188	-0.175859	0.0038574	0.00638694	0.000517319	0.0662366	0.00777371	-0.0671687	0.0122429	-0.0191457	0.0183779	1.37669	-0.682056	-0.00100156	0.890835	-0.890982	0.00317918	-0.169091	0.0038574	0.00636002	0.000517319	0.0661902	0.0076806	-0.0682052	0.0122401	-0.0191699	0.0183965	0.199016	0.00982336	-0.00136797	0.890835	-0.888723	0.00315875	-0.1649	0.0038574	0.00636087	0.000517319	0.665309	0.00767748	-0.0679135	0.012242	-0.0191707	0.0183973	0.0325098	-0.67144	-0.00137321	0.890835	-0.888696	0.0348221	-0.165024	0.0038574	-0.013885	0.000517319	-0.0946085	0.00767748	-0.0679946	0.012242	-0.0191707	0.0183973	0.0379795	-0.780105	-0.00137329	0.890838	-0.888696	0.0270155	-0.165952	0.0038574	-0.0150557	0.000517319	0.0241897	0.00767747	0.499023	0.012242	-0.0191707	0.0183973	0.0374061	-0.0181214	-0.0012358	0.890838	-0.888696	0.0283136	-0.166794	0.0038574	-0.0150584	0.000517319	0.0312285	0.00767747	0.435176	0.012242	-0.0191707	-0.00141978	0.01528	-0.0937245	-0.00123543	0.890838	-0.888696	0.0281487	-0.167406	0.0038574	-0.01506	0.000517319	0.0311509	0.00767747	0.312246	0.012242	-0.0191707	-0.0014314	0.0161461	-0.121285	-0.00123544	0.890838	-0.887394	0.0281743	-0.167819	0.0038574	-0.01506	0.000517319	0.0310544	0.00767747	0.0261672	0.012242	-0.0191707	-0.0014314	0.139747	-0.113454	-0.00123544	0.890838	-0.891953	0.0281708	-0.168087	0.0038574	-0.01506	0.000517319	-0.00150977	0.00767747	0.0397988	0.012242	-0.0191707	-0.0014314	0.144104	-0.113358	-0.00123544	0.890838	-0.891961	0.0281713	-0.168259	0.0038574	-0.01506	0.000517319	-0.00154321	0.00767747	0.0391562	0.012242	-0.0191707	-0.0014314	0.14462	-0.115716	-0.00123544	0.890837	-0.891961	0.0281712	-0.168368	0.0038574	-0.01506	0.000517319	-0.00154325	0.00767747	-0.00151434	0.012242	-0.0191707	-0.0014314	0.144879	-0.116005	-0.00123544	0.890837	-0.891961	0.0281712	-0.168436	0.0038574	-0.01506	0.000517319	-0.00154325	0.00767747	-0.00202422	0.012242	-0.0191707	-0.0014314	0.144894	-0.115833	-0.00123544	0.890837	-0.890988	0.0281712	-0.168479	0.0038574	-0.01506	0.000517319	-0.00154325	0.00767747	-0.00140466	0.012242	-0.0191707	-0.0014314	0.144905	-0.115872	-0.00123544	0.890837	-0.891005	0.0281712	-0.168506	0.0038574	-0.01506	0.000517319	-0.00154325	0.00767747	-0.00139877	0.012242	-0.0191707	-0.0014314	0.144906	-0.115914	-0.00123544	0.890837	-0.891005	0.0281712	-0.168523	0.0038574	-0.01506	0	0	0	0	0	0	0	0	0	0	0	0	0	0	0	0	-0.0156732	-0.0156732	-0.0156732	-0.0156732	-0.0156732	-0.0156732	-0.0156732	-0.0156732	-0.0156732	-0.0156732	-0.0156732	-0.0156732	-0.0156732	-0.0156732	-0.0156732	-0.0156732	-0.0156752	-0.0156752	-0.0156752	-0.0156752	-0.0156752	-0.0156752	-0.0156752	-0.0156752	-0.0156752	-0.0156752	-0.0156752	-0.0156752	-0.0156752	-0.0156752	-0.0156752	-0.0156752	-0.0156752	-0.0156752	-0.0156752	-0.0156752	-0.0156752	-0.0156752	-0.0156752	-0.0156752	-0.0156752	-0.0156752	-0.0156752	-0.0156752	-0.0156752	-0.0156752	-0.0156752	-0.0156752	-0.0157423	-0.0157423	-0.0157423	-0.0157423	-0.0157423	-0.0157423	-0.0157423	-0.0157423	-0.0157423	-0.0157423	-0.0157423	-0.0157423	-0.0157423	-0.0157423	-0.0157423	-0.0157423	-0.0157423	-0.0157423	-0.0157423	-0.0157423	-0.0157423	-0.0157423	-0.0157423	-0.0157423	-0.0157423	-0.0157423	-0.0157423	-0.0157423	-0.0157423	-0.0157423	-0.0157423	-0.0157423	-0.0157423	-0.0157423	-0.0157423	-0.0157423	-0.0157423	-0.0157423	-0.0157423	-0.0157423	-0.0157423	-0.0157423	-0.0157423	-0.0157423	-0.0157423	-0.0157423	-0.0157423	-0.0157423	-0.0157423	-0.0157423	-0.0157423	-0.0157423	-0.0157423	-0.0157423	-0.0157423	-0.0157423	-0.0157423	-0.0157423	-0.0157423	-0.0157423	-0.0157423	-0.0157423	-0.0157423	-0.0157423	-0.0157423	-0.0157423	-0.0157423	-0.0157423	-0.0157423	-0.0157423	-0.0157423	-0.0157423	-0.0157423	-0.0157423	-0.0157423	-0.0157423	-0.0157423	-0.0157423	-0.0157423	-0.0157423	-0.0157423	-0.0157423	-0.0157423	-0.0157423	-0.0157423	-0.0157423	-0.0157423	-0.0157423	-0.0157423	-0.0157423	-0.0157423	-0.0157423	-0.0157423	-0.0157423	-0.0157423	-0.0157423	-0.956074	-0.956074	-0.80956	-0.80956	-1.10086	-1.10086	-0.415225	-0.415225	-0.692582	-0.692582	0.562583	0.562583	0.860785	0.860785	0.551499	0.551499	-0.628353	-0.628353	-0.814697	-0.814697	-1.12818	-1.12818	-0.393554	-0.393554	-0.377285	-0.377285	0.557055	0.557055	0.952698	0.952698	0.566682	0.566682	-0.892717	-0.892717	-1.06262	-1.06262	-1.1276	-1.1276	-0.393839	-0.393839	-0.345365	-0.345365	0.557158	0.557158	0.952631	0.952631	0.56668	0.56668	-1.05975	-1.05975	-0.896653	-0.896653	-1.12762	-1.12762	-0.393843	-0.393843	-0.33607	-0.33607	0.557161	0.557161	0.952631	0.952631	0.56668	0.56668	-1.10817	-1.10817	-1.06683	-1.06683	-1.12761	-1.12761	-0.393843	-0.393843	-0.332453	-0.332453	0.557161	0.557161	0.952631	0.952631	0.56668	0.56668	-1.11563	-1.11563	-0.919424	-0.919424	-1.12761	-1.12761	-0.393843	-0.393843	-0.330962	-0.330962	0.557161	0.557161	0.952631	0.952631	0.56668	0.56668	-1.11653	-1.11653	-1.08089	-1.08089	-1.12761	-1.12761	-0.393843	-0.393843	-0.330334	-0.330334	0.557161	0.557161	0.952631	0.952631	0.56668	0.56668	-1.11664	-1.11664	-0.96319	-0.96319	-1.12761	-1.12761	-0.393843	-0.393843	-0.330066	-0.330066	0.557161	0.557161	0.952631	0.952631	0.56668	0.56668	-1.11665	-1.11665	-1.18327	-1.18327	-1.10537	-1.10537	-0.393843	-0.393843	-0.329952	-0.329952	0.557161	0.557161	0.952631	0.952631	0.56668	0.56668	-1.10209	-1.10209	-1.1362	-1.1362	-0.515352	-0.515352	-0.380368	-0.380368	-0.379062	-0.379062	0.497112	0.497112	0.927423	0.927423	-0.680296	-0.680296	-0.657444	-0.681105	-1.07119	-0.763315	-0.195081	0.778424	0.109068	-0.264984	0.00345547	0.562811	-0.019141	0.0108747	0.53829	0.952294	0.18183	-0.777914	-0.0673687	-0.134626	-1.0073	-1.03946	-0.0133756	0.383952	0.733537	0.0288018	-0.748074	0.567075	-0.401589	-0.00442523	0.557128	0.952469	-0.485177	-0.776626	-0.00902085	-0.0038604	-0.837787	-0.221963	-0.0487934	0.016375	0.87031	-0.238583	-1.12712	0.566765	-0.394737	-0.00325756	0.557473	0.95247	-0.278314	-0.776472	-0.0103869	-0.00729278	-0.33636	-0.0612754	-0.0554212	-0.0027414	0.867241	-0.0259231	-1.10556	0.56676	-0.394735	-0.00317729	0.557477	0.95247	-0.334304	-0.776453	-0.00127092	-0.00824316	0.29268	0.549024	-0.0251789	-0.253027	0.940542	-0.363895	-0.744361	0.950603	-0.394702	-0.15219	0.252042	0.717429	-0.00576014	-0.77645	-0.00880202	-0.0241372	-0.341806	0.565518	-0.0969098	-0.334347	0.784138	-0.455617	-1.12685	0.95273	-0.394717	-0.00843969	-0.165237	0.704645	-0.0125004	-0.670333	-0.0094241	-0.0202652	-0.394604	0.565771	-0.115325	-0.352238	0.873369	-0.800559	-0.712158	0.95273	-0.394717	-0.00736257	-0.12357	0.683362	-0.0132288	-0.574996	-0.00940826	-0.0132944	-0.394657	0.565774	-0.122177	-0.334908	0.862996	-0.45143	-1.12612	0.95273	-0.394717	-0.00694299	0.0588631	0.649486	-0.0132253	-0.607473	-0.00940779	-0.00270313	-0.394657	0.201126	-0.124748	-0.326636	0.855637	-0.420597	-0.712498	0.95273	-0.394717	0.861369	-0.0998293	0.59248	-0.0132252	-0.664292	-0.00940778	0.00347981	-0.394657	-0.639694	-0.0169401	0.130572	0.520805	-0.479045	-1.12613	0.863193	-0.394691	0.952545	-0.014796	7.73692e-05	-0.0132252	-0.632251	-0.011725	-0.0228408	-0.249296	0.363353	-0.0183423	-0.00669858	0.0668115	-0.134992	0.185728	0.824108	-0.394719	0.952715	-0.0146912	-0.0115317	-0.0123926	-0.630039	-0.0117848	-0.100347	-0.0155156	-0.2849	-0.0185233	-0.00956245	-0.360729	-0.726964	0.182655	0.651512	-0.394719	0.952715	-0.0144519	-0.0125184	-0.0127196	-0.638937	-0.0117881	-0.246879	-0.0156427	-0.0219733	-0.0185332	-0.0095393	-0.259574	-1.47885	0.182122	0.0852618	-0.394719	0.952715	-0.0117188	-0.0126009	-0.0127281	-0.375042	-0.0117882	-0.625457	-0.0156537	-0.10382	-0.0185333	-0.00954188	-0.0696287	-1.14352	0.00113161	-0.0144723	-0.394719	0.952715	-0.00872202	-0.0126076	-0.0127281	-0.000406245	-0.0117883	-1.03746	-0.0156538	-1.1173	-0.0185332	-0.00954202	-0.0160635	-1.50396	-0.0064636	-0.257093	-0.394726	0.95272	-0.00860923	-0.0126082	-0.0127281	-0.0109868	-0.0117883	-1.06891	-0.0156538	-1.1037	-0.0238182	-0.00731685	-0.0244068	-1.1262	-0.0089507	-0.0322284	-0.394716	0.95272	-0.00112333	0.000892986	-0.0127281	-0.0109093	-0.0117883	-1.07187	-0.0136397	-1.10816	-0.024371	-0.0064629	-0.0246634	-0.925736	-0.342573	-0.0227916	-0.394716	0.95272	-0.00137555	0.0438999	-0.0127281	-0.0108949	-0.0117883	-1.07206	-0.0136342	-1.10696	-0.0243696	-0.00643959	-0.0246733	-0.154694	-0.0117992	-0.0224828	-0.394716	0.950225	-0.00136634	0.0697059	-0.0127281	-0.0108956	-0.0117883	-0.707531	-0.0136323	-1.10729	-0.0243709	-0.00643899	-0.0246737	-0.0313908	-0.330956	-0.0224805	-0.394716	0.950194	-0.0145873	0.0844008	-0.0127281	-0.0149224	-0.0117883	0.101411	-0.0136323	-1.1072	-0.024371	-0.00643899	-0.0246738	-0.0392517	0.762116	-0.0224804	-0.394716	0.950194	-0.00661519	0.0930077	-0.0127281	-0.0149019	-0.0117883	-0.0294741	-0.0136323	-0.547414	-0.024371	-0.00643899	-0.0246738	-0.0396307	-0.0226254	-0.0158503	-0.394716	0.950194	-0.00770064	0.09817	-0.0127281	-0.0149014	-0.0117883	-0.030383	-0.0136323	-0.853172	-0.024371	-0.00643899	-0.0157883	-0.0253909	-0.055203	-0.0158431	-0.394716	0.950194	-0.00755058	0.101313	-0.0127281	-0.0149013	-0.0117883	-0.0300868	-0.0136323	-0.142101	-0.024371	-0.00643899	-0.0157861	-0.0261154	0.00362938	-0.015843	-0.394716	0.948889	-0.00757315	0.103245	-0.0127281	-0.0149013	-0.0117883	-0.0300004	-0.0136323	-0.0118453	-0.024371	-0.00643899	-0.0157861	-0.138944	0.0042148	-0.015843	-0.394716	0.95219	-0.00756999	0.104438	-0.0127281	-0.0149013	-0.0117883	-0.0156074	-0.0136323	-0.021701	-0.024371	-0.00643899	-0.0157861	-0.137601	-0.00271983	-0.015843	-0.394716	0.952187	-0.00757048	0.105178	-0.0127281	-0.0149013	-0.0117883	-0.0155981	-0.0136323	-0.0210985	-0.024371	-0.00643899	-0.0157861	-0.136764	-0.0012384	-0.015843	-0.394716	0.952187	-0.00757041	0.105639	-0.0127281	-0.0149013	-0.0117883	-0.0155981	-0.0136323	-0.0219816	-0.024371	-0.00643899	-0.0157861	-0.136665	-0.000128292	-0.015843	-0.394716	0.952187	-0.00757041	0.105925	-0.0127281	-0.0149013	-0.0117883	-0.0155981	-0.0136323	-0.0215402	-0.024371	-0.00643899	-0.0157861	-0.136612	-0.000314377	-0.015843	-0.394716	0.952732	-0.00757041	0.106103	-0.0127281	-0.0149013	-0.0117883	-0.0155981	-0.0136323	-0.0156027	-0.024371	-0.00643899	-0.0157861	-0.136605	-0.000406273	-0.015843	-0.394716	0.952722	-0.00757041	0.106214	-0.0127281	-0.0149013	-0.0117883	-0.0155981	-0.0136323	-0.0156012	-0.024371	-0.00643899	-0.0157861	-0.136603	-0.000357836	-0.015843	-0.394716	0.952722	-0.00757041	0.106284	-0.0127281	-0.0149013	0	0	0	0	0	0	0	0	0	0	0	0	0	0	0	0	0.00714292	0.00714292	0.00714292	0.00714292	0.00714292	0.00714292	0.00714292	0.00714292	0.00714292	0.00714292	0.00714292	0.00714292	0.00714292	0.00714292	0.00714292	0.00714292	0.00716245	0.00716245	0.00716245	0.00716245	0.00716245	0.00716245	0.00716245	0.00716245	0.00716245	0.00716245	0.00716245	0.00716245	0.00716245	0.00716245	0.00716245	0.00716245	0.00716248	0.00716248	0.00716248	0.00716248	0.00716248	0.00716248	0.00716248	0.00716248	0.00716248	0.00716248	0.00716248	0.00716248	0.00716248	0.00716248	0.00716248	0.00716248	0.00713333	0.00713333	0.00713333	0.00713333	0.00713333	0.00713333	0.00713333	0.00713333	0.00713333	0.00713333	0.00713333	0.00713333	0.00713333	0.00713333	0.00713333	0.00713333	0.00713332	0.00713332	0.00713332	0.00713332	0.00713332	0.00713332	0.00713332	0.00713332	0.00713332	0.00713332	0.00713332	0.00713332	0.00713332	0.00713332	0.00713332	0.00713332	0.00713332	0.00713332	0.00713332	0.00713332	0.00713332	0.00713332	0.00713332	0.00713332	0.00713332	0.00713332	0.00713332	0.00713332	0.00713332	0.00713332	0.00713332	0.00713332	0.00713332	0.00713332	0.00713332	0.00713332	0.00713332	0.00713332	0.00713332	0.00713332	0.00713332	0.00713332	0.00713332	0.00713332	0.00713332	0.00713332	0.00713332	0.00713332	0.00713332	0.00713332	0.00713332	0.00713332	0.00713332	0.00713332	0.00713332	0.00713332	0.00713332	0.00713332	0.00713332	0.00713332	0.00713332	0.00713332	0.00713332	0.00713332	0.00713332	0.00713332	0.00713332	0.00713332	0.00713332	0.00713332	0.00713332	0.00713332	0.00713332	0.00713332	0.00713332	0.00713332	0.00713332	0.00713332	0.00713332	0.00713332	0.22318	0.22318	-0.548542	-0.548542	-0.413425	-0.413425	-0.148367	-0.148367	-0.570984	-0.570984	0.700804	0.700804	0.691406	0.691406	0.119679	0.119679	0.615789	0.615789	0.200201	0.200201	-0.437692	-0.437692	-0.157754	-0.157754	-0.750246	-0.750246	0.699845	0.699845	0.858168	0.858168	0.0972736	0.0972736	0.384232	0.384232	-0.30664	-0.30664	-0.437168	-0.437168	-0.158011	-0.158011	-0.724082	-0.724082	0.6998	0.6998	0.858222	0.858222	0.0972701	0.0972701	0.233713	0.233713	0.214932	0.214932	-0.437182	-0.437182	-0.158015	-0.158015	-0.715713	-0.715713	0.699798	0.699798	0.858223	0.858223	0.0972701	0.0972701	0.190066	0.190066	-0.255978	-0.255978	-0.437182	-0.437182	-0.158015	-0.158015	-0.712456	-0.712456	0.699798	0.699798	0.858223	0.858223	0.0972701	0.0972701	0.183356	0.183356	0.167904	0.167904	-0.437182	-0.437182	-0.158015	-0.158015	-0.711113	-0.711113	0.699798	0.699798	0.858223	0.858223	0.0972701	0.0972701	0.182544	0.182544	-0.243343	-0.243343	-0.437182	-0.437182	-0.158015	-0.158015	-0.710546	-0.710546	0.699798	0.699798	0.858223	0.858223	0.0972701	0.0972701	0.182449	0.182449	0.126292	0.126292	-0.437182	-0.437182	-0.158015	-0.158015	-0.710305	-0.710305	0.699798	0.699798	0.858223	0.858223	0.0972701	0.0972701	0.182438	0.182438	-0.295066	-0.295066	-0.394645	-0.394645	-0.158015	-0.158015	-0.710202	-0.710202	0.699798	0.699798	0.858223	0.858223	0.0972701	0.0972701	0.17763	0.17763	0.114406	0.114406	0.513237	0.513237	-0.152458	-0.152458	-0.741433	-0.741433	0.576497	0.576497	0.834947	0.834947	-0.75881	-0.75881	-0.0426496	0.291602	0.223422	0.319302	0.0910404	0.756137	0.332566	-0.0891978	0.0349656	0.103178	0.10044	0.0182978	0.662105	0.857816	-0.0395345	-0.914158	-0.0268077	-0.256585	0.281072	-0.357716	0.0229625	0.34563	0.773651	0.100558	0.103335	0.0981363	-0.172603	0.00233151	0.697706	0.857974	-0.306935	-0.911628	0.00316089	0.0211932	0.433771	0.378671	-0.0137148	0.0120112	0.817843	0.0916886	-0.434929	0.0975743	-0.158844	0.00351104	0.698392	0.857974	-0.0618683	-0.911325	0.00436983	-0.00115583	0.88541	0.36923	-0.0185179	-0.000470242	0.726815	0.141695	-0.394929	0.097565	-0.158839	0.00353737	0.698401	0.857974	-0.128447	-0.911288	-0.000184319	-0.000919287	0.460451	0.102529	0.0108021	-0.499292	0.835191	0.00657047	0.31883	0.857304	-0.158796	-0.0612257	0.420411	0.633536	-0.00231228	-0.911283	0.0083026	-0.0554283	-0.111145	0.0974359	0.0163746	-0.672262	0.843455	0.155813	-0.436302	0.858226	-0.158802	-0.00184802	0.0368368	0.632587	0.00752425	-0.857056	0.00828321	-0.077947	-0.158725	0.0973901	0.0244551	-0.725295	0.881546	0.0897586	0.34302	0.858226	-0.158802	0.00791482	-0.045839	0.613917	0.00768548	-0.819597	0.00830971	-0.0964513	-0.158762	0.0973892	0.0267582	-0.712868	0.872341	-0.0971325	-0.435623	0.858226	-0.158802	0.00891291	0.0679841	0.583381	0.00770761	-0.815653	0.00830984	-0.112382	-0.158762	-0.0560135	0.0275454	-0.705598	0.876561	0.0385812	0.342673	0.858226	-0.158802	0.776039	-0.0170765	0.531896	0.007708	-0.8643	0.00830982	-0.127408	-0.158762	-0.641661	0.00251324	0.120696	0.249307	0.110309	-0.435628	0.780423	-0.158792	0.858052	-0.00103459	6.9662e-05	0.007708	-0.848605	0.00551859	-0.13932	-0.098507	0.516116	0.00037501	0.00665222	-0.144599	0.410406	1.1453	0.742905	-0.158801	0.858194	0.00680324	-0.0255325	0.0120485	-0.846571	0.00551967	-0.139795	0.0037796	-0.0372937	0.00037807	0.00696832	-0.237631	0.417954	1.14754	0.588123	-0.158801	0.858194	0.00695193	-0.0279631	0.0117155	-0.851264	0.00552134	-0.134445	0.00725139	0.0207517	0.000362707	0.00693557	-0.0795219	-0.521685	1.14813	0.0855103	-0.158801	0.858194	0.00716287	-0.028185	0.0117021	-0.150702	0.00552146	-0.137418	0.0072895	-0.00626946	0.00036221	0.0069312	-0.0160626	0.148383	0.253067	0.00767556	-0.158801	0.858194	0.00455772	-0.0282042	0.011702	-0.000114893	0.00552147	-0.284191	0.00728976	-0.427761	0.000362249	0.00693099	0.00695403	-0.590176	-0.00153146	-0.0739611	-0.158797	0.858215	0.00421606	-0.0282058	0.0117021	0.0062604	0.00552147	-0.318335	0.00728977	-0.414736	0.00806823	0.000368476	0.00842442	0.151422	-0.000558304	0.000118073	-0.1588	0.858215	-0.000416424	-0.0642124	0.0117021	0.00607904	0.00552147	-0.323104	0.0113845	-0.418846	0.00795985	0.000470839	0.00841697	0.0688963	-0.684646	0.00578364	-0.1588	0.858215	-0.000522661	-0.00862572	0.0117021	0.00606579	0.00552147	-0.32335	0.0112542	-0.417733	0.00796767	0.000484847	0.00841471	0.0315493	0.0446625	0.00581313	-0.1588	0.855939	-0.000518816	0.0253257	0.0117021	0.00606626	0.00552147	0.329022	0.011251	-0.418044	0.0079671	0.000484908	0.0084146	0.00045822	-0.666025	0.00581339	-0.1588	0.85591	-0.00285595	0.0437096	0.0117021	0.00414713	0.00552147	0.103087	0.0112509	-0.417958	0.00796711	0.000484908	0.00841459	-0.00984397	0.828711	0.00581339	-0.158802	0.85591	0.00415908	0.0541481	0.0117021	0.00382568	0.00552147	-0.00893823	0.0112509	0.498049	0.0079671	0.000484908	0.00841459	-0.0101563	-0.014431	0.00712634	-0.158802	0.85591	0.00327522	0.0602992	0.0117021	0.00382658	0.00552147	-0.00587572	0.0112509	0.0661067	0.0079671	0.000484908	0.00715009	0.010193	-0.0523416	0.00712252	-0.158802	0.85591	0.00339844	0.0640061	0.0117021	0.00382618	0.00552147	-0.00534943	0.0112509	-0.051813	0.0079671	0.000484908	0.00715278	0.0100033	0.00921003	0.00712252	-0.158802	0.854766	0.00337979	0.0662701	0.0117021	0.00382619	0.00552147	-0.00527236	0.0112509	-0.00436374	0.0079671	0.000484908	0.00715279	0.0552085	-0.00209779	0.00712252	-0.158802	0.857184	0.00338238	0.0676643	0.0117021	0.00382619	0.00552147	0.00713788	0.0112509	0.00467881	0.0079671	0.000484908	0.00715279	0.0535203	-0.0101874	0.00712252	-0.158802	0.857177	0.00338198	0.0685268	0.0117021	0.00382619	0.00552147	0.00714904	0.0112509	0.00359826	0.0079671	0.000484908	0.00715279	0.0534758	-0.00792634	0.00712252	-0.158802	0.857177	0.00338204	0.0690622	0.0117021	0.00382619	0.00552147	0.00714905	0.0112509	0.00595467	0.0079671	0.000484908	0.00715279	0.0534519	-0.00703418	0.00712252	-0.158802	0.857177	0.00338204	0.069395	0.0117021	0.00382619	0.00552147	0.00714905	0.0112509	0.00558076	0.0079671	0.000484908	0.00715279	0.0534444	-0.00741225	0.00712252	-0.158802	0.858227	0.00338204	0.0696021	0.0117021	0.00382619	0.00552147	0.00714905	0.0112509	0.00722024	0.0079671	0.000484908	0.00715279	0.0534431	-0.00749509	0.00712252	-0.158802	0.858209	0.00338204	0.0697312	0.0117021	0.00382619	0.00552147	0.00714905	0.0112509	0.00721829	0.0079671	0.000484908	0.00715279	0.0534428	-0.00743486	0.00712252	-0.158802	0.858209	0.00338204	0.0698116	0.0117021	0.00382619	0	0	0	0	0	0	0	0	0	0	0	0	0	0	0	0	0.0541954	0.0541954	0.0541954	0.0541954	0.0541954	0.0541954	0.0541954	0.0541954	0.0541954	0.0541954	0.0541954	0.0541954	0.0541954	0.0541954	0.0541954	0.0541954	0.054195	0.054195	0.054195	0.054195	0.054195	0.054195	0.054195	0.054195	0.054195	0.054195	0.054195	0.054195	0.054195	0.054195	0.054195	0.054195	0.0541949	0.0541949	0.0541949	0.0541949	0.0541949	0.0541949	0.0541949	0.0541949	0.0541949	0.0541949	0.0541949	0.0541949	0.0541949	0.0541949	0.0541949	0.0541949	0.0542393	0.0542393	0.0542393	0.0542393	0.0542393	0.0542393	0.0542393	0.0542393	0.0542393	0.0542393	0.0542393	0.0542393	0.0542393	0.0542393	0.0542393	0.0542393	0.0542393	0.0542393	0.0542393	0.0542393	0.0542393	0.0542393	0.0542393	0.0542393	0.0542393	0.0542393	0.0542393	0.0542393	0.0542393	0.0542393	0.0542393	0.0542393	0.0542393	0.0542393	0.0542393	0.0542393	0.0542393	0.0542393	0.0542393	0.0542393	0.0542393	0.0542393	0.0542393	0.0542393	0.0542393	0.0542393	0.0542393	0.0542393	0.0542393	0.0542393	0.0542393	0.0542393	0.0542393	0.0542393	0.0542393	0.0542393	0.0542393	0.0542393	0.0542393	0.0542393	0.0542393	0.0542393	0.0542393	0.0542393	0.0542393	0.0542393	0.0542393	0.0542393	0.0542393	0.0542393	0.0542393	0.0542393	0.0542393	0.0542393	0.0542393	0.0542393	0.0542393	0.0542393	0.0542393	0.0542393	0.0542393	0.0542393	0.0542393	0.0542393	0.0542393	0.0542393	0.0542393	0.0542393	0.0542393	0.0542393	0.0542393	0.0542393	0.0542393	0.0542393	0.0542393	0.0542393	0.124651	0.124651	0.654302	0.654302	0.647052	0.647052	0.426201	0.426201	0.677846	0.677846	1.34235	1.34235	1.07716	1.07716	1.55366	1.55366	0.798533	0.798533	-0.000105217	-0.000105217	0.620956	0.620956	0.432665	0.432665	0.75851	0.75851	1.34888	1.34888	0.917563	0.917563	1.66596	1.66596	0.539105	0.539105	0.490371	0.490371	0.621516	0.621516	0.43239	0.43239	0.787802	0.787802	1.3489	1.3489	0.917551	0.917551	1.66596	1.66596	0.378256	0.378256	0.0631144	0.0631144	0.621502	0.621502	0.432387	0.432387	0.796752	0.796752	1.3489	1.3489	0.917551	0.917551	1.66596	1.66596	0.331612	0.331612	0.468146	0.468146	0.621502	0.621502	0.432387	0.432387	0.800235	0.800235	1.3489	1.3489	0.917551	0.917551	1.66596	1.66596	0.324433	0.324433	0.108407	0.108407	0.621502	0.621502	0.432387	0.432387	0.801671	0.801671	1.3489	1.3489	0.917551	0.917551	1.66596	1.66596	0.323563	0.323563	0.472498	0.472498	0.621502	0.621502	0.432387	0.432387	0.802276	0.802276	1.3489	1.3489	0.917551	0.917551	1.66596	1.66596	0.323462	0.323462	0.169191	0.169191	0.621502	0.621502	0.432387	0.432387	0.802534	0.802534	1.3489	1.3489	0.917551	0.917551	1.66596	1.66596	0.323451	0.323451	0.589966	0.589966	0.581959	0.581959	0.432387	0.432387	0.802644	0.802644	1.3489	1.3489	0.917551	0.917551	1.66596	1.66596	0.263403	0.263403	0.351438	0.351438	0.096238	0.096238	0.418743	0.418743	0.734917	0.734917	1.42928	1.42928	0.901574	0.901574	1.28107	1.28107	0.382444	-0.112888	0.36716	-0.0717137	0.00887844	1.10448	0.933202	0.333714	0.574336	1.63677	1.00738	0.0455478	1.38526	0.917127	2.07147	1.17454	0.073268	0.262492	0.428745	0.706208	0.0554915	0.37163	1.15166	0.216364	0.361974	1.66513	0.445553	0.0303194	1.35071	0.917297	0.588702	1.17206	0.00785473	0.0183831	0.591989	1.4938	0.069077	0.0280916	1.01096	0.0514924	0.617094	1.66569	0.431587	0.0326238	1.35005	0.917298	0.48923	1.17176	0.0151557	0.0265187	1.07484	1.55716	0.0781784	0.0284087	1.05834	0.178279	0.582071	1.6657	0.431582	0.0325121	1.35004	0.917298	0.361717	1.17172	0.000894146	0.0241853	1.09353	1.66652	0.0504237	0.492146	0.940288	0.166056	-0.123026	0.919836	0.431529	0.166387	1.06357	0.726341	0.00628979	1.17172	0.0358859	0.155995	0.482496	1.66558	0.048994	0.684643	1.00773	0.153489	0.621735	0.917503	0.431545	0.0104582	0.607045	0.684454	0.0339391	1.05559	0.0354519	0.249347	0.43155	1.66565	0.0491602	0.766979	0.919536	0.324015	-0.0789879	0.917503	0.431545	0.0390712	0.151086	0.6626	0.033703	0.961794	0.0354614	0.341923	0.431541	1.66565	0.048961	0.792266	0.935797	0.321216	0.622356	0.917503	0.431545	0.0398898	0.118393	0.630033	0.0337214	1.12608	0.0354611	0.44731	0.431541	2.0398	0.0488992	0.800723	0.933353	0.164086	-0.0792048	0.917503	0.431545	0.830331	0.206958	0.575499	0.0337213	1.07347	0.0354611	0.556015	0.431541	0.906479	0.0445648	0.127653	1.52915	0.19048	0.622351	0.846858	0.431518	0.917343	0.0143225	7.49266e-05	0.0337213	1.03066	0.0442006	0.609315	0.27824	1.13303	0.0472456	0.0380504	1.95633	0.773667	0.791228	0.797803	0.431545	0.917535	0.054834	0.0300493	0.0513387	1.04751	0.0443331	0.582559	0.0511696	0.198231	0.0474591	0.0372175	0.761691	0.400564	0.757906	0.633932	0.431545	0.917535	0.0548481	0.0332837	0.051533	1.0547	0.0443419	0.52921	0.0544394	0.0415996	0.0474574	0.0370387	0.387343	0.979592	0.758041	0.111992	0.431545	0.917535	0.014647	0.0336049	0.0515279	0.411045	0.0443425	0.441202	0.0544394	0.054973	0.0474563	0.0370372	0.0918274	0.316843	0.150315	0.0547056	0.431545	0.917535	0.0149959	0.0336343	0.0515276	0.000373555	0.0443425	0.468923	0.0544394	0.630596	0.0474562	0.0370369	0.0548561	1.04033	0.0199565	0.129376	0.431543	0.917497	0.0146999	0.0336368	0.0515276	0.0360559	0.0443425	0.501665	0.0544394	0.644937	0.0593254	0.0521115	0.0470065	0.310576	0.0234073	0.05819	0.431542	0.917497	0.00145325	0.18065	0.0515276	0.0340822	0.0443425	0.506779	0.049397	0.640832	0.0594074	0.0525162	0.046906	0.341536	0.697942	0.051495	0.431542	0.917497	0.00173045	0.173441	0.0515276	0.0341237	0.0443425	0.507077	0.049718	0.641937	0.0594445	0.0525273	0.0469041	0.0269314	0.0223442	0.0518654	0.431542	0.91517	0.00171995	0.169305	0.0515276	0.0341235	0.0443425	-0.0895056	0.0497251	0.641627	0.0594458	0.0525275	0.046904	0.0634138	0.687121	0.0518634	0.431542	0.915142	0.0543559	0.169519	0.0515276	0.0543947	0.0443425	0.105669	0.0497252	0.641713	0.059446	0.0525275	0.046904	0.0653681	0.899947	0.0518636	0.431545	0.915142	0.0480436	0.170517	0.0515276	0.0551619	0.0443425	0.0464779	0.0497252	0.0633664	0.059446	0.0525275	0.046904	0.0663244	0.0304372	0.0541877	0.431545	0.915142	0.0488125	0.171406	0.0515276	0.0551804	0.0443425	0.0371888	0.0497252	0.122276	0.059446	0.0525275	0.0541204	0.0498928	0.13703	0.0541931	0.431545	0.915142	0.0486829	0.172049	0.0515276	0.055181	0.0443425	0.0367097	0.0497252	0.147385	0.059446	0.0525275	0.0541315	0.0489001	0.16027	0.0541931	0.431545	0.913802	0.0486997	0.172482	0.0515276	0.0551811	0.0443425	0.0366531	0.0497252	0.0124551	0.059446	0.0525275	0.0541315	0.0322777	0.145884	0.0541931	0.431545	0.918487	0.0486971	0.172763	0.0515276	0.0551811	0.0443425	0.0542988	0.0497252	0.0226416	0.059446	0.0525275	0.0541315	0.0397649	0.146328	0.0541931	0.431545	0.918495	0.0486975	0.172942	0.0515276	0.0551811	0.0443425	0.0543216	0.0497252	0.0217321	0.059446	0.0525275	0.0541315	0.0416443	0.149086	0.0541931	0.431545	0.918496	0.0486974	0.173056	0.0515276	0.0551811	0.0443425	0.0543216	0.0497252	0.0507799	0.059446	0.0525275	0.0541315	0.0420112	0.14916	0.0541931	0.431545	0.918496	0.0486974	0.173127	0.0515276	0.0551811	0.0443425	0.0543216	0.0497252	0.0519532	0.059446	0.0525275	0.0541315	0.0421069	0.148914	0.0541931	0.431545	0.917503	0.0486974	0.173172	0.0515276	0.0551811	0.0443425	0.0543216	0.0497252	0.0542834	0.059446	0.0525275	0.0541315	0.0421251	0.148975	0.0541931	0.431545	0.917521	0.0486974	0.1732	0.0515276	0.0551811	0.0443425	0.0543216	0.0497252	0.054284	0.059446	0.0525275	0.0541315	0.0421296	0.14902	0.0541931	0.431545	0.917521	0.0486974	0.173217	0.0515276	0.0551811	0	0	0	0	0	0	0	0	0	0	0	0	0	0	0	0	0.00861784	0.00861784	0.00861784	0.00861784	0.00861784	0.00861784	0.00861784	0.00861784	0.00861784	0.00861784	0.00861784	0.00861784	0.00861784	0.00861784	0.00861784	0.00861784	0.00861047	0.00861047	0.00861047	0.00861047	0.00861047	0.00861047	0.00861047	0.00861047	0.00861047	0.00861047	0.00861047	0.00861047	0.00861047	0.00861047	0.00861047	0.00861047	0.00861045	0.00861045	0.00861045	0.00861045	0.00861045	0.00861045	0.00861045	0.00861045	0.00861045	0.00861045	0.00861045	0.00861045	0.00861045	0.00861045	0.00861045	0.00861045	0.00861239	0.00861239	0.00861239	0.00861239	0.00861239	0.00861239	0.00861239	0.00861239	0.00861239	0.00861239	0.00861239	0.00861239	0.00861239	0.00861239	0.00861239	0.00861239	0.00861238	0.00861238	0.00861238	0.00861238	0.00861238	0.00861238	0.00861238	0.00861238	0.00861238	0.00861238	0.00861238	0.00861238	0.00861238	0.00861238	0.00861238	0.00861238	0.00861238	0.00861238	0.00861238	0.00861238	0.00861238	0.00861238	0.00861238	0.00861238	0.00861238	0.00861238	0.00861238	0.00861238	0.00861238	0.00861238	0.00861238	0.00861238	0.00861238	0.00861238	0.00861238	0.00861238	0.00861238	0.00861238	0.00861238	0.00861238	0.00861238	0.00861238	0.00861238	0.00861238	0.00861238	0.00861238	0.00861238	0.00861238	0.00861238	0.00861238	0.00861238	0.00861238	0.00861238	0.00861238	0.00861238	0.00861238	0.00861238	0.00861238	0.00861238	0.00861238	0.00861238	0.00861238	0.00861238	0.00861238	0.00861238	0.00861238	0.00861238	0.00861238	0.00861238	0.00861238	0.00861238	0.00861238	0.00861238	0.00861238	0.00861238	0.00861238	0.00861238	0.00861238	0.00861238	0.00861238	-0.296606	-0.296606	-0.0370052	-0.0370052	-0.232039	-0.232039	0.320982	0.320982	0.0300773	0.0300773	0.545781	0.545781	0.272711	0.272711	0.444016	0.444016	-0.0482534	-0.0482534	-0.452204	-0.452204	-0.238272	-0.238272	0.337576	0.337576	0.265742	0.265742	0.54999	0.54999	0.213352	0.213352	0.478059	0.478059	-0.110967	-0.110967	-0.284127	-0.284127	-0.238142	-0.238142	0.337512	0.337512	0.2738	0.2738	0.550061	0.550061	0.213336	0.213336	0.47806	0.47806	-0.148341	-0.148341	-0.37733	-0.37733	-0.238145	-0.238145	0.337512	0.337512	0.275884	0.275884	0.550062	0.550062	0.213336	0.213336	0.47806	0.47806	-0.159175	-0.159175	-0.272089	-0.272089	-0.238145	-0.238145	0.337512	0.337512	0.276694	0.276694	0.550062	0.550062	0.213336	0.213336	0.47806	0.47806	-0.160847	-0.160847	-0.361951	-0.361951	-0.238145	-0.238145	0.337512	0.337512	0.277028	0.277028	0.550062	0.550062	0.213336	0.213336	0.47806	0.47806	-0.16105	-0.16105	-0.260074	-0.260074	-0.238145	-0.238145	0.337512	0.337512	0.277169	0.277169	0.550062	0.550062	0.213336	0.213336	0.47806	0.47806	-0.161073	-0.161073	-0.327134	-0.327134	-0.238145	-0.238145	0.337512	0.337512	0.277229	0.277229	0.550062	0.550062	0.213336	0.213336	0.47806	0.47806	-0.161076	-0.161076	-0.173618	-0.173618	-0.252275	-0.252275	0.337512	0.337512	0.277255	0.277255	0.550062	0.550062	0.213336	0.213336	0.47806	0.47806	-0.19664	-0.19664	-0.148155	-0.148155	-0.444993	-0.444993	0.326389	0.326389	0.260066	0.260066	0.574666	0.574666	0.209501	0.209501	0.594841	0.594841	0.155139	-0.454856	-0.150923	-0.468942	-0.106844	0.348597	0.433296	0.243472	0.0752608	0.469211	0.488512	0.0208248	0.561989	0.213246	0.806443	0.60011	0.0570733	0.0889	-0.136649	-0.218458	0.00980756	0.0866269	0.394021	0.0700466	-0.335271	0.477789	0.342242	0.013621	0.551232	0.213286	0.383525	0.599232	0.000391772	-0.00653164	-0.098694	-0.0352836	0.024523	0.0070194	0.281908	-0.0897761	-0.239563	0.478	0.337331	0.0143687	0.550995	0.213286	0.329357	0.599126	0.00189825	0.00830409	0.0135982	0.0529911	0.028656	0.0063138	0.266181	-0.0166833	-0.252225	0.478004	0.337329	0.0142993	0.550991	0.213286	0.278283	0.599113	0.000486925	0.00792081	0.491205	0.470484	0.00464331	0.17401	0.221172	0.0306207	-0.501418	0.215119	0.337304	0.130054	0.485012	0.171871	0.00491305	0.599111	0.00501987	0.0396561	0.34916	0.477397	-0.0236336	0.240671	0.233014	-0.139256	-0.238132	0.21333	0.337316	0.00669011	0.364822	0.159618	0.00405063	0.512358	0.00460625	0.0640225	0.337286	0.477543	-0.0325431	0.267898	0.177939	-0.079732	-0.490129	0.21333	0.337316	0.00895019	0.113985	0.154427	0.00350193	0.435176	0.00460465	0.0889596	0.337297	0.477545	-0.0358571	0.274475	0.190646	0.142885	-0.237994	0.21333	0.337316	0.00875917	0.0455383	0.146859	0.0034985	0.525495	0.00460486	0.116691	0.337297	0.776908	-0.0371165	0.276482	0.184561	-0.0117652	-0.490171	0.21333	0.337316	0.193269	0.136379	0.134209	0.00349832	0.51465	0.00460487	0.142626	0.337297	0.505292	0.0125213	0.028255	0.493469	-0.0922295	-0.237995	0.201113	0.337295	0.213294	0.00679026	1.74242e-05	0.00349834	0.484806	0.00854314	0.14369	0.215102	0.491607	0.0132182	0.0090586	0.77825	0.179894	-0.285162	0.18506	0.337314	0.213341	0.00926233	0.0103072	0.00872416	0.491804	0.00854112	0.103804	0.0147783	0.104534	0.0132598	0.00815059	0.43805	-0.230655	-0.292945	0.146652	0.337314	0.213341	0.00924802	0.0113965	0.00858133	0.497904	0.00854108	0.0253398	0.00862079	4.66683e-05	0.0132683	0.00813013	0.273692	0.0708207	-0.293428	0.0228734	0.337314	0.213341	-0.000682251	0.0115034	0.00857875	0.32101	0.00854108	-0.162433	0.00857438	-0.0335991	0.0132683	0.00813179	0.0513735	-0.159873	-0.0853475	0.0086741	0.337314	0.213341	0.00211421	0.0115132	0.00857877	0.00026029	0.00854108	-0.285773	0.00857408	-0.236019	0.0132683	0.00813179	0.00923981	0.103159	0.00768474	-0.0672668	0.337309	0.213329	0.00220491	0.011514	0.00857877	0.00682089	0.00854108	-0.279736	0.00857408	-0.232303	0.00945532	0.0115384	0.00570036	-0.154119	0.0092127	0.00624571	0.337312	0.213329	0.00106877	0.0560045	0.00857877	0.00636148	0.00854108	-0.277731	0.008611	-0.233249	0.00947152	0.0117312	0.0056747	-0.02086	0.244273	0.00363317	0.337312	0.213329	0.00128355	0.0508579	0.00857877	0.00638774	0.00854108	-0.277596	0.00880077	-0.232991	0.0094832	0.0117348	0.00567524	-0.0397472	-0.0211988	0.00385517	0.337312	0.212794	0.00127553	0.0475437	0.00857877	0.00638725	0.00854108	-0.472739	0.00880599	-0.233064	0.00948387	0.011735	0.00567526	0.0182161	0.239945	0.00385386	0.337312	0.212788	0.0282684	0.0464627	0.00857877	0.00657459	0.00854108	0.0193179	0.00880611	-0.233043	0.00948392	0.011735	0.00567526	0.0219054	0.135043	0.003854	0.337316	0.212788	0.0238633	0.0461061	0.00857877	0.00670215	0.00854108	0.0146839	0.00880612	-0.458138	0.00948393	0.011735	0.00567526	0.0220557	0.000438625	0.00858075	0.337316	0.212788	0.0244642	0.0459845	0.00857877	0.00670907	0.00854108	0.0106572	0.00880612	-0.401846	0.00948393	0.011735	0.00851301	0.00434372	0.0213519	0.00859037	0.337316	0.212788	0.0243755	0.0459426	0.00857877	0.00670909	0.00854108	0.0103028	0.00880612	0.11172	0.00948393	0.011735	0.00851363	0.00384247	0.0244561	0.0085904	0.337316	0.212469	0.024388	0.0459286	0.00857877	0.0067091	0.00854108	0.0102555	0.00880612	0.00946339	0.00948393	0.011735	0.00851363	-0.0620261	0.0280362	0.0085904	0.337316	0.213681	0.0243861	0.0459242	0.00857877	0.0067091	0.00854108	0.00868802	0.00880612	0.0068074	0.00948393	0.011735	0.00851363	-0.0552729	0.0284504	0.0085904	0.337316	0.213683	0.0243864	0.0459232	0.00857877	0.0067091	0.00854108	0.00868571	0.00880612	0.00722596	0.00948393	0.011735	0.00851363	-0.0536748	0.0284704	0.0085904	0.337316	0.213683	0.0243864	0.0459232	0.00857877	0.0067091	0.00854108	0.00868571	0.00880612	0.00357586	0.00948393	0.011735	0.00851363	-0.0533403	0.0286112	0.0085904	0.337316	0.213683	0.0243864	0.0459234	0.00857877	0.0067091	0.00854108	0.00868571	0.00880612	0.00443007	0.00948393	0.011735	0.00851363	-0.0532526	0.0286646	0.0085904	0.337316	0.21333	0.0243864	0.0459237	0.00857877	0.0067091	0.00854108	0.00868571	0.00880612	0.00867256	0.00948393	0.011735	0.00851363	-0.0532357	0.0286657	0.0085904	0.337316	0.213336	0.0243864	0.0459239	0.00857877	0.0067091	0.00854108	0.00868571	0.00880612	0.00867711	0.00948393	0.011735	0.00851363	-0.0532316	0.0286672	0.0085904	0.337316	0.213336	0.0243864	0.045924	0.00857877	0.0067091	0	0	0	0	0	0	0	0	0	0	0	0	0	0	0	0	-0.00568123	-0.00568123	-0.00568123	-0.00568123	-0.00568123	-0.00568123	-0.00568123	-0.00568123	-0.00568123	-0.00568123	-0.00568123	-0.00568123	-0.00568123	-0.00568123	-0.00568123	-0.00568123	-0.00566492	-0.00566492	-0.00566492	-0.00566492	-0.00566492	-0.00566492	-0.00566492	-0.00566492	-0.00566492	-0.00566492	-0.00566492	-0.00566492	-0.00566492	-0.00566492	-0.00566492	-0.00566492	-0.0056649	-0.0056649	-0.0056649	-0.0056649	-0.0056649	-0.0056649	-0.0056649	-0.0056649	-0.0056649	-0.0056649	-0.0056649	-0.0056649	-0.0056649	-0.0056649	-0.0056649	-0.0056649	-0.00569897	-0.00569897	-0.00569897	-0.00569897	-0.00569897	-0.00569897	-0.00569897	-0.00569897	-0.00569897	-0.00569897	-0.00569897	-0.00569897	-0.00569897	-0.00569897	-0.00569897	-0.00569897	-0.00569898	-0.00569898	-0.00569898	-0.00569898	-0.00569898	-0.00569898	-0.00569898	-0.00569898	-0.00569898	-0.00569898	-0.00569898	-0.00569898	-0.00569898	-0.00569898	-0.00569898	-0.00569898	-0.00569898	-0.00569898	-0.00569898	-0.00569898	-0.00569898	-0.00569898	-0.00569898	-0.00569898	-0.00569898	-0.00569898	-0.00569898	-0.00569898	-0.00569898	-0.00569898	-0.00569898	-0.00569898	-0.00569898	-0.00569898	-0.00569898	-0.00569898	-0.00569898	-0.00569898	-0.00569898	-0.00569898	-0.00569898	-0.00569898	-0.00569898	-0.00569898	-0.00569898	-0.00569898	-0.00569898	-0.00569898	-0.00569898	-0.00569898	-0.00569898	-0.00569898	-0.00569898	-0.00569898	-0.00569898	-0.00569898	-0.00569898	-0.00569898	-0.00569898	-0.00569898	-0.00569898	-0.00569898	-0.00569898	-0.00569898	-0.00569898	-0.00569898	-0.00569898	-0.00569898	-0.00569898	-0.00569898	-0.00569898	-0.00569898	-0.00569898	-0.00569898	-0.00569898	-0.00569898	-0.00569898	-0.00569898	-0.00569898	-0.00569898	0.0490431	0.0490431	-0.192148	-0.192148	0.0613465	0.0613465	-0.91085	-0.91085	-0.255387	-0.255387	-0.234427	-0.234427	0.551189	0.551189	0.137856	0.137856	0.031127	0.031127	0.488328	0.488328	0.0420728	0.0420728	-0.931848	-0.931848	-0.552471	-0.552471	-0.245963	-0.245963	0.685883	0.685883	0.123964	0.123964	-0.153036	-0.153036	0.13789	0.13789	0.0424911	0.0424911	-0.932054	-0.932054	-0.532495	-0.532495	-0.246048	-0.246048	0.685862	0.685862	0.123961	0.123961	-0.273352	-0.273352	0.26748	0.26748	0.0424803	0.0424803	-0.932057	-0.932057	-0.525811	-0.525811	-0.24605	-0.24605	0.685862	0.685862	0.123961	0.123961	-0.308245	-0.308245	0.0913267	0.0913267	0.0424806	0.0424806	-0.932057	-0.932057	-0.523209	-0.523209	-0.24605	-0.24605	0.685862	0.685862	0.123961	0.123961	-0.313606	-0.313606	0.235578	0.235578	0.0424806	0.0424806	-0.932057	-0.932057	-0.522136	-0.522136	-0.24605	-0.24605	0.685862	0.685862	0.123961	0.123961	-0.314255	-0.314255	0.0518721	0.0518721	0.0424806	0.0424806	-0.932057	-0.932057	-0.521683	-0.521683	-0.24605	-0.24605	0.685862	0.685862	0.123961	0.123961	-0.31433	-0.31433	0.146046	0.146046	0.0424806	0.0424806	-0.932057	-0.932057	-0.521491	-0.521491	-0.24605	-0.24605	0.685862	0.685862	0.123961	0.123961	-0.314339	-0.314339	-0.184266	-0.184266	0.0739541	0.0739541	-0.932057	-0.932057	-0.521408	-0.521408	-0.24605	-0.24605	0.685862	0.685862	0.123961	0.123961	-0.244736	-0.244736	-0.346174	-0.346174	0.752222	0.752222	-0.900635	-0.900635	-0.552242	-0.552242	-0.310619	-0.310619	0.667552	0.667552	-1.34668	-1.34668	-0.710624	0.53956	-0.281583	0.530905	0.117075	0.307385	-0.519645	-0.64617	0.11598	0.127633	-0.7165	-0.0201791	-0.271068	0.685606	-0.79261	-1.49052	-0.158141	-0.18676	-0.235474	0.105981	-0.006515	0.275777	0.181724	-0.0415012	0.440041	0.124498	-0.942861	-0.0218811	-0.248023	0.685731	-1.03476	-1.48865	-0.00407315	0.0226637	-0.113429	0.694404	-0.063792	0.00991178	0.497789	0.0619785	0.0440679	0.124027	-0.932717	-0.0216453	-0.247513	0.685732	-0.791688	-1.48842	-0.00512271	-0.0126864	0.247524	0.633244	-0.0745642	-0.00306457	0.562055	0.112671	0.0737401	0.124019	-0.932713	-0.0214661	-0.247506	0.685732	-0.773391	-1.48839	-0.00176124	-0.0137148	-0.437712	0.129212	-0.00528943	-0.368738	0.66902	-0.278797	0.60074	0.680982	-0.932652	-0.359604	-0.469369	0.50723	-0.0135912	-1.48839	-0.000855806	-0.0354697	-0.894584	0.1245	0.00812152	-0.49589	0.55032	0.0667834	0.0431638	0.68593	-0.932686	-0.018008	-0.731076	0.505831	-0.00236415	-1.24787	-0.000536393	-0.0439697	-0.932521	0.124375	0.0158629	-0.534064	0.712661	-0.265886	0.620636	0.68593	-0.932686	-0.00792976	-0.30476	0.490853	-0.00168793	-1.02788	-0.000515313	-0.0519441	-0.932592	0.124373	0.0186174	-0.523771	0.681171	-0.547155	0.0437028	0.68593	-0.932686	-0.00670332	-0.00690886	0.46645	-0.00166728	-1.19465	-0.000515592	-0.0573656	-0.932592	-0.719179	0.0197	-0.51794	0.689282	-0.218721	0.620362	0.68593	-0.932686	0.619581	-0.313437	0.425316	-0.00166682	-1.23923	-0.000515616	-0.0600284	-0.932592	-1.28927	-0.021525	0.097426	-0.02705	-0.0498724	0.0436994	0.609896	-0.932626	0.685793	-0.0212871	5.56724e-05	-0.00166682	-1.16149	-0.00760557	-0.0551799	-0.591293	-0.362868	-0.0229325	-0.00818775	-0.871547	-0.160704	1.26027	0.594182	-0.932683	0.685908	-0.00618067	-0.0187078	-0.0049597	-1.16851	-0.00757798	-0.0303487	-0.0226186	-0.38442	-0.0230684	-0.0086219	-0.98335	0.206538	1.25978	0.470543	-0.932683	0.685908	-0.00595014	-0.0204751	-0.00474939	-1.18706	-0.00757582	0.0227059	-0.00553774	0.003966	-0.0230984	-0.00864577	-0.689921	-0.824622	1.26063	0.0674636	-0.932683	0.685908	-3.98653e-06	-0.0206357	-0.00475204	-0.886945	-0.00757569	0.148811	-0.00543031	0.0314166	-0.023099	-0.00865271	-0.135981	-0.341486	0.290112	-0.00461028	-0.932683	0.685908	-0.00443251	-0.0206496	-0.00475221	-0.000779237	-0.00757568	0.150204	-0.00542966	0.0499251	-0.0230989	-0.00865297	-0.00720637	-0.892509	-0.0139282	0.0353134	-0.932677	0.685923	-0.00472071	-0.0206507	-0.00475222	-0.00699984	-0.00757568	0.128047	-0.00542966	0.0586661	-0.0115746	-0.00735806	-0.00909688	-0.345605	-0.0179545	-0.0105929	-0.932678	0.685923	-0.00281043	-0.0435674	-0.00475222	-0.00681971	-0.00757568	0.12345	-0.00667827	0.0554245	-0.0120091	-0.00695376	-0.00928921	-0.504132	-0.504208	-0.000168042	-0.932678	0.685923	-0.0034036	-0.00142851	-0.00475222	-0.00685225	-0.00757568	0.123122	-0.00697982	0.0562891	-0.012018	-0.00693868	-0.00929937	-0.00917802	0.0549235	-0.000287225	-0.932678	0.684107	-0.0033817	0.0245138	-0.00475222	-0.00685163	-0.00757568	0.5752	-0.00698763	0.0560465	-0.01202	-0.0069385	-0.00929979	-0.0373586	-0.490188	-0.00028309	-0.932678	0.684084	-0.0540697	0.038633	-0.00475222	0.000239054	-0.00757568	0.0855391	-0.00698784	0.0561138	-0.0120201	-0.0069385	-0.00929982	-0.0516524	0.72319	-0.000283245	-0.932686	0.684084	-0.0401159	0.0466738	-0.00475222	0.000346566	-0.00757568	-0.0356803	-0.00698786	0.742829	-0.0120201	-0.0069385	-0.00929982	-0.0518199	-0.0026768	-0.00573218	-0.932686	0.684084	-0.0420681	0.0514203	-0.00475222	0.000339212	-0.00757568	-0.0312284	-0.00698786	0.398412	-0.0120201	-0.0069385	-0.00554822	-0.00496996	-0.0241035	-0.00574777	-0.932686	0.684084	-0.0417962	0.0542837	-0.00475222	0.000339605	-0.00757568	-0.0303643	-0.00698786	-0.315605	-0.0120201	-0.0069385	-0.00554223	-0.00480273	0.025784	-0.00574779	-0.932686	0.683166	-0.0418364	0.0560336	-0.00475222	0.000339584	-0.00757568	-0.0302077	-0.00698786	-0.0265977	-0.0120201	-0.0069385	-0.00554223	0.0618366	0.00985832	-0.00574779	-0.932686	0.685161	-0.0418307	0.0571116	-0.00475222	0.000339584	-0.00757568	-0.00575109	-0.00698786	-0.0225436	-0.0120201	-0.0069385	-0.00554223	0.0498707	0.00371296	-0.00574779	-0.932686	0.685156	-0.0418316	0.0577787	-0.00475222	0.000339584	-0.00757568	-0.0057261	-0.00698786	-0.0235777	-0.0120201	-0.0069385	-0.00554223	0.0475009	0.00624961	-0.00574779	-0.932685	0.685156	-0.0418315	0.0581928	-0.00475222	0.000339584	-0.00757568	-0.00572609	-0.00698786	0.000238359	-0.0120201	-0.0069385	-0.00554223	0.0469309	0.00679663	-0.00574779	-0.932685	0.685156	-0.0418315	0.0584503	-0.00475222	0.000339584	-0.00757568	-0.00572609	-0.00698786	-0.000936169	-0.0120201	-0.0069385	-0.00554223	0.0468029	0.00639178	-0.00574779	-0.932685	0.685932	-0.0418315	0.0586105	-0.00475222	0.000339584	-0.00757568	-0.00572609	-0.00698786	-0.00571836	-0.0120201	-0.0069385	-0.00554223	0.046775	0.00635041	-0.00574779	-0.932685	0.685919	-0.0418315	0.0587104	-0.00475222	0.000339584	-0.00757568	-0.00572609	-0.00698786	-0.00572825	-0.0120201	-0.0069385	-0.00554223	0.0467689	0.0064077	-0.00574779	-0.932685	0.685919	-0.0418315	0.0587726	-0.00475222	0.000339584	0	0	0	0	0	0	0	0	0	0	0	0	0	0	0	0	0.0299662	0.0299662	0.0299662	0.0299662	0.0299662	0.0299662	0.0299662	0.0299662	0.0299662	0.0299662	0.0299662	0.0299662	0.0299662	0.0299662	0.0299662	0.0299662	0.0299693	0.0299693	0.0299693	0.0299693	0.0299693	0.0299693	0.0299693	0.0299693	0.0299693	0.0299693	0.0299693	0.0299693	0.0299693	0.0299693	0.0299693	0.0299693	0.0299693	0.0299693	0.0299693	0.0299693	0.0299693	0.0299693	0.0299693	0.0299693	0.0299693	0.0299693	0.0299693	0.0299693	0.0299693	0.0299693	0.0299693	0.0299693	0.0299852	0.0299852	0.0299852	0.0299852	0.0299852	0.0299852	0.0299852	0.0299852	0.0299852	0.0299852	0.0299852	0.0299852	0.0299852	0.0299852	0.0299852	0.0299852	0.0299852	0.0299852	0.0299852	0.0299852	0.0299852	0.0299852	0.0299852	0.0299852	0.0299852	0.0299852	0.0299852	0.0299852	0.0299852	0.0299852	0.0299852	0.0299852	0.0299852	0.0299852	0.0299852	0.0299852	0.0299852	0.0299852	0.0299852	0.0299852	0.0299852	0.0299852	0.0299852	0.0299852	0.0299852	0.0299852	0.0299852	0.0299852	0.0299852	0.0299852	0.0299852	0.0299852	0.0299852	0.0299852	0.0299852	0.0299852	0.0299852	0.0299852	0.0299852	0.0299852	0.0299852	0.0299852	0.0299852	0.0299852	0.0299852	0.0299852	0.0299852	0.0299852	0.0299852	0.0299852	0.0299852	0.0299852	0.0299852	0.0299852	0.0299852	0.0299852	0.0299852	0.0299852	0.0299852	0.0299852	0.0299852	0.0299852	0.0299852	0.0299852	0.0299852	0.0299852	0.0299852	0.0299852	0.0299852	0.0299852	0.0299852	0.0299852	0.0299852	0.0299852	0.0299852	0.0299852	0.0051322	0.0051322	0.453195	0.453195	0.540641	0.540641	-0.20878	-0.20878	0.444309	0.444309	0.573633	0.573633	0.859723	0.859723	1.09669	1.09669	0.339694	0.339694	0.184891	0.184891	0.518397	0.518397	-0.212768	-0.212768	0.394797	0.394797	0.571456	0.571456	0.785037	0.785037	1.17053	1.17053	0.120225	0.120225	0.450296	0.450296	0.518876	0.518876	-0.213003	-0.213003	0.419192	0.419192	0.571437	0.571437	0.784998	0.784998	1.17053	1.17053	-0.0174151	-0.0174151	0.0934613	0.0934613	0.518863	0.518863	-0.213006	-0.213006	0.426847	0.426847	0.571436	0.571436	0.784998	0.784998	1.17053	1.17053	-0.0573302	-0.0573302	0.393933	0.393933	0.518864	0.518864	-0.213006	-0.213006	0.429826	0.429826	0.571436	0.571436	0.784998	0.784998	1.17053	1.17053	-0.0634704	-0.0634704	0.118302	0.118302	0.518864	0.518864	-0.213006	-0.213006	0.431054	0.431054	0.571436	0.571436	0.784998	0.784998	1.17053	1.17053	-0.0642138	-0.0642138	0.370064	0.370064	0.518864	0.518864	-0.213006	-0.213006	0.431572	0.431572	0.571436	0.571436	0.784998	0.784998	1.17053	1.17053	-0.0643004	-0.0643004	0.118169	0.118169	0.518864	0.518864	-0.213006	-0.213006	0.431793	0.431793	0.571436	0.571436	0.784998	0.784998	1.17053	1.17053	-0.0643104	-0.0643104	0.324699	0.324699	0.498897	0.498897	-0.213006	-0.213006	0.431887	0.431887	0.571436	0.571436	0.784998	0.784998	1.17053	1.17053	-0.0625316	-0.0625316	-0.0445784	-0.0445784	0.318915	0.318915	-0.205266	-0.205266	0.376599	0.376599	0.621948	0.621948	0.76981	0.76981	0.279674	0.279674	-0.165145	0.11776	-0.0268946	0.128573	0.0375381	0.71664	0.229864	-0.13082	0.436836	1.15135	0.230308	0.0137881	0.591679	0.784677	0.942612	0.168989	-0.0362266	0.138076	0.0258202	0.591375	0.025777	0.317301	0.669429	0.091445	0.428994	1.17004	-0.206432	0.00679641	0.572132	0.784822	-0.127546	0.167717	0.00158754	0.0186726	0.165492	1.2651	0.0115682	0.0214078	0.748497	0.0324754	0.516197	1.1703	-0.213705	0.00815954	0.571796	0.784823	-0.119043	0.167563	0.00542084	0.0104161	0.578608	1.28178	0.0126221	0.0171295	0.843229	0.139471	0.498926	1.17031	-0.213707	0.00818298	0.571792	0.784823	-0.175896	0.167544	-0.00040689	0.00817385	0.352691	1.17161	0.026213	0.253663	0.7968	-0.0654332	0.135181	0.783926	-0.213718	-0.0824034	0.324946	0.613114	-0.00311447	0.167542	0.020506	0.098679	-0.170127	1.17049	0.0282787	0.356734	0.765105	0.0749627	0.519179	0.785008	-0.213726	-0.00310948	-0.0308555	0.584279	0.0184331	0.215704	0.0203798	0.162585	-0.213647	1.17049	0.029645	0.404558	0.791394	0.00407225	0.169908	0.785008	-0.213726	0.0187693	-0.0647129	0.56589	0.0185833	0.271512	0.0203909	0.225218	-0.213685	1.17049	0.0301162	0.424239	0.786556	-0.0881632	0.519727	0.785008	-0.213726	0.0197328	0.0569854	0.538013	0.0186009	0.283128	0.0203906	0.297194	-0.213685	0.969038	0.0303522	0.431363	0.787999	-0.0443624	0.169697	0.785008	-0.213726	0.70991	-0.0400892	0.491272	0.018601	0.234871	0.0203905	0.37249	-0.213685	0.0309137	0.0158782	0.109889	0.947084	0.0456062	0.519723	0.714146	-0.213712	0.784868	-0.00291439	6.40186e-05	0.018601	0.247387	0.0228835	0.413036	-0.133009	0.407968	0.0174293	0.0183455	0.847575	0.295126	0.911451	0.682119	-0.213725	0.785025	0.0302467	0.0163535	0.0271691	0.254064	0.0229843	0.406342	0.0193231	-0.0879526	0.0174852	0.0173341	0.00116261	0.229766	0.888277	0.541612	-0.213725	0.785025	0.0303532	0.0181706	0.0275024	0.249295	0.0229908	0.393482	0.030179	0.0228195	0.0174711	0.0172125	-0.122761	0.273579	0.888654	0.0909649	-0.213725	0.785025	0.00711556	0.0183544	0.0275011	-0.202883	0.0229912	0.392034	0.0302284	0.0518953	0.0174702	0.0172087	-0.0145732	-0.0751961	0.1901	0.0308064	-0.213725	0.785025	0.00572088	0.0183714	0.0275009	-0.000178348	0.0229912	0.437486	0.0302286	0.526778	0.0174702	0.0172084	0.0295766	0.294435	0.00550125	0.11711	-0.213724	0.785003	0.00546608	0.0183729	0.0275009	0.0176361	0.0229912	0.455381	0.0302286	0.537983	0.0294068	0.0299756	0.0225139	-0.0818773	0.00511006	0.0312106	-0.213724	0.785003	-0.000558169	0.114059	0.0275009	0.0164859	0.0229912	0.457445	0.0250477	0.534444	0.0292231	0.0304791	0.0223294	-0.118856	0.364141	0.0314174	-0.213724	0.785003	-0.00069078	0.118619	0.0275009	0.0164994	0.0229912	0.45752	0.0251278	0.53539	0.0292405	0.0304919	0.0223226	-0.00307141	0.0323951	0.0315994	-0.213724	0.782994	-0.000686045	0.121679	0.0275009	0.0164995	0.0229912	0.141407	0.0251291	0.535124	0.0292403	0.0304921	0.0223223	0.0193847	0.359921	0.0316005	-0.213724	0.782971	0.00554308	0.125034	0.0275009	0.0343816	0.0229912	0.0925329	0.025129	0.535198	0.0292403	0.0304921	0.0223223	0.0152658	0.795377	0.0316005	-0.213726	0.78297	0.00755224	0.127545	0.0275009	0.0350476	0.0229912	0.0119565	0.0251291	0.294919	0.0292403	0.0304921	0.0223223	0.0158814	0.0219938	0.0299296	-0.213726	0.78297	0.00716774	0.129233	0.0275009	0.0350554	0.0229912	0.00738456	0.0251291	0.252926	0.0292403	0.0304921	0.0299852	0.0262136	0.0903654	0.0299258	-0.213726	0.78297	0.00720631	0.130325	0.0275009	0.0350562	0.0229912	0.00741524	0.0251291	-0.072342	0.0292403	0.0304921	0.0299953	0.0256761	0.118429	0.0299258	-0.213726	0.781843	0.00719912	0.131019	0.0275009	0.0350561	0.0229912	0.00744753	0.0251291	-0.00606933	0.0292403	0.0304921	0.0299953	0.0345409	0.103187	0.0299258	-0.213726	0.785509	0.00720003	0.131456	0.0275009	0.0350561	0.0229912	0.0299993	0.0251291	-8.23707e-05	0.0292403	0.0304921	0.0299953	0.0332551	0.102087	0.0299258	-0.213726	0.785513	0.00719989	0.131731	0.0275009	0.0350561	0.0229912	0.0300257	0.0251291	-0.000930077	0.0292403	0.0304921	0.0299953	0.0332017	0.104754	0.0299258	-0.213726	0.785513	0.00719991	0.131903	0.0275009	0.0350561	0.0229912	0.0300257	0.0251291	0.0311572	0.0292403	0.0304921	0.0299953	0.0331321	0.104896	0.0299258	-0.213726	0.785513	0.00719991	0.13201	0.0275009	0.0350561	0.0229912	0.0300257	0.0251291	0.0313961	0.0292403	0.0304921	0.0299953	0.0331272	0.104606	0.0299258	-0.213726	0.785009	0.00719991	0.132077	0.0275009	0.0350561	0.0229912	0.0300257	0.0251291	0.0299835	0.0292403	0.0304921	0.0299953	0.033124	0.104644	0.0299258	-0.213726	0.785018	0.00719991	0.132119	0.0275009	0.0350561	0.0229912	0.0300257	0.0251291	0.0299789	0.0292403	0.0304921	0.0299953	0.0331237	0.104691	0.0299258	-0.213726	0.785018	0.00719991	0.132145	0.0275009	0.0350561	0	0	0	0	0	0	0	0	0	0	0	0	0	0	0	0	0.0294438	0.0294438	0.0294438	0.0294438	0.0294438	0.0294438	0.0294438	0.0294438	0.0294438	0.0294438	0.0294438	0.0294438	0.0294438	0.0294438	0.0294438	0.0294438	0.0294405	0.0294405	0.0294405	0.0294405	0.0294405	0.0294405	0.0294405	0.0294405	0.0294405	0.0294405	0.0294405	0.0294405	0.0294405	0.0294405	0.0294405	0.0294405	0.0294404	0.0294404	0.0294404	0.0294404	0.0294404	0.0294404	0.0294404	0.0294404	0.0294404	0.0294404	0.0294404	0.0294404	0.0294404	0.0294404	0.0294404	0.0294404	0.0294986	0.0294986	0.0294986	0.0294986	0.0294986	0.0294986	0.0294986	0.0294986	0.0294986	0.0294986	0.0294986	0.0294986	0.0294986	0.0294986	0.0294986	0.0294986	0.0294986	0.0294986	0.0294986	0.0294986	0.0294986	0.0294986	0.0294986	0.0294986	0.0294986	0.0294986	0.0294986	0.0294986	0.0294986	0.0294986	0.0294986	0.0294986	0.0294986	0.0294986	0.0294986	0.0294986	0.0294986	0.0294986	0.0294986	0.0294986	0.0294986	0.0294986	0.0294986	0.0294986	0.0294986	0.0294986	0.0294986	0.0294986	0.0294986	0.0294986	0.0294986	0.0294986	0.0294986	0.0294986	0.0294986	0.0294986	0.0294986	0.0294986	0.0294986	0.0294986	0.0294986	0.0294986	0.0294986	0.0294986	0.0294986	0.0294986	0.0294986	0.0294986	0.0294986	0.0294986	0.0294986	0.0294986	0.0294986	0.0294986	0.0294986	0.0294986	0.0294986	0.0294986	0.0294986	0.0294986	0.0294986	0.0294986	0.0294986	0.0294986	0.0294986	0.0294986	0.0294986	0.0294986	0.0294986	0.0294986	0.0294986	0.0294986	0.0294986	0.0294986	0.0294986	0.0294986	0.521536	0.521536	0.620455	0.620455	0.67231	0.67231	0.713292	0.713292	0.594794	0.594794	0.378909	0.378909	-0.192085	-0.192085	0.213974	0.213974	0.653032	0.653032	0.220086	0.220086	0.681568	0.681568	0.712443	0.712443	0.568196	0.568196	0.388589	0.388589	-0.324336	-0.324336	0.247199	0.247199	0.739731	0.739731	0.583422	0.583422	0.68137	0.68137	0.71254	0.71254	0.557743	0.557743	0.388574	0.388574	-0.324291	-0.324291	0.247202	0.247202	0.796619	0.796619	0.377591	0.377591	0.681375	0.681375	0.712541	0.712541	0.554581	0.554581	0.388574	0.388574	-0.324291	-0.324291	0.247202	0.247202	0.813113	0.813113	0.605045	0.605045	0.681375	0.681375	0.712541	0.712541	0.55335	0.55335	0.388574	0.388574	-0.324291	-0.324291	0.247202	0.247202	0.81565	0.81565	0.410855	0.410855	0.681375	0.681375	0.712541	0.712541	0.552842	0.552842	0.388574	0.388574	-0.324291	-0.324291	0.247202	0.247202	0.815957	0.815957	0.631992	0.631992	0.681375	0.681375	0.712541	0.712541	0.552628	0.552628	0.388574	0.388574	-0.324291	-0.324291	0.247202	0.247202	0.815993	0.815993	0.484915	0.484915	0.681375	0.681375	0.712541	0.712541	0.552537	0.552537	0.388574	0.388574	-0.324291	-0.324291	0.247202	0.247202	0.815997	0.815997	0.814783	0.814783	0.649846	0.649846	0.712541	0.712541	0.552498	0.552498	0.388574	0.388574	-0.324291	-0.324291	0.247202	0.247202	0.758283	0.758283	0.838783	0.838783	0.0389334	0.0389334	0.688771	0.688771	0.562257	0.562257	0.454876	0.454876	-0.312915	-0.312915	1.22965	1.22965	0.747185	0.1079	0.80049	0.16974	0.0618483	-0.029573	0.530894	0.504448	0.148258	0.238513	0.669054	0.0212873	0.415327	-0.324219	0.942716	1.28023	0.121132	0.197176	0.778722	0.651289	0.0313864	-0.129849	0.0642947	0.0911676	0.316505	0.246622	0.723281	0.0220565	0.38974	-0.324278	0.832366	1.27832	0.00925922	0.00152061	0.721006	0.373119	0.0723957	-0.00100422	-0.178254	0.121073	0.679292	0.247083	0.71287	0.0223334	0.38923	-0.324278	0.629353	1.2781	0.0130171	0.0177653	0.550286	0.340505	0.0826072	0.0121844	-0.20114	0.0454641	0.650028	0.24709	0.712866	0.0221839	0.389223	-0.324278	0.596295	1.27807	0.00164684	0.0179127	0.47877	0.25456	0.0331823	0.375264	-0.306835	0.353791	0.113354	-0.320583	0.712812	0.274843	0.496237	-0.230165	0.0103923	1.27806	0.0180031	0.071678	0.694818	0.247435	0.062922	0.509355	-0.155801	0.269014	0.680913	-0.324384	0.712838	0.0150582	0.602257	-0.237613	0.0196849	1.09239	0.0180224	0.101726	0.712726	0.247383	0.0698662	0.554559	-0.292848	0.627492	0.107499	-0.324384	0.712838	0.0213268	0.234554	-0.2309	0.0196975	0.925862	0.0180127	0.130348	0.712774	0.247383	0.0723143	0.552036	-0.270207	0.548283	0.680637	-0.324384	0.712838	0.0210203	0.0239286	-0.219344	0.0196964	1.06878	0.0180125	0.160814	0.712774	0.888975	0.0732052	0.549413	-0.270271	0.359954	0.107659	-0.324384	0.712838	-0.292744	0.249649	-0.199792	0.0196962	1.09077	0.0180125	0.193518	0.712774	1.07554	0.0328764	-0.0448225	0.309456	0.336039	0.680639	-0.283301	0.712793	-0.324315	0.0209882	-2.61929e-05	0.0196962	1.02981	0.024715	0.220657	0.453341	0.433714	0.0347604	0.0205845	0.978544	0.455061	-0.194387	-0.279468	0.712839	-0.324361	0.0293423	0.0200888	0.0272701	1.0377	0.0247775	0.238935	0.0350595	0.364582	0.0349794	0.0219352	0.818042	0.463721	-0.203621	-0.220075	0.712839	-0.324361	0.0291533	0.0220674	0.0273586	1.0517	0.0247814	0.27086	0.0294659	0.0261252	0.0349942	0.0218688	0.539925	1.33089	-0.203591	-0.0202563	0.712839	-0.324361	0.011723	0.0222528	0.0273603	0.677993	0.0247817	0.372433	0.0294312	0.0551686	0.0349941	0.0218719	0.12064	0.833563	-0.0366508	0.0286496	0.712839	-0.324361	0.0118815	0.0222692	0.0273602	0.000639958	0.0247817	0.561845	0.0294309	0.677587	0.034994	0.0218719	0.0304794	1.38273	0.015614	0.143988	0.712839	-0.32438	0.0117995	0.0222705	0.0273602	0.0214485	0.0247817	0.592823	0.0294309	0.673935	0.0378049	0.024386	0.0329252	0.825148	0.0198502	0.0399784	0.712834	-0.32438	0.00217626	0.0699387	0.0273602	0.0206404	0.0247817	0.597268	0.0278592	0.675519	0.0382724	0.0239475	0.0330976	0.792984	0.519634	0.029477	0.712834	-0.32438	0.00263036	0.036524	0.0273602	0.0206593	0.0247817	0.597565	0.0280745	0.675097	0.0382892	0.0239355	0.0331058	0.0932908	-0.00359071	0.029506	0.712834	-0.3235	0.00261355	0.0163444	0.0273602	0.0206594	0.0247817	0.118977	0.0280788	0.675215	0.0382911	0.0239352	0.0331061	0.0527614	0.507005	0.0295024	0.712834	-0.323489	0.0480975	0.00586349	0.0273602	0.0261961	0.0247817	-0.0354574	0.0280789	0.675182	0.0382912	0.0239352	0.0331061	0.0618658	-0.257071	0.0295025	0.712838	-0.323489	0.0371367	6.96741e-05	0.0273602	0.0263536	0.0247817	0.0440309	0.0280789	0.0453252	0.0382912	0.0239352	0.0331061	0.0624011	0.0204339	0.0295471	0.712838	-0.323489	0.038631	-0.0032903	0.0273602	0.0263628	0.0247817	0.0398827	0.0280789	0.299249	0.0382912	0.0239352	0.0294192	0.0328832	0.0760881	0.0295515	0.712838	-0.323489	0.0384158	-0.0052959	0.0273602	0.0263628	0.0247817	0.039284	0.0280789	0.246128	0.0382912	0.0239352	0.0294198	0.0328039	0.0427856	0.0295515	0.712838	-0.323078	0.0384469	-0.00651367	0.0273602	0.0263628	0.0247817	0.039167	0.0280789	0.0206906	0.0382912	0.0239352	0.0294198	0.0606019	0.0427775	0.0295515	0.712838	-0.32361	0.0384425	-0.00726093	0.0273602	0.0263628	0.0247817	0.0294754	0.0280789	0.0285382	0.0382912	0.0239352	0.0294198	0.0673202	0.0477721	0.0295515	0.712838	-0.323604	0.0384431	-0.0077222	0.0273602	0.0263628	0.0247817	0.0294696	0.0280789	0.0282198	0.0382912	0.0239352	0.0294198	0.068547	0.0472263	0.0295515	0.712838	-0.323604	0.038443	-0.00800813	0.0273602	0.0263628	0.0247817	0.0294696	0.0280789	0.0286904	0.0382912	0.0239352	0.0294198	0.0688613	0.0466035	0.0295515	0.712838	-0.323604	0.038443	-0.00818575	0.0273602	0.0263628	0.0247817	0.0294696	0.0280789	0.0293165	0.0382912	0.0239352	0.0294198	0.0689209	0.046729	0.0295515	0.712838	-0.324386	0.038443	-0.00829622	0.0273602	0.0263628	0.0247817	0.0294696	0.0280789	0.0294659	0.0382912	0.0239352	0.0294198	0.0689356	0.0468005	0.0295515	0.712838	-0.324372	0.038443	-0.00836501	0.0273602	0.0263628	0.0247817	0.0294696	0.0280789	0.0294693	0.0382912	0.0239352	0.0294198	0.0689385	0.0467763	0.0295515	0.712838	-0.324372	0.038443	-0.00840789	0.0273602	0.0263628	0	0	0	0	0	0	0	0	0	0	0	0	0	0	0	0	0.0392614	0.0392614	0.0392614	0.0392614	0.0392614	0.0392614	0.0392614	0.0392614	0.0392614	0.0392614	0.0392614	0.0392614	0.0392614	0.0392614	0.0392614	0.0392614	0.0392678	0.0392678	0.0392678	0.0392678	0.0392678	0.0392678	0.0392678	0.0392678	0.0392678	0.0392678	0.0392678	0.0392678	0.0392678	0.0392678	0.0392678	0.0392678	0.0392678	0.0392678	0.0392678	0.0392678	0.0392678	0.0392678	0.0392678	0.0392678	0.0392678	0.0392678	0.0392678	0.0392678	0.0392678	0.0392678	0.0392678	0.0392678	0.0392892	0.0392892	0.0392892	0.0392892	0.0392892	0.0392892	0.0392892	0.0392892	0.0392892	0.0392892	0.0392892	0.0392892	0.0392892	0.0392892	0.0392892	0.0392892	0.0392891	0.0392891	0.0392891	0.0392891	0.0392891	0.0392891	0.0392891	0.0392891	0.0392891	0.0392891	0.0392891	0.0392891	0.0392891	0.0392891	0.0392891	0.0392891	0.0392891	0.0392891	0.0392891	0.0392891	0.0392891	0.0392891	0.0392891	0.0392891	0.0392891	0.0392891	0.0392891	0.0392891	0.0392891	0.0392891	0.0392891	0.0392891	0.0392891	0.0392891	0.0392891	0.0392891	0.0392891	0.0392891	0.0392891	0.0392891	0.0392891	0.0392891	0.0392891	0.0392891	0.0392891	0.0392891	0.0392891	0.0392891	0.0392891	0.0392891	0.0392891	0.0392891	0.0392891	0.0392891	0.0392891	0.0392891	0.0392891	0.0392891	0.0392891	0.0392891	0.0392891	0.0392891	0.0392891	0.0392891	0.0392891	0.0392891	0.0392891	0.0392891	0.0392891	0.0392891	0.0392891	0.0392891	0.0392891	0.0392891	0.0392891	0.0392891	0.0392891	0.0392891	0.0392891	0.0392891	0.219592	0.219592	0.114	0.114	0.106326	0.106326	0.513568	0.513568	0.135402	0.135402	1.33713	1.33713	0.86518	0.86518	0.934962	0.934962	0.878425	0.878425	-0.0416197	-0.0416197	0.082808	0.082808	0.51891	0.51891	0.173768	0.173768	1.34491	1.34491	0.82714	0.82714	0.991703	0.991703	0.648015	0.648015	0.0538567	0.0538567	0.083313	0.083313	0.518662	0.518662	0.200074	0.200074	1.34492	1.34492	0.827178	0.827178	0.991704	0.991704	0.502994	0.502994	0.0922944	0.0922944	0.0832999	0.0832999	0.518659	0.518659	0.208143	0.208143	1.34492	1.34492	0.827178	0.827178	0.991704	0.991704	0.460942	0.460942	0.0922096	0.0922096	0.0833002	0.0833002	0.518659	0.518659	0.211284	0.211284	1.34492	1.34492	0.827178	0.827178	0.991704	0.991704	0.454471	0.454471	0.100784	0.100784	0.0833002	0.0833002	0.518659	0.518659	0.212578	0.212578	1.34492	1.34492	0.827178	0.827178	0.991704	0.991704	0.453688	0.453688	0.118619	0.118619	0.0833002	0.0833002	0.518659	0.518659	0.213124	0.213124	1.34492	1.34492	0.827178	0.827178	0.991704	0.991704	0.453597	0.453597	0.144654	0.144654	0.0833002	0.0833002	0.518659	0.518659	0.213356	0.213356	1.34492	1.34492	0.827178	0.827178	0.991704	0.991704	0.453586	0.453586	0.24704	0.24704	0.0754223	0.0754223	0.518659	0.518659	0.213456	0.213456	1.34492	1.34492	0.827178	0.827178	0.991704	0.991704	0.387738	0.387738	0.437886	0.437886	0.114655	0.114655	0.501873	0.501873	0.16557	0.16557	1.33712	1.33712	0.809891	0.809891	0.789542	0.789542	0.484562	-0.0702365	0.493023	-0.0227459	0.0236997	1.01973	0.970381	0.392947	0.318048	0.976984	0.939399	0.046623	1.35157	0.826765	1.50231	0.681292	0.0879559	0.0605097	0.548545	0.159745	0.0507515	0.334538	1.10856	0.209901	0.1261	0.991566	0.521132	0.0280093	1.34538	0.826917	0.554169	0.680749	0.00847171	0.0161852	0.695709	0.8697	0.0573437	0.0204235	0.929926	0.0714128	0.0815572	0.991715	0.517909	0.030039	1.34524	0.826918	0.559444	0.680683	0.0140198	0.0199599	1.131	0.921642	0.0638391	0.0177318	0.873102	0.155982	0.0753877	0.991717	0.517908	0.0299197	1.34523	0.826918	0.434002	0.680674	0.00111073	0.0191499	1.11467	0.9938	0.0394675	0.108608	0.832152	0.216898	-0.0807331	0.829845	0.517881	0.199682	1.08348	0.638998	0.00754898	0.680673	0.0272048	0.0698462	0.563826	0.991397	0.0384302	0.158908	0.926206	0.176198	0.0837407	0.827124	0.5179	0.0120764	0.66884	0.614362	0.0261891	0.552936	0.0268232	0.113427	0.517888	0.991455	0.0412093	0.187684	0.834846	0.368257	-0.0469794	0.827124	0.5179	0.0315391	0.179084	0.59528	0.0259079	0.43547	0.0268378	0.158938	0.517887	0.991456	0.0416731	0.206558	0.850741	0.345478	0.0843345	0.827124	0.5179	0.032201	0.116523	0.565895	0.0259254	0.600276	0.0268379	0.212677	0.517887	1.44399	0.041785	0.213958	0.849083	0.214699	-0.0472255	0.827124	0.5179	0.748583	0.234047	0.516567	0.0259254	0.555289	0.0268379	0.267991	0.517887	0.622332	0.0366488	0.115197	1.07028	0.213525	0.0843303	0.764962	0.517867	0.826971	0.0162821	6.74066e-05	0.0259254	0.509711	0.0329465	0.290272	0.3325	1.1446	0.0373926	0.0301891	1.39742	0.793209	0.734114	0.717952	0.5179	0.827131	0.03959	0.00835958	0.040471	0.523694	0.0330161	0.265952	0.041789	0.246327	0.0375767	0.0301249	0.680146	0.446416	0.716121	0.569715	0.5179	0.827131	0.0396031	0.00936931	0.0402909	0.532176	0.0330216	0.220104	0.0394214	0.0371818	0.0375773	0.0300063	0.447863	0.580665	0.716274	0.0951014	0.5179	0.827131	0.0136102	0.00947643	0.0402802	0.493094	0.033022	0.124279	0.0394053	0.0181494	0.0375766	0.0300052	0.0975137	0.438169	0.143938	0.0394794	0.5179	0.827131	0.0137524	0.00948657	0.0402801	0.000453525	0.033022	0.0507712	0.0394052	0.0918359	0.0375765	0.030005	0.0401238	0.598063	0.0162937	0.0187781	0.517898	0.827116	0.0134609	0.00948746	0.0402801	0.0283699	0.033022	0.0567347	0.0394052	0.105295	0.0453321	0.0340514	0.0373324	0.437742	0.0205781	0.0391865	0.517896	0.827116	0.00169081	0.0813057	0.0402801	0.0270114	0.033022	0.0584419	0.0395702	0.101488	0.045487	0.0341867	0.0373469	0.459145	0.161964	0.0347671	0.517896	0.827116	0.00201837	0.0966768	0.0402801	0.0270394	0.033022	0.0585853	0.0397905	0.10252	0.0455175	0.0341963	0.0373484	0.0431293	0.0217084	0.0350461	0.517896	0.824984	0.00200607	0.106153	0.0402801	0.0270395	0.033022	-0.0449811	0.0397956	0.102231	0.0455187	0.0341963	0.0373485	0.0528232	0.162228	0.0350435	0.517896	0.824958	0.051423	0.112694	0.0402801	0.0351016	0.033022	0.0956886	0.0397957	0.102311	0.0455189	0.0341963	0.0373485	0.0528422	0.786342	0.0350436	0.5179	0.824958	0.0467848	0.116913	0.0402801	0.0353015	0.033022	0.0359166	0.0397957	0.0893918	0.0455189	0.0341963	0.0373485	0.0532734	0.00992915	0.0392688	0.5179	0.824958	0.04743	0.119573	0.0402801	0.0353158	0.033022	0.0307394	0.0397957	-0.0223039	0.0455189	0.0341963	0.0391725	0.0386318	0.0568404	0.0392754	0.5179	0.824958	0.0473269	0.121237	0.0402801	0.0353158	0.033022	0.0304643	0.0397957	0.177477	0.0455189	0.0341963	0.0391785	0.0378678	0.0908839	0.0392754	0.5179	0.823788	0.0473405	0.122277	0.0402801	0.0353158	0.033022	0.0304196	0.0397957	0.0149766	0.0455189	0.0341963	0.0391785	0.0341983	0.0810467	0.0392754	0.5179	0.827326	0.0473384	0.122925	0.0402801	0.0353158	0.033022	0.039345	0.0397957	0.0255873	0.0455189	0.0341963	0.0391785	0.0421105	0.078469	0.0392754	0.5179	0.827328	0.0473387	0.123329	0.0402801	0.0353158	0.033022	0.0393561	0.0397957	0.0247242	0.0455189	0.0341963	0.0391785	0.044093	0.0805869	0.0392754	0.5179	0.827328	0.0473386	0.123582	0.0402801	0.0353158	0.033022	0.0393561	0.0397957	0.0342852	0.0455189	0.0341963	0.0391785	0.0445126	0.0809881	0.0392754	0.5179	0.827328	0.0473386	0.123739	0.0402801	0.0353158	0.033022	0.0393561	0.0397957	0.0351781	0.0455189	0.0341963	0.0391785	0.0446128	0.0807524	0.0392754	0.5179	0.827124	0.0473386	0.123837	0.0402801	0.0353158	0.033022	0.0393561	0.0397957	0.0393776	0.0455189	0.0341963	0.0391785	0.0446333	0.0807518	0.0392754	0.5179	0.827128	0.0473386	0.123898	0.0402801	0.0353158	0.033022	0.0393561	0.0397957	0.0393804	0.0455189	0.0341963	0.0391785	0.0446381	0.0807952	0.0392754	0.5179	0.827128	0.0473386	0.123937	0.0402801	0.0353158	0	0	0	0	0	0	0	0	0	0	0	0	0	0	0	0	-0.0129034	-0.0129034	-0.0129034	-0.0129034	-0.0129034	-0.0129034	-0.0129034	-0.0129034	-0.0129034	-0.0129034	-0.0129034	-0.0129034	-0.0129034	-0.0129034	-0.0129034	-0.0129034	-0.0129125	-0.0129125	-0.0129125	-0.0129125	-0.0129125	-0.0129125	-0.0129125	-0.0129125	-0.0129125	-0.0129125	-0.0129125	-0.0129125	-0.0129125	-0.0129125	-0.0129125	-0.0129125	-0.0129125	-0.0129125	-0.0129125	-0.0129125	-0.0129125	-0.0129125	-0.0129125	-0.0129125	-0.0129125	-0.0129125	-0.0129125	-0.0129125	-0.0129125	-0.0129125	-0.0129125	-0.0129125	-0.0128929	-0.0128929	-0.0128929	-0.0128929	-0.0128929	-0.0128929	-0.0128929	-0.0128929	-0.0128929	-0.0128929	-0.0128929	-0.0128929	-0.0128929	-0.0128929	-0.0128929	-0.0128929	-0.0128929	-0.0128929	-0.0128929	-0.0128929	-0.0128929	-0.0128929	-0.0128929	-0.0128929	-0.0128929	-0.0128929	-0.0128929	-0.0128929	-0.0128929	-0.0128929	-0.0128929	-0.0128929	-0.0128929	-0.0128929	-0.0128929	-0.0128929	-0.0128929	-0.0128929	-0.0128929	-0.0128929	-0.0128929	-0.0128929	-0.0128929	-0.0128929	-0.0128929	-0.0128929	-0.0128929	-0.0128929	-0.0128929	-0.0128929	-0.0128929	-0.0128929	-0.0128929	-0.0128929	-0.0128929	-0.0128929	-0.0128929	-0.0128929	-0.0128929	-0.0128929	-0.0128929	-0.0128929	-0.0128929	-0.0128929	-0.0128929	-0.0128929	-0.0128929	-0.0128929	-0.0128929	-0.0128929	-0.0128929	-0.0128929	-0.0128929	-0.0128929	-0.0128929	-0.0128929	-0.0128929	-0.0128929	-0.0128929	-0.0128929	-0.0128929	-0.0128929	-0.0128929	-0.0128929	-0.0128929	-0.0128929	-0.0128929	-0.0128929	-0.0128929	-0.0128929	-0.0128929	-0.0128929	-0.0128929	-0.0128929	-0.0128929	-0.0128929	-0.053011	-0.053011	0.852706	0.852706	1.04729	1.04729	-0.865223	-0.865223	0.77609	0.77609	-1.52291	-1.52291	-0.536195	-0.536195	-0.0743856	-0.0743856	-0.760182	-0.760182	0.534528	0.534528	1.06602	1.06602	-0.883385	-0.883385	0.591307	0.591307	-1.53523	-1.53523	-0.653218	-0.653218	-0.0557699	-0.0557699	-0.581435	-0.581435	0.961972	0.961972	1.06562	1.06562	-0.88319	-0.88319	0.569484	0.569484	-1.5353	-1.5353	-0.653318	-0.653318	-0.0557675	-0.0557675	-0.466898	-0.466898	0.236725	0.236725	1.06563	1.06563	-0.883188	-0.883188	0.563107	0.563107	-1.5353	-1.5353	-0.653318	-0.653318	-0.0557675	-0.0557675	-0.433691	-0.433691	0.817822	0.817822	1.06563	1.06563	-0.883188	-0.883188	0.560626	0.560626	-1.5353	-1.5353	-0.653318	-0.653318	-0.0557675	-0.0557675	-0.428579	-0.428579	0.277143	0.277143	1.06563	1.06563	-0.883188	-0.883188	0.559603	0.559603	-1.5353	-1.5353	-0.653318	-0.653318	-0.0557675	-0.0557675	-0.42796	-0.42796	0.748063	0.748063	1.06563	1.06563	-0.883188	-0.883188	0.559172	0.559172	-1.5353	-1.5353	-0.653318	-0.653318	-0.0557675	-0.0557675	-0.427888	-0.427888	0.237179	0.237179	1.06563	1.06563	-0.883188	-0.883188	0.558988	0.558988	-1.5353	-1.5353	-0.653318	-0.653318	-0.0557675	-0.0557675	-0.42788	-0.42788	0.544115	0.544115	1.03225	1.03225	-0.883188	-0.883188	0.55891	0.55891	-1.5353	-1.5353	-0.653318	-0.653318	-0.0557675	-0.0557675	-0.332755	-0.332755	-0.3551	-0.3551	0.316016	0.316016	-0.85379	-0.85379	0.576819	0.576819	-1.40528	-1.40528	-0.634971	-0.634971	-0.365508	-0.365508	-0.708596	0.418442	-0.459071	0.384211	0.0591709	-0.946874	-1.22007	-0.645544	0.12413	-0.0606791	-1.07624	-0.057269	-1.502	-0.652944	-0.955679	-0.289495	-0.149724	0.206677	-0.502885	1.00513	-0.0400074	-0.26368	-1.13096	-0.21529	0.625162	-0.056574	-0.871742	-0.0307579	-1.53449	-0.653064	-0.752165	-0.291476	-0.0080051	-0.00189047	-0.619113	0.444449	-0.0486712	-0.00879843	-0.816878	-0.00340221	1.06382	-0.0562018	-0.882556	-0.0325257	-1.53503	-0.653065	-0.875126	-0.291713	-0.010706	-0.0122394	-0.962921	0.340706	-0.0533938	-0.00143861	-0.581019	-0.0624267	1.03247	-0.0561956	-0.882559	-0.0323517	-1.53503	-0.653065	-0.735164	-0.291743	-0.00172008	-0.0138726	-1.35388	-0.0528107	-0.0160994	0.392004	-0.634907	-0.288783	0.471971	-0.657802	-0.882556	-0.34029	-1.32331	-0.482355	-0.012862	-0.291746	-0.0107768	0.0543633	-0.918848	-0.0550415	0.0105264	0.528011	-0.766443	-0.0423757	1.06495	-0.653259	-0.882589	-0.0187074	-0.975157	-0.481413	-0.0107288	-0.0867991	-0.0101822	0.0823573	-0.882517	-0.0551946	0.0124573	0.5701	-0.635271	-0.291119	0.4538	-0.653259	-0.882589	-0.0198791	-0.299018	-0.467224	-0.00991043	0.121176	-0.0102	0.103798	-0.882541	-0.0551964	0.0141279	0.560787	-0.659532	-0.45434	1.06443	-0.653259	-0.882589	-0.019904	-0.128017	-0.44398	-0.00991834	-0.0942382	-0.0102007	0.124203	-0.882541	-0.836526	0.0149452	0.55526	-0.653719	-0.245693	0.454067	-0.653259	-0.882589	-0.591529	-0.360377	-0.404785	-0.00991838	-0.0642143	-0.0102007	0.14809	-0.882541	-0.503438	-0.0268686	-0.0897996	-0.498446	-0.118596	1.06444	-0.611334	-0.882532	-0.653124	-0.0226949	-5.30196e-05	-0.00991841	0.00530523	-0.0142863	0.182609	-0.563051	-1.35849	-0.0248555	-0.018401	-0.869458	-0.809758	-0.160235	-0.564607	-0.882585	-0.653232	-0.0132413	0.0201151	-0.0207649	-0.00721145	-0.0142304	0.234636	-0.0304377	-0.378188	-0.0249893	-0.0188268	-0.817585	-0.199	-0.165209	-0.446438	-0.882585	-0.653232	-0.0132289	0.0220373	-0.0198569	-0.0221033	-0.014229	0.331027	-0.0128819	-0.0208511	-0.0250026	-0.0188198	-0.718931	0.13767	-0.164887	-0.0629898	-0.882585	-0.653232	-0.00801499	0.0222131	-0.019837	-0.839855	-0.0142289	0.594559	-0.0127961	0.0802813	-0.0250026	-0.0188215	-0.135852	-0.403234	-0.0110244	-0.0125935	-0.882585	-0.653232	-0.0104965	0.0222284	-0.0198371	-0.000746654	-0.0142289	0.935255	-0.0127956	1.05834	-0.0250025	-0.0188215	-0.0145253	0.165513	-0.0137975	0.235473	-0.882581	-0.653248	-0.0103747	0.0222296	-0.0198372	-0.0152066	-0.0142289	0.969611	-0.0127956	1.04641	-0.0200916	-0.0063945	-0.0177313	-0.418202	-0.0200161	-0.00395226	-0.882581	-0.653248	-0.00276895	0.0525542	-0.0198372	-0.0147783	-0.0142289	0.97206	-0.0217858	1.04958	-0.0203621	-0.00620764	-0.0179193	-0.546398	0.539376	-0.00166983	-0.882581	-0.653248	-0.0033214	0.00882469	-0.0198372	-0.0148024	-0.0142289	0.972075	-0.0219687	1.0487	-0.0203853	-0.00621516	-0.017927	-0.0239484	0.00582567	-0.00193715	-0.882581	-0.651515	-0.00330087	-0.0174843	-0.0198372	-0.0148022	-0.0142289	0.413638	-0.0219743	1.04895	-0.0203867	-0.00621516	-0.0179273	-0.0404716	0.524911	-0.00193267	-0.882581	-0.651493	-0.062137	-0.0317021	-0.0198372	-0.00029292	-0.0142289	-0.0712329	-0.0219744	1.04888	-0.0203868	-0.00621516	-0.0179273	-0.0410867	-0.509552	-0.0019329	-0.882589	-0.651493	-0.0569049	-0.0397691	-0.0198372	0.00039809	-0.0142289	-0.0243002	-0.0219744	0.334272	-0.0203868	-0.00621516	-0.0179273	-0.0406738	0.0265402	-0.0129021	-0.882589	-0.651493	-0.0578065	-0.0445206	-0.0198372	0.000387443	-0.0142289	-0.0234308	-0.0219744	0.644392	-0.0203868	-0.00621516	-0.0127111	-0.0146603	0.0714766	-0.0129184	-0.882589	-0.651493	-0.0576819	-0.0473832	-0.0198372	0.000388622	-0.0142289	-0.02321	-0.0219744	-0.299593	-0.0203868	-0.00621516	-0.0127074	-0.0139955	0.0260152	-0.0129185	-0.882589	-0.650623	-0.0576996	-0.0491312	-0.0198372	0.000388579	-0.0142289	-0.0231474	-0.0219744	-0.0252832	-0.0203868	-0.00621516	-0.0127074	0.0298215	0.0220291	-0.0129185	-0.882589	-0.652439	-0.057697	-0.0502075	-0.0198372	0.000388579	-0.0142289	-0.0130009	-0.0219744	-0.031522	-0.0203868	-0.00621516	-0.0127074	0.0164476	0.0285153	-0.0129185	-0.882589	-0.652434	-0.0576974	-0.0508733	-0.0198372	0.000388579	-0.0142289	-0.0129865	-0.0219744	-0.0313608	-0.0203868	-0.00621516	-0.0127074	0.0132094	0.0280431	-0.0129185	-0.882588	-0.652434	-0.0576973	-0.0512866	-0.0198372	0.000388579	-0.0142289	-0.0129865	-0.0219744	-0.00162924	-0.0203868	-0.00621516	-0.0127074	0.0124731	0.0270726	-0.0129185	-0.882588	-0.652434	-0.0576973	-0.0515435	-0.0198372	0.000388579	-0.0142289	-0.0129865	-0.0219744	-0.00266346	-0.0203868	-0.00621516	-0.0127074	0.0123042	0.0271718	-0.0129185	-0.882588	-0.653258	-0.0576973	-0.0517034	-0.0198372	0.000388579	-0.0142289	-0.0129865	-0.0219744	-0.0130913	-0.0203868	-0.00621516	-0.0127074	0.012268	0.0272748	-0.0129185	-0.882588	-0.653244	-0.0576973	-0.051803	-0.0198372	0.000388579	-0.0142289	-0.0129865	-0.0219744	-0.0131018	-0.0203868	-0.00621516	-0.0127074	0.0122599	0.027245	-0.0129185	-0.882588	-0.653244	-0.0576973	-0.0518651	-0.0198372	0.000388579	0	0	0	0	0	0	0	0	0	0	0	0	0	0	0	0	0.0257658	0.0257658	0.0257658	0.0257658	0.0257658	0.0257658	0.0257658	0.0257658	0.0257658	0.0257658	0.0257658	0.0257658	0.0257658	0.0257658	0.0257658	0.0257658	0.0257519	0.0257519	0.0257519	0.0257519	0.0257519	0.0257519	0.0257519	0.0257519	0.0257519	0.0257519	0.0257519	0.0257519	0.0257519	0.0257519	0.0257519	0.0257519	0.0257519	0.0257519	0.0257519	0.0257519	0.0257519	0.0257519	0.0257519	0.0257519	0.0257519	0.0257519	0.0257519	0.0257519	0.0257519	0.0257519	0.0257519	0.0257519	0.0257974	0.0257974	0.0257974	0.0257974	0.0257974	0.0257974	0.0257974	0.0257974	0.0257974	0.0257974	0.0257974	0.0257974	0.0257974	0.0257974	0.0257974	0.0257974	0.0257974	0.0257974	0.0257974	0.0257974	0.0257974	0.0257974	0.0257974	0.0257974	0.0257974	0.0257974	0.0257974	0.0257974	0.0257974	0.0257974	0.0257974	0.0257974	0.0257974	0.0257974	0.0257974	0.0257974	0.0257974	0.0257974	0.0257974	0.0257974	0.0257974	0.0257974	0.0257974	0.0257974	0.0257974	0.0257974	0.0257974	0.0257974	0.0257974	0.0257974	0.0257974	0.0257974	0.0257974	0.0257974	0.0257974	0.0257974	0.0257974	0.0257974	0.0257974	0.0257974	0.0257974	0.0257974	0.0257974	0.0257974	0.0257974	0.0257974	0.0257974	0.0257974	0.0257974	0.0257974	0.0257974	0.0257974	0.0257974	0.0257974	0.0257974	0.0257974	0.0257974	0.0257974	0.0257974	0.0257974	0.0257974	0.0257974	0.0257974	0.0257974	0.0257974	0.0257974	0.0257974	0.0257974	0.0257974	0.0257974	0.0257974	0.0257974	0.0257974	0.0257974	0.0257974	0.0257974	-0.0565937	-0.0565937	0.648312	0.648312	0.513554	0.513554	0.526382	0.526382	0.687644	0.687644	0.410925	0.410925	0.0753518	0.0753518	0.70157	0.70157	0.104121	0.104121	-0.223682	-0.223682	0.516883	0.516883	0.539675	0.539675	0.892543	0.892543	0.417726	0.417726	-0.12153	-0.12153	0.773417	0.773417	0.130615	0.130615	0.362131	0.362131	0.516809	0.516809	0.539712	0.539712	0.889756	0.889756	0.41778	0.41778	-0.121557	-0.121557	0.773421	0.773421	0.15198	0.15198	-0.140955	-0.140955	0.516811	0.516811	0.539712	0.539712	0.888573	0.888573	0.417781	0.417781	-0.121557	-0.121557	0.773421	0.773421	0.158176	0.158176	0.338518	0.338518	0.516811	0.516811	0.539712	0.539712	0.888112	0.888112	0.417781	0.417781	-0.121557	-0.121557	0.773421	0.773421	0.159123	0.159123	-0.0868709	-0.0868709	0.516811	0.516811	0.539712	0.539712	0.887922	0.887922	0.417781	0.417781	-0.121557	-0.121557	0.773421	0.773421	0.159237	0.159237	0.344935	0.344935	0.516811	0.516811	0.539712	0.539712	0.887842	0.887842	0.417781	0.417781	-0.121557	-0.121557	0.773421	0.773421	0.159251	0.159251	-0.0124688	-0.0124688	0.516811	0.516811	0.539712	0.539712	0.887807	0.887807	0.417781	0.417781	-0.121557	-0.121557	0.773421	0.773421	0.159252	0.159252	0.491346	0.491346	0.467939	0.467939	0.539712	0.539712	0.887793	0.887793	0.417781	0.417781	-0.121557	-0.121557	0.773421	0.773421	0.11273	0.11273	0.214568	0.214568	-0.393537	-0.393537	0.521884	0.521884	0.876174	0.876174	0.534991	0.534991	-0.113779	-0.113779	1.37066	1.37066	0.400966	-0.338632	0.153392	-0.328659	-0.0697704	0.121643	0.452802	0.381754	0.246824	0.754689	0.653585	0.0197592	0.461021	-0.121511	1.28515	1.42828	0.0915226	0.306256	0.145191	0.505428	0.0190391	-0.0477623	0.170056	0.0731466	0.0207283	0.772437	0.556273	0.0200849	0.420227	-0.121533	0.718006	1.42531	0.00355616	-0.00668757	0.123554	0.401302	0.058527	0.00602009	-0.00541377	-0.0339507	0.513059	0.773117	0.539873	0.0206355	0.419428	-0.121533	0.48605	1.42495	0.0069828	0.0174231	0.0595766	0.454222	0.0682953	0.0155569	0.0458659	-0.00626893	0.468188	0.773128	0.539867	0.0205191	0.419417	-0.121533	0.448052	1.42491	0.00100419	0.016383	0.452051	0.769806	0.0219718	0.587799	-0.0944684	0.154265	-0.372857	-0.118676	0.539804	0.208133	0.46421	-0.0648976	0.00786615	1.4249	0.0145868	0.115688	0.533069	0.773002	0.015049	0.802535	-0.0330851	-0.0139189	0.516329	-0.121601	0.539824	0.0109244	0.483113	-0.0855102	0.0143567	1.27683	0.0142908	0.176489	0.539746	0.773096	0.00922772	0.880093	-0.138756	0.191587	-0.36713	-0.121601	0.539824	0.0182448	0.178638	-0.0838192	0.0139821	1.15359	0.0142774	0.234827	0.539779	0.773097	0.00729924	0.884379	-0.117816	0.353347	0.51618	-0.121601	0.539824	0.0178645	0.0296927	-0.0794538	0.0139756	1.27915	0.0142773	0.297818	0.539779	1.25777	0.00660654	0.883694	-0.123209	0.122209	-0.367002	-0.121601	0.539824	-0.109429	0.195656	-0.0719031	0.0139752	1.28722	0.0142773	0.361352	0.539779	1.10775	0.0271891	-0.0180577	0.669615	0.0572487	0.516181	-0.100561	0.539789	-0.121563	0.013362	-9.63
[truncated: 556,488 more chars]
