# Supplementary material for: The Importance of Lateral Connections in the Parietal Cortex for Generating Motor Plans
Source: PLoS One. 2015 Aug 7;10(8):e0134669. doi: 10.1371/journal.pone.0134669 (PMC4529220; doi:10.1371/journal.pone.0134669)
Supplement: S1 Dataset — The complete dataset utilized in the data-dependent figures. (ZIP) [file pone.0134669.s001.zip › Champion_Data/Evolved_Jump_Task/TS_10/fb_A10_2to4_9T18/ppc_vis_input.txt]

0	0	0	0	0	0	0	0	0	0	0	0	0	0	0	0	0	0	0	0	0	0	0	0	0	0	0	0	0	0	0	0	0	0	0	0	0	0	0	0	0	0	0	0	0	0	0	0	0	0	0	0	0	0	0	0	0	0	0	0	0	0	0	0	0	0	0	0	0	0	0	0	0	0	0	0	0	0	0	0	0	0	0	0	0	0	0	0	0	0	0	0	0	0	0	0	0	0	0	0	0	0	0	0	0	0	0	0	0	0	0	0	0	0	0	0	0	0	0	0	0	0	0	0	0	0	0	0	0	0	0	0	0	0	0	0	0	0	0	0	0	0	0	0	0.0214775	0.0214775	0.000365454	0.000365454	6.3934e-06	6.3934e-06	0.000365454	0.000365454	5.70302e-06	5.70302e-06	6.3934e-06	6.3934e-06	5.70302e-06	5.70302e-06	5.6929e-06	5.6929e-06	0.0214775	0.0214775	0.000365454	0.000365454	6.3934e-06	6.3934e-06	0.000365454	0.000365454	5.70302e-06	5.70302e-06	6.3934e-06	6.3934e-06	5.70302e-06	5.70302e-06	5.6929e-06	5.6929e-06	0.0214775	0.0214775	0.000365454	0.000365454	6.3934e-06	6.3934e-06	0.000365454	0.000365454	5.70302e-06	5.70302e-06	6.3934e-06	6.3934e-06	5.70302e-06	5.70302e-06	5.6929e-06	5.6929e-06	0.0214775	0.0214775	0.000365454	0.000365454	6.3934e-06	6.3934e-06	0.000365454	0.000365454	5.70302e-06	5.70302e-06	6.3934e-06	6.3934e-06	5.70302e-06	5.70302e-06	5.6929e-06	5.6929e-06	0.0214775	0.0214775	0.000365454	0.000365454	6.3934e-06	6.3934e-06	0.000365454	0.000365454	5.70302e-06	5.70302e-06	6.3934e-06	6.3934e-06	5.70302e-06	5.70302e-06	5.6929e-06	5.6929e-06	0.0214775	0.0214775	0.000365454	0.000365454	6.3934e-06	6.3934e-06	0.000365454	0.000365454	5.70302e-06	5.70302e-06	6.3934e-06	6.3934e-06	5.70302e-06	5.70302e-06	5.6929e-06	5.6929e-06	0.0214775	0.0214775	0.000365454	0.000365454	6.3934e-06	6.3934e-06	0.000365454	0.000365454	5.70302e-06	5.70302e-06	6.3934e-06	6.3934e-06	5.70302e-06	5.70302e-06	5.6929e-06	5.6929e-06	0.0214775	0.0214775	0.000365454	0.000365454	6.3934e-06	6.3934e-06	0.000365454	0.000365454	5.70302e-06	5.70302e-06	6.3934e-06	6.3934e-06	5.70302e-06	5.70302e-06	5.6929e-06	5.6929e-06	0.0214775	0.0214775	0.000365454	0.000365454	6.3934e-06	6.3934e-06	0.000365454	0.000365454	5.70302e-06	5.70302e-06	6.3934e-06	6.3934e-06	5.70302e-06	5.70302e-06	5.6929e-06	5.6929e-06	0.0214775	0.0214775	0.000365454	0.000365454	6.3934e-06	6.3934e-06	0.000365454	0.000365454	5.70302e-06	5.70302e-06	6.3934e-06	6.3934e-06	5.70302e-06	5.70302e-06	5.6929e-06	5.6929e-06	0.000365454	0.000365454	0.0214775	6.3934e-06	0.000365454	5.70302e-06	6.3934e-06	0.0214775	6.3934e-06	5.6929e-06	0.000365454	5.70302e-06	6.3934e-06	5.6929e-06	5.70302e-06	5.70302e-06	0.000365454	0.000365454	0.0214775	6.3934e-06	0.000365454	5.70302e-06	6.3934e-06	0.0214775	6.3934e-06	5.6929e-06	0.000365454	5.70302e-06	6.3934e-06	5.6929e-06	5.70302e-06	5.70302e-06	0.000365454	0.000365454	0.0214775	6.3934e-06	0.000365454	5.70302e-06	6.3934e-06	0.0214775	6.3934e-06	5.6929e-06	0.000365454	5.70302e-06	6.3934e-06	5.6929e-06	5.70302e-06	5.70302e-06	0.000365454	0.000365454	0.0214775	6.3934e-06	0.000365454	5.70302e-06	6.3934e-06	0.0214775	6.3934e-06	5.6929e-06	0.000365454	5.70302e-06	6.3934e-06	5.6929e-06	5.70302e-06	5.70302e-06	0.000365454	0.000365454	0.0214775	6.3934e-06	0.000360079	3.28209e-07	6.3934e-06	0.0214775	6.3934e-06	5.6929e-06	0.000365454	5.70302e-06	6.3934e-06	5.6929e-06	5.70302e-06	5.70302e-06	0.0009614	0.0009614	0.0215309	5.9764e-05	0.000363137	3.38658e-06	5.9764e-05	0.0215309	1.01859e-06	3.18088e-07	0.000363137	3.38658e-06	1.01859e-06	3.18088e-07	2.74071e-08	2.74071e-08	0.0009614	0.0009614	0.0215309	5.9764e-05	0.000363137	3.38658e-06	5.9764e-05	0.0215309	1.01859e-06	3.18088e-07	0.000363137	3.38658e-06	1.01859e-06	3.18088e-07	2.74071e-08	2.74071e-08	0.0009614	0.0009614	0.0215309	5.9764e-05	0.000363137	3.38658e-06	5.9764e-05	0.0215309	1.01859e-06	3.18088e-07	0.000363137	3.38658e-06	1.01859e-06	3.18088e-07	2.74071e-08	2.74071e-08	0.0009614	0.0009614	0.0215309	5.9764e-05	0.000363137	3.38658e-06	5.9764e-05	0.0215309	1.01859e-06	3.18088e-07	0.000363137	3.38658e-06	1.01859e-06	3.18088e-07	2.74071e-08	2.74071e-08	0.0009614	0.0009614	0.0215309	5.9764e-05	0.000363137	3.38658e-06	5.9764e-05	0.0215309	1.01859e-06	3.18088e-07	0.000363137	3.38658e-06	1.01859e-06	3.18088e-07	2.74071e-08	2.74071e-08	0.00397332	0.0009614	0.0218316	0.000360461	0.000363137	3.38658e-06	0.000360461	0.0218316	7.10656e-07	1.01525e-08	0.000360461	1.20773e-07	7.10656e-07	1.01525e-08	1.06685e-08	2.74071e-08	0.00397332	0.0009614	0.0218316	0.000360461	0.000363137	3.38658e-06	0.000360461	0.0218316	7.10656e-07	1.01525e-08	0.000360461	1.20773e-07	7.10656e-07	1.01525e-08	1.06685e-08	2.74071e-08	0.00397332	0.0009614	0.0218316	0.000360461	0.000363137	3.38658e-06	0.000360461	0.0218316	7.10656e-07	1.01525e-08	0.000360461	1.20773e-07	7.10656e-07	1.01525e-08	1.06685e-08	2.74071e-08	0.00397332	0.0009614	0.0218316	0.000360461	0.000363137	3.38658e-06	0.000360461	0.0218316	7.10656e-07	1.01525e-08	0.000360461	1.20773e-07	7.10656e-07	1.01525e-08	1.06685e-08	2.74071e-08	0.00397332	0.0009614	0.0218316	2.16302e-05	0.000363137	3.38658e-06	0.000360461	0.0218316	7.10656e-07	1.01525e-08	0.000360461	7.10656e-07	7.10656e-07	1.01525e-08	1.06685e-08	2.74071e-08	0.00397332	0.0009614	0.0218316	4.07697e-06	0.00038069	1.20773e-07	2.16302e-05	0.0218316	7.10656e-07	5.47328e-10	0.00036236	7.10656e-07	8.11155e-07	1.96338e-10	1.06685e-08	2.74071e-08	0.00397332	0.0009614	0.0250854	4.07697e-06	0.00038069	1.20773e-07	2.16302e-05	0.0218316	8.11155e-07	5.47328e-10	0.00036236	7.10656e-07	8.11155e-07	1.96338e-10	1.06685e-08	2.74071e-08	0.00397332	0.0009614	0.0250854	4.07697e-06	0.00038069	1.20773e-07	2.16302e-05	0.0218316	8.11155e-07	5.47328e-10	0.00036236	7.10656e-07	8.11155e-07	1.96338e-10	1.06685e-08	2.74071e-08	0.00397332	0.0009614	0.0250854	4.07697e-06	0.00038069	1.20773e-07	2.16302e-05	0.0218316	8.11155e-07	5.47328e-10	0.00036236	7.10656e-07	7.02557e-07	1.96338e-10	1.06685e-08	1.06685e-08	0.00397332	0.0009614	0.0250854	4.07697e-06	0.00038069	1.20773e-07	2.16302e-05	0.0218316	7.02557e-07	5.47328e-10	0.00036236	7.10656e-07	7.02557e-07	1.96338e-10	1.06685e-08	1.06685e-08	0.00397332	0.0009614	0.0250854	4.07697e-06	0.00038069	1.20773e-07	2.16302e-05	0.0218316	7.02557e-07	1.56913e-11	0.000365454	7.10656e-07	7.02557e-07	1.96338e-10	1.06685e-08	1.06685e-08	0.00397332	0.0009614	0.0250854	4.07697e-06	0.00038069	1.20773e-07	7.00519e-07	0.0227708	7.02557e-07	1.56913e-11	0.000365454	7.10656e-07	7.02557e-07	1.96338e-10	1.06685e-08	1.06685e-08	0.00397332	0.0009614	0.0250854	4.07697e-06	0.00038069	1.20773e-07	7.00519e-07	0.0227708	7.02557e-07	1.56913e-11	0.000365454	7.10656e-07	7.02557e-07	1.96338e-10	1.06685e-08	1.06685e-08	0.00397332	0.0009614	0.0250854	4.07697e-06	0.00038069	1.20773e-07	7.00519e-07	0.0343905	7.02557e-07	1.56913e-11	0.000365454	2.33697e-08	7.02557e-07	1.96338e-10	1.06685e-08	1.06685e-08	0.00397332	0.000359761	0.0250854	4.07697e-06	0.00038069	1.20773e-07	7.00519e-07	0.0343905	7.02557e-07	1.56913e-11	0.000365454	2.33697e-08	7.02557e-07	1.96338e-10	1.06685e-08	1.06685e-08	0.00397332	0.000359761	0.0250854	4.07697e-06	0.00038069	1.20773e-07	7.00519e-07	0.0343905	7.02557e-07	1.56913e-11	0.00036715	2.33697e-08	7.02557e-07	1.96338e-10	1.06685e-08	1.06685e-08	0.00397332	0.000359761	0.0250854	8.11155e-07	0.00038069	1.20773e-07	7.00519e-07	0.0343905	7.02557e-07	1.56913e-11	0.00036715	2.33697e-08	7.02557e-07	1.96338e-10	1.06685e-08	1.06685e-08	0.00397332	0.000359761	0.0250854	8.11155e-07	0.00038069	1.20773e-07	7.00519e-07	0.0343905	7.02557e-07	1.56913e-11	0.00036715	2.33697e-08	7.02557e-07	1.96338e-10	1.06685e-08	1.06685e-08	0.00397332	0.000359761	0.0250854	7.00519e-07	0.00038069	1.20773e-07	7.00519e-07	0.0343905	7.02557e-07	1.56913e-11	0.00036715	1.02747e-08	7.02557e-07	1.96338e-10	1.06685e-08	1.06685e-08	0.00397332	0.000359761	0.0250854	7.00519e-07	0.00038069	1.20773e-07	7.00519e-07	0.0343905	7.02557e-07	1.56913e-11	0.00036715	1.02747e-08	7.02557e-07	1.96338e-10	1.06685e-08	1.06685e-08	0.00397332	0.000359761	0.0250854	7.00519e-07	0.00038069	1.20773e-07	7.00519e-07	0.0343905	7.02557e-07	1.56913e-11	0.00036715	1.02747e-08	7.02557e-07	1.96338e-10	1.06685e-08	1.06685e-08	0	0	0	0	0	0	0	0	0	0	0	0	0	0	0	0	0	0	0	0	0	0	0	0	0	0	0	0	0	0	0	0	0	0	0	0	0	0	0	0	0	0	0	0	0	0	0	0	0	0	0	0	0	0	0	0	0	0	0	0	0	0	0	0	0	0	0	0	0	0	0	0	0	0	0	0	0	0	0	0	0	0	0	0	0	0	0	0	0	0	0	0	0	0	0	0	0	0	0	0	0	0	0	0	0	0	0	0	0	0	0	0	0	0	0	0	0	0	0	0	0	0	0	0	0	0	0	0	0	0	0	0	0	0	0	0	0	0	0	0	0	0	0	0	0.0762425	0.0762425	0.00135803	0.00135803	6.16629e-05	6.16629e-05	0.00367262	0.00367262	5.91741e-05	5.91741e-05	7.99932e-05	7.99932e-05	5.93816e-05	5.93816e-05	5.9064e-05	5.9064e-05	0.0762425	0.0762425	0.00135803	0.00135803	6.16629e-05	6.16629e-05	0.00367262	0.00367262	5.91741e-05	5.91741e-05	7.99932e-05	7.99932e-05	5.93816e-05	5.93816e-05	5.9064e-05	5.9064e-05	0.0762425	0.0762425	0.00135803	0.00135803	6.16629e-05	6.16629e-05	0.00367262	0.00367262	5.91741e-05	5.91741e-05	7.99932e-05	7.99932e-05	5.93816e-05	5.93816e-05	5.9064e-05	5.9064e-05	0.0762425	0.0762425	0.00135803	0.00135803	6.16629e-05	6.16629e-05	0.00367262	0.00367262	5.91741e-05	5.91741e-05	7.99932e-05	7.99932e-05	5.93816e-05	5.93816e-05	5.9064e-05	5.9064e-05	0.0762425	0.0762425	0.00135803	0.00135803	6.16629e-05	6.16629e-05	0.00367262	0.00367262	5.91741e-05	5.91741e-05	7.99932e-05	7.99932e-05	5.93816e-05	5.93816e-05	5.9064e-05	5.9064e-05	0.0762425	0.0762425	0.00135803	0.00135803	6.16629e-05	6.16629e-05	0.00367262	0.00367262	5.91741e-05	5.91741e-05	7.99932e-05	7.99932e-05	5.93816e-05	5.93816e-05	5.9064e-05	5.9064e-05	0.0762425	0.0762425	0.00135803	0.00135803	6.16629e-05	6.16629e-05	0.00367262	0.00367262	5.91741e-05	5.91741e-05	7.99932e-05	7.99932e-05	5.93816e-05	5.93816e-05	5.9064e-05	5.9064e-05	0.0762425	0.0762425	0.00135803	0.00135803	6.16629e-05	6.16629e-05	0.00367262	0.00367262	5.91741e-05	5.91741e-05	7.99932e-05	7.99932e-05	5.93816e-05	5.93816e-05	5.9064e-05	5.9064e-05	0.0762425	0.0762425	0.00135803	0.00135803	6.16629e-05	6.16629e-05	0.00367262	0.00367262	5.91741e-05	5.91741e-05	7.99932e-05	7.99932e-05	5.93816e-05	5.93816e-05	5.9064e-05	5.9064e-05	0.0762425	0.0762425	0.00135803	0.00135803	6.16629e-05	6.16629e-05	0.00367262	0.00367262	5.91741e-05	5.91741e-05	7.99932e-05	7.99932e-05	5.93816e-05	5.93816e-05	5.9064e-05	5.9064e-05	0.00367262	0.00135803	0.0762425	6.16629e-05	0.00135803	5.91741e-05	7.99932e-05	0.0762425	6.16629e-05	5.9064e-05	0.00367262	5.93816e-05	7.99932e-05	5.9064e-05	5.93816e-05	5.91741e-05	0.00367262	0.00135803	0.0762425	6.16629e-05	0.00135803	5.91741e-05	7.99932e-05	0.0762425	6.16629e-05	5.9064e-05	0.00367262	5.93816e-05	7.99932e-05	5.9064e-05	5.93816e-05	5.91741e-05	0.00367262	0.00135803	0.0762425	6.16629e-05	0.00135803	5.91741e-05	7.99932e-05	0.0762425	6.16629e-05	5.9064e-05	0.00367262	5.93816e-05	7.99932e-05	5.9064e-05	5.93816e-05	5.91741e-05	0.00367262	0.00135803	0.0762425	6.16629e-05	0.00135803	5.91741e-05	7.99932e-05	0.0762425	6.16629e-05	5.9064e-05	0.00367262	5.93816e-05	7.99932e-05	5.9064e-05	5.93816e-05	5.91741e-05	0.00367262	0.00135803	0.0762425	6.16629e-05	0.00130234	3.48708e-06	7.99932e-05	0.0762425	6.16629e-05	5.9064e-05	0.00367262	5.93816e-05	7.99932e-05	5.9064e-05	5.93816e-05	5.91741e-05	0.00722711	0.00491252	0.0765432	0.00036236	0.00131989	2.10403e-05	0.000622569	0.0767851	5.97585e-06	3.37698e-06	0.00367262	5.93816e-05	2.66226e-05	5.69342e-06	6.36144e-07	4.28708e-07	0.00722711	0.00491252	0.0765432	0.00036236	0.00131989	2.10403e-05	0.000622569	0.0767851	5.97585e-06	3.37698e-06	0.00367262	5.93816e-05	2.66226e-05	5.69342e-06	6.36144e-07	4.28708e-07	0.00722711	0.00491252	0.0765432	0.00036236	0.00131989	2.10403e-05	0.000622569	0.0767851	5.97585e-06	3.37698e-06	0.00367262	5.93816e-05	2.66226e-05	5.69342e-06	6.36144e-07	4.28708e-07	0.00722711	0.00491252	0.0765432	0.00036236	0.00131989	2.10403e-05	0.000622569	0.0767851	5.97585e-06	3.37698e-06	0.00367262	5.93816e-05	2.66226e-05	5.69342e-06	6.36144e-07	4.28708e-07	0.00722711	0.00491252	0.0765432	0.00036236	0.00131989	2.10403e-05	0.000622569	0.0767851	5.97585e-06	3.37698e-06	0.00367262	5.93816e-05	2.66226e-05	5.69342e-06	6.36144e-07	4.28708e-07	0.0250854	0.00491252	0.0774824	0.00130156	0.00131989	2.10403e-05	0.00363449	0.079797	2.71004e-06	1.11168e-07	0.00363449	3.69452e-06	2.12477e-05	3.18604e-07	3.35343e-07	4.28708e-07	0.0250854	0.00491252	0.0774824	0.00130156	0.00131989	2.10403e-05	0.00363449	0.079797	2.71004e-06	1.11168e-07	0.00363449	3.69452e-06	2.12477e-05	3.18604e-07	3.35343e-07	4.28708e-07	0.0250854	0.00491252	0.0774824	0.00130156	0.00131989	2.10403e-05	0.00363449	0.079797	2.71004e-06	1.11168e-07	0.00363449	3.69452e-06	2.12477e-05	3.18604e-07	3.35343e-07	4.28708e-07	0.0250854	0.00491252	0.0774824	0.00130156	0.00131989	2.10403e-05	0.00363449	0.079797	2.71004e-06	1.11168e-07	0.00363449	3.69452e-06	2.12477e-05	3.18604e-07	3.35343e-07	4.28708e-07	0.0250854	0.00491252	0.0774824	7.91083e-05	0.00131989	2.10403e-05	0.00363449	0.079797	2.71004e-06	1.11168e-07	0.00363449	2.12477e-05	2.12477e-05	3.18604e-07	3.35343e-07	4.28708e-07	0.0250854	0.00491252	0.0774824	2.35291e-05	0.00137547	8.11155e-07	0.00038069	0.079797	2.71004e-06	1.06685e-08	0.00369006	2.12477e-05	2.43061e-05	1.06685e-08	3.35343e-07	4.28708e-07	0.0250854	0.00491252	0.0891021	2.35291e-05	0.00137547	8.11155e-07	0.00038069	0.079797	3.29992e-06	1.06685e-08	0.00369006	2.12477e-05	2.43061e-05	1.06685e-08	3.35343e-07	4.28708e-07	0.0250854	0.00491252	0.0891021	2.35291e-05	0.00137547	8.11155e-07	0.00038069	0.079797	3.29992e-06	1.06685e-08	0.00369006	2.12477e-05	2.43061e-05	1.06685e-08	3.35343e-07	4.28708e-07	0.0250854	0.00491252	0.0891021	2.35291e-05	0.00137547	8.11155e-07	0.00038069	0.079797	3.29992e-06	1.06685e-08	0.00369006	2.12477e-05	2.10403e-05	1.06685e-08	3.35343e-07	1.20773e-07	0.0250854	0.00491252	0.0891021	2.35291e-05	0.00137547	8.11155e-07	0.00038069	0.079797	2.61263e-06	1.06685e-08	0.00369006	2.12477e-05	2.10403e-05	1.06685e-08	3.35343e-07	1.20773e-07	0.0250854	0.00491252	0.0891021	2.35291e-05	0.00137547	8.11155e-07	0.00038069	0.079797	2.61263e-06	5.31637e-10	0.00377963	2.12477e-05	2.10403e-05	1.06685e-08	3.35343e-07	1.20773e-07	0.0250854	0.00491252	0.0891021	2.35291e-05	0.00137547	8.11155e-07	2.09297e-05	0.0891021	2.61263e-06	5.31637e-10	0.00377963	2.12477e-05	2.10403e-05	1.06685e-08	3.35343e-07	1.20773e-07	0.0250854	0.00491252	0.0891021	2.35291e-05	0.00137547	8.11155e-07	2.09297e-05	0.0891021	2.61263e-06	5.31637e-10	0.00377963	2.12477e-05	2.10403e-05	1.06685e-08	3.35343e-07	1.20773e-07	0.0250854	0.00491252	0.0891021	2.35291e-05	0.00137547	8.11155e-07	2.09297e-05	0.152367	2.61263e-06	5.31637e-10	0.00377963	1.01859e-06	2.10403e-05	1.06685e-08	3.35343e-07	1.20773e-07	0.0250854	0.00129896	0.0891021	2.35291e-05	0.00137547	8.11155e-07	2.09297e-05	0.152367	2.61263e-06	5.31637e-10	0.00377963	1.01859e-06	2.10403e-05	1.06685e-08	3.35343e-07	1.20773e-07	0.0250854	0.00129896	0.0891021	2.35291e-05	0.00137547	8.11155e-07	2.09297e-05	0.152367	2.61263e-06	5.31637e-10	0.00382849	1.01859e-06	2.10403e-05	1.06685e-08	3.35343e-07	1.20773e-07	0.0250854	0.00129896	0.0891021	3.29992e-06	0.00137547	8.11155e-07	2.09297e-05	0.152367	2.61263e-06	5.31637e-10	0.00382849	1.01859e-06	2.10403e-05	1.06685e-08	3.35343e-07	1.20773e-07	0.0250854	0.00129896	0.0891021	3.29992e-06	0.00137547	8.11155e-07	2.09297e-05	0.152367	2.61263e-06	5.31637e-10	0.00382849	1.01859e-06	2.10403e-05	1.06685e-08	3.35343e-07	1.20773e-07	0.0250854	0.00129896	0.0891021	2.5994e-06	0.00137547	8.11155e-07	2.09297e-05	0.152367	2.61263e-06	5.31637e-10	0.00382849	3.31305e-07	2.10403e-05	1.06685e-08	3.35343e-07	1.20773e-07	0.0250854	0.00129896	0.0891021	2.5994e-06	0.00137547	8.11155e-07	2.09297e-05	0.152367	2.61263e-06	5.31637e-10	0.00382849	3.31305e-07	2.10403e-05	1.06685e-08	3.35343e-07	1.20773e-07	0.0250854	0.00129896	0.0891021	2.5994e-06	0.00137547	8.11155e-07	2.09297e-05	0.152367	2.61263e-06	5.31637e-10	0.00382849	3.31305e-07	2.10403e-05	1.06685e-08	3.35343e-07	1.20773e-07	0	0	0	0	0	0	0	0	0	0	0	0	0	0	0	0	0	0	0	0	0	0	0	0	0	0	0	0	0	0	0	0	0	0	0	0	0	0	0	0	0	0	0	0	0	0	0	0	0	0	0	0	0	0	0	0	0	0	0	0	0	0	0	0	0	0	0	0	0	0	0	0	0	0	0	0	0	0	0	0	0	0	0	0	0	0	0	0	0	0	0	0	0	0	0	0	0	0	0	0	0	0	0	0	0	0	0	0	0	0	0	0	0	0	0	0	0	0	0	0	0	0	0	0	0	0	0	0	0	0	0	0	0	0	0	0	0	0	0	0	0	0	0	0	0.162817	0.162817	0.0031587	0.0031587	0.000365454	0.000365454	0.0218316	0.0218316	0.000360461	0.000360461	0.000719521	0.000719521	0.000365454	0.000365454	0.000359771	0.000359771	0.162817	0.162817	0.0031587	0.0031587	0.000365454	0.000365454	0.0218316	0.0218316	0.000360461	0.000360461	0.000719521	0.000719521	0.000365454	0.000365454	0.000359771	0.000359771	0.162817	0.162817	0.0031587	0.0031587	0.000365454	0.000365454	0.0218316	0.0218316	0.000360461	0.000360461	0.000719521	0.000719521	0.000365454	0.000365454	0.000359771	0.000359771	0.162817	0.162817	0.0031587	0.0031587	0.000365454	0.000365454	0.0218316	0.0218316	0.000360461	0.000360461	0.000719521	0.000719521	0.000365454	0.000365454	0.000359771	0.000359771	0.162817	0.162817	0.0031587	0.0031587	0.000365454	0.000365454	0.0218316	0.0218316	0.000360461	0.000360461	0.000719521	0.000719521	0.000365454	0.000365454	0.000359771	0.000359771	0.162817	0.162817	0.0031587	0.0031587	0.000365454	0.000365454	0.0218316	0.0218316	0.000360461	0.000360461	0.000719521	0.000719521	0.000365454	0.000365454	0.000359771	0.000359771	0.162817	0.162817	0.0031587	0.0031587	0.000365454	0.000365454	0.0218316	0.0218316	0.000360461	0.000360461	0.000719521	0.000719521	0.000365454	0.000365454	0.000359771	0.000359771	0.162817	0.162817	0.0031587	0.0031587	0.000365454	0.000365454	0.0218316	0.0218316	0.000360461	0.000360461	0.000719521	0.000719521	0.000365454	0.000365454	0.000359771	0.000359771	0.162817	0.162817	0.0031587	0.0031587	0.000365454	0.000365454	0.0218316	0.0218316	0.000360461	0.000360461	0.000719521	0.000719521	0.000365454	0.000365454	0.000359771	0.000359771	0.162817	0.162817	0.0031587	0.0031587	0.000365454	0.000365454	0.0218316	0.0218316	0.000360461	0.000360461	0.000719521	0.000719521	0.000365454	0.000365454	0.000359771	0.000359771	0.0218316	0.0031587	0.162817	0.000365454	0.0031587	0.000360461	0.000719521	0.162817	0.000365454	0.000359771	0.0218316	0.000365454	0.000719521	0.000359771	0.000365454	0.000360461	0.0218316	0.0031587	0.162817	0.000365454	0.0031587	0.000360461	0.000719521	0.162817	0.000365454	0.000359771	0.0218316	0.000365454	0.000719521	0.000359771	0.000365454	0.000360461	0.0218316	0.0031587	0.162817	0.000365454	0.0031587	0.000360461	0.000719521	0.162817	0.000365454	0.000359771	0.0218316	0.000365454	0.000719521	0.000359771	0.000365454	0.000360461	0.0218316	0.0031587	0.162817	0.000365454	0.0031587	0.000360461	0.000719521	0.162817	0.000365454	0.000359771	0.0218316	0.000365454	0.000719521	0.000359771	0.000365454	0.000360461	0.0218316	0.0031587	0.162817	0.000365454	0.00281987	2.16302e-05	0.000719521	0.162817	0.000365454	0.000359771	0.0218316	0.000365454	0.000719521	0.000359771	0.000365454	0.000360461	0.0343905	0.0157176	0.163756	0.00130466	0.00287545	7.72094e-05	0.00397332	0.166071	2.66226e-05	2.09398e-05	0.0220735	0.000607333	0.000418824	5.90736e-05	9.06933e-06	4.07697e-06	0.0343905	0.0157176	0.163756	0.00130466	0.00287545	7.72094e-05	0.00397332	0.166071	2.66226e-05	2.09398e-05	0.0220735	0.000607333	0.000418824	5.90736e-05	9.06933e-06	4.07697e-06	0.0343905	0.0157176	0.163756	0.00130466	0.00287545	7.72094e-05	0.00397332	0.166071	2.66226e-05	2.09398e-05	0.0220735	0.000607333	0.000418824	5.90736e-05	9.06933e-06	4.07697e-06	0.0343905	0.0157176	0.163756	0.00130466	0.00287545	7.72094e-05	0.00397332	0.166071	2.66226e-05	2.09398e-05	0.0220735	0.000607333	0.000418824	5.90736e-05	9.06933e-06	4.07697e-06	0.0343905	0.0157176	0.163756	0.00130466	0.00287545	7.72094e-05	0.00397332	0.166071	2.66226e-05	2.09398e-05	0.0220735	0.000607333	0.000418824	5.90736e-05	9.06933e-06	4.07697e-06	0.0976553	0.0157176	0.165256	0.00280463	0.00287545	7.72094e-05	0.0218316	0.183929	6.3934e-06	7.10656e-07	0.0218316	6.47564e-05	0.000365454	5.70302e-06	6.01096e-06	4.07697e-06	0.0976553	0.0157176	0.165256	0.00280463	0.00287545	7.72094e-05	0.0218316	0.183929	6.3934e-06	7.10656e-07	0.0218316	6.47564e-05	0.000365454	5.70302e-06	6.01096e-06	4.07697e-06	0.0976553	0.0157176	0.165256	0.00280463	0.00287545	7.72094e-05	0.0218316	0.183929	6.3934e-06	7.10656e-07	0.0218316	6.47564e-05	0.000365454	5.70302e-06	6.01096e-06	4.07697e-06	0.0976553	0.0157176	0.165256	0.00280463	0.00287545	7.72094e-05	0.0218316	0.183929	6.3934e-06	7.10656e-07	0.0218316	6.47564e-05	0.000365454	5.70302e-06	6.01096e-06	4.07697e-06	0.0976553	0.0157176	0.165256	0.000171767	0.00287545	7.72094e-05	0.0218316	0.183929	6.3934e-06	7.10656e-07	0.0218316	0.000365454	0.000365454	5.70302e-06	6.01096e-06	4.07697e-06	0.0976553	0.0157176	0.165256	8.22018e-05	0.00296501	3.29992e-06	0.00397332	0.183929	6.3934e-06	1.20773e-07	0.0227708	0.000365454	0.000418824	3.28209e-07	6.01096e-06	4.07697e-06	0.0976553	0.0157176	0.19013	8.22018e-05	0.00296501	3.29992e-06	0.00397332	0.183929	8.29228e-06	1.20773e-07	0.0227708	0.000365454	0.000418824	3.28209e-07	6.01096e-06	4.07697e-06	0.0976553	0.0157176	0.19013	8.22018e-05	0.00296501	3.29992e-06	0.00397332	0.183929	8.29228e-06	1.20773e-07	0.0227708	0.000365454	0.000418824	3.28209e-07	6.01096e-06	4.07697e-06	0.0976553	0.0157176	0.19013	8.22018e-05	0.00296501	3.29992e-06	0.00397332	0.183929	8.29228e-06	1.20773e-07	0.0227708	0.000365454	0.000363137	3.28209e-07	6.01096e-06	8.11155e-07	0.0976553	0.0157176	0.19013	8.22018e-05	0.00296501	3.29992e-06	0.00397332	0.183929	5.74287e-06	1.20773e-07	0.0227708	0.000365454	0.000363137	3.28209e-07	6.01096e-06	8.11155e-07	0.0976553	0.0157176	0.19013	8.22018e-05	0.00296501	3.29992e-06	0.00397332	0.183929	5.74287e-06	1.01368e-08	0.0242708	0.000365454	0.000363137	3.28209e-07	6.01096e-06	8.11155e-07	0.0976553	0.0157176	0.19013	8.22018e-05	0.00296501	3.29992e-06	0.000359761	0.238641	5.74287e-06	1.01368e-08	0.0242708	0.000365454	0.000363137	3.28209e-07	6.01096e-06	8.11155e-07	0.0976553	0.0157176	0.19013	8.22018e-05	0.00296501	3.29992e-06	0.000359761	0.238641	5.74287e-06	1.01368e-08	0.0242708	0.000365454	0.000363137	3.28209e-07	6.01096e-06	8.11155e-07	0.0976553	0.0157176	0.19013	8.22018e-05	0.00296501	3.29992e-06	0.000359761	0.43132	5.74287e-06	1.01368e-08	0.0242708	2.66226e-05	0.000363137	3.28209e-07	6.01096e-06	8.11155e-07	0.0976553	0.00279894	0.19013	8.22018e-05	0.00296501	3.29992e-06	0.000359761	0.43132	5.74287e-06	1.01368e-08	0.0242708	2.66226e-05	0.000363137	3.28209e-07	6.01096e-06	8.11155e-07	0.0976553	0.00279894	0.19013	8.22018e-05	0.00296501	3.29992e-06	0.000359761	0.43132	5.74287e-06	1.01368e-08	0.0250854	2.66226e-05	0.000363137	3.28209e-07	6.01096e-06	8.11155e-07	0.0976553	0.00279894	0.19013	8.29228e-06	0.00296501	3.29992e-06	0.000359761	0.43132	5.74287e-06	1.01368e-08	0.0250854	2.66226e-05	0.000363137	3.28209e-07	6.01096e-06	8.11155e-07	0.0976553	0.00279894	0.19013	8.29228e-06	0.00296501	3.29992e-06	0.000359761	0.43132	5.74287e-06	1.01368e-08	0.0250854	2.66226e-05	0.000363137	3.28209e-07	6.01096e-06	8.11155e-07	0.0976553	0.00279894	0.19013	5.69289e-06	0.00296501	3.29992e-06	0.000359761	0.43132	5.74287e-06	1.01368e-08	0.0250854	6.3934e-06	0.000363137	3.28209e-07	6.01096e-06	8.11155e-07	0.0976553	0.00279894	0.19013	5.69289e-06	0.00296501	3.29992e-06	0.000359761	0.43132	5.74287e-06	1.01368e-08	0.0250854	6.3934e-06	0.000363137	3.28209e-07	6.01096e-06	8.11155e-07	0.0976553	0.00279894	0.19013	5.69289e-06	0.00296501	3.29992e-06	0.000359761	0.43132	5.74287e-06	1.01368e-08	0.0250854	6.3934e-06	0.000363137	3.28209e-07	6.01096e-06	8.11155e-07	0	0	0	0	0	0	0	0	0	0	0	0	0	0	0	0	0	0	0	0	0	0	0	0	0	0	0	0	0	0	0	0	0	0	0	0	0	0	0	0	0	0	0	0	0	0	0	0	0	0	0	0	0	0	0	0	0	0	0	0	0	0	0	0	0	0	0	0	0	0	0	0	0	0	0	0	0	0	0	0	0	0	0	0	0	0	0	0	0	0	0	0	0	0	0	0	0	0	0	0	0	0	0	0	0	0	0	0	0	0	0	0	0	0	0	0	0	0	0	0	0	0	0	0	0	0	0	0	0	0	0	0	0	0	0	0	0	0	0	0	0	0	0	0	0.210316	0.210316	0.00491252	0.00491252	0.00130635	0.00130635	0.0774824	0.0774824	0.00130156	0.00130156	0.00491252	0.00491252	0.00135803	0.00135803	0.00129907	0.00129907	0.210316	0.210316	0.00491252	0.00491252	0.00130635	0.00130635	0.0774824	0.0774824	0.00130156	0.00130156	0.00491252	0.00491252	0.00135803	0.00135803	0.00129907	0.00129907	0.210316	0.210316	0.00491252	0.00491252	0.00130635	0.00130635	0.0774824	0.0774824	0.00130156	0.00130156	0.00491252	0.00491252	0.00135803	0.00135803	0.00129907	0.00129907	0.210316	0.210316	0.00491252	0.00491252	0.00130635	0.00130635	0.0774824	0.0774824	0.00130156	0.00130156	0.00491252	0.00491252	0.00135803	0.00135803	0.00129907	0.00129907	0.210316	0.210316	0.00491252	0.00491252	0.00130635	0.00130635	0.0774824	0.0774824	0.00130156	0.00130156	0.00491252	0.00491252	0.00135803	0.00135803	0.00129907	0.00129907	0.210316	0.210316	0.00491252	0.00491252	0.00130635	0.00130635	0.0774824	0.0774824	0.00130156	0.00130156	0.00491252	0.00491252	0.00135803	0.00135803	0.00129907	0.00129907	0.210316	0.210316	0.00491252	0.00491252	0.00130635	0.00130635	0.0774824	0.0774824	0.00130156	0.00130156	0.00491252	0.00491252	0.00135803	0.00135803	0.00129907	0.00129907	0.210316	0.210316	0.00491252	0.00491252	0.00130635	0.00130635	0.0774824	0.0774824	0.00130156	0.00130156	0.00491252	0.00491252	0.00135803	0.00135803	0.00129907	0.00129907	0.210316	0.210316	0.00491252	0.00491252	0.00130635	0.00130635	0.0774824	0.0774824	0.00130156	0.00130156	0.00491252	0.00491252	0.00135803	0.00135803	0.00129907	0.00129907	0.210316	0.210316	0.00491252	0.00491252	0.00130635	0.00130635	0.0774824	0.0774824	0.00130156	0.00130156	0.00491252	0.00491252	0.00135803	0.00135803	0.00129907	0.00129907	0.0774824	0.00491252	0.210316	0.00130635	0.00491252	0.00130156	0.00491252	0.210316	0.00130635	0.00129907	0.0774824	0.00135803	0.00491252	0.00129907	0.00135803	0.00130156	0.0774824	0.00491252	0.210316	0.00130635	0.00491252	0.00130156	0.00491252	0.210316	0.00130635	0.00129907	0.0774824	0.00135803	0.00491252	0.00129907	0.00135803	0.00130156	0.0774824	0.00491252	0.210316	0.00130635	0.00491252	0.00130156	0.00491252	0.210316	0.00130635	0.00129907	0.0774824	0.00135803	0.00491252	0.00129907	0.00135803	0.00130156	0.0774824	0.00491252	0.210316	0.00130635	0.00491252	0.00130156	0.00491252	0.210316	0.00130635	0.00129907	0.0774824	0.00135803	0.00491252	0.00129907	0.00135803	0.00130156	0.0774824	0.00491252	0.210316	0.00130635	0.00369006	7.91083e-05	0.00491252	0.210316	0.00130635	0.00129907	0.0774824	0.00135803	0.00491252	0.00129907	0.00135803	0.00130156	0.103856	0.0312864	0.211816	0.00280633	0.00377963	0.000168674	0.0165322	0.221935	8.38985e-05	7.66195e-05	0.079797	0.00367262	0.00397332	0.000359871	7.99932e-05	2.35291e-05	0.103856	0.0312864	0.211816	0.00280633	0.00377963	0.000168674	0.0165322	0.221935	8.38985e-05	7.66195e-05	0.079797	0.00367262	0.00397332	0.000359871	7.99932e-05	2.35291e-05	0.103856	0.0312864	0.211816	0.00280633	0.00377963	0.000168674	0.0165322	0.221935	8.38985e-05	7.66195e-05	0.079797	0.00367262	0.00397332	0.000359871	7.99932e-05	2.35291e-05	0.103856	0.0312864	0.211816	0.00280633	0.00377963	0.000168674	0.0165322	0.221935	8.38985e-05	7.66195e-05	0.079797	0.00367262	0.00397332	0.000359871	7.99932e-05	2.35291e-05	0.103856	0.0312864	0.211816	0.00280633	0.00377963	0.000168674	0.0165322	0.221935	8.38985e-05	7.66195e-05	0.079797	0.00367262	0.00397332	0.000359871	7.99932e-05	2.35291e-05	0.238641	0.0312864	0.21263	0.00362095	0.00377963	0.000168674	0.079797	0.2852	9.98895e-06	2.71004e-06	0.079797	0.000660703	0.00367262	5.91741e-05	6.244e-05	2.35291e-05	0.238641	0.0312864	0.21263	0.00362095	0.00377963	0.000168674	0.079797	0.2852	9.98895e-06	2.71004e-06	0.079797	0.000660703	0.00367262	5.91741e-05	6.244e-05	2.35291e-05	0.238641	0.0312864	0.21263	0.00362095	0.00377963	0.000168674	0.079797	0.2852	9.98895e-06	2.71004e-06	0.079797	0.000660703	0.00367262	5.91741e-05	6.244e-05	2.35291e-05	0.238641	0.0312864	0.21263	0.00362095	0.00377963	0.000168674	0.079797	0.2852	9.98895e-06	2.71004e-06	0.079797	0.000660703	0.00367262	5.91741e-05	6.244e-05	2.35291e-05	0.238641	0.0312864	0.21263	0.000222323	0.00377963	0.000168674	0.079797	0.2852	9.98895e-06	2.71004e-06	0.079797	0.00367262	0.00367262	5.91741e-05	6.244e-05	2.35291e-05	0.238641	0.0312864	0.21263	0.000173464	0.00382849	8.29228e-06	0.0250854	0.2852	9.98895e-06	8.11155e-07	0.0891021	0.00367262	0.0042152	5.80352e-06	6.244e-05	2.35291e-05	0.238641	0.0312864	0.244674	0.000173464	0.00382849	8.29228e-06	0.0250854	0.2852	1.30824e-05	8.11155e-07	0.0891021	0.00367262	0.0042152	5.80352e-06	6.244e-05	2.35291e-05	0.238641	0.0312864	0.244674	0.000173464	0.00382849	8.29228e-06	0.0250854	0.2852	1.30824e-05	8.11155e-07	0.0891021	0.00367262	0.0042152	5.80352e-06	6.244e-05	2.35291e-05	0.238641	0.0312864	0.244674	0.000173464	0.00382849	8.29228e-06	0.0250854	0.2852	1.30824e-05	8.11155e-07	0.0891021	0.00367262	0.00367262	5.80352e-06	6.244e-05	3.29992e-06	0.238641	0.0312864	0.244674	0.000173464	0.00382849	8.29228e-06	0.0250854	0.2852	7.50019e-06	8.11155e-07	0.0891021	0.00367262	0.00367262	5.80352e-06	6.244e-05	3.29992e-06	0.238641	0.0312864	0.244674	0.000173464	0.00382849	8.29228e-06	0.0250854	0.2852	7.50019e-06	1.10636e-07	0.103856	0.00367262	0.00367262	5.80352e-06	6.244e-05	3.29992e-06	0.238641	0.0312864	0.244674	0.000173464	0.00382849	8.29228e-06	0.00361356	0.477879	7.50019e-06	1.10636e-07	0.103856	0.00367262	0.00367262	5.80352e-06	6.244e-05	3.29992e-06	0.238641	0.0312864	0.244674	0.000173464	0.00382849	8.29228e-06	0.00361356	0.477879	7.50019e-06	1.10636e-07	0.103856	0.00367262	0.00367262	5.80352e-06	6.244e-05	3.29992e-06	0.238641	0.0312864	0.244674	0.000173464	0.00382849	8.29228e-06	0.00361356	0.780531	7.50019e-06	1.10636e-07	0.103856	0.000418824	0.00367262	5.80352e-06	6.244e-05	3.29992e-06	0.238641	0.00361356	0.244674	0.000173464	0.00382849	8.29228e-06	0.00361356	0.780531	7.50019e-06	1.10636e-07	0.103856	0.000418824	0.00367262	5.80352e-06	6.244e-05	3.29992e-06	0.238641	0.00361356	0.244674	0.000173464	0.00382849	8.29228e-06	0.00361356	0.780531	7.50019e-06	1.10636e-07	0.111841	0.000418824	0.00367262	5.80352e-06	6.244e-05	3.29992e-06	0.238641	0.00361356	0.244674	1.30824e-05	0.00382849	8.29228e-06	0.00361356	0.780531	7.50019e-06	1.10636e-07	0.111841	0.000418824	0.00367262	5.80352e-06	6.244e-05	3.29992e-06	0.238641	0.00361356	0.244674	1.30824e-05	0.00382849	8.29228e-06	0.00361356	0.780531	7.50019e-06	1.10636e-07	0.111841	0.000418824	0.00367262	5.80352e-06	6.244e-05	3.29992e-06	0.238641	0.00361356	0.244674	7.38955e-06	0.00382849	8.29228e-06	0.00361356	0.780531	7.50019e-06	1.10636e-07	0.111841	7.99932e-05	0.00367262	5.80352e-06	6.244e-05	3.29992e-06	0.238641	0.00361356	0.244674	7.38955e-06	0.00382849	8.29228e-06	0.00361356	0.780531	7.50019e-06	1.10636e-07	0.111841	7.99932e-05	0.00367262	5.80352e-06	6.244e-05	3.29992e-06	0.238641	0.00361356	0.244674	7.38955e-06	0.00382849	8.29228e-06	0.00361356	0.780531	7.50019e-06	1.10636e-07	0.111841	7.99932e-05	0.00367262	5.80352e-06	6.244e-05	3.29992e-06	0	0	0	0	0	0	0	0	0	0	0	0	0	0	0	0	0	0	0	0	0	0	0	0	0	0	0	0	0	0	0	0	0	0	0	0	0	0	0	0	0	0	0	0	0	0	0	0	0	0	0	0	0	0	0	0	0	0	0	0	0	0	0	0	0	0	0	0	0	0	0	0	0	0	0	0	0	0	0	0	0	0	0	0	0	0	0	0	0	0	0	0	0	0	0	0	0	0	0	0	0	0	0	0	0	0	0	0	0	0	0	0	0	0	0	0	0	0	0	0	0	0	0	0	0	0	0	0	0	0	0	0	0	0	0	0	0	0	0	0	0	0	0	0	0.165256	0.165256	0.00559788	0.00559788	0.00280463	0.00280463	0.165256	0.165256	0.00280463	0.00280463	0.0242708	0.0242708	0.0031587	0.0031587	0.00279964	0.00279964	0.165256	0.165256	0.00559788	0.00559788	0.00280463	0.00280463	0.165256	0.165256	0.00280463	0.00280463	0.0242708	0.0242708	0.0031587	0.0031587	0.00279964	0.00279964	0.165256	0.165256	0.00559788	0.00559788	0.00280463	0.00280463	0.165256	0.165256	0.00280463	0.00280463	0.0242708	0.0242708	0.0031587	0.0031587	0.00279964	0.00279964	0.165256	0.165256	0.00559788	0.00559788	0.00280463	0.00280463	0.165256	0.165256	0.00280463	0.00280463	0.0242708	0.0242708	0.0031587	0.0031587	0.00279964	0.00279964	0.165256	0.165256	0.00559788	0.00559788	0.00280463	0.00280463	0.165256	0.165256	0.00280463	0.00280463	0.0242708	0.0242708	0.0031587	0.0031587	0.00279964	0.00279964	0.165256	0.165256	0.00559788	0.00559788	0.00280463	0.00280463	0.165256	0.165256	0.00280463	0.00280463	0.0242708	0.0242708	0.0031587	0.0031587	0.00279964	0.00279964	0.165256	0.165256	0.00559788	0.00559788	0.00280463	0.00280463	0.165256	0.165256	0.00280463	0.00280463	0.0242708	0.0242708	0.0031587	0.0031587	0.00279964	0.00279964	0.165256	0.165256	0.00559788	0.00559788	0.00280463	0.00280463	0.165256	0.165256	0.00280463	0.00280463	0.0242708	0.0242708	0.0031587	0.0031587	0.00279964	0.00279964	0.165256	0.165256	0.00559788	0.00559788	0.00280463	0.00280463	0.165256	0.165256	0.00280463	0.00280463	0.0242708	0.0242708	0.0031587	0.0031587	0.00279964	0.00279964	0.165256	0.165256	0.00559788	0.00559788	0.00280463	0.00280463	0.165256	0.165256	0.00280463	0.00280463	0.0242708	0.0242708	0.0031587	0.0031587	0.00279964	0.00279964	0.165256	0.00559788	0.165256	0.00280463	0.00559788	0.00280463	0.0242708	0.165256	0.00280463	0.00279964	0.165256	0.0031587	0.0242708	0.00279964	0.0031587	0.00280463	0.165256	0.00559788	0.165256	0.00280463	0.00559788	0.00280463	0.0242708	0.165256	0.00280463	0.00279964	0.165256	0.0031587	0.0242708	0.00279964	0.0031587	0.00280463	0.165256	0.00559788	0.165256	0.00280463	0.00559788	0.00280463	0.0242708	0.165256	0.00280463	0.00279964	0.165256	0.0031587	0.0242708	0.00279964	0.0031587	0.00280463	0.165256	0.00559788	0.165256	0.00280463	0.00559788	0.00280463	0.0242708	0.165256	0.00280463	0.00279964	0.165256	0.0031587	0.0242708	0.00279964	0.0031587	0.00280463	0.165256	0.00559788	0.165256	0.00280463	0.00296501	0.000171767	0.0242708	0.165256	0.00280463	0.00279964	0.165256	0.0031587	0.0242708	0.00279964	0.0031587	0.00280463	0.198114	0.038456	0.166071	0.00361925	0.00301387	0.000220626	0.0491447	0.19013	0.000171767	0.000166775	0.175376	0.0132784	0.0227708	0.00129966	0.00043627	8.22018e-05	0.198114	0.038456	0.166071	0.00361925	0.00301387	0.000220626	0.0491447	0.19013	0.000171767	0.000166775	0.175376	0.0132784	0.0227708	0.00129966	0.00043627	8.22018e-05	0.198114	0.038456	0.166071	0.00361925	0.00301387	0.000220626	0.0491447	0.19013	0.000171767	0.000166775	0.175376	0.0132784	0.0227708	0.00129966	0.00043627	8.22018e-05	0.198114	0.038456	0.166071	0.00361925	0.00301387	0.000220626	0.0491447	0.19013	0.000171767	0.000166775	0.175376	0.0132784	0.0227708	0.00129966	0.00043627	8.22018e-05	0.198114	0.038456	0.166071	0.00361925	0.00301387	0.000220626	0.0491447	0.19013	0.000171767	0.000166775	0.175376	0.0132784	0.0227708	0.00129966	0.00043627	8.22018e-05	0.371474	0.038456	0.165256	0.00280463	0.00301387	0.000220626	0.183929	0.324915	1.13858e-05	6.3934e-06	0.183929	0.00397332	0.0218316	0.000360461	0.00038069	8.22018e-05	0.371474	0.038456	0.165256	0.00280463	0.00301387	0.000220626	0.183929	0.324915	1.13858e-05	6.3934e-06	0.183929	0.00397332	0.0218316	0.000360461	0.00038069	8.22018e-05	0.371474	0.038456	0.165256	0.00280463	0.00301387	0.000220626	0.183929	0.324915	1.13858e-05	6.3934e-06	0.183929	0.00397332	0.0218316	0.000360461	0.00038069	8.22018e-05	0.371474	0.038456	0.165256	0.00280463	0.00301387	0.000220626	0.183929	0.324915	1.13858e-05	6.3934e-06	0.183929	0.00397332	0.0218316	0.000360461	0.00038069	8.22018e-05	0.371474	0.038456	0.165256	0.000171767	0.00301387	0.000220626	0.183929	0.324915	1.13858e-05	6.3934e-06	0.183929	0.0218316	0.0218316	0.000360461	0.00038069	8.22018e-05	0.371474	0.038456	0.165256	0.000220626	0.00296501	1.30824e-05	0.0976553	0.324915	1.13858e-05	3.29992e-06	0.238641	0.0218316	0.0250854	5.9764e-05	0.00038069	8.22018e-05	0.371474	0.038456	0.19013	0.000220626	0.00296501	1.30824e-05	0.0976553	0.324915	1.30824e-05	3.29992e-06	0.238641	0.0218316	0.0250854	5.9764e-05	0.00038069	8.22018e-05	0.371474	0.038456	0.19013	0.000220626	0.00296501	1.30824e-05	0.0976553	0.324915	1.30824e-05	3.29992e-06	0.238641	0.0218316	0.0250854	5.9764e-05	0.00038069	8.22018e-05	0.371474	0.038456	0.19013	0.000220626	0.00296501	1.30824e-05	0.0976553	0.324915	1.30824e-05	3.29992e-06	0.238641	0.0218316	0.0220735	5.9764e-05	0.00038069	8.29228e-06	0.371474	0.038456	0.19013	0.000220626	0.00296501	1.30824e-05	0.0976553	0.324915	5.837e-06	3.29992e-06	0.238641	0.0218316	0.0220735	5.9764e-05	0.00038069	8.29228e-06	0.371474	0.038456	0.19013	0.000220626	0.00296501	1.30824e-05	0.0976553	0.324915	5.837e-06	7.00519e-07	0.324915	0.0218316	0.0220735	5.9764e-05	0.00038069	8.29228e-06	0.371474	0.038456	0.19013	0.000220626	0.00296501	1.30824e-05	0.0214718	0.733972	5.837e-06	7.00519e-07	0.324915	0.0218316	0.0220735	5.9764e-05	0.00038069	8.29228e-06	0.371474	0.038456	0.19013	0.000220626	0.00296501	1.30824e-05	0.0214718	0.733972	5.837e-06	7.00519e-07	0.324915	0.0218316	0.0220735	5.9764e-05	0.00038069	8.29228e-06	0.371474	0.038456	0.19013	0.000220626	0.00296501	1.30824e-05	0.0214718	0.896988	5.837e-06	7.00519e-07	0.324915	0.00397332	0.0220735	5.9764e-05	0.00038069	8.29228e-06	0.371474	0.00279894	0.19013	0.000220626	0.00296501	1.30824e-05	0.0214718	0.896988	5.837e-06	7.00519e-07	0.324915	0.00397332	0.0220735	5.9764e-05	0.00038069	8.29228e-06	0.371474	0.00279894	0.19013	0.000220626	0.00296501	1.30824e-05	0.0214718	0.896988	5.837e-06	7.00519e-07	0.371474	0.00397332	0.0220735	5.9764e-05	0.00038069	8.29228e-06	0.371474	0.00279894	0.19013	1.30824e-05	0.00296501	1.30824e-05	0.0214718	0.896988	5.837e-06	7.00519e-07	0.371474	0.00397332	0.0220735	5.9764e-05	0.00038069	8.29228e-06	0.371474	0.00279894	0.19013	1.30824e-05	0.00296501	1.30824e-05	0.0214718	0.896988	5.837e-06	7.00519e-07	0.371474	0.00397332	0.0220735	5.9764e-05	0.00038069	8.29228e-06	0.371474	0.00279894	0.19013	5.69289e-06	0.00296501	1.30824e-05	0.0214718	0.896988	5.837e-06	7.00519e-07	0.371474	0.000719521	0.0220735	5.9764e-05	0.00038069	8.29228e-06	0.371474	0.00279894	0.19013	5.69289e-06	0.00296501	1.30824e-05	0.0214718	0.896988	5.837e-06	7.00519e-07	0.371474	0.000719521	0.0220735	5.9764e-05	0.00038069	8.29228e-06	0.371474	0.00279894	0.19013	5.69289e-06	0.00296501	1.30824e-05	0.0214718	0.896988	5.837e-06	7.00519e-07	0.371474	0.000719521	0.0220735	5.9764e-05	0.00038069	8.29228e-06	0	0	0	0	0	0	0	0	0	0	0	0	0	0	0	0	0	0	0	0	0	0	0	0	0	0	0	0	0	0	0	0	0	0	0	0	0	0	0	0	0	0	0	0	0	0	0	0	0	0	0	0	0	0	0	0	0	0	0	0	0	0	0	0	0	0	0	0	0	0	0	0	0	0	0	0	0	0	0	0	0	0	0	0	0	0	0	0	0	0	0	0	0	0	0	0	0	0	0	0	0	0	0	0	0	0	0	0	0	0	0	0	0	0	0	0	0	0	0	0	0	0	0	0	0	0	0	0	0	0	0	0	0	0	0	0	0	0	0	0	0	0	0	0	0.079797	0.079797	0.00491252	0.00491252	0.00361615	0.00361615	0.21263	0.21263	0.00362095	0.00362095	0.079797	0.079797	0.00491252	0.00491252	0.00361615	0.00361615	0.079797	0.079797	0.00491252	0.00491252	0.00361615	0.00361615	0.21263	0.21263	0.00362095	0.00362095	0.079797	0.079797	0.00491252	0.00491252	0.00361615	0.00361615	0.079797	0.079797	0.00491252	0.00491252	0.00361615	0.00361615	0.21263	0.21263	0.00362095	0.00362095	0.079797	0.079797	0.00491252	0.00491252	0.00361615	0.00361615	0.079797	0.079797	0.00491252	0.00491252	0.00361615	0.00361615	0.21263	0.21263	0.00362095	0.00362095	0.079797	0.079797	0.00491252	0.00491252	0.00361615	0.00361615	0.079797	0.079797	0.00491252	0.00491252	0.00361615	0.00361615	0.21263	0.21263	0.00362095	0.00362095	0.079797	0.079797	0.00491252	0.00491252	0.00361615	0.00361615	0.079797	0.079797	0.00491252	0.00491252	0.00361615	0.00361615	0.21263	0.21263	0.00362095	0.00362095	0.079797	0.079797	0.00491252	0.00491252	0.00361615	0.00361615	0.079797	0.079797	0.00491252	0.00491252	0.00361615	0.00361615	0.21263	0.21263	0.00362095	0.00362095	0.079797	0.079797	0.00491252	0.00491252	0.00361615	0.00361615	0.079797	0.079797	0.00491252	0.00491252	0.00361615	0.00361615	0.21263	0.21263	0.00362095	0.00362095	0.079797	0.079797	0.00491252	0.00491252	0.00361615	0.00361615	0.079797	0.079797	0.00491252	0.00491252	0.00361615	0.00361615	0.21263	0.21263	0.00362095	0.00362095	0.079797	0.079797	0.00491252	0.00491252	0.00361615	0.00361615	0.079797	0.079797	0.00491252	0.00491252	0.00361615	0.00361615	0.21263	0.21263	0.00362095	0.00362095	0.079797	0.079797	0.00491252	0.00491252	0.00361615	0.00361615	0.21263	0.00491252	0.079797	0.00361615	0.00491252	0.00362095	0.079797	0.079797	0.00361615	0.00361615	0.21263	0.00491252	0.079797	0.00361615	0.00491252	0.00362095	0.21263	0.00491252	0.079797	0.00361615	0.00491252	0.00362095	0.079797	0.079797	0.00361615	0.00361615	0.21263	0.00491252	0.079797	0.00361615	0.00491252	0.00362095	0.21263	0.00491252	0.079797	0.00361615	0.00491252	0.00362095	0.079797	0.079797	0.00361615	0.00361615	0.21263	0.00491252	0.079797	0.00361615	0.00491252	0.00362095	0.21263	0.00491252	0.079797	0.00361615	0.00491252	0.00362095	0.079797	0.079797	0.00361615	0.00361615	0.21263	0.00491252	0.079797	0.00361615	0.00491252	0.00362095	0.21263	0.00491252	0.079797	0.00361615	0.0015139	0.000222323	0.079797	0.079797	0.00361615	0.00361615	0.21263	0.00491252	0.079797	0.00361615	0.00491252	0.00362095	0.23669	0.0289718	0.0789824	0.00280154	0.00146504	0.000173464	0.111841	0.111841	0.000217532	0.000217532	0.23669	0.0289718	0.0789824	0.00280154	0.00146504	0.000173464	0.23669	0.0289718	0.0789824	0.00280154	0.00146504	0.000173464	0.111841	0.111841	0.000217532	0.000217532	0.23669	0.0289718	0.0789824	0.00280154	0.00146504	0.000173464	0.23669	0.0289718	0.0789824	0.00280154	0.00146504	0.000173464	0.111841	0.111841	0.000217532	0.000217532	0.23669	0.0289718	0.0789824	0.00280154	0.00146504	0.000173464	0.23669	0.0289718	0.0789824	0.00280154	0.00146504	0.000173464	0.111841	0.111841	0.000217532	0.000217532	0.23669	0.0289718	0.0789824	0.00280154	0.00146504	0.000173464	0.23669	0.0289718	0.0789824	0.00280154	0.00146504	0.000173464	0.111841	0.111841	0.000217532	0.000217532	0.23669	0.0289718	0.0789824	0.00280154	0.00146504	0.000173464	0.371474	0.0289718	0.0774824	0.00130156	0.00146504	0.000173464	0.2852	0.2852	9.98895e-06	9.98895e-06	0.2852	0.0142176	0.0774824	0.00130156	0.00137547	0.000173464	0.371474	0.0289718	0.0774824	0.00130156	0.00146504	0.000173464	0.2852	0.2852	9.98895e-06	9.98895e-06	0.2852	0.0142176	0.0774824	0.00130156	0.00137547	0.000173464	0.371474	0.0289718	0.0774824	0.00130156	0.00146504	0.000173464	0.2852	0.2852	9.98895e-06	9.98895e-06	0.2852	0.0142176	0.0774824	0.00130156	0.00137547	0.000173464	0.371474	0.0289718	0.0774824	0.00130156	0.00146504	0.000173464	0.2852	0.2852	9.98895e-06	9.98895e-06	0.2852	0.0142176	0.0774824	0.00130156	0.00137547	0.000173464	0.371474	0.0289718	0.0774824	7.91083e-05	0.00146504	0.000173464	0.2852	0.2852	9.98895e-06	9.98895e-06	0.2852	0.0774824	0.0774824	0.00130156	0.00137547	0.000173464	0.371474	0.0289718	0.0774824	0.000168674	0.00137547	1.30824e-05	0.238641	0.2852	9.98895e-06	8.29228e-06	0.477879	0.0774824	0.0891021	0.00036236	0.00137547	0.000173464	0.371474	0.0289718	0.0891021	0.000168674	0.00137547	1.30824e-05	0.238641	0.2852	8.29228e-06	8.29228e-06	0.477879	0.0774824	0.0891021	0.00036236	0.00137547	0.000173464	0.371474	0.0289718	0.0891021	0.000168674	0.00137547	1.30824e-05	0.238641	0.2852	8.29228e-06	8.29228e-06	0.477879	0.0774824	0.0891021	0.00036236	0.00137547	0.000173464	0.371474	0.0289718	0.0891021	0.000168674	0.00137547	1.30824e-05	0.238641	0.2852	8.29228e-06	8.29228e-06	0.477879	0.0774824	0.079797	0.00036236	0.00137547	1.30824e-05	0.371474	0.0289718	0.0891021	0.000168674	0.00137547	1.30824e-05	0.238641	0.2852	2.71004e-06	8.29228e-06	0.477879	0.0774824	0.079797	0.00036236	0.00137547	1.30824e-05	0.371474	0.0289718	0.0891021	0.000168674	0.00137547	1.30824e-05	0.238641	0.2852	2.71004e-06	2.5994e-06	0.780531	0.0774824	0.079797	0.00036236	0.00137547	1.30824e-05	0.371474	0.0289718	0.0891021	0.000168674	0.00137547	1.30824e-05	0.0761834	0.810714	2.71004e-06	2.5994e-06	0.780531	0.0774824	0.079797	0.00036236	0.00137547	1.30824e-05	0.371474	0.0289718	0.0891021	0.000168674	0.00137547	1.30824e-05	0.0761834	0.810714	2.71004e-06	2.5994e-06	0.780531	0.0774824	0.079797	0.00036236	0.00137547	1.30824e-05	0.371474	0.0289718	0.0891021	0.000168674	0.00137547	1.30824e-05	0.0761834	0.647698	2.71004e-06	2.5994e-06	0.780531	0.0227708	0.079797	0.00036236	0.00137547	1.30824e-05	0.371474	0.00129896	0.0891021	0.000168674	0.00137547	1.30824e-05	0.0761834	0.647698	2.71004e-06	2.5994e-06	0.780531	0.0227708	0.079797	0.00036236	0.00137547	1.30824e-05	0.371474	0.00129896	0.0891021	0.000168674	0.00137547	1.30824e-05	0.0761834	0.647698	2.71004e-06	2.5994e-06	0.943547	0.0227708	0.079797	0.00036236	0.00137547	1.30824e-05	0.371474	0.00129896	0.0891021	8.29228e-06	0.00137547	1.30824e-05	0.0761834	0.647698	2.71004e-06	2.5994e-06	0.943547	0.0227708	0.079797	0.00036236	0.00137547	1.30824e-05	0.371474	0.00129896	0.0891021	8.29228e-06	0.00137547	1.30824e-05	0.0761834	0.647698	2.71004e-06	2.5994e-06	0.943547	0.0227708	0.079797	0.00036236	0.00137547	1.30824e-05	0.371474	0.00129896	0.0891021	2.5994e-06	0.00137547	1.30824e-05	0.0761834	0.647698	2.71004e-06	2.5994e-06	0.943547	0.00491252	0.079797	0.00036236	0.00137547	1.30824e-05	0.371474	0.00129896	0.0891021	2.5994e-06	0.00137547	1.30824e-05	0.0761834	0.647698	2.71004e-06	2.5994e-06	0.943547	0.00491252	0.079797	0.00036236	0.00137547	1.30824e-05	0.371474	0.00129896	0.0891021	2.5994e-06	0.00137547	1.30824e-05	0.0761834	0.647698	2.71004e-06	2.5994e-06	0.943547	0.00491252	0.079797	0.00036236	0.00137547	1.30824e-05	0	0	0	0	0	0	0	0	0	0	0	0	0	0	0	0	0	0	0	0	0	0	0	0	0	0	0	0	0	0	0	0	0	0	0	0	0	0	0	0	0	0	0	0	0	0	0	0	0	0	0	0	0	0	0	0	0	0	0	0	0	0	0	0	0	0	0	0	0	0	0	0	0	0	0	0	0	0	0	0	0	0	0	0	0	0	0	0	0	0	0	0	0	0	0	0	0	0	0	0	0	0	0	0	0	0	0	0	0	0	0	0	0	0	0	0	0	0	0	0	0	0	0	0	0	0	0	0	0	0	0	0	0	0	0	0	0	0	0	0	0	0	0	0	0.0242708	0.0242708	0.0031587	0.0031587	0.00279964	0.00279964	0.165256	0.165256	0.00280463	0.00280463	0.165256	0.165256	0.00559788	0.00559788	0.00280463	0.00280463	0.0242708	0.0242708	0.0031587	0.0031587	0.00279964	0.00279964	0.165256	0.165256	0.00280463	0.00280463	0.165256	0.165256	0.00559788	0.00559788	0.00280463	0.00280463	0.0242708	0.0242708	0.0031587	0.0031587	0.00279964	0.00279964	0.165256	0.165256	0.00280463	0.00280463	0.165256	0.165256	0.00559788	0.00559788	0.00280463	0.00280463	0.0242708	0.0242708	0.0031587	0.0031587	0.00279964	0.00279964	0.165256	0.165256	0.00280463	0.00280463	0.165256	0.165256	0.00559788	0.00559788	0.00280463	0.00280463	0.0242708	0.0242708	0.0031587	0.0031587	0.00279964	0.00279964	0.165256	0.165256	0.00280463	0.00280463	0.165256	0.165256	0.00559788	0.00559788	0.00280463	0.00280463	0.0242708	0.0242708	0.0031587	0.0031587	0.00279964	0.00279964	0.165256	0.165256	0.00280463	0.00280463	0.165256	0.165256	0.00559788	0.00559788	0.00280463	0.00280463	0.0242708	0.0242708	0.0031587	0.0031587	0.00279964	0.00279964	0.165256	0.165256	0.00280463	0.00280463	0.165256	0.165256	0.00559788	0.00559788	0.00280463	0.00280463	0.0242708	0.0242708	0.0031587	0.0031587	0.00279964	0.00279964	0.165256	0.165256	0.00280463	0.00280463	0.165256	0.165256	0.00559788	0.00559788	0.00280463	0.00280463	0.0242708	0.0242708	0.0031587	0.0031587	0.00279964	0.00279964	0.165256	0.165256	0.00280463	0.00280463	0.165256	0.165256	0.00559788	0.00559788	0.00280463	0.00280463	0.0242708	0.0242708	0.0031587	0.0031587	0.00279964	0.00279964	0.165256	0.165256	0.00280463	0.00280463	0.165256	0.165256	0.00559788	0.00559788	0.00280463	0.00280463	0.165256	0.0031587	0.0242708	0.00279964	0.0031587	0.00280463	0.165256	0.0242708	0.00279964	0.00280463	0.165256	0.00559788	0.165256	0.00280463	0.00559788	0.00280463	0.165256	0.0031587	0.0242708	0.00279964	0.0031587	0.00280463	0.165256	0.0242708	0.00279964	0.00280463	0.165256	0.00559788	0.165256	0.00280463	0.00559788	0.00280463	0.165256	0.0031587	0.0242708	0.00279964	0.0031587	0.00280463	0.165256	0.0242708	0.00279964	0.00280463	0.165256	0.00559788	0.165256	0.00280463	0.00559788	0.00280463	0.165256	0.0031587	0.0242708	0.00279964	0.0031587	0.00280463	0.165256	0.0242708	0.00279964	0.00280463	0.165256	0.00559788	0.165256	0.00280463	0.00559788	0.00280463	0.165256	0.0031587	0.0242708	0.00279964	0.000525835	0.000171767	0.165256	0.0242708	0.00279964	0.00280463	0.165256	0.00559788	0.165256	0.00280463	0.00559788	0.00280463	0.175376	0.0132784	0.0227708	0.00129966	0.00043627	8.22018e-05	0.19013	0.0491447	0.000166775	0.000171767	0.198114	0.038456	0.166071	0.00361925	0.00301387	0.000220626	0.175376	0.0132784	0.0227708	0.00129966	0.00043627	8.22018e-05	0.19013	0.0491447	0.000166775	0.000171767	0.198114	0.038456	0.166071	0.00361925	0.00301387	0.000220626	0.175376	0.0132784	0.0227708	0.00129966	0.00043627	8.22018e-05	0.19013	0.0491447	0.000166775	0.000171767	0.198114	0.038456	0.166071	0.00361925	0.00301387	0.000220626	0.175376	0.0132784	0.0227708	0.00129966	0.00043627	8.22018e-05	0.19013	0.0491447	0.000166775	0.000171767	0.198114	0.038456	0.166071	0.00361925	0.00301387	0.000220626	0.175376	0.0132784	0.0227708	0.00129966	0.00043627	8.22018e-05	0.19013	0.0491447	0.000166775	0.000171767	0.198114	0.038456	0.166071	0.00361925	0.00301387	0.000220626	0.238641	0.0132784	0.0218316	0.000360461	0.00043627	8.22018e-05	0.324915	0.183929	6.3934e-06	1.13858e-05	0.324915	0.0304718	0.165256	0.00280463	0.00296501	0.000220626	0.238641	0.0132784	0.0218316	0.000360461	0.00043627	8.22018e-05	0.324915	0.183929	6.3934e-06	1.13858e-05	0.324915	0.0304718	0.165256	0.00280463	0.00296501	0.000220626	0.238641	0.0132784	0.0218316	0.000360461	0.00043627	8.22018e-05	0.324915	0.183929	6.3934e-06	1.13858e-05	0.324915	0.0304718	0.165256	0.00280463	0.00296501	0.000220626	0.238641	0.0132784	0.0218316	0.000360461	0.00043627	8.22018e-05	0.324915	0.183929	6.3934e-06	1.13858e-05	0.324915	0.0304718	0.165256	0.00280463	0.00296501	0.000220626	0.238641	0.0132784	0.0218316	2.16302e-05	0.00043627	8.22018e-05	0.324915	0.183929	6.3934e-06	1.13858e-05	0.324915	0.165256	0.165256	0.00280463	0.00296501	0.000220626	0.238641	0.0132784	0.0218316	7.72094e-05	0.00038069	8.29228e-06	0.371474	0.183929	6.3934e-06	1.30824e-05	0.733972	0.165256	0.19013	0.00130466	0.00296501	0.000220626	0.238641	0.0132784	0.0250854	7.72094e-05	0.00038069	8.29228e-06	0.371474	0.183929	3.29992e-06	1.30824e-05	0.733972	0.165256	0.19013	0.00130466	0.00296501	0.000220626	0.238641	0.0132784	0.0250854	7.72094e-05	0.00038069	8.29228e-06	0.371474	0.183929	3.29992e-06	1.30824e-05	0.733972	0.165256	0.19013	0.00130466	0.00296501	0.000220626	0.238641	0.0132784	0.0250854	7.72094e-05	0.00038069	8.29228e-06	0.371474	0.183929	3.29992e-06	1.30824e-05	0.733972	0.165256	0.175376	0.00130466	0.00296501	1.30824e-05	0.238641	0.0132784	0.0250854	7.72094e-05	0.00038069	8.29228e-06	0.371474	0.183929	7.50503e-07	1.30824e-05	0.733972	0.165256	0.175376	0.00130466	0.00296501	1.30824e-05	0.238641	0.0132784	0.0250854	7.72094e-05	0.00038069	8.29228e-06	0.371474	0.183929	7.50503e-07	5.69289e-06	1.37501	0.165256	0.175376	0.00130466	0.00296501	1.30824e-05	0.238641	0.0132784	0.0250854	7.72094e-05	0.00038069	8.29228e-06	0.162457	0.592986	7.50503e-07	5.69289e-06	1.37501	0.165256	0.175376	0.00130466	0.00296501	1.30824e-05	0.238641	0.0132784	0.0250854	7.72094e-05	0.00038069	8.29228e-06	0.162457	0.592986	7.50503e-07	5.69289e-06	1.37501	0.165256	0.175376	0.00130466	0.00296501	1.30824e-05	0.238641	0.0132784	0.0250854	7.72094e-05	0.00038069	8.29228e-06	0.162457	0.290334	7.50503e-07	5.69289e-06	1.37501	0.0789824	0.175376	0.00130466	0.00296501	1.30824e-05	0.238641	0.000359761	0.0250854	7.72094e-05	0.00038069	8.29228e-06	0.162457	0.290334	7.50503e-07	5.69289e-06	1.37501	0.0789824	0.175376	0.00130466	0.00296501	1.30824e-05	0.238641	0.000359761	0.0250854	7.72094e-05	0.00038069	8.29228e-06	0.162457	0.290334	7.50503e-07	5.69289e-06	1.7199	0.0789824	0.175376	0.00130466	0.00296501	1.30824e-05	0.238641	0.000359761	0.0250854	3.29992e-06	0.00038069	8.29228e-06	0.162457	0.290334	7.50503e-07	5.69289e-06	1.7199	0.0789824	0.175376	0.00130466	0.00296501	1.30824e-05	0.238641	0.000359761	0.0250854	3.29992e-06	0.00038069	8.29228e-06	0.162457	0.290334	7.50503e-07	5.69289e-06	1.7199	0.0789824	0.175376	0.00130466	0.00296501	1.30824e-05	0.238641	0.000359761	0.0250854	7.00519e-07	0.00038069	8.29228e-06	0.162457	0.290334	7.50503e-07	5.69289e-06	1.7199	0.0242708	0.175376	0.00130466	0.00296501	1.30824e-05	0.238641	0.000359761	0.0250854	7.00519e-07	0.00038069	8.29228e-06	0.162457	0.290334	7.50503e-07	5.69289e-06	1.7199	0.0242708	0.175376	0.00130466	0.00296501	1.30824e-05	0.238641	0.000359761	0.0250854	7.00519e-07	0.00038069	8.29228e-06	0.162457	0.290334	7.50503e-07	5.69289e-06	1.7199	0.0242708	0.175376	0.00130466	0.00296501	1.30824e-05	0	0	0	0	0	0	0	0	0	0	0	0	0	0	0	0	0	0	0	0	0	0	0	0	0	0	0	0	0	0	0	0	0	0	0	0	0	0	0	0	0	0	0	0	0	0	0	0	0	0	0	0	0	0	0	0	0	0	0	0	0	0	0	0	0	0	0	0	0	0	0	0	0	0	0	0	0	0	0	0	0	0	0	0	0	0	0	0	0	0	0	0	0	0	0	0	0	0	0	0	0	0	0	0	0	0	0	0	0	0	0	0	0	0	0	0	0	0	0	0	0	0	0	0	0	0	0	0	0	0	0	0	0	0	0	0	0	0	0	0	0	0	0	0	0.00491252	0.00491252	0.00135803	0.00135803	0.00129907	0.00129907	0.0774824	0.0774824	0.00130156	0.00130156	0.210316	0.210316	0.00491252	0.00491252	0.00130635	0.00130635	0.00491252	0.00491252	0.00135803	0.00135803	0.00129907	0.00129907	0.0774824	0.0774824	0.00130156	0.00130156	0.210316	0.210316	0.00491252	0.00491252	0.00130635	0.00130635	0.00491252	0.00491252	0.00135803	0.00135803	0.00129907	0.00129907	0.0774824	0.0774824	0.00130156	0.00130156	0.210316	0.210316	0.00491252	0.00491252	0.00130635	0.00130635	0.00491252	0.00491252	0.00135803	0.00135803	0.00129907	0.00129907	0.0774824	0.0774824	0.00130156	0.00130156	0.210316	0.210316	0.00491252	0.00491252	0.00130635	0.00130635	0.00491252	0.00491252	0.00135803	0.00135803	0.00129907	0.00129907	0.0774824	0.0774824	0.00130156	0.00130156	0.210316	0.210316	0.00491252	0.00491252	0.00130635	0.00130635	0.00491252	0.00491252	0.00135803	0.00135803	0.00129907	0.00129907	0.0774824	0.0774824	0.00130156	0.00130156	0.210316	0.210316	0.00491252	0.00491252	0.00130635	0.00130635	0.00491252	0.00491252	0.00135803	0.00135803	0.00129907	0.00129907	0.0774824	0.0774824	0.00130156	0.00130156	0.210316	0.210316	0.00491252	0.00491252	0.00130635	0.00130635	0.00491252	0.00491252	0.00135803	0.00135803	0.00129907	0.00129907	0.0774824	0.0774824	0.00130156	0.00130156	0.210316	0.210316	0.00491252	0.00491252	0.00130635	0.00130635	0.00491252	0.00491252	0.00135803	0.00135803	0.00129907	0.00129907	0.0774824	0.0774824	0.00130156	0.00130156	0.210316	0.210316	0.00491252	0.00491252	0.00130635	0.00130635	0.00491252	0.00491252	0.00135803	0.00135803	0.00129907	0.00129907	0.0774824	0.0774824	0.00130156	0.00130156	0.210316	0.210316	0.00491252	0.00491252	0.00130635	0.00130635	0.0774824	0.00135803	0.00491252	0.00129907	0.00135803	0.00130156	0.210316	0.00491252	0.00129907	0.00130635	0.0774824	0.00491252	0.210316	0.00130635	0.00491252	0.00130156	0.0774824	0.00135803	0.00491252	0.00129907	0.00135803	0.00130156	0.210316	0.00491252	0.00129907	0.00130635	0.0774824	0.00491252	0.210316	0.00130635	0.00491252	0.00130156	0.0774824	0.00135803	0.00491252	0.00129907	0.00135803	0.00130156	0.210316	0.00491252	0.00129907	0.00130635	0.0774824	0.00491252	0.210316	0.00130635	0.00491252	0.00130156	0.0774824	0.00135803	0.00491252	0.00129907	0.00135803	0.00130156	0.210316	0.00491252	0.00129907	0.00130635	0.0774824	0.00491252	0.210316	0.00130635	0.00491252	0.00130156	0.0774824	0.00135803	0.00491252	0.00129907	0.000135572	7.91083e-05	0.210316	0.00491252	0.00129907	0.00130635	0.0774824	0.00491252	0.210316	0.00130635	0.00491252	0.00130156	0.079797	0.00367262	0.00397332	0.000359871	7.99932e-05	2.35291e-05	0.221935	0.0165322	7.66195e-05	8.38985e-05	0.103856	0.0312864	0.211816	0.00280633	0.00377963	0.000168674	0.079797	0.00367262	0.00397332	0.000359871	7.99932e-05	2.35291e-05	0.221935	0.0165322	7.66195e-05	8.38985e-05	0.103856	0.0312864	0.211816	0.00280633	0.00377963	0.000168674	0.079797	0.00367262	0.00397332	0.000359871	7.99932e-05	2.35291e-05	0.221935	0.0165322	7.66195e-05	8.38985e-05	0.103856	0.0312864	0.211816	0.00280633	0.00377963	0.000168674	0.079797	0.00367262	0.00397332	0.000359871	7.99932e-05	2.35291e-05	0.221935	0.0165322	7.66195e-05	8.38985e-05	0.103856	0.0312864	0.211816	0.00280633	0.00377963	0.000168674	0.079797	0.00367262	0.00397332	0.000359871	7.99932e-05	2.35291e-05	0.221935	0.0165322	7.66195e-05	8.38985e-05	0.103856	0.0312864	0.211816	0.00280633	0.00377963	0.000168674	0.0976553	0.00367262	0.00367262	5.91741e-05	7.99932e-05	2.35291e-05	0.2852	0.079797	2.71004e-06	9.98895e-06	0.2852	0.0392706	0.21263	0.00362095	0.00382849	0.000168674	0.0976553	0.00367262	0.00367262	5.91741e-05	7.99932e-05	2.35291e-05	0.2852	0.079797	2.71004e-06	9.98895e-06	0.2852	0.0392706	0.21263	0.00362095	0.00382849	0.000168674	0.0976553	0.00367262	0.00367262	5.91741e-05	7.99932e-05	2.35291e-05	0.2852	0.079797	2.71004e-06	9.98895e-06	0.2852	0.0392706	0.21263	0.00362095	0.00382849	0.000168674	0.0976553	0.00367262	0.00367262	5.91741e-05	7.99932e-05	2.35291e-05	0.2852	0.079797	2.71004e-06	9.98895e-06	0.2852	0.0392706	0.21263	0.00362095	0.00382849	0.000168674	0.0976553	0.00367262	0.00367262	3.48708e-06	7.99932e-05	2.35291e-05	0.2852	0.079797	2.71004e-06	9.98895e-06	0.2852	0.21263	0.21263	0.00362095	0.00382849	0.000168674	0.0976553	0.00367262	0.00367262	2.10403e-05	6.244e-05	3.29992e-06	0.371474	0.079797	2.71004e-06	1.30824e-05	0.810714	0.21263	0.244674	0.00280633	0.00382849	0.000168674	0.0976553	0.00367262	0.0042152	2.10403e-05	6.244e-05	3.29992e-06	0.371474	0.079797	8.11155e-07	1.30824e-05	0.810714	0.21263	0.244674	0.00280633	0.00382849	0.000168674	0.0976553	0.00367262	0.0042152	2.10403e-05	6.244e-05	3.29992e-06	0.371474	0.079797	8.11155e-07	1.30824e-05	0.810714	0.21263	0.244674	0.00280633	0.00382849	0.000168674	0.0976553	0.00367262	0.0042152	2.10403e-05	6.244e-05	3.29992e-06	0.371474	0.079797	8.11155e-07	1.30824e-05	0.810714	0.21263	0.23669	0.00280633	0.00382849	8.29228e-06	0.0976553	0.00367262	0.0042152	2.10403e-05	6.244e-05	3.29992e-06	0.371474	0.079797	1.23869e-07	1.30824e-05	0.810714	0.21263	0.23669	0.00280633	0.00382849	8.29228e-06	0.0976553	0.00367262	0.0042152	2.10403e-05	6.244e-05	3.29992e-06	0.371474	0.079797	1.23869e-07	7.38955e-06	1.63362	0.21263	0.23669	0.00280633	0.00382849	8.29228e-06	0.0976553	0.00367262	0.0042152	2.10403e-05	6.244e-05	3.29992e-06	0.209017	0.272476	1.23869e-07	7.38955e-06	1.63362	0.21263	0.23669	0.00280633	0.00382849	8.29228e-06	0.0976553	0.00367262	0.0042152	2.10403e-05	6.244e-05	3.29992e-06	0.209017	0.272476	1.23869e-07	7.38955e-06	1.63362	0.21263	0.23669	0.00280633	0.00382849	8.29228e-06	0.0976553	0.00367262	0.0042152	2.10403e-05	6.244e-05	3.29992e-06	0.209017	0.079797	1.23869e-07	7.38955e-06	1.63362	0.166071	0.23669	0.00280633	0.00382849	8.29228e-06	0.0976553	5.90635e-05	0.0042152	2.10403e-05	6.244e-05	3.29992e-06	0.209017	0.079797	1.23869e-07	7.38955e-06	1.63362	0.166071	0.23669	0.00280633	0.00382849	8.29228e-06	0.0976553	5.90635e-05	0.0042152	2.10403e-05	6.244e-05	3.29992e-06	0.209017	0.079797	1.23869e-07	7.38955e-06	2.07618	0.166071	0.23669	0.00280633	0.00382849	8.29228e-06	0.0976553	5.90635e-05	0.0042152	8.11155e-07	6.244e-05	3.29992e-06	0.209017	0.079797	1.23869e-07	7.38955e-06	2.07618	0.166071	0.23669	0.00280633	0.00382849	8.29228e-06	0.0976553	5.90635e-05	0.0042152	8.11155e-07	6.244e-05	3.29992e-06	0.209017	0.079797	1.23869e-07	7.38955e-06	2.07618	0.166071	0.23669	0.00280633	0.00382849	8.29228e-06	0.0976553	5.90635e-05	0.0042152	1.10636e-07	6.244e-05	3.29992e-06	0.209017	0.079797	1.23869e-07	7.38955e-06	2.07618	0.079797	0.23669	0.00280633	0.00382849	8.29228e-06	0.0976553	5.90635e-05	0.0042152	1.10636e-07	6.244e-05	3.29992e-06	0.209017	0.079797	1.23869e-07	7.38955e-06	2.07618	0.079797	0.23669	0.00280633	0.00382849	8.29228e-06	0.0976553	5.90635e-05	0.0042152	1.10636e-07	6.244e-05	3.29992e-06	0.209017	0.079797	1.23869e-07	7.38955e-06	2.07618	0.079797	0.23669	0.00280633	0.00382849	8.29228e-06	0	0	0	0	0	0	0	0	0	0	0	0	0	0	0	0	0	0	0	0	0	0	0	0	0	0	0	0	0	0	0	0	0	0	0	0	0	0	0	0	0	0	0	0	0	0	0	0	0	0	0	0	0	0	0	0	0	0	0	0	0	0	0	0	0	0	0	0	0	0	0	0	0	0	0	0	0	0	0	0	0	0	0	0	0	0	0	0	0	0	0	0	0	0	0	0	0	0	0	0	0	0	0	0	0	0	0	0	0	0	0	0	0	0	0	0	0	0	0	0	0	0	0	0	0	0	0	0	0	0	0	0	0	0	0	0	0	0	0	0	0	0	0	0	0.000719521	0.000719521	0.000365454	0.000365454	0.000359771	0.000359771	0.0218316	0.0218316	0.000360461	0.000360461	0.162817	0.162817	0.0031587	0.0031587	0.000365454	0.000365454	0.000719521	0.000719521	0.000365454	0.000365454	0.000359771	0.000359771	0.0218316	0.0218316	0.000360461	0.000360461	0.162817	0.162817	0.0031587	0.0031587	0.000365454	0.000365454	0.000719521	0.000719521	0.000365454	0.000365454	0.000359771	0.000359771	0.0218316	0.0218316	0.000360461	0.000360461	0.162817	0.162817	0.0031587	0.0031587	0.000365454	0.000365454	0.000719521	0.000719521	0.000365454	0.000365454	0.000359771	0.000359771	0.0218316	0.0218316	0.000360461	0.000360461	0.162817	0.162817	0.0031587	0.0031587	0.000365454	0.000365454	0.000719521	0.000719521	0.000365454	0.000365454	0.000359771	0.000359771	0.0218316	0.0218316	0.000360461	0.000360461	0.162817	0.162817	0.0031587	0.0031587	0.000365454	0.000365454	0.000719521	0.000719521	0.000365454	0.000365454	0.000359771	0.000359771	0.0218316	0.0218316	0.000360461	0.000360461	0.162817	0.162817	0.0031587	0.0031587	0.000365454	0.000365454	0.000719521	0.000719521	0.000365454	0.000365454	0.000359771	0.000359771	0.0218316	0.0218316	0.000360461	0.000360461	0.162817	0.162817	0.0031587	0.0031587	0.000365454	0.000365454	0.000719521	0.000719521	0.000365454	0.000365454	0.000359771	0.000359771	0.0218316	0.0218316	0.000360461	0.000360461	0.162817	0.162817	0.0031587	0.0031587	0.000365454	0.000365454	0.000719521	0.000719521	0.000365454	0.000365454	0.000359771	0.000359771	0.0218316	0.0218316	0.000360461	0.000360461	0.162817	0.162817	0.0031587	0.0031587	0.000365454	0.000365454	0.000719521	0.000719521	0.000365454	0.000365454	0.000359771	0.000359771	0.0218316	0.0218316	0.000360461	0.000360461	0.162817	0.162817	0.0031587	0.0031587	0.000365454	0.000365454	0.0218316	0.000365454	0.000719521	0.000359771	0.000365454	0.000360461	0.162817	0.000719521	0.000359771	0.000365454	0.0218316	0.0031587	0.162817	0.000365454	0.0031587	0.000360461	0.0218316	0.000365454	0.000719521	0.000359771	0.000365454	0.000360461	0.162817	0.000719521	0.000359771	0.000365454	0.0218316	0.0031587	0.162817	0.000365454	0.0031587	0.000360461	0.0218316	0.000365454	0.000719521	0.000359771	0.000365454	0.000360461	0.162817	0.000719521	0.000359771	0.000365454	0.0218316	0.0031587	0.162817	0.000365454	0.0031587	0.000360461	0.0218316	0.000365454	0.000719521	0.000359771	0.000365454	0.000360461	0.162817	0.000719521	0.000359771	0.000365454	0.0218316	0.0031587	0.162817	0.000365454	0.0031587	0.000360461	0.0218316	0.000365454	0.000719521	0.000359771	2.66226e-05	2.16302e-05	0.162817	0.000719521	0.000359771	0.000365454	0.0218316	0.0031587	0.162817	0.000365454	0.0031587	0.000360461	0.0220735	0.000607333	0.000418824	5.90736e-05	9.06933e-06	4.07697e-06	0.166071	0.00397332	2.09398e-05	2.66226e-05	0.0343905	0.0157176	0.163756	0.00130466	0.00287545	7.72094e-05	0.0220735	0.000607333	0.000418824	5.90736e-05	9.06933e-06	4.07697e-06	0.166071	0.00397332	2.09398e-05	2.66226e-05	0.0343905	0.0157176	0.163756	0.00130466	0.00287545	7.72094e-05	0.0220735	0.000607333	0.000418824	5.90736e-05	9.06933e-06	4.07697e-06	0.166071	0.00397332	2.09398e-05	2.66226e-05	0.0343905	0.0157176	0.163756	0.00130466	0.00287545	7.72094e-05	0.0220735	0.000607333	0.000418824	5.90736e-05	9.06933e-06	4.07697e-06	0.166071	0.00397332	2.09398e-05	2.66226e-05	0.0343905	0.0157176	0.163756	0.00130466	0.00287545	7.72094e-05	0.0220735	0.000607333	0.000418824	5.90736e-05	9.06933e-06	4.07697e-06	0.166071	0.00397332	2.09398e-05	2.66226e-05	0.0343905	0.0157176	0.163756	0.00130466	0.00287545	7.72094e-05	0.0250854	0.000607333	0.000365454	5.70302e-06	9.06933e-06	4.07697e-06	0.183929	0.0218316	7.10656e-07	6.3934e-06	0.183929	0.0304718	0.165256	0.00280463	0.00296501	7.72094e-05	0.0250854	0.000607333	0.000365454	5.70302e-06	9.06933e-06	4.07697e-06	0.183929	0.0218316	7.10656e-07	6.3934e-06	0.183929	0.0304718	0.165256	0.00280463	0.00296501	7.72094e-05	0.0250854	0.000607333	0.000365454	5.70302e-06	9.06933e-06	4.07697e-06	0.183929	0.0218316	7.10656e-07	6.3934e-06	0.183929	0.0304718	0.165256	0.00280463	0.00296501	7.72094e-05	0.0250854	0.000607333	0.000365454	5.70302e-06	9.06933e-06	4.07697e-06	0.183929	0.0218316	7.10656e-07	6.3934e-06	0.183929	0.0304718	0.165256	0.00280463	0.00296501	7.72094e-05	0.0250854	0.000607333	0.000365454	3.28209e-07	9.06933e-06	4.07697e-06	0.183929	0.0218316	7.10656e-07	6.3934e-06	0.183929	0.165256	0.165256	0.00280463	0.00296501	7.72094e-05	0.0250854	0.000607333	0.000365454	3.38658e-06	6.01096e-06	8.11155e-07	0.238641	0.0218316	7.10656e-07	8.29228e-06	0.592986	0.165256	0.19013	0.00361925	0.00296501	7.72094e-05	0.0250854	0.000607333	0.000418824	3.38658e-06	6.01096e-06	8.11155e-07	0.238641	0.0218316	1.20773e-07	8.29228e-06	0.592986	0.165256	0.19013	0.00361925	0.00296501	7.72094e-05	0.0250854	0.000607333	0.000418824	3.38658e-06	6.01096e-06	8.11155e-07	0.238641	0.0218316	1.20773e-07	8.29228e-06	0.592986	0.165256	0.19013	0.00361925	0.00296501	7.72094e-05	0.0250854	0.000607333	0.000418824	3.38658e-06	6.01096e-06	8.11155e-07	0.238641	0.0218316	1.20773e-07	8.29228e-06	0.592986	0.165256	0.198114	0.00361925	0.00296501	3.29992e-06	0.0250854	0.000607333	0.000418824	3.38658e-06	6.01096e-06	8.11155e-07	0.238641	0.0218316	1.21746e-08	8.29228e-06	0.592986	0.165256	0.198114	0.00361925	0.00296501	3.29992e-06	0.0250854	0.000607333	0.000418824	3.38658e-06	6.01096e-06	8.11155e-07	0.238641	0.0218316	1.21746e-08	5.69289e-06	1.23403	0.165256	0.198114	0.00361925	0.00296501	3.29992e-06	0.0250854	0.000607333	0.000418824	3.38658e-06	6.01096e-06	8.11155e-07	0.162457	0.0765432	1.21746e-08	5.69289e-06	1.23403	0.165256	0.198114	0.00361925	0.00296501	3.29992e-06	0.0250854	0.000607333	0.000418824	3.38658e-06	6.01096e-06	8.11155e-07	0.162457	0.0765432	1.21746e-08	5.69289e-06	1.23403	0.165256	0.198114	0.00361925	0.00296501	3.29992e-06	0.0250854	0.000607333	0.000418824	3.38658e-06	6.01096e-06	8.11155e-07	0.162457	0.0132784	1.21746e-08	5.69289e-06	1.23403	0.211816	0.198114	0.00361925	0.00296501	3.29992e-06	0.0250854	5.69289e-06	0.000418824	3.38658e-06	6.01096e-06	8.11155e-07	0.162457	0.0132784	1.21746e-08	5.69289e-06	1.23403	0.211816	0.198114	0.00361925	0.00296501	3.29992e-06	0.0250854	5.69289e-06	0.000418824	3.38658e-06	6.01096e-06	8.11155e-07	0.162457	0.0132784	1.21746e-08	5.69289e-06	1.57891	0.211816	0.198114	0.00361925	0.00296501	3.29992e-06	0.0250854	5.69289e-06	0.000418824	1.20773e-07	6.01096e-06	8.11155e-07	0.162457	0.0132784	1.21746e-08	5.69289e-06	1.57891	0.211816	0.198114	0.00361925	0.00296501	3.29992e-06	0.0250854	5.69289e-06	0.000418824	1.20773e-07	6.01096e-06	8.11155e-07	0.162457	0.0132784	1.21746e-08	5.69289e-06	1.57891	0.211816	0.198114	0.00361925	0.00296501	3.29992e-06	0.0250854	5.69289e-06	0.000418824	1.01368e-08	6.01096e-06	8.11155e-07	0.162457	0.0132784	1.21746e-08	5.69289e-06	1.57891	0.165256	0.198114	0.00361925	0.00296501	3.29992e-06	0.0250854	5.69289e-06	0.000418824	1.01368e-08	6.01096e-06	8.11155e-07	0.162457	0.0132784	1.21746e-08	5.69289e-06	1.57891	0.165256	0.198114	0.00361925	0.00296501	3.29992e-06	0.0250854	5.69289e-06	0.000418824	1.01368e-08	6.01096e-06	8.11155e-07	0.162457	0.0132784	1.21746e-08	5.69289e-06	1.57891	0.165256	0.198114	0.00361925	0.00296501	3.29992e-06	0	0	0	0	0	0	0	0	0	0	0	0	0	0	0	0	0	0	0	0	0	0	0	0	0	0	0	0	0	0	0	0	0	0	0	0	0	0	0	0	0	0	0	0	0	0	0	0	0	0	0	0	0	0	0	0	0	0	0	0	0	0	0	0	0	0	0	0	0	0	0	0	0	0	0	0	0	0	0	0	0	0	0	0	0	0	0	0	0	0	0	0	0	0	0	0	0	0	0	0	0	0	0	0	0	0	0	0	0	0	0	0	0	0	0	0	0	0	0	0	0	0	0	0	0	0	0	0	0	0	0	0	0	0	0	0	0	0	0	0	0	0	0	0	7.99932e-05	7.99932e-05	5.93816e-05	5.93816e-05	5.9064e-05	5.9064e-05	0.00367262	0.00367262	5.91741e-05	5.91741e-05	0.0762425	0.0762425	0.00135803	0.00135803	6.16629e-05	6.16629e-05	7.99932e-05	7.99932e-05	5.93816e-05	5.93816e-05	5.9064e-05	5.9064e-05	0.00367262	0.00367262	5.91741e-05	5.91741e-05	0.0762425	0.0762425	0.00135803	0.00135803	6.16629e-05	6.16629e-05	7.99932e-05	7.99932e-05	5.93816e-05	5.93816e-05	5.9064e-05	5.9064e-05	0.00367262	0.00367262	5.91741e-05	5.91741e-05	0.0762425	0.0762425	0.00135803	0.00135803	6.16629e-05	6.16629e-05	7.99932e-05	7.99932e-05	5.93816e-05	5.93816e-05	5.9064e-05	5.9064e-05	0.00367262	0.00367262	5.91741e-05	5.91741e-05	0.0762425	0.0762425	0.00135803	0.00135803	6.16629e-05	6.16629e-05	7.99932e-05	7.99932e-05	5.93816e-05	5.93816e-05	5.9064e-05	5.9064e-05	0.00367262	0.00367262	5.91741e-05	5.91741e-05	0.0762425	0.0762425	0.00135803	0.00135803	6.16629e-05	6.16629e-05	7.99932e-05	7.99932e-05	5.93816e-05	5.93816e-05	5.9064e-05	5.9064e-05	0.00367262	0.00367262	5.91741e-05	5.91741e-05	0.0762425	0.0762425	0.00135803	0.00135803	6.16629e-05	6.16629e-05	7.99932e-05	7.99932e-05	5.93816e-05	5.93816e-05	5.9064e-05	5.9064e-05	0.00367262	0.00367262	5.91741e-05	5.91741e-05	0.0762425	0.0762425	0.00135803	0.00135803	6.16629e-05	6.16629e-05	7.99932e-05	7.99932e-05	5.93816e-05	5.93816e-05	5.9064e-05	5.9064e-05	0.00367262	0.00367262	5.91741e-05	5.91741e-05	0.0762425	0.0762425	0.00135803	0.00135803	6.16629e-05	6.16629e-05	7.99932e-05	7.99932e-05	5.93816e-05	5.93816e-05	5.9064e-05	5.9064e-05	0.00367262	0.00367262	5.91741e-05	5.91741e-05	0.0762425	0.0762425	0.00135803	0.00135803	6.16629e-05	6.16629e-05	7.99932e-05	7.99932e-05	5.93816e-05	5.93816e-05	5.9064e-05	5.9064e-05	0.00367262	0.00367262	5.91741e-05	5.91741e-05	0.0762425	0.0762425	0.00135803	0.00135803	6.16629e-05	6.16629e-05	0.00367262	5.93816e-05	7.99932e-05	5.9064e-05	5.93816e-05	5.91741e-05	0.0762425	7.99932e-05	5.9064e-05	6.16629e-05	0.00367262	0.00135803	0.0762425	6.16629e-05	0.00135803	5.91741e-05	0.00367262	5.93816e-05	7.99932e-05	5.9064e-05	5.93816e-05	5.91741e-05	0.0762425	7.99932e-05	5.9064e-05	6.16629e-05	0.00367262	0.00135803	0.0762425	6.16629e-05	0.00135803	5.91741e-05	0.00367262	5.93816e-05	7.99932e-05	5.9064e-05	5.93816e-05	5.91741e-05	0.0762425	7.99932e-05	5.9064e-05	6.16629e-05	0.00367262	0.00135803	0.0762425	6.16629e-05	0.00135803	5.91741e-05	0.00367262	5.93816e-05	7.99932e-05	5.9064e-05	5.93816e-05	5.91741e-05	0.0762425	7.99932e-05	5.9064e-05	6.16629e-05	0.00367262	0.00135803	0.0762425	6.16629e-05	0.00135803	5.91741e-05	0.00367262	5.93816e-05	7.99932e-05	5.9064e-05	3.69452e-06	3.48708e-06	0.0762425	7.99932e-05	5.9064e-05	6.16629e-05	0.00367262	0.00135803	0.0762425	6.16629e-05	0.00135803	5.91741e-05	0.00367262	5.93816e-05	2.66226e-05	5.69342e-06	6.36144e-07	4.28708e-07	0.0767851	0.000622569	3.37698e-06	5.97585e-06	0.00722711	0.00491252	0.0765432	0.00036236	0.00131989	2.10403e-05	0.00367262	5.93816e-05	2.66226e-05	5.69342e-06	6.36144e-07	4.28708e-07	0.0767851	0.000622569	3.37698e-06	5.97585e-06	0.00722711	0.00491252	0.0765432	0.00036236	0.00131989	2.10403e-05	0.00367262	5.93816e-05	2.66226e-05	5.69342e-06	6.36144e-07	4.28708e-07	0.0767851	0.000622569	3.37698e-06	5.97585e-06	0.00722711	0.00491252	0.0765432	0.00036236	0.00131989	2.10403e-05	0.00367262	5.93816e-05	2.66226e-05	5.69342e-06	6.36144e-07	4.28708e-07	0.0767851	0.000622569	3.37698e-06	5.97585e-06	0.00722711	0.00491252	0.0765432	0.00036236	0.00131989	2.10403e-05	0.00367262	5.93816e-05	2.66226e-05	5.69342e-06	6.36144e-07	4.28708e-07	0.0767851	0.000622569	3.37698e-06	5.97585e-06	0.00722711	0.00491252	0.0765432	0.00036236	0.00131989	2.10403e-05	0.00397332	5.93816e-05	2.12477e-05	3.18604e-07	6.36144e-07	4.28708e-07	0.079797	0.00363449	1.11168e-07	2.71004e-06	0.079797	0.0142176	0.0774824	0.00130156	0.00137547	2.10403e-05	0.00397332	5.93816e-05	2.12477e-05	3.18604e-07	6.36144e-07	4.28708e-07	0.079797	0.00363449	1.11168e-07	2.71004e-06	0.079797	0.0142176	0.0774824	0.00130156	0.00137547	2.10403e-05	0.00397332	5.93816e-05	2.12477e-05	3.18604e-07	6.36144e-07	4.28708e-07	0.079797	0.00363449	1.11168e-07	2.71004e-06	0.079797	0.0142176	0.0774824	0.00130156	0.00137547	2.10403e-05	0.00397332	5.93816e-05	2.12477e-05	3.18604e-07	6.36144e-07	4.28708e-07	0.079797	0.00363449	1.11168e-07	2.71004e-06	0.079797	0.0142176	0.0774824	0.00130156	0.00137547	2.10403e-05	0.00397332	5.93816e-05	2.12477e-05	1.78019e-08	6.36144e-07	4.28708e-07	0.079797	0.00363449	1.11168e-07	2.71004e-06	0.079797	0.0774824	0.0774824	0.00130156	0.00137547	2.10403e-05	0.00397332	5.93816e-05	2.12477e-05	3.18604e-07	3.35343e-07	1.20773e-07	0.0976553	0.00363449	1.11168e-07	3.29992e-06	0.272476	0.0774824	0.0891021	0.00280154	0.00137547	2.10403e-05	0.00397332	5.93816e-05	2.43061e-05	3.18604e-07	3.35343e-07	1.20773e-07	0.0976553	0.00363449	1.06685e-08	3.29992e-06	0.272476	0.0774824	0.0891021	0.00280154	0.00137547	2.10403e-05	0.00397332	5.93816e-05	2.43061e-05	3.18604e-07	3.35343e-07	1.20773e-07	0.0976553	0.00363449	1.06685e-08	3.29992e-06	0.272476	0.0774824	0.0891021	0.00280154	0.00137547	2.10403e-05	0.00397332	5.93816e-05	2.43061e-05	3.18604e-07	3.35343e-07	1.20773e-07	0.0976553	0.00363449	1.06685e-08	3.29992e-06	0.272476	0.0774824	0.103856	0.00280154	0.00137547	8.11155e-07	0.00397332	5.93816e-05	2.43061e-05	3.18604e-07	3.35343e-07	1.20773e-07	0.0976553	0.00363449	7.12284e-10	3.29992e-06	0.272476	0.0774824	0.103856	0.00280154	0.00137547	8.11155e-07	0.00397332	5.93816e-05	2.43061e-05	3.18604e-07	3.35343e-07	1.20773e-07	0.0976553	0.00363449	7.12284e-10	2.5994e-06	0.575128	0.0774824	0.103856	0.00280154	0.00137547	8.11155e-07	0.00397332	5.93816e-05	2.43061e-05	3.18604e-07	3.35343e-07	1.20773e-07	0.0761834	0.0129396	7.12284e-10	2.5994e-06	0.575128	0.0774824	0.103856	0.00280154	0.00137547	8.11155e-07	0.00397332	5.93816e-05	2.43061e-05	3.18604e-07	3.35343e-07	1.20773e-07	0.0761834	0.0129396	7.12284e-10	2.5994e-06	0.575128	0.0774824	0.103856	0.00280154	0.00137547	8.11155e-07	0.00397332	5.93816e-05	2.43061e-05	3.18604e-07	3.35343e-07	1.20773e-07	0.0761834	0.00131989	7.12284e-10	2.5994e-06	0.575128	0.163756	0.103856	0.00280154	0.00137547	8.11155e-07	0.00397332	3.18072e-07	2.43061e-05	3.18604e-07	3.35343e-07	1.20773e-07	0.0761834	0.00131989	7.12284e-10	2.5994e-06	0.575128	0.163756	0.103856	0.00280154	0.00137547	8.11155e-07	0.00397332	3.18072e-07	2.43061e-05	3.18604e-07	3.35343e-07	1.20773e-07	0.0761834	0.00131989	7.12284e-10	2.5994e-06	0.738144	0.163756	0.103856	0.00280154	0.00137547	8.11155e-07	0.00397332	3.18072e-07	2.43061e-05	1.06685e-08	3.35343e-07	1.20773e-07	0.0761834	0.00131989	7.12284e-10	2.5994e-06	0.738144	0.163756	0.103856	0.00280154	0.00137547	8.11155e-07	0.00397332	3.18072e-07	2.43061e-05	1.06685e-08	3.35343e-07	1.20773e-07	0.0761834	0.00131989	7.12284e-10	2.5994e-06	0.738144	0.163756	0.103856	0.00280154	0.00137547	8.11155e-07	0.00397332	3.18072e-07	2.43061e-05	5.31637e-10	3.35343e-07	1.20773e-07	0.0761834	0.00131989	7.12284e-10	2.5994e-06	0.738144	0.210316	0.103856	0.00280154	0.00137547	8.11155e-07	0.00397332	3.18072e-07	2.43061e-05	5.31637e-10	3.35343e-07	1.20773e-07	0.0761834	0.00131989	7.12284e-10	2.5994e-06	0.738144	0.210316	0.103856	0.00280154	0.00137547	8.11155e-07	0.00397332	3.18072e-07	2.43061e-05	5.31637e-10	3.35343e-07	1.20773e-07	0.0761834	0.00131989	7.12284e-10	2.5994e-06	0.738144	0.210316	0.103856	0.00280154	0.00137547	8.11155e-07	0	0	0	0	0	0	0	0	0	0	0	0	0	0	0	0	0	0	0	0	0	0	0	0	0	0	0	0	0	0	0	0	0	0	0	0	0	0	0	0	0	0	0	0	0	0	0	0	0	0	0	0	0	0	0	0	0	0	0	0	0	0	0	0	0	0	0	0	0	0	0	0	0	0	0	0	0	0	0	0	0	0	0	0	0	0	0	0	0	0	0	0	0	0	0	0	0	0	0	0	0	0	0	0	0	0	0	0	0	0	0	0	0	0	0	0	0	0	0	0	0	0	0	0	0	0	0	0	0	0	0	0	0	0	0	0	0	0	0	0	0	0	0	0	6.3934e-06	6.3934e-06	5.70302e-06	5.70302e-06	5.6929e-06	5.6929e-06	0.000365454	0.000365454	5.70302e-06	5.70302e-06	0.0214775	0.0214775	0.000365454	0.000365454	6.3934e-06	6.3934e-06	6.3934e-06	6.3934e-06	5.70302e-06	5.70302e-06	5.6929e-06	5.6929e-06	0.000365454	0.000365454	5.70302e-06	5.70302e-06	0.0214775	0.0214775	0.000365454	0.000365454	6.3934e-06	6.3934e-06	6.3934e-06	6.3934e-06	5.70302e-06	5.70302e-06	5.6929e-06	5.6929e-06	0.000365454	0.000365454	5.70302e-06	5.70302e-06	0.0214775	0.0214775	0.000365454	0.000365454	6.3934e-06	6.3934e-06	6.3934e-06	6.3934e-06	5.70302e-06	5.70302e-06	5.6929e-06	5.6929e-06	0.000365454	0.000365454	5.70302e-06	5.70302e-06	0.0214775	0.0214775	0.000365454	0.000365454	6.3934e-06	6.3934e-06	6.3934e-06	6.3934e-06	5.70302e-06	5.70302e-06	5.6929e-06	5.6929e-06	0.000365454	0.000365454	5.70302e-06	5.70302e-06	0.0214775	0.0214775	0.000365454	0.000365454	6.3934e-06	6.3934e-06	6.3934e-06	6.3934e-06	5.70302e-06	5.70302e-06	5.6929e-06	5.6929e-06	0.000365454	0.000365454	5.70302e-06	5.70302e-06	0.0214775	0.0214775	0.000365454	0.000365454	6.3934e-06	6.3934e-06	6.3934e-06	6.3934e-06	5.70302e-06	5.70302e-06	5.6929e-06	5.6929e-06	0.000365454	0.000365454	5.70302e-06	5.70302e-06	0.0214775	0.0214775	0.000365454	0.000365454	6.3934e-06	6.3934e-06	6.3934e-06	6.3934e-06	5.70302e-06	5.70302e-06	5.6929e-06	5.6929e-06	0.000365454	0.000365454	5.70302e-06	5.70302e-06	0.0214775	0.0214775	0.000365454	0.000365454	6.3934e-06	6.3934e-06	6.3934e-06	6.3934e-06	5.70302e-06	5.70302e-06	5.6929e-06	5.6929e-06	0.000365454	0.000365454	5.70302e-06	5.70302e-06	0.0214775	0.0214775	0.000365454	0.000365454	6.3934e-06	6.3934e-06	6.3934e-06	6.3934e-06	5.70302e-06	5.70302e-06	5.6929e-06	5.6929e-06	0.000365454	0.000365454	5.70302e-06	5.70302e-06	0.0214775	0.0214775	0.000365454	0.000365454	6.3934e-06	6.3934e-06	0.000365454	5.70302e-06	6.3934e-06	5.6929e-06	5.70302e-06	5.70302e-06	0.0214775	6.3934e-06	5.6929e-06	6.3934e-06	0.000365454	0.000365454	0.0214775	6.3934e-06	0.000365454	5.70302e-06	0.000365454	5.70302e-06	6.3934e-06	5.6929e-06	5.70302e-06	5.70302e-06	0.0214775	6.3934e-06	5.6929e-06	6.3934e-06	0.000365454	0.000365454	0.0214775	6.3934e-06	0.000365454	5.70302e-06	0.000365454	5.70302e-06	6.3934e-06	5.6929e-06	5.70302e-06	5.70302e-06	0.0214775	6.3934e-06	5.6929e-06	6.3934e-06	0.000365454	0.000365454	0.0214775	6.3934e-06	0.000365454	5.70302e-06	0.000365454	5.70302e-06	6.3934e-06	5.6929e-06	5.70302e-06	5.70302e-06	0.0214775	6.3934e-06	5.6929e-06	6.3934e-06	0.000365454	0.000365454	0.0214775	6.3934e-06	0.000365454	5.70302e-06	0.000365454	5.70302e-06	6.3934e-06	5.6929e-06	3.28209e-07	3.28209e-07	0.0214775	6.3934e-06	5.6929e-06	6.3934e-06	0.000365454	0.000365454	0.0214775	6.3934e-06	0.000365454	5.70302e-06	0.000363137	3.38658e-06	1.01859e-06	3.18088e-07	2.74071e-08	2.74071e-08	0.0215309	5.9764e-05	3.18088e-07	1.01859e-06	0.0009614	0.0009614	0.0215309	5.9764e-05	0.000363137	3.38658e-06	0.000363137	3.38658e-06	1.01859e-06	3.18088e-07	2.74071e-08	2.74071e-08	0.0215309	5.9764e-05	3.18088e-07	1.01859e-06	0.0009614	0.0009614	0.0215309	5.9764e-05	0.000363137	3.38658e-06	0.000363137	3.38658e-06	1.01859e-06	3.18088e-07	2.74071e-08	2.74071e-08	0.0215309	5.9764e-05	3.18088e-07	1.01859e-06	0.0009614	0.0009614	0.0215309	5.9764e-05	0.000363137	3.38658e-06	0.000363137	3.38658e-06	1.01859e-06	3.18088e-07	2.74071e-08	2.74071e-08	0.0215309	5.9764e-05	3.18088e-07	1.01859e-06	0.0009614	0.0009614	0.0215309	5.9764e-05	0.000363137	3.38658e-06	0.000363137	3.38658e-06	1.01859e-06	3.18088e-07	2.74071e-08	2.74071e-08	0.0215309	5.9764e-05	3.18088e-07	1.01859e-06	0.0009614	0.0009614	0.0215309	5.9764e-05	0.000363137	3.38658e-06	0.00038069	3.38658e-06	7.10656e-07	1.01525e-08	2.74071e-08	2.74071e-08	0.0218316	0.000360461	1.01525e-08	7.10656e-07	0.0218316	0.00397332	0.0218316	0.000360461	0.00038069	3.38658e-06	0.00038069	3.38658e-06	7.10656e-07	1.01525e-08	2.74071e-08	2.74071e-08	0.0218316	0.000360461	1.01525e-08	7.10656e-07	0.0218316	0.00397332	0.0218316	0.000360461	0.00038069	3.38658e-06	0.00038069	3.38658e-06	7.10656e-07	1.01525e-08	2.74071e-08	2.74071e-08	0.0218316	0.000360461	1.01525e-08	7.10656e-07	0.0218316	0.00397332	0.0218316	0.000360461	0.00038069	3.38658e-06	0.00038069	3.38658e-06	7.10656e-07	1.01525e-08	2.74071e-08	2.74071e-08	0.0218316	0.000360461	1.01525e-08	7.10656e-07	0.0218316	0.00397332	0.0218316	0.000360461	0.00038069	3.38658e-06	0.00038069	3.38658e-06	7.10656e-07	5.47328e-10	2.74071e-08	2.74071e-08	0.0218316	0.000360461	1.01525e-08	7.10656e-07	0.0218316	0.0218316	0.0218316	0.000360461	0.00038069	3.38658e-06	0.00038069	3.38658e-06	7.10656e-07	1.7286e-08	1.06685e-08	1.06685e-08	0.0250854	0.000360461	1.01525e-08	8.11155e-07	0.0765432	0.0218316	0.0250854	0.00129966	0.00038069	3.38658e-06	0.00038069	3.38658e-06	8.11155e-07	1.7286e-08	1.06685e-08	1.06685e-08	0.0250854	0.000360461	5.47328e-10	8.11155e-07	0.0765432	0.0218316	0.0250854	0.00129966	0.00038069	3.38658e-06	0.00038069	3.38658e-06	8.11155e-07	1.7286e-08	1.06685e-08	1.06685e-08	0.0250854	0.000360461	5.47328e-10	8.11155e-07	0.0765432	0.0218316	0.0250854	0.00129966	0.00038069	3.38658e-06	0.00038069	3.38658e-06	8.11155e-07	1.7286e-08	1.06685e-08	1.06685e-08	0.0250854	0.000360461	5.47328e-10	8.11155e-07	0.0765432	0.0218316	0.0343905	0.00129966	0.00038069	1.20773e-07	0.00038069	3.38658e-06	8.11155e-07	1.7286e-08	1.06685e-08	1.06685e-08	0.0250854	0.000360461	2.47827e-11	8.11155e-07	0.0765432	0.0218316	0.0343905	0.00129966	0.00038069	1.20773e-07	0.00038069	3.38658e-06	8.11155e-07	1.7286e-08	1.06685e-08	1.06685e-08	0.0250854	0.000360461	2.47827e-11	7.00519e-07	0.162817	0.0218316	0.0343905	0.00129966	0.00038069	1.20773e-07	0.00038069	3.38658e-06	8.11155e-07	1.7286e-08	1.06685e-08	1.06685e-08	0.0214718	0.00129966	2.47827e-11	7.00519e-07	0.162817	0.0218316	0.0343905	0.00129966	0.00038069	1.20773e-07	0.00038069	3.38658e-06	8.11155e-07	1.7286e-08	1.06685e-08	1.06685e-08	0.0214718	0.00129966	2.47827e-11	7.00519e-07	0.162817	0.0218316	0.0343905	0.00129966	0.00038069	1.20773e-07	0.00038069	3.38658e-06	8.11155e-07	1.7286e-08	1.06685e-08	1.06685e-08	0.0214718	7.72094e-05	2.47827e-11	7.00519e-07	0.162817	0.0765432	0.0343905	0.00129966	0.00038069	1.20773e-07	0.00038069	1.01368e-08	8.11155e-07	1.7286e-08	1.06685e-08	1.06685e-08	0.0214718	7.72094e-05	2.47827e-11	7.00519e-07	0.162817	0.0765432	0.0343905	0.00129966	0.00038069	1.20773e-07	0.00038069	1.01368e-08	8.11155e-07	1.7286e-08	1.06685e-08	1.06685e-08	0.0214718	7.72094e-05	2.47827e-11	7.00519e-07	0.209376	0.0765432	0.0343905	0.00129966	0.00038069	1.20773e-07	0.00038069	1.01368e-08	8.11155e-07	5.47328e-10	1.06685e-08	1.06685e-08	0.0214718	7.72094e-05	2.47827e-11	7.00519e-07	0.209376	0.0765432	0.0343905	0.00129966	0.00038069	1.20773e-07	0.00038069	1.01368e-08	8.11155e-07	5.47328e-10	1.06685e-08	1.06685e-08	0.0214718	7.72094e-05	2.47827e-11	7.00519e-07	0.209376	0.0765432	0.0343905	0.00129966	0.00038069	1.20773e-07	0.00038069	1.01368e-08	8.11155e-07	1.56913e-11	1.06685e-08	1.06685e-08	0.0214718	7.72094e-05	2.47827e-11	7.00519e-07	0.209376	0.162817	0.0343905	0.00129966	0.00038069	1.20773e-07	0.00038069	1.01368e-08	8.11155e-07	1.56913e-11	1.06685e-08	1.06685e-08	0.0214718	7.72094e-05	2.47827e-11	7.00519e-07	0.209376	0.162817	0.0343905	0.00129966	0.00038069	1.20773e-07	0.00038069	1.01368e-08	8.11155e-07	1.56913e-11	1.06685e-08	1.06685e-08	0.0214718	7.72094e-05	2.47827e-11	7.00519e-07	0.209376	0.162817	0.0343905	0.00129966	0.00038069	1.20773e-07	0	0	0	0	0	0	0	0	0	0	0	0	0	0	0	0	0	0	0	0	0	0	0	0	0	0	0	0	0	0	0	0	0	0	0	0	0	0	0	0	0	0	0	0	0	0	0	0	0	0	0	0	0	0	0	0	0	0	0	0	0	0	0	0	0	0	0	0	0	0	0	0	0	0	0	0	0	0	0	0	0	0	0	0	0	0	0	0	0	0	0	0	0	0	0	0	0	0	0	0	0	0	0	0	0	0	0	0	0	0	0	0	0	0	0	0	0	0	0	0	0	0	0	0	0	0	0	0	0	0	0	0	0	0	0	0	0	0	0	0	0	0	0	0	0.0762425	0.0762425	0.00367262	0.00367262	7.99932e-05	7.99932e-05	0.00135803	0.00135803	5.93816e-05	5.93816e-05	6.16629e-05	6.16629e-05	5.91741e-05	5.91741e-05	5.9064e-05	5.9064e-05	0.0762425	0.0762425	0.00367262	0.00367262	7.99932e-05	7.99932e-05	0.00135803	0.00135803	5.93816e-05	5.93816e-05	6.16629e-05	6.16629e-05	5.91741e-05	5.91741e-05	5.9064e-05	5.9064e-05	0.0762425	0.0762425	0.00367262	0.00367262	7.99932e-05	7.99932e-05	0.00135803	0.00135803	5.93816e-05	5.93816e-05	6.16629e-05	6.16629e-05	5.91741e-05	5.91741e-05	5.9064e-05	5.9064e-05	0.0762425	0.0762425	0.00367262	0.00367262	7.99932e-05	7.99932e-05	0.00135803	0.00135803	5.93816e-05	5.93816e-05	6.16629e-05	6.16629e-05	5.91741e-05	5.91741e-05	5.9064e-05	5.9064e-05	0.0762425	0.0762425	0.00367262	0.00367262	7.99932e-05	7.99932e-05	0.00135803	0.00135803	5.93816e-05	5.93816e-05	6.16629e-05	6.16629e-05	5.91741e-05	5.91741e-05	5.9064e-05	5.9064e-05	0.0762425	0.0762425	0.00367262	0.00367262	7.99932e-05	7.99932e-05	0.00135803	0.00135803	5.93816e-05	5.93816e-05	6.16629e-05	6.16629e-05	5.91741e-05	5.91741e-05	5.9064e-05	5.9064e-05	0.0762425	0.0762425	0.00367262	0.00367262	7.99932e-05	7.99932e-05	0.00135803	0.00135803	5.93816e-05	5.93816e-05	6.16629e-05	6.16629e-05	5.91741e-05	5.91741e-05	5.9064e-05	5.9064e-05	0.0762425	0.0762425	0.00367262	0.00367262	7.99932e-05	7.99932e-05	0.00135803	0.00135803	5.93816e-05	5.93816e-05	6.16629e-05	6.16629e-05	5.91741e-05	5.91741e-05	5.9064e-05	5.9064e-05	0.0762425	0.0762425	0.00367262	0.00367262	7.99932e-05	7.99932e-05	0.00135803	0.00135803	5.93816e-05	5.93816e-05	6.16629e-05	6.16629e-05	5.91741e-05	5.91741e-05	5.9064e-05	5.9064e-05	0.0762425	0.0762425	0.00367262	0.00367262	7.99932e-05	7.99932e-05	0.00135803	0.00135803	5.93816e-05	5.93816e-05	6.16629e-05	6.16629e-05	5.91741e-05	5.91741e-05	5.9064e-05	5.9064e-05	0.00135803	0.00367262	0.0762425	7.99932e-05	0.00367262	5.93816e-05	6.16629e-05	0.0762425	7.99932e-05	5.9064e-05	0.00135803	5.91741e-05	6.16629e-05	5.9064e-05	5.91741e-05	5.93816e-05	0.00135803	0.00367262	0.0762425	7.99932e-05	0.00367262	5.93816e-05	6.16629e-05	0.0762425	7.99932e-05	5.9064e-05	0.00135803	5.91741e-05	6.16629e-05	5.9064e-05	5.91741e-05	5.93816e-05	0.00135803	0.00367262	0.0762425	7.99932e-05	0.00367262	5.93816e-05	6.16629e-05	0.0762425	7.99932e-05	5.9064e-05	0.00135803	5.91741e-05	6.16629e-05	5.9064e-05	5.91741e-05	5.93816e-05	0.00135803	0.00367262	0.0762425	7.99932e-05	0.00367262	5.93816e-05	6.16629e-05	0.0762425	7.99932e-05	5.9064e-05	0.00135803	5.91741e-05	6.16629e-05	5.9064e-05	5.91741e-05	5.93816e-05	0.00135803	0.00367262	0.0762425	7.99932e-05	0.00361925	6.01096e-06	6.16629e-05	0.0762425	7.99932e-05	5.9064e-05	0.00135803	5.91741e-05	6.16629e-05	5.9064e-05	5.91741e-05	5.93816e-05	0.00491252	0.00722711	0.0767851	0.000622569	0.00367262	5.93816e-05	0.00036236	0.0765432	2.66226e-05	5.69342e-06	0.00131989	2.10403e-05	5.97585e-06	3.37698e-06	4.28708e-07	6.36144e-07	0.00491252	0.00722711	0.0767851	0.000622569	0.00367262	5.93816e-05	0.00036236	0.0765432	2.66226e-05	5.69342e-06	0.00131989	2.10403e-05	5.97585e-06	3.37698e-06	4.28708e-07	6.36144e-07	0.00491252	0.00722711	0.0767851	0.000622569	0.00367262	5.93816e-05	0.00036236	0.0765432	2.66226e-05	5.69342e-06	0.00131989	2.10403e-05	5.97585e-06	3.37698e-06	4.28708e-07	6.36144e-07	0.00491252	0.00722711	0.0767851	0.000622569	0.00367262	5.93816e-05	0.00036236	0.0765432	2.66226e-05	5.69342e-06	0.00131989	2.10403e-05	5.97585e-06	3.37698e-06	4.28708e-07	6.36144e-07	0.00491252	0.00722711	0.0767851	0.000622569	0.00367262	5.93816e-05	0.00036236	0.0765432	2.66226e-05	5.69342e-06	0.00131989	2.10403e-05	5.97585e-06	3.37698e-06	4.28708e-07	6.36144e-07	0.0142176	0.00722711	0.079797	0.00363449	0.00367262	5.93816e-05	0.00130156	0.0774824	2.12477e-05	3.18604e-07	0.00130156	8.11155e-07	2.71004e-06	1.11168e-07	1.20773e-07	6.36144e-07	0.0142176	0.00722711	0.079797	0.00363449	0.00367262	5.93816e-05	0.00130156	0.0774824	2.12477e-05	3.18604e-07	0.00130156	8.11155e-07	2.71004e-06	1.11168e-07	1.20773e-07	6.36144e-07	0.0142176	0.00722711	0.079797	0.00363449	0.00367262	5.93816e-05	0.00130156	0.0774824	2.12477e-05	3.18604e-07	0.00130156	8.11155e-07	2.71004e-06	1.11168e-07	1.20773e-07	6.36144e-07	0.0142176	0.00722711	0.079797	0.00363449	0.00367262	5.93816e-05	0.00130156	0.0774824	2.12477e-05	3.18604e-07	0.00130156	8.11155e-07	2.71004e-06	1.11168e-07	1.20773e-07	6.36144e-07	0.0142176	0.00722711	0.079797	0.00038069	0.00367262	5.93816e-05	0.00130156	0.0774824	2.12477e-05	3.18604e-07	0.00130156	2.71004e-06	2.71004e-06	1.11168e-07	1.20773e-07	6.36144e-07	0.0142176	0.00722711	0.079797	7.99932e-05	0.00397332	3.69452e-06	7.91083e-05	0.0774824	2.12477e-05	1.78019e-08	0.00130466	2.71004e-06	3.29992e-06	2.56946e-09	1.20773e-07	6.36144e-07	0.0142176	0.00722711	0.0976553	7.99932e-05	0.00397332	3.69452e-06	7.91083e-05	0.0774824	2.43061e-05	1.78019e-08	0.00130466	2.71004e-06	3.29992e-06	2.56946e-09	1.20773e-07	6.36144e-07	0.0142176	0.00722711	0.0976553	7.99932e-05	0.00397332	3.69452e-06	7.91083e-05	0.0774824	2.43061e-05	1.78019e-08	0.00130466	2.71004e-06	3.29992e-06	2.56946e-09	1.20773e-07	6.36144e-07	0.0142176	0.00722711	0.0976553	7.99932e-05	0.00397332	3.69452e-06	7.91083e-05	0.0774824	2.43061e-05	1.78019e-08	0.00130466	2.71004e-06	2.61263e-06	2.56946e-09	1.20773e-07	3.35343e-07	0.0142176	0.00722711	0.0976553	7.99932e-05	0.00397332	3.69452e-06	7.91083e-05	0.0774824	2.10403e-05	1.78019e-08	0.00130466	2.71004e-06	2.61263e-06	2.56946e-09	1.20773e-07	3.35343e-07	0.0142176	0.00722711	0.0976553	7.99932e-05	0.00397332	3.69452e-06	7.91083e-05	0.0774824	2.10403e-05	5.31637e-10	0.00130635	2.71004e-06	2.61263e-06	2.56946e-09	1.20773e-07	3.35343e-07	0.0142176	0.00722711	0.0976553	7.99932e-05	0.00397332	3.69452e-06	2.5994e-06	0.0789824	2.10403e-05	5.31637e-10	0.00130635	2.71004e-06	2.61263e-06	2.56946e-09	1.20773e-07	3.35343e-07	0.0142176	0.00722711	0.0976553	7.99932e-05	0.00397332	3.69452e-06	2.5994e-06	0.0789824	2.10403e-05	5.31637e-10	0.00130635	2.71004e-06	2.61263e-06	2.56946e-09	1.20773e-07	3.35343e-07	0.0142176	0.00722711	0.0976553	7.99932e-05	0.00397332	3.69452e-06	2.5994e-06	0.103856	2.10403e-05	5.31637e-10	0.00130635	1.60621e-07	2.61263e-06	2.56946e-09	1.20773e-07	3.35343e-07	0.0142176	0.00361356	0.0976553	7.99932e-05	0.00397332	3.69452e-06	2.5994e-06	0.103856	2.10403e-05	5.31637e-10	0.00130635	1.60621e-07	2.61263e-06	2.56946e-09	1.20773e-07	3.35343e-07	0.0142176	0.00361356	0.0976553	7.99932e-05	0.00397332	3.69452e-06	2.5994e-06	0.103856	2.10403e-05	5.31637e-10	0.00130466	1.60621e-07	2.61263e-06	2.56946e-09	1.20773e-07	3.35343e-07	0.0142176	0.00361356	0.0976553	2.43061e-05	0.00397332	3.69452e-06	2.5994e-06	0.103856	2.10403e-05	5.31637e-10	0.00130466	1.60621e-07	2.61263e-06	2.56946e-09	1.20773e-07	3.35343e-07	0.0142176	0.00361356	0.0976553	2.43061e-05	0.00397332	3.69452e-06	2.5994e-06	0.103856	2.10403e-05	5.31637e-10	0.00130466	1.60621e-07	2.61263e-06	2.56946e-09	1.20773e-07	3.35343e-07	0.0142176	0.00361356	0.0976553	2.09297e-05	0.00397332	3.69452e-06	2.5994e-06	0.103856	2.10403e-05	5.31637e-10	0.00130466	1.11168e-07	2.61263e-06	2.56946e-09	1.20773e-07	3.35343e-07	0.0142176	0.00361356	0.0976553	2.09297e-05	0.00397332	3.69452e-06	2.5994e-06	0.103856	2.10403e-05	5.31637e-10	0.00130466	1.11168e-07	2.61263e-06	2.56946e-09	1.20773e-07	3.35343e-07	0.0142176	0.00361356	0.0976553	2.09297e-05	0.00397332	3.69452e-06	2.5994e-06	0.103856	2.10403e-05	5.31637e-10	0.00130466	1.11168e-07	2.61263e-06	2.56946e-09	1.20773e-07	3.35343e-07	0	0	0	0	0	0	0	0	0	0	0	0	0	0	0	0	0	0	0	0	0	0	0	0	0	0	0	0	0	0	0	0	0	0	0	0	0	0	0	0	0	0	0	0	0	0	0	0	0	0	0	0	0	0	0	0	0	0	0	0	0	0	0	0	0	0	0	0	0	0	0	0	0	0	0	0	0	0	0	0	0	0	0	0	0	0	0	0	0	0	0	0	0	0	0	0	0	0	0	0	0	0	0	0	0	0	0	0	0	0	0	0	0	0	0	0	0	0	0	0	0	0	0	0	0	0	0	0	0	0	0	0	0	0	0	0	0	0	0	0	0	0	0	0	0.269464	0.269464	0.0135203	0.0135203	0.000678149	0.000678149	0.0135203	0.0135203	0.000605016	0.000605016	0.000678149	0.000678149	0.000605016	0.000605016	0.000601657	0.000601657	0.269464	0.269464	0.0135203	0.0135203	0.000678149	0.000678149	0.0135203	0.0135203	0.000605016	0.000605016	0.000678149	0.000678149	0.000605016	0.000605016	0.000601657	0.000601657	0.269464	0.269464	0.0135203	0.0135203	0.000678149	0.000678149	0.0135203	0.0135203	0.000605016	0.000605016	0.000678149	0.000678149	0.000605016	0.000605016	0.000601657	0.000601657	0.269464	0.269464	0.0135203	0.0135203	0.000678149	0.000678149	0.0135203	0.0135203	0.000605016	0.000605016	0.000678149	0.000678149	0.000605016	0.000605016	0.000601657	0.000601657	0.269464	0.269464	0.0135203	0.0135203	0.000678149	0.000678149	0.0135203	0.0135203	0.000605016	0.000605016	0.000678149	0.000678149	0.000605016	0.000605016	0.000601657	0.000601657	0.269464	0.269464	0.0135203	0.0135203	0.000678149	0.000678149	0.0135203	0.0135203	0.000605016	0.000605016	0.000678149	0.000678149	0.000605016	0.000605016	0.000601657	0.000601657	0.269464	0.269464	0.0135203	0.0135203	0.000678149	0.000678149	0.0135203	0.0135203	0.000605016	0.000605016	0.000678149	0.000678149	0.000605016	0.000605016	0.000601657	0.000601657	0.269464	0.269464	0.0135203	0.0135203	0.000678149	0.000678149	0.0135203	0.0135203	0.000605016	0.000605016	0.000678149	0.000678149	0.000605016	0.000605016	0.000601657	0.000601657	0.269464	0.269464	0.0135203	0.0135203	0.000678149	0.000678149	0.0135203	0.0135203	0.000605016	0.000605016	0.000678149	0.000678149	0.000605016	0.000605016	0.000601657	0.000601657	0.269464	0.269464	0.0135203	0.0135203	0.000678149	0.000678149	0.0135203	0.0135203	0.000605016	0.000605016	0.000678149	0.000678149	0.000605016	0.000605016	0.000601657	0.000601657	0.0135203	0.0135203	0.269464	0.000678149	0.0135203	0.000605016	0.000678149	0.269464	0.000678149	0.000601657	0.0135203	0.000605016	0.000678149	0.000601657	0.000605016	0.000605016	0.0135203	0.0135203	0.269464	0.000678149	0.0135203	0.000605016	0.000678149	0.269464	0.000678149	0.000601657	0.0135203	0.000605016	0.000678149	0.000601657	0.000605016	0.000605016	0.0135203	0.0135203	0.269464	0.000678149	0.0135203	0.000605016	0.000678149	0.269464	0.000678149	0.000601657	0.0135203	0.000605016	0.000678149	0.000601657	0.000605016	0.000605016	0.0135203	0.0135203	0.269464	0.000678149	0.0135203	0.000605016	0.000678149	0.269464	0.000678149	0.000601657	0.0135203	0.000605016	0.000678149	0.000601657	0.000605016	0.000605016	0.0135203	0.0135203	0.269464	0.000678149	0.0129777	6.244e-05	0.000678149	0.269464	0.000678149	0.000601657	0.0135203	0.000605016	0.000678149	0.000601657	0.000605016	0.000605016	0.0343905	0.0343905	0.272476	0.00369006	0.0132784	0.000363137	0.00369006	0.272476	0.000135572	5.90808e-05	0.0132784	0.000363137	0.000135572	5.90808e-05	9.06933e-06	9.06933e-06	0.0343905	0.0343905	0.272476	0.00369006	0.0132784	0.000363137	0.00369006	0.272476	0.000135572	5.90808e-05	0.0132784	0.000363137	0.000135572	5.90808e-05	9.06933e-06	9.06933e-06	0.0343905	0.0343905	0.272476	0.00369006	0.0132784	0.000363137	0.00369006	0.272476	0.000135572	5.90808e-05	0.0132784	0.000363137	0.000135572	5.90808e-05	9.06933e-06	9.06933e-06	0.0343905	0.0343905	0.272476	0.00369006	0.0132784	0.000363137	0.00369006	0.272476	0.000135572	5.90808e-05	0.0132784	0.000363137	0.000135572	5.90808e-05	9.06933e-06	9.06933e-06	0.0343905	0.0343905	0.272476	0.00369006	0.0132784	0.000363137	0.00369006	0.272476	0.000135572	5.90808e-05	0.0132784	0.000363137	0.000135572	5.90808e-05	9.06933e-06	9.06933e-06	0.0891021	0.0343905	0.281781	0.0129952	0.0132784	0.000363137	0.0129952	0.281781	7.98854e-05	3.39372e-06	0.0129952	2.43061e-05	7.98854e-05	3.39372e-06	3.69452e-06	9.06933e-06	0.0891021	0.0343905	0.281781	0.0129952	0.0132784	0.000363137	0.0129952	0.281781	7.98854e-05	3.39372e-06	0.0129952	2.43061e-05	7.98854e-05	3.39372e-06	3.69452e-06	9.06933e-06	0.0891021	0.0343905	0.281781	0.0129952	0.0132784	0.000363137	0.0129952	0.281781	7.98854e-05	3.39372e-06	0.0129952	2.43061e-05	7.98854e-05	3.39372e-06	3.69452e-06	9.06933e-06	0.0891021	0.0343905	0.281781	0.0129952	0.0132784	0.000363137	0.0129952	0.281781	7.98854e-05	3.39372e-06	0.0129952	2.43061e-05	7.98854e-05	3.39372e-06	3.69452e-06	9.06933e-06	0.0891021	0.0343905	0.281781	0.00137547	0.0132784	0.000363137	0.0129952	0.281781	7.98854e-05	3.39372e-06	0.0129952	7.98854e-05	7.98854e-05	3.39372e-06	3.69452e-06	9.06933e-06	0.0891021	0.0343905	0.281781	0.00043627	0.0142176	2.43061e-05	0.00137547	0.281781	7.98854e-05	3.35343e-07	0.0130847	7.98854e-05	9.74386e-05	1.27906e-07	3.69452e-06	9.06933e-06	0.0891021	0.0343905	0.345046	0.00043627	0.0142176	2.43061e-05	0.00137547	0.281781	9.74386e-05	3.35343e-07	0.0130847	7.98854e-05	9.74386e-05	1.27906e-07	3.69452e-06	9.06933e-06	0.0891021	0.0343905	0.345046	0.00043627	0.0142176	2.43061e-05	0.00137547	0.281781	9.74386e-05	3.35343e-07	0.0130847	7.98854e-05	9.74386e-05	1.27906e-07	3.69452e-06	9.06933e-06	0.0891021	0.0343905	0.345046	0.00043627	0.0142176	2.43061e-05	0.00137547	0.281781	9.74386e-05	3.35343e-07	0.0130847	7.98854e-05	7.72094e-05	1.27906e-07	3.69452e-06	3.69452e-06	0.0891021	0.0343905	0.345046	0.00043627	0.0142176	2.43061e-05	0.00137547	0.281781	7.72094e-05	3.35343e-07	0.0130847	7.98854e-05	7.72094e-05	1.27906e-07	3.69452e-06	3.69452e-06	0.0891021	0.0343905	0.345046	0.00043627	0.0142176	2.43061e-05	0.00137547	0.281781	7.72094e-05	1.72703e-08	0.0131336	7.98854e-05	7.72094e-05	1.27906e-07	3.69452e-06	3.69452e-06	0.0891021	0.0343905	0.345046	0.00043627	0.0142176	2.43061e-05	7.65089e-05	0.296535	7.72094e-05	1.72703e-08	0.0131336	7.98854e-05	7.72094e-05	1.27906e-07	3.69452e-06	3.69452e-06	0.0891021	0.0343905	0.345046	0.00043627	0.0142176	2.43061e-05	7.65089e-05	0.296535	7.72094e-05	1.72703e-08	0.0131336	7.98854e-05	7.72094e-05	1.27906e-07	3.69452e-06	3.69452e-06	0.0891021	0.0343905	0.345046	0.00043627	0.0142176	2.43061e-05	7.65089e-05	0.43132	7.72094e-05	1.72703e-08	0.0131336	5.97585e-06	7.72094e-05	1.27906e-07	3.69452e-06	3.69452e-06	0.0891021	0.0129186	0.345046	0.00043627	0.0142176	2.43061e-05	7.65089e-05	0.43132	7.72094e-05	1.72703e-08	0.0131336	5.97585e-06	7.72094e-05	1.27906e-07	3.69452e-06	3.69452e-06	0.0891021	0.0129186	0.345046	0.00043627	0.0142176	2.43061e-05	7.65089e-05	0.43132	7.72094e-05	1.72703e-08	0.0130847	5.97585e-06	7.72094e-05	1.27906e-07	3.69452e-06	3.69452e-06	0.0891021	0.0129186	0.345046	9.74386e-05	0.0142176	2.43061e-05	7.65089e-05	0.43132	7.72094e-05	1.72703e-08	0.0130847	5.97585e-06	7.72094e-05	1.27906e-07	3.69452e-06	3.69452e-06	0.0891021	0.0129186	0.345046	9.74386e-05	0.0142176	2.43061e-05	7.65089e-05	0.43132	7.72094e-05	1.72703e-08	0.0130847	5.97585e-06	7.72094e-05	1.27906e-07	3.69452e-06	3.69452e-06	0.0891021	0.0129186	0.345046	7.65089e-05	0.0142176	2.43061e-05	7.65089e-05	0.43132	7.72094e-05	1.72703e-08	0.0130847	3.42643e-06	7.72094e-05	1.27906e-07	3.69452e-06	3.69452e-06	0.0891021	0.0129186	0.345046	7.65089e-05	0.0142176	2.43061e-05	7.65089e-05	0.43132	7.72094e-05	1.72703e-08	0.0130847	3.42643e-06	7.72094e-05	1.27906e-07	3.69452e-06	3.69452e-06	0.0891021	0.0129186	0.345046	7.65089e-05	0.0142176	2.43061e-05	7.65089e-05	0.43132	7.72094e-05	1.72703e-08	0.0130847	3.42643e-06	7.72094e-05	1.27906e-07	3.69452e-06	3.69452e-06	0	0	0	0	0	0	0	0	0	0	0	0	0	0	0	0	0	0	0	0	0	0	0	0	0	0	0	0	0	0	0	0	0	0	0	0	0	0	0	0	0	0	0	0	0	0	0	0	0	0	0	0	0	0	0	0	0	0	0	0	0	0	0	0	0	0	0	0	0	0	0	0	0	0	0	0	0	0	0	0	0	0	0	0	0	0	0	0	0	0	0	0	0	0	0	0	0	0	0	0	0	0	0	0	0	0	0	0	0	0	0	0	0	0	0	0	0	0	0	0	0	0	0	0	0	0	0	0	0	0	0	0	0	0	0	0	0	0	0	0	0	0	0	0	0.575128	0.575128	0.0312864	0.0312864	0.00377963	0.00377963	0.079797	0.079797	0.00363449	0.00363449	0.00491252	0.00491252	0.00367262	0.00367262	0.00361387	0.00361387	0.575128	0.575128	0.0312864	0.0312864	0.00377963	0.00377963	0.079797	0.079797	0.00363449	0.00363449	0.00491252	0.00491252	0.00367262	0.00367262	0.00361387	0.00361387	0.575128	0.575128	0.0312864	0.0312864	0.00377963	0.00377963	0.079797	0.079797	0.00363449	0.00363449	0.00491252	0.00491252	0.00367262	0.00367262	0.00361387	0.00361387	0.575128	0.575128	0.0312864	0.0312864	0.00377963	0.00377963	0.079797	0.079797	0.00363449	0.00363449	0.00491252	0.00491252	0.00367262	0.00367262	0.00361387	0.00361387	0.575128	0.575128	0.0312864	0.0312864	0.00377963	0.00377963	0.079797	0.079797	0.00363449	0.00363449	0.00491252	0.00491252	0.00367262	0.00367262	0.00361387	0.00361387	0.575128	0.575128	0.0312864	0.0312864	0.00377963	0.00377963	0.079797	0.079797	0.00363449	0.00363449	0.00491252	0.00491252	0.00367262	0.00367262	0.00361387	0.00361387	0.575128	0.575128	0.0312864	0.0312864	0.00377963	0.00377963	0.079797	0.079797	0.00363449	0.00363449	0.00491252	0.00491252	0.00367262	0.00367262	0.00361387	0.00361387	0.575128	0.575128	0.0312864	0.0312864	0.00377963	0.00377963	0.079797	0.079797	0.00363449	0.00363449	0.00491252	0.00491252	0.00367262	0.00367262	0.00361387	0.00361387	0.575128	0.575128	0.0312864	0.0312864	0.00377963	0.00377963	0.079797	0.079797	0.00363449	0.00363449	0.00491252	0.00491252	0.00367262	0.00367262	0.00361387	0.00361387	0.575128	0.575128	0.0312864	0.0312864	0.00377963	0.00377963	0.079797	0.079797	0.00363449	0.00363449	0.00491252	0.00491252	0.00367262	0.00367262	0.00361387	0.00361387	0.079797	0.0312864	0.575128	0.00377963	0.0312864	0.00363449	0.00491252	0.575128	0.00377963	0.00361387	0.079797	0.00367262	0.00491252	0.00361387	0.00367262	0.00363449	0.079797	0.0312864	0.575128	0.00377963	0.0312864	0.00363449	0.00491252	0.575128	0.00377963	0.00361387	0.079797	0.00367262	0.00491252	0.00361387	0.00367262	0.00363449	0.079797	0.0312864	0.575128	0.00377963	0.0312864	0.00363449	0.00491252	0.575128	0.00377963	0.00361387	0.079797	0.00367262	0.00491252	0.00361387	0.00367262	0.00363449	0.079797	0.0312864	0.575128	0.00377963	0.0312864	0.00363449	0.00491252	0.575128	0.00377963	0.00361387	0.079797	0.00367262	0.00491252	0.00361387	0.00367262	0.00363449	0.079797	0.0312864	0.575128	0.00377963	0.0280326	0.00038069	0.00491252	0.575128	0.00377963	0.00361387	0.079797	0.00367262	0.00491252	0.00361387	0.00367262	0.00363449	0.152367	0.103856	0.584433	0.0130847	0.0289718	0.00131989	0.0227708	0.592986	0.000525835	0.000360079	0.079797	0.00367262	0.0019006	0.000601958	0.000118127	7.99932e-05	0.152367	0.103856	0.584433	0.0130847	0.0289718	0.00131989	0.0227708	0.592986	0.000525835	0.000360079	0.079797	0.00367262	0.0019006	0.000601958	0.000118127	7.99932e-05	0.152367	0.103856	0.584433	0.0130847	0.0289718	0.00131989	0.0227708	0.592986	0.000525835	0.000360079	0.079797	0.00367262	0.0019006	0.000601958	0.000118127	7.99932e-05	0.152367	0.103856	0.584433	0.0130847	0.0289718	0.00131989	0.0227708	0.592986	0.000525835	0.000360079	0.079797	0.00367262	0.0019006	0.000601958	0.000118127	7.99932e-05	0.152367	0.103856	0.584433	0.0130847	0.0289718	0.00131989	0.0227708	0.592986	0.000525835	0.000360079	0.079797	0.00367262	0.0019006	0.000601958	0.000118127	7.99932e-05	0.345046	0.103856	0.599187	0.0278389	0.0289718	0.00131989	0.0774824	0.647698	0.000187004	2.12477e-05	0.0774824	0.000418824	0.00135803	5.93816e-05	6.47564e-05	7.99932e-05	0.345046	0.103856	0.599187	0.0278389	0.0289718	0.00131989	0.0774824	0.647698	0.000187004	2.12477e-05	0.0774824	0.000418824	0.00135803	5.93816e-05	6.47564e-05	7.99932e-05	0.345046	0.103856	0.599187	0.0278389	0.0289718	0.00131989	0.0774824	0.647698	0.000187004	2.12477e-05	0.0774824	0.000418824	0.00135803	5.93816e-05	6.47564e-05	7.99932e-05	0.345046	0.103856	0.599187	0.0278389	0.0289718	0.00131989	0.0774824	0.647698	0.000187004	2.12477e-05	0.0774824	0.000418824	0.00135803	5.93816e-05	6.47564e-05	7.99932e-05	0.345046	0.103856	0.599187	0.00296501	0.0289718	0.00131989	0.0774824	0.647698	0.000187004	2.12477e-05	0.0774824	0.00135803	0.00135803	5.93816e-05	6.47564e-05	7.99932e-05	0.345046	0.103856	0.599187	0.00146504	0.0304718	9.74386e-05	0.0142176	0.647698	0.000187004	3.69452e-06	0.0789824	0.00135803	0.00165872	3.69452e-06	6.47564e-05	7.99932e-05	0.345046	0.103856	0.733972	0.00146504	0.0304718	9.74386e-05	0.0142176	0.647698	0.000242583	3.69452e-06	0.0789824	0.00135803	0.00165872	3.69452e-06	6.47564e-05	7.99932e-05	0.345046	0.103856	0.733972	0.00146504	0.0304718	9.74386e-05	0.0142176	0.647698	0.000242583	3.69452e-06	0.0789824	0.00135803	0.00165872	3.69452e-06	6.47564e-05	7.99932e-05	0.345046	0.103856	0.733972	0.00146504	0.0304718	9.74386e-05	0.0142176	0.647698	0.000242583	3.69452e-06	0.0789824	0.00135803	0.00131989	3.69452e-06	6.47564e-05	2.43061e-05	0.345046	0.103856	0.733972	0.00146504	0.0304718	9.74386e-05	0.0142176	0.647698	0.000168674	3.69452e-06	0.0789824	0.00135803	0.00131989	3.69452e-06	6.47564e-05	2.43061e-05	0.345046	0.103856	0.733972	0.00146504	0.0304718	9.74386e-05	0.0142176	0.647698	0.000168674	3.18072e-07	0.079797	0.00135803	0.00131989	3.69452e-06	6.47564e-05	2.43061e-05	0.345046	0.103856	0.733972	0.00146504	0.0304718	9.74386e-05	0.00129896	0.733972	0.000168674	3.18072e-07	0.079797	0.00135803	0.00131989	3.69452e-06	6.47564e-05	2.43061e-05	0.345046	0.103856	0.733972	0.00146504	0.0304718	9.74386e-05	0.00129896	0.733972	0.000168674	3.18072e-07	0.079797	0.00135803	0.00131989	3.69452e-06	6.47564e-05	2.43061e-05	0.345046	0.103856	0.733972	0.00146504	0.0304718	9.74386e-05	0.00129896	1.14303	0.000168674	3.18072e-07	0.079797	0.000135572	0.00131989	3.69452e-06	6.47564e-05	2.43061e-05	0.345046	0.0276729	0.733972	0.00146504	0.0304718	9.74386e-05	0.00129896	1.14303	0.000168674	3.18072e-07	0.079797	0.000135572	0.00131989	3.69452e-06	6.47564e-05	2.43061e-05	0.345046	0.0276729	0.733972	0.00146504	0.0304718	9.74386e-05	0.00129896	1.14303	0.000168674	3.18072e-07	0.0789824	0.000135572	0.00131989	3.69452e-06	6.47564e-05	2.43061e-05	0.345046	0.0276729	0.733972	0.000242583	0.0304718	9.74386e-05	0.00129896	1.14303	0.000168674	3.18072e-07	0.0789824	0.000135572	0.00131989	3.69452e-06	6.47564e-05	2.43061e-05	0.345046	0.0276729	0.733972	0.000242583	0.0304718	9.74386e-05	0.00129896	1.14303	0.000168674	3.18072e-07	0.0789824	0.000135572	0.00131989	3.69452e-06	6.47564e-05	2.43061e-05	0.345046	0.0276729	0.733972	0.000166074	0.0304718	9.74386e-05	0.00129896	1.14303	0.000168674	3.18072e-07	0.0789824	6.16629e-05	0.00131989	3.69452e-06	6.47564e-05	2.43061e-05	0.345046	0.0276729	0.733972	0.000166074	0.0304718	9.74386e-05	0.00129896	1.14303	0.000168674	3.18072e-07	0.0789824	6.16629e-05	0.00131989	3.69452e-06	6.47564e-05	2.43061e-05	0.345046	0.0276729	0.733972	0.000166074	0.0304718	9.74386e-05	0.00129896	1.14303	0.000168674	3.18072e-07	0.0789824	6.16629e-05	0.00131989	3.69452e-06	6.47564e-05	2.43061e-05	0	0	0	0	0	0	0	0	0	0	0	0	0	0	0	0	0	0	0	0	0	0	0	0	0	0	0	0	0	0	0	0	0	0	0	0	0	0	0	0	0	0	0	0	0	0	0	0	0	0	0	0	0	0	0	0	0	0	0	0	0	0	0	0	0	0	0	0	0	0	0	0	0	0	0	0	0	0	0	0	0	0	0	0	0	0	0	0	0	0	0	0	0	0	0	0	0	0	0	0	0	0	0	0	0	0	0	0	0	0	0	0	0	0	0	0	0	0	0	0	0	0	0	0	0	0	0	0	0	0	0	0	0	0	0	0	0	0	0	0	0	0	0	0	0.747449	0.747449	0.0485757	0.0485757	0.0131336	0.0131336	0.281781	0.281781	0.0129952	0.0129952	0.0258373	0.0258373	0.0135203	0.0135203	0.012922	0.012922	0.747449	0.747449	0.0485757	0.0485757	0.0131336	0.0131336	0.281781	0.281781	0.0129952	0.0129952	0.0258373	0.0258373	0.0135203	0.0135203	0.012922	0.012922	0.747449	0.747449	0.0485757	0.0485757	0.0131336	0.0131336	0.281781	0.281781	0.0129952	0.0129952	0.0258373	0.0258373	0.0135203	0.0135203	0.012922	0.012922	0.747449	0.747449	0.0485757	0.0485757	0.0131336	0.0131336	0.281781	0.281781	0.0129952	0.0129952	0.0258373	0.0258373	0.0135203	0.0135203	0.012922	0.012922	0.747449	0.747449	0.0485757	0.0485757	0.0131336	0.0131336	0.281781	0.281781	0.0129952	0.0129952	0.0258373	0.0258373	0.0135203	0.0135203	0.012922	0.012922	0.747449	0.747449	0.0485757	0.0485757	0.0131336	0.0131336	0.281781	0.281781	0.0129952	0.0129952	0.0258373	0.0258373	0.0135203	0.0135203	0.012922	0.012922	0.747449	0.747449	0.0485757	0.0485757	0.0131336	0.0131336	0.281781	0.281781	0.0129952	0.0129952	0.0258373	0.0258373	0.0135203	0.0135203	0.012922	0.012922	0.747449	0.747449	0.0485757	0.0485757	0.0131336	0.0131336	0.281781	0.281781	0.0129952	0.0129952	0.0258373	0.0258373	0.0135203	0.0135203	0.012922	0.012922	0.747449	0.747449	0.0485757	0.0485757	0.0131336	0.0131336	0.281781	0.281781	0.0129952	0.0129952	0.0258373	0.0258373	0.0135203	0.0135203	0.012922	0.012922	0.747449	0.747449	0.0485757	0.0485757	0.0131336	0.0131336	0.281781	0.281781	0.0129952	0.0129952	0.0258373	0.0258373	0.0135203	0.0135203	0.012922	0.012922	0.281781	0.0485757	0.747449	0.0131336	0.0485757	0.0129952	0.0258373	0.747449	0.0131336	0.012922	0.281781	0.0135203	0.0258373	0.012922	0.0135203	0.0129952	0.281781	0.0485757	0.747449	0.0131336	0.0485757	0.0129952	0.0258373	0.747449	0.0131336	0.012922	0.281781	0.0135203	0.0258373	0.012922	0.0135203	0.0129952	0.281781	0.0485757	0.747449	0.0131336	0.0485757	0.0129952	0.0258373	0.747449	0.0131336	0.012922	0.281781	0.0135203	0.0258373	0.012922	0.0135203	0.0129952	0.281781	0.0485757	0.747449	0.0131336	0.0485757	0.0129952	0.0258373	0.747449	0.0131336	0.012922	0.281781	0.0135203	0.0258373	0.012922	0.0135203	0.0129952	0.281781	0.0485757	0.747449	0.0131336	0.036956	0.00137547	0.0258373	0.747449	0.0131336	0.012922	0.281781	0.0135203	0.0258373	0.012922	0.0135203	0.0129952	0.43132	0.198114	0.762203	0.0278878	0.038456	0.00287545	0.0891021	0.810714	0.0015139	0.00130234	0.290334	0.0220735	0.0165322	0.00361693	0.0009614	0.00043627	0.43132	0.198114	0.762203	0.0278878	0.038456	0.00287545	0.0891021	0.810714	0.0015139	0.00130234	0.290334	0.0220735	0.0165322	0.00361693	0.0009614	0.00043627	0.43132	0.198114	0.762203	0.0278878	0.038456	0.00287545	0.0891021	0.810714	0.0015139	0.00130234	0.290334	0.0220735	0.0165322	0.00361693	0.0009614	0.00043627	0.43132	0.198114	0.762203	0.0278878	0.038456	0.00287545	0.0891021	0.810714	0.0015139	0.00130234	0.290334	0.0220735	0.0165322	0.00361693	0.0009614	0.00043627	0.43132	0.198114	0.762203	0.0278878	0.038456	0.00287545	0.0891021	0.810714	0.0015139	0.00130234	0.290334	0.0220735	0.0165322	0.00361693	0.0009614	0.00043627	0.840377	0.198114	0.770187	0.035872	0.038456	0.00287545	0.281781	1.00339	0.000291442	7.98854e-05	0.281781	0.0042152	0.0135203	0.000605016	0.000660703	0.00043627	0.840377	0.198114	0.770187	0.035872	0.038456	0.00287545	0.281781	1.00339	0.000291442	7.98854e-05	0.281781	0.0042152	0.0135203	0.000605016	0.000660703	0.00043627	0.840377	0.198114	0.770187	0.035872	0.038456	0.00287545	0.281781	1.00339	0.000291442	7.98854e-05	0.281781	0.0042152	0.0135203	0.000605016	0.000660703	0.00043627	0.840377	0.198114	0.770187	0.035872	0.038456	0.00287545	0.281781	1.00339	0.000291442	7.98854e-05	0.281781	0.0042152	0.0135203	0.000605016	0.000660703	0.00043627	0.840377	0.198114	0.770187	0.00382849	0.038456	0.00287545	0.281781	1.00339	0.000291442	7.98854e-05	0.281781	0.0135203	0.0135203	0.000605016	0.000660703	0.00043627	0.840377	0.198114	0.770187	0.00301387	0.0392706	0.000242583	0.0891021	1.00339	0.000291442	2.43061e-05	0.296535	0.0135203	0.0165322	6.244e-05	0.000660703	0.00043627	0.840377	0.198114	0.943547	0.00301387	0.0392706	0.000242583	0.0891021	1.00339	0.000381007	2.43061e-05	0.296535	0.0135203	0.0165322	6.244e-05	0.000660703	0.00043627	0.840377	0.198114	0.943547	0.00301387	0.0392706	0.000242583	0.0891021	1.00339	0.000381007	2.43061e-05	0.296535	0.0135203	0.0165322	6.244e-05	0.000660703	0.00043627	0.840377	0.198114	0.943547	0.00301387	0.0392706	0.000242583	0.0891021	1.00339	0.000381007	2.43061e-05	0.296535	0.0135203	0.0132784	6.244e-05	0.000660703	9.74386e-05	0.840377	0.198114	0.943547	0.00301387	0.0392706	0.000242583	0.0891021	1.00339	0.000220626	2.43061e-05	0.296535	0.0135203	0.0132784	6.244e-05	0.000660703	9.74386e-05	0.840377	0.198114	0.943547	0.00301387	0.0392706	0.000242583	0.0891021	1.00339	0.000220626	3.37645e-06	0.30452	0.0135203	0.0132784	6.244e-05	0.000660703	9.74386e-05	0.840377	0.198114	0.943547	0.00301387	0.0392706	0.000242583	0.0129186	1.30604	0.000220626	3.37645e-06	0.30452	0.0135203	0.0132784	6.244e-05	0.000660703	9.74386e-05	0.840377	0.198114	0.943547	0.00301387	0.0392706	0.000242583	0.0129186	1.30604	0.000220626	3.37645e-06	0.30452	0.0135203	0.0132784	6.244e-05	0.000660703	9.74386e-05	0.840377	0.198114	0.943547	0.00301387	0.0392706	0.000242583	0.0129186	1.94709	0.000220626	3.37645e-06	0.30452	0.0019006	0.0132784	6.244e-05	0.000660703	9.74386e-05	0.840377	0.0356571	0.943547	0.00301387	0.0392706	0.000242583	0.0129186	1.94709	0.000220626	3.37645e-06	0.30452	0.0019006	0.0132784	6.244e-05	0.000660703	9.74386e-05	0.840377	0.0356571	0.943547	0.00301387	0.0392706	0.000242583	0.0129186	1.94709	0.000220626	3.37645e-06	0.296535	0.0019006	0.0132784	6.244e-05	0.000660703	9.74386e-05	0.840377	0.0356571	0.943547	0.000381007	0.0392706	0.000242583	0.0129186	1.94709	0.000220626	3.37645e-06	0.296535	0.0019006	0.0132784	6.244e-05	0.000660703	9.74386e-05	0.840377	0.0356571	0.943547	0.000381007	0.0392706	0.000242583	0.0129186	1.94709	0.000220626	3.37645e-06	0.296535	0.0019006	0.0132784	6.244e-05	0.000660703	9.74386e-05	0.840377	0.0356571	0.943547	0.000214933	0.0392706	0.000242583	0.0129186	1.94709	0.000220626	3.37645e-06	0.296535	0.000678149	0.0132784	6.244e-05	0.000660703	9.74386e-05	0.840377	0.0356571	0.943547	0.000214933	0.0392706	0.000242583	0.0129186	1.94709	0.000220626	3.37645e-06	0.296535	0.000678149	0.0132784	6.244e-05	0.000660703	9.74386e-05	0.840377	0.0356571	0.943547	0.000214933	0.0392706	0.000242583	0.0129186	1.94709	0.000220626	3.37645e-06	0.296535	0.000678149	0.0132784	6.244e-05	0.000660703	9.74386e-05	0	0	0	0	0	0	0	0	0	0	0	0	0	0	0	0	0	0	0	0	0	0	0	0	0	0	0	0	0	0	0	0	0	0	0	0	0	0	0	0	0	0	0	0	0	0	0	0	0	0	0	0	0	0	0	0	0	0	0	0	0	0	0	0	0	0	0	0	0	0	0	0	0	0	0	0	0	0	0	0	0	0	0	0	0	0	0	0	0	0	0	0	0	0	0	0	0	0	0	0	0	0	0	0	0	0	0	0	0	0	0	0	0	0	0	0	0	0	0	0	0	0	0	0	0	0	0	0	0	0	0	0	0	0	0	0	0	0	0	0	0	0	0	0	0.599187	0.599187	0.0553457	0.0553457	0.0278389	0.0278389	0.599187	0.599187	0.0278389	0.0278389	0.103856	0.103856	0.0312864	0.0312864	0.0276938	0.0276938	0.599187	0.599187	0.0553457	0.0553457	0.0278389	0.0278389	0.599187	0.599187	0.0278389	0.0278389	0.103856	0.103856	0.0312864	0.0312864	0.0276938	0.0276938	0.599187	0.599187	0.0553457	0.0553457	0.0278389	0.0278389	0.599187	0.599187	0.0278389	0.0278389	0.103856	0.103856	0.0312864	0.0312864	0.0276938	0.0276938	0.599187	0.599187	0.0553457	0.0553457	0.0278389	0.0278389	0.599187	0.599187	0.0278389	0.0278389	0.103856	0.103856	0.0312864	0.0312864	0.0276938	0.0276938	0.599187	0.599187	0.0553457	0.0553457	0.0278389	0.0278389	0.599187	0.599187	0.0278389	0.0278389	0.103856	0.103856	0.0312864	0.0312864	0.0276938	0.0276938	0.599187	0.599187	0.0553457	0.0553457	0.0278389	0.0278389	0.599187	0.599187	0.0278389	0.0278389	0.103856	0.103856	0.0312864	0.0312864	0.0276938	0.0276938	0.599187	0.599187	0.0553457	0.0553457	0.0278389	0.0278389	0.599187	0.599187	0.0278389	0.0278389	0.103856	0.103856	0.0312864	0.0312864	0.0276938	0.0276938	0.599187	0.599187	0.0553457	0.0553457	0.0278389	0.0278389	0.599187	0.599187	0.0278389	0.0278389	0.103856	0.103856	0.0312864	0.0312864	0.0276938	0.0276938	0.599187	0.599187	0.0553457	0.0553457	0.0278389	0.0278389	0.599187	0.599187	0.0278389	0.0278389	0.103856	0.103856	0.0312864	0.0312864	0.0276938	0.0276938	0.599187	0.599187	0.0553457	0.0553457	0.0278389	0.0278389	0.599187	0.599187	0.0278389	0.0278389	0.103856	0.103856	0.0312864	0.0312864	0.0276938	0.0276938	0.599187	0.0553457	0.599187	0.0278389	0.0553457	0.0278389	0.103856	0.599187	0.0278389	0.0276938	0.599187	0.0312864	0.103856	0.0276938	0.0312864	0.0278389	0.599187	0.0553457	0.599187	0.0278389	0.0553457	0.0278389	0.103856	0.599187	0.0278389	0.0276938	0.599187	0.0312864	0.103856	0.0276938	0.0312864	0.0278389	0.599187	0.0553457	0.599187	0.0278389	0.0553457	0.0278389	0.103856	0.599187	0.0278389	0.0276938	0.599187	0.0312864	0.103856	0.0276938	0.0312864	0.0278389	0.599187	0.0553457	0.599187	0.0278389	0.0553457	0.0278389	0.103856	0.599187	0.0278389	0.0276938	0.599187	0.0312864	0.103856	0.0276938	0.0312864	0.0278389	0.599187	0.0553457	0.599187	0.0278389	0.0304718	0.00296501	0.103856	0.599187	0.0278389	0.0276938	0.599187	0.0312864	0.103856	0.0276938	0.0312864	0.0278389	0.780531	0.23669	0.607171	0.0358232	0.0312864	0.00377963	0.238641	0.733972	0.00296501	0.00281987	0.647698	0.079797	0.0891021	0.0129396	0.00491252	0.00146504	0.780531	0.23669	0.607171	0.0358232	0.0312864	0.00377963	0.238641	0.733972	0.00296501	0.00281987	0.647698	0.079797	0.0891021	0.0129396	0.00491252	0.00146504	0.780531	0.23669	0.607171	0.0358232	0.0312864	0.00377963	0.238641	0.733972	0.00296501	0.00281987	0.647698	0.079797	0.0891021	0.0129396	0.00491252	0.00146504	0.780531	0.23669	0.607171	0.0358232	0.0312864	0.00377963	0.238641	0.733972	0.00296501	0.00281987	0.647698	0.079797	0.0891021	0.0129396	0.00491252	0.00146504	0.780531	0.23669	0.607171	0.0358232	0.0312864	0.00377963	0.238641	0.733972	0.00296501	0.00281987	0.647698	0.079797	0.0891021	0.0129396	0.00491252	0.00146504	1.30604	0.23669	0.599187	0.0278389	0.0312864	0.00377963	0.647698	1.14303	0.000332148	0.000187004	0.647698	0.0250854	0.079797	0.00363449	0.00397332	0.00146504	1.30604	0.23669	0.599187	0.0278389	0.0312864	0.00377963	0.647698	1.14303	0.000332148	0.000187004	0.647698	0.0250854	0.079797	0.00363449	0.00397332	0.00146504	1.30604	0.23669	0.599187	0.0278389	0.0312864	0.00377963	0.647698	1.14303	0.000332148	0.000187004	0.647698	0.0250854	0.079797	0.00363449	0.00397332	0.00146504	1.30604	0.23669	0.599187	0.0278389	0.0312864	0.00377963	0.647698	1.14303	0.000332148	0.000187004	0.647698	0.0250854	0.079797	0.00363449	0.00397332	0.00146504	1.30604	0.23669	0.599187	0.00296501	0.0312864	0.00377963	0.647698	1.14303	0.000332148	0.000187004	0.647698	0.079797	0.079797	0.00363449	0.00397332	0.00146504	1.30604	0.23669	0.599187	0.00377963	0.0304718	0.000381007	0.345046	1.14303	0.000332148	9.74386e-05	0.733972	0.079797	0.0976553	0.000622569	0.00397332	0.00146504	1.30604	0.23669	0.733972	0.00377963	0.0304718	0.000381007	0.345046	1.14303	0.000381007	9.74386e-05	0.733972	0.079797	0.0976553	0.000622569	0.00397332	0.00146504	1.30604	0.23669	0.733972	0.00377963	0.0304718	0.000381007	0.345046	1.14303	0.000381007	9.74386e-05	0.733972	0.079797	0.0976553	0.000622569	0.00397332	0.00146504	1.30604	0.23669	0.733972	0.00377963	0.0304718	0.000381007	0.345046	1.14303	0.000381007	9.74386e-05	0.733972	0.079797	0.079797	0.000622569	0.00397332	0.000242583	1.30604	0.23669	0.733972	0.00377963	0.0304718	0.000381007	0.345046	1.14303	0.000173464	9.74386e-05	0.733972	0.079797	0.079797	0.000622569	0.00397332	0.000242583	1.30604	0.23669	0.733972	0.00377963	0.0304718	0.000381007	0.345046	1.14303	0.000173464	2.09297e-05	0.780531	0.079797	0.079797	0.000622569	0.00397332	0.000242583	1.30604	0.23669	0.733972	0.00377963	0.0304718	0.000381007	0.0761834	1.78407	0.000173464	2.09297e-05	0.780531	0.079797	0.079797	0.000622569	0.00397332	0.000242583	1.30604	0.23669	0.733972	0.00377963	0.0304718	0.000381007	0.0761834	1.78407	0.000173464	2.09297e-05	0.780531	0.079797	0.079797	0.000622569	0.00397332	0.000242583	1.30604	0.23669	0.733972	0.00377963	0.0304718	0.000381007	0.0761834	2.12895	0.000173464	2.09297e-05	0.780531	0.0165322	0.079797	0.000622569	0.00397332	0.000242583	1.30604	0.0276729	0.733972	0.00377963	0.0304718	0.000381007	0.0761834	2.12895	0.000173464	2.09297e-05	0.780531	0.0165322	0.079797	0.000622569	0.00397332	0.000242583	1.30604	0.0276729	0.733972	0.00377963	0.0304718	0.000381007	0.0761834	2.12895	0.000173464	2.09297e-05	0.733972	0.0165322	0.079797	0.000622569	0.00397332	0.000242583	1.30604	0.0276729	0.733972	0.000381007	0.0304718	0.000381007	0.0761834	2.12895	0.000173464	2.09297e-05	0.733972	0.0165322	0.079797	0.000622569	0.00397332	0.000242583	1.30604	0.0276729	0.733972	0.000381007	0.0304718	0.000381007	0.0761834	2.12895	0.000173464	2.09297e-05	0.733972	0.0165322	0.079797	0.000622569	0.00397332	0.000242583	1.30604	0.0276729	0.733972	0.000166074	0.0304718	0.000381007	0.0761834	2.12895	0.000173464	2.09297e-05	0.733972	0.00491252	0.079797	0.000622569	0.00397332	0.000242583	1.30604	0.0276729	0.733972	0.000166074	0.0304718	0.000381007	0.0761834	2.12895	0.000173464	2.09297e-05	0.733972	0.00491252	0.079797	0.000622569	0.00397332	0.000242583	1.30604	0.0276729	0.733972	0.000166074	0.0304718	0.000381007	0.0761834	2.12895	0.000173464	2.09297e-05	0.733972	0.00491252	0.079797	0.000622569	0.00397332	0.000242583	0	0	0	0	0	0	0	0	0	0	0	0	0	0	0	0	0	0	0	0	0	0	0	0	0	0	0	0	0	0	0	0	0	0	0	0	0	0	0	0	0	0	0	0	0	0	0	0	0	0	0	0	0	0	0	0	0	0	0	0	0	0	0	0	0	0	0	0	0	0	0	0	0	0	0	0	0	0	0	0	0	0	0	0	0	0	0	0	0	0	0	0	0	0	0	0	0	0	0	0	0	0	0	0	0	0	0	0	0	0	0	0	0	0	0	0	0	0	0	0	0	0	0	0	0	0	0	0	0	0	0	0	0	0	0	0	0	0	0	0	0	0	0	0	0.30452	0.30452	0.0485757	0.0485757	0.0357336	0.0357336	0.770187	0.770187	0.035872	0.035872	0.30452	0.30452	0.0485757	0.0485757	0.0357336	0.0357336	0.30452	0.30452	0.0485757	0.0485757	0.0357336	0.0357336	0.770187	0.770187	0.035872	0.035872	0.30452	0.30452	0.0485757	0.0485757	0.0357336	0.0357336	0.30452	0.30452	0.0485757	0.0485757	0.0357336	0.0357336	0.770187	0.770187	0.035872	0.035872	0.30452	0.30452	0.0485757	0.0485757	0.0357336	0.0357336	0.30452	0.30452	0.0485757	0.0485757	0.0357336	0.0357336	0.770187	0.770187	0.035872	0.035872	0.30452	0.30452	0.0485757	0.0485757	0.0357336	0.0357336	0.30452	0.30452	0.0485757	0.0485757	0.0357336	0.0357336	0.770187	0.770187	0.035872	0.035872	0.30452	0.30452	0.0485757	0.0485757	0.0357336	0.0357336	0.30452	0.30452	0.0485757	0.0485757	0.0357336	0.0357336	0.770187	0.770187	0.035872	0.035872	0.30452	0.30452	0.0485757	0.0485757	0.0357336	0.0357336	0.30452	0.30452	0.0485757	0.0485757	0.0357336	0.0357336	0.770187	0.770187	0.035872	0.035872	0.30452	0.30452	0.0485757	0.0485757	0.0357336	0.0357336	0.30452	0.30452	0.0485757	0.0485757	0.0357336	0.0357336	0.770187	0.770187	0.035872	0.035872	0.30452	0.30452	0.0485757	0.0485757	0.0357336	0.0357336	0.30452	0.30452	0.0485757	0.0485757	0.0357336	0.0357336	0.770187	0.770187	0.035872	0.035872	0.30452	0.30452	0.0485757	0.0485757	0.0357336	0.0357336	0.30452	0.30452	0.0485757	0.0485757	0.0357336	0.0357336	0.770187	0.770187	0.035872	0.035872	0.30452	0.30452	0.0485757	0.0485757	0.0357336	0.0357336	0.770187	0.0485757	0.30452	0.0357336	0.0485757	0.035872	0.30452	0.30452	0.0357336	0.0357336	0.770187	0.0485757	0.30452	0.0357336	0.0485757	0.035872	0.770187	0.0485757	0.30452	0.0357336	0.0485757	0.035872	0.30452	0.30452	0.0357336	0.0357336	0.770187	0.0485757	0.30452	0.0357336	0.0485757	0.035872	0.770187	0.0485757	0.30452	0.0357336	0.0485757	0.035872	0.30452	0.30452	0.0357336	0.0357336	0.770187	0.0485757	0.30452	0.0357336	0.0485757	0.035872	0.770187	0.0485757	0.30452	0.0357336	0.0485757	0.035872	0.30452	0.30452	0.0357336	0.0357336	0.770187	0.0485757	0.30452	0.0357336	0.0485757	0.035872	0.770187	0.0485757	0.30452	0.0357336	0.0165322	0.00382849	0.30452	0.30452	0.0357336	0.0357336	0.770187	0.0485757	0.30452	0.0357336	0.0485757	0.035872	0.896988	0.175376	0.296535	0.0277494	0.0157176	0.00301387	0.477879	0.477879	0.00369006	0.00369006	0.896988	0.175376	0.296535	0.0277494	0.0157176	0.00301387	0.896988	0.175376	0.296535	0.0277494	0.0157176	0.00301387	0.477879	0.477879	0.00369006	0.00369006	0.896988	0.175376	0.296535	0.0277494	0.0157176	0.00301387	0.896988	0.175376	0.296535	0.0277494	0.0157176	0.00301387	0.477879	0.477879	0.00369006	0.00369006	0.896988	0.175376	0.296535	0.0277494	0.0157176	0.00301387	0.896988	0.175376	0.296535	0.0277494	0.0157176	0.00301387	0.477879	0.477879	0.00369006	0.00369006	0.896988	0.175376	0.296535	0.0277494	0.0157176	0.00301387	0.896988	0.175376	0.296535	0.0277494	0.0157176	0.00301387	0.477879	0.477879	0.00369006	0.00369006	0.896988	0.175376	0.296535	0.0277494	0.0157176	0.00301387	1.30604	0.175376	0.281781	0.0129952	0.0157176	0.00301387	1.00339	1.00339	0.000291442	0.000291442	1.00339	0.0891021	0.281781	0.0129952	0.0142176	0.00301387	1.30604	0.175376	0.281781	0.0129952	0.0157176	0.00301387	1.00339	1.00339	0.000291442	0.000291442	1.00339	0.0891021	0.281781	0.0129952	0.0142176	0.00301387	1.30604	0.175376	0.281781	0.0129952	0.0157176	0.00301387	1.00339	1.00339	0.000291442	0.000291442	1.00339	0.0891021	0.281781	0.0129952	0.0142176	0.00301387	1.30604	0.175376	0.281781	0.0129952	0.0157176	0.00301387	1.00339	1.00339	0.000291442	0.000291442	1.00339	0.0891021	0.281781	0.0129952	0.0142176	0.00301387	1.30604	0.175376	0.281781	0.00137547	0.0157176	0.00301387	1.00339	1.00339	0.000291442	0.000291442	1.00339	0.281781	0.281781	0.0129952	0.0142176	0.00301387	1.30604	0.175376	0.281781	0.00287545	0.0142176	0.000381007	0.840377	1.00339	0.000291442	0.000242583	1.30604	0.281781	0.345046	0.00369006	0.0142176	0.00301387	1.30604	0.175376	0.345046	0.00287545	0.0142176	0.000381007	0.840377	1.00339	0.000242583	0.000242583	1.30604	0.281781	0.345046	0.00369006	0.0142176	0.00301387	1.30604	0.175376	0.345046	0.00287545	0.0142176	0.000381007	0.840377	1.00339	0.000242583	0.000242583	1.30604	0.281781	0.345046	0.00369006	0.0142176	0.00301387	1.30604	0.175376	0.345046	0.00287545	0.0142176	0.000381007	0.840377	1.00339	0.000242583	0.000242583	1.30604	0.281781	0.290334	0.00369006	0.0142176	0.000381007	1.30604	0.175376	0.345046	0.00287545	0.0142176	0.000381007	0.840377	1.00339	8.22018e-05	0.000242583	1.30604	0.281781	0.290334	0.00369006	0.0142176	0.000381007	1.30604	0.175376	0.345046	0.00287545	0.0142176	0.000381007	0.840377	1.00339	8.22018e-05	7.65089e-05	1.46906	0.281781	0.290334	0.00369006	0.0142176	0.000381007	1.30604	0.175376	0.345046	0.00287545	0.0142176	0.000381007	0.268862	1.8263	8.22018e-05	7.65089e-05	1.46906	0.281781	0.290334	0.00369006	0.0142176	0.000381007	1.30604	0.175376	0.345046	0.00287545	0.0142176	0.000381007	0.268862	1.8263	8.22018e-05	7.65089e-05	1.46906	0.281781	0.290334	0.00369006	0.0142176	0.000381007	1.30604	0.175376	0.345046	0.00287545	0.0142176	0.000381007	0.268862	1.48142	8.22018e-05	7.65089e-05	1.46906	0.0891021	0.290334	0.00369006	0.0142176	0.000381007	1.30604	0.0129186	0.345046	0.00287545	0.0142176	0.000381007	0.268862	1.48142	8.22018e-05	7.65089e-05	1.46906	0.0891021	0.290334	0.00369006	0.0142176	0.000381007	1.30604	0.0129186	0.345046	0.00287545	0.0142176	0.000381007	0.268862	1.48142	8.22018e-05	7.65089e-05	1.30604	0.0891021	0.290334	0.00369006	0.0142176	0.000381007	1.30604	0.0129186	0.345046	0.000242583	0.0142176	0.000381007	0.268862	1.48142	8.22018e-05	7.65089e-05	1.30604	0.0891021	0.290334	0.00369006	0.0142176	0.000381007	1.30604	0.0129186	0.345046	0.000242583	0.0142176	0.000381007	0.268862	1.48142	8.22018e-05	7.65089e-05	1.30604	0.0891021	0.290334	0.00369006	0.0142176	0.000381007	1.30604	0.0129186	0.345046	7.65089e-05	0.0142176	0.000381007	0.268862	1.48142	8.22018e-05	7.65089e-05	1.30604	0.0258373	0.290334	0.00369006	0.0142176	0.000381007	1.30604	0.0129186	0.345046	7.65089e-05	0.0142176	0.000381007	0.268862	1.48142	8.22018e-05	7.65089e-05	1.30604	0.0258373	0.290334	0.00369006	0.0142176	0.000381007	1.30604	0.0129186	0.345046	7.65089e-05	0.0142176	0.000381007	0.268862	1.48142	8.22018e-05	7.65089e-05	1.30604	0.0258373	0.290334	0.00369006	0.0142176	0.000381007	0	0	0	0	0	0	0	0	0	0	0	0	0	0	0	0	0	0	0	0	0	0	0	0	0	0	0	0	0	0	0	0	0	0	0	0	0	0	0	0	0	0	0	0	0	0	0	0	0	0	0	0	0	0	0	0	0	0	0	0	0	0	0	0	0	0	0	0	0	0	0	0	0	0	0	0	0	0	0	0	0	0	0	0	0	0	0	0	0	0	0	0	0	0	0	0	0	0	0	0	0	0	0	0	0	0	0	0	0	0	0	0	0	0	0	0	0	0	0	0	0	0	0	0	0	0	0	0	0	0	0	0	0	0	0	0	0	0	0	0	0	0	0	0	0.103856	0.103856	0.0312864	0.0312864	0.0276938	0.0276938	0.599187	0.599187	0.0278389	0.0278389	0.599187	0.599187	0.0553457	0.0553457	0.0278389	0.0278389	0.103856	0.103856	0.0312864	0.0312864	0.0276938	0.0276938	0.599187	0.599187	0.0278389	0.0278389	0.599187	0.599187	0.0553457	0.0553457	0.0278389	0.0278389	0.103856	0.103856	0.0312864	0.0312864	0.0276938	0.0276938	0.599187	0.599187	0.0278389	0.0278389	0.599187	0.599187	0.0553457	0.0553457	0.0278389	0.0278389	0.103856	0.103856	0.0312864	0.0312864	0.0276938	0.0276938	0.599187	0.599187	0.0278389	0.0278389	0.599187	0.599187	0.0553457	0.0553457	0.0278389	0.0278389	0.103856	0.103856	0.0312864	0.0312864	0.0276938	0.0276938	0.599187	0.599187	0.0278389	0.0278389	0.599187	0.599187	0.0553457	0.0553457	0.0278389	0.0278389	0.103856	0.103856	0.0312864	0.0312864	0.0276938	0.0276938	0.599187	0.599187	0.0278389	0.0278389	0.599187	0.599187	0.0553457	0.0553457	0.0278389	0.0278389	0.103856	0.103856	0.0312864	0.0312864	0.0276938	0.0276938	0.599187	0.599187	0.0278389	0.0278389	0.599187	0.599187	0.0553457	0.0553457	0.0278389	0.0278389	0.103856	0.103856	0.0312864	0.0312864	0.0276938	0.0276938	0.599187	0.599187	0.0278389	0.0278389	0.599187	0.599187	0.0553457	0.0553457	0.0278389	0.0278389	0.103856	0.103856	0.0312864	0.0312864	0.0276938	0.0276938	0.599187	0.599187	0.0278389	0.0278389	0.599187	0.599187	0.0553457	0.0553457	0.0278389	0.0278389	0.103856	0.103856	0.0312864	0.0312864	0.0276938	0.0276938	0.599187	0.599187	0.0278389	0.0278389	0.599187	0.599187	0.0553457	0.0553457	0.0278389	0.0278389	0.599187	0.0312864	0.103856	0.0276938	0.0312864	0.0278389	0.599187	0.103856	0.0276938	0.0278389	0.599187	0.0553457	0.599187	0.0278389	0.0553457	0.0278389	0.599187	0.0312864	0.103856	0.0276938	0.0312864	0.0278389	0.599187	0.103856	0.0276938	0.0278389	0.599187	0.0553457	0.599187	0.0278389	0.0553457	0.0278389	0.599187	0.0312864	0.103856	0.0276938	0.0312864	0.0278389	0.599187	0.103856	0.0276938	0.0278389	0.599187	0.0553457	0.599187	0.0278389	0.0553457	0.0278389	0.599187	0.0312864	0.103856	0.0276938	0.0312864	0.0278389	0.599187	0.103856	0.0276938	0.0278389	0.599187	0.0553457	0.599187	0.0278389	0.0553457	0.0278389	0.599187	0.0312864	0.103856	0.0276938	0.00641249	0.00296501	0.599187	0.103856	0.0276938	0.0278389	0.599187	0.0553457	0.599187	0.0278389	0.0553457	0.0278389	0.647698	0.079797	0.0891021	0.0129396	0.00491252	0.00146504	0.733972	0.238641	0.00281987	0.00296501	0.780531	0.23669	0.607171	0.0358232	0.0312864	0.00377963	0.647698	0.079797	0.0891021	0.0129396	0.00491252	0.00146504	0.733972	0.238641	0.00281987	0.00296501	0.780531	0.23669	0.607171	0.0358232	0.0312864	0.00377963	0.647698	0.079797	0.0891021	0.0129396	0.00491252	0.00146504	0.733972	0.238641	0.00281987	0.00296501	0.780531	0.23669	0.607171	0.0358232	0.0312864	0.00377963	0.647698	0.079797	0.0891021	0.0129396	0.00491252	0.00146504	0.733972	0.238641	0.00281987	0.00296501	0.780531	0.23669	0.607171	0.0358232	0.0312864	0.00377963	0.647698	0.079797	0.0891021	0.0129396	0.00491252	0.00146504	0.733972	0.238641	0.00281987	0.00296501	0.780531	0.23669	0.607171	0.0358232	0.0312864	0.00377963	0.840377	0.079797	0.079797	0.00363449	0.00491252	0.00146504	1.14303	0.647698	0.000187004	0.000332148	1.14303	0.19013	0.599187	0.0278389	0.0304718	0.00377963	0.840377	0.079797	0.079797	0.00363449	0.00491252	0.00146504	1.14303	0.647698	0.000187004	0.000332148	1.14303	0.19013	0.599187	0.0278389	0.0304718	0.00377963	0.840377	0.079797	0.079797	0.00363449	0.00491252	0.00146504	1.14303	0.647698	0.000187004	0.000332148	1.14303	0.19013	0.599187	0.0278389	0.0304718	0.00377963	0.840377	0.079797	0.079797	0.00363449	0.00491252	0.00146504	1.14303	0.647698	0.000187004	0.000332148	1.14303	0.19013	0.599187	0.0278389	0.0304718	0.00377963	0.840377	0.079797	0.079797	0.00038069	0.00491252	0.00146504	1.14303	0.647698	0.000187004	0.000332148	1.14303	0.599187	0.599187	0.0278389	0.0304718	0.00377963	0.840377	0.079797	0.079797	0.00131989	0.00397332	0.000242583	1.30604	0.647698	0.000187004	0.000381007	1.78407	0.599187	0.733972	0.0130847	0.0304718	0.00377963	0.840377	0.079797	0.0976553	0.00131989	0.00397332	0.000242583	1.30604	0.647698	9.74386e-05	0.000381007	1.78407	0.599187	0.733972	0.0130847	0.0304718	0.00377963	0.840377	0.079797	0.0976553	0.00131989	0.00397332	0.000242583	1.30604	0.647698	9.74386e-05	0.000381007	1.78407	0.599187	0.733972	0.0130847	0.0304718	0.00377963	0.840377	0.079797	0.0976553	0.00131989	0.00397332	0.000242583	1.30604	0.647698	9.74386e-05	0.000381007	1.78407	0.599187	0.647698	0.0130847	0.0304718	0.000381007	0.840377	0.079797	0.0976553	0.00131989	0.00397332	0.000242583	1.30604	0.647698	2.35291e-05	0.000381007	1.78407	0.599187	0.647698	0.0130847	0.0304718	0.000381007	0.840377	0.079797	0.0976553	0.00131989	0.00397332	0.000242583	1.30604	0.647698	2.35291e-05	0.000166074	2.12895	0.599187	0.647698	0.0130847	0.0304718	0.000381007	0.840377	0.079797	0.0976553	0.00131989	0.00397332	0.000242583	0.571514	1.28874	2.35291e-05	0.000166074	2.12895	0.599187	0.647698	0.0130847	0.0304718	0.000381007	0.840377	0.079797	0.0976553	0.00131989	0.00397332	0.000242583	0.571514	1.28874	2.35291e-05	0.000166074	2.12895	0.599187	0.647698	0.0130847	0.0304718	0.000381007	0.840377	0.079797	0.0976553	0.00131989	0.00397332	0.000242583	0.571514	0.647698	2.35291e-05	0.000166074	2.12895	0.296535	0.647698	0.0130847	0.0304718	0.000381007	0.840377	0.00361356	0.0976553	0.00131989	0.00397332	0.000242583	0.571514	0.647698	2.35291e-05	0.000166074	2.12895	0.296535	0.647698	0.0130847	0.0304718	0.000381007	0.840377	0.00361356	0.0976553	0.00131989	0.00397332	0.000242583	0.571514	0.647698	2.35291e-05	0.000166074	1.78407	0.296535	0.647698	0.0130847	0.0304718	0.000381007	0.840377	0.00361356	0.0976553	9.74386e-05	0.00397332	0.000242583	0.571514	0.647698	2.35291e-05	0.000166074	1.78407	0.296535	0.647698	0.0130847	0.0304718	0.000381007	0.840377	0.00361356	0.0976553	9.74386e-05	0.00397332	0.000242583	0.571514	0.647698	2.35291e-05	0.000166074	1.78407	0.296535	0.647698	0.0130847	0.0304718	0.000381007	0.840377	0.00361356	0.0976553	2.09297e-05	0.00397332	0.000242583	0.571514	0.647698	2.35291e-05	0.000166074	1.78407	0.103856	0.647698	0.0130847	0.0304718	0.000381007	0.840377	0.00361356	0.0976553	2.09297e-05	0.00397332	0.000242583	0.571514	0.647698	2.35291e-05	0.000166074	1.78407	0.103856	0.647698	0.0130847	0.0304718	0.000381007	0.840377	0.00361356	0.0976553	2.09297e-05	0.00397332	0.000242583	0.571514	0.647698	2.35291e-05	0.000166074	1.78407	0.103856	0.647698	0.0130847	0.0304718	0.000381007	0	0	0	0	0	0	0	0	0	0	0	0	0	0	0	0	0	0	0	0	0	0	0	0	0	0	0	0	0	0	0	0	0	0	0	0	0	0	0	0	0	0	0	0	0	0	0	0	0	0	0	0	0	0	0	0	0	0	0	0	0	0	0	0	0	0	0	0	0	0	0	0	0	0	0	0	0	0	0	0	0	0	0	0	0	0	0	0	0	0	0	0	0	0	0	0	0	0	0	0	0	0	0	0	0	0	0	0	0	0	0	0	0	0	0	0	0	0	0	0	0	0	0	0	0	0	0	0	0	0	0	0	0	0	0	0	0	0	0	0	0	0	0	0	0.0258373	0.0258373	0.0135203	0.0135203	0.012922	0.012922	0.281781	0.281781	0.0129952	0.0129952	0.747449	0.747449	0.0485757	0.0485757	0.0131336	0.0131336	0.0258373	0.0258373	0.0135203	0.0135203	0.012922	0.012922	0.281781	0.281781	0.0129952	0.0129952	0.747449	0.747449	0.0485757	0.0485757	0.0131336	0.0131336	0.0258373	0.0258373	0.0135203	0.0135203	0.012922	0.012922	0.281781	0.281781	0.0129952	0.0129952	0.747449	0.747449	0.0485757	0.0485757	0.0131336	0.0131336	0.0258373	0.0258373	0.0135203	0.0135203	0.012922	0.012922	0.281781	0.281781	0.0129952	0.0129952	0.747449	0.747449	0.0485757	0.0485757	0.0131336	0.0131336	0.0258373	0.0258373	0.0135203	0.0135203	0.012922	0.012922	0.281781	0.281781	0.0129952	0.0129952	0.747449	0.747449	0.0485757	0.0485757	0.0131336	0.0131336	0.0258373	0.0258373	0.0135203	0.0135203	0.012922	0.012922	0.281781	0.281781	0.0129952	0.0129952	0.747449	0.747449	0.0485757	0.0485757	0.0131336	0.0131336	0.0258373	0.0258373	0.0135203	0.0135203	0.012922	0.012922	0.281781	0.281781	0.0129952	0.0129952	0.747449	0.747449	0.0485757	0.0485757	0.0131336	0.0131336	0.0258373	0.0258373	0.0135203	0.0135203	0.012922	0.012922	0.281781	0.281781	0.0129952	0.0129952	0.747449	0.747449	0.0485757	0.0485757	0.0131336	0.0131336	0.0258373	0.0258373	0.0135203	0.0135203	0.012922	0.012922	0.281781	0.281781	0.0129952	0.0129952	0.747449	0.747449	0.0485757	0.0485757	0.0131336	0.0131336	0.0258373	0.0258373	0.0135203	0.0135203	0.012922	0.012922	0.281781	0.281781	0.0129952	0.0129952	0.747449	0.747449	0.0485757	0.0485757	0.0131336	0.0131336	0.281781	0.0135203	0.0258373	0.012922	0.0135203	0.0129952	0.747449	0.0258373	0.012922	0.0131336	0.281781	0.0485757	0.747449	0.0131336	0.0485757	0.0129952	0.281781	0.0135203	0.0258373	0.012922	0.0135203	0.0129952	0.747449	0.0258373	0.012922	0.0131336	0.281781	0.0485757	0.747449	0.0131336	0.0485757	0.0129952	0.281781	0.0135203	0.0258373	0.012922	0.0135203	0.0129952	0.747449	0.0258373	0.012922	0.0131336	0.281781	0.0485757	0.747449	0.0131336	0.0485757	0.0129952	0.281781	0.0135203	0.0258373	0.012922	0.0135203	0.0129952	0.747449	0.0258373	0.012922	0.0131336	0.281781	0.0485757	0.747449	0.0131336	0.0485757	0.0129952	0.281781	0.0135203	0.0258373	0.012922	0.0019006	0.00137547	0.747449	0.0258373	0.012922	0.0131336	0.281781	0.0485757	0.747449	0.0131336	0.0485757	0.0129952	0.290334	0.0220735	0.0165322	0.00361693	0.0009614	0.00043627	0.810714	0.0891021	0.00130234	0.0015139	0.43132	0.198114	0.762203	0.0278878	0.038456	0.00287545	0.290334	0.0220735	0.0165322	0.00361693	0.0009614	0.00043627	0.810714	0.0891021	0.00130234	0.0015139	0.43132	0.198114	0.762203	0.0278878	0.038456	0.00287545	0.290334	0.0220735	0.0165322	0.00361693	0.0009614	0.00043627	0.810714	0.0891021	0.00130234	0.0015139	0.43132	0.198114	0.762203	0.0278878	0.038456	0.00287545	0.290334	0.0220735	0.0165322	0.00361693	0.0009614	0.00043627	0.810714	0.0891021	0.00130234	0.0015139	0.43132	0.198114	0.762203	0.0278878	0.038456	0.00287545	0.290334	0.0220735	0.0165322	0.00361693	0.0009614	0.00043627	0.810714	0.0891021	0.00130234	0.0015139	0.43132	0.198114	0.762203	0.0278878	0.038456	0.00287545	0.345046	0.0220735	0.0135203	0.000605016	0.0009614	0.00043627	1.00339	0.281781	7.98854e-05	0.000291442	1.00339	0.244674	0.770187	0.035872	0.0392706	0.00287545	0.345046	0.0220735	0.0135203	0.000605016	0.0009614	0.00043627	1.00339	0.281781	7.98854e-05	0.000291442	1.00339	0.244674	0.770187	0.035872	0.0392706	0.00287545	0.345046	0.0220735	0.0135203	0.000605016	0.0009614	0.00043627	1.00339	0.281781	7.98854e-05	0.000291442	1.00339	0.244674	0.770187	0.035872	0.0392706	0.00287545	0.345046	0.0220735	0.0135203	0.000605016	0.0009614	0.00043627	1.00339	0.281781	7.98854e-05	0.000291442	1.00339	0.244674	0.770187	0.035872	0.0392706	0.00287545	0.345046	0.0220735	0.0135203	6.244e-05	0.0009614	0.00043627	1.00339	0.281781	7.98854e-05	0.000291442	1.00339	0.770187	0.770187	0.035872	0.0392706	0.00287545	0.345046	0.0220735	0.0135203	0.000363137	0.000660703	9.74386e-05	1.30604	0.281781	7.98854e-05	0.000381007	1.8263	0.770187	0.943547	0.0278878	0.0392706	0.00287545	0.345046	0.0220735	0.0165322	0.000363137	0.000660703	9.74386e-05	1.30604	0.281781	2.43061e-05	0.000381007	1.8263	0.770187	0.943547	0.0278878	0.0392706	0.00287545	0.345046	0.0220735	0.0165322	0.000363137	0.000660703	9.74386e-05	1.30604	0.281781	2.43061e-05	0.000381007	1.8263	0.770187	0.943547	0.0278878	0.0392706	0.00287545	0.345046	0.0220735	0.0165322	0.000363137	0.000660703	9.74386e-05	1.30604	0.281781	2.43061e-05	0.000381007	1.8263	0.770187	0.896988	0.0278878	0.0392706	0.000242583	0.345046	0.0220735	0.0165322	0.000363137	0.000660703	9.74386e-05	1.30604	0.281781	4.07697e-06	0.000381007	1.8263	0.770187	0.896988	0.0278878	0.0392706	0.000242583	0.345046	0.0220735	0.0165322	0.000363137	0.000660703	9.74386e-05	1.30604	0.281781	4.07697e-06	0.000214933	2.26886	0.770187	0.896988	0.0278878	0.0392706	0.000242583	0.345046	0.0220735	0.0165322	0.000363137	0.000660703	9.74386e-05	0.73453	0.584433	4.07697e-06	0.000214933	2.26886	0.770187	0.896988	0.0278878	0.0392706	0.000242583	0.345046	0.0220735	0.0165322	0.000363137	0.000660703	9.74386e-05	0.73453	0.584433	4.07697e-06	0.000214933	2.26886	0.770187	0.896988	0.0278878	0.0392706	0.000242583	0.345046	0.0220735	0.0165322	0.000363137	0.000660703	9.74386e-05	0.73453	0.175376	4.07697e-06	0.000214933	2.26886	0.607171	0.896988	0.0278878	0.0392706	0.000242583	0.345046	0.00060164	0.0165322	0.000363137	0.000660703	9.74386e-05	0.73453	0.175376	4.07697e-06	0.000214933	2.26886	0.607171	0.896988	0.0278878	0.0392706	0.000242583	0.345046	0.00060164	0.0165322	0.000363137	0.000660703	9.74386e-05	0.73453	0.175376	4.07697e-06	0.000214933	1.8263	0.607171	0.896988	0.0278878	0.0392706	0.000242583	0.345046	0.00060164	0.0165322	2.43061e-05	0.000660703	9.74386e-05	0.73453	0.175376	4.07697e-06	0.000214933	1.8263	0.607171	0.896988	0.0278878	0.0392706	0.000242583	0.345046	0.00060164	0.0165322	2.43061e-05	0.000660703	9.74386e-05	0.73453	0.175376	4.07697e-06	0.000214933	1.8263	0.607171	0.896988	0.0278878	0.0392706	0.000242583	0.345046	0.00060164	0.0165322	3.37645e-06	0.000660703	9.74386e-05	0.73453	0.175376	4.07697e-06	0.000214933	1.8263	0.30452	0.896988	0.0278878	0.0392706	0.000242583	0.345046	0.00060164	0.0165322	3.37645e-06	0.000660703	9.74386e-05	0.73453	0.175376	4.07697e-06	0.000214933	1.8263	0.30452	0.896988	0.0278878	0.0392706	0.000242583	0.345046	0.00060164	0.0165322	3.37645e-06	0.000660703	9.74386e-05	0.73453	0.175376	4.07697e-06	0.000214933	1.8263	0.30452	0.896988	0.0278878	0.0392706	0.000242583	0	0	0	0	0	0	0	0	0	0	0	0	0	0	0	0	0	0	0	0	0	0	0	0	0	0	0	0	0	0	0	0	0	0	0	0	0	0	0	0	0	0	0	0	0	0	0	0	0	0	0	0	0	0	0	0	0	0	0	0	0	0	0	0	0	0	0	0	0	0	0	0	0	0	0	0	0	0	0	0	0	0	0	0	0	0	0	0	0	0	0	0	0	0	0	0	0	0	0	0	0	0	0	0	0	0	0	0	0	0	0	0	0	0	0	0	0	0	0	0	0	0	0	0	0	0	0	0	0	0	0	0	0	0	0	0	0	0	0	0	0	0	0	0	0.00491252	0.00491252	0.00367262	0.00367262	0.00361387	0.00361387	0.079797	0.079797	0.00363449	0.00363449	0.575128	0.575128	0.0312864	0.0312864	0.00377963	0.00377963	0.00491252	0.00491252	0.00367262	0.00367262	0.00361387	0.00361387	0.079797	0.079797	0.00363449	0.00363449	0.575128	0.575128	0.0312864	0.0312864	0.00377963	0.00377963	0.00491252	0.00491252	0.00367262	0.00367262	0.00361387	0.00361387	0.079797	0.079797	0.00363449	0.00363449	0.575128	0.575128	0.0312864	0.0312864	0.00377963	0.00377963	0.00491252	0.00491252	0.00367262	0.00367262	0.00361387	0.00361387	0.079797	0.079797	0.00363449	0.00363449	0.575128	0.575128	0.0312864	0.0312864	0.00377963	0.00377963	0.00491252	0.00491252	0.00367262	0.00367262	0.00361387	0.00361387	0.079797	0.079797	0.00363449	0.00363449	0.575128	0.575128	0.0312864	0.0312864	0.00377963	0.00377963	0.00491252	0.00491252	0.00367262	0.00367262	0.00361387	0.00361387	0.079797	0.079797	0.00363449	0.00363449	0.575128	0.575128	0.0312864	0.0312864	0.00377963	0.00377963	0.00491252	0.00491252	0.00367262	0.00367262	0.00361387	0.00361387	0.079797	0.079797	0.00363449	0.00363449	0.575128	0.575128	0.0312864	0.0312864	0.00377963	0.00377963	0.00491252	0.00491252	0.00367262	0.00367262	0.00361387	0.00361387	0.079797	0.079797	0.00363449	0.00363449	0.575128	0.575128	0.0312864	0.0312864	0.00377963	0.00377963	0.00491252	0.00491252	0.00367262	0.00367262	0.00361387	0.00361387	0.079797	0.079797	0.00363449	0.00363449	0.575128	0.575128	0.0312864	0.0312864	0.00377963	0.00377963	0.00491252	0.00491252	0.00367262	0.00367262	0.00361387	0.00361387	0.079797	0.079797	0.00363449	0.00363449	0.575128	0.575128	0.0312864	0.0312864	0.00377963	0.00377963	0.079797	0.00367262	0.00491252	0.00361387	0.00367262	0.00363449	0.575128	0.00491252	0.00361387	0.00377963	0.079797	0.0312864	0.575128	0.00377963	0.0312864	0.00363449	0.079797	0.00367262	0.00491252	0.00361387	0.00367262	0.00363449	0.575128	0.00491252	0.00361387	0.00377963	0.079797	0.0312864	0.575128	0.00377963	0.0312864	0.00363449	0.079797	0.00367262	0.00491252	0.00361387	0.00367262	0.00363449	0.575128	0.00491252	0.00361387	0.00377963	0.079797	0.0312864	0.575128	0.00377963	0.0312864	0.00363449	0.079797	0.00367262	0.00491252	0.00361387	0.00367262	0.00363449	0.575128	0.00491252	0.00361387	0.00377963	0.079797	0.0312864	0.575128	0.00377963	0.0312864	0.00363449	0.079797	0.00367262	0.00491252	0.00361387	0.000418824	0.00038069	0.575128	0.00491252	0.00361387	0.00377963	0.079797	0.0312864	0.575128	0.00377963	0.0312864	0.00363449	0.079797	0.00367262	0.0019006	0.000601958	0.000118127	7.99932e-05	0.592986	0.0227708	0.000360079	0.000525835	0.152367	0.103856	0.584433	0.0130847	0.0289718	0.00131989	0.079797	0.00367262	0.0019006	0.000601958	0.000118127	7.99932e-05	0.592986	0.0227708	0.000360079	0.000525835	0.152367	0.103856	0.584433	0.0130847	0.0289718	0.00131989	0.079797	0.00367262	0.0019006	0.000601958	0.000118127	7.99932e-05	0.592986	0.0227708	0.000360079	0.000525835	0.152367	0.103856	0.584433	0.0130847	0.0289718	0.00131989	0.079797	0.00367262	0.0019006	0.000601958	0.000118127	7.99932e-05	0.592986	0.0227708	0.000360079	0.000525835	0.152367	0.103856	0.584433	0.0130847	0.0289718	0.00131989	0.079797	0.00367262	0.0019006	0.000601958	0.000118127	7.99932e-05	0.592986	0.0227708	0.000360079	0.000525835	0.152367	0.103856	0.584433	0.0130847	0.0289718	0.00131989	0.0891021	0.00367262	0.00135803	5.93816e-05	0.000118127	7.99932e-05	0.647698	0.0774824	2.12477e-05	0.000187004	0.647698	0.19013	0.599187	0.0278389	0.0304718	0.00131989	0.0891021	0.00367262	0.00135803	5.93816e-05	0.000118127	7.99932e-05	0.647698	0.0774824	2.12477e-05	0.000187004	0.647698	0.19013	0.599187	0.0278389	0.0304718	0.00131989	0.0891021	0.00367262	0.00135803	5.93816e-05	0.000118127	7.99932e-05	0.647698	0.0774824	2.12477e-05	0.000187004	0.647698	0.19013	0.599187	0.0278389	0.0304718	0.00131989	0.0891021	0.00367262	0.00135803	5.93816e-05	0.000118127	7.99932e-05	0.647698	0.0774824	2.12477e-05	0.000187004	0.647698	0.19013	0.599187	0.0278389	0.0304718	0.00131989	0.0891021	0.00367262	0.00135803	6.01096e-06	0.000118127	7.99932e-05	0.647698	0.0774824	2.12477e-05	0.000187004	0.647698	0.599187	0.599187	0.0278389	0.0304718	0.00131989	0.0891021	0.00367262	0.00135803	5.93816e-05	6.47564e-05	2.43061e-05	0.840377	0.0774824	2.12477e-05	0.000242583	1.28874	0.599187	0.733972	0.0358232	0.0304718	0.00131989	0.0891021	0.00367262	0.00165872	5.93816e-05	6.47564e-05	2.43061e-05	0.840377	0.0774824	3.69452e-06	0.000242583	1.28874	0.599187	0.733972	0.0358232	0.0304718	0.00131989	0.0891021	0.00367262	0.00165872	5.93816e-05	6.47564e-05	2.43061e-05	0.840377	0.0774824	3.69452e-06	0.000242583	1.28874	0.599187	0.733972	0.0358232	0.0304718	0.00131989	0.0891021	0.00367262	0.00165872	5.93816e-05	6.47564e-05	2.43061e-05	0.840377	0.0774824	3.69452e-06	0.000242583	1.28874	0.599187	0.780531	0.0358232	0.0304718	9.74386e-05	0.0891021	0.00367262	0.00165872	5.93816e-05	6.47564e-05	2.43061e-05	0.840377	0.0774824	4.28708e-07	0.000242583	1.28874	0.599187	0.780531	0.0358232	0.0304718	9.74386e-05	0.0891021	0.00367262	0.00165872	5.93816e-05	6.47564e-05	2.43061e-05	0.840377	0.0774824	4.28708e-07	0.000166074	1.63362	0.599187	0.780531	0.0358232	0.0304718	9.74386e-05	0.0891021	0.00367262	0.00165872	5.93816e-05	6.47564e-05	2.43061e-05	0.571514	0.163756	4.28708e-07	0.000166074	1.63362	0.599187	0.780531	0.0358232	0.0304718	9.74386e-05	0.0891021	0.00367262	0.00165872	5.93816e-05	6.47564e-05	2.43061e-05	0.571514	0.163756	4.28708e-07	0.000166074	1.63362	0.599187	0.780531	0.0358232	0.0304718	9.74386e-05	0.0891021	0.00367262	0.00165872	5.93816e-05	6.47564e-05	2.43061e-05	0.571514	0.0289718	4.28708e-07	0.000166074	1.63362	0.762203	0.780531	0.0358232	0.0304718	9.74386e-05	0.0891021	5.90635e-05	0.00165872	5.93816e-05	6.47564e-05	2.43061e-05	0.571514	0.0289718	4.28708e-07	0.000166074	1.63362	0.762203	0.780531	0.0358232	0.0304718	9.74386e-05	0.0891021	5.90635e-05	0.00165872	5.93816e-05	6.47564e-05	2.43061e-05	0.571514	0.0289718	4.28708e-07	0.000166074	1.28874	0.762203	0.780531	0.0358232	0.0304718	9.74386e-05	0.0891021	5.90635e-05	0.00165872	3.69452e-06	6.47564e-05	2.43061e-05	0.571514	0.0289718	4.28708e-07	0.000166074	1.28874	0.762203	0.780531	0.0358232	0.0304718	9.74386e-05	0.0891021	5.90635e-05	0.00165872	3.69452e-06	6.47564e-05	2.43061e-05	0.571514	0.0289718	4.28708e-07	0.000166074	1.28874	0.762203	0.780531	0.0358232	0.0304718	9.74386e-05	0.0891021	5.90635e-05	0.00165872	3.18072e-07	6.47564e-05	2.43061e-05	0.571514	0.0289718	4.28708e-07	0.000166074	1.28874	0.599187	0.780531	0.0358232	0.0304718	9.74386e-05	0.0891021	5.90635e-05	0.00165872	3.18072e-07	6.47564e-05	2.43061e-05	0.571514	0.0289718	4.28708e-07	0.000166074	1.28874	0.599187	0.780531	0.0358232	0.0304718	9.74386e-05	0.0891021	5.90635e-05	0.00165872	3.18072e-07	6.47564e-05	2.43061e-05	0.571514	0.0289718	4.28708e-07	0.000166074	1.28874	0.599187	0.780531	0.0358232	0.0304718	9.74386e-05	0	0	0	0	0	0	0	0	0	0	0	0	0	0	0	0	0	0	0	0	0	0	0	0	0	0	0	0	0	0	0	0	0	0	0	0	0	0	0	0	0	0	0	0	0	0	0	0	0	0	0	0	0	0	0	0	0	0	0	0	0	0	0	0	0	0	0	0	0	0	0	0	0	0	0	0	0	0	0	0	0	0	0	0	0	0	0	0	0	0	0	0	0	0	0	0	0	0	0	0	0	0	0	0	0	0	0	0	0	0	0	0	0	0	0	0	0	0	0	0	0	0	0	0	0	0	0	0	0	0	0	0	0	0	0	0	0	0	0	0	0	0	0	0	0.000678149	0.000678149	0.000605016	0.000605016	0.000601657	0.000601657	0.0135203	0.0135203	0.000605016	0.000605016	0.269464	0.269464	0.0135203	0.0135203	0.000678149	0.000678149	0.000678149	0.000678149	0.000605016	0.000605016	0.000601657	0.000601657	0.0135203	0.0135203	0.000605016	0.000605016	0.269464	0.269464	0.0135203	0.0135203	0.000678149	0.000678149	0.000678149	0.000678149	0.000605016	0.000605016	0.000601657	0.000601657	0.0135203	0.0135203	0.000605016	0.000605016	0.269464	0.269464	0.0135203	0.0135203	0.000678149	0.000678149	0.000678149	0.000678149	0.000605016	0.000605016	0.000601657	0.000601657	0.0135203	0.0135203	0.000605016	0.000605016	0.269464	0.269464	0.0135203	0.0135203	0.000678149	0.000678149	0.000678149	0.000678149	0.000605016	0.000605016	0.000601657	0.000601657	0.0135203	0.0135203	0.000605016	0.000605016	0.269464	0.269464	0.0135203	0.0135203	0.000678149	0.000678149	0.000678149	0.000678149	0.000605016	0.000605016	0.000601657	0.000601657	0.0135203	0.0135203	0.000605016	0.000605016	0.269464	0.269464	0.0135203	0.0135203	0.000678149	0.000678149	0.000678149	0.000678149	0.000605016	0.000605016	0.000601657	0.000601657	0.0135203	0.0135203	0.000605016	0.000605016	0.269464	0.269464	0.0135203	0.0135203	0.000678149	0.000678149	0.000678149	0.000678149	0.000605016	0.000605016	0.000601657	0.000601657	0.0135203	0.0135203	0.000605016	0.000605016	0.269464	0.269464	0.0135203	0.0135203	0.000678149	0.000678149	0.000678149	0.000678149	0.000605016	0.000605016	0.000601657	0.000601657	0.0135203	0.0135203	0.000605016	0.000605016	0.269464	0.269464	0.0135203	0.0135203	0.000678149	0.000678149	0.000678149	0.000678149	0.000605016	0.000605016	0.000601657	0.000601657	0.0135203	0.0135203	0.000605016	0.000605016	0.269464	0.269464	0.0135203	0.0135203	0.000678149	0.000678149	0.0135203	0.000605016	0.000678149	0.000601657	0.000605016	0.000605016	0.269464	0.000678149	0.000601657	0.000678149	0.0135203	0.0135203	0.269464	0.000678149	0.0135203	0.000605016	0.0135203	0.000605016	0.000678149	0.000601657	0.000605016	0.000605016	0.269464	0.000678149	0.000601657	0.000678149	0.0135203	0.0135203	0.269464	0.000678149	0.0135203	0.000605016	0.0135203	0.000605016	0.000678149	0.000601657	0.000605016	0.000605016	0.269464	0.000678149	0.000601657	0.000678149	0.0135203	0.0135203	0.269464	0.000678149	0.0135203	0.000605016	0.0135203	0.000605016	0.000678149	0.000601657	0.000605016	0.000605016	0.269464	0.000678149	0.000601657	0.000678149	0.0135203	0.0135203	0.269464	0.000678149	0.0135203	0.000605016	0.0135203	0.000605016	0.000678149	0.000601657	6.244e-05	6.244e-05	0.269464	0.000678149	0.000601657	0.000678149	0.0135203	0.0135203	0.269464	0.000678149	0.0135203	0.000605016	0.0132784	0.000363137	0.000135572	5.90808e-05	9.06933e-06	9.06933e-06	0.272476	0.00369006	5.90808e-05	0.000135572	0.0343905	0.0343905	0.272476	0.00369006	0.0132784	0.000363137	0.0132784	0.000363137	0.000135572	5.90808e-05	9.06933e-06	9.06933e-06	0.272476	0.00369006	5.90808e-05	0.000135572	0.0343905	0.0343905	0.272476	0.00369006	0.0132784	0.000363137	0.0132784	0.000363137	0.000135572	5.90808e-05	9.06933e-06	9.06933e-06	0.272476	0.00369006	5.90808e-05	0.000135572	0.0343905	0.0343905	0.272476	0.00369006	0.0132784	0.000363137	0.0132784	0.000363137	0.000135572	5.90808e-05	9.06933e-06	9.06933e-06	0.272476	0.00369006	5.90808e-05	0.000135572	0.0343905	0.0343905	0.272476	0.00369006	0.0132784	0.000363137	0.0132784	0.000363137	0.000135572	5.90808e-05	9.06933e-06	9.06933e-06	0.272476	0.00369006	5.90808e-05	0.000135572	0.0343905	0.0343905	0.272476	0.00369006	0.0132784	0.000363137	0.0142176	0.000363137	7.98854e-05	3.39372e-06	9.06933e-06	9.06933e-06	0.281781	0.0129952	3.39372e-06	7.98854e-05	0.281781	0.0891021	0.281781	0.0129952	0.0142176	0.000363137	0.0142176	0.000363137	7.98854e-05	3.39372e-06	9.06933e-06	9.06933e-06	0.281781	0.0129952	3.39372e-06	7.98854e-05	0.281781	0.0891021	0.281781	0.0129952	0.0142176	0.000363137	0.0142176	0.000363137	7.98854e-05	3.39372e-06	9.06933e-06	9.06933e-06	0.281781	0.0129952	3.39372e-06	7.98854e-05	0.281781	0.0891021	0.281781	0.0129952	0.0142176	0.000363137	0.0142176	0.000363137	7.98854e-05	3.39372e-06	9.06933e-06	9.06933e-06	0.281781	0.0129952	3.39372e-06	7.98854e-05	0.281781	0.0891021	0.281781	0.0129952	0.0142176	0.000363137	0.0142176	0.000363137	7.98854e-05	3.35343e-07	9.06933e-06	9.06933e-06	0.281781	0.0129952	3.39372e-06	7.98854e-05	0.281781	0.281781	0.281781	0.0129952	0.0142176	0.000363137	0.0142176	0.000363137	7.98854e-05	5.71016e-06	3.69452e-06	3.69452e-06	0.345046	0.0129952	3.39372e-06	9.74386e-05	0.584433	0.281781	0.345046	0.0277494	0.0142176	0.000363137	0.0142176	0.000363137	9.74386e-05	5.71016e-06	3.69452e-06	3.69452e-06	0.345046	0.0129952	3.35343e-07	9.74386e-05	0.584433	0.281781	0.345046	0.0277494	0.0142176	0.000363137	0.0142176	0.000363137	9.74386e-05	5.71016e-06	3.69452e-06	3.69452e-06	0.345046	0.0129952	3.35343e-07	9.74386e-05	0.584433	0.281781	0.345046	0.0277494	0.0142176	0.000363137	0.0142176	0.000363137	9.74386e-05	5.71016e-06	3.69452e-06	3.69452e-06	0.345046	0.0129952	3.35343e-07	9.74386e-05	0.584433	0.281781	0.43132	0.0277494	0.0142176	2.43061e-05	0.0142176	0.000363137	9.74386e-05	5.71016e-06	3.69452e-06	3.69452e-06	0.345046	0.0129952	2.74071e-08	9.74386e-05	0.584433	0.281781	0.43132	0.0277494	0.0142176	2.43061e-05	0.0142176	0.000363137	9.74386e-05	5.71016e-06	3.69452e-06	3.69452e-06	0.345046	0.0129952	2.74071e-08	7.65089e-05	0.747449	0.281781	0.43132	0.0277494	0.0142176	2.43061e-05	0.0142176	0.000363137	9.74386e-05	5.71016e-06	3.69452e-06	3.69452e-06	0.268862	0.0277494	2.74071e-08	7.65089e-05	0.747449	0.281781	0.43132	0.0277494	0.0142176	2.43061e-05	0.0142176	0.000363137	9.74386e-05	5.71016e-06	3.69452e-06	3.69452e-06	0.268862	0.0277494	2.74071e-08	7.65089e-05	0.747449	0.281781	0.43132	0.0277494	0.0142176	2.43061e-05	0.0142176	0.000363137	9.74386e-05	5.71016e-06	3.69452e-06	3.69452e-06	0.268862	0.00287545	2.74071e-08	7.65089e-05	0.747449	0.584433	0.43132	0.0277494	0.0142176	2.43061e-05	0.0142176	3.37645e-06	9.74386e-05	5.71016e-06	3.69452e-06	3.69452e-06	0.268862	0.00287545	2.74071e-08	7.65089e-05	0.747449	0.584433	0.43132	0.0277494	0.0142176	2.43061e-05	0.0142176	3.37645e-06	9.74386e-05	5.71016e-06	3.69452e-06	3.69452e-06	0.268862	0.00287545	2.74071e-08	7.65089e-05	0.584433	0.584433	0.43132	0.0277494	0.0142176	2.43061e-05	0.0142176	3.37645e-06	9.74386e-05	3.35343e-07	3.69452e-06	3.69452e-06	0.268862	0.00287545	2.74071e-08	7.65089e-05	0.584433	0.584433	0.43132	0.0277494	0.0142176	2.43061e-05	0.0142176	3.37645e-06	9.74386e-05	3.35343e-07	3.69452e-06	3.69452e-06	0.268862	0.00287545	2.74071e-08	7.65089e-05	0.584433	0.584433	0.43132	0.0277494	0.0142176	2.43061e-05	0.0142176	3.37645e-06	9.74386e-05	1.72703e-08	3.69452e-06	3.69452e-06	0.268862	0.00287545	2.74071e-08	7.65089e-05	0.584433	0.747449	0.43132	0.0277494	0.0142176	2.43061e-05	0.0142176	3.37645e-06	9.74386e-05	1.72703e-08	3.69452e-06	3.69452e-06	0.268862	0.00287545	2.74071e-08	7.65089e-05	0.584433	0.747449	0.43132	0.0277494	0.0142176	2.43061e-05	0.0142176	3.37645e-06	9.74386e-05	1.72703e-08	3.69452e-06	3.69452e-06	0.268862	0.00287545	2.74071e-08	7.65089e-05	0.584433	0.747449	0.43132	0.0277494	0.0142176	2.43061e-05	0	0	0	0	0	0	0	0	0	0	0	0	0	0	0	0	0	0	0	0	0	0	0	0	0	0	0	0	0	0	0	0	0	0	0	0	0	0	0	0	0	0	0	0	0	0	0	0	0	0	0	0	0	0	0	0	0	0	0	0	0	0	0	0	0	0	0	0	0	0	0	0	0	0	0	0	0	0	0	0	0	0	0	0	0	0	0	0	0	0	0	0	0	0	0	0	0	0	0	0	0	0	0	0	0	0	0	0	0	0	0	0	0	0	0	0	0	0	0	0	0	0	0	0	0	0	0	0	0	0	0	0	0	0	0	0	0	0	0	0	0	0	0	0	6.16629e-05	6.16629e-05	5.91741e-05	5.91741e-05	5.9064e-05	5.9064e-05	0.00135803	0.00135803	5.93816e-05	5.93816e-05	0.0762425	0.0762425	0.00367262	0.00367262	7.99932e-05	7.99932e-05	6.16629e-05	6.16629e-05	5.91741e-05	5.91741e-05	5.9064e-05	5.9064e-05	0.00135803	0.00135803	5.93816e-05	5.93816e-05	0.0762425	0.0762425	0.00367262	0.00367262	7.99932e-05	7.99932e-05	6.16629e-05	6.16629e-05	5.91741e-05	5.91741e-05	5.9064e-05	5.9064e-05	0.00135803	0.00135803	5.93816e-05	5.93816e-05	0.0762425	0.0762425	0.00367262	0.00367262	7.99932e-05	7.99932e-05	6.16629e-05	6.16629e-05	5.91741e-05	5.91741e-05	5.9064e-05	5.9064e-05	0.00135803	0.00135803	5.93816e-05	5.93816e-05	0.0762425	0.0762425	0.00367262	0.00367262	7.99932e-05	7.99932e-05	6.16629e-05	6.16629e-05	5.91741e-05	5.91741e-05	5.9064e-05	5.9064e-05	0.00135803	0.00135803	5.93816e-05	5.93816e-05	0.0762425	0.0762425	0.00367262	0.00367262	7.99932e-05	7.99932e-05	6.16629e-05	6.16629e-05	5.91741e-05	5.91741e-05	5.9064e-05	5.9064e-05	0.00135803	0.00135803	5.93816e-05	5.93816e-05	0.0762425	0.0762425	0.00367262	0.00367262	7.99932e-05	7.99932e-05	6.16629e-05	6.16629e-05	5.91741e-05	5.91741e-05	5.9064e-05	5.9064e-05	0.00135803	0.00135803	5.93816e-05	5.93816e-05	0.0762425	0.0762425	0.00367262	0.00367262	7.99932e-05	7.99932e-05	6.16629e-05	6.16629e-05	5.91741e-05	5.91741e-05	5.9064e-05	5.9064e-05	0.00135803	0.00135803	5.93816e-05	5.93816e-05	0.0762425	0.0762425	0.00367262	0.00367262	7.99932e-05	7.99932e-05	6.16629e-05	6.16629e-05	5.91741e-05	5.91741e-05	5.9064e-05	5.9064e-05	0.00135803	0.00135803	5.93816e-05	5.93816e-05	0.0762425	0.0762425	0.00367262	0.00367262	7.99932e-05	7.99932e-05	6.16629e-05	6.16629e-05	5.91741e-05	5.91741e-05	5.9064e-05	5.9064e-05	0.00135803	0.00135803	5.93816e-05	5.93816e-05	0.0762425	0.0762425	0.00367262	0.00367262	7.99932e-05	7.99932e-05	0.00135803	5.91741e-05	6.16629e-05	5.9064e-05	5.91741e-05	5.93816e-05	0.0762425	6.16629e-05	5.9064e-05	7.99932e-05	0.00135803	0.00367262	0.0762425	7.99932e-05	0.00367262	5.93816e-05	0.00135803	5.91741e-05	6.16629e-05	5.9064e-05	5.91741e-05	5.93816e-05	0.0762425	6.16629e-05	5.9064e-05	7.99932e-05	0.00135803	0.00367262	0.0762425	7.99932e-05	0.00367262	5.93816e-05	0.00135803	5.91741e-05	6.16629e-05	5.9064e-05	5.91741e-05	5.93816e-05	0.0762425	6.16629e-05	5.9064e-05	7.99932e-05	0.00135803	0.00367262	0.0762425	7.99932e-05	0.00367262	5.93816e-05	0.00135803	5.91741e-05	6.16629e-05	5.9064e-05	5.91741e-05	5.93816e-05	0.0762425	6.16629e-05	5.9064e-05	7.99932e-05	0.00135803	0.00367262	0.0762425	7.99932e-05	0.00367262	5.93816e-05	0.00135803	5.91741e-05	6.16629e-05	5.9064e-05	5.80352e-06	6.01096e-06	0.0762425	6.16629e-05	5.9064e-05	7.99932e-05	0.00135803	0.00367262	0.0762425	7.99932e-05	0.00367262	5.93816e-05	0.00131989	2.10403e-05	5.97585e-06	3.37698e-06	4.28708e-07	6.36144e-07	0.0765432	0.00036236	5.69342e-06	2.66226e-05	0.00491252	0.00722711	0.0767851	0.000622569	0.00367262	5.93816e-05	0.00131989	2.10403e-05	5.97585e-06	3.37698e-06	4.28708e-07	6.36144e-07	0.0765432	0.00036236	5.69342e-06	2.66226e-05	0.00491252	0.00722711	0.0767851	0.000622569	0.00367262	5.93816e-05	0.00131989	2.10403e-05	5.97585e-06	3.37698e-06	4.28708e-07	6.36144e-07	0.0765432	0.00036236	5.69342e-06	2.66226e-05	0.00491252	0.00722711	0.0767851	0.000622569	0.00367262	5.93816e-05	0.00131989	2.10403e-05	5.97585e-06	3.37698e-06	4.28708e-07	6.36144e-07	0.0765432	0.00036236	5.69342e-06	2.66226e-05	0.00491252	0.00722711	0.0767851	0.000622569	0.00367262	5.93816e-05	0.00131989	2.10403e-05	5.97585e-06	3.37698e-06	4.28708e-07	6.36144e-07	0.0765432	0.00036236	5.69342e-06	2.66226e-05	0.00491252	0.00722711	0.0767851	0.000622569	0.00367262	5.93816e-05	0.00137547	2.10403e-05	2.71004e-06	1.11168e-07	4.28708e-07	6.36144e-07	0.0774824	0.00130156	3.18604e-07	2.12477e-05	0.0774824	0.0250854	0.079797	0.00363449	0.00397332	5.93816e-05	0.00137547	2.10403e-05	2.71004e-06	1.11168e-07	4.28708e-07	6.36144e-07	0.0774824	0.00130156	3.18604e-07	2.12477e-05	0.0774824	0.0250854	0.079797	0.00363449	0.00397332	5.93816e-05	0.00137547	2.10403e-05	2.71004e-06	1.11168e-07	4.28708e-07	6.36144e-07	0.0774824	0.00130156	3.18604e-07	2.12477e-05	0.0774824	0.0250854	0.079797	0.00363449	0.00397332	5.93816e-05	0.00137547	2.10403e-05	2.71004e-06	1.11168e-07	4.28708e-07	6.36144e-07	0.0774824	0.00130156	3.18604e-07	2.12477e-05	0.0774824	0.0250854	0.079797	0.00363449	0.00397332	5.93816e-05	0.00137547	2.10403e-05	2.71004e-06	1.06685e-08	4.28708e-07	6.36144e-07	0.0774824	0.00130156	3.18604e-07	2.12477e-05	0.0774824	0.079797	0.079797	0.00363449	0.00397332	5.93816e-05	0.00137547	2.10403e-05	2.71004e-06	3.18604e-07	1.20773e-07	3.35343e-07	0.0891021	0.00130156	3.18604e-07	2.43061e-05	0.163756	0.079797	0.0976553	0.0129396	0.00397332	5.93816e-05	0.00137547	2.10403e-05	3.29992e-06	3.18604e-07	1.20773e-07	3.35343e-07	0.0891021	0.00130156	1.78019e-08	2.43061e-05	0.163756	0.079797	0.0976553	0.0129396	0.00397332	5.93816e-05	0.00137547	2.10403e-05	3.29992e-06	3.18604e-07	1.20773e-07	3.35343e-07	0.0891021	0.00130156	1.78019e-08	2.43061e-05	0.163756	0.079797	0.0976553	0.0129396	0.00397332	5.93816e-05	0.00137547	2.10403e-05	3.29992e-06	3.18604e-07	1.20773e-07	3.35343e-07	0.0891021	0.00130156	1.78019e-08	2.43061e-05	0.163756	0.079797	0.152367	0.0129396	0.00397332	3.69452e-06	0.00137547	2.10403e-05	3.29992e-06	3.18604e-07	1.20773e-07	3.35343e-07	0.0891021	0.00130156	1.06327e-09	2.43061e-05	0.163756	0.079797	0.152367	0.0129396	0.00397332	3.69452e-06	0.00137547	2.10403e-05	3.29992e-06	3.18604e-07	1.20773e-07	3.35343e-07	0.0891021	0.00130156	1.06327e-09	2.09297e-05	0.210316	0.079797	0.152367	0.0129396	0.00397332	3.69452e-06	0.00137547	2.10403e-05	3.29992e-06	3.18604e-07	1.20773e-07	3.35343e-07	0.0761834	0.00280154	1.06327e-09	2.09297e-05	0.210316	0.079797	0.152367	0.0129396	0.00397332	3.69452e-06	0.00137547	2.10403e-05	3.29992e-06	3.18604e-07	1.20773e-07	3.35343e-07	0.0761834	0.00280154	1.06327e-09	2.09297e-05	0.210316	0.079797	0.152367	0.0129396	0.00397332	3.69452e-06	0.00137547	2.10403e-05	3.29992e-06	3.18604e-07	1.20773e-07	3.35343e-07	0.0761834	0.000168674	1.06327e-09	2.09297e-05	0.210316	0.272476	0.152367	0.0129396	0.00397332	3.69452e-06	0.00137547	1.10636e-07	3.29992e-06	3.18604e-07	1.20773e-07	3.35343e-07	0.0761834	0.000168674	1.06327e-09	2.09297e-05	0.210316	0.272476	0.152367	0.0129396	0.00397332	3.69452e-06	0.00137547	1.10636e-07	3.29992e-06	3.18604e-07	1.20773e-07	3.35343e-07	0.0761834	0.000168674	1.06327e-09	2.09297e-05	0.163756	0.272476	0.152367	0.0129396	0.00397332	3.69452e-06	0.00137547	1.10636e-07	3.29992e-06	1.78019e-08	1.20773e-07	3.35343e-07	0.0761834	0.000168674	1.06327e-09	2.09297e-05	0.163756	0.272476	0.152367	0.0129396	0.00397332	3.69452e-06	0.00137547	1.10636e-07	3.29992e-06	1.78019e-08	1.20773e-07	3.35343e-07	0.0761834	0.000168674	1.06327e-09	2.09297e-05	0.163756	0.272476	0.152367	0.0129396	0.00397332	3.69452e-06	0.00137547	1.10636e-07	3.29992e-06	5.31637e-10	1.20773e-07	3.35343e-07	0.0761834	0.000168674	1.06327e-09	2.09297e-05	0.163756	0.575128	0.152367	0.0129396	0.00397332	3.69452e-06	0.00137547	1.10636e-07	3.29992e-06	5.31637e-10	1.20773e-07	3.35343e-07	0.0761834	0.000168674	1.06327e-09	2.09297e-05	0.163756	0.575128	0.152367	0.0129396	0.00397332	3.69452e-06	0.00137547	1.10636e-07	3.29992e-06	5.31637e-10	1.20773e-07	3.35343e-07	0.0761834	0.000168674	1.06327e-09	2.09297e-05	0.163756	0.575128	0.152367	0.0129396	0.00397332	3.69452e-06	0	0	0	0	0	0	0	0	0	0	0	0	0	0	0	0	0	0	0	0	0	0	0	0	0	0	0	0	0	0	0	0	0	0	0	0	0	0	0	0	0	0	0	0	0	0	0	0	0	0	0	0	0	0	0	0	0	0	0	0	0	0	0	0	0	0	0	0	0	0	0	0	0	0	0	0	0	0	0	0	0	0	0	0	0	0	0	0	0	0	0	0	0	0	0	0	0	0	0	0	0	0	0	0	0	0	0	0	0	0	0	0	0	0	0	0	0	0	0	0	0	0	0	0	0	0	0	0	0	0	0	0	0	0	0	0	0	0	0	0	0	0	0	0	0.162817	0.162817	0.0218316	0.0218316	0.000719521	0.000719521	0.0031587	0.0031587	0.000365454	0.000365454	0.000365454	0.000365454	0.000360461	0.000360461	0.000359771	0.000359771	0.162817	0.162817	0.0218316	0.0218316	0.000719521	0.000719521	0.0031587	0.0031587	0.000365454	0.000365454	0.000365454	0.000365454	0.000360461	0.000360461	0.000359771	0.000359771	0.162817	0.162817	0.0218316	0.0218316	0.000719521	0.000719521	0.0031587	0.0031587	0.000365454	0.000365454	0.000365454	0.000365454	0.000360461	0.000360461	0.000359771	0.000359771	0.162817	0.162817	0.0218316	0.0218316	0.000719521	0.000719521	0.0031587	0.0031587	0.000365454	0.000365454	0.000365454	0.000365454	0.000360461	0.000360461	0.000359771	0.000359771	0.162817	0.162817	0.0218316	0.0218316	0.000719521	0.000719521	0.0031587	0.0031587	0.000365454	0.000365454	0.000365454	0.000365454	0.000360461	0.000360461	0.000359771	0.000359771	0.162817	0.162817	0.0218316	0.0218316	0.000719521	0.000719521	0.0031587	0.0031587	0.000365454	0.000365454	0.000365454	0.000365454	0.000360461	0.000360461	0.000359771	0.000359771	0.162817	0.162817	0.0218316	0.0218316	0.000719521	0.000719521	0.0031587	0.0031587	0.000365454	0.000365454	0.000365454	0.000365454	0.000360461	0.000360461	0.000359771	0.000359771	0.162817	0.162817	0.0218316	0.0218316	0.000719521	0.000719521	0.0031587	0.0031587	0.000365454	0.000365454	0.000365454	0.000365454	0.000360461	0.000360461	0.000359771	0.000359771	0.162817	0.162817	0.0218316	0.0218316	0.000719521	0.000719521	0.0031587	0.0031587	0.000365454	0.000365454	0.000365454	0.000365454	0.000360461	0.000360461	0.000359771	0.000359771	0.162817	0.162817	0.0218316	0.0218316	0.000719521	0.000719521	0.0031587	0.0031587	0.000365454	0.000365454	0.000365454	0.000365454	0.000360461	0.000360461	0.000359771	0.000359771	0.0031587	0.0218316	0.162817	0.000719521	0.0218316	0.000365454	0.000365454	0.162817	0.000719521	0.000359771	0.0031587	0.000360461	0.000365454	0.000359771	0.000360461	0.000365454	0.0031587	0.0218316	0.162817	0.000719521	0.0218316	0.000365454	0.000365454	0.162817	0.000719521	0.000359771	0.0031587	0.000360461	0.000365454	0.000359771	0.000360461	0.000365454	0.0031587	0.0218316	0.162817	0.000719521	0.0218316	0.000365454	0.000365454	0.162817	0.000719521	0.000359771	0.0031587	0.000360461	0.000365454	0.000359771	0.000360461	0.000365454	0.0031587	0.0218316	0.162817	0.000719521	0.0218316	0.000365454	0.000365454	0.162817	0.000719521	0.000359771	0.0031587	0.000360461	0.000365454	0.000359771	0.000360461	0.000365454	0.0031587	0.0218316	0.162817	0.000719521	0.0215309	6.47564e-05	0.000365454	0.162817	0.000719521	0.000359771	0.0031587	0.000360461	0.000365454	0.000359771	0.000360461	0.000365454	0.0157176	0.0343905	0.166071	0.00397332	0.0220735	0.000607333	0.00130466	0.163756	0.000418824	5.90736e-05	0.00287545	7.72094e-05	2.66226e-05	2.09398e-05	4.07697e-06	9.06933e-06	0.0157176	0.0343905	0.166071	0.00397332	0.0220735	0.000607333	0.00130466	0.163756	0.000418824	5.90736e-05	0.00287545	7.72094e-05	2.66226e-05	2.09398e-05	4.07697e-06	9.06933e-06	0.0157176	0.0343905	0.166071	0.00397332	0.0220735	0.000607333	0.00130466	0.163756	0.000418824	5.90736e-05	0.00287545	7.72094e-05	2.66226e-05	2.09398e-05	4.07697e-06	9.06933e-06	0.0157176	0.0343905	0.166071	0.00397332	0.0220735	0.000607333	0.00130466	0.163756	0.000418824	5.90736e-05	0.00287545	7.72094e-05	2.66226e-05	2.09398e-05	4.07697e-06	9.06933e-06	0.0157176	0.0343905	0.166071	0.00397332	0.0220735	0.000607333	0.00130466	0.163756	0.000418824	5.90736e-05	0.00287545	7.72094e-05	2.66226e-05	2.09398e-05	4.07697e-06	9.06933e-06	0.0304718	0.0343905	0.183929	0.0218316	0.0220735	0.000607333	0.00280463	0.165256	0.000365454	5.70302e-06	0.00280463	3.29992e-06	6.3934e-06	7.10656e-07	8.11155e-07	9.06933e-06	0.0304718	0.0343905	0.183929	0.0218316	0.0220735	0.000607333	0.00280463	0.165256	0.000365454	5.70302e-06	0.00280463	3.29992e-06	6.3934e-06	7.10656e-07	8.11155e-07	9.06933e-06	0.0304718	0.0343905	0.183929	0.0218316	0.0220735	0.000607333	0.00280463	0.165256	0.000365454	5.70302e-06	0.00280463	3.29992e-06	6.3934e-06	7.10656e-07	8.11155e-07	9.06933e-06	0.0304718	0.0343905	0.183929	0.0218316	0.0220735	0.000607333	0.00280463	0.165256	0.000365454	5.70302e-06	0.00280463	3.29992e-06	6.3934e-06	7.10656e-07	8.11155e-07	9.06933e-06	0.0304718	0.0343905	0.183929	0.00397332	0.0220735	0.000607333	0.00280463	0.165256	0.000365454	5.70302e-06	0.00280463	6.3934e-06	6.3934e-06	7.10656e-07	8.11155e-07	9.06933e-06	0.0304718	0.0343905	0.183929	0.0009614	0.0250854	6.47564e-05	0.000171767	0.165256	0.000365454	3.28209e-07	0.00280633	6.3934e-06	8.29228e-06	2.33697e-08	8.11155e-07	9.06933e-06	0.0304718	0.0343905	0.238641	0.0009614	0.0250854	6.47564e-05	0.000171767	0.165256	0.000418824	3.28209e-07	0.00280633	6.3934e-06	8.29228e-06	2.33697e-08	8.11155e-07	9.06933e-06	0.0304718	0.0343905	0.238641	0.0009614	0.0250854	6.47564e-05	0.000171767	0.165256	0.000418824	3.28209e-07	0.00280633	6.3934e-06	8.29228e-06	2.33697e-08	8.11155e-07	9.06933e-06	0.0304718	0.0343905	0.238641	0.0009614	0.0250854	6.47564e-05	0.000171767	0.165256	0.000418824	3.28209e-07	0.00280633	6.3934e-06	5.74287e-06	2.33697e-08	8.11155e-07	6.01096e-06	0.0304718	0.0343905	0.238641	0.0009614	0.0250854	6.47564e-05	0.000171767	0.165256	0.000363137	3.28209e-07	0.00280633	6.3934e-06	5.74287e-06	2.33697e-08	8.11155e-07	6.01096e-06	0.0304718	0.0343905	0.238641	0.0009614	0.0250854	6.47564e-05	0.000171767	0.165256	0.000363137	1.01368e-08	0.00280463	6.3934e-06	5.74287e-06	2.33697e-08	8.11155e-07	6.01096e-06	0.0304718	0.0343905	0.238641	0.0009614	0.0250854	6.47564e-05	5.69289e-06	0.166071	0.000363137	1.01368e-08	0.00280463	6.3934e-06	5.74287e-06	2.33697e-08	8.11155e-07	6.01096e-06	0.0304718	0.0343905	0.238641	0.0009614	0.0250854	6.47564e-05	5.69289e-06	0.166071	0.000363137	1.01368e-08	0.00280463	6.3934e-06	5.74287e-06	2.33697e-08	8.11155e-07	6.01096e-06	0.0304718	0.0343905	0.238641	0.0009614	0.0250854	6.47564e-05	5.69289e-06	0.198114	0.000363137	1.01368e-08	0.00280463	8.11155e-07	5.74287e-06	2.33697e-08	8.11155e-07	6.01096e-06	0.0304718	0.0214718	0.238641	0.0009614	0.0250854	6.47564e-05	5.69289e-06	0.198114	0.000363137	1.01368e-08	0.00280463	8.11155e-07	5.74287e-06	2.33697e-08	8.11155e-07	6.01096e-06	0.0304718	0.0214718	0.238641	0.0009614	0.0250854	6.47564e-05	5.69289e-06	0.198114	0.000363137	1.01368e-08	0.00280154	8.11155e-07	5.74287e-06	2.33697e-08	8.11155e-07	6.01096e-06	0.0304718	0.0214718	0.238641	0.000418824	0.0250854	6.47564e-05	5.69289e-06	0.198114	0.000363137	1.01368e-08	0.00280154	8.11155e-07	5.74287e-06	2.33697e-08	8.11155e-07	6.01096e-06	0.0304718	0.0214718	0.238641	0.000418824	0.0250854	6.47564e-05	5.69289e-06	0.198114	0.000363137	1.01368e-08	0.00280154	8.11155e-07	5.74287e-06	2.33697e-08	8.11155e-07	6.01096e-06	0.0304718	0.0214718	0.238641	0.000359761	0.0250854	6.47564e-05	5.69289e-06	0.198114	0.000363137	1.01368e-08	0.00280154	7.0171e-07	5.74287e-06	2.33697e-08	8.11155e-07	6.01096e-06	0.0304718	0.0214718	0.238641	0.000359761	0.0250854	6.47564e-05	5.69289e-06	0.198114	0.000363137	1.01368e-08	0.00280154	7.0171e-07	5.74287e-06	2.33697e-08	8.11155e-07	6.01096e-06	0.0304718	0.0214718	0.238641	0.000359761	0.0250854	6.47564e-05	5.69289e-06	0.198114	0.000363137	1.01368e-08	0.00280154	7.0171e-07	5.74287e-06	2.33697e-08	8.11155e-07	6.01096e-06	0	0	0	0	0	0	0	0	0	0	0	0	0	0	0	0	0	0	0	0	0	0	0	0	0	0	0	0	0	0	0	0	0	0	0	0	0	0	0	0	0	0	0	0	0	0	0	0	0	0	0	0	0	0	0	0	0	0	0	0	0	0	0	0	0	0	0	0	0	0	0	0	0	0	0	0	0	0	0	0	0	0	0	0	0	0	0	0	0	0	0	0	0	0	0	0	0	0	0	0	0	0	0	0	0	0	0	0	0	0	0	0	0	0	0	0	0	0	0	0	0	0	0	0	0	0	0	0	0	0	0	0	0	0	0	0	0	0	0	0	0	0	0	0	0.575128	0.575128	0.079797	0.079797	0.00491252	0.00491252	0.0312864	0.0312864	0.00367262	0.00367262	0.00377963	0.00377963	0.00363449	0.00363449	0.00361387	0.00361387	0.575128	0.575128	0.079797	0.079797	0.00491252	0.00491252	0.0312864	0.0312864	0.00367262	0.00367262	0.00377963	0.00377963	0.00363449	0.00363449	0.00361387	0.00361387	0.575128	0.575128	0.079797	0.079797	0.00491252	0.00491252	0.0312864	0.0312864	0.00367262	0.00367262	0.00377963	0.00377963	0.00363449	0.00363449	0.00361387	0.00361387	0.575128	0.575128	0.079797	0.079797	0.00491252	0.00491252	0.0312864	0.0312864	0.00367262	0.00367262	0.00377963	0.00377963	0.00363449	0.00363449	0.00361387	0.00361387	0.575128	0.575128	0.079797	0.079797	0.00491252	0.00491252	0.0312864	0.0312864	0.00367262	0.00367262	0.00377963	0.00377963	0.00363449	0.00363449	0.00361387	0.00361387	0.575128	0.575128	0.079797	0.079797	0.00491252	0.00491252	0.0312864	0.0312864	0.00367262	0.00367262	0.00377963	0.00377963	0.00363449	0.00363449	0.00361387	0.00361387	0.575128	0.575128	0.079797	0.079797	0.00491252	0.00491252	0.0312864	0.0312864	0.00367262	0.00367262	0.00377963	0.00377963	0.00363449	0.00363449	0.00361387	0.00361387	0.575128	0.575128	0.079797	0.079797	0.00491252	0.00491252	0.0312864	0.0312864	0.00367262	0.00367262	0.00377963	0.00377963	0.00363449	0.00363449	0.00361387	0.00361387	0.575128	0.575128	0.079797	0.079797	0.00491252	0.00491252	0.0312864	0.0312864	0.00367262	0.00367262	0.00377963	0.00377963	0.00363449	0.00363449	0.00361387	0.00361387	0.575128	0.575128	0.079797	0.079797	0.00491252	0.00491252	0.0312864	0.0312864	0.00367262	0.00367262	0.00377963	0.00377963	0.00363449	0.00363449	0.00361387	0.00361387	0.0312864	0.079797	0.575128	0.00491252	0.079797	0.00367262	0.00377963	0.575128	0.00491252	0.00361387	0.0312864	0.00363449	0.00377963	0.00361387	0.00363449	0.00367262	0.0312864	0.079797	0.575128	0.00491252	0.079797	0.00367262	0.00377963	0.575128	0.00491252	0.00361387	0.0312864	0.00363449	0.00377963	0.00361387	0.00363449	0.00367262	0.0312864	0.079797	0.575128	0.00491252	0.079797	0.00367262	0.00377963	0.575128	0.00491252	0.00361387	0.0312864	0.00363449	0.00377963	0.00361387	0.00363449	0.00367262	0.0312864	0.079797	0.575128	0.00491252	0.079797	0.00367262	0.00377963	0.575128	0.00491252	0.00361387	0.0312864	0.00363449	0.00377963	0.00361387	0.00363449	0.00367262	0.0312864	0.079797	0.575128	0.00491252	0.0767851	0.000660703	0.00377963	0.575128	0.00491252	0.00361387	0.0312864	0.00363449	0.00377963	0.00361387	0.00363449	0.00367262	0.103856	0.152367	0.592986	0.0227708	0.079797	0.00367262	0.0130847	0.584433	0.0019006	0.000601958	0.0289718	0.00131989	0.000525835	0.000360079	7.99932e-05	0.000118127	0.103856	0.152367	0.592986	0.0227708	0.079797	0.00367262	0.0130847	0.584433	0.0019006	0.000601958	0.0289718	0.00131989	0.000525835	0.000360079	7.99932e-05	0.000118127	0.103856	0.152367	0.592986	0.0227708	0.079797	0.00367262	0.0130847	0.584433	0.0019006	0.000601958	0.0289718	0.00131989	0.000525835	0.000360079	7.99932e-05	0.000118127	0.103856	0.152367	0.592986	0.0227708	0.079797	0.00367262	0.0130847	0.584433	0.0019006	0.000601958	0.0289718	0.00131989	0.000525835	0.000360079	7.99932e-05	0.000118127	0.103856	0.152367	0.592986	0.0227708	0.079797	0.00367262	0.0130847	0.584433	0.0019006	0.000601958	0.0289718	0.00131989	0.000525835	0.000360079	7.99932e-05	0.000118127	0.19013	0.152367	0.647698	0.0774824	0.079797	0.00367262	0.0278389	0.599187	0.00135803	5.93816e-05	0.0278389	9.74386e-05	0.000187004	2.12477e-05	2.43061e-05	0.000118127	0.19013	0.152367	0.647698	0.0774824	0.079797	0.00367262	0.0278389	0.599187	0.00135803	5.93816e-05	0.0278389	9.74386e-05	0.000187004	2.12477e-05	2.43061e-05	0.000118127	0.19013	0.152367	0.647698	0.0774824	0.079797	0.00367262	0.0278389	0.599187	0.00135803	5.93816e-05	0.0278389	9.74386e-05	0.000187004	2.12477e-05	2.43061e-05	0.000118127	0.19013	0.152367	0.647698	0.0774824	0.079797	0.00367262	0.0278389	0.599187	0.00135803	5.93816e-05	0.0278389	9.74386e-05	0.000187004	2.12477e-05	2.43061e-05	0.000118127	0.19013	0.152367	0.647698	0.0142176	0.079797	0.00367262	0.0278389	0.599187	0.00135803	5.93816e-05	0.0278389	0.000187004	0.000187004	2.12477e-05	2.43061e-05	0.000118127	0.19013	0.152367	0.647698	0.00491252	0.0891021	0.000418824	0.00296501	0.599187	0.00135803	6.01096e-06	0.0278878	0.000187004	0.000242583	1.01859e-06	2.43061e-05	0.000118127	0.19013	0.152367	0.840377	0.00491252	0.0891021	0.000418824	0.00296501	0.599187	0.00165872	6.01096e-06	0.0278878	0.000187004	0.000242583	1.01859e-06	2.43061e-05	0.000118127	0.19013	0.152367	0.840377	0.00491252	0.0891021	0.000418824	0.00296501	0.599187	0.00165872	6.01096e-06	0.0278878	0.000187004	0.000242583	1.01859e-06	2.43061e-05	0.000118127	0.19013	0.152367	0.840377	0.00491252	0.0891021	0.000418824	0.00296501	0.599187	0.00165872	6.01096e-06	0.0278878	0.000187004	0.000168674	1.01859e-06	2.43061e-05	6.47564e-05	0.19013	0.152367	0.840377	0.00491252	0.0891021	0.000418824	0.00296501	0.599187	0.00131989	6.01096e-06	0.0278878	0.000187004	0.000168674	1.01859e-06	2.43061e-05	6.47564e-05	0.19013	0.152367	0.840377	0.00491252	0.0891021	0.000418824	0.00296501	0.599187	0.00131989	3.18072e-07	0.0278389	0.000187004	0.000168674	1.01859e-06	2.43061e-05	6.47564e-05	0.19013	0.152367	0.840377	0.00491252	0.0891021	0.000418824	0.000166074	0.607171	0.00131989	3.18072e-07	0.0278389	0.000187004	0.000168674	1.01859e-06	2.43061e-05	6.47564e-05	0.19013	0.152367	0.840377	0.00491252	0.0891021	0.000418824	0.000166074	0.607171	0.00131989	3.18072e-07	0.0278389	0.000187004	0.000168674	1.01859e-06	2.43061e-05	6.47564e-05	0.19013	0.152367	0.840377	0.00491252	0.0891021	0.000418824	0.000166074	0.780531	0.00131989	3.18072e-07	0.0278389	2.66226e-05	0.000168674	1.01859e-06	2.43061e-05	6.47564e-05	0.19013	0.0761834	0.840377	0.00491252	0.0891021	0.000418824	0.000166074	0.780531	0.00131989	3.18072e-07	0.0278389	2.66226e-05	0.000168674	1.01859e-06	2.43061e-05	6.47564e-05	0.19013	0.0761834	0.840377	0.00491252	0.0891021	0.000418824	0.000166074	0.780531	0.00131989	3.18072e-07	0.0277494	2.66226e-05	0.000168674	1.01859e-06	2.43061e-05	6.47564e-05	0.19013	0.0761834	0.840377	0.00165872	0.0891021	0.000418824	0.000166074	0.780531	0.00131989	3.18072e-07	0.0277494	2.66226e-05	0.000168674	1.01859e-06	2.43061e-05	6.47564e-05	0.19013	0.0761834	0.840377	0.00165872	0.0891021	0.000418824	0.000166074	0.780531	0.00131989	3.18072e-07	0.0277494	2.66226e-05	0.000168674	1.01859e-06	2.43061e-05	6.47564e-05	0.19013	0.0761834	0.840377	0.00129896	0.0891021	0.000418824	0.000166074	0.780531	0.00131989	3.18072e-07	0.0277494	2.10403e-05	0.000168674	1.01859e-06	2.43061e-05	6.47564e-05	0.19013	0.0761834	0.840377	0.00129896	0.0891021	0.000418824	0.000166074	0.780531	0.00131989	3.18072e-07	0.0277494	2.10403e-05	0.000168674	1.01859e-06	2.43061e-05	6.47564e-05	0.19013	0.0761834	0.840377	0.00129896	0.0891021	0.000418824	0.000166074	0.780531	0.00131989	3.18072e-07	0.0277494	2.10403e-05	0.000168674	1.01859e-06	2.43061e-05	6.47564e-05	0	0	0	0	0	0	0	0	0	0	0	0	0	0	0	0	0	0	0	0	0	0	0	0	0	0	0	0	0	0	0	0	0	0	0	0	0	0	0	0	0	0	0	0	0	0	0	0	0	0	0	0	0	0	0	0	0	0	0	0	0	0	0	0	0	0	0	0	0	0	0	0	0	0	0	0	0	0	0	0	0	0	0	0	0	0	0	0	0	0	0	0	0	0	0	0	0	0	0	0	0	0	0	0	0	0	0	0	0	0	0	0	0	0	0	0	0	0	0	0	0	0	0	0	0	0	0	0	0	0	0	0	0	0	0	0	0	0	0	0	0	0	0	0	1.23403	1.23403	0.183929	0.183929	0.0242708	0.0242708	0.183929	0.183929	0.0218316	0.0218316	0.0242708	0.0242708	0.0218316	0.0218316	0.0214775	0.0214775	1.23403	1.23403	0.183929	0.183929	0.0242708	0.0242708	0.183929	0.183929	0.0218316	0.0218316	0.0242708	0.0242708	0.0218316	0.0218316	0.0214775	0.0214775	1.23403	1.23403	0.183929	0.183929	0.0242708	0.0242708	0.183929	0.183929	0.0218316	0.0218316	0.0242708	0.0242708	0.0218316	0.0218316	0.0214775	0.0214775	1.23403	1.23403	0.183929	0.183929	0.0242708	0.0242708	0.183929	0.183929	0.0218316	0.0218316	0.0242708	0.0242708	0.0218316	0.0218316	0.0214775	0.0214775	1.23403	1.23403	0.183929	0.183929	0.0242708	0.0242708	0.183929	0.183929	0.0218316	0.0218316	0.0242708	0.0242708	0.0218316	0.0218316	0.0214775	0.0214775	1.23403	1.23403	0.183929	0.183929	0.0242708	0.0242708	0.183929	0.183929	0.0218316	0.0218316	0.0242708	0.0242708	0.0218316	0.0218316	0.0214775	0.0214775	1.23403	1.23403	0.183929	0.183929	0.0242708	0.0242708	0.183929	0.183929	0.0218316	0.0218316	0.0242708	0.0242708	0.0218316	0.0218316	0.0214775	0.0214775	1.23403	1.23403	0.183929	0.183929	0.0242708	0.0242708	0.183929	0.183929	0.0218316	0.0218316	0.0242708	0.0242708	0.0218316	0.0218316	0.0214775	0.0214775	1.23403	1.23403	0.183929	0.183929	0.0242708	0.0242708	0.183929	0.183929	0.0218316	0.0218316	0.0242708	0.0242708	0.0218316	0.0218316	0.0214775	0.0214775	1.23403	1.23403	0.183929	0.183929	0.0242708	0.0242708	0.183929	0.183929	0.0218316	0.0218316	0.0242708	0.0242708	0.0218316	0.0218316	0.0214775	0.0214775	0.183929	0.183929	1.23403	0.0242708	0.183929	0.0218316	0.0242708	1.23403	0.0242708	0.0214775	0.183929	0.0218316	0.0242708	0.0214775	0.0218316	0.0218316	0.183929	0.183929	1.23403	0.0242708	0.183929	0.0218316	0.0242708	1.23403	0.0242708	0.0214775	0.183929	0.0218316	0.0242708	0.0214775	0.0218316	0.0218316	0.183929	0.183929	1.23403	0.0242708	0.183929	0.0218316	0.0242708	1.23403	0.0242708	0.0214775	0.183929	0.0218316	0.0242708	0.0214775	0.0218316	0.0218316	0.183929	0.183929	1.23403	0.0242708	0.183929	0.0218316	0.0242708	1.23403	0.0242708	0.0214775	0.183929	0.0218316	0.0242708	0.0214775	0.0218316	0.0218316	0.183929	0.183929	1.23403	0.0242708	0.166071	0.00397332	0.0242708	1.23403	0.0242708	0.0214775	0.183929	0.0218316	0.0242708	0.0214775	0.0218316	0.0218316	0.43132	0.43132	1.28874	0.0789824	0.175376	0.0132784	0.0789824	1.28874	0.00641249	0.00361925	0.175376	0.0132784	0.00641249	0.00361925	0.0009614	0.0009614	0.43132	0.43132	1.28874	0.0789824	0.175376	0.0132784	0.0789824	1.28874	0.00641249	0.00361925	0.175376	0.0132784	0.00641249	0.00361925	0.0009614	0.0009614	0.43132	0.43132	1.28874	0.0789824	0.175376	0.0132784	0.0789824	1.28874	0.00641249	0.00361925	0.175376	0.0132784	0.00641249	0.00361925	0.0009614	0.0009614	0.43132	0.43132	1.28874	0.0789824	0.175376	0.0132784	0.0789824	1.28874	0.00641249	0.00361925	0.175376	0.0132784	0.00641249	0.00361925	0.0009614	0.0009614	0.43132	0.43132	1.28874	0.0789824	0.175376	0.0132784	0.0789824	1.28874	0.00641249	0.00361925	0.175376	0.0132784	0.00641249	0.00361925	0.0009614	0.0009614	0.733972	0.43132	1.37501	0.165256	0.175376	0.0132784	0.165256	1.37501	0.0031587	0.000365454	0.165256	0.00165872	0.0031587	0.000365454	0.000418824	0.0009614	0.733972	0.43132	1.37501	0.165256	0.175376	0.0132784	0.165256	1.37501	0.0031587	0.000365454	0.165256	0.00165872	0.0031587	0.000365454	0.000418824	0.0009614	0.733972	0.43132	1.37501	0.165256	0.175376	0.0132784	0.165256	1.37501	0.0031587	0.000365454	0.165256	0.00165872	0.0031587	0.000365454	0.000418824	0.0009614	0.733972	0.43132	1.37501	0.165256	0.175376	0.0132784	0.165256	1.37501	0.0031587	0.000365454	0.165256	0.00165872	0.0031587	0.000365454	0.000418824	0.0009614	0.733972	0.43132	1.37501	0.0304718	0.175376	0.0132784	0.165256	1.37501	0.0031587	0.000365454	0.165256	0.0031587	0.0031587	0.000365454	0.000418824	0.0009614	0.733972	0.43132	1.37501	0.0157176	0.19013	0.00165872	0.0304718	1.37501	0.0031587	6.47564e-05	0.166071	0.0031587	0.0040979	2.66226e-05	0.000418824	0.0009614	0.733972	0.43132	1.78407	0.0157176	0.19013	0.00165872	0.0304718	1.37501	0.0040979	6.47564e-05	0.166071	0.0031587	0.0040979	2.66226e-05	0.000418824	0.0009614	0.733972	0.43132	1.78407	0.0157176	0.19013	0.00165872	0.0304718	1.37501	0.0040979	6.47564e-05	0.166071	0.0031587	0.0040979	2.66226e-05	0.000418824	0.0009614	0.733972	0.43132	1.78407	0.0157176	0.19013	0.00165872	0.0304718	1.37501	0.0040979	6.47564e-05	0.166071	0.0031587	0.00287545	2.66226e-05	0.000418824	0.000418824	0.733972	0.43132	1.78407	0.0157176	0.19013	0.00165872	0.0304718	1.37501	0.00287545	6.47564e-05	0.166071	0.0031587	0.00287545	2.66226e-05	0.000418824	0.000418824	0.733972	0.43132	1.78407	0.0157176	0.19013	0.00165872	0.0304718	1.37501	0.00287545	5.69289e-06	0.165256	0.0031587	0.00287545	2.66226e-05	0.000418824	0.000418824	0.733972	0.43132	1.78407	0.0157176	0.19013	0.00165872	0.00279894	1.42157	0.00287545	5.69289e-06	0.165256	0.0031587	0.00287545	2.66226e-05	0.000418824	0.000418824	0.733972	0.43132	1.78407	0.0157176	0.19013	0.00165872	0.00279894	1.42157	0.00287545	5.69289e-06	0.165256	0.0031587	0.00287545	2.66226e-05	0.000418824	0.000418824	0.733972	0.43132	1.78407	0.0157176	0.19013	0.00165872	0.00279894	1.94709	0.00287545	5.69289e-06	0.165256	0.000525835	0.00287545	2.66226e-05	0.000418824	0.000418824	0.733972	0.162457	1.78407	0.0157176	0.19013	0.00165872	0.00279894	1.94709	0.00287545	5.69289e-06	0.165256	0.000525835	0.00287545	2.66226e-05	0.000418824	0.000418824	0.733972	0.162457	1.78407	0.0157176	0.19013	0.00165872	0.00279894	1.94709	0.00287545	5.69289e-06	0.163756	0.000525835	0.00287545	2.66226e-05	0.000418824	0.000418824	0.733972	0.162457	1.78407	0.0040979	0.19013	0.00165872	0.00279894	1.94709	0.00287545	5.69289e-06	0.163756	0.000525835	0.00287545	2.66226e-05	0.000418824	0.000418824	0.733972	0.162457	1.78407	0.0040979	0.19013	0.00165872	0.00279894	1.94709	0.00287545	5.69289e-06	0.163756	0.000525835	0.00287545	2.66226e-05	0.000418824	0.000418824	0.733972	0.162457	1.78407	0.00279894	0.19013	0.00165872	0.00279894	1.94709	0.00287545	5.69289e-06	0.163756	0.000365454	0.00287545	2.66226e-05	0.000418824	0.000418824	0.733972	0.162457	1.78407	0.00279894	0.19013	0.00165872	0.00279894	1.94709	0.00287545	5.69289e-06	0.163756	0.000365454	0.00287545	2.66226e-05	0.000418824	0.000418824	0.733972	0.162457	1.78407	0.00279894	0.19013	0.00165872	0.00279894	1.94709	0.00287545	5.69289e-06	0.163756	0.000365454	0.00287545	2.66226e-05	0.000418824	0.000418824	0	0	0	0	0	0	0	0	0	0	0	0	0	0	0	0	0	0	0	0	0	0	0	0	0	0	0	0	0	0	0	0	0	0	0	0	0	0	0	0	0	0	0	0	0	0	0	0	0	0	0	0	0	0	0	0	0	0	0	0	0	0	0	0	0	0	0	0	0	0	0	0	0	0	0	0	0	0	0	0	0	0	0	0	0	0	0	0	0	0	0	0	0	0	0	0	0	0	0	0	0	0	0	0	0	0	0	0	0	0	0	0	0	0	0	0	0	0	0	0	0	0	0	0	0	0	0	0	0	0	0	0	0	0	0	0	0	0	0	0	0	0	0	0	1.63362	1.63362	0.2852	0.2852	0.079797	0.079797	0.647698	0.647698	0.0774824	0.0774824	0.103856	0.103856	0.079797	0.079797	0.0762425	0.0762425	1.63362	1.63362	0.2852	0.2852	0.079797	0.079797	0.647698	0.647698	0.0774824	0.0774824	0.103856	0.103856	0.079797	0.079797	0.0762425	0.0762425	1.63362	1.63362	0.2852	0.2852	0.079797	0.079797	0.647698	0.647698	0.0774824	0.0774824	0.103856	0.103856	0.079797	0.079797	0.0762425	0.0762425	1.63362	1.63362	0.2852	0.2852	0.079797	0.079797	0.647698	0.647698	0.0774824	0.0774824	0.103856	0.103856	0.079797	0.079797	0.0762425	0.0762425	1.63362	1.63362	0.2852	0.2852	0.079797	0.079797	0.647698	0.647698	0.0774824	0.0774824	0.103856	0.103856	0.079797	0.079797	0.0762425	0.0762425	1.63362	1.63362	0.2852	0.2852	0.079797	0.079797	0.647698	0.647698	0.0774824	0.0774824	0.103856	0.103856	0.079797	0.079797	0.0762425	0.0762425	1.63362	1.63362	0.2852	0.2852	0.079797	0.079797	0.647698	0.647698	0.0774824	0.0774824	0.103856	0.103856	0.079797	0.079797	0.0762425	0.0762425	1.63362	1.63362	0.2852	0.2852	0.079797	0.079797	0.647698	0.647698	0.0774824	0.0774824	0.103856	0.103856	0.079797	0.079797	0.0762425	0.0762425	1.63362	1.63362	0.2852	0.2852	0.079797	0.079797	0.647698	0.647698	0.0774824	0.0774824	0.103856	0.103856	0.079797	0.079797	0.0762425	0.0762425	1.63362	1.63362	0.2852	0.2852	0.079797	0.079797	0.647698	0.647698	0.0774824	0.0774824	0.103856	0.103856	0.079797	0.079797	0.0762425	0.0762425	0.647698	0.2852	1.63362	0.079797	0.2852	0.0774824	0.103856	1.63362	0.079797	0.0762425	0.647698	0.079797	0.103856	0.0762425	0.079797	0.0774824	0.647698	0.2852	1.63362	0.079797	0.2852	0.0774824	0.103856	1.63362	0.079797	0.0762425	0.647698	0.079797	0.103856	0.0762425	0.079797	0.0774824	0.647698	0.2852	1.63362	0.079797	0.2852	0.0774824	0.103856	1.63362	0.079797	0.0762425	0.647698	0.079797	0.103856	0.0762425	0.079797	0.0774824	0.647698	0.2852	1.63362	0.079797	0.2852	0.0774824	0.103856	1.63362	0.079797	0.0762425	0.647698	0.079797	0.103856	0.0762425	0.079797	0.0774824	0.647698	0.2852	1.63362	0.079797	0.221935	0.0142176	0.103856	1.63362	0.079797	0.0762425	0.647698	0.079797	0.103856	0.0762425	0.079797	0.0774824	1.14303	0.780531	1.7199	0.166071	0.23669	0.0289718	0.296535	1.8263	0.0165322	0.0129777	0.647698	0.079797	0.0491447	0.0215309	0.00722711	0.00491252	1.14303	0.780531	1.7199	0.166071	0.23669	0.0289718	0.296535	1.8263	0.0165322	0.0129777	0.647698	0.079797	0.0491447	0.0215309	0.00722711	0.00491252	1.14303	0.780531	1.7199	0.166071	0.23669	0.0289718	0.296535	1.8263	0.0165322	0.0129777	0.647698	0.079797	0.0491447	0.0215309	0.00722711	0.00491252	1.14303	0.780531	1.7199	0.166071	0.23669	0.0289718	0.296535	1.8263	0.0165322	0.0129777	0.647698	0.079797	0.0491447	0.0215309	0.00722711	0.00491252	1.14303	0.780531	1.7199	0.166071	0.23669	0.0289718	0.296535	1.8263	0.0165322	0.0129777	0.647698	0.079797	0.0491447	0.0215309	0.00722711	0.00491252	1.78407	0.780531	1.76646	0.21263	0.23669	0.0289718	0.599187	2.12895	0.00491252	0.00135803	0.599187	0.0165322	0.0312864	0.00367262	0.0042152	0.00491252	1.78407	0.780531	1.76646	0.21263	0.23669	0.0289718	0.599187	2.12895	0.00491252	0.00135803	0.599187	0.0165322	0.0312864	0.00367262	0.0042152	0.00491252	1.78407	0.780531	1.76646	0.21263	0.23669	0.0289718	0.599187	2.12895	0.00491252	0.00135803	0.599187	0.0165322	0.0312864	0.00367262	0.0042152	0.00491252	1.78407	0.780531	1.76646	0.21263	0.23669	0.0289718	0.599187	2.12895	0.00491252	0.00135803	0.599187	0.0165322	0.0312864	0.00367262	0.0042152	0.00491252	1.78407	0.780531	1.76646	0.0392706	0.23669	0.0289718	0.599187	2.12895	0.00491252	0.00135803	0.599187	0.0312864	0.0312864	0.00367262	0.0042152	0.00491252	1.78407	0.780531	1.76646	0.0312864	0.244674	0.0040979	0.19013	2.12895	0.00491252	0.000418824	0.607171	0.0312864	0.0405915	0.000418824	0.0042152	0.00491252	1.78407	0.780531	2.29197	0.0312864	0.244674	0.0040979	0.19013	2.12895	0.00641249	0.000418824	0.607171	0.0312864	0.0405915	0.000418824	0.0042152	0.00491252	1.78407	0.780531	2.29197	0.0312864	0.244674	0.0040979	0.19013	2.12895	0.00641249	0.000418824	0.607171	0.0312864	0.0405915	0.000418824	0.0042152	0.00491252	1.78407	0.780531	2.29197	0.0312864	0.244674	0.0040979	0.19013	2.12895	0.00641249	0.000418824	0.607171	0.0312864	0.0289718	0.000418824	0.0042152	0.00165872	1.78407	0.780531	2.29197	0.0312864	0.244674	0.0040979	0.19013	2.12895	0.00377963	0.000418824	0.607171	0.0312864	0.0289718	0.000418824	0.0042152	0.00165872	1.78407	0.780531	2.29197	0.0312864	0.244674	0.0040979	0.19013	2.12895	0.00377963	5.90635e-05	0.599187	0.0312864	0.0289718	0.000418824	0.0042152	0.00165872	1.78407	0.780531	2.29197	0.0312864	0.244674	0.0040979	0.0276729	2.29197	0.00377963	5.90635e-05	0.599187	0.0312864	0.0289718	0.000418824	0.0042152	0.00165872	1.78407	0.780531	2.29197	0.0312864	0.244674	0.0040979	0.0276729	2.29197	0.00377963	5.90635e-05	0.599187	0.0312864	0.0289718	0.000418824	0.0042152	0.00165872	1.78407	0.780531	2.29197	0.0312864	0.244674	0.0040979	0.0276729	3.11488	0.00377963	5.90635e-05	0.599187	0.00641249	0.0289718	0.000418824	0.0042152	0.00165872	1.78407	0.209017	2.29197	0.0312864	0.244674	0.0040979	0.0276729	3.11488	0.00377963	5.90635e-05	0.599187	0.00641249	0.0289718	0.000418824	0.0042152	0.00165872	1.78407	0.209017	2.29197	0.0312864	0.244674	0.0040979	0.0276729	3.11488	0.00377963	5.90635e-05	0.584433	0.00641249	0.0289718	0.000418824	0.0042152	0.00165872	1.78407	0.209017	2.29197	0.00641249	0.244674	0.0040979	0.0276729	3.11488	0.00377963	5.90635e-05	0.584433	0.00641249	0.0289718	0.000418824	0.0042152	0.00165872	1.78407	0.209017	2.29197	0.00641249	0.244674	0.0040979	0.0276729	3.11488	0.00377963	5.90635e-05	0.584433	0.00641249	0.0289718	0.000418824	0.0042152	0.00165872	1.78407	0.209017	2.29197	0.00361356	0.244674	0.0040979	0.0276729	3.11488	0.00377963	5.90635e-05	0.584433	0.00377963	0.0289718	0.000418824	0.0042152	0.00165872	1.78407	0.209017	2.29197	0.00361356	0.244674	0.0040979	0.0276729	3.11488	0.00377963	5.90635e-05	0.584433	0.00377963	0.0289718	0.000418824	0.0042152	0.00165872	1.78407	0.209017	2.29197	0.00361356	0.244674	0.0040979	0.0276729	3.11488	0.00377963	5.90635e-05	0.584433	0.00377963	0.0289718	0.000418824	0.0042152	0.00165872	0	0	0	0	0	0	0	0	0	0	0	0	0	0	0	0	0	0	0	0	0	0	0	0	0	0	0	0	0	0	0	0	0	0	0	0	0	0	0	0	0	0	0	0	0	0	0	0	0	0	0	0	0	0	0	0	0	0	0	0	0	0	0	0	0	0	0	0	0	0	0	0	0	0	0	0	0	0	0	0	0	0	0	0	0	0	0	0	0	0	0	0	0	0	0	0	0	0	0	0	0	0	0	0	0	0	0	0	0	0	0	0	0	0	0	0	0	0	0	0	0	0	0	0	0	0	0	0	0	0	0	0	0	0	0	0	0	0	0	0	0	0	0	0	1.37501	1.37501	0.324915	0.324915	0.165256	0.165256	1.37501	1.37501	0.165256	0.165256	0.324915	0.324915	0.183929	0.183929	0.162817	0.162817	1.37501	1.37501	0.324915	0.324915	0.165256	0.165256	1.37501	1.37501	0.165256	0.165256	0.324915	0.324915	0.183929	0.183929	0.162817	0.162817	1.37501	1.37501	0.324915	0.324915	0.165256	0.165256	1.37501	1.37501	0.165256	0.165256	0.324915	0.324915	0.183929	0.183929	0.162817	0.162817	1.37501	1.37501	0.324915	0.324915	0.165256	0.165256	1.37501	1.37501	0.165256	0.165256	0.324915	0.324915	0.183929	0.183929	0.162817	0.162817	1.37501	1.37501	0.324915	0.324915	0.165256	0.165256	1.37501	1.37501	0.165256	0.165256	0.324915	0.324915	0.183929	0.183929	0.162817	0.162817	1.37501	1.37501	0.324915	0.324915	0.165256	0.165256	1.37501	1.37501	0.165256	0.165256	0.324915	0.324915	0.183929	0.183929	0.162817	0.162817	1.37501	1.37501	0.324915	0.324915	0.165256	0.165256	1.37501	1.37501	0.165256	0.165256	0.324915	0.324915	0.183929	0.183929	0.162817	0.162817	1.37501	1.37501	0.324915	0.324915	0.165256	0.165256	1.37501	1.37501	0.165256	0.165256	0.324915	0.324915	0.183929	0.183929	0.162817	0.162817	1.37501	1.37501	0.324915	0.324915	0.165256	0.165256	1.37501	1.37501	0.165256	0.165256	0.324915	0.324915	0.183929	0.183929	0.162817	0.162817	1.37501	1.37501	0.324915	0.324915	0.165256	0.165256	1.37501	1.37501	0.165256	0.165256	0.324915	0.324915	0.183929	0.183929	0.162817	0.162817	1.37501	0.324915	1.37501	0.165256	0.324915	0.165256	0.324915	1.37501	0.165256	0.162817	1.37501	0.183929	0.324915	0.162817	0.183929	0.165256	1.37501	0.324915	1.37501	0.165256	0.324915	0.165256	0.324915	1.37501	0.165256	0.162817	1.37501	0.183929	0.324915	0.162817	0.183929	0.165256	1.37501	0.324915	1.37501	0.165256	0.324915	0.165256	0.324915	1.37501	0.165256	0.162817	1.37501	0.183929	0.324915	0.162817	0.183929	0.165256	1.37501	0.324915	1.37501	0.165256	0.324915	0.165256	0.324915	1.37501	0.165256	0.162817	1.37501	0.183929	0.324915	0.162817	0.183929	0.165256	1.37501	0.324915	1.37501	0.165256	0.19013	0.0304718	0.324915	1.37501	0.165256	0.162817	1.37501	0.183929	0.324915	0.162817	0.183929	0.165256	1.94709	0.896988	1.42157	0.211816	0.198114	0.038456	0.733972	1.78407	0.0304718	0.0280326	1.48142	0.290334	0.238641	0.0765432	0.0343905	0.0157176	1.94709	0.896988	1.42157	0.211816	0.198114	0.038456	0.733972	1.78407	0.0304718	0.0280326	1.48142	0.290334	0.238641	0.0765432	0.0343905	0.0157176	1.94709	0.896988	1.42157	0.211816	0.198114	0.038456	0.733972	1.78407	0.0304718	0.0280326	1.48142	0.290334	0.238641	0.0765432	0.0343905	0.0157176	1.94709	0.896988	1.42157	0.211816	0.198114	0.038456	0.733972	1.78407	0.0304718	0.0280326	1.48142	0.290334	0.238641	0.0765432	0.0343905	0.0157176	1.94709	0.896988	1.42157	0.211816	0.198114	0.038456	0.733972	1.78407	0.0304718	0.0280326	1.48142	0.290334	0.238641	0.0765432	0.0343905	0.0157176	2.76999	0.896988	1.37501	0.165256	0.198114	0.038456	1.37501	2.42511	0.00559788	0.0031587	1.37501	0.0976553	0.183929	0.0218316	0.0250854	0.0157176	2.76999	0.896988	1.37501	0.165256	0.198114	0.038456	1.37501	2.42511	0.00559788	0.0031587	1.37501	0.0976553	0.183929	0.0218316	0.0250854	0.0157176	2.76999	0.896988	1.37501	0.165256	0.198114	0.038456	1.37501	2.42511	0.00559788	0.0031587	1.37501	0.0976553	0.183929	0.0218316	0.0250854	0.0157176	2.76999	0.896988	1.37501	0.165256	0.198114	0.038456	1.37501	2.42511	0.00559788	0.0031587	1.37501	0.0976553	0.183929	0.0218316	0.0250854	0.0157176	2.76999	0.896988	1.37501	0.0304718	0.198114	0.038456	1.37501	2.42511	0.00559788	0.0031587	1.37501	0.183929	0.183929	0.0218316	0.0250854	0.0157176	2.76999	0.896988	1.37501	0.038456	0.19013	0.00641249	0.733972	2.42511	0.00559788	0.00165872	1.42157	0.183929	0.238641	0.00397332	0.0250854	0.0157176	2.76999	0.896988	1.78407	0.038456	0.19013	0.00641249	0.733972	2.42511	0.00641249	0.00165872	1.42157	0.183929	0.238641	0.00397332	0.0250854	0.0157176	2.76999	0.896988	1.78407	0.038456	0.19013	0.00641249	0.733972	2.42511	0.00641249	0.00165872	1.42157	0.183929	0.238641	0.00397332	0.0250854	0.0157176	2.76999	0.896988	1.78407	0.038456	0.19013	0.00641249	0.733972	2.42511	0.00641249	0.00165872	1.42157	0.183929	0.175376	0.00397332	0.0250854	0.0040979	2.76999	0.896988	1.78407	0.038456	0.19013	0.00641249	0.733972	2.42511	0.00301387	0.00165872	1.42157	0.183929	0.175376	0.00397332	0.0250854	0.0040979	2.76999	0.896988	1.78407	0.038456	0.19013	0.00641249	0.733972	2.42511	0.00301387	0.000359761	1.37501	0.183929	0.175376	0.00397332	0.0250854	0.0040979	2.76999	0.896988	1.78407	0.038456	0.19013	0.00641249	0.162457	2.76999	0.00301387	0.000359761	1.37501	0.183929	0.175376	0.00397332	0.0250854	0.0040979	2.76999	0.896988	1.78407	0.038456	0.19013	0.00641249	0.162457	2.76999	0.00301387	0.000359761	1.37501	0.183929	0.175376	0.00397332	0.0250854	0.0040979	2.76999	0.896988	1.78407	0.038456	0.19013	0.00641249	0.162457	3.21256	0.00301387	0.000359761	1.37501	0.0491447	0.175376	0.00397332	0.0250854	0.0040979	2.76999	0.162457	1.78407	0.038456	0.19013	0.00641249	0.162457	3.21256	0.00301387	0.000359761	1.37501	0.0491447	0.175376	0.00397332	0.0250854	0.0040979	2.76999	0.162457	1.78407	0.038456	0.19013	0.00641249	0.162457	3.21256	0.00301387	0.000359761	1.28874	0.0491447	0.175376	0.00397332	0.0250854	0.0040979	2.76999	0.162457	1.78407	0.00641249	0.19013	0.00641249	0.162457	3.21256	0.00301387	0.000359761	1.28874	0.0491447	0.175376	0.00397332	0.0250854	0.0040979	2.76999	0.162457	1.78407	0.00641249	0.19013	0.00641249	0.162457	3.21256	0.00301387	0.000359761	1.28874	0.0491447	0.175376	0.00397332	0.0250854	0.0040979	2.76999	0.162457	1.78407	0.00279894	0.19013	0.00641249	0.162457	3.21256	0.00301387	0.000359761	1.28874	0.0242708	0.175376	0.00397332	0.0250854	0.0040979	2.76999	0.162457	1.78407	0.00279894	0.19013	0.00641249	0.162457	3.21256	0.00301387	0.000359761	1.28874	0.0242708	0.175376	0.00397332	0.0250854	0.0040979	2.76999	0.162457	1.78407	0.00279894	0.19013	0.00641249	0.162457	3.21256	0.00301387	0.000359761	1.28874	0.0242708	0.175376	0.00397332	0.0250854	0.0040979	0	0	0	0	0	0	0	0	0	0	0	0	0	0	0	0	0	0	0	0	0	0	0	0	0	0	0	0	0	0	0	0	0	0	0	0	0	0	0	0	0	0	0	0	0	0	0	0	0	0	0	0	0	0	0	0	0	0	0	0	0	0	0	0	0	0	0	0	0	0	0	0	0	0	0	0	0	0	0	0	0	0	0	0	0	0	0	0	0	0	0	0	0	0	0	0	0	0	0	0	0	0	0	0	0	0	0	0	0	0	0	0	0	0	0	0	0	0	0	0	0	0	0	0	0	0	0	0	0	0	0	0	0	0	0	0	0	0	0	0	0	0	0	0	0.780531	0.780531	0.2852	0.2852	0.210316	0.210316	1.76646	1.76646	0.21263	0.21263	0.780531	0.780531	0.2852	0.2852	0.210316	0.210316	0.780531	0.780531	0.2852	0.2852	0.210316	0.210316	1.76646	1.76646	0.21263	0.21263	0.780531	0.780531	0.2852	0.2852	0.210316	0.210316	0.780531	0.780531	0.2852	0.2852	0.210316	0.210316	1.76646	1.76646	0.21263	0.21263	0.780531	0.780531	0.2852	0.2852	0.210316	0.210316	0.780531	0.780531	0.2852	0.2852	0.210316	0.210316	1.76646	1.76646	0.21263	0.21263	0.780531	0.780531	0.2852	0.2852	0.210316	0.210316	0.780531	0.780531	0.2852	0.2852	0.210316	0.210316	1.76646	1.76646	0.21263	0.21263	0.780531	0.780531	0.2852	0.2852	0.210316	0.210316	0.780531	0.780531	0.2852	0.2852	0.210316	0.210316	1.76646	1.76646	0.21263	0.21263	0.780531	0.780531	0.2852	0.2852	0.210316	0.210316	0.780531	0.780531	0.2852	0.2852	0.210316	0.210316	1.76646	1.76646	0.21263	0.21263	0.780531	0.780531	0.2852	0.2852	0.210316	0.210316	0.780531	0.780531	0.2852	0.2852	0.210316	0.210316	1.76646	1.76646	0.21263	0.21263	0.780531	0.780531	0.2852	0.2852	0.210316	0.210316	0.780531	0.780531	0.2852	0.2852	0.210316	0.210316	1.76646	1.76646	0.21263	0.21263	0.780531	0.780531	0.2852	0.2852	0.210316	0.210316	0.780531	0.780531	0.2852	0.2852	0.210316	0.210316	1.76646	1.76646	0.21263	0.21263	0.780531	0.780531	0.2852	0.2852	0.210316	0.210316	1.76646	0.2852	0.780531	0.210316	0.2852	0.21263	0.780531	0.780531	0.210316	0.210316	1.76646	0.2852	0.780531	0.210316	0.2852	0.21263	1.76646	0.2852	0.780531	0.210316	0.2852	0.21263	0.780531	0.780531	0.210316	0.210316	1.76646	0.2852	0.780531	0.210316	0.2852	0.21263	1.76646	0.2852	0.780531	0.210316	0.2852	0.21263	0.780531	0.780531	0.210316	0.210316	1.76646	0.2852	0.780531	0.210316	0.2852	0.21263	1.76646	0.2852	0.780531	0.210316	0.2852	0.21263	0.780531	0.780531	0.210316	0.210316	1.76646	0.2852	0.780531	0.210316	0.2852	0.21263	1.76646	0.2852	0.780531	0.210316	0.111841	0.0392706	0.780531	0.780531	0.210316	0.210316	1.76646	0.2852	0.780531	0.210316	0.2852	0.21263	2.12895	0.647698	0.733972	0.163756	0.103856	0.0312864	1.30604	1.30604	0.036956	0.036956	2.12895	0.647698	0.733972	0.163756	0.103856	0.0312864	2.12895	0.647698	0.733972	0.163756	0.103856	0.0312864	1.30604	1.30604	0.036956	0.036956	2.12895	0.647698	0.733972	0.163756	0.103856	0.0312864	2.12895	0.647698	0.733972	0.163756	0.103856	0.0312864	1.30604	1.30604	0.036956	0.036956	2.12895	0.647698	0.733972	0.163756	0.103856	0.0312864	2.12895	0.647698	0.733972	0.163756	0.103856	0.0312864	1.30604	1.30604	0.036956	0.036956	2.12895	0.647698	0.733972	0.163756	0.103856	0.0312864	2.12895	0.647698	0.733972	0.163756	0.103856	0.0312864	1.30604	1.30604	0.036956	0.036956	2.12895	0.647698	0.733972	0.163756	0.103856	0.0312864	2.76999	0.647698	0.647698	0.0774824	0.103856	0.0312864	2.12895	2.12895	0.00491252	0.00491252	2.12895	0.345046	0.647698	0.0774824	0.0891021	0.0312864	2.76999	0.647698	0.647698	0.0774824	0.103856	0.0312864	2.12895	2.12895	0.00491252	0.00491252	2.12895	0.345046	0.647698	0.0774824	0.0891021	0.0312864	2.76999	0.647698	0.647698	0.0774824	0.103856	0.0312864	2.12895	2.12895	0.00491252	0.00491252	2.12895	0.345046	0.647698	0.0774824	0.0891021	0.0312864	2.76999	0.647698	0.647698	0.0774824	0.103856	0.0312864	2.12895	2.12895	0.00491252	0.00491252	2.12895	0.345046	0.647698	0.0774824	0.0891021	0.0312864	2.76999	0.647698	0.647698	0.0142176	0.103856	0.0312864	2.12895	2.12895	0.00491252	0.00491252	2.12895	0.647698	0.647698	0.0774824	0.0891021	0.0312864	2.76999	0.647698	0.647698	0.0289718	0.0891021	0.00641249	1.78407	2.12895	0.00491252	0.0040979	2.29197	0.647698	0.840377	0.0227708	0.0891021	0.0312864	2.76999	0.647698	0.840377	0.0289718	0.0891021	0.00641249	1.78407	2.12895	0.0040979	0.0040979	2.29197	0.647698	0.840377	0.0227708	0.0891021	0.0312864	2.76999	0.647698	0.840377	0.0289718	0.0891021	0.00641249	1.78407	2.12895	0.0040979	0.0040979	2.29197	0.647698	0.840377	0.0227708	0.0891021	0.0312864	2.76999	0.647698	0.840377	0.0289718	0.0891021	0.00641249	1.78407	2.12895	0.0040979	0.0040979	2.29197	0.647698	0.647698	0.0227708	0.0891021	0.00641249	2.76999	0.647698	0.840377	0.0289718	0.0891021	0.00641249	1.78407	2.12895	0.00146504	0.0040979	2.29197	0.647698	0.647698	0.0227708	0.0891021	0.00641249	2.76999	0.647698	0.840377	0.0289718	0.0891021	0.00641249	1.78407	2.12895	0.00146504	0.00129896	2.12895	0.647698	0.647698	0.0227708	0.0891021	0.00641249	2.76999	0.647698	0.840377	0.0289718	0.0891021	0.00641249	0.571514	2.57151	0.00146504	0.00129896	2.12895	0.647698	0.647698	0.0227708	0.0891021	0.00641249	2.76999	0.647698	0.840377	0.0289718	0.0891021	0.00641249	0.571514	2.57151	0.00146504	0.00129896	2.12895	0.647698	0.647698	0.0227708	0.0891021	0.00641249	2.76999	0.647698	0.840377	0.0289718	0.0891021	0.00641249	0.571514	2.12895	0.00146504	0.00129896	2.12895	0.238641	0.647698	0.0227708	0.0891021	0.00641249	2.76999	0.0761834	0.840377	0.0289718	0.0891021	0.00641249	0.571514	2.12895	0.00146504	0.00129896	2.12895	0.238641	0.647698	0.0227708	0.0891021	0.00641249	2.76999	0.0761834	0.840377	0.0289718	0.0891021	0.00641249	0.571514	2.12895	0.00146504	0.00129896	1.8263	0.238641	0.647698	0.0227708	0.0891021	0.00641249	2.76999	0.0761834	0.840377	0.0040979	0.0891021	0.00641249	0.571514	2.12895	0.00146504	0.00129896	1.8263	0.238641	0.647698	0.0227708	0.0891021	0.00641249	2.76999	0.0761834	0.840377	0.0040979	0.0891021	0.00641249	0.571514	2.12895	0.00146504	0.00129896	1.8263	0.238641	0.647698	0.0227708	0.0891021	0.00641249	2.76999	0.0761834	0.840377	0.00129896	0.0891021	0.00641249	0.571514	2.12895	0.00146504	0.00129896	1.8263	0.103856	0.647698	0.0227708	0.0891021	0.00641249	2.76999	0.0761834	0.840377	0.00129896	0.0891021	0.00641249	0.571514	2.12895	0.00146504	0.00129896	1.8263	0.103856	0.647698	0.0227708	0.0891021	0.00641249	2.76999	0.0761834	0.840377	0.00129896	0.0891021	0.00641249	0.571514	2.12895	0.00146504	0.00129896	1.8263	0.103856	0.647698	0.0227708	0.0891021	0.00641249	0	0	0	0	0	0	0	0	0	0	0	0	0	0	0	0	0	0	0	0	0	0	0	0	0	0	0	0	0	0	0	0	0	0	0	0	0	0	0	0	0	0	0	0	0	0	0	0	0	0	0	0	0	0	0	0	0	0	0	0	0	0	0	0	0	0	0	0	0	0	0	0	0	0	0	0	0	0	0	0	0	0	0	0	0	0	0	0	0	0	0	0	0	0	0	0	0	0	0	0	0	0	0	0	0	0	0	0	0	0	0	0	0	0	0	0	0	0	0	0	0	0	0	0	0	0	0	0	0	0	0	0	0	0	0	0	0	0	0	0	0	0	0	0	0.324915	0.324915	0.183929	0.183929	0.162817	0.162817	1.37501	1.37501	0.165256	0.165256	1.37501	1.37501	0.324915	0.324915	0.165256	0.165256	0.324915	0.324915	0.183929	0.183929	0.162817	0.162817	1.37501	1.37501	0.165256	0.165256	1.37501	1.37501	0.324915	0.324915	0.165256	0.165256	0.324915	0.324915	0.183929	0.183929	0.162817	0.162817	1.37501	1.37501	0.165256	0.165256	1.37501	1.37501	0.324915	0.324915	0.165256	0.165256	0.324915	0.324915	0.183929	0.183929	0.162817	0.162817	1.37501	1.37501	0.165256	0.165256	1.37501	1.37501	0.324915	0.324915	0.165256	0.165256	0.324915	0.324915	0.183929	0.183929	0.162817	0.162817	1.37501	1.37501	0.165256	0.165256	1.37501	1.37501	0.324915	0.324915	0.165256	0.165256	0.324915	0.324915	0.183929	0.183929	0.162817	0.162817	1.37501	1.37501	0.165256	0.165256	1.37501	1.37501	0.324915	0.324915	0.165256	0.165256	0.324915	0.324915	0.183929	0.183929	0.162817	0.162817	1.37501	1.37501	0.165256	0.165256	1.37501	1.37501	0.324915	0.324915	0.165256	0.165256	0.324915	0.324915	0.183929	0.183929	0.162817	0.162817	1.37501	1.37501	0.165256	0.165256	1.37501	1.37501	0.324915	0.324915	0.165256	0.165256	0.324915	0.324915	0.183929	0.183929	0.162817	0.162817	1.37501	1.37501	0.165256	0.165256	1.37501	1.37501	0.324915	0.324915	0.165256	0.165256	0.324915	0.324915	0.183929	0.183929	0.162817	0.162817	1.37501	1.37501	0.165256	0.165256	1.37501	1.37501	0.324915	0.324915	0.165256	0.165256	1.37501	0.183929	0.324915	0.162817	0.183929	0.165256	1.37501	0.324915	0.162817	0.165256	1.37501	0.324915	1.37501	0.165256	0.324915	0.165256	1.37501	0.183929	0.324915	0.162817	0.183929	0.165256	1.37501	0.324915	0.162817	0.165256	1.37501	0.324915	1.37501	0.165256	0.324915	0.165256	1.37501	0.183929	0.324915	0.162817	0.183929	0.165256	1.37501	0.324915	0.162817	0.165256	1.37501	0.324915	1.37501	0.165256	0.324915	0.165256	1.37501	0.183929	0.324915	0.162817	0.183929	0.165256	1.37501	0.324915	0.162817	0.165256	1.37501	0.324915	1.37501	0.165256	0.324915	0.165256	1.37501	0.183929	0.324915	0.162817	0.0491447	0.0304718	1.37501	0.324915	0.162817	0.165256	1.37501	0.324915	1.37501	0.165256	0.324915	0.165256	1.48142	0.290334	0.238641	0.0765432	0.0343905	0.0157176	1.78407	0.733972	0.0280326	0.0304718	1.94709	0.896988	1.42157	0.211816	0.198114	0.038456	1.48142	0.290334	0.238641	0.0765432	0.0343905	0.0157176	1.78407	0.733972	0.0280326	0.0304718	1.94709	0.896988	1.42157	0.211816	0.198114	0.038456	1.48142	0.290334	0.238641	0.0765432	0.0343905	0.0157176	1.78407	0.733972	0.0280326	0.0304718	1.94709	0.896988	1.42157	0.211816	0.198114	0.038456	1.48142	0.290334	0.238641	0.0765432	0.0343905	0.0157176	1.78407	0.733972	0.0280326	0.0304718	1.94709	0.896988	1.42157	0.211816	0.198114	0.038456	1.48142	0.290334	0.238641	0.0765432	0.0343905	0.0157176	1.78407	0.733972	0.0280326	0.0304718	1.94709	0.896988	1.42157	0.211816	0.198114	0.038456	1.78407	0.290334	0.183929	0.0218316	0.0343905	0.0157176	2.42511	1.37501	0.0031587	0.00559788	2.42511	0.733972	1.37501	0.165256	0.19013	0.038456	1.78407	0.290334	0.183929	0.0218316	0.0343905	0.0157176	2.42511	1.37501	0.0031587	0.00559788	2.42511	0.733972	1.37501	0.165256	0.19013	0.038456	1.78407	0.290334	0.183929	0.0218316	0.0343905	0.0157176	2.42511	1.37501	0.0031587	0.00559788	2.42511	0.733972	1.37501	0.165256	0.19013	0.038456	1.78407	0.290334	0.183929	0.0218316	0.0343905	0.0157176	2.42511	1.37501	0.0031587	0.00559788	2.42511	0.733972	1.37501	0.165256	0.19013	0.038456	1.78407	0.290334	0.183929	0.00397332	0.0343905	0.0157176	2.42511	1.37501	0.0031587	0.00559788	2.42511	1.37501	1.37501	0.165256	0.19013	0.038456	1.78407	0.290334	0.183929	0.0132784	0.0250854	0.0040979	2.76999	1.37501	0.0031587	0.00641249	2.76999	1.37501	1.78407	0.0789824	0.19013	0.038456	1.78407	0.290334	0.238641	0.0132784	0.0250854	0.0040979	2.76999	1.37501	0.00165872	0.00641249	2.76999	1.37501	1.78407	0.0789824	0.19013	0.038456	1.78407	0.290334	0.238641	0.0132784	0.0250854	0.0040979	2.76999	1.37501	0.00165872	0.00641249	2.76999	1.37501	1.78407	0.0789824	0.19013	0.038456	1.78407	0.290334	0.238641	0.0132784	0.0250854	0.0040979	2.76999	1.37501	0.00165872	0.00641249	2.76999	1.37501	1.48142	0.0789824	0.19013	0.00641249	1.78407	0.290334	0.238641	0.0132784	0.0250854	0.0040979	2.76999	1.37501	0.00043627	0.00641249	2.76999	1.37501	1.48142	0.0789824	0.19013	0.00641249	1.78407	0.290334	0.238641	0.0132784	0.0250854	0.0040979	2.76999	1.37501	0.00043627	0.00279894	2.42511	1.37501	1.48142	0.0789824	0.19013	0.00641249	1.78407	0.290334	0.238641	0.0132784	0.0250854	0.0040979	1.21256	1.7199	0.00043627	0.00279894	2.42511	1.37501	1.48142	0.0789824	0.19013	0.00641249	1.78407	0.290334	0.238641	0.0132784	0.0250854	0.0040979	1.21256	1.7199	0.00043627	0.00279894	2.42511	1.37501	1.48142	0.0789824	0.19013	0.00641249	1.78407	0.290334	0.238641	0.0132784	0.0250854	0.0040979	1.21256	0.896988	0.00043627	0.00279894	2.42511	0.733972	1.48142	0.0789824	0.19013	0.00641249	1.78407	0.0214718	0.238641	0.0132784	0.0250854	0.0040979	1.21256	0.896988	0.00043627	0.00279894	2.42511	0.733972	1.48142	0.0789824	0.19013	0.00641249	1.78407	0.0214718	0.238641	0.0132784	0.0250854	0.0040979	1.21256	0.896988	0.00043627	0.00279894	1.78407	0.733972	1.48142	0.0789824	0.19013	0.00641249	1.78407	0.0214718	0.238641	0.00165872	0.0250854	0.0040979	1.21256	0.896988	0.00043627	0.00279894	1.78407	0.733972	1.48142	0.0789824	0.19013	0.00641249	1.78407	0.0214718	0.238641	0.00165872	0.0250854	0.0040979	1.21256	0.896988	0.00043627	0.00279894	1.78407	0.733972	1.48142	0.0789824	0.19013	0.00641249	1.78407	0.0214718	0.238641	0.000359761	0.0250854	0.0040979	1.21256	0.896988	0.00043627	0.00279894	1.78407	0.324915	1.48142	0.0789824	0.19013	0.00641249	1.78407	0.0214718	0.238641	0.000359761	0.0250854	0.0040979	1.21256	0.896988	0.00043627	0.00279894	1.78407	0.324915	1.48142	0.0789824	0.19013	0.00641249	1.78407	0.0214718	0.238641	0.000359761	0.0250854	0.0040979	1.21256	0.896988	0.00043627	0.00279894	1.78407	0.324915	1.48142	0.0789824	0.19013	0.00641249	0	0	0	0	0	0	0	0	0	0	0	0	0	0	0	0	0	0	0	0	0	0	0	0	0	0	0	0	0	0	0	0	0	0	0	0	0	0	0	0	0	0	0	0	0	0	0	0	0	0	0	0	0	0	0	0	0	0	0	0	0	0	0	0	0	0	0	0	0	0	0	0	0	0	0	0	0	0	0	0	0	0	0	0	0	0	0	0	0	0	0	0	0	0	0	0	0	0	0	0	0	0	0	0	0	0	0	0	0	0	0	0	0	0	0	0	0	0	0	0	0	0	0	0	0	0	0	0	0	0	0	0	0	0	0	0	0	0	0	0	0	0	0	0	0.103856	0.103856	0.079797	0.079797	0.0762425	0.0762425	0.647698	0.647698	0.0774824	0.0774824	1.63362	1.63362	0.2852	0.2852	0.079797	0.079797	0.103856	0.103856	0.079797	0.079797	0.0762425	0.0762425	0.647698	0.647698	0.0774824	0.0774824	1.63362	1.63362	0.2852	0.2852	0.079797	0.079797	0.103856	0.103856	0.079797	0.079797	0.0762425	0.0762425	0.647698	0.647698	0.0774824	0.0774824	1.63362	1.63362	0.2852	0.2852	0.079797	0.079797	0.103856	0.103856	0.079797	0.079797	0.0762425	0.0762425	0.647698	0.647698	0.0774824	0.0774824	1.63362	1.63362	0.2852	0.2852	0.079797	0.079797	0.103856	0.103856	0.079797	0.079797	0.0762425	0.0762425	0.647698	0.647698	0.0774824	0.0774824	1.63362	1.63362	0.2852	0.2852	0.079797	0.079797	0.103856	0.103856	0.079797	0.079797	0.0762425	0.0762425	0.647698	0.647698	0.0774824	0.0774824	1.63362	1.63362	0.2852	0.2852	0.079797	0.079797	0.103856	0.103856	0.079797	0.079797	0.0762425	0.0762425	0.647698	0.647698	0.0774824	0.0774824	1.63362	1.63362	0.2852	0.2852	0.079797	0.079797	0.103856	0.103856	0.079797	0.079797	0.0762425	0.0762425	0.647698	0.647698	0.0774824	0.0774824	1.63362	1.63362	0.2852	0.2852	0.079797	0.079797	0.103856	0.103856	0.079797	0.079797	0.0762425	0.0762425	0.647698	0.647698	0.0774824	0.0774824	1.63362	1.63362	0.2852	0.2852	0.079797	0.079797	0.103856	0.103856	0.079797	0.079797	0.0762425	0.0762425	0.647698	0.647698	0.0774824	0.0774824	1.63362	1.63362	0.2852	0.2852	0.079797	0.079797	0.647698	0.079797	0.103856	0.0762425	0.079797	0.0774824	1.63362	0.103856	0.0762425	0.079797	0.647698	0.2852	1.63362	0.079797	0.2852	0.0774824	0.647698	0.079797	0.103856	0.0762425	0.079797	0.0774824	1.63362	0.103856	0.0762425	0.079797	0.647698	0.2852	1.63362	0.079797	0.2852	0.0774824	0.647698	0.079797	0.103856	0.0762425	0.079797	0.0774824	1.63362	0.103856	0.0762425	0.079797	0.647698	0.2852	1.63362	0.079797	0.2852	0.0774824	0.647698	0.079797	0.103856	0.0762425	0.079797	0.0774824	1.63362	0.103856	0.0762425	0.079797	0.647698	0.2852	1.63362	0.079797	0.2852	0.0774824	0.647698	0.079797	0.103856	0.0762425	0.0165322	0.0142176	1.63362	0.103856	0.0762425	0.079797	0.647698	0.2852	1.63362	0.079797	0.2852	0.0774824	0.647698	0.079797	0.0491447	0.0215309	0.00722711	0.00491252	1.8263	0.296535	0.0129777	0.0165322	1.14303	0.780531	1.7199	0.166071	0.23669	0.0289718	0.647698	0.079797	0.0491447	0.0215309	0.00722711	0.00491252	1.8263	0.296535	0.0129777	0.0165322	1.14303	0.780531	1.7199	0.166071	0.23669	0.0289718	0.647698	0.079797	0.0491447	0.0215309	0.00722711	0.00491252	1.8263	0.296535	0.0129777	0.0165322	1.14303	0.780531	1.7199	0.166071	0.23669	0.0289718	0.647698	0.079797	0.0491447	0.0215309	0.00722711	0.00491252	1.8263	0.296535	0.0129777	0.0165322	1.14303	0.780531	1.7199	0.166071	0.23669	0.0289718	0.647698	0.079797	0.0491447	0.0215309	0.00722711	0.00491252	1.8263	0.296535	0.0129777	0.0165322	1.14303	0.780531	1.7199	0.166071	0.23669	0.0289718	0.733972	0.079797	0.0312864	0.00367262	0.00722711	0.00491252	2.12895	0.599187	0.00135803	0.00491252	2.12895	0.943547	1.76646	0.21263	0.244674	0.0289718	0.733972	0.079797	0.0312864	0.00367262	0.00722711	0.00491252	2.12895	0.599187	0.00135803	0.00491252	2.12895	0.943547	1.76646	0.21263	0.244674	0.0289718	0.733972	0.079797	0.0312864	0.00367262	0.00722711	0.00491252	2.12895	0.599187	0.00135803	0.00491252	2.12895	0.943547	1.76646	0.21263	0.244674	0.0289718	0.733972	0.079797	0.0312864	0.00367262	0.00722711	0.00491252	2.12895	0.599187	0.00135803	0.00491252	2.12895	0.943547	1.76646	0.21263	0.244674	0.0289718	0.733972	0.079797	0.0312864	0.000660703	0.00722711	0.00491252	2.12895	0.599187	0.00135803	0.00491252	2.12895	1.76646	1.76646	0.21263	0.244674	0.0289718	0.733972	0.079797	0.0312864	0.00367262	0.0042152	0.00165872	2.76999	0.599187	0.00135803	0.00641249	2.57151	1.76646	2.29197	0.166071	0.244674	0.0289718	0.733972	0.079797	0.0405915	0.00367262	0.0042152	0.00165872	2.76999	0.599187	0.000418824	0.00641249	2.57151	1.76646	2.29197	0.166071	0.244674	0.0289718	0.733972	0.079797	0.0405915	0.00367262	0.0042152	0.00165872	2.76999	0.599187	0.000418824	0.00641249	2.57151	1.76646	2.29197	0.166071	0.244674	0.0289718	0.733972	0.079797	0.0405915	0.00367262	0.0042152	0.00165872	2.76999	0.599187	0.000418824	0.00641249	2.57151	1.76646	2.12895	0.166071	0.244674	0.0040979	0.733972	0.079797	0.0405915	0.00367262	0.0042152	0.00165872	2.76999	0.599187	7.99932e-05	0.00641249	2.57151	1.76646	2.12895	0.166071	0.244674	0.0040979	0.733972	0.079797	0.0405915	0.00367262	0.0042152	0.00165872	2.76999	0.599187	7.99932e-05	0.00361356	2.12895	1.76646	2.12895	0.166071	0.244674	0.0040979	0.733972	0.079797	0.0405915	0.00367262	0.0042152	0.00165872	1.55744	0.762203	7.99932e-05	0.00361356	2.12895	1.76646	2.12895	0.166071	0.244674	0.0040979	0.733972	0.079797	0.0405915	0.00367262	0.0042152	0.00165872	1.55744	0.762203	7.99932e-05	0.00361356	2.12895	1.76646	2.12895	0.166071	0.244674	0.0040979	0.733972	0.079797	0.0405915	0.00367262	0.0042152	0.00165872	1.55744	0.23669	7.99932e-05	0.00361356	2.12895	1.42157	2.12895	0.166071	0.244674	0.0040979	0.733972	0.00361356	0.0405915	0.00367262	0.0042152	0.00165872	1.55744	0.23669	7.99932e-05	0.00361356	2.12895	1.42157	2.12895	0.166071	0.244674	0.0040979	0.733972	0.00361356	0.0405915	0.00367262	0.0042152	0.00165872	1.55744	0.23669	7.99932e-05	0.00361356	1.30604	1.42157	2.12895	0.166071	0.244674	0.0040979	0.733972	0.00361356	0.0405915	0.000418824	0.0042152	0.00165872	1.55744	0.23669	7.99932e-05	0.00361356	1.30604	1.42157	2.12895	0.166071	0.244674	0.0040979	0.733972	0.00361356	0.0405915	0.000418824	0.0042152	0.00165872	1.55744	0.23669	7.99932e-05	0.00361356	1.30604	1.42157	2.12895	0.166071	0.244674	0.0040979	0.733972	0.00361356	0.0405915	5.90635e-05	0.0042152	0.00165872	1.55744	0.23669	7.99932e-05	0.00361356	1.30604	0.780531	2.12895	0.166071	0.244674	0.0040979	0.733972	0.00361356	0.0405915	5.90635e-05	0.0042152	0.00165872	1.55744	0.23669	7.99932e-05	0.00361356	1.30604	0.780531	2.12895	0.166071	0.244674	0.0040979	0.733972	0.00361356	0.0405915	5.90635e-05	0.0042152	0.00165872	1.55744	0.23669	7.99932e-05	0.00361356	1.30604	0.780531	2.12895	0.166071	0.244674	0.0040979	0	0	0	0	0	0	0	0	0	0	0	0	0	0	0	0	0	0	0	0	0	0	0	0	0	0	0	0	0	0	0	0	0	0	0	0	0	0	0	0	0	0	0	0	0	0	0	0	0	0	0	0	0	0	0	0	0	0	0	0	0	0	0	0	0	0	0	0	0	0	0	0	0	0	0	0	0	0	0	0	0	0	0	0	0	0	0	0	0	0	0	0	0	0	0	0	0	0	0	0	0	0	0	0	0	0	0	0	0	0	0	0	0	0	0	0	0	0	0	0	0	0	0	0	0	0	0	0	0	0	0	0	0	0	0	0	0	0	0	0	0	0	0	0	0.0242708	0.0242708	0.0218316	0.0218316	0.0214775	0.0214775	0.183929	0.183929	0.0218316	0.0218316	1.23403	1.23403	0.183929	0.183929	0.0242708	0.0242708	0.0242708	0.0242708	0.0218316	0.0218316	0.0214775	0.0214775	0.183929	0.183929	0.0218316	0.0218316	1.23403	1.23403	0.183929	0.183929	0.0242708	0.0242708	0.0242708	0.0242708	0.0218316	0.0218316	0.0214775	0.0214775	0.183929	0.183929	0.0218316	0.0218316	1.23403	1.23403	0.183929	0.183929	0.0242708	0.0242708	0.0242708	0.0242708	0.0218316	0.0218316	0.0214775	0.0214775	0.183929	0.183929	0.0218316	0.0218316	1.23403	1.23403	0.183929	0.183929	0.0242708	0.0242708	0.0242708	0.0242708	0.0218316	0.0218316	0.0214775	0.0214775	0.183929	0.183929	0.0218316	0.0218316	1.23403	1.23403	0.183929	0.183929	0.0242708	0.0242708	0.0242708	0.0242708	0.0218316	0.0218316	0.0214775	0.0214775	0.183929	0.183929	0.0218316	0.0218316	1.23403	1.23403	0.183929	0.183929	0.0242708	0.0242708	0.0242708	0.0242708	0.0218316	0.0218316	0.0214775	0.0214775	0.183929	0.183929	0.0218316	0.0218316	1.23403	1.23403	0.183929	0.183929	0.0242708	0.0242708	0.0242708	0.0242708	0.0218316	0.0218316	0.0214775	0.0214775	0.183929	0.183929	0.0218316	0.0218316	1.23403	1.23403	0.183929	0.183929	0.0242708	0.0242708	0.0242708	0.0242708	0.0218316	0.0218316	0.0214775	0.0214775	0.183929	0.183929	0.0218316	0.0218316	1.23403	1.23403	0.183929	0.183929	0.0242708	0.0242708	0.0242708	0.0242708	0.0218316	0.0218316	0.0214775	0.0214775	0.183929	0.183929	0.0218316	0.0218316	1.23403	1.23403	0.183929	0.183929	0.0242708	0.0242708	0.183929	0.0218316	0.0242708	0.0214775	0.0218316	0.0218316	1.23403	0.0242708	0.0214775	0.0242708	0.183929	0.183929	1.23403	0.0242708	0.183929	0.0218316	0.183929	0.0218316	0.0242708	0.0214775	0.0218316	0.0218316	1.23403	0.0242708	0.0214775	0.0242708	0.183929	0.183929	1.23403	0.0242708	0.183929	0.0218316	0.183929	0.0218316	0.0242708	0.0214775	0.0218316	0.0218316	1.23403	0.0242708	0.0214775	0.0242708	0.183929	0.183929	1.23403	0.0242708	0.183929	0.0218316	0.183929	0.0218316	0.0242708	0.0214775	0.0218316	0.0218316	1.23403	0.0242708	0.0214775	0.0242708	0.183929	0.183929	1.23403	0.0242708	0.183929	0.0218316	0.183929	0.0218316	0.0242708	0.0214775	0.00397332	0.00397332	1.23403	0.0242708	0.0214775	0.0242708	0.183929	0.183929	1.23403	0.0242708	0.183929	0.0218316	0.175376	0.0132784	0.00641249	0.00361925	0.0009614	0.0009614	1.28874	0.0789824	0.00361925	0.00641249	0.43132	0.43132	1.28874	0.0789824	0.175376	0.0132784	0.175376	0.0132784	0.00641249	0.00361925	0.0009614	0.0009614	1.28874	0.0789824	0.00361925	0.00641249	0.43132	0.43132	1.28874	0.0789824	0.175376	0.0132784	0.175376	0.0132784	0.00641249	0.00361925	0.0009614	0.0009614	1.28874	0.0789824	0.00361925	0.00641249	0.43132	0.43132	1.28874	0.0789824	0.175376	0.0132784	0.175376	0.0132784	0.00641249	0.00361925	0.0009614	0.0009614	1.28874	0.0789824	0.00361925	0.00641249	0.43132	0.43132	1.28874	0.0789824	0.175376	0.0132784	0.175376	0.0132784	0.00641249	0.00361925	0.0009614	0.0009614	1.28874	0.0789824	0.00361925	0.00641249	0.43132	0.43132	1.28874	0.0789824	0.175376	0.0132784	0.19013	0.0132784	0.0031587	0.000365454	0.0009614	0.0009614	1.37501	0.165256	0.000365454	0.0031587	1.37501	0.733972	1.37501	0.165256	0.19013	0.0132784	0.19013	0.0132784	0.0031587	0.000365454	0.0009614	0.0009614	1.37501	0.165256	0.000365454	0.0031587	1.37501	0.733972	1.37501	0.165256	0.19013	0.0132784	0.19013	0.0132784	0.0031587	0.000365454	0.0009614	0.0009614	1.37501	0.165256	0.000365454	0.0031587	1.37501	0.733972	1.37501	0.165256	0.19013	0.0132784	0.19013	0.0132784	0.0031587	0.000365454	0.0009614	0.0009614	1.37501	0.165256	0.000365454	0.0031587	1.37501	0.733972	1.37501	0.165256	0.19013	0.0132784	0.19013	0.0132784	0.0031587	6.47564e-05	0.0009614	0.0009614	1.37501	0.165256	0.000365454	0.0031587	1.37501	1.37501	1.37501	0.165256	0.19013	0.0132784	0.19013	0.0132784	0.0031587	0.000607333	0.000418824	0.000418824	1.78407	0.165256	0.000365454	0.0040979	1.7199	1.37501	1.78407	0.211816	0.19013	0.0132784	0.19013	0.0132784	0.0040979	0.000607333	0.000418824	0.000418824	1.78407	0.165256	6.47564e-05	0.0040979	1.7199	1.37501	1.78407	0.211816	0.19013	0.0132784	0.19013	0.0132784	0.0040979	0.000607333	0.000418824	0.000418824	1.78407	0.165256	6.47564e-05	0.0040979	1.7199	1.37501	1.78407	0.211816	0.19013	0.0132784	0.19013	0.0132784	0.0040979	0.000607333	0.000418824	0.000418824	1.78407	0.165256	6.47564e-05	0.0040979	1.7199	1.37501	1.94709	0.211816	0.19013	0.00165872	0.19013	0.0132784	0.0040979	0.000607333	0.000418824	0.000418824	1.78407	0.165256	9.06933e-06	0.0040979	1.7199	1.37501	1.94709	0.211816	0.19013	0.00165872	0.19013	0.0132784	0.0040979	0.000607333	0.000418824	0.000418824	1.78407	0.165256	9.06933e-06	0.00279894	1.37501	1.37501	1.94709	0.211816	0.19013	0.00165872	0.19013	0.0132784	0.0040979	0.000607333	0.000418824	0.000418824	1.21256	0.211816	9.06933e-06	0.00279894	1.37501	1.37501	1.94709	0.211816	0.19013	0.00165872	0.19013	0.0132784	0.0040979	0.000607333	0.000418824	0.000418824	1.21256	0.211816	9.06933e-06	0.00279894	1.37501	1.37501	1.94709	0.211816	0.19013	0.00165872	0.19013	0.0132784	0.0040979	0.000607333	0.000418824	0.000418824	1.21256	0.038456	9.06933e-06	0.00279894	1.37501	1.7199	1.94709	0.211816	0.19013	0.00165872	0.19013	0.000359761	0.0040979	0.000607333	0.000418824	0.000418824	1.21256	0.038456	9.06933e-06	0.00279894	1.37501	1.7199	1.94709	0.211816	0.19013	0.00165872	0.19013	0.000359761	0.0040979	0.000607333	0.000418824	0.000418824	1.21256	0.038456	9.06933e-06	0.00279894	0.733972	1.7199	1.94709	0.211816	0.19013	0.00165872	0.19013	0.000359761	0.0040979	6.47564e-05	0.000418824	0.000418824	1.21256	0.038456	9.06933e-06	0.00279894	0.733972	1.7199	1.94709	0.211816	0.19013	0.00165872	0.19013	0.000359761	0.0040979	6.47564e-05	0.000418824	0.000418824	1.21256	0.038456	9.06933e-06	0.00279894	0.733972	1.7199	1.94709	0.211816	0.19013	0.00165872	0.19013	0.000359761	0.0040979	5.69289e-06	0.000418824	0.000418824	1.21256	0.038456	9.06933e-06	0.00279894	0.733972	1.37501	1.94709	0.211816	0.19013	0.00165872	0.19013	0.000359761	0.0040979	5.69289e-06	0.000418824	0.000418824	1.21256	0.038456	9.06933e-06	0.00279894	0.733972	1.37501	1.94709	0.211816	0.19013	0.00165872	0.19013	0.000359761	0.0040979	5.69289e-06	0.000418824	0.000418824	1.21256	0.038456	9.06933e-06	0.00279894	0.733972	1.37501	1.94709	0.211816	0.19013	0.00165872	0	0	0	0	0	0	0	0	0	0	0	0	0	0	0	0	0	0	0	0	0	0	0	0	0	0	0	0	0	0	0	0	0	0	0	0	0	0	0	0	0	0	0	0	0	0	0	0	0	0	0	0	0	0	0	0	0	0	0	0	0	0	0	0	0	0	0	0	0	0	0	0	0	0	0	0	0	0	0	0	0	0	0	0	0	0	0	0	0	0	0	0	0	0	0	0	0	0	0	0	0	0	0	0	0	0	0	0	0	0	0	0	0	0	0	0	0	0	0	0	0	0	0	0	0	0	0	0	0	0	0	0	0	0	0	0	0	0	0	0	0	0	0	0	0.00377963	0.00377963	0.00363449	0.00363449	0.00361387	0.00361387	0.0312864	0.0312864	0.00367262	0.00367262	0.575128	0.575128	0.079797	0.079797	0.00491252	0.00491252	0.00377963	0.00377963	0.00363449	0.00363449	0.00361387	0.00361387	0.0312864	0.0312864	0.00367262	0.00367262	0.575128	0.575128	0.079797	0.079797	0.00491252	0.00491252	0.00377963	0.00377963	0.00363449	0.00363449	0.00361387	0.00361387	0.0312864	0.0312864	0.00367262	0.00367262	0.575128	0.575128	0.079797	0.079797	0.00491252	0.00491252	0.00377963	0.00377963	0.00363449	0.00363449	0.00361387	0.00361387	0.0312864	0.0312864	0.00367262	0.00367262	0.575128	0.575128	0.079797	0.079797	0.00491252	0.00491252	0.00377963	0.00377963	0.00363449	0.00363449	0.00361387	0.00361387	0.0312864	0.0312864	0.00367262	0.00367262	0.575128	0.575128	0.079797	0.079797	0.00491252	0.00491252	0.00377963	0.00377963	0.00363449	0.00363449	0.00361387	0.00361387	0.0312864	0.0312864	0.00367262	0.00367262	0.575128	0.575128	0.079797	0.079797	0.00491252	0.00491252	0.00377963	0.00377963	0.00363449	0.00363449	0.00361387	0.00361387	0.0312864	0.0312864	0.00367262	0.00367262	0.575128	0.575128	0.079797	0.079797	0.00491252	0.00491252	0.00377963	0.00377963	0.00363449	0.00363449	0.00361387	0.00361387	0.0312864	0.0312864	0.00367262	0.00367262	0.575128	0.575128	0.079797	0.079797	0.00491252	0.00491252	0.00377963	0.00377963	0.00363449	0.00363449	0.00361387	0.00361387	0.0312864	0.0312864	0.00367262	0.00367262	0.575128	0.575128	0.079797	0.079797	0.00491252	0.00491252	0.00377963	0.00377963	0.00363449	0.00363449	0.00361387	0.00361387	0.0312864	0.0312864	0.00367262	0.00367262	0.575128	0.575128	0.079797	0.079797	0.00491252	0.00491252	0.0312864	0.00363449	0.00377963	0.00361387	0.00363449	0.00367262	0.575128	0.00377963	0.00361387	0.00491252	0.0312864	0.079797	0.575128	0.00491252	0.079797	0.00367262	0.0312864	0.00363449	0.00377963	0.00361387	0.00363449	0.00367262	0.575128	0.00377963	0.00361387	0.00491252	0.0312864	0.079797	0.575128	0.00491252	0.079797	0.00367262	0.0312864	0.00363449	0.00377963	0.00361387	0.00363449	0.00367262	0.575128	0.00377963	0.00361387	0.00491252	0.0312864	0.079797	0.575128	0.00491252	0.079797	0.00367262	0.0312864	0.00363449	0.00377963	0.00361387	0.00363449	0.00367262	0.575128	0.00377963	0.00361387	0.00491252	0.0312864	0.079797	0.575128	0.00491252	0.079797	0.00367262	0.0312864	0.00363449	0.00377963	0.00361387	0.000622569	0.000660703	0.575128	0.00377963	0.00361387	0.00491252	0.0312864	0.079797	0.575128	0.00491252	0.079797	0.00367262	0.0289718	0.00131989	0.000525835	0.000360079	7.99932e-05	0.000118127	0.584433	0.0130847	0.000601958	0.0019006	0.103856	0.152367	0.592986	0.0227708	0.079797	0.00367262	0.0289718	0.00131989	0.000525835	0.000360079	7.99932e-05	0.000118127	0.584433	0.0130847	0.000601958	0.0019006	0.103856	0.152367	0.592986	0.0227708	0.079797	0.00367262	0.0289718	0.00131989	0.000525835	0.000360079	7.99932e-05	0.000118127	0.584433	0.0130847	0.000601958	0.0019006	0.103856	0.152367	0.592986	0.0227708	0.079797	0.00367262	0.0289718	0.00131989	0.000525835	0.000360079	7.99932e-05	0.000118127	0.584433	0.0130847	0.000601958	0.0019006	0.103856	0.152367	0.592986	0.0227708	0.079797	0.00367262	0.0289718	0.00131989	0.000525835	0.000360079	7.99932e-05	0.000118127	0.584433	0.0130847	0.000601958	0.0019006	0.103856	0.152367	0.592986	0.0227708	0.079797	0.00367262	0.0304718	0.00131989	0.000187004	2.12477e-05	7.99932e-05	0.000118127	0.599187	0.0278389	5.93816e-05	0.00135803	0.599187	0.345046	0.647698	0.0774824	0.0891021	0.00367262	0.0304718	0.00131989	0.000187004	2.12477e-05	7.99932e-05	0.000118127	0.599187	0.0278389	5.93816e-05	0.00135803	0.599187	0.345046	0.647698	0.0774824	0.0891021	0.00367262	0.0304718	0.00131989	0.000187004	2.12477e-05	7.99932e-05	0.000118127	0.599187	0.0278389	5.93816e-05	0.00135803	0.599187	0.345046	0.647698	0.0774824	0.0891021	0.00367262	0.0304718	0.00131989	0.000187004	2.12477e-05	7.99932e-05	0.000118127	0.599187	0.0278389	5.93816e-05	0.00135803	0.599187	0.345046	0.647698	0.0774824	0.0891021	0.00367262	0.0304718	0.00131989	0.000187004	3.69452e-06	7.99932e-05	0.000118127	0.599187	0.0278389	5.93816e-05	0.00135803	0.599187	0.647698	0.647698	0.0774824	0.0891021	0.00367262	0.0304718	0.00131989	0.000187004	5.93816e-05	2.43061e-05	6.47564e-05	0.733972	0.0278389	5.93816e-05	0.00165872	0.762203	0.647698	0.840377	0.163756	0.0891021	0.00367262	0.0304718	0.00131989	0.000242583	5.93816e-05	2.43061e-05	6.47564e-05	0.733972	0.0278389	6.01096e-06	0.00165872	0.762203	0.647698	0.840377	0.163756	0.0891021	0.00367262	0.0304718	0.00131989	0.000242583	5.93816e-05	2.43061e-05	6.47564e-05	0.733972	0.0278389	6.01096e-06	0.00165872	0.762203	0.647698	0.840377	0.163756	0.0891021	0.00367262	0.0304718	0.00131989	0.000242583	5.93816e-05	2.43061e-05	6.47564e-05	0.733972	0.0278389	6.01096e-06	0.00165872	0.762203	0.647698	1.14303	0.163756	0.0891021	0.000418824	0.0304718	0.00131989	0.000242583	5.93816e-05	2.43061e-05	6.47564e-05	0.733972	0.0278389	6.36144e-07	0.00165872	0.762203	0.647698	1.14303	0.163756	0.0891021	0.000418824	0.0304718	0.00131989	0.000242583	5.93816e-05	2.43061e-05	6.47564e-05	0.733972	0.0278389	6.36144e-07	0.00129896	0.599187	0.647698	1.14303	0.163756	0.0891021	0.000418824	0.0304718	0.00131989	0.000242583	5.93816e-05	2.43061e-05	6.47564e-05	0.571514	0.0358232	6.36144e-07	0.00129896	0.599187	0.647698	1.14303	0.163756	0.0891021	0.000418824	0.0304718	0.00131989	0.000242583	5.93816e-05	2.43061e-05	6.47564e-05	0.571514	0.0358232	6.36144e-07	0.00129896	0.599187	0.647698	1.14303	0.163756	0.0891021	0.000418824	0.0304718	0.00131989	0.000242583	5.93816e-05	2.43061e-05	6.47564e-05	0.571514	0.00377963	6.36144e-07	0.00129896	0.599187	1.28874	1.14303	0.163756	0.0891021	0.000418824	0.0304718	2.09297e-05	0.000242583	5.93816e-05	2.43061e-05	6.47564e-05	0.571514	0.00377963	6.36144e-07	0.00129896	0.599187	1.28874	1.14303	0.163756	0.0891021	0.000418824	0.0304718	2.09297e-05	0.000242583	5.93816e-05	2.43061e-05	6.47564e-05	0.571514	0.00377963	6.36144e-07	0.00129896	0.296535	1.28874	1.14303	0.163756	0.0891021	0.000418824	0.0304718	2.09297e-05	0.000242583	6.01096e-06	2.43061e-05	6.47564e-05	0.571514	0.00377963	6.36144e-07	0.00129896	0.296535	1.28874	1.14303	0.163756	0.0891021	0.000418824	0.0304718	2.09297e-05	0.000242583	6.01096e-06	2.43061e-05	6.47564e-05	0.571514	0.00377963	6.36144e-07	0.00129896	0.296535	1.28874	1.14303	0.163756	0.0891021	0.000418824	0.0304718	2.09297e-05	0.000242583	3.18072e-07	2.43061e-05	6.47564e-05	0.571514	0.00377963	6.36144e-07	0.00129896	0.296535	1.63362	1.14303	0.163756	0.0891021	0.000418824	0.0304718	2.09297e-05	0.000242583	3.18072e-07	2.43061e-05	6.47564e-05	0.571514	0.00377963	6.36144e-07	0.00129896	0.296535	1.63362	1.14303	0.163756	0.0891021	0.000418824	0.0304718	2.09297e-05	0.000242583	3.18072e-07	2.43061e-05	6.47564e-05	0.571514	0.00377963	6.36144e-07	0.00129896	0.296535	1.63362	1.14303	0.163756	0.0891021	0.000418824	0	0	0	0	0	0	0	0	0	0	0	0	0	0	0	0	0	0	0	0	0	0	0	0	0	0	0	0	0	0	0	0	0	0	0	0	0	0	0	0	0	0	0	0	0	0	0	0	0	0	0	0	0	0	0	0	0	0	0	0	0	0	0	0	0	0	0	0	0	0	0	0	0	0	0	0	0	0	0	0	0	0	0	0	0	0	0	0	0	0	0	0	0	0	0	0	0	0	0	0	0	0	0	0	0	0	0	0	0	0	0	0	0	0	0	0	0	0	0	0	0	0	0	0	0	0	0	0	0	0	0	0	0	0	0	0	0	0	0	0	0	0	0	0	0.000365454	0.000365454	0.000360461	0.000360461	0.000359771	0.000359771	0.0031587	0.0031587	0.000365454	0.000365454	0.162817	0.162817	0.0218316	0.0218316	0.000719521	0.000719521	0.000365454	0.000365454	0.000360461	0.000360461	0.000359771	0.000359771	0.0031587	0.0031587	0.000365454	0.000365454	0.162817	0.162817	0.0218316	0.0218316	0.000719521	0.000719521	0.000365454	0.000365454	0.000360461	0.000360461	0.000359771	0.000359771	0.0031587	0.0031587	0.000365454	0.000365454	0.162817	0.162817	0.0218316	0.0218316	0.000719521	0.000719521	0.000365454	0.000365454	0.000360461	0.000360461	0.000359771	0.000359771	0.0031587	0.0031587	0.000365454	0.000365454	0.162817	0.162817	0.0218316	0.0218316	0.000719521	0.000719521	0.000365454	0.000365454	0.000360461	0.000360461	0.000359771	0.000359771	0.0031587	0.0031587	0.000365454	0.000365454	0.162817	0.162817	0.0218316	0.0218316	0.000719521	0.000719521	0.000365454	0.000365454	0.000360461	0.000360461	0.000359771	0.000359771	0.0031587	0.0031587	0.000365454	0.000365454	0.162817	0.162817	0.0218316	0.0218316	0.000719521	0.000719521	0.000365454	0.000365454	0.000360461	0.000360461	0.000359771	0.000359771	0.0031587	0.0031587	0.000365454	0.000365454	0.162817	0.162817	0.0218316	0.0218316	0.000719521	0.000719521	0.000365454	0.000365454	0.000360461	0.000360461	0.000359771	0.000359771	0.0031587	0.0031587	0.000365454	0.000365454	0.162817	0.162817	0.0218316	0.0218316	0.000719521	0.000719521	0.000365454	0.000365454	0.000360461	0.000360461	0.000359771	0.000359771	0.0031587	0.0031587	0.000365454	0.000365454	0.162817	0.162817	0.0218316	0.0218316	0.000719521	0.000719521	0.000365454	0.000365454	0.000360461	0.000360461	0.000359771	0.000359771	0.0031587	0.0031587	0.000365454	0.000365454	0.162817	0.162817	0.0218316	0.0218316	0.000719521	0.000719521	0.0031587	0.000360461	0.000365454	0.000359771	0.000360461	0.000365454	0.162817	0.000365454	0.000359771	0.000719521	0.0031587	0.0218316	0.162817	0.000719521	0.0218316	0.000365454	0.0031587	0.000360461	0.000365454	0.000359771	0.000360461	0.000365454	0.162817	0.000365454	0.000359771	0.000719521	0.0031587	0.0218316	0.162817	0.000719521	0.0218316	0.000365454	0.0031587	0.000360461	0.000365454	0.000359771	0.000360461	0.000365454	0.162817	0.000365454	0.000359771	0.000719521	0.0031587	0.0218316	0.162817	0.000719521	0.0218316	0.000365454	0.0031587	0.000360461	0.000365454	0.000359771	0.000360461	0.000365454	0.162817	0.000365454	0.000359771	0.000719521	0.0031587	0.0218316	0.162817	0.000719521	0.0218316	0.000365454	0.0031587	0.000360461	0.000365454	0.000359771	5.9764e-05	6.47564e-05	0.162817	0.000365454	0.000359771	0.000719521	0.0031587	0.0218316	0.162817	0.000719521	0.0218316	0.000365454	0.00287545	7.72094e-05	2.66226e-05	2.09398e-05	4.07697e-06	9.06933e-06	0.163756	0.00130466	5.90736e-05	0.000418824	0.0157176	0.0343905	0.166071	0.00397332	0.0220735	0.000607333	0.00287545	7.72094e-05	2.66226e-05	2.09398e-05	4.07697e-06	9.06933e-06	0.163756	0.00130466	5.90736e-05	0.000418824	0.0157176	0.0343905	0.166071	0.00397332	0.0220735	0.000607333	0.00287545	7.72094e-05	2.66226e-05	2.09398e-05	4.07697e-06	9.06933e-06	0.163756	0.00130466	5.90736e-05	0.000418824	0.0157176	0.0343905	0.166071	0.00397332	0.0220735	0.000607333	0.00287545	7.72094e-05	2.66226e-05	2.09398e-05	4.07697e-06	9.06933e-06	0.163756	0.00130466	5.90736e-05	0.000418824	0.0157176	0.0343905	0.166071	0.00397332	0.0220735	0.000607333	0.00287545	7.72094e-05	2.66226e-05	2.09398e-05	4.07697e-06	9.06933e-06	0.163756	0.00130466	5.90736e-05	0.000418824	0.0157176	0.0343905	0.166071	0.00397332	0.0220735	0.000607333	0.00296501	7.72094e-05	6.3934e-06	7.10656e-07	4.07697e-06	9.06933e-06	0.165256	0.00280463	5.70302e-06	0.000365454	0.165256	0.0976553	0.183929	0.0218316	0.0250854	0.000607333	0.00296501	7.72094e-05	6.3934e-06	7.10656e-07	4.07697e-06	9.06933e-06	0.165256	0.00280463	5.70302e-06	0.000365454	0.165256	0.0976553	0.183929	0.0218316	0.0250854	0.000607333	0.00296501	7.72094e-05	6.3934e-06	7.10656e-07	4.07697e-06	9.06933e-06	0.165256	0.00280463	5.70302e-06	0.000365454	0.165256	0.0976553	0.183929	0.0218316	0.0250854	0.000607333	0.00296501	7.72094e-05	6.3934e-06	7.10656e-07	4.07697e-06	9.06933e-06	0.165256	0.00280463	5.70302e-06	0.000365454	0.165256	0.0976553	0.183929	0.0218316	0.0250854	0.000607333	0.00296501	7.72094e-05	6.3934e-06	1.20773e-07	4.07697e-06	9.06933e-06	0.165256	0.00280463	5.70302e-06	0.000365454	0.165256	0.183929	0.183929	0.0218316	0.0250854	0.000607333	0.00296501	7.72094e-05	6.3934e-06	3.38658e-06	8.11155e-07	6.01096e-06	0.19013	0.00280463	5.70302e-06	0.000418824	0.211816	0.183929	0.238641	0.0765432	0.0250854	0.000607333	0.00296501	7.72094e-05	8.29228e-06	3.38658e-06	8.11155e-07	6.01096e-06	0.19013	0.00280463	3.28209e-07	0.000418824	0.211816	0.183929	0.238641	0.0765432	0.0250854	0.000607333	0.00296501	7.72094e-05	8.29228e-06	3.38658e-06	8.11155e-07	6.01096e-06	0.19013	0.00280463	3.28209e-07	0.000418824	0.211816	0.183929	0.238641	0.0765432	0.0250854	0.000607333	0.00296501	7.72094e-05	8.29228e-06	3.38658e-06	8.11155e-07	6.01096e-06	0.19013	0.00280463	3.28209e-07	0.000418824	0.211816	0.183929	0.43132	0.0765432	0.0250854	6.47564e-05	0.00296501	7.72094e-05	8.29228e-06	3.38658e-06	8.11155e-07	6.01096e-06	0.19013	0.00280463	2.74071e-08	0.000418824	0.211816	0.183929	0.43132	0.0765432	0.0250854	6.47564e-05	0.00296501	7.72094e-05	8.29228e-06	3.38658e-06	8.11155e-07	6.01096e-06	0.19013	0.00280463	2.74071e-08	0.000359761	0.165256	0.183929	0.43132	0.0765432	0.0250854	6.47564e-05	0.00296501	7.72094e-05	8.29228e-06	3.38658e-06	8.11155e-07	6.01096e-06	0.162457	0.00361925	2.74071e-08	0.000359761	0.165256	0.183929	0.43132	0.0765432	0.0250854	6.47564e-05	0.00296501	7.72094e-05	8.29228e-06	3.38658e-06	8.11155e-07	6.01096e-06	0.162457	0.00361925	2.74071e-08	0.000359761	0.165256	0.183929	0.43132	0.0765432	0.0250854	6.47564e-05	0.00296501	7.72094e-05	8.29228e-06	3.38658e-06	8.11155e-07	6.01096e-06	0.162457	0.000220626	2.74071e-08	0.000359761	0.165256	0.592986	0.43132	0.0765432	0.0250854	6.47564e-05	0.00296501	7.00519e-07	8.29228e-06	3.38658e-06	8.11155e-07	6.01096e-06	0.162457	0.000220626	2.74071e-08	0.000359761	0.165256	0.592986	0.43132	0.0765432	0.0250854	6.47564e-05	0.00296501	7.00519e-07	8.29228e-06	3.38658e-06	8.11155e-07	6.01096e-06	0.162457	0.000220626	2.74071e-08	0.000359761	0.0789824	0.592986	0.43132	0.0765432	0.0250854	6.47564e-05	0.00296501	7.00519e-07	8.29228e-06	3.28209e-07	8.11155e-07	6.01096e-06	0.162457	0.000220626	2.74071e-08	0.000359761	0.0789824	0.592986	0.43132	0.0765432	0.0250854	6.47564e-05	0.00296501	7.00519e-07	8.29228e-06	3.28209e-07	8.11155e-07	6.01096e-06	0.162457	0.000220626	2.74071e-08	0.000359761	0.0789824	0.592986	0.43132	0.0765432	0.0250854	6.47564e-05	0.00296501	7.00519e-07	8.29228e-06	1.01368e-08	8.11155e-07	6.01096e-06	0.162457	0.000220626	2.74071e-08	0.000359761	0.0789824	1.23403	0.43132	0.0765432	0.0250854	6.47564e-05	0.00296501	7.00519e-07	8.29228e-06	1.01368e-08	8.11155e-07	6.01096e-06	0.162457	0.000220626	2.74071e-08	0.000359761	0.0789824	1.23403	0.43132	0.0765432	0.0250854	6.47564e-05	0.00296501	7.00519e-07	8.29228e-06	1.01368e-08	8.11155e-07	6.01096e-06	0.162457	0.000220626	2.74071e-08	0.000359761	0.0789824	1.23403	0.43132	0.0765432	0.0250854	6.47564e-05	0	0	0	0	0	0	0	0	0	0	0	0	0	0	0	0	0	0	0	0	0	0	0	0	0	0	0	0	0	0	0	0	0	0	0	0	0	0	0	0	0	0	0	0	0	0	0	0	0	0	0	0	0	0	0	0	0	0	0	0	0	0	0	0	0	0	0	0	0	0	0	0	0	0	0	0	0	0	0	0	0	0	0	0	0	0	0	0	0	0	0	0	0	0	0	0	0	0	0	0	0	0	0	0	0	0	0	0	0	0	0	0	0	0	0	0	0	0	0	0	0	0	0	0	0	0	0	0	0	0	0	0	0	0	0	0	0	0	0	0	0	0	0	0	0.210316	0.210316	0.0774824	0.0774824	0.00491252	0.00491252	0.00491252	0.00491252	0.00135803	0.00135803	0.00130635	0.00130635	0.00130156	0.00130156	0.00129907	0.00129907	0.210316	0.210316	0.0774824	0.0774824	0.00491252	0.00491252	0.00491252	0.00491252	0.00135803	0.00135803	0.00130635	0.00130635	0.00130156	0.00130156	0.00129907	0.00129907	0.210316	0.210316	0.0774824	0.0774824	0.00491252	0.00491252	0.00491252	0.00491252	0.00135803	0.00135803	0.00130635	0.00130635	0.00130156	0.00130156	0.00129907	0.00129907	0.210316	0.210316	0.0774824	0.0774824	0.00491252	0.00491252	0.00491252	0.00491252	0.00135803	0.00135803	0.00130635	0.00130635	0.00130156	0.00130156	0.00129907	0.00129907	0.210316	0.210316	0.0774824	0.0774824	0.00491252	0.00491252	0.00491252	0.00491252	0.00135803	0.00135803	0.00130635	0.00130635	0.00130156	0.00130156	0.00129907	0.00129907	0.210316	0.210316	0.0774824	0.0774824	0.00491252	0.00491252	0.00491252	0.00491252	0.00135803	0.00135803	0.00130635	0.00130635	0.00130156	0.00130156	0.00129907	0.00129907	0.210316	0.210316	0.0774824	0.0774824	0.00491252	0.00491252	0.00491252	0.00491252	0.00135803	0.00135803	0.00130635	0.00130635	0.00130156	0.00130156	0.00129907	0.00129907	0.210316	0.210316	0.0774824	0.0774824	0.00491252	0.00491252	0.00491252	0.00491252	0.00135803	0.00135803	0.00130635	0.00130635	0.00130156	0.00130156	0.00129907	0.00129907	0.210316	0.210316	0.0774824	0.0774824	0.00491252	0.00491252	0.00491252	0.00491252	0.00135803	0.00135803	0.00130635	0.00130635	0.00130156	0.00130156	0.00129907	0.00129907	0.210316	0.210316	0.0774824	0.0774824	0.00491252	0.00491252	0.00491252	0.00491252	0.00135803	0.00135803	0.00130635	0.00130635	0.00130156	0.00130156	0.00129907	0.00129907	0.00491252	0.0774824	0.210316	0.00491252	0.0774824	0.00135803	0.00130635	0.210316	0.00491252	0.00129907	0.00491252	0.00130156	0.00130635	0.00129907	0.00130156	0.00135803	0.00491252	0.0774824	0.210316	0.00491252	0.0774824	0.00135803	0.00130635	0.210316	0.00491252	0.00129907	0.00491252	0.00130156	0.00130635	0.00129907	0.00130156	0.00135803	0.00491252	0.0774824	0.210316	0.00491252	0.0774824	0.00135803	0.00130635	0.210316	0.00491252	0.00129907	0.00491252	0.00130156	0.00130635	0.00129907	0.00130156	0.00135803	0.00491252	0.0774824	0.210316	0.00491252	0.0774824	0.00135803	0.00130635	0.210316	0.00491252	0.00129907	0.00491252	0.00130156	0.00130635	0.00129907	0.00130156	0.00135803	0.00491252	0.0774824	0.210316	0.00491252	0.0765432	0.000418824	0.00130635	0.210316	0.00491252	0.00129907	0.00491252	0.00130156	0.00130635	0.00129907	0.00130156	0.00135803	0.0312864	0.103856	0.221935	0.0165322	0.079797	0.00367262	0.00280633	0.211816	0.00397332	0.000359871	0.00377963	0.000168674	8.38985e-05	7.66195e-05	2.35291e-05	7.99932e-05	0.0312864	0.103856	0.221935	0.0165322	0.079797	0.00367262	0.00280633	0.211816	0.00397332	0.000359871	0.00377963	0.000168674	8.38985e-05	7.66195e-05	2.35291e-05	7.99932e-05	0.0312864	0.103856	0.221935	0.0165322	0.079797	0.00367262	0.00280633	0.211816	0.00397332	0.000359871	0.00377963	0.000168674	8.38985e-05	7.66195e-05	2.35291e-05	7.99932e-05	0.0312864	0.103856	0.221935	0.0165322	0.079797	0.00367262	0.00280633	0.211816	0.00397332	0.000359871	0.00377963	0.000168674	8.38985e-05	7.66195e-05	2.35291e-05	7.99932e-05	0.0312864	0.103856	0.221935	0.0165322	0.079797	0.00367262	0.00280633	0.211816	0.00397332	0.000359871	0.00377963	0.000168674	8.38985e-05	7.66195e-05	2.35291e-05	7.99932e-05	0.0392706	0.103856	0.2852	0.079797	0.079797	0.00367262	0.00362095	0.21263	0.00367262	5.91741e-05	0.00362095	8.29228e-06	9.98895e-06	2.71004e-06	3.29992e-06	7.99932e-05	0.0392706	0.103856	0.2852	0.079797	0.079797	0.00367262	0.00362095	0.21263	0.00367262	5.91741e-05	0.00362095	8.29228e-06	9.98895e-06	2.71004e-06	3.29992e-06	7.99932e-05	0.0392706	0.103856	0.2852	0.079797	0.079797	0.00367262	0.00362095	0.21263	0.00367262	5.91741e-05	0.00362095	8.29228e-06	9.98895e-06	2.71004e-06	3.29992e-06	7.99932e-05	0.0392706	0.103856	0.2852	0.079797	0.079797	0.00367262	0.00362095	0.21263	0.00367262	5.91741e-05	0.00362095	8.29228e-06	9.98895e-06	2.71004e-06	3.29992e-06	7.99932e-05	0.0392706	0.103856	0.2852	0.0250854	0.079797	0.00367262	0.00362095	0.21263	0.00367262	5.91741e-05	0.00362095	9.98895e-06	9.98895e-06	2.71004e-06	3.29992e-06	7.99932e-05	0.0392706	0.103856	0.2852	0.00722711	0.0976553	0.000660703	0.000222323	0.21263	0.00367262	3.48708e-06	0.00361925	9.98895e-06	1.30824e-05	1.60621e-07	3.29992e-06	7.99932e-05	0.0392706	0.103856	0.371474	0.00722711	0.0976553	0.000660703	0.000222323	0.21263	0.0042152	3.48708e-06	0.00361925	9.98895e-06	1.30824e-05	1.60621e-07	3.29992e-06	7.99932e-05	0.0392706	0.103856	0.371474	0.00722711	0.0976553	0.000660703	0.000222323	0.21263	0.0042152	3.48708e-06	0.00361925	9.98895e-06	1.30824e-05	1.60621e-07	3.29992e-06	7.99932e-05	0.0392706	0.103856	0.371474	0.00722711	0.0976553	0.000660703	0.000222323	0.21263	0.0042152	3.48708e-06	0.00361925	9.98895e-06	7.50019e-06	1.60621e-07	3.29992e-06	6.244e-05	0.0392706	0.103856	0.371474	0.00722711	0.0976553	0.000660703	0.000222323	0.21263	0.00367262	3.48708e-06	0.00361925	9.98895e-06	7.50019e-06	1.60621e-07	3.29992e-06	6.244e-05	0.0392706	0.103856	0.371474	0.00722711	0.0976553	0.000660703	0.000222323	0.21263	0.00367262	1.10636e-07	0.00361615	9.98895e-06	7.50019e-06	1.60621e-07	3.29992e-06	6.244e-05	0.0392706	0.103856	0.371474	0.00722711	0.0976553	0.000660703	7.38955e-06	0.211816	0.00367262	1.10636e-07	0.00361615	9.98895e-06	7.50019e-06	1.60621e-07	3.29992e-06	6.244e-05	0.0392706	0.103856	0.371474	0.00722711	0.0976553	0.000660703	7.38955e-06	0.211816	0.00367262	1.10636e-07	0.00361615	9.98895e-06	7.50019e-06	1.60621e-07	3.29992e-06	6.244e-05	0.0392706	0.103856	0.371474	0.00722711	0.0976553	0.000660703	7.38955e-06	0.23669	0.00367262	1.10636e-07	0.00361615	2.74351e-06	7.50019e-06	1.60621e-07	3.29992e-06	6.244e-05	0.0392706	0.0761834	0.371474	0.00722711	0.0976553	0.000660703	7.38955e-06	0.23669	0.00367262	1.10636e-07	0.00361615	2.74351e-06	7.50019e-06	1.60621e-07	3.29992e-06	6.244e-05	0.0392706	0.0761834	0.371474	0.00722711	0.0976553	0.000660703	7.38955e-06	0.23669	0.00367262	1.10636e-07	0.00361426	2.74351e-06	7.50019e-06	1.60621e-07	3.29992e-06	6.244e-05	0.0392706	0.0761834	0.371474	0.0042152	0.0976553	0.000660703	7.38955e-06	0.23669	0.00367262	1.10636e-07	0.00361426	2.74351e-06	7.50019e-06	1.60621e-07	3.29992e-06	6.244e-05	0.0392706	0.0761834	0.371474	0.0042152	0.0976553	0.000660703	7.38955e-06	0.23669	0.00367262	1.10636e-07	0.00361426	2.74351e-06	7.50019e-06	1.60621e-07	3.29992e-06	6.244e-05	0.0392706	0.0761834	0.371474	0.00361356	0.0976553	0.000660703	7.38955e-06	0.23669	0.00367262	1.10636e-07	0.00361426	2.60096e-06	7.50019e-06	1.60621e-07	3.29992e-06	6.244e-05	0.0392706	0.0761834	0.371474	0.00361356	0.0976553	0.000660703	7.38955e-06	0.23669	0.00367262	1.10636e-07	0.00361426	2.60096e-06	7.50019e-06	1.60621e-07	3.29992e-06	6.244e-05	0.0392706	0.0761834	0.371474	0.00361356	0.0976553	0.000660703	7.38955e-06	0.23669	0.00367262	1.10636e-07	0.00361426	2.60096e-06	7.50019e-06	1.60621e-07	3.29992e-06	6.244e-05	0	0	0	0	0	0	0	0	0	0	0	0	0	0	0	0	0	0	0	0	0	0	0	0	0	0	0	0	0	0	0	0	0	0	0	0	0	0	0	0	0	0	0	0	0	0	0	0	0	0	0	0	0	0	0	0	0	0	0	0	0	0	0	0	0	0	0	0	0	0	0	0	0	0	0	0	0	0	0	0	0	0	0	0	0	0	0	0	0	0	0	0	0	0	0	0	0	0	0	0	0	0	0	0	0	0	0	0	0	0	0	0	0	0	0	0	0	0	0	0	0	0	0	0	0	0	0	0	0	0	0	0	0	0	0	0	0	0	0	0	0	0	0	0	0.747449	0.747449	0.281781	0.281781	0.0258373	0.0258373	0.0485757	0.0485757	0.0135203	0.0135203	0.0131336	0.0131336	0.0129952	0.0129952	0.012922	0.012922	0.747449	0.747449	0.281781	0.281781	0.0258373	0.0258373	0.0485757	0.0485757	0.0135203	0.0135203	0.0131336	0.0131336	0.0129952	0.0129952	0.012922	0.012922	0.747449	0.747449	0.281781	0.281781	0.0258373	0.0258373	0.0485757	0.0485757	0.0135203	0.0135203	0.0131336	0.0131336	0.0129952	0.0129952	0.012922	0.012922	0.747449	0.747449	0.281781	0.281781	0.0258373	0.0258373	0.0485757	0.0485757	0.0135203	0.0135203	0.0131336	0.0131336	0.0129952	0.0129952	0.012922	0.012922	0.747449	0.747449	0.281781	0.281781	0.0258373	0.0258373	0.0485757	0.0485757	0.0135203	0.0135203	0.0131336	0.0131336	0.0129952	0.0129952	0.012922	0.012922	0.747449	0.747449	0.281781	0.281781	0.0258373	0.0258373	0.0485757	0.0485757	0.0135203	0.0135203	0.0131336	0.0131336	0.0129952	0.0129952	0.012922	0.012922	0.747449	0.747449	0.281781	0.281781	0.0258373	0.0258373	0.0485757	0.0485757	0.0135203	0.0135203	0.0131336	0.0131336	0.0129952	0.0129952	0.012922	0.012922	0.747449	0.747449	0.281781	0.281781	0.0258373	0.0258373	0.0485757	0.0485757	0.0135203	0.0135203	0.0131336	0.0131336	0.0129952	0.0129952	0.012922	0.012922	0.747449	0.747449	0.281781	0.281781	0.0258373	0.0258373	0.0485757	0.0485757	0.0135203	0.0135203	0.0131336	0.0131336	0.0129952	0.0129952	0.012922	0.012922	0.747449	0.747449	0.281781	0.281781	0.0258373	0.0258373	0.0485757	0.0485757	0.0135203	0.0135203	0.0131336	0.0131336	0.0129952	0.0129952	0.012922	0.012922	0.0485757	0.281781	0.747449	0.0258373	0.281781	0.0135203	0.0131336	0.747449	0.0258373	0.012922	0.0485757	0.0129952	0.0131336	0.012922	0.0129952	0.0135203	0.0485757	0.281781	0.747449	0.0258373	0.281781	0.0135203	0.0131336	0.747449	0.0258373	0.012922	0.0485757	0.0129952	0.0131336	0.012922	0.0129952	0.0135203	0.0485757	0.281781	0.747449	0.0258373	0.281781	0.0135203	0.0131336	0.747449	0.0258373	0.012922	0.0485757	0.0129952	0.0131336	0.012922	0.0129952	0.0135203	0.0485757	0.281781	0.747449	0.0258373	0.281781	0.0135203	0.0131336	0.747449	0.0258373	0.012922	0.0485757	0.0129952	0.0131336	0.012922	0.0129952	0.0135203	0.0485757	0.281781	0.747449	0.0258373	0.272476	0.0042152	0.0131336	0.747449	0.0258373	0.012922	0.0485757	0.0129952	0.0131336	0.012922	0.0129952	0.0135203	0.198114	0.43132	0.810714	0.0891021	0.290334	0.0220735	0.0278878	0.762203	0.0165322	0.00361693	0.038456	0.00287545	0.0015139	0.00130234	0.00043627	0.0009614	0.198114	0.43132	0.810714	0.0891021	0.290334	0.0220735	0.0278878	0.762203	0.0165322	0.00361693	0.038456	0.00287545	0.0015139	0.00130234	0.00043627	0.0009614	0.198114	0.43132	0.810714	0.0891021	0.290334	0.0220735	0.0278878	0.762203	0.0165322	0.00361693	0.038456	0.00287545	0.0015139	0.00130234	0.00043627	0.0009614	0.198114	0.43132	0.810714	0.0891021	0.290334	0.0220735	0.0278878	0.762203	0.0165322	0.00361693	0.038456	0.00287545	0.0015139	0.00130234	0.00043627	0.0009614	0.198114	0.43132	0.810714	0.0891021	0.290334	0.0220735	0.0278878	0.762203	0.0165322	0.00361693	0.038456	0.00287545	0.0015139	0.00130234	0.00043627	0.0009614	0.244674	0.43132	1.00339	0.281781	0.290334	0.0220735	0.035872	0.770187	0.0135203	0.000605016	0.035872	0.000242583	0.000291442	7.98854e-05	9.74386e-05	0.0009614	0.244674	0.43132	1.00339	0.281781	0.290334	0.0220735	0.035872	0.770187	0.0135203	0.000605016	0.035872	0.000242583	0.000291442	7.98854e-05	9.74386e-05	0.0009614	0.244674	0.43132	1.00339	0.281781	0.290334	0.0220735	0.035872	0.770187	0.0135203	0.000605016	0.035872	0.000242583	0.000291442	7.98854e-05	9.74386e-05	0.0009614	0.244674	0.43132	1.00339	0.281781	0.290334	0.0220735	0.035872	0.770187	0.0135203	0.000605016	0.035872	0.000242583	0.000291442	7.98854e-05	9.74386e-05	0.0009614	0.244674	0.43132	1.00339	0.0891021	0.290334	0.0220735	0.035872	0.770187	0.0135203	0.000605016	0.035872	0.000291442	0.000291442	7.98854e-05	9.74386e-05	0.0009614	0.244674	0.43132	1.00339	0.0343905	0.345046	0.0042152	0.00382849	0.770187	0.0135203	6.244e-05	0.0358232	0.000291442	0.000381007	5.97585e-06	9.74386e-05	0.0009614	0.244674	0.43132	1.30604	0.0343905	0.345046	0.0042152	0.00382849	0.770187	0.0165322	6.244e-05	0.0358232	0.000291442	0.000381007	5.97585e-06	9.74386e-05	0.0009614	0.244674	0.43132	1.30604	0.0343905	0.345046	0.0042152	0.00382849	0.770187	0.0165322	6.244e-05	0.0358232	0.000291442	0.000381007	5.97585e-06	9.74386e-05	0.0009614	0.244674	0.43132	1.30604	0.0343905	0.345046	0.0042152	0.00382849	0.770187	0.0165322	6.244e-05	0.0358232	0.000291442	0.000220626	5.97585e-06	9.74386e-05	0.000660703	0.244674	0.43132	1.30604	0.0343905	0.345046	0.0042152	0.00382849	0.770187	0.0132784	6.244e-05	0.0358232	0.000291442	0.000220626	5.97585e-06	9.74386e-05	0.000660703	0.244674	0.43132	1.30604	0.0343905	0.345046	0.0042152	0.00382849	0.770187	0.0132784	3.37645e-06	0.0357336	0.000291442	0.000220626	5.97585e-06	9.74386e-05	0.000660703	0.244674	0.43132	1.30604	0.0343905	0.345046	0.0042152	0.000214933	0.762203	0.0132784	3.37645e-06	0.0357336	0.000291442	0.000220626	5.97585e-06	9.74386e-05	0.000660703	0.244674	0.43132	1.30604	0.0343905	0.345046	0.0042152	0.000214933	0.762203	0.0132784	3.37645e-06	0.0357336	0.000291442	0.000220626	5.97585e-06	9.74386e-05	0.000660703	0.244674	0.43132	1.30604	0.0343905	0.345046	0.0042152	0.000214933	0.896988	0.0132784	3.37645e-06	0.0357336	8.38985e-05	0.000220626	5.97585e-06	9.74386e-05	0.000660703	0.244674	0.268862	1.30604	0.0343905	0.345046	0.0042152	0.000214933	0.896988	0.0132784	3.37645e-06	0.0357336	8.38985e-05	0.000220626	5.97585e-06	9.74386e-05	0.000660703	0.244674	0.268862	1.30604	0.0343905	0.345046	0.0042152	0.000214933	0.896988	0.0132784	3.37645e-06	0.035678	8.38985e-05	0.000220626	5.97585e-06	9.74386e-05	0.000660703	0.244674	0.268862	1.30604	0.0165322	0.345046	0.0042152	0.000214933	0.896988	0.0132784	3.37645e-06	0.035678	8.38985e-05	0.000220626	5.97585e-06	9.74386e-05	0.000660703	0.244674	0.268862	1.30604	0.0165322	0.345046	0.0042152	0.000214933	0.896988	0.0132784	3.37645e-06	0.035678	8.38985e-05	0.000220626	5.97585e-06	9.74386e-05	0.000660703	0.244674	0.268862	1.30604	0.0129186	0.345046	0.0042152	0.000214933	0.896988	0.0132784	3.37645e-06	0.035678	7.6653e-05	0.000220626	5.97585e-06	9.74386e-05	0.000660703	0.244674	0.268862	1.30604	0.0129186	0.345046	0.0042152	0.000214933	0.896988	0.0132784	3.37645e-06	0.035678	7.6653e-05	0.000220626	5.97585e-06	9.74386e-05	0.000660703	0.244674	0.268862	1.30604	0.0129186	0.345046	0.0042152	0.000214933	0.896988	0.0132784	3.37645e-06	0.035678	7.6653e-05	0.000220626	5.97585e-06	9.74386e-05	0.000660703	0	0	0	0	0	0	0	0	0	0	0	0	0	0	0	0	0	0	0	0	0	0	0	0	0	0	0	0	0	0	0	0	0	0	0	0	0	0	0	0	0	0	0	0	0	0	0	0	0	0	0	0	0	0	0	0	0	0	0	0	0	0	0	0	0	0	0	0	0	0	0	0	0	0	0	0	0	0	0	0	0	0	0	0	0	0	0	0	0	0	0	0	0	0	0	0	0	0	0	0	0	0	0	0	0	0	0	0	0	0	0	0	0	0	0	0	0	0	0	0	0	0	0	0	0	0	0	0	0	0	0	0	0	0	0	0	0	0	0	0	0	0	0	0	1.63362	1.63362	0.647698	0.647698	0.103856	0.103856	0.2852	0.2852	0.079797	0.079797	0.079797	0.079797	0.0774824	0.0774824	0.0762425	0.0762425	1.63362	1.63362	0.647698	0.647698	0.103856	0.103856	0.2852	0.2852	0.079797	0.079797	0.079797	0.079797	0.0774824	0.0774824	0.0762425	0.0762425	1.63362	1.63362	0.647698	0.647698	0.103856	0.103856	0.2852	0.2852	0.079797	0.079797	0.079797	0.079797	0.0774824	0.0774824	0.0762425	0.0762425	1.63362	1.63362	0.647698	0.647698	0.103856	0.103856	0.2852	0.2852	0.079797	0.079797	0.079797	0.079797	0.0774824	0.0774824	0.0762425	0.0762425	1.63362	1.63362	0.647698	0.647698	0.103856	0.103856	0.2852	0.2852	0.079797	0.079797	0.079797	0.079797	0.0774824	0.0774824	0.0762425	0.0762425	1.63362	1.63362	0.647698	0.647698	0.103856	0.103856	0.2852	0.2852	0.079797	0.079797	0.079797	0.079797	0.0774824	0.0774824	0.0762425	0.0762425	1.63362	1.63362	0.647698	0.647698	0.103856	0.103856	0.2852	0.2852	0.079797	0.079797	0.079797	0.079797	0.0774824	0.0774824	0.0762425	0.0762425	1.63362	1.63362	0.647698	0.647698	0.103856	0.103856	0.2852	0.2852	0.079797	0.079797	0.079797	0.079797	0.0774824	0.0774824	0.0762425	0.0762425	1.63362	1.63362	0.647698	0.647698	0.103856	0.103856	0.2852	0.2852	0.079797	0.079797	0.079797	0.079797	0.0774824	0.0774824	0.0762425	0.0762425	1.63362	1.63362	0.647698	0.647698	0.103856	0.103856	0.2852	0.2852	0.079797	0.079797	0.079797	0.079797	0.0774824	0.0774824	0.0762425	0.0762425	0.2852	0.647698	1.63362	0.103856	0.647698	0.079797	0.079797	1.63362	0.103856	0.0762425	0.2852	0.0774824	0.079797	0.0762425	0.0774824	0.079797	0.2852	0.647698	1.63362	0.103856	0.647698	0.079797	0.079797	1.63362	0.103856	0.0762425	0.2852	0.0774824	0.079797	0.0762425	0.0774824	0.079797	0.2852	0.647698	1.63362	0.103856	0.647698	0.079797	0.079797	1.63362	0.103856	0.0762425	0.2852	0.0774824	0.079797	0.0762425	0.0774824	0.079797	0.2852	0.647698	1.63362	0.103856	0.647698	0.079797	0.079797	1.63362	0.103856	0.0762425	0.2852	0.0774824	0.079797	0.0762425	0.0774824	0.079797	0.2852	0.647698	1.63362	0.103856	0.592986	0.0250854	0.079797	1.63362	0.103856	0.0762425	0.2852	0.0774824	0.079797	0.0762425	0.0774824	0.079797	0.780531	1.14303	1.8263	0.296535	0.647698	0.079797	0.166071	1.7199	0.0491447	0.0215309	0.23669	0.0289718	0.0165322	0.0129777	0.00491252	0.00722711	0.780531	1.14303	1.8263	0.296535	0.647698	0.079797	0.166071	1.7199	0.0491447	0.0215309	0.23669	0.0289718	0.0165322	0.0129777	0.00491252	0.00722711	0.780531	1.14303	1.8263	0.296535	0.647698	0.079797	0.166071	1.7199	0.0491447	0.0215309	0.23669	0.0289718	0.0165322	0.0129777	0.00491252	0.00722711	0.780531	1.14303	1.8263	0.296535	0.647698	0.079797	0.166071	1.7199	0.0491447	0.0215309	0.23669	0.0289718	0.0165322	0.0129777	0.00491252	0.00722711	0.780531	1.14303	1.8263	0.296535	0.647698	0.079797	0.166071	1.7199	0.0491447	0.0215309	0.23669	0.0289718	0.0165322	0.0129777	0.00491252	0.00722711	0.943547	1.14303	2.12895	0.599187	0.647698	0.079797	0.21263	1.76646	0.0312864	0.00367262	0.21263	0.0040979	0.00491252	0.00135803	0.00165872	0.00722711	0.943547	1.14303	2.12895	0.599187	0.647698	0.079797	0.21263	1.76646	0.0312864	0.00367262	0.21263	0.0040979	0.00491252	0.00135803	0.00165872	0.00722711	0.943547	1.14303	2.12895	0.599187	0.647698	0.079797	0.21263	1.76646	0.0312864	0.00367262	0.21263	0.0040979	0.00491252	0.00135803	0.00165872	0.00722711	0.943547	1.14303	2.12895	0.599187	0.647698	0.079797	0.21263	1.76646	0.0312864	0.00367262	0.21263	0.0040979	0.00491252	0.00135803	0.00165872	0.00722711	0.943547	1.14303	2.12895	0.19013	0.647698	0.079797	0.21263	1.76646	0.0312864	0.00367262	0.21263	0.00491252	0.00491252	0.00135803	0.00165872	0.00722711	0.943547	1.14303	2.12895	0.103856	0.733972	0.0165322	0.0392706	1.76646	0.0312864	0.000660703	0.211816	0.00491252	0.00641249	0.000135572	0.00165872	0.00722711	0.943547	1.14303	2.76999	0.103856	0.733972	0.0165322	0.0392706	1.76646	0.0405915	0.000660703	0.211816	0.00491252	0.00641249	0.000135572	0.00165872	0.00722711	0.943547	1.14303	2.76999	0.103856	0.733972	0.0165322	0.0392706	1.76646	0.0405915	0.000660703	0.211816	0.00491252	0.00641249	0.000135572	0.00165872	0.00722711	0.943547	1.14303	2.76999	0.103856	0.733972	0.0165322	0.0392706	1.76646	0.0405915	0.000660703	0.211816	0.00491252	0.00377963	0.000135572	0.00165872	0.0042152	0.943547	1.14303	2.76999	0.103856	0.733972	0.0165322	0.0392706	1.76646	0.0289718	0.000660703	0.211816	0.00491252	0.00377963	0.000135572	0.00165872	0.0042152	0.943547	1.14303	2.76999	0.103856	0.733972	0.0165322	0.0392706	1.76646	0.0289718	5.90635e-05	0.210316	0.00491252	0.00377963	0.000135572	0.00165872	0.0042152	0.943547	1.14303	2.76999	0.103856	0.733972	0.0165322	0.00361356	1.7199	0.0289718	5.90635e-05	0.210316	0.00491252	0.00377963	0.000135572	0.00165872	0.0042152	0.943547	1.14303	2.76999	0.103856	0.733972	0.0165322	0.00361356	1.7199	0.0289718	5.90635e-05	0.210316	0.00491252	0.00377963	0.000135572	0.00165872	0.0042152	0.943547	1.14303	2.76999	0.103856	0.733972	0.0165322	0.00361356	2.12895	0.0289718	5.90635e-05	0.210316	0.0015139	0.00377963	0.000135572	0.00165872	0.0042152	0.943547	0.571514	2.76999	0.103856	0.733972	0.0165322	0.00361356	2.12895	0.0289718	5.90635e-05	0.210316	0.0015139	0.00377963	0.000135572	0.00165872	0.0042152	0.943547	0.571514	2.76999	0.103856	0.733972	0.0165322	0.00361356	2.12895	0.0289718	5.90635e-05	0.209376	0.0015139	0.00377963	0.000135572	0.00165872	0.0042152	0.943547	0.571514	2.76999	0.0405915	0.733972	0.0165322	0.00361356	2.12895	0.0289718	5.90635e-05	0.209376	0.0015139	0.00377963	0.000135572	0.00165872	0.0042152	0.943547	0.571514	2.76999	0.0405915	0.733972	0.0165322	0.00361356	2.12895	0.0289718	5.90635e-05	0.209376	0.0015139	0.00377963	0.000135572	0.00165872	0.0042152	0.943547	0.571514	2.76999	0.0276729	0.733972	0.0165322	0.00361356	2.12895	0.0289718	5.90635e-05	0.209376	0.00130635	0.00377963	0.000135572	0.00165872	0.0042152	0.943547	0.571514	2.76999	0.0276729	0.733972	0.0165322	0.00361356	2.12895	0.0289718	5.90635e-05	0.209376	0.00130635	0.00377963	0.000135572	0.00165872	0.0042152	0.943547	0.571514	2.76999	0.0276729	0.733972	0.0165322	0.00361356	2.12895	0.0289718	5.90635e-05	0.209376	0.00130635	0.00377963	0.000135572	0.00165872	0.0042152	0	0	0	0	0	0	0	0	0	0	0	0	0	0	0	0	0	0	0	0	0	0	0	0	0	0	0	0	0	0	0	0	0	0	0	0	0	0	0	0	0	0	0	0	0	0	0	0	0	0	0	0	0	0	0	0	0	0	0	0	0	0	0	0	0	0	0	0	0	0	0	0	0	0	0	0	0	0	0	0	0	0	0	0	0	0	0	0	0	0	0	0	0	0	0	0	0	0	0	0	0	0	0	0	0	0	0	0	0	0	0	0	0	0	0	0	0	0	0	0	0	0	0	0	0	0	0	0	0	0	0	0	0	0	0	0	0	0	0	0	0	0	0	0	2.26886	2.26886	1.00339	1.00339	0.30452	0.30452	1.00339	1.00339	0.281781	0.281781	0.30452	0.30452	0.281781	0.281781	0.269464	0.269464	2.26886	2.26886	1.00339	1.00339	0.30452	0.30452	1.00339	1.00339	0.281781	0.281781	0.30452	0.30452	0.281781	0.281781	0.269464	0.269464	2.26886	2.26886	1.00339	1.00339	0.30452	0.30452	1.00339	1.00339	0.281781	0.281781	0.30452	0.30452	0.281781	0.281781	0.269464	0.269464	2.26886	2.26886	1.00339	1.00339	0.30452	0.30452	1.00339	1.00339	0.281781	0.281781	0.30452	0.30452	0.281781	0.281781	0.269464	0.269464	2.26886	2.26886	1.00339	1.00339	0.30452	0.30452	1.00339	1.00339	0.281781	0.281781	0.30452	0.30452	0.281781	0.281781	0.269464	0.269464	2.26886	2.26886	1.00339	1.00339	0.30452	0.30452	1.00339	1.00339	0.281781	0.281781	0.30452	0.30452	0.281781	0.281781	0.269464	0.269464	2.26886	2.26886	1.00339	1.00339	0.30452	0.30452	1.00339	1.00339	0.281781	0.281781	0.30452	0.30452	0.281781	0.281781	0.269464	0.269464	2.26886	2.26886	1.00339	1.00339	0.30452	0.30452	1.00339	1.00339	0.281781	0.281781	0.30452	0.30452	0.281781	0.281781	0.269464	0.269464	2.26886	2.26886	1.00339	1.00339	0.30452	0.30452	1.00339	1.00339	0.281781	0.281781	0.30452	0.30452	0.281781	0.281781	0.269464	0.269464	2.26886	2.26886	1.00339	1.00339	0.30452	0.30452	1.00339	1.00339	0.281781	0.281781	0.30452	0.30452	0.281781	0.281781	0.269464	0.269464	1.00339	1.00339	2.26886	0.30452	1.00339	0.281781	0.30452	2.26886	0.30452	0.269464	1.00339	0.281781	0.30452	0.269464	0.281781	0.281781	1.00339	1.00339	2.26886	0.30452	1.00339	0.281781	0.30452	2.26886	0.30452	0.269464	1.00339	0.281781	0.30452	0.269464	0.281781	0.281781	1.00339	1.00339	2.26886	0.30452	1.00339	0.281781	0.30452	2.26886	0.30452	0.269464	1.00339	0.281781	0.30452	0.269464	0.281781	0.281781	1.00339	1.00339	2.26886	0.30452	1.00339	0.281781	0.30452	2.26886	0.30452	0.269464	1.00339	0.281781	0.30452	0.269464	0.281781	0.281781	1.00339	1.00339	2.26886	0.30452	0.810714	0.0891021	0.30452	2.26886	0.30452	0.269464	1.00339	0.281781	0.30452	0.269464	0.281781	0.281781	1.94709	1.94709	2.57151	0.607171	0.896988	0.175376	0.607171	2.57151	0.111841	0.0767851	0.896988	0.175376	0.111841	0.0767851	0.0343905	0.0343905	1.94709	1.94709	2.57151	0.607171	0.896988	0.175376	0.607171	2.57151	0.111841	0.0767851	0.896988	0.175376	0.111841	0.0767851	0.0343905	0.0343905	1.94709	1.94709	2.57151	0.607171	0.896988	0.175376	0.607171	2.57151	0.111841	0.0767851	0.896988	0.175376	0.111841	0.0767851	0.0343905	0.0343905	1.94709	1.94709	2.57151	0.607171	0.896988	0.175376	0.607171	2.57151	0.111841	0.0767851	0.896988	0.175376	0.111841	0.0767851	0.0343905	0.0343905	1.94709	1.94709	2.57151	0.607171	0.896988	0.175376	0.607171	2.57151	0.111841	0.0767851	0.896988	0.175376	0.111841	0.0767851	0.0343905	0.0343905	2.29197	1.94709	2.73453	0.770187	0.896988	0.175376	0.770187	2.73453	0.0485757	0.0135203	0.770187	0.0405915	0.0485757	0.0135203	0.0165322	0.0343905	2.29197	1.94709	2.73453	0.770187	0.896988	0.175376	0.770187	2.73453	0.0485757	0.0135203	0.770187	0.0405915	0.0485757	0.0135203	0.0165322	0.0343905	2.29197	1.94709	2.73453	0.770187	0.896988	0.175376	0.770187	2.73453	0.0485757	0.0135203	0.770187	0.0405915	0.0485757	0.0135203	0.0165322	0.0343905	2.29197	1.94709	2.73453	0.770187	0.896988	0.175376	0.770187	2.73453	0.0485757	0.0135203	0.770187	0.0405915	0.0485757	0.0135203	0.0165322	0.0343905	2.29197	1.94709	2.73453	0.244674	0.896988	0.175376	0.770187	2.73453	0.0485757	0.0135203	0.770187	0.0485757	0.0485757	0.0135203	0.0165322	0.0343905	2.29197	1.94709	2.73453	0.198114	0.943547	0.0405915	0.244674	2.73453	0.0485757	0.0042152	0.762203	0.0485757	0.06333	0.0019006	0.0165322	0.0343905	2.29197	1.94709	3.55744	0.198114	0.943547	0.0405915	0.244674	2.73453	0.06333	0.0042152	0.762203	0.0485757	0.06333	0.0019006	0.0165322	0.0343905	2.29197	1.94709	3.55744	0.198114	0.943547	0.0405915	0.244674	2.73453	0.06333	0.0042152	0.762203	0.0485757	0.06333	0.0019006	0.0165322	0.0343905	2.29197	1.94709	3.55744	0.198114	0.943547	0.0405915	0.244674	2.73453	0.06333	0.0042152	0.762203	0.0485757	0.038456	0.0019006	0.0165322	0.0165322	2.29197	1.94709	3.55744	0.198114	0.943547	0.0405915	0.244674	2.73453	0.038456	0.0042152	0.762203	0.0485757	0.038456	0.0019006	0.0165322	0.0165322	2.29197	1.94709	3.55744	0.198114	0.943547	0.0405915	0.244674	2.73453	0.038456	0.00060164	0.747449	0.0485757	0.038456	0.0019006	0.0165322	0.0165322	2.29197	1.94709	3.55744	0.198114	0.943547	0.0405915	0.0356571	2.57151	0.038456	0.00060164	0.747449	0.0485757	0.038456	0.0019006	0.0165322	0.0165322	2.29197	1.94709	3.55744	0.198114	0.943547	0.0405915	0.0356571	2.57151	0.038456	0.00060164	0.747449	0.0485757	0.038456	0.0019006	0.0165322	0.0165322	2.29197	1.94709	3.55744	0.198114	0.943547	0.0405915	0.0356571	3.21256	0.038456	0.00060164	0.747449	0.0165322	0.038456	0.0019006	0.0165322	0.0165322	2.29197	0.73453	3.55744	0.198114	0.943547	0.0405915	0.0356571	3.21256	0.038456	0.00060164	0.747449	0.0165322	0.038456	0.0019006	0.0165322	0.0165322	2.29197	0.73453	3.55744	0.198114	0.943547	0.0405915	0.0356571	3.21256	0.038456	0.00060164	0.738144	0.0165322	0.038456	0.0019006	0.0165322	0.0165322	2.29197	0.73453	3.55744	0.06333	0.943547	0.0405915	0.0356571	3.21256	0.038456	0.00060164	0.738144	0.0165322	0.038456	0.0019006	0.0165322	0.0165322	2.29197	0.73453	3.55744	0.06333	0.943547	0.0405915	0.0356571	3.21256	0.038456	0.00060164	0.738144	0.0165322	0.038456	0.0019006	0.0165322	0.0165322	2.29197	0.73453	3.55744	0.0356571	0.943547	0.0405915	0.0356571	3.21256	0.038456	0.00060164	0.738144	0.0131336	0.038456	0.0019006	0.0165322	0.0165322	2.29197	0.73453	3.55744	0.0356571	0.943547	0.0405915	0.0356571	3.21256	0.038456	0.00060164	0.738144	0.0131336	0.038456	0.0019006	0.0165322	0.0165322	2.29197	0.73453	3.55744	0.0356571	0.943547	0.0405915	0.0356571	3.21256	0.038456	0.00060164	0.738144	0.0131336	0.038456	0.0019006	0.0165322	0.0165322	0	0	0	0	0	0	0	0	0	0	0	0	0	0	0	0	0	0	0	0	0	0	0	0	0	0	0	0	0	0	0	0	0	0	0	0	0	0	0	0	0	0	0	0	0	0	0	0	0	0	0	0	0	0	0	0	0	0	0	0	0	0	0	0	0	0	0	0	0	0	0	0	0	0	0	0	0	0	0	0	0	0	0	0	0	0	0	0	0	0	0	0	0	0	0	0	0	0	0	0	0	0	0	0	0	0	0	0	0	0	0	0	0	0	0	0	0	0	0	0	0	0	0	0	0	0	0	0	0	0	0	0	0	0	0	0	0	0	0	0	0	0	0	0	2.12895	2.12895	1.14303	1.14303	0.599187	0.599187	2.12895	2.12895	0.599187	0.599187	0.780531	0.780531	0.647698	0.647698	0.575128	0.575128	2.12895	2.12895	1.14303	1.14303	0.599187	0.599187	2.12895	2.12895	0.599187	0.599187	0.780531	0.780531	0.647698	0.647698	0.575128	0.575128	2.12895	2.12895	1.14303	1.14303	0.599187	0.599187	2.12895	2.12895	0.599187	0.599187	0.780531	0.780531	0.647698	0.647698	0.575128	0.575128	2.12895	2.12895	1.14303	1.14303	0.599187	0.599187	2.12895	2.12895	0.599187	0.599187	0.780531	0.780531	0.647698	0.647698	0.575128	0.575128	2.12895	2.12895	1.14303	1.14303	0.599187	0.599187	2.12895	2.12895	0.599187	0.599187	0.780531	0.780531	0.647698	0.647698	0.575128	0.575128	2.12895	2.12895	1.14303	1.14303	0.599187	0.599187	2.12895	2.12895	0.599187	0.599187	0.780531	0.780531	0.647698	0.647698	0.575128	0.575128	2.12895	2.12895	1.14303	1.14303	0.599187	0.599187	2.12895	2.12895	0.599187	0.599187	0.780531	0.780531	0.647698	0.647698	0.575128	0.575128	2.12895	2.12895	1.14303	1.14303	0.599187	0.599187	2.12895	2.12895	0.599187	0.599187	0.780531	0.780531	0.647698	0.647698	0.575128	0.575128	2.12895	2.12895	1.14303	1.14303	0.599187	0.599187	2.12895	2.12895	0.599187	0.599187	0.780531	0.780531	0.647698	0.647698	0.575128	0.575128	2.12895	2.12895	1.14303	1.14303	0.599187	0.599187	2.12895	2.12895	0.599187	0.599187	0.780531	0.780531	0.647698	0.647698	0.575128	0.575128	2.12895	1.14303	2.12895	0.599187	1.14303	0.599187	0.780531	2.12895	0.599187	0.575128	2.12895	0.647698	0.780531	0.575128	0.647698	0.599187	2.12895	1.14303	2.12895	0.599187	1.14303	0.599187	0.780531	2.12895	0.599187	0.575128	2.12895	0.647698	0.780531	0.575128	0.647698	0.599187	2.12895	1.14303	2.12895	0.599187	1.14303	0.599187	0.780531	2.12895	0.599187	0.575128	2.12895	0.647698	0.780531	0.575128	0.647698	0.599187	2.12895	1.14303	2.12895	0.599187	1.14303	0.599187	0.780531	2.12895	0.599187	0.575128	2.12895	0.647698	0.780531	0.575128	0.647698	0.599187	2.12895	1.14303	2.12895	0.599187	0.733972	0.19013	0.780531	2.12895	0.599187	0.575128	2.12895	0.647698	0.780531	0.575128	0.647698	0.599187	3.11488	2.12895	2.29197	0.762203	0.780531	0.23669	1.42157	2.76999	0.19013	0.166071	2.12895	0.647698	0.477879	0.272476	0.152367	0.103856	3.11488	2.12895	2.29197	0.762203	0.780531	0.23669	1.42157	2.76999	0.19013	0.166071	2.12895	0.647698	0.477879	0.272476	0.152367	0.103856	3.11488	2.12895	2.29197	0.762203	0.780531	0.23669	1.42157	2.76999	0.19013	0.166071	2.12895	0.647698	0.477879	0.272476	0.152367	0.103856	3.11488	2.12895	2.29197	0.762203	0.780531	0.23669	1.42157	2.76999	0.19013	0.166071	2.12895	0.647698	0.477879	0.272476	0.152367	0.103856	3.11488	2.12895	2.29197	0.762203	0.780531	0.23669	1.42157	2.76999	0.19013	0.166071	2.12895	0.647698	0.477879	0.272476	0.152367	0.103856	3.55744	2.12895	2.12895	0.599187	0.780531	0.23669	1.76646	3.11488	0.0553457	0.0312864	1.76646	0.238641	0.2852	0.079797	0.0976553	0.103856	3.55744	2.12895	2.12895	0.599187	0.780531	0.23669	1.76646	3.11488	0.0553457	0.0312864	1.76646	0.238641	0.2852	0.079797	0.0976553	0.103856	3.55744	2.12895	2.12895	0.599187	0.780531	0.23669	1.76646	3.11488	0.0553457	0.0312864	1.76646	0.238641	0.2852	0.079797	0.0976553	0.103856	3.55744	2.12895	2.12895	0.599187	0.780531	0.23669	1.76646	3.11488	0.0553457	0.0312864	1.76646	0.238641	0.2852	0.079797	0.0976553	0.103856	3.55744	2.12895	2.12895	0.19013	0.780531	0.23669	1.76646	3.11488	0.0553457	0.0312864	1.76646	0.2852	0.2852	0.079797	0.0976553	0.103856	3.55744	2.12895	2.12895	0.23669	0.733972	0.06333	0.943547	3.11488	0.0553457	0.0165322	1.7199	0.2852	0.371474	0.0165322	0.0976553	0.103856	3.55744	2.12895	2.76999	0.23669	0.733972	0.06333	0.943547	3.11488	0.06333	0.0165322	1.7199	0.2852	0.371474	0.0165322	0.0976553	0.103856	3.55744	2.12895	2.76999	0.23669	0.733972	0.06333	0.943547	3.11488	0.06333	0.0165322	1.7199	0.2852	0.371474	0.0165322	0.0976553	0.103856	3.55744	2.12895	2.76999	0.23669	0.733972	0.06333	0.943547	3.11488	0.06333	0.0165322	1.7199	0.2852	0.23669	0.0165322	0.0976553	0.0405915	3.55744	2.12895	2.76999	0.23669	0.733972	0.06333	0.943547	3.11488	0.0312864	0.0165322	1.7199	0.2852	0.23669	0.0165322	0.0976553	0.0405915	3.55744	2.12895	2.76999	0.23669	0.733972	0.06333	0.943547	3.11488	0.0312864	0.00361356	1.63362	0.2852	0.23669	0.0165322	0.0976553	0.0405915	3.55744	2.12895	2.76999	0.23669	0.733972	0.06333	0.209017	2.76999	0.0312864	0.00361356	1.63362	0.2852	0.23669	0.0165322	0.0976553	0.0405915	3.55744	2.12895	2.76999	0.23669	0.733972	0.06333	0.209017	2.76999	0.0312864	0.00361356	1.63362	0.2852	0.23669	0.0165322	0.0976553	0.0405915	3.55744	2.12895	2.76999	0.23669	0.733972	0.06333	0.209017	3.11488	0.0312864	0.00361356	1.63362	0.111841	0.23669	0.0165322	0.0976553	0.0405915	3.55744	0.571514	2.76999	0.23669	0.733972	0.06333	0.209017	3.11488	0.0312864	0.00361356	1.63362	0.111841	0.23669	0.0165322	0.0976553	0.0405915	3.55744	0.571514	2.76999	0.23669	0.733972	0.06333	0.209017	3.11488	0.0312864	0.00361356	1.57891	0.111841	0.23669	0.0165322	0.0976553	0.0405915	3.55744	0.571514	2.76999	0.06333	0.733972	0.06333	0.209017	3.11488	0.0312864	0.00361356	1.57891	0.111841	0.23669	0.0165322	0.0976553	0.0405915	3.55744	0.571514	2.76999	0.06333	0.733972	0.06333	0.209017	3.11488	0.0312864	0.00361356	1.57891	0.111841	0.23669	0.0165322	0.0976553	0.0405915	3.55744	0.571514	2.76999	0.0276729	0.733972	0.06333	0.209017	3.11488	0.0312864	0.00361356	1.57891	0.079797	0.23669	0.0165322	0.0976553	0.0405915	3.55744	0.571514	2.76999	0.0276729	0.733972	0.06333	0.209017	3.11488	0.0312864	0.00361356	1.57891	0.079797	0.23669	0.0165322	0.0976553	0.0405915	3.55744	0.571514	2.76999	0.0276729	0.733972	0.06333	0.209017	3.11488	0.0312864	0.00361356	1.57891	0.079797	0.23669	0.0165322	0.0976553	0.0405915	0	0	0	0	0	0	0	0	0	0	0	0	0	0	0	0	0	0	0	0	0	0	0	0	0	0	0	0	0	0	0	0	0	0	0	0	0	0	0	0	0	0	0	0	0	0	0	0	0	0	0	0	0	0	0	0	0	0	0	0	0	0	0	0	0	0	0	0	0	0	0	0	0	0	0	0	0	0	0	0	0	0	0	0	0	0	0	0	0	0	0	0	0	0	0	0	0	0	0	0	0	0	0	0	0	0	0	0	0	0	0	0	0	0	0	0	0	0	0	0	0	0	0	0	0	0	0	0	0	0	0	0	0	0	0	0	0	0	0	0	0	0	0	0	1.46906	1.46906	1.00339	1.00339	0.747449	0.747449	2.73453	2.73453	0.770187	0.770187	1.46906	1.46906	1.00339	1.00339	0.747449	0.747449	1.46906	1.46906	1.00339	1.00339	0.747449	0.747449	2.73453	2.73453	0.770187	0.770187	1.46906	1.46906	1.00339	1.00339	0.747449	0.747449	1.46906	1.46906	1.00339	1.00339	0.747449	0.747449	2.73453	2.73453	0.770187	0.770187	1.46906	1.46906	1.00339	1.00339	0.747449	0.747449	1.46906	1.46906	1.00339	1.00339	0.747449	0.747449	2.73453	2.73453	0.770187	0.770187	1.46906	1.46906	1.00339	1.00339	0.747449	0.747449	1.46906	1.46906	1.00339	1.00339	0.747449	0.747449	2.73453	2.73453	0.770187	0.770187	1.46906	1.46906	1.00339	1.00339	0.747449	0.747449	1.46906	1.46906	1.00339	1.00339	0.747449	0.747449	2.73453	2.73453	0.770187	0.770187	1.46906	1.46906	1.00339	1.00339	0.747449	0.747449	1.46906	1.46906	1.00339	1.00339	0.747449	0.747449	2.73453	2.73453	0.770187	0.770187	1.46906	1.46906	1.00339	1.00339	0.747449	0.747449	1.46906	1.46906	1.00339	1.00339	0.747449	0.747449	2.73453	2.73453	0.770187	0.770187	1.46906	1.46906	1.00339	1.00339	0.747449	0.747449	1.46906	1.46906	1.00339	1.00339	0.747449	0.747449	2.73453	2.73453	0.770187	0.770187	1.46906	1.46906	1.00339	1.00339	0.747449	0.747449	1.46906	1.46906	1.00339	1.00339	0.747449	0.747449	2.73453	2.73453	0.770187	0.770187	1.46906	1.46906	1.00339	1.00339	0.747449	0.747449	2.73453	1.00339	1.46906	0.747449	1.00339	0.770187	1.46906	1.46906	0.747449	0.747449	2.73453	1.00339	1.46906	0.747449	1.00339	0.770187	2.73453	1.00339	1.46906	0.747449	1.00339	0.770187	1.46906	1.46906	0.747449	0.747449	2.73453	1.00339	1.46906	0.747449	1.00339	0.770187	2.73453	1.00339	1.46906	0.747449	1.00339	0.770187	1.46906	1.46906	0.747449	0.747449	2.73453	1.00339	1.46906	0.747449	1.00339	0.770187	2.73453	1.00339	1.46906	0.747449	1.00339	0.770187	1.46906	1.46906	0.747449	0.747449	2.73453	1.00339	1.46906	0.747449	1.00339	0.770187	2.73453	1.00339	1.46906	0.747449	0.477879	0.244674	1.46906	1.46906	0.747449	0.747449	2.73453	1.00339	1.46906	0.747449	1.00339	0.770187	3.21256	1.48142	1.30604	0.584433	0.43132	0.198114	2.29197	2.29197	0.221935	0.221935	3.21256	1.48142	1.30604	0.584433	0.43132	0.198114	3.21256	1.48142	1.30604	0.584433	0.43132	0.198114	2.29197	2.29197	0.221935	0.221935	3.21256	1.48142	1.30604	0.584433	0.43132	0.198114	3.21256	1.48142	1.30604	0.584433	0.43132	0.198114	2.29197	2.29197	0.221935	0.221935	3.21256	1.48142	1.30604	0.584433	0.43132	0.198114	3.21256	1.48142	1.30604	0.584433	0.43132	0.198114	2.29197	2.29197	0.221935	0.221935	3.21256	1.48142	1.30604	0.584433	0.43132	0.198114	3.21256	1.48142	1.30604	0.584433	0.43132	0.198114	2.29197	2.29197	0.221935	0.221935	3.21256	1.48142	1.30604	0.584433	0.43132	0.198114	3.55744	1.48142	1.00339	0.281781	0.43132	0.198114	2.73453	2.73453	0.0485757	0.0485757	2.73453	0.840377	1.00339	0.281781	0.345046	0.198114	3.55744	1.48142	1.00339	0.281781	0.43132	0.198114	2.73453	2.73453	0.0485757	0.0485757	2.73453	0.840377	1.00339	0.281781	0.345046	0.198114	3.55744	1.48142	1.00339	0.281781	0.43132	0.198114	2.73453	2.73453	0.0485757	0.0485757	2.73453	0.840377	1.00339	0.281781	0.345046	0.198114	3.55744	1.48142	1.00339	0.281781	0.43132	0.198114	2.73453	2.73453	0.0485757	0.0485757	2.73453	0.840377	1.00339	0.281781	0.345046	0.198114	3.55744	1.48142	1.00339	0.0891021	0.43132	0.198114	2.73453	2.73453	0.0485757	0.0485757	2.73453	1.00339	1.00339	0.281781	0.345046	0.198114	3.55744	1.48142	1.00339	0.175376	0.345046	0.06333	2.29197	2.73453	0.0485757	0.0405915	2.57151	1.00339	1.30604	0.0891021	0.345046	0.198114	3.55744	1.48142	1.30604	0.175376	0.345046	0.06333	2.29197	2.73453	0.0405915	0.0405915	2.57151	1.00339	1.30604	0.0891021	0.345046	0.198114	3.55744	1.48142	1.30604	0.175376	0.345046	0.06333	2.29197	2.73453	0.0405915	0.0405915	2.57151	1.00339	1.30604	0.0891021	0.345046	0.198114	3.55744	1.48142	1.30604	0.175376	0.345046	0.06333	2.29197	2.73453	0.0405915	0.0405915	2.57151	1.00339	0.896988	0.0891021	0.345046	0.06333	3.55744	1.48142	1.30604	0.175376	0.345046	0.06333	2.29197	2.73453	0.0157176	0.0405915	2.57151	1.00339	0.896988	0.0891021	0.345046	0.06333	3.55744	1.48142	1.30604	0.175376	0.345046	0.06333	2.29197	2.73453	0.0157176	0.0129186	2.26886	1.00339	0.896988	0.0891021	0.345046	0.06333	3.55744	1.48142	1.30604	0.175376	0.345046	0.06333	0.73453	2.29197	0.0157176	0.0129186	2.26886	1.00339	0.896988	0.0891021	0.345046	0.06333	3.55744	1.48142	1.30604	0.175376	0.345046	0.06333	0.73453	2.29197	0.0157176	0.0129186	2.26886	1.00339	0.896988	0.0891021	0.345046	0.06333	3.55744	1.48142	1.30604	0.175376	0.345046	0.06333	0.73453	1.94709	0.0157176	0.0129186	2.26886	0.477879	0.896988	0.0891021	0.345046	0.06333	3.55744	0.268862	1.30604	0.175376	0.345046	0.06333	0.73453	1.94709	0.0157176	0.0129186	2.26886	0.477879	0.896988	0.0891021	0.345046	0.06333	3.55744	0.268862	1.30604	0.175376	0.345046	0.06333	0.73453	1.94709	0.0157176	0.0129186	2.07618	0.477879	0.896988	0.0891021	0.345046	0.06333	3.55744	0.268862	1.30604	0.0405915	0.345046	0.06333	0.73453	1.94709	0.0157176	0.0129186	2.07618	0.477879	0.896988	0.0891021	0.345046	0.06333	3.55744	0.268862	1.30604	0.0405915	0.345046	0.06333	0.73453	1.94709	0.0157176	0.0129186	2.07618	0.477879	0.896988	0.0891021	0.345046	0.06333	3.55744	0.268862	1.30604	0.0129186	0.345046	0.06333	0.73453	1.94709	0.0157176	0.0129186	2.07618	0.30452	0.896988	0.0891021	0.345046	0.06333	3.55744	0.268862	1.30604	0.0129186	0.345046	0.06333	0.73453	1.94709	0.0157176	0.0129186	2.07618	0.30452	0.896988	0.0891021	0.345046	0.06333	3.55744	0.268862	1.30604	0.0129186	0.345046	0.06333	0.73453	1.94709	0.0157176	0.0129186	2.07618	0.30452	0.896988	0.0891021	0.345046	0.06333	0	0	0	0	0	0	0	0	0	0	0	0	0	0	0	0	0	0	0	0	0	0	0	0	0	0	0	0	0	0	0	0	0	0	0	0	0	0	0	0	0	0	0	0	0	0	0	0	0	0	0	0	0	0	0	0	0	0	0	0	0	0	0	0	0	0	0	0	0	0	0	0	0	0	0	0	0	0	0	0	0	0	0	0	0	0	0	0	0	0	0	0	0	0	0	0	0	0	0	0	0	0	0	0	0	0	0	0	0	0	0	0	0	0	0	0	0	0	0	0	0	0	0	0	0	0	0	0	0	0	0	0	0	0	0	0	0	0	0	0	0	0	0	0	0.780531	0.780531	0.647698	0.647698	0.575128	0.575128	2.12895	2.12895	0.599187	0.599187	2.12895	2.12895	1.14303	1.14303	0.599187	0.599187	0.780531	0.780531	0.647698	0.647698	0.575128	0.575128	2.12895	2.12895	0.599187	0.599187	2.12895	2.12895	1.14303	1.14303	0.599187	0.599187	0.780531	0.780531	0.647698	0.647698	0.575128	0.575128	2.12895	2.12895	0.599187	0.599187	2.12895	2.12895	1.14303	1.14303	0.599187	0.599187	0.780531	0.780531	0.647698	0.647698	0.575128	0.575128	2.12895	2.12895	0.599187	0.599187	2.12895	2.12895	1.14303	1.14303	0.599187	0.599187	0.780531	0.780531	0.647698	0.647698	0.575128	0.575128	2.12895	2.12895	0.599187	0.599187	2.12895	2.12895	1.14303	1.14303	0.599187	0.599187	0.780531	0.780531	0.647698	0.647698	0.575128	0.575128	2.12895	2.12895	0.599187	0.599187	2.12895	2.12895	1.14303	1.14303	0.599187	0.599187	0.780531	0.780531	0.647698	0.647698	0.575128	0.575128	2.12895	2.12895	0.599187	0.599187	2.12895	2.12895	1.14303	1.14303	0.599187	0.599187	0.780531	0.780531	0.647698	0.647698	0.575128	0.575128	2.12895	2.12895	0.599187	0.599187	2.12895	2.12895	1.14303	1.14303	0.599187	0.599187	0.780531	0.780531	0.647698	0.647698	0.575128	0.575128	2.12895	2.12895	0.599187	0.599187	2.12895	2.12895	1.14303	1.14303	0.599187	0.599187	0.780531	0.780531	0.647698	0.647698	0.575128	0.575128	2.12895	2.12895	0.599187	0.599187	2.12895	2.12895	1.14303	1.14303	0.599187	0.599187	2.12895	0.647698	0.780531	0.575128	0.647698	0.599187	2.12895	0.780531	0.575128	0.599187	2.12895	1.14303	2.12895	0.599187	1.14303	0.599187	2.12895	0.647698	0.780531	0.575128	0.647698	0.599187	2.12895	0.780531	0.575128	0.599187	2.12895	1.14303	2.12895	0.599187	1.14303	0.599187	2.12895	0.647698	0.780531	0.575128	0.647698	0.599187	2.12895	0.780531	0.575128	0.599187	2.12895	1.14303	2.12895	0.599187	1.14303	0.599187	2.12895	0.647698	0.780531	0.575128	0.647698	0.599187	2.12895	0.780531	0.575128	0.599187	2.12895	1.14303	2.12895	0.599187	1.14303	0.599187	2.12895	0.647698	0.780531	0.575128	0.238641	0.19013	2.12895	0.780531	0.575128	0.599187	2.12895	1.14303	2.12895	0.599187	1.14303	0.599187	2.12895	0.647698	0.477879	0.272476	0.152367	0.103856	2.76999	1.42157	0.166071	0.19013	3.11488	2.12895	2.29197	0.762203	0.780531	0.23669	2.12895	0.647698	0.477879	0.272476	0.152367	0.103856	2.76999	1.42157	0.166071	0.19013	3.11488	2.12895	2.29197	0.762203	0.780531	0.23669	2.12895	0.647698	0.477879	0.272476	0.152367	0.103856	2.76999	1.42157	0.166071	0.19013	3.11488	2.12895	2.29197	0.762203	0.780531	0.23669	2.12895	0.647698	0.477879	0.272476	0.152367	0.103856	2.76999	1.42157	0.166071	0.19013	3.11488	2.12895	2.29197	0.762203	0.780531	0.23669	2.12895	0.647698	0.477879	0.272476	0.152367	0.103856	2.76999	1.42157	0.166071	0.19013	3.11488	2.12895	2.29197	0.762203	0.780531	0.23669	2.29197	0.647698	0.2852	0.079797	0.152367	0.103856	3.11488	1.76646	0.0312864	0.0553457	3.11488	1.78407	2.12895	0.599187	0.733972	0.23669	2.29197	0.647698	0.2852	0.079797	0.152367	0.103856	3.11488	1.76646	0.0312864	0.0553457	3.11488	1.78407	2.12895	0.599187	0.733972	0.23669	2.29197	0.647698	0.2852	0.079797	0.152367	0.103856	3.11488	1.76646	0.0312864	0.0553457	3.11488	1.78407	2.12895	0.599187	0.733972	0.23669	2.29197	0.647698	0.2852	0.079797	0.152367	0.103856	3.11488	1.76646	0.0312864	0.0553457	3.11488	1.78407	2.12895	0.599187	0.733972	0.23669	2.29197	0.647698	0.2852	0.0250854	0.152367	0.103856	3.11488	1.76646	0.0312864	0.0553457	3.11488	2.12895	2.12895	0.599187	0.733972	0.23669	2.29197	0.647698	0.2852	0.079797	0.0976553	0.0405915	3.55744	1.76646	0.0312864	0.06333	2.76999	2.12895	2.76999	0.296535	0.733972	0.23669	2.29197	0.647698	0.371474	0.079797	0.0976553	0.0405915	3.55744	1.76646	0.0165322	0.06333	2.76999	2.12895	2.76999	0.296535	0.733972	0.23669	2.29197	0.647698	0.371474	0.079797	0.0976553	0.0405915	3.55744	1.76646	0.0165322	0.06333	2.76999	2.12895	2.76999	0.296535	0.733972	0.23669	2.29197	0.647698	0.371474	0.079797	0.0976553	0.0405915	3.55744	1.76646	0.0165322	0.06333	2.76999	2.12895	2.12895	0.296535	0.733972	0.06333	2.29197	0.647698	0.371474	0.079797	0.0976553	0.0405915	3.55744	1.76646	0.00491252	0.06333	2.76999	2.12895	2.12895	0.296535	0.733972	0.06333	2.29197	0.647698	0.371474	0.079797	0.0976553	0.0405915	3.55744	1.76646	0.00491252	0.0276729	2.12895	2.12895	2.12895	0.296535	0.733972	0.06333	2.29197	0.647698	0.371474	0.079797	0.0976553	0.0405915	1.55744	1.42157	0.00491252	0.0276729	2.12895	2.12895	2.12895	0.296535	0.733972	0.06333	2.29197	0.647698	0.371474	0.079797	0.0976553	0.0405915	1.55744	1.42157	0.00491252	0.0276729	2.12895	2.12895	2.12895	0.296535	0.733972	0.06333	2.29197	0.647698	0.371474	0.079797	0.0976553	0.0405915	1.55744	0.780531	0.00491252	0.0276729	2.12895	1.30604	2.12895	0.296535	0.733972	0.06333	2.29197	0.0761834	0.371474	0.079797	0.0976553	0.0405915	1.55744	0.780531	0.00491252	0.0276729	2.12895	1.30604	2.12895	0.296535	0.733972	0.06333	2.29197	0.0761834	0.371474	0.079797	0.0976553	0.0405915	1.55744	0.780531	0.00491252	0.0276729	1.7199	1.30604	2.12895	0.296535	0.733972	0.06333	2.29197	0.0761834	0.371474	0.0165322	0.0976553	0.0405915	1.55744	0.780531	0.00491252	0.0276729	1.7199	1.30604	2.12895	0.296535	0.733972	0.06333	2.29197	0.0761834	0.371474	0.0165322	0.0976553	0.0405915	1.55744	0.780531	0.00491252	0.0276729	1.7199	1.30604	2.12895	0.296535	0.733972	0.06333	2.29197	0.0761834	0.371474	0.00361356	0.0976553	0.0405915	1.55744	0.780531	0.00491252	0.0276729	1.7199	0.780531	2.12895	0.296535	0.733972	0.06333	2.29197	0.0761834	0.371474	0.00361356	0.0976553	0.0405915	1.55744	0.780531	0.00491252	0.0276729	1.7199	0.780531	2.12895	0.296535	0.733972	0.06333	2.29197	0.0761834	0.371474	0.00361356	0.0976553	0.0405915	1.55744	0.780531	0.00491252	0.0276729	1.7199	0.780531	2.12895	0.296535	0.733972	0.06333	0	0	0	0	0	0	0	0	0	0	0	0	0	0	0	0	0	0	0	0	0	0	0	0	0	0	0	0	0	0	0	0	0	0	0	0	0	0	0	0	0	0	0	0	0	0	0	0	0	0	0	0	0	0	0	0	0	0	0	0	0	0	0	0	0	0	0	0	0	0	0	0	0	0	0	0	0	0	0	0	0	0	0	0	0	0	0	0	0	0	0	0	0	0	0	0	0	0	0	0	0	0	0	0	0	0	0	0	0	0	0	0	0	0	0	0	0	0	0	0	0	0	0	0	0	0	0	0	0	0	0	0	0	0	0	0	0	0	0	0	0	0	0	0	0.30452	0.30452	0.281781	0.281781	0.269464	0.269464	1.00339	1.00339	0.281781	0.281781	2.26886	2.26886	1.00339	1.00339	0.30452	0.30452	0.30452	0.30452	0.281781	0.281781	0.269464	0.269464	1.00339	1.00339	0.281781	0.281781	2.26886	2.26886	1.00339	1.00339	0.30452	0.30452	0.30452	0.30452	0.281781	0.281781	0.269464	0.269464	1.00339	1.00339	0.281781	0.281781	2.26886	2.26886	1.00339	1.00339	0.30452	0.30452	0.30452	0.30452	0.281781	0.281781	0.269464	0.269464	1.00339	1.00339	0.281781	0.281781	2.26886	2.26886	1.00339	1.00339	0.30452	0.30452	0.30452	0.30452	0.281781	0.281781	0.269464	0.269464	1.00339	1.00339	0.281781	0.281781	2.26886	2.26886	1.00339	1.00339	0.30452	0.30452	0.30452	0.30452	0.281781	0.281781	0.269464	0.269464	1.00339	1.00339	0.281781	0.281781	2.26886	2.26886	1.00339	1.00339	0.30452	0.30452	0.30452	0.30452	0.281781	0.281781	0.269464	0.269464	1.00339	1.00339	0.281781	0.281781	2.26886	2.26886	1.00339	1.00339	0.30452	0.30452	0.30452	0.30452	0.281781	0.281781	0.269464	0.269464	1.00339	1.00339	0.281781	0.281781	2.26886	2.26886	1.00339	1.00339	0.30452	0.30452	0.30452	0.30452	0.281781	0.281781	0.269464	0.269464	1.00339	1.00339	0.281781	0.281781	2.26886	2.26886	1.00339	1.00339	0.30452	0.30452	0.30452	0.30452	0.281781	0.281781	0.269464	0.269464	1.00339	1.00339	0.281781	0.281781	2.26886	2.26886	1.00339	1.00339	0.30452	0.30452	1.00339	0.281781	0.30452	0.269464	0.281781	0.281781	2.26886	0.30452	0.269464	0.30452	1.00339	1.00339	2.26886	0.30452	1.00339	0.281781	1.00339	0.281781	0.30452	0.269464	0.281781	0.281781	2.26886	0.30452	0.269464	0.30452	1.00339	1.00339	2.26886	0.30452	1.00339	0.281781	1.00339	0.281781	0.30452	0.269464	0.281781	0.281781	2.26886	0.30452	0.269464	0.30452	1.00339	1.00339	2.26886	0.30452	1.00339	0.281781	1.00339	0.281781	0.30452	0.269464	0.281781	0.281781	2.26886	0.30452	0.269464	0.30452	1.00339	1.00339	2.26886	0.30452	1.00339	0.281781	1.00339	0.281781	0.30452	0.269464	0.0891021	0.0891021	2.26886	0.30452	0.269464	0.30452	1.00339	1.00339	2.26886	0.30452	1.00339	0.281781	0.896988	0.175376	0.111841	0.0767851	0.0343905	0.0343905	2.57151	0.607171	0.0767851	0.111841	1.94709	1.94709	2.57151	0.607171	0.896988	0.175376	0.896988	0.175376	0.111841	0.0767851	0.0343905	0.0343905	2.57151	0.607171	0.0767851	0.111841	1.94709	1.94709	2.57151	0.607171	0.896988	0.175376	0.896988	0.175376	0.111841	0.0767851	0.0343905	0.0343905	2.57151	0.607171	0.0767851	0.111841	1.94709	1.94709	2.57151	0.607171	0.896988	0.175376	0.896988	0.175376	0.111841	0.0767851	0.0343905	0.0343905	2.57151	0.607171	0.0767851	0.111841	1.94709	1.94709	2.57151	0.607171	0.896988	0.175376	0.896988	0.175376	0.111841	0.0767851	0.0343905	0.0343905	2.57151	0.607171	0.0767851	0.111841	1.94709	1.94709	2.57151	0.607171	0.896988	0.175376	0.943547	0.175376	0.0485757	0.0135203	0.0343905	0.0343905	2.73453	0.770187	0.0135203	0.0485757	2.73453	2.29197	2.73453	0.770187	0.943547	0.175376	0.943547	0.175376	0.0485757	0.0135203	0.0343905	0.0343905	2.73453	0.770187	0.0135203	0.0485757	2.73453	2.29197	2.73453	0.770187	0.943547	0.175376	0.943547	0.175376	0.0485757	0.0135203	0.0343905	0.0343905	2.73453	0.770187	0.0135203	0.0485757	2.73453	2.29197	2.73453	0.770187	0.943547	0.175376	0.943547	0.175376	0.0485757	0.0135203	0.0343905	0.0343905	2.73453	0.770187	0.0135203	0.0485757	2.73453	2.29197	2.73453	0.770187	0.943547	0.175376	0.943547	0.175376	0.0485757	0.0042152	0.0343905	0.0343905	2.73453	0.770187	0.0135203	0.0485757	2.73453	2.73453	2.73453	0.770187	0.943547	0.175376	0.943547	0.175376	0.0485757	0.0220735	0.0165322	0.0165322	3.55744	0.770187	0.0135203	0.06333	2.29197	2.73453	3.55744	0.607171	0.943547	0.175376	0.943547	0.175376	0.06333	0.0220735	0.0165322	0.0165322	3.55744	0.770187	0.0042152	0.06333	2.29197	2.73453	3.55744	0.607171	0.943547	0.175376	0.943547	0.175376	0.06333	0.0220735	0.0165322	0.0165322	3.55744	0.770187	0.0042152	0.06333	2.29197	2.73453	3.55744	0.607171	0.943547	0.175376	0.943547	0.175376	0.06333	0.0220735	0.0165322	0.0165322	3.55744	0.770187	0.0042152	0.06333	2.29197	2.73453	3.21256	0.607171	0.943547	0.0405915	0.943547	0.175376	0.06333	0.0220735	0.0165322	0.0165322	3.55744	0.770187	0.0009614	0.06333	2.29197	2.73453	3.21256	0.607171	0.943547	0.0405915	0.943547	0.175376	0.06333	0.0220735	0.0165322	0.0165322	3.55744	0.770187	0.0009614	0.0356571	1.46906	2.73453	3.21256	0.607171	0.943547	0.0405915	0.943547	0.175376	0.06333	0.0220735	0.0165322	0.0165322	2	0.607171	0.0009614	0.0356571	1.46906	2.73453	3.21256	0.607171	0.943547	0.0405915	0.943547	0.175376	0.06333	0.0220735	0.0165322	0.0165322	2	0.607171	0.0009614	0.0356571	1.46906	2.73453	3.21256	0.607171	0.943547	0.0405915	0.943547	0.175376	0.06333	0.0220735	0.0165322	0.0165322	2	0.198114	0.0009614	0.0356571	1.46906	2.29197	3.21256	0.607171	0.943547	0.0405915	0.943547	0.0129186	0.06333	0.0220735	0.0165322	0.0165322	2	0.198114	0.0009614	0.0356571	1.46906	2.29197	3.21256	0.607171	0.943547	0.0405915	0.943547	0.0129186	0.06333	0.0220735	0.0165322	0.0165322	2	0.198114	0.0009614	0.0356571	0.943547	2.29197	3.21256	0.607171	0.943547	0.0405915	0.943547	0.0129186	0.06333	0.0042152	0.0165322	0.0165322	2	0.198114	0.0009614	0.0356571	0.943547	2.29197	3.21256	0.607171	0.943547	0.0405915	0.943547	0.0129186	0.06333	0.0042152	0.0165322	0.0165322	2	0.198114	0.0009614	0.0356571	0.943547	2.29197	3.21256	0.607171	0.943547	0.0405915	0.943547	0.0129186	0.06333	0.00060164	0.0165322	0.0165322	2	0.198114	0.0009614	0.0356571	0.943547	1.46906	3.21256	0.607171	0.943547	0.0405915	0.943547	0.0129186	0.06333	0.00060164	0.0165322	0.0165322	2	0.198114	0.0009614	0.0356571	0.943547	1.46906	3.21256	0.607171	0.943547	0.0405915	0.943547	0.0129186	0.06333	0.00060164	0.0165322	0.0165322	2	0.198114	0.0009614	0.0356571	0.943547	1.46906	3.21256	0.607171	0.943547	0.0405915	0	0	0	0	0	0	0	0	0	0	0	0	0	0	0	0	0	0	0	0	0	0	0	0	0	0	0	0	0	0	0	0	0	0	0	0	0	0	0	0	0	0	0	0	0	0	0	0	0	0	0	0	0	0	0	0	0	0	0	0	0	0	0	0	0	0	0	0	0	0	0	0	0	0	0	0	0	0	0	0	0	0	0	0	0	0	0	0	0	0	0	0	0	0	0	0	0	0	0	0	0	0	0	0	0	0	0	0	0	0	0	0	0	0	0	0	0	0	0	0	0	0	0	0	0	0	0	0	0	0	0	0	0	0	0	0	0	0	0	0	0	0	0	0	0.079797	0.079797	0.0774824	0.0774824	0.0762425	0.0762425	0.2852	0.2852	0.079797	0.079797	1.63362	1.63362	0.647698	0.647698	0.103856	0.103856	0.079797	0.079797	0.0774824	0.0774824	0.0762425	0.0762425	0.2852	0.2852	0.079797	0.079797	1.63362	1.63362	0.647698	0.647698	0.103856	0.103856	0.079797	0.079797	0.0774824	0.0774824	0.0762425	0.0762425	0.2852	0.2852	0.079797	0.079797	1.63362	1.63362	0.647698	0.647698	0.103856	0.103856	0.079797	0.079797	0.0774824	0.0774824	0.0762425	0.0762425	0.2852	0.2852	0.079797	0.079797	1.63362	1.63362	0.647698	0.647698	0.103856	0.103856	0.079797	0.079797	0.0774824	0.0774824	0.0762425	0.0762425	0.2852	0.2852	0.079797	0.079797	1.63362	1.63362	0.647698	0.647698	0.103856	0.103856	0.079797	0.079797	0.0774824	0.0774824	0.0762425	0.0762425	0.2852	0.2852	0.079797	0.079797	1.63362	1.63362	0.647698	0.647698	0.103856	0.103856	0.079797	0.079797	0.0774824	0.0774824	0.0762425	0.0762425	0.2852	0.2852	0.079797	0.079797	1.63362	1.63362	0.647698	0.647698	0.103856	0.103856	0.079797	0.079797	0.0774824	0.0774824	0.0762425	0.0762425	0.2852	0.2852	0.079797	0.079797	1.63362	1.63362	0.647698	0.647698	0.103856	0.103856	0.079797	0.079797	0.0774824	0.0774824	0.0762425	0.0762425	0.2852	0.2852	0.079797	0.079797	1.63362	1.63362	0.647698	0.647698	0.103856	0.103856	0.079797	0.079797	0.0774824	0.0774824	0.0762425	0.0762425	0.2852	0.2852	0.079797	0.079797	1.63362	1.63362	0.647698	0.647698	0.103856	0.103856	0.2852	0.0774824	0.079797	0.0762425	0.0774824	0.079797	1.63362	0.079797	0.0762425	0.103856	0.2852	0.647698	1.63362	0.103856	0.647698	0.079797	0.2852	0.0774824	0.079797	0.0762425	0.0774824	0.079797	1.63362	0.079797	0.0762425	0.103856	0.2852	0.647698	1.63362	0.103856	0.647698	0.079797	0.2852	0.0774824	0.079797	0.0762425	0.0774824	0.079797	1.63362	0.079797	0.0762425	0.103856	0.2852	0.647698	1.63362	0.103856	0.647698	0.079797	0.2852	0.0774824	0.079797	0.0762425	0.0774824	0.079797	1.63362	0.079797	0.0762425	0.103856	0.2852	0.647698	1.63362	0.103856	0.647698	0.079797	0.2852	0.0774824	0.079797	0.0762425	0.0227708	0.0250854	1.63362	0.079797	0.0762425	0.103856	0.2852	0.647698	1.63362	0.103856	0.647698	0.079797	0.23669	0.0289718	0.0165322	0.0129777	0.00491252	0.00722711	1.7199	0.166071	0.0215309	0.0491447	0.780531	1.14303	1.8263	0.296535	0.647698	0.079797	0.23669	0.0289718	0.0165322	0.0129777	0.00491252	0.00722711	1.7199	0.166071	0.0215309	0.0491447	0.780531	1.14303	1.8263	0.296535	0.647698	0.079797	0.23669	0.0289718	0.0165322	0.0129777	0.00491252	0.00722711	1.7199	0.166071	0.0215309	0.0491447	0.780531	1.14303	1.8263	0.296535	0.647698	0.079797	0.23669	0.0289718	0.0165322	0.0129777	0.00491252	0.00722711	1.7199	0.166071	0.0215309	0.0491447	0.780531	1.14303	1.8263	0.296535	0.647698	0.079797	0.23669	0.0289718	0.0165322	0.0129777	0.00491252	0.00722711	1.7199	0.166071	0.0215309	0.0491447	0.780531	1.14303	1.8263	0.296535	0.647698	0.079797	0.244674	0.0289718	0.00491252	0.00135803	0.00491252	0.00722711	1.76646	0.21263	0.00367262	0.0312864	1.76646	1.78407	2.12895	0.599187	0.733972	0.079797	0.244674	0.0289718	0.00491252	0.00135803	0.00491252	0.00722711	1.76646	0.21263	0.00367262	0.0312864	1.76646	1.78407	2.12895	0.599187	0.733972	0.079797	0.244674	0.0289718	0.00491252	0.00135803	0.00491252	0.00722711	1.76646	0.21263	0.00367262	0.0312864	1.76646	1.78407	2.12895	0.599187	0.733972	0.079797	0.244674	0.0289718	0.00491252	0.00135803	0.00491252	0.00722711	1.76646	0.21263	0.00367262	0.0312864	1.76646	1.78407	2.12895	0.599187	0.733972	0.079797	0.244674	0.0289718	0.00491252	0.000418824	0.00491252	0.00722711	1.76646	0.21263	0.00367262	0.0312864	1.76646	2.12895	2.12895	0.599187	0.733972	0.079797	0.244674	0.0289718	0.00491252	0.00367262	0.00165872	0.0042152	2.29197	0.21263	0.00367262	0.0405915	1.42157	2.12895	2.76999	0.762203	0.733972	0.079797	0.244674	0.0289718	0.00641249	0.00367262	0.00165872	0.0042152	2.29197	0.21263	0.000660703	0.0405915	1.42157	2.12895	2.76999	0.762203	0.733972	0.079797	0.244674	0.0289718	0.00641249	0.00367262	0.00165872	0.0042152	2.29197	0.21263	0.000660703	0.0405915	1.42157	2.12895	2.76999	0.762203	0.733972	0.079797	0.244674	0.0289718	0.00641249	0.00367262	0.00165872	0.0042152	2.29197	0.21263	0.000660703	0.0405915	1.42157	2.12895	3.11488	0.762203	0.733972	0.0165322	0.244674	0.0289718	0.00641249	0.00367262	0.00165872	0.0042152	2.29197	0.21263	0.000118127	0.0405915	1.42157	2.12895	3.11488	0.762203	0.733972	0.0165322	0.244674	0.0289718	0.00641249	0.00367262	0.00165872	0.0042152	2.29197	0.21263	0.000118127	0.0276729	0.780531	2.12895	3.11488	0.762203	0.733972	0.0165322	0.244674	0.0289718	0.00641249	0.00367262	0.00165872	0.0042152	1.55744	0.166071	0.000118127	0.0276729	0.780531	2.12895	3.11488	0.762203	0.733972	0.0165322	0.244674	0.0289718	0.00641249	0.00367262	0.00165872	0.0042152	1.55744	0.166071	0.000118127	0.0276729	0.780531	2.12895	3.11488	0.762203	0.733972	0.0165322	0.244674	0.0289718	0.00641249	0.00367262	0.00165872	0.0042152	1.55744	0.0312864	0.000118127	0.0276729	0.780531	2.57151	3.11488	0.762203	0.733972	0.0165322	0.244674	0.00129896	0.00641249	0.00367262	0.00165872	0.0042152	1.55744	0.0312864	0.000118127	0.0276729	0.780531	2.57151	3.11488	0.762203	0.733972	0.0165322	0.244674	0.00129896	0.00641249	0.00367262	0.00165872	0.0042152	1.55744	0.0312864	0.000118127	0.0276729	0.371474	2.57151	3.11488	0.762203	0.733972	0.0165322	0.244674	0.00129896	0.00641249	0.000660703	0.00165872	0.0042152	1.55744	0.0312864	0.000118127	0.0276729	0.371474	2.57151	3.11488	0.762203	0.733972	0.0165322	0.244674	0.00129896	0.00641249	0.000660703	0.00165872	0.0042152	1.55744	0.0312864	0.000118127	0.0276729	0.371474	2.57151	3.11488	0.762203	0.733972	0.0165322	0.244674	0.00129896	0.00641249	5.90635e-05	0.00165872	0.0042152	1.55744	0.0312864	0.000118127	0.0276729	0.371474	2.12895	3.11488	0.762203	0.733972	0.0165322	0.244674	0.00129896	0.00641249	5.90635e-05	0.00165872	0.0042152	1.55744	0.0312864	0.000118127	0.0276729	0.371474	2.12895	3.11488	0.762203	0.733972	0.0165322	0.244674	0.00129896	0.00641249	5.90635e-05	0.00165872	0.0042152	1.55744	0.0312864	0.000118127	0.0276729	0.371474	2.12895	3.11488	0.762203	0.733972	0.0165322	0	0	0	0	0	0	0	0	0	0	0	0	0	0	0	0	0	0	0	0	0	0	0	0	0	0	0	0	0	0	0	0	0	0	0	0	0	0	0	0	0	0	0	0	0	0	0	0	0	0	0	0	0	0	0	0	0	0	0	0	0	0	0	0	0	0	0	0	0	0	0	0	0	0	0	0	0	0	0	0	0	0	0	0	0	0	0	0	0	0	0	0	0	0	0	0	0	0	0	0	0	0	0	0	0	0	0	0	0	0	0	0	0	0	0	0	0	0	0	0	0	0	0	0	0	0	0	0	0	0	0	0	0	0	0	0	0	0	0	0	0	0	0	0	0.0131336	0.0131336	0.0129952	0.0129952	0.012922	0.012922	0.0485757	0.0485757	0.0135203	0.0135203	0.747449	0.747449	0.281781	0.281781	0.0258373	0.0258373	0.0131336	0.0131336	0.0129952	0.0129952	0.012922	0.012922	0.0485757	0.0485757	0.0135203	0.0135203	0.747449	0.747449	0.281781	0.281781	0.0258373	0.0258373	0.0131336	0.0131336	0.0129952	0.0129952	0.012922	0.012922	0.0485757	0.0485757	0.0135203	0.0135203	0.747449	0.747449	0.281781	0.281781	0.0258373	0.0258373	0.0131336	0.0131336	0.0129952	0.0129952	0.012922	0.012922	0.0485757	0.0485757	0.0135203	0.0135203	0.747449	0.747449	0.281781	0.281781	0.0258373	0.0258373	0.0131336	0.0131336	0.0129952	0.0129952	0.012922	0.012922	0.0485757	0.0485757	0.0135203	0.0135203	0.747449	0.747449	0.281781	0.281781	0.0258373	0.0258373	0.0131336	0.0131336	0.0129952	0.0129952	0.012922	0.012922	0.0485757	0.0485757	0.0135203	0.0135203	0.747449	0.747449	0.281781	0.281781	0.0258373	0.0258373	0.0131336	0.0131336	0.0129952	0.0129952	0.012922	0.012922	0.0485757	0.0485757	0.0135203	0.0135203	0.747449	0.747449	0.281781	0.281781	0.0258373	0.0258373	0.0131336	0.0131336	0.0129952	0.0129952	0.012922	0.012922	0.0485757	0.0485757	0.0135203	0.0135203	0.747449	0.747449	0.281781	0.281781	0.0258373	0.0258373	0.0131336	0.0131336	0.0129952	0.0129952	0.012922	0.012922	0.0485757	0.0485757	0.0135203	0.0135203	0.747449	0.747449	0.281781	0.281781	0.0258373	0.0258373	0.0131336	0.0131336	0.0129952	0.0129952	0.012922	0.012922	0.0485757	0.0485757	0.0135203	0.0135203	0.747449	0.747449	0.281781	0.281781	0.0258373	0.0258373	0.0485757	0.0129952	0.0131336	0.012922	0.0129952	0.0135203	0.747449	0.0131336	0.012922	0.0258373	0.0485757	0.281781	0.747449	0.0258373	0.281781	0.0135203	0.0485757	0.0129952	0.0131336	0.012922	0.0129952	0.0135203	0.747449	0.0131336	0.012922	0.0258373	0.0485757	0.281781	0.747449	0.0258373	0.281781	0.0135203	0.0485757	0.0129952	0.0131336	0.012922	0.0129952	0.0135203	0.747449	0.0131336	0.012922	0.0258373	0.0485757	0.281781	0.747449	0.0258373	0.281781	0.0135203	0.0485757	0.0129952	0.0131336	0.012922	0.0129952	0.0135203	0.747449	0.0131336	0.012922	0.0258373	0.0485757	0.281781	0.747449	0.0258373	0.281781	0.0135203	0.0485757	0.0129952	0.0131336	0.012922	0.00369006	0.0042152	0.747449	0.0131336	0.012922	0.0258373	0.0485757	0.281781	0.747449	0.0258373	0.281781	0.0135203	0.038456	0.00287545	0.0015139	0.00130234	0.00043627	0.0009614	0.762203	0.0278878	0.00361693	0.0165322	0.198114	0.43132	0.810714	0.0891021	0.290334	0.0220735	0.038456	0.00287545	0.0015139	0.00130234	0.00043627	0.0009614	0.762203	0.0278878	0.00361693	0.0165322	0.198114	0.43132	0.810714	0.0891021	0.290334	0.0220735	0.038456	0.00287545	0.0015139	0.00130234	0.00043627	0.0009614	0.762203	0.0278878	0.00361693	0.0165322	0.198114	0.43132	0.810714	0.0891021	0.290334	0.0220735	0.038456	0.00287545	0.0015139	0.00130234	0.00043627	0.0009614	0.762203	0.0278878	0.00361693	0.0165322	0.198114	0.43132	0.810714	0.0891021	0.290334	0.0220735	0.038456	0.00287545	0.0015139	0.00130234	0.00043627	0.0009614	0.762203	0.0278878	0.00361693	0.0165322	0.198114	0.43132	0.810714	0.0891021	0.290334	0.0220735	0.0392706	0.00287545	0.000291442	7.98854e-05	0.00043627	0.0009614	0.770187	0.035872	0.000605016	0.0135203	0.770187	0.840377	1.00339	0.281781	0.345046	0.0220735	0.0392706	0.00287545	0.000291442	7.98854e-05	0.00043627	0.0009614	0.770187	0.035872	0.000605016	0.0135203	0.770187	0.840377	1.00339	0.281781	0.345046	0.0220735	0.0392706	0.00287545	0.000291442	7.98854e-05	0.00043627	0.0009614	0.770187	0.035872	0.000605016	0.0135203	0.770187	0.840377	1.00339	0.281781	0.345046	0.0220735	0.0392706	0.00287545	0.000291442	7.98854e-05	0.00043627	0.0009614	0.770187	0.035872	0.000605016	0.0135203	0.770187	0.840377	1.00339	0.281781	0.345046	0.0220735	0.0392706	0.00287545	0.000291442	2.43061e-05	0.00043627	0.0009614	0.770187	0.035872	0.000605016	0.0135203	0.770187	1.00339	1.00339	0.281781	0.345046	0.0220735	0.0392706	0.00287545	0.000291442	0.000363137	9.74386e-05	0.000660703	0.943547	0.035872	0.000605016	0.0165322	0.607171	1.00339	1.30604	0.584433	0.345046	0.0220735	0.0392706	0.00287545	0.000381007	0.000363137	9.74386e-05	0.000660703	0.943547	0.035872	6.244e-05	0.0165322	0.607171	1.00339	1.30604	0.584433	0.345046	0.0220735	0.0392706	0.00287545	0.000381007	0.000363137	9.74386e-05	0.000660703	0.943547	0.035872	6.244e-05	0.0165322	0.607171	1.00339	1.30604	0.584433	0.345046	0.0220735	0.0392706	0.00287545	0.000381007	0.000363137	9.74386e-05	0.000660703	0.943547	0.035872	6.244e-05	0.0165322	0.607171	1.00339	1.94709	0.584433	0.345046	0.0042152	0.0392706	0.00287545	0.000381007	0.000363137	9.74386e-05	0.000660703	0.943547	0.035872	9.06933e-06	0.0165322	0.607171	1.00339	1.94709	0.584433	0.345046	0.0042152	0.0392706	0.00287545	0.000381007	0.000363137	9.74386e-05	0.000660703	0.943547	0.035872	9.06933e-06	0.0129186	0.30452	1.00339	1.94709	0.584433	0.345046	0.0042152	0.0392706	0.00287545	0.000381007	0.000363137	9.74386e-05	0.000660703	0.73453	0.0278878	9.06933e-06	0.0129186	0.30452	1.00339	1.94709	0.584433	0.345046	0.0042152	0.0392706	0.00287545	0.000381007	0.000363137	9.74386e-05	0.000660703	0.73453	0.0278878	9.06933e-06	0.0129186	0.30452	1.00339	1.94709	0.584433	0.345046	0.0042152	0.0392706	0.00287545	0.000381007	0.000363137	9.74386e-05	0.000660703	0.73453	0.00301387	9.06933e-06	0.0129186	0.30452	1.8263	1.94709	0.584433	0.345046	0.0042152	0.0392706	7.65089e-05	0.000381007	0.000363137	9.74386e-05	0.000660703	0.73453	0.00301387	9.06933e-06	0.0129186	0.30452	1.8263	1.94709	0.584433	0.345046	0.0042152	0.0392706	7.65089e-05	0.000381007	0.000363137	9.74386e-05	0.000660703	0.73453	0.00301387	9.06933e-06	0.0129186	0.111841	1.8263	1.94709	0.584433	0.345046	0.0042152	0.0392706	7.65089e-05	0.000381007	6.244e-05	9.74386e-05	0.000660703	0.73453	0.00301387	9.06933e-06	0.0129186	0.111841	1.8263	1.94709	0.584433	0.345046	0.0042152	0.0392706	7.65089e-05	0.000381007	6.244e-05	9.74386e-05	0.000660703	0.73453	0.00301387	9.06933e-06	0.0129186	0.111841	1.8263	1.94709	0.584433	0.345046	0.0042152	0.0392706	7.65089e-05	0.000381007	3.37645e-06	9.74386e-05	0.000660703	0.73453	0.00301387	9.06933e-06	0.0129186	0.111841	2.26886	1.94709	0.584433	0.345046	0.0042152	0.0392706	7.65089e-05	0.000381007	3.37645e-06	9.74386e-05	0.000660703	0.73453	0.00301387	9.06933e-06	0.0129186	0.111841	2.26886	1.94709	0.584433	0.345046	0.0042152	0.0392706	7.65089e-05	0.000381007	3.37645e-06	9.74386e-05	0.000660703	0.73453	0.00301387	9.06933e-06	0.0129186	0.111841	2.26886	1.94709	0.584433	0.345046	0.0042152	0	0	0	0	0	0	0	0	0	0	0	0	0	0	0	0	0	0	0	0	0	0	0	0	0	0	0	0	0	0	0	0	0	0	0	0	0	0	0	0	0	0	0	0	0	0	0	0	0	0	0	0	0	0	0	0	0	0	0	0	0	0	0	0	0	0	0	0	0	0	0	0	0	0	0	0	0	0	0	0	0	0	0	0	0	0	0	0	0	0	0	0	0	0	0	0	0	0	0	0	0	0	0	0	0	0	0	0	0	0	0	0	0	0	0	0	0	0	0	0	0	0	0	0	0	0	0	0	0	0	0	0	0	0	0	0	0	0	0	0	0	0	0	0	0.00130635	0.00130635	0.00130156	0.00130156	0.00129907	0.00129907	0.00491252	0.00491252	0.00135803	0.00135803	0.210316	0.210316	0.0774824	0.0774824	0.00491252	0.00491252	0.00130635	0.00130635	0.00130156	0.00130156	0.00129907	0.00129907	0.00491252	0.00491252	0.00135803	0.00135803	0.210316	0.210316	0.0774824	0.0774824	0.00491252	0.00491252	0.00130635	0.00130635	0.00130156	0.00130156	0.00129907	0.00129907	0.00491252	0.00491252	0.00135803	0.00135803	0.210316	0.210316	0.0774824	0.0774824	0.00491252	0.00491252	0.00130635	0.00130635	0.00130156	0.00130156	0.00129907	0.00129907	0.00491252	0.00491252	0.00135803	0.00135803	0.210316	0.210316	0.0774824	0.0774824	0.00491252	0.00491252	0.00130635	0.00130635	0.00130156	0.00130156	0.00129907	0.00129907	0.00491252	0.00491252	0.00135803	0.00135803	0.210316	0.210316	0.0774824	0.0774824	0.00491252	0.00491252	0.00130635	0.00130635	0.00130156	0.00130156	0.00129907	0.00129907	0.00491252	0.00491252	0.00135803	0.00135803	0.210316	0.210316	0.0774824	0.0774824	0.00491252	0.00491252	0.00130635	0.00130635	0.00130156	0.00130156	0.00129907	0.00129907	0.00491252	0.00491252	0.00135803	0.00135803	0.210316	0.210316	0.0774824	0.0774824	0.00491252	0.00491252	0.00130635	0.00130635	0.00130156	0.00130156	0.00129907	0.00129907	0.00491252	0.00491252	0.00135803	0.00135803	0.210316	0.210316	0.0774824	0.0774824	0.00491252	0.00491252	0.00130635	0.00130635	0.00130156	0.00130156	0.00129907	0.00129907	0.00491252	0.00491252	0.00135803	0.00135803	0.210316	0.210316	0.0774824	0.0774824	0.00491252	0.00491252	0.00130635	0.00130635	0.00130156	0.00130156	0.00129907	0.00129907	0.00491252	0.00491252	0.00135803	0.00135803	0.210316	0.210316	0.0774824	0.0774824	0.00491252	0.00491252	0.00491252	0.00130156	0.00130635	0.00129907	0.00130156	0.00135803	0.210316	0.00130635	0.00129907	0.00491252	0.00491252	0.0774824	0.210316	0.00491252	0.0774824	0.00135803	0.00491252	0.00130156	0.00130635	0.00129907	0.00130156	0.00135803	0.210316	0.00130635	0.00129907	0.00491252	0.00491252	0.0774824	0.210316	0.00491252	0.0774824	0.00135803	0.00491252	0.00130156	0.00130635	0.00129907	0.00130156	0.00135803	0.210316	0.00130635	0.00129907	0.00491252	0.00491252	0.0774824	0.210316	0.00491252	0.0774824	0.00135803	0.00491252	0.00130156	0.00130635	0.00129907	0.00130156	0.00135803	0.210316	0.00130635	0.00129907	0.00491252	0.00491252	0.0774824	0.210316	0.00491252	0.0774824	0.00135803	0.00491252	0.00130156	0.00130635	0.00129907	0.00036236	0.000418824	0.210316	0.00130635	0.00129907	0.00491252	0.00491252	0.0774824	0.210316	0.00491252	0.0774824	0.00135803	0.00377963	0.000168674	8.38985e-05	7.66195e-05	2.35291e-05	7.99932e-05	0.211816	0.00280633	0.000359871	0.00397332	0.0312864	0.103856	0.221935	0.0165322	0.079797	0.00367262	0.00377963	0.000168674	8.38985e-05	7.66195e-05	2.35291e-05	7.99932e-05	0.211816	0.00280633	0.000359871	0.00397332	0.0312864	0.103856	0.221935	0.0165322	0.079797	0.00367262	0.00377963	0.000168674	8.38985e-05	7.66195e-05	2.35291e-05	7.99932e-05	0.211816	0.00280633	0.000359871	0.00397332	0.0312864	0.103856	0.221935	0.0165322	0.079797	0.00367262	0.00377963	0.000168674	8.38985e-05	7.66195e-05	2.35291e-05	7.99932e-05	0.211816	0.00280633	0.000359871	0.00397332	0.0312864	0.103856	0.221935	0.0165322	0.079797	0.00367262	0.00377963	0.000168674	8.38985e-05	7.66195e-05	2.35291e-05	7.99932e-05	0.211816	0.00280633	0.000359871	0.00397332	0.0312864	0.103856	0.221935	0.0165322	0.079797	0.00367262	0.00382849	0.000168674	9.98895e-06	2.71004e-06	2.35291e-05	7.99932e-05	0.21263	0.00362095	5.91741e-05	0.00367262	0.21263	0.238641	0.2852	0.079797	0.0976553	0.00367262	0.00382849	0.000168674	9.98895e-06	2.71004e-06	2.35291e-05	7.99932e-05	0.21263	0.00362095	5.91741e-05	0.00367262	0.21263	0.238641	0.2852	0.079797	0.0976553	0.00367262	0.00382849	0.000168674	9.98895e-06	2.71004e-06	2.35291e-05	7.99932e-05	0.21263	0.00362095	5.91741e-05	0.00367262	0.21263	0.238641	0.2852	0.079797	0.0976553	0.00367262	0.00382849	0.000168674	9.98895e-06	2.71004e-06	2.35291e-05	7.99932e-05	0.21263	0.00362095	5.91741e-05	0.00367262	0.21263	0.238641	0.2852	0.079797	0.0976553	0.00367262	0.00382849	0.000168674	9.98895e-06	8.11155e-07	2.35291e-05	7.99932e-05	0.21263	0.00362095	5.91741e-05	0.00367262	0.21263	0.2852	0.2852	0.079797	0.0976553	0.00367262	0.00382849	0.000168674	9.98895e-06	2.10403e-05	3.29992e-06	6.244e-05	0.244674	0.00362095	5.91741e-05	0.0042152	0.166071	0.2852	0.371474	0.272476	0.0976553	0.00367262	0.00382849	0.000168674	1.30824e-05	2.10403e-05	3.29992e-06	6.244e-05	0.244674	0.00362095	3.48708e-06	0.0042152	0.166071	0.2852	0.371474	0.272476	0.0976553	0.00367262	0.00382849	0.000168674	1.30824e-05	2.10403e-05	3.29992e-06	6.244e-05	0.244674	0.00362095	3.48708e-06	0.0042152	0.166071	0.2852	0.371474	0.272476	0.0976553	0.00367262	0.00382849	0.000168674	1.30824e-05	2.10403e-05	3.29992e-06	6.244e-05	0.244674	0.00362095	3.48708e-06	0.0042152	0.166071	0.2852	0.780531	0.272476	0.0976553	0.000660703	0.00382849	0.000168674	1.30824e-05	2.10403e-05	3.29992e-06	6.244e-05	0.244674	0.00362095	4.28708e-07	0.0042152	0.166071	0.2852	0.780531	0.272476	0.0976553	0.000660703	0.00382849	0.000168674	1.30824e-05	2.10403e-05	3.29992e-06	6.244e-05	0.244674	0.00362095	4.28708e-07	0.00361356	0.079797	0.2852	0.780531	0.272476	0.0976553	0.000660703	0.00382849	0.000168674	1.30824e-05	2.10403e-05	3.29992e-06	6.244e-05	0.209017	0.00280633	4.28708e-07	0.00361356	0.079797	0.2852	0.780531	0.272476	0.0976553	0.000660703	0.00382849	0.000168674	1.30824e-05	2.10403e-05	3.29992e-06	6.244e-05	0.209017	0.00280633	4.28708e-07	0.00361356	0.079797	0.2852	0.780531	0.272476	0.0976553	0.000660703	0.00382849	0.000168674	1.30824e-05	2.10403e-05	3.29992e-06	6.244e-05	0.209017	0.000173464	4.28708e-07	0.00361356	0.079797	0.810714	0.780531	0.272476	0.0976553	0.000660703	0.00382849	2.5994e-06	1.30824e-05	2.10403e-05	3.29992e-06	6.244e-05	0.209017	0.000173464	4.28708e-07	0.00361356	0.079797	0.810714	0.780531	0.272476	0.0976553	0.000660703	0.00382849	2.5994e-06	1.30824e-05	2.10403e-05	3.29992e-06	6.244e-05	0.209017	0.000173464	4.28708e-07	0.00361356	0.0250854	0.810714	0.780531	0.272476	0.0976553	0.000660703	0.00382849	2.5994e-06	1.30824e-05	3.48708e-06	3.29992e-06	6.244e-05	0.209017	0.000173464	4.28708e-07	0.00361356	0.0250854	0.810714	0.780531	0.272476	0.0976553	0.000660703	0.00382849	2.5994e-06	1.30824e-05	3.48708e-06	3.29992e-06	6.244e-05	0.209017	0.000173464	4.28708e-07	0.00361356	0.0250854	0.810714	0.780531	0.272476	0.0976553	0.000660703	0.00382849	2.5994e-06	1.30824e-05	1.10636e-07	3.29992e-06	6.244e-05	0.209017	0.000173464	4.28708e-07	0.00361356	0.0250854	1.63362	0.780531	0.272476	0.0976553	0.000660703	0.00382849	2.5994e-06	1.30824e-05	1.10636e-07	3.29992e-06	6.244e-05	0.209017	0.000173464	4.28708e-07	0.00361356	0.0250854	1.63362	0.780531	0.272476	0.0976553	0.000660703	0.00382849	2.5994e-06	1.30824e-05	1.10636e-07	3.29992e-06	6.244e-05	0.209017	0.000173464	4.28708e-07	0.00361356	0.0250854	1.63362	0.780531	0.272476	0.0976553	0.000660703	0	0	0	0	0	0	0	0	0	0	0	0	0	0	0	0	0	0	0	0	0	0	0	0	0	0	0	0	0	0	0	0	0	0	0	0	0	0	0	0	0	0	0	0	0	0	0	0	0	0	0	0	0	0	0	0	0	0	0	0	0	0	0	0	0	0	0	0	0	0	0	0	0	0	0	0	0	0	0	0	0	0	0	0	0	0	0	0	0	0	0	0	0	0	0	0	0	0	0	0	0	0	0	0	0	0	0	0	0	0	0	0	0	0	0	0	0	0	0	0	0	0	0	0	0	0	0	0	0	0	0	0	0	0	0	0	0	0	0	0	0	0	0	0	0.165256	0.165256	0.165256	0.165256	0.0242708	0.0242708	0.00559788	0.00559788	0.0031587	0.0031587	0.00280463	0.00280463	0.00280463	0.00280463	0.00279964	0.00279964	0.165256	0.165256	0.165256	0.165256	0.0242708	0.0242708	0.00559788	0.00559788	0.0031587	0.0031587	0.00280463	0.00280463	0.00280463	0.00280463	0.00279964	0.00279964	0.165256	0.165256	0.165256	0.165256	0.0242708	0.0242708	0.00559788	0.00559788	0.0031587	0.0031587	0.00280463	0.00280463	0.00280463	0.00280463	0.00279964	0.00279964	0.165256	0.165256	0.165256	0.165256	0.0242708	0.0242708	0.00559788	0.00559788	0.0031587	0.0031587	0.00280463	0.00280463	0.00280463	0.00280463	0.00279964	0.00279964	0.165256	0.165256	0.165256	0.165256	0.0242708	0.0242708	0.00559788	0.00559788	0.0031587	0.0031587	0.00280463	0.00280463	0.00280463	0.00280463	0.00279964	0.00279964	0.165256	0.165256	0.165256	0.165256	0.0242708	0.0242708	0.00559788	0.00559788	0.0031587	0.0031587	0.00280463	0.00280463	0.00280463	0.00280463	0.00279964	0.00279964	0.165256	0.165256	0.165256	0.165256	0.0242708	0.0242708	0.00559788	0.00559788	0.0031587	0.0031587	0.00280463	0.00280463	0.00280463	0.00280463	0.00279964	0.00279964	0.165256	0.165256	0.165256	0.165256	0.0242708	0.0242708	0.00559788	0.00559788	0.0031587	0.0031587	0.00280463	0.00280463	0.00280463	0.00280463	0.00279964	0.00279964	0.165256	0.165256	0.165256	0.165256	0.0242708	0.0242708	0.00559788	0.00559788	0.0031587	0.0031587	0.00280463	0.00280463	0.00280463	0.00280463	0.00279964	0.00279964	0.165256	0.165256	0.165256	0.165256	0.0242708	0.0242708	0.00559788	0.00559788	0.0031587	0.0031587	0.00280463	0.00280463	0.00280463	0.00280463	0.00279964	0.00279964	0.00559788	0.165256	0.165256	0.0242708	0.165256	0.0031587	0.00280463	0.165256	0.0242708	0.00279964	0.00559788	0.00280463	0.00280463	0.00279964	0.00280463	0.0031587	0.00559788	0.165256	0.165256	0.0242708	0.165256	0.0031587	0.00280463	0.165256	0.0242708	0.00279964	0.00559788	0.00280463	0.00280463	0.00279964	0.00280463	0.0031587	0.00559788	0.165256	0.165256	0.0242708	0.165256	0.0031587	0.00280463	0.165256	0.0242708	0.00279964	0.00559788	0.00280463	0.00280463	0.00279964	0.00280463	0.0031587	0.00559788	0.165256	0.165256	0.0242708	0.165256	0.0031587	0.00280463	0.165256	0.0242708	0.00279964	0.00559788	0.00280463	0.00280463	0.00279964	0.00280463	0.0031587	0.00559788	0.165256	0.165256	0.0242708	0.163756	0.00165872	0.00280463	0.165256	0.0242708	0.00279964	0.00559788	0.00280463	0.00280463	0.00279964	0.00280463	0.0031587	0.038456	0.198114	0.19013	0.0491447	0.175376	0.0132784	0.00361925	0.166071	0.0227708	0.00129966	0.00301387	0.000220626	0.000171767	0.000166775	8.22018e-05	0.00043627	0.038456	0.198114	0.19013	0.0491447	0.175376	0.0132784	0.00361925	0.166071	0.0227708	0.00129966	0.00301387	0.000220626	0.000171767	0.000166775	8.22018e-05	0.00043627	0.038456	0.198114	0.19013	0.0491447	0.175376	0.0132784	0.00361925	0.166071	0.0227708	0.00129966	0.00301387	0.000220626	0.000171767	0.000166775	8.22018e-05	0.00043627	0.038456	0.198114	0.19013	0.0491447	0.175376	0.0132784	0.00361925	0.166071	0.0227708	0.00129966	0.00301387	0.000220626	0.000171767	0.000166775	8.22018e-05	0.00043627	0.038456	0.198114	0.19013	0.0491447	0.175376	0.0132784	0.00361925	0.166071	0.0227708	0.00129966	0.00301387	0.000220626	0.000171767	0.000166775	8.22018e-05	0.00043627	0.0304718	0.198114	0.324915	0.183929	0.175376	0.0132784	0.00280463	0.165256	0.0218316	0.000360461	0.00280463	1.30824e-05	1.13858e-05	6.3934e-06	8.29228e-06	0.00043627	0.0304718	0.198114	0.324915	0.183929	0.175376	0.0132784	0.00280463	0.165256	0.0218316	0.000360461	0.00280463	1.30824e-05	1.13858e-05	6.3934e-06	8.29228e-06	0.00043627	0.0304718	0.198114	0.324915	0.183929	0.175376	0.0132784	0.00280463	0.165256	0.0218316	0.000360461	0.00280463	1.30824e-05	1.13858e-05	6.3934e-06	8.29228e-06	0.00043627	0.0304718	0.198114	0.324915	0.183929	0.175376	0.0132784	0.00280463	0.165256	0.0218316	0.000360461	0.00280463	1.30824e-05	1.13858e-05	6.3934e-06	8.29228e-06	0.00043627	0.0304718	0.198114	0.324915	0.0976553	0.175376	0.0132784	0.00280463	0.165256	0.0218316	0.000360461	0.00280463	1.13858e-05	1.13858e-05	6.3934e-06	8.29228e-06	0.00043627	0.0304718	0.198114	0.324915	0.0343905	0.238641	0.00397332	0.000171767	0.165256	0.0218316	2.16302e-05	0.00280154	1.13858e-05	1.30824e-05	8.11155e-07	8.29228e-06	0.00043627	0.0304718	0.198114	0.371474	0.0343905	0.238641	0.00397332	0.000171767	0.165256	0.0250854	2.16302e-05	0.00280154	1.13858e-05	1.30824e-05	8.11155e-07	8.29228e-06	0.00043627	0.0304718	0.198114	0.371474	0.0343905	0.238641	0.00397332	0.000171767	0.165256	0.0250854	2.16302e-05	0.00280154	1.13858e-05	1.30824e-05	8.11155e-07	8.29228e-06	0.00043627	0.0304718	0.198114	0.371474	0.0343905	0.238641	0.00397332	0.000171767	0.165256	0.0250854	2.16302e-05	0.00280154	1.13858e-05	5.837e-06	8.11155e-07	8.29228e-06	0.00038069	0.0304718	0.198114	0.371474	0.0343905	0.238641	0.00397332	0.000171767	0.165256	0.0220735	2.16302e-05	0.00280154	1.13858e-05	5.837e-06	8.11155e-07	8.29228e-06	0.00038069	0.0304718	0.198114	0.371474	0.0343905	0.238641	0.00397332	0.000171767	0.165256	0.0220735	7.00519e-07	0.00279964	1.13858e-05	5.837e-06	8.11155e-07	8.29228e-06	0.00038069	0.0304718	0.198114	0.371474	0.0343905	0.238641	0.00397332	5.69289e-06	0.163756	0.0220735	7.00519e-07	0.00279964	1.13858e-05	5.837e-06	8.11155e-07	8.29228e-06	0.00038069	0.0304718	0.198114	0.371474	0.0343905	0.238641	0.00397332	5.69289e-06	0.163756	0.0220735	7.00519e-07	0.00279964	1.13858e-05	5.837e-06	8.11155e-07	8.29228e-06	0.00038069	0.0304718	0.198114	0.371474	0.0343905	0.238641	0.00397332	5.69289e-06	0.175376	0.0220735	7.00519e-07	0.00279964	5.80352e-06	5.837e-06	8.11155e-07	8.29228e-06	0.00038069	0.0304718	0.162457	0.371474	0.0343905	0.238641	0.00397332	5.69289e-06	0.175376	0.0220735	7.00519e-07	0.00279964	5.80352e-06	5.837e-06	8.11155e-07	8.29228e-06	0.00038069	0.0304718	0.162457	0.371474	0.0343905	0.238641	0.00397332	5.69289e-06	0.175376	0.0220735	7.00519e-07	0.00279905	5.80352e-06	5.837e-06	8.11155e-07	8.29228e-06	0.00038069	0.0304718	0.162457	0.371474	0.0250854	0.238641	0.00397332	5.69289e-06	0.175376	0.0220735	7.00519e-07	0.00279905	5.80352e-06	5.837e-06	8.11155e-07	8.29228e-06	0.00038069	0.0304718	0.162457	0.371474	0.0250854	0.238641	0.00397332	5.69289e-06	0.175376	0.0220735	7.00519e-07	0.00279905	5.80352e-06	5.837e-06	8.11155e-07	8.29228e-06	0.00038069	0.0304718	0.162457	0.371474	0.0214718	0.238641	0.00397332	5.69289e-06	0.175376	0.0220735	7.00519e-07	0.00279905	5.69408e-06	5.837e-06	8.11155e-07	8.29228e-06	0.00038069	0.0304718	0.162457	0.371474	0.0214718	0.238641	0.00397332	5.69289e-06	0.175376	0.0220735	7.00519e-07	0.00279905	5.69408e-06	5.837e-06	8.11155e-07	8.29228e-06	0.00038069	0.0304718	0.162457	0.371474	0.0214718	0.238641	0.00397332	5.69289e-06	0.175376	0.0220735	7.00519e-07	0.00279905	5.69408e-06	5.837e-06	8.11155e-07	8.29228e-06	0.00038069	0	0	0	0	0	0	0	0	0	0	0	0	0	0	0	0	0	0	0	0	0	0	0	0	0	0	0	0	0	0	0	0	0	0	0	0	0	0	0	0	0	0	0	0	0	0	0	0	0	0	0	0	0	0	0	0	0	0	0	0	0	0	0	0	0	0	0	0	0	0	0	0	0	0	0	0	0	0	0	0	0	0	0	0	0	0	0	0	0	0	0	0	0	0	0	0	0	0	0	0	0	0	0	0	0	0	0	0	0	0	0	0	0	0	0	0	0	0	0	0	0	0	0	0	0	0	0	0	0	0	0	0	0	0	0	0	0	0	0	0	0	0	0	0	0.599187	0.599187	0.599187	0.599187	0.103856	0.103856	0.0553457	0.0553457	0.0312864	0.0312864	0.0278389	0.0278389	0.0278389	0.0278389	0.0276938	0.0276938	0.599187	0.599187	0.599187	0.599187	0.103856	0.103856	0.0553457	0.0553457	0.0312864	0.0312864	0.0278389	0.0278389	0.0278389	0.0278389	0.0276938	0.0276938	0.599187	0.599187	0.599187	0.599187	0.103856	0.103856	0.0553457	0.0553457	0.0312864	0.0312864	0.0278389	0.0278389	0.0278389	0.0278389	0.0276938	0.0276938	0.599187	0.599187	0.599187	0.599187	0.103856	0.103856	0.0553457	0.0553457	0.0312864	0.0312864	0.0278389	0.0278389	0.0278389	0.0278389	0.0276938	0.0276938	0.599187	0.599187	0.599187	0.599187	0.103856	0.103856	0.0553457	0.0553457	0.0312864	0.0312864	0.0278389	0.0278389	0.0278389	0.0278389	0.0276938	0.0276938	0.599187	0.599187	0.599187	0.599187	0.103856	0.103856	0.0553457	0.0553457	0.0312864	0.0312864	0.0278389	0.0278389	0.0278389	0.0278389	0.0276938	0.0276938	0.599187	0.599187	0.599187	0.599187	0.103856	0.103856	0.0553457	0.0553457	0.0312864	0.0312864	0.0278389	0.0278389	0.0278389	0.0278389	0.0276938	0.0276938	0.599187	0.599187	0.599187	0.599187	0.103856	0.103856	0.0553457	0.0553457	0.0312864	0.0312864	0.0278389	0.0278389	0.0278389	0.0278389	0.0276938	0.0276938	0.599187	0.599187	0.599187	0.599187	0.103856	0.103856	0.0553457	0.0553457	0.0312864	0.0312864	0.0278389	0.0278389	0.0278389	0.0278389	0.0276938	0.0276938	0.599187	0.599187	0.599187	0.599187	0.103856	0.103856	0.0553457	0.0553457	0.0312864	0.0312864	0.0278389	0.0278389	0.0278389	0.0278389	0.0276938	0.0276938	0.0553457	0.599187	0.599187	0.103856	0.599187	0.0312864	0.0278389	0.599187	0.103856	0.0276938	0.0553457	0.0278389	0.0278389	0.0276938	0.0278389	0.0312864	0.0553457	0.599187	0.599187	0.103856	0.599187	0.0312864	0.0278389	0.599187	0.103856	0.0276938	0.0553457	0.0278389	0.0278389	0.0276938	0.0278389	0.0312864	0.0553457	0.599187	0.599187	0.103856	0.599187	0.0312864	0.0278389	0.599187	0.103856	0.0276938	0.0553457	0.0278389	0.0278389	0.0276938	0.0278389	0.0312864	0.0553457	0.599187	0.599187	0.103856	0.599187	0.0312864	0.0278389	0.599187	0.103856	0.0276938	0.0553457	0.0278389	0.0278389	0.0276938	0.0278389	0.0312864	0.0553457	0.599187	0.599187	0.103856	0.584433	0.0165322	0.0278389	0.599187	0.103856	0.0276938	0.0553457	0.0278389	0.0278389	0.0276938	0.0278389	0.0312864	0.23669	0.780531	0.733972	0.238641	0.647698	0.079797	0.0358232	0.607171	0.0891021	0.0129396	0.0312864	0.00377963	0.00296501	0.00281987	0.00146504	0.00491252	0.23669	0.780531	0.733972	0.238641	0.647698	0.079797	0.0358232	0.607171	0.0891021	0.0129396	0.0312864	0.00377963	0.00296501	0.00281987	0.00146504	0.00491252	0.23669	0.780531	0.733972	0.238641	0.647698	0.079797	0.0358232	0.607171	0.0891021	0.0129396	0.0312864	0.00377963	0.00296501	0.00281987	0.00146504	0.00491252	0.23669	0.780531	0.733972	0.238641	0.647698	0.079797	0.0358232	0.607171	0.0891021	0.0129396	0.0312864	0.00377963	0.00296501	0.00281987	0.00146504	0.00491252	0.23669	0.780531	0.733972	0.238641	0.647698	0.079797	0.0358232	0.607171	0.0891021	0.0129396	0.0312864	0.00377963	0.00296501	0.00281987	0.00146504	0.00491252	0.19013	0.780531	1.14303	0.647698	0.647698	0.079797	0.0278389	0.599187	0.079797	0.00363449	0.0278389	0.000381007	0.000332148	0.000187004	0.000242583	0.00491252	0.19013	0.780531	1.14303	0.647698	0.647698	0.079797	0.0278389	0.599187	0.079797	0.00363449	0.0278389	0.000381007	0.000332148	0.000187004	0.000242583	0.00491252	0.19013	0.780531	1.14303	0.647698	0.647698	0.079797	0.0278389	0.599187	0.079797	0.00363449	0.0278389	0.000381007	0.000332148	0.000187004	0.000242583	0.00491252	0.19013	0.780531	1.14303	0.647698	0.647698	0.079797	0.0278389	0.599187	0.079797	0.00363449	0.0278389	0.000381007	0.000332148	0.000187004	0.000242583	0.00491252	0.19013	0.780531	1.14303	0.345046	0.647698	0.079797	0.0278389	0.599187	0.079797	0.00363449	0.0278389	0.000332148	0.000332148	0.000187004	0.000242583	0.00491252	0.19013	0.780531	1.14303	0.152367	0.840377	0.0250854	0.00296501	0.599187	0.079797	0.00038069	0.0277494	0.000332148	0.000381007	2.66226e-05	0.000242583	0.00491252	0.19013	0.780531	1.30604	0.152367	0.840377	0.0250854	0.00296501	0.599187	0.0976553	0.00038069	0.0277494	0.000332148	0.000381007	2.66226e-05	0.000242583	0.00491252	0.19013	0.780531	1.30604	0.152367	0.840377	0.0250854	0.00296501	0.599187	0.0976553	0.00038069	0.0277494	0.000332148	0.000381007	2.66226e-05	0.000242583	0.00491252	0.19013	0.780531	1.30604	0.152367	0.840377	0.0250854	0.00296501	0.599187	0.0976553	0.00038069	0.0277494	0.000332148	0.000173464	2.66226e-05	0.000242583	0.00397332	0.19013	0.780531	1.30604	0.152367	0.840377	0.0250854	0.00296501	0.599187	0.079797	0.00038069	0.0277494	0.000332148	0.000173464	2.66226e-05	0.000242583	0.00397332	0.19013	0.780531	1.30604	0.152367	0.840377	0.0250854	0.00296501	0.599187	0.079797	2.09297e-05	0.0276938	0.000332148	0.000173464	2.66226e-05	0.000242583	0.00397332	0.19013	0.780531	1.30604	0.152367	0.840377	0.0250854	0.000166074	0.584433	0.079797	2.09297e-05	0.0276938	0.000332148	0.000173464	2.66226e-05	0.000242583	0.00397332	0.19013	0.780531	1.30604	0.152367	0.840377	0.0250854	0.000166074	0.584433	0.079797	2.09297e-05	0.0276938	0.000332148	0.000173464	2.66226e-05	0.000242583	0.00397332	0.19013	0.780531	1.30604	0.152367	0.840377	0.0250854	0.000166074	0.647698	0.079797	2.09297e-05	0.0276938	0.000171767	0.000173464	2.66226e-05	0.000242583	0.00397332	0.19013	0.571514	1.30604	0.152367	0.840377	0.0250854	0.000166074	0.647698	0.079797	2.09297e-05	0.0276938	0.000171767	0.000173464	2.66226e-05	0.000242583	0.00397332	0.19013	0.571514	1.30604	0.152367	0.840377	0.0250854	0.000166074	0.647698	0.079797	2.09297e-05	0.0276763	0.000171767	0.000173464	2.66226e-05	0.000242583	0.00397332	0.19013	0.571514	1.30604	0.0976553	0.840377	0.0250854	0.000166074	0.647698	0.079797	2.09297e-05	0.0276763	0.000171767	0.000173464	2.66226e-05	0.000242583	0.00397332	0.19013	0.571514	1.30604	0.0976553	0.840377	0.0250854	0.000166074	0.647698	0.079797	2.09297e-05	0.0276763	0.000171767	0.000173464	2.66226e-05	0.000242583	0.00397332	0.19013	0.571514	1.30604	0.0761834	0.840377	0.0250854	0.000166074	0.647698	0.079797	2.09297e-05	0.0276763	0.000166185	0.000173464	2.66226e-05	0.000242583	0.00397332	0.19013	0.571514	1.30604	0.0761834	0.840377	0.0250854	0.000166074	0.647698	0.079797	2.09297e-05	0.0276763	0.000166185	0.000173464	2.66226e-05	0.000242583	0.00397332	0.19013	0.571514	1.30604	0.0761834	0.840377	0.0250854	0.000166074	0.647698	0.079797	2.09297e-05	0.0276763	0.000166185	0.000173464	2.66226e-05	0.000242583	0.00397332	0	0	0	0	0	0	0	0	0	0	0	0	0	0	0	0	0	0	0	0	0	0	0	0	0	0	0	0	0	0	0	0	0	0	0	0	0	0	0	0	0	0	0	0	0	0	0	0	0	0	0	0	0	0	0	0	0	0	0	0	0	0	0	0	0	0	0	0	0	0	0	0	0	0	0	0	0	0	0	0	0	0	0	0	0	0	0	0	0	0	0	0	0	0	0	0	0	0	0	0	0	0	0	0	0	0	0	0	0	0	0	0	0	0	0	0	0	0	0	0	0	0	0	0	0	0	0	0	0	0	0	0	0	0	0	0	0	0	0	0	0	0	0	0	1.37501	1.37501	1.37501	1.37501	0.324915	0.324915	0.324915	0.324915	0.183929	0.183929	0.165256	0.165256	0.165256	0.165256	0.162817	0.162817	1.37501	1.37501	1.37501	1.37501	0.324915	0.324915	0.324915	0.324915	0.183929	0.183929	0.165256	0.165256	0.165256	0.165256	0.162817	0.162817	1.37501	1.37501	1.37501	1.37501	0.324915	0.324915	0.324915	0.324915	0.183929	0.183929	0.165256	0.165256	0.165256	0.165256	0.162817	0.162817	1.37501	1.37501	1.37501	1.37501	0.324915	0.324915	0.324915	0.324915	0.183929	0.183929	0.165256	0.165256	0.165256	0.165256	0.162817	0.162817	1.37501	1.37501	1.37501	1.37501	0.324915	0.324915	0.324915	0.324915	0.183929	0.183929	0.165256	0.165256	0.165256	0.165256	0.162817	0.162817	1.37501	1.37501	1.37501	1.37501	0.324915	0.324915	0.324915	0.324915	0.183929	0.183929	0.165256	0.165256	0.165256	0.165256	0.162817	0.162817	1.37501	1.37501	1.37501	1.37501	0.324915	0.324915	0.324915	0.324915	0.183929	0.183929	0.165256	0.165256	0.165256	0.165256	0.162817	0.162817	1.37501	1.37501	1.37501	1.37501	0.324915	0.324915	0.324915	0.324915	0.183929	0.183929	0.165256	0.165256	0.165256	0.165256	0.162817	0.162817	1.37501	1.37501	1.37501	1.37501	0.324915	0.324915	0.324915	0.324915	0.183929	0.183929	0.165256	0.165256	0.165256	0.165256	0.162817	0.162817	1.37501	1.37501	1.37501	1.37501	0.324915	0.324915	0.324915	0.324915	0.183929	0.183929	0.165256	0.165256	0.165256	0.165256	0.162817	0.162817	0.324915	1.37501	1.37501	0.324915	1.37501	0.183929	0.165256	1.37501	0.324915	0.162817	0.324915	0.165256	0.165256	0.162817	0.165256	0.183929	0.324915	1.37501	1.37501	0.324915	1.37501	0.183929	0.165256	1.37501	0.324915	0.162817	0.324915	0.165256	0.165256	0.162817	0.165256	0.183929	0.324915	1.37501	1.37501	0.324915	1.37501	0.183929	0.165256	1.37501	0.324915	0.162817	0.324915	0.165256	0.165256	0.162817	0.165256	0.183929	0.324915	1.37501	1.37501	0.324915	1.37501	0.183929	0.165256	1.37501	0.324915	0.162817	0.324915	0.165256	0.165256	0.162817	0.165256	0.183929	0.324915	1.37501	1.37501	0.324915	1.28874	0.0976553	0.165256	1.37501	0.324915	0.162817	0.324915	0.165256	0.165256	0.162817	0.165256	0.183929	0.896988	1.94709	1.78407	0.733972	1.48142	0.290334	0.211816	1.42157	0.238641	0.0765432	0.198114	0.038456	0.0304718	0.0280326	0.0157176	0.0343905	0.896988	1.94709	1.78407	0.733972	1.48142	0.290334	0.211816	1.42157	0.238641	0.0765432	0.198114	0.038456	0.0304718	0.0280326	0.0157176	0.0343905	0.896988	1.94709	1.78407	0.733972	1.48142	0.290334	0.211816	1.42157	0.238641	0.0765432	0.198114	0.038456	0.0304718	0.0280326	0.0157176	0.0343905	0.896988	1.94709	1.78407	0.733972	1.48142	0.290334	0.211816	1.42157	0.238641	0.0765432	0.198114	0.038456	0.0304718	0.0280326	0.0157176	0.0343905	0.896988	1.94709	1.78407	0.733972	1.48142	0.290334	0.211816	1.42157	0.238641	0.0765432	0.198114	0.038456	0.0304718	0.0280326	0.0157176	0.0343905	0.733972	1.94709	2.42511	1.37501	1.48142	0.290334	0.165256	1.37501	0.183929	0.0218316	0.165256	0.00641249	0.00559788	0.0031587	0.0040979	0.0343905	0.733972	1.94709	2.42511	1.37501	1.48142	0.290334	0.165256	1.37501	0.183929	0.0218316	0.165256	0.00641249	0.00559788	0.0031587	0.0040979	0.0343905	0.733972	1.94709	2.42511	1.37501	1.48142	0.290334	0.165256	1.37501	0.183929	0.0218316	0.165256	0.00641249	0.00559788	0.0031587	0.0040979	0.0343905	0.733972	1.94709	2.42511	1.37501	1.48142	0.290334	0.165256	1.37501	0.183929	0.0218316	0.165256	0.00641249	0.00559788	0.0031587	0.0040979	0.0343905	0.733972	1.94709	2.42511	0.733972	1.48142	0.290334	0.165256	1.37501	0.183929	0.0218316	0.165256	0.00559788	0.00559788	0.0031587	0.0040979	0.0343905	0.733972	1.94709	2.42511	0.43132	1.78407	0.0976553	0.0304718	1.37501	0.183929	0.00397332	0.163756	0.00559788	0.00641249	0.000525835	0.0040979	0.0343905	0.733972	1.94709	2.76999	0.43132	1.78407	0.0976553	0.0304718	1.37501	0.238641	0.00397332	0.163756	0.00559788	0.00641249	0.000525835	0.0040979	0.0343905	0.733972	1.94709	2.76999	0.43132	1.78407	0.0976553	0.0304718	1.37501	0.238641	0.00397332	0.163756	0.00559788	0.00641249	0.000525835	0.0040979	0.0343905	0.733972	1.94709	2.76999	0.43132	1.78407	0.0976553	0.0304718	1.37501	0.238641	0.00397332	0.163756	0.00559788	0.00301387	0.000525835	0.0040979	0.0250854	0.733972	1.94709	2.76999	0.43132	1.78407	0.0976553	0.0304718	1.37501	0.175376	0.00397332	0.163756	0.00559788	0.00301387	0.000525835	0.0040979	0.0250854	0.733972	1.94709	2.76999	0.43132	1.78407	0.0976553	0.0304718	1.37501	0.175376	0.000359761	0.162817	0.00559788	0.00301387	0.000525835	0.0040979	0.0250854	0.733972	1.94709	2.76999	0.43132	1.78407	0.0976553	0.00279894	1.28874	0.175376	0.000359761	0.162817	0.00559788	0.00301387	0.000525835	0.0040979	0.0250854	0.733972	1.94709	2.76999	0.43132	1.78407	0.0976553	0.00279894	1.28874	0.175376	0.000359761	0.162817	0.00559788	0.00301387	0.000525835	0.0040979	0.0250854	0.733972	1.94709	2.76999	0.43132	1.78407	0.0976553	0.00279894	1.48142	0.175376	0.000359761	0.162817	0.00296501	0.00301387	0.000525835	0.0040979	0.0250854	0.733972	1.21256	2.76999	0.43132	1.78407	0.0976553	0.00279894	1.48142	0.175376	0.000359761	0.162817	0.00296501	0.00301387	0.000525835	0.0040979	0.0250854	0.733972	1.21256	2.76999	0.43132	1.78407	0.0976553	0.00279894	1.48142	0.175376	0.000359761	0.162516	0.00296501	0.00301387	0.000525835	0.0040979	0.0250854	0.733972	1.21256	2.76999	0.238641	1.78407	0.0976553	0.00279894	1.48142	0.175376	0.000359761	0.162516	0.00296501	0.00301387	0.000525835	0.0040979	0.0250854	0.733972	1.21256	2.76999	0.238641	1.78407	0.0976553	0.00279894	1.48142	0.175376	0.000359761	0.162516	0.00296501	0.00301387	0.000525835	0.0040979	0.0250854	0.733972	1.21256	2.76999	0.162457	1.78407	0.0976553	0.00279894	1.48142	0.175376	0.000359761	0.162516	0.00280463	0.00301387	0.000525835	0.0040979	0.0250854	0.733972	1.21256	2.76999	0.162457	1.78407	0.0976553	0.00279894	1.48142	0.175376	0.000359761	0.162516	0.00280463	0.00301387	0.000525835	0.0040979	0.0250854	0.733972	1.21256	2.76999	0.162457	1.78407	0.0976553	0.00279894	1.48142	0.175376	0.000359761	0.162516	0.00280463	0.00301387	0.000525835	0.0040979	0.0250854	0	0	0	0	0	0	0	0	0	0	0	0	0	0	0	0	0	0	0	0	0	0	0	0	0	0	0	0	0	0	0	0	0	0	0	0	0	0	0	0	0	0	0	0	0	0	0	0	0	0	0	0	0	0	0	0	0	0	0	0	0	0	0	0	0	0	0	0	0	0	0	0	0	0	0	0	0	0	0	0	0	0	0	0	0	0	0	0	0	0	0	0	0	0	0	0	0	0	0	0	0	0	0	0	0	0	0	0	0	0	0	0	0	0	0	0	0	0	0	0	0	0	0	0	0	0	0	0	0	0	0	0	0	0	0	0	0	0	0	0	0	0	0	0	2.12895	2.12895	2.12895	2.12895	0.780531	0.780531	1.14303	1.14303	0.647698	0.647698	0.599187	0.599187	0.599187	0.599187	0.575128	0.575128	2.12895	2.12895	2.12895	2.12895	0.780531	0.780531	1.14303	1.14303	0.647698	0.647698	0.599187	0.599187	0.599187	0.599187	0.575128	0.575128	2.12895	2.12895	2.12895	2.12895	0.780531	0.780531	1.14303	1.14303	0.647698	0.647698	0.599187	0.599187	0.599187	0.599187	0.575128	0.575128	2.12895	2.12895	2.12895	2.12895	0.780531	0.780531	1.14303	1.14303	0.647698	0.647698	0.599187	0.599187	0.599187	0.599187	0.575128	0.575128	2.12895	2.12895	2.12895	2.12895	0.780531	0.780531	1.14303	1.14303	0.647698	0.647698	0.599187	0.599187	0.599187	0.599187	0.575128	0.575128	2.12895	2.12895	2.12895	2.12895	0.780531	0.780531	1.14303	1.14303	0.647698	0.647698	0.599187	0.599187	0.599187	0.599187	0.575128	0.575128	2.12895	2.12895	2.12895	2.12895	0.780531	0.780531	1.14303	1.14303	0.647698	0.647698	0.599187	0.599187	0.599187	0.599187	0.575128	0.575128	2.12895	2.12895	2.12895	2.12895	0.780531	0.780531	1.14303	1.14303	0.647698	0.647698	0.599187	0.599187	0.599187	0.599187	0.575128	0.575128	2.12895	2.12895	2.12895	2.12895	0.780531	0.780531	1.14303	1.14303	0.647698	0.647698	0.599187	0.599187	0.599187	0.599187	0.575128	0.575128	2.12895	2.12895	2.12895	2.12895	0.780531	0.780531	1.14303	1.14303	0.647698	0.647698	0.599187	0.599187	0.599187	0.599187	0.575128	0.575128	1.14303	2.12895	2.12895	0.780531	2.12895	0.647698	0.599187	2.12895	0.780531	0.575128	1.14303	0.599187	0.599187	0.575128	0.599187	0.647698	1.14303	2.12895	2.12895	0.780531	2.12895	0.647698	0.599187	2.12895	0.780531	0.575128	1.14303	0.599187	0.599187	0.575128	0.599187	0.647698	1.14303	2.12895	2.12895	0.780531	2.12895	0.647698	0.599187	2.12895	0.780531	0.575128	1.14303	0.599187	0.599187	0.575128	0.599187	0.647698	1.14303	2.12895	2.12895	0.780531	2.12895	0.647698	0.599187	2.12895	0.780531	0.575128	1.14303	0.599187	0.599187	0.575128	0.599187	0.647698	1.14303	2.12895	2.12895	0.780531	1.8263	0.345046	0.599187	2.12895	0.780531	0.575128	1.14303	0.599187	0.599187	0.575128	0.599187	0.647698	2.12895	3.11488	2.76999	1.42157	2.12895	0.647698	0.762203	2.29197	0.477879	0.272476	0.780531	0.23669	0.19013	0.166071	0.103856	0.152367	2.12895	3.11488	2.76999	1.42157	2.12895	0.647698	0.762203	2.29197	0.477879	0.272476	0.780531	0.23669	0.19013	0.166071	0.103856	0.152367	2.12895	3.11488	2.76999	1.42157	2.12895	0.647698	0.762203	2.29197	0.477879	0.272476	0.780531	0.23669	0.19013	0.166071	0.103856	0.152367	2.12895	3.11488	2.76999	1.42157	2.12895	0.647698	0.762203	2.29197	0.477879	0.272476	0.780531	0.23669	0.19013	0.166071	0.103856	0.152367	2.12895	3.11488	2.76999	1.42157	2.12895	0.647698	0.762203	2.29197	0.477879	0.272476	0.780531	0.23669	0.19013	0.166071	0.103856	0.152367	1.78407	3.11488	3.11488	1.76646	2.12895	0.647698	0.599187	2.12895	0.2852	0.079797	0.599187	0.06333	0.0553457	0.0312864	0.0405915	0.152367	1.78407	3.11488	3.11488	1.76646	2.12895	0.647698	0.599187	2.12895	0.2852	0.079797	0.599187	0.06333	0.0553457	0.0312864	0.0405915	0.152367	1.78407	3.11488	3.11488	1.76646	2.12895	0.647698	0.599187	2.12895	0.2852	0.079797	0.599187	0.06333	0.0553457	0.0312864	0.0405915	0.152367	1.78407	3.11488	3.11488	1.76646	2.12895	0.647698	0.599187	2.12895	0.2852	0.079797	0.599187	0.06333	0.0553457	0.0312864	0.0405915	0.152367	1.78407	3.11488	3.11488	0.943547	2.12895	0.647698	0.599187	2.12895	0.2852	0.079797	0.599187	0.0553457	0.0553457	0.0312864	0.0405915	0.152367	1.78407	3.11488	3.11488	0.780531	2.29197	0.238641	0.19013	2.12895	0.2852	0.0250854	0.584433	0.0553457	0.06333	0.00641249	0.0405915	0.152367	1.78407	3.11488	3.55744	0.780531	2.29197	0.238641	0.19013	2.12895	0.371474	0.0250854	0.584433	0.0553457	0.06333	0.00641249	0.0405915	0.152367	1.78407	3.11488	3.55744	0.780531	2.29197	0.238641	0.19013	2.12895	0.371474	0.0250854	0.584433	0.0553457	0.06333	0.00641249	0.0405915	0.152367	1.78407	3.11488	3.55744	0.780531	2.29197	0.238641	0.19013	2.12895	0.371474	0.0250854	0.584433	0.0553457	0.0312864	0.00641249	0.0405915	0.0976553	1.78407	3.11488	3.55744	0.780531	2.29197	0.238641	0.19013	2.12895	0.23669	0.0250854	0.584433	0.0553457	0.0312864	0.00641249	0.0405915	0.0976553	1.78407	3.11488	3.55744	0.780531	2.29197	0.238641	0.19013	2.12895	0.23669	0.00361356	0.575128	0.0553457	0.0312864	0.00641249	0.0405915	0.0976553	1.78407	3.11488	3.55744	0.780531	2.29197	0.238641	0.0276729	1.8263	0.23669	0.00361356	0.575128	0.0553457	0.0312864	0.00641249	0.0405915	0.0976553	1.78407	3.11488	3.55744	0.780531	2.29197	0.238641	0.0276729	1.8263	0.23669	0.00361356	0.575128	0.0553457	0.0312864	0.00641249	0.0405915	0.0976553	1.78407	3.11488	3.55744	0.780531	2.29197	0.238641	0.0276729	2.12895	0.23669	0.00361356	0.575128	0.0304718	0.0312864	0.00641249	0.0405915	0.0976553	1.78407	1.55744	3.55744	0.780531	2.29197	0.238641	0.0276729	2.12895	0.23669	0.00361356	0.575128	0.0304718	0.0312864	0.00641249	0.0405915	0.0976553	1.78407	1.55744	3.55744	0.780531	2.29197	0.238641	0.0276729	2.12895	0.23669	0.00361356	0.572116	0.0304718	0.0312864	0.00641249	0.0405915	0.0976553	1.78407	1.55744	3.55744	0.371474	2.29197	0.238641	0.0276729	2.12895	0.23669	0.00361356	0.572116	0.0304718	0.0312864	0.00641249	0.0405915	0.0976553	1.78407	1.55744	3.55744	0.371474	2.29197	0.238641	0.0276729	2.12895	0.23669	0.00361356	0.572116	0.0304718	0.0312864	0.00641249	0.0405915	0.0976553	1.78407	1.55744	3.55744	0.209017	2.29197	0.238641	0.0276729	2.12895	0.23669	0.00361356	0.572116	0.0278389	0.0312864	0.00641249	0.0405915	0.0976553	1.78407	1.55744	3.55744	0.209017	2.29197	0.238641	0.0276729	2.12895	0.23669	0.00361356	0.572116	0.0278389	0.0312864	0.00641249	0.0405915	0.0976553	1.78407	1.55744	3.55744	0.209017	2.29197	0.238641	0.0276729	2.12895	0.23669	0.00361356	0.572116	0.0278389	0.0312864	0.00641249	0.0405915	0.0976553	0	0	0	0	0	0	0	0	0	0	0	0	0	0	0	0	0	0	0	0	0	0	0	0	0	0	0	0	0	0	0	0	0	0	0	0	0	0	0	0	0	0	0	0	0	0	0	0	0	0	0	0	0	0	0	0	0	0	0	0	0	0	0	0	0	0	0	0	0	0	0	0	0	0	0	0	0	0	0	0	0	0	0	0	0	0	0	0	0	0	0	0	0	0	0	0	0	0	0	0	0	0	0	0	0	0	0	0	0	0	0	0	0	0	0	0	0	0	0	0	0	0	0	0	0	0	0	0	0	0	0	0	0	0	0	0	0	0	0	0	0	0	0	0	2.42511	2.42511	2.42511	2.42511	1.37501	1.37501	2.42511	2.42511	1.37501	1.37501	1.37501	1.37501	1.37501	1.37501	1.23403	1.23403	2.42511	2.42511	2.42511	2.42511	1.37501	1.37501	2.42511	2.42511	1.37501	1.37501	1.37501	1.37501	1.37501	1.37501	1.23403	1.23403	2.42511	2.42511	2.42511	2.42511	1.37501	1.37501	2.42511	2.42511	1.37501	1.37501	1.37501	1.37501	1.37501	1.37501	1.23403	1.23403	2.42511	2.42511	2.42511	2.42511	1.37501	1.37501	2.42511	2.42511	1.37501	1.37501	1.37501	1.37501	1.37501	1.37501	1.23403	1.23403	2.42511	2.42511	2.42511	2.42511	1.37501	1.37501	2.42511	2.42511	1.37501	1.37501	1.37501	1.37501	1.37501	1.37501	1.23403	1.23403	2.42511	2.42511	2.42511	2.42511	1.37501	1.37501	2.42511	2.42511	1.37501	1.37501	1.37501	1.37501	1.37501	1.37501	1.23403	1.23403	2.42511	2.42511	2.42511	2.42511	1.37501	1.37501	2.42511	2.42511	1.37501	1.37501	1.37501	1.37501	1.37501	1.37501	1.23403	1.23403	2.42511	2.42511	2.42511	2.42511	1.37501	1.37501	2.42511	2.42511	1.37501	1.37501	1.37501	1.37501	1.37501	1.37501	1.23403	1.23403	2.42511	2.42511	2.42511	2.42511	1.37501	1.37501	2.42511	2.42511	1.37501	1.37501	1.37501	1.37501	1.37501	1.37501	1.23403	1.23403	2.42511	2.42511	2.42511	2.42511	1.37501	1.37501	2.42511	2.42511	1.37501	1.37501	1.37501	1.37501	1.37501	1.37501	1.23403	1.23403	2.42511	2.42511	2.42511	1.37501	2.42511	1.37501	1.37501	2.42511	1.37501	1.23403	2.42511	1.37501	1.37501	1.23403	1.37501	1.37501	2.42511	2.42511	2.42511	1.37501	2.42511	1.37501	1.37501	2.42511	1.37501	1.23403	2.42511	1.37501	1.37501	1.23403	1.37501	1.37501	2.42511	2.42511	2.42511	1.37501	2.42511	1.37501	1.37501	2.42511	1.37501	1.23403	2.42511	1.37501	1.37501	1.23403	1.37501	1.37501	2.42511	2.42511	2.42511	1.37501	2.42511	1.37501	1.37501	2.42511	1.37501	1.23403	2.42511	1.37501	1.37501	1.23403	1.37501	1.37501	2.42511	2.42511	2.42511	1.37501	1.78407	0.733972	1.37501	2.42511	1.37501	1.23403	2.42511	1.37501	1.37501	1.23403	1.37501	1.37501	3.21256	3.21256	2.76999	1.7199	1.94709	0.896988	1.7199	2.76999	0.733972	0.592986	1.94709	0.896988	0.733972	0.592986	0.43132	0.43132	3.21256	3.21256	2.76999	1.7199	1.94709	0.896988	1.7199	2.76999	0.733972	0.592986	1.94709	0.896988	0.733972	0.592986	0.43132	0.43132	3.21256	3.21256	2.76999	1.7199	1.94709	0.896988	1.7199	2.76999	0.733972	0.592986	1.94709	0.896988	0.733972	0.592986	0.43132	0.43132	3.21256	3.21256	2.76999	1.7199	1.94709	0.896988	1.7199	2.76999	0.733972	0.592986	1.94709	0.896988	0.733972	0.592986	0.43132	0.43132	3.21256	3.21256	2.76999	1.7199	1.94709	0.896988	1.7199	2.76999	0.733972	0.592986	1.94709	0.896988	0.733972	0.592986	0.43132	0.43132	2.76999	3.21256	2.42511	1.37501	1.94709	0.896988	1.37501	2.42511	0.324915	0.183929	1.37501	0.371474	0.324915	0.183929	0.238641	0.43132	2.76999	3.21256	2.42511	1.37501	1.94709	0.896988	1.37501	2.42511	0.324915	0.183929	1.37501	0.371474	0.324915	0.183929	0.238641	0.43132	2.76999	3.21256	2.42511	1.37501	1.94709	0.896988	1.37501	2.42511	0.324915	0.183929	1.37501	0.371474	0.324915	0.183929	0.238641	0.43132	2.76999	3.21256	2.42511	1.37501	1.94709	0.896988	1.37501	2.42511	0.324915	0.183929	1.37501	0.371474	0.324915	0.183929	0.238641	0.43132	2.76999	3.21256	2.42511	0.733972	1.94709	0.896988	1.37501	2.42511	0.324915	0.183929	1.37501	0.324915	0.324915	0.183929	0.238641	0.43132	2.76999	3.21256	2.42511	0.896988	1.78407	0.371474	0.733972	2.42511	0.324915	0.0976553	1.28874	0.324915	0.371474	0.0491447	0.238641	0.43132	2.76999	3.21256	2.76999	0.896988	1.78407	0.371474	0.733972	2.42511	0.371474	0.0976553	1.28874	0.324915	0.371474	0.0491447	0.238641	0.43132	2.76999	3.21256	2.76999	0.896988	1.78407	0.371474	0.733972	2.42511	0.371474	0.0976553	1.28874	0.324915	0.371474	0.0491447	0.238641	0.43132	2.76999	3.21256	2.76999	0.896988	1.78407	0.371474	0.733972	2.42511	0.371474	0.0976553	1.28874	0.324915	0.198114	0.0491447	0.238641	0.238641	2.76999	3.21256	2.76999	0.896988	1.78407	0.371474	0.733972	2.42511	0.198114	0.0976553	1.28874	0.324915	0.198114	0.0491447	0.238641	0.238641	2.76999	3.21256	2.76999	0.896988	1.78407	0.371474	0.733972	2.42511	0.198114	0.0214718	1.23403	0.324915	0.198114	0.0491447	0.238641	0.238641	2.76999	3.21256	2.76999	0.896988	1.78407	0.371474	0.162457	1.78407	0.198114	0.0214718	1.23403	0.324915	0.198114	0.0491447	0.238641	0.238641	2.76999	3.21256	2.76999	0.896988	1.78407	0.371474	0.162457	1.78407	0.198114	0.0214718	1.23403	0.324915	0.198114	0.0491447	0.238641	0.238641	2.76999	3.21256	2.76999	0.896988	1.78407	0.371474	0.162457	1.94709	0.198114	0.0214718	1.23403	0.19013	0.198114	0.0491447	0.238641	0.238641	2.76999	1.21256	2.76999	0.896988	1.78407	0.371474	0.162457	1.94709	0.198114	0.0214718	1.23403	0.19013	0.198114	0.0491447	0.238641	0.238641	2.76999	1.21256	2.76999	0.896988	1.78407	0.371474	0.162457	1.94709	0.198114	0.0214718	1.21617	0.19013	0.198114	0.0491447	0.238641	0.238641	2.76999	1.21256	2.76999	0.371474	1.78407	0.371474	0.162457	1.94709	0.198114	0.0214718	1.21617	0.19013	0.198114	0.0491447	0.238641	0.238641	2.76999	1.21256	2.76999	0.371474	1.78407	0.371474	0.162457	1.94709	0.198114	0.0214718	1.21617	0.19013	0.198114	0.0491447	0.238641	0.238641	2.76999	1.21256	2.76999	0.162457	1.78407	0.371474	0.162457	1.94709	0.198114	0.0214718	1.21617	0.165256	0.198114	0.0491447	0.238641	0.238641	2.76999	1.21256	2.76999	0.162457	1.78407	0.371474	0.162457	1.94709	0.198114	0.0214718	1.21617	0.165256	0.198114	0.0491447	0.238641	0.238641	2.76999	1.21256	2.76999	0.162457	1.78407	0.371474	0.162457	1.94709	0.198114	0.0214718	1.21617	0.165256	0.198114	0.0491447	0.238641	0.238641	0	0	0	0	0	0	0	0	0	0	0	0	0	0	0	0	0	0	0	0	0	0	0	0	0	0	0	0	0	0	0	0	0	0	0	0	0	0	0	0	0	0	0	0	0	0	0	0	0	0	0	0	0	0	0	0	0	0	0	0	0	0	0	0	0	0	0	0	0	0	0	0	0	0	0	0	0	0	0	0	0	0	0	0	0	0	0	0	0	0	0	0	0	0	0	0	0	0	0	0	0	0	0	0	0	0	0	0	0	0	0	0	0	0	0	0	0	0	0	0	0	0	0	0	0	0	0	0	0	0	0	0	0	0	0	0	0	0	0	0	0	0	0	0	2.12895	2.12895	2.12895	2.12895	1.63362	1.63362	3.11488	3.11488	1.76646	1.76646	2.12895	2.12895	2.12895	2.12895	1.63362	1.63362	2.12895	2.12895	2.12895	2.12895	1.63362	1.63362	3.11488	3.11488	1.76646	1.76646	2.12895	2.12895	2.12895	2.12895	1.63362	1.63362	2.12895	2.12895	2.12895	2.12895	1.63362	1.63362	3.11488	3.11488	1.76646	1.76646	2.12895	2.12895	2.12895	2.12895	1.63362	1.63362	2.12895	2.12895	2.12895	2.12895	1.63362	1.63362	3.11488	3.11488	1.76646	1.76646	2.12895	2.12895	2.12895	2.12895	1.63362	1.63362	2.12895	2.12895	2.12895	2.12895	1.63362	1.63362	3.11488	3.11488	1.76646	1.76646	2.12895	2.12895	2.12895	2.12895	1.63362	1.63362	2.12895	2.12895	2.12895	2.12895	1.63362	1.63362	3.11488	3.11488	1.76646	1.76646	2.12895	2.12895	2.12895	2.12895	1.63362	1.63362	2.12895	2.12895	2.12895	2.12895	1.63362	1.63362	3.11488	3.11488	1.76646	1.76646	2.12895	2.12895	2.12895	2.12895	1.63362	1.63362	2.12895	2.12895	2.12895	2.12895	1.63362	1.63362	3.11488	3.11488	1.76646	1.76646	2.12895	2.12895	2.12895	2.12895	1.63362	1.63362	2.12895	2.12895	2.12895	2.12895	1.63362	1.63362	3.11488	3.11488	1.76646	1.76646	2.12895	2.12895	2.12895	2.12895	1.63362	1.63362	2.12895	2.12895	2.12895	2.12895	1.63362	1.63362	3.11488	3.11488	1.76646	1.76646	2.12895	2.12895	2.12895	2.12895	1.63362	1.63362	3.11488	2.12895	2.12895	1.63362	2.12895	1.76646	2.12895	2.12895	1.63362	1.63362	3.11488	2.12895	2.12895	1.63362	2.12895	1.76646	3.11488	2.12895	2.12895	1.63362	2.12895	1.76646	2.12895	2.12895	1.63362	1.63362	3.11488	2.12895	2.12895	1.63362	2.12895	1.76646	3.11488	2.12895	2.12895	1.63362	2.12895	1.76646	2.12895	2.12895	1.63362	1.63362	3.11488	2.12895	2.12895	1.63362	2.12895	1.76646	3.11488	2.12895	2.12895	1.63362	2.12895	1.76646	2.12895	2.12895	1.63362	1.63362	3.11488	2.12895	2.12895	1.63362	2.12895	1.76646	3.11488	2.12895	2.12895	1.63362	1.30604	0.943547	2.12895	2.12895	1.63362	1.63362	3.11488	2.12895	2.12895	1.63362	2.12895	1.76646	3.11488	2.12895	1.78407	1.28874	1.14303	0.780531	2.57151	2.57151	0.810714	0.810714	3.11488	2.12895	1.78407	1.28874	1.14303	0.780531	3.11488	2.12895	1.78407	1.28874	1.14303	0.780531	2.57151	2.57151	0.810714	0.810714	3.11488	2.12895	1.78407	1.28874	1.14303	0.780531	3.11488	2.12895	1.78407	1.28874	1.14303	0.780531	2.57151	2.57151	0.810714	0.810714	3.11488	2.12895	1.78407	1.28874	1.14303	0.780531	3.11488	2.12895	1.78407	1.28874	1.14303	0.780531	2.57151	2.57151	0.810714	0.810714	3.11488	2.12895	1.78407	1.28874	1.14303	0.780531	3.11488	2.12895	1.78407	1.28874	1.14303	0.780531	2.57151	2.57151	0.810714	0.810714	3.11488	2.12895	1.78407	1.28874	1.14303	0.780531	2.76999	2.12895	1.14303	0.647698	1.14303	0.780531	2.12895	2.12895	0.2852	0.2852	2.12895	1.30604	1.14303	0.647698	0.840377	0.780531	2.76999	2.12895	1.14303	0.647698	1.14303	0.780531	2.12895	2.12895	0.2852	0.2852	2.12895	1.30604	1.14303	0.647698	0.840377	0.780531	2.76999	2.12895	1.14303	0.647698	1.14303	0.780531	2.12895	2.12895	0.2852	0.2852	2.12895	1.30604	1.14303	0.647698	0.840377	0.780531	2.76999	2.12895	1.14303	0.647698	1.14303	0.780531	2.12895	2.12895	0.2852	0.2852	2.12895	1.30604	1.14303	0.647698	0.840377	0.780531	2.76999	2.12895	1.14303	0.345046	1.14303	0.780531	2.12895	2.12895	0.2852	0.2852	2.12895	1.14303	1.14303	0.647698	0.840377	0.780531	2.76999	2.12895	1.14303	0.647698	0.840377	0.371474	1.78407	2.12895	0.2852	0.238641	1.8263	1.14303	1.30604	0.238641	0.840377	0.780531	2.76999	2.12895	1.30604	0.647698	0.840377	0.371474	1.78407	2.12895	0.238641	0.238641	1.8263	1.14303	1.30604	0.238641	0.840377	0.780531	2.76999	2.12895	1.30604	0.647698	0.840377	0.371474	1.78407	2.12895	0.238641	0.238641	1.8263	1.14303	1.30604	0.238641	0.840377	0.780531	2.76999	2.12895	1.30604	0.647698	0.840377	0.371474	1.78407	2.12895	0.238641	0.238641	1.8263	1.14303	0.780531	0.238641	0.840377	0.371474	2.76999	2.12895	1.30604	0.647698	0.840377	0.371474	1.78407	2.12895	0.103856	0.238641	1.8263	1.14303	0.780531	0.238641	0.840377	0.371474	2.76999	2.12895	1.30604	0.647698	0.840377	0.371474	1.78407	2.12895	0.103856	0.0761834	1.63362	1.14303	0.780531	0.238641	0.840377	0.371474	2.76999	2.12895	1.30604	0.647698	0.840377	0.371474	0.571514	1.30604	0.103856	0.0761834	1.63362	1.14303	0.780531	0.238641	0.840377	0.371474	2.76999	2.12895	1.30604	0.647698	0.840377	0.371474	0.571514	1.30604	0.103856	0.0761834	1.63362	1.14303	0.780531	0.238641	0.840377	0.371474	2.76999	2.12895	1.30604	0.647698	0.840377	0.371474	0.571514	1.14303	0.103856	0.0761834	1.63362	0.733972	0.780531	0.238641	0.840377	0.371474	2.76999	0.571514	1.30604	0.647698	0.840377	0.371474	0.571514	1.14303	0.103856	0.0761834	1.63362	0.733972	0.780531	0.238641	0.840377	0.371474	2.76999	0.571514	1.30604	0.647698	0.840377	0.371474	0.571514	1.14303	0.103856	0.0761834	1.57036	0.733972	0.780531	0.238641	0.840377	0.371474	2.76999	0.571514	1.30604	0.238641	0.840377	0.371474	0.571514	1.14303	0.103856	0.0761834	1.57036	0.733972	0.780531	0.238641	0.840377	0.371474	2.76999	0.571514	1.30604	0.238641	0.840377	0.371474	0.571514	1.14303	0.103856	0.0761834	1.57036	0.733972	0.780531	0.238641	0.840377	0.371474	2.76999	0.571514	1.30604	0.0761834	0.840377	0.371474	0.571514	1.14303	0.103856	0.0761834	1.57036	0.599187	0.780531	0.238641	0.840377	0.371474	2.76999	0.571514	1.30604	0.0761834	0.840377	0.371474	0.571514	1.14303	0.103856	0.0761834	1.57036	0.599187	0.780531	0.238641	0.840377	0.371474	2.76999	0.571514	1.30604	0.0761834	0.840377	0.371474	0.571514	1.14303	0.103856	0.0761834	1.57036	0.599187	0.780531	0.238641	0.840377	0.371474	0	0	0	0	0	0	0	0	0	0	0	0	0	0	0	0	0	0	0	0	0	0	0	0	0	0	0	0	0	0	0	0	0	0	0	0	0	0	0	0	0	0	0	0	0	0	0	0	0	0	0	0	0	0	0	0	0	0	0	0	0	0	0	0	0	0	0	0	0	0	0	0	0	0	0	0	0	0	0	0	0	0	0	0	0	0	0	0	0	0	0	0	0	0	0	0	0	0	0	0	0	0	0	0	0	0	0	0	0	0	0	0	0	0	0	0	0	0	0	0	0	0	0	0	0	0	0	0	0	0	0	0	0	0	0	0	0	0	0	0	0	0	0	0	1.37501	1.37501	1.37501	1.37501	1.23403	1.23403	2.42511	2.42511	1.37501	1.37501	2.42511	2.42511	2.42511	2.42511	1.37501	1.37501	1.37501	1.37501	1.37501	1.37501	1.23403	1.23403	2.42511	2.42511	1.37501	1.37501	2.42511	2.42511	2.42511	2.42511	1.37501	1.37501	1.37501	1.37501	1.37501	1.37501	1.23403	1.23403	2.42511	2.42511	1.37501	1.37501	2.42511	2.42511	2.42511	2.42511	1.37501	1.37501	1.37501	1.37501	1.37501	1.37501	1.23403	1.23403	2.42511	2.42511	1.37501	1.37501	2.42511	2.42511	2.42511	2.42511	1.37501	1.37501	1.37501	1.37501	1.37501	1.37501	1.23403	1.23403	2.42511	2.42511	1.37501	1.37501	2.42511	2.42511	2.42511	2.42511	1.37501	1.37501	1.37501	1.37501	1.37501	1.37501	1.23403	1.23403	2.42511	2.42511	1.37501	1.37501	2.42511	2.42511	2.42511	2.42511	1.37501	1.37501	1.37501	1.37501	1.37501	1.37501	1.23403	1.23403	2.42511	2.42511	1.37501	1.37501	2.42511	2.42511	2.42511	2.42511	1.37501	1.37501	1.37501	1.37501	1.37501	1.37501	1.23403	1.23403	2.42511	2.42511	1.37501	1.37501	2.42511	2.42511	2.42511	2.42511	1.37501	1.37501	1.37501	1.37501	1.37501	1.37501	1.23403	1.23403	2.42511	2.42511	1.37501	1.37501	2.42511	2.42511	2.42511	2.42511	1.37501	1.37501	1.37501	1.37501	1.37501	1.37501	1.23403	1.23403	2.42511	2.42511	1.37501	1.37501	2.42511	2.42511	2.42511	2.42511	1.37501	1.37501	2.42511	1.37501	1.37501	1.23403	1.37501	1.37501	2.42511	1.37501	1.23403	1.37501	2.42511	2.42511	2.42511	1.37501	2.42511	1.37501	2.42511	1.37501	1.37501	1.23403	1.37501	1.37501	2.42511	1.37501	1.23403	1.37501	2.42511	2.42511	2.42511	1.37501	2.42511	1.37501	2.42511	1.37501	1.37501	1.23403	1.37501	1.37501	2.42511	1.37501	1.23403	1.37501	2.42511	2.42511	2.42511	1.37501	2.42511	1.37501	2.42511	1.37501	1.37501	1.23403	1.37501	1.37501	2.42511	1.37501	1.23403	1.37501	2.42511	2.42511	2.42511	1.37501	2.42511	1.37501	2.42511	1.37501	1.37501	1.23403	0.733972	0.733972	2.42511	1.37501	1.23403	1.37501	2.42511	2.42511	2.42511	1.37501	2.42511	1.37501	1.94709	0.896988	0.733972	0.592986	0.43132	0.43132	2.76999	1.7199	0.592986	0.733972	3.21256	3.21256	2.76999	1.7199	1.94709	0.896988	1.94709	0.896988	0.733972	0.592986	0.43132	0.43132	2.76999	1.7199	0.592986	0.733972	3.21256	3.21256	2.76999	1.7199	1.94709	0.896988	1.94709	0.896988	0.733972	0.592986	0.43132	0.43132	2.76999	1.7199	0.592986	0.733972	3.21256	3.21256	2.76999	1.7199	1.94709	0.896988	1.94709	0.896988	0.733972	0.592986	0.43132	0.43132	2.76999	1.7199	0.592986	0.733972	3.21256	3.21256	2.76999	1.7199	1.94709	0.896988	1.94709	0.896988	0.733972	0.592986	0.43132	0.43132	2.76999	1.7199	0.592986	0.733972	3.21256	3.21256	2.76999	1.7199	1.94709	0.896988	1.78407	0.896988	0.324915	0.183929	0.43132	0.43132	2.42511	1.37501	0.183929	0.324915	2.42511	2.76999	2.42511	1.37501	1.78407	0.896988	1.78407	0.896988	0.324915	0.183929	0.43132	0.43132	2.42511	1.37501	0.183929	0.324915	2.42511	2.76999	2.42511	1.37501	1.78407	0.896988	1.78407	0.896988	0.324915	0.183929	0.43132	0.43132	2.42511	1.37501	0.183929	0.324915	2.42511	2.76999	2.42511	1.37501	1.78407	0.896988	1.78407	0.896988	0.324915	0.183929	0.43132	0.43132	2.42511	1.37501	0.183929	0.324915	2.42511	2.76999	2.42511	1.37501	1.78407	0.896988	1.78407	0.896988	0.324915	0.0976553	0.43132	0.43132	2.42511	1.37501	0.183929	0.324915	2.42511	2.42511	2.42511	1.37501	1.78407	0.896988	1.78407	0.896988	0.324915	0.290334	0.238641	0.238641	2.76999	1.37501	0.183929	0.371474	1.78407	2.42511	2.76999	0.733972	1.78407	0.896988	1.78407	0.896988	0.371474	0.290334	0.238641	0.238641	2.76999	1.37501	0.0976553	0.371474	1.78407	2.42511	2.76999	0.733972	1.78407	0.896988	1.78407	0.896988	0.371474	0.290334	0.238641	0.238641	2.76999	1.37501	0.0976553	0.371474	1.78407	2.42511	2.76999	0.733972	1.78407	0.896988	1.78407	0.896988	0.371474	0.290334	0.238641	0.238641	2.76999	1.37501	0.0976553	0.371474	1.78407	2.42511	1.94709	0.733972	1.78407	0.371474	1.78407	0.896988	0.371474	0.290334	0.238641	0.238641	2.76999	1.37501	0.0343905	0.371474	1.78407	2.42511	1.94709	0.733972	1.78407	0.371474	1.78407	0.896988	0.371474	0.290334	0.238641	0.238641	2.76999	1.37501	0.0343905	0.162457	1.37501	2.42511	1.94709	0.733972	1.78407	0.371474	1.78407	0.896988	0.371474	0.290334	0.238641	0.238641	1.21256	0.733972	0.0343905	0.162457	1.37501	2.42511	1.94709	0.733972	1.78407	0.371474	1.78407	0.896988	0.371474	0.290334	0.238641	0.238641	1.21256	0.733972	0.0343905	0.162457	1.37501	2.42511	1.94709	0.733972	1.78407	0.371474	1.78407	0.896988	0.371474	0.290334	0.238641	0.238641	1.21256	0.43132	0.0343905	0.162457	1.37501	1.78407	1.94709	0.733972	1.78407	0.371474	1.78407	0.162457	0.371474	0.290334	0.238641	0.238641	1.21256	0.43132	0.0343905	0.162457	1.37501	1.78407	1.94709	0.733972	1.78407	0.371474	1.78407	0.162457	0.371474	0.290334	0.238641	0.238641	1.21256	0.43132	0.0343905	0.162457	1.24023	1.78407	1.94709	0.733972	1.78407	0.371474	1.78407	0.162457	0.371474	0.0976553	0.238641	0.238641	1.21256	0.43132	0.0343905	0.162457	1.24023	1.78407	1.94709	0.733972	1.78407	0.371474	1.78407	0.162457	0.371474	0.0976553	0.238641	0.238641	1.21256	0.43132	0.0343905	0.162457	1.24023	1.78407	1.94709	0.733972	1.78407	0.371474	1.78407	0.162457	0.371474	0.0214718	0.238641	0.238641	1.21256	0.43132	0.0343905	0.162457	1.24023	1.37501	1.94709	0.733972	1.78407	0.371474	1.78407	0.162457	0.371474	0.0214718	0.238641	0.238641	1.21256	0.43132	0.0343905	0.162457	1.24023	1.37501	1.94709	0.733972	1.78407	0.371474	1.78407	0.162457	0.371474	0.0214718	0.238641	0.238641	1.21256	0.43132	0.0343905	0.162457	1.24023	1.37501	1.94709	0.733972	1.78407	0.371474	0	0	0	0	0	0	0	0	0	0	0	0	0	0	0	0	0	0	0	0	0	0	0	0	0	0	0	0	0	0	0	0	0	0	0	0	0	0	0	0	0	0	0	0	0	0	0	0	0	0	0	0	0	0	0	0	0	0	0	0	0	0	0	0	0	0	0	0	0	0	0	0	0	0	0	0	0	0	0	0	0	0	0	0	0	0	0	0	0	0	0	0	0	0	0	0	0	0	0	0	0	0	0	0	0	0	0	0	0	0	0	0	0	0	0	0	0	0	0	0	0	0	0	0	0	0	0	0	0	0	0	0	0	0	0	0	0	0	0	0	0	0	0	0	0.599187	0.599187	0.599187	0.599187	0.575128	0.575128	1.14303	1.14303	0.647698	0.647698	2.12895	2.12895	2.12895	2.12895	0.780531	0.780531	0.599187	0.599187	0.599187	0.599187	0.575128	0.575128	1.14303	1.14303	0.647698	0.647698	2.12895	2.12895	2.12895	2.12895	0.780531	0.780531	0.599187	0.599187	0.599187	0.599187	0.575128	0.575128	1.14303	1.14303	0.647698	0.647698	2.12895	2.12895	2.12895	2.12895	0.780531	0.780531	0.599187	0.599187	0.599187	0.599187	0.575128	0.575128	1.14303	1.14303	0.647698	0.647698	2.12895	2.12895	2.12895	2.12895	0.780531	0.780531	0.599187	0.599187	0.599187	0.599187	0.575128	0.575128	1.14303	1.14303	0.647698	0.647698	2.12895	2.12895	2.12895	2.12895	0.780531	0.780531	0.599187	0.599187	0.599187	0.599187	0.575128	0.575128	1.14303	1.14303	0.647698	0.647698	2.12895	2.12895	2.12895	2.12895	0.780531	0.780531	0.599187	0.599187	0.599187	0.599187	0.575128	0.575128	1.14303	1.14303	0.647698	0.647698	2.12895	2.12895	2.12895	2.12895	0.780531	0.780531	0.599187	0.599187	0.599187	0.599187	0.575128	0.575128	1.14303	1.14303	0.647698	0.647698	2.12895	2.12895	2.12895	2.12895	0.780531	0.780531	0.599187	0.599187	0.599187	0.599187	0.575128	0.575128	1.14303	1.14303	0.647698	0.647698	2.12895	2.12895	2.12895	2.12895	0.780531	0.780531	0.599187	0.599187	0.599187	0.599187	0.575128	0.575128	1.14303	1.14303	0.647698	0.647698	2.12895	2.12895	2.12895	2.12895	0.780531	0.780531	1.14303	0.599187	0.599187	0.575128	0.599187	0.647698	2.12895	0.599187	0.575128	0.780531	1.14303	2.12895	2.12895	0.780531	2.12895	0.647698	1.14303	0.599187	0.599187	0.575128	0.599187	0.647698	2.12895	0.599187	0.575128	0.780531	1.14303	2.12895	2.12895	0.780531	2.12895	0.647698	1.14303	0.599187	0.599187	0.575128	0.599187	0.647698	2.12895	0.599187	0.575128	0.780531	1.14303	2.12895	2.12895	0.780531	2.12895	0.647698	1.14303	0.599187	0.599187	0.575128	0.599187	0.647698	2.12895	0.599187	0.575128	0.780531	1.14303	2.12895	2.12895	0.780531	2.12895	0.647698	1.14303	0.599187	0.599187	0.575128	0.296535	0.345046	2.12895	0.599187	0.575128	0.780531	1.14303	2.12895	2.12895	0.780531	2.12895	0.647698	0.780531	0.23669	0.19013	0.166071	0.103856	0.152367	2.29197	0.762203	0.272476	0.477879	2.12895	3.11488	2.76999	1.42157	2.12895	0.647698	0.780531	0.23669	0.19013	0.166071	0.103856	0.152367	2.29197	0.762203	0.272476	0.477879	2.12895	3.11488	2.76999	1.42157	2.12895	0.647698	0.780531	0.23669	0.19013	0.166071	0.103856	0.152367	2.29197	0.762203	0.272476	0.477879	2.12895	3.11488	2.76999	1.42157	2.12895	0.647698	0.780531	0.23669	0.19013	0.166071	0.103856	0.152367	2.29197	0.762203	0.272476	0.477879	2.12895	3.11488	2.76999	1.42157	2.12895	0.647698	0.780531	0.23669	0.19013	0.166071	0.103856	0.152367	2.29197	0.762203	0.272476	0.477879	2.12895	3.11488	2.76999	1.42157	2.12895	0.647698	0.733972	0.23669	0.0553457	0.0312864	0.103856	0.152367	2.12895	0.599187	0.079797	0.2852	2.12895	3.55744	3.11488	1.76646	2.29197	0.647698	0.733972	0.23669	0.0553457	0.0312864	0.103856	0.152367	2.12895	0.599187	0.079797	0.2852	2.12895	3.55744	3.11488	1.76646	2.29197	0.647698	0.733972	0.23669	0.0553457	0.0312864	0.103856	0.152367	2.12895	0.599187	0.079797	0.2852	2.12895	3.55744	3.11488	1.76646	2.29197	0.647698	0.733972	0.23669	0.0553457	0.0312864	0.103856	0.152367	2.12895	0.599187	0.079797	0.2852	2.12895	3.55744	3.11488	1.76646	2.29197	0.647698	0.733972	0.23669	0.0553457	0.0165322	0.103856	0.152367	2.12895	0.599187	0.079797	0.2852	2.12895	3.11488	3.11488	1.76646	2.29197	0.647698	0.733972	0.23669	0.0553457	0.079797	0.0405915	0.0976553	2.76999	0.599187	0.079797	0.371474	1.30604	3.11488	3.55744	1.42157	2.29197	0.647698	0.733972	0.23669	0.06333	0.079797	0.0405915	0.0976553	2.76999	0.599187	0.0250854	0.371474	1.30604	3.11488	3.55744	1.42157	2.29197	0.647698	0.733972	0.23669	0.06333	0.079797	0.0405915	0.0976553	2.76999	0.599187	0.0250854	0.371474	1.30604	3.11488	3.55744	1.42157	2.29197	0.647698	0.733972	0.23669	0.06333	0.079797	0.0405915	0.0976553	2.76999	0.599187	0.0250854	0.371474	1.30604	3.11488	3.11488	1.42157	2.29197	0.238641	0.733972	0.23669	0.06333	0.079797	0.0405915	0.0976553	2.76999	0.599187	0.00722711	0.371474	1.30604	3.11488	3.11488	1.42157	2.29197	0.238641	0.733972	0.23669	0.06333	0.079797	0.0405915	0.0976553	2.76999	0.599187	0.00722711	0.209017	0.780531	3.11488	3.11488	1.42157	2.29197	0.238641	0.733972	0.23669	0.06333	0.079797	0.0405915	0.0976553	1.55744	0.296535	0.00722711	0.209017	0.780531	3.11488	3.11488	1.42157	2.29197	0.238641	0.733972	0.23669	0.06333	0.079797	0.0405915	0.0976553	1.55744	0.296535	0.00722711	0.209017	0.780531	3.11488	3.11488	1.42157	2.29197	0.238641	0.733972	0.23669	0.06333	0.079797	0.0405915	0.0976553	1.55744	0.103856	0.00722711	0.209017	0.780531	2.76999	3.11488	1.42157	2.29197	0.238641	0.733972	0.0276729	0.06333	0.079797	0.0405915	0.0976553	1.55744	0.103856	0.00722711	0.209017	0.780531	2.76999	3.11488	1.42157	2.29197	0.238641	0.733972	0.0276729	0.06333	0.079797	0.0405915	0.0976553	1.55744	0.103856	0.00722711	0.209017	0.607171	2.76999	3.11488	1.42157	2.29197	0.238641	0.733972	0.0276729	0.06333	0.0250854	0.0405915	0.0976553	1.55744	0.103856	0.00722711	0.209017	0.607171	2.76999	3.11488	1.42157	2.29197	0.238641	0.733972	0.0276729	0.06333	0.0250854	0.0405915	0.0976553	1.55744	0.103856	0.00722711	0.209017	0.607171	2.76999	3.11488	1.42157	2.29197	0.238641	0.733972	0.0276729	0.06333	0.00361356	0.0405915	0.0976553	1.55744	0.103856	0.00722711	0.209017	0.607171	2.12895	3.11488	1.42157	2.29197	0.238641	0.733972	0.0276729	0.06333	0.00361356	0.0405915	0.0976553	1.55744	0.103856	0.00722711	0.209017	0.607171	2.12895	3.11488	1.42157	2.29197	0.238641	0.733972	0.0276729	0.06333	0.00361356	0.0405915	0.0976553	1.55744	0.103856	0.00722711	0.209017	0.607171	2.12895	3.11488	1.42157	2.29197	0.238641	0	0	0	0	0	0	0	0	0	0	0	0	0	0	0	0	0	0	0	0	0	0	0	0	0	0	0	0	0	0	0	0	0	0	0	0	0	0	0	0	0	0	0	0	0	0	0	0	0	0	0	0	0	0	0	0	0	0	0	0	0	0	0	0	0	0	0	0	0	0	0	0	0	0	0	0	0	0	0	0	0	0	0	0	0	0	0	0	0	0	0	0	0	0	0	0	0	0	0	0	0	0	0	0	0	0	0	0	0	0	0	0	0	0	0	0	0	0	0	0	0	0	0	0	0	0	0	0	0	0	0	0	0	0	0	0	0	0	0	0	0	0	0	0	0.165256	0.165256	0.165256	0.165256	0.162817	0.162817	0.324915	0.324915	0.183929	0.183929	1.37501	1.37501	1.37501	1.37501	0.324915	0.324915	0.165256	0.165256	0.165256	0.165256	0.162817	0.162817	0.324915	0.324915	0.183929	0.183929	1.37501	1.37501	1.37501	1.37501	0.324915	0.324915	0.165256	0.165256	0.165256	0.165256	0.162817	0.162817	0.324915	0.324915	0.183929	0.183929	1.37501	1.37501	1.37501	1.37501	0.324915	0.324915	0.165256	0.165256	0.165256	0.165256	0.162817	0.162817	0.324915	0.324915	0.183929	0.183929	1.37501	1.37501	1.37501	1.37501	0.324915	0.324915	0.165256	0.165256	0.165256	0.165256	0.162817	0.162817	0.324915	0.324915	0.183929	0.183929	1.37501	1.37501	1.37501	1.37501	0.324915	0.324915	0.165256	0.165256	0.165256	0.165256	0.162817	0.162817	0.324915	0.324915	0.183929	0.183929	1.37501	1.37501	1.37501	1.37501	0.324915	0.324915	0.165256	0.165256	0.165256	0.165256	0.162817	0.162817	0.324915	0.324915	0.183929	0.183929	1.37501	1.37501	1.37501	1.37501	0.324915	0.324915	0.165256	0.165256	0.165256	0.165256	0.162817	0.162817	0.324915	0.324915	0.183929	0.183929	1.37501	1.37501	1.37501	1.37501	0.324915	0.324915	0.165256	0.165256	0.165256	0.165256	0.162817	0.162817	0.324915	0.324915	0.183929	0.183929	1.37501	1.37501	1.37501	1.37501	0.324915	0.324915	0.165256	0.165256	0.165256	0.165256	0.162817	0.162817	0.324915	0.324915	0.183929	0.183929	1.37501	1.37501	1.37501	1.37501	0.324915	0.324915	0.324915	0.165256	0.165256	0.162817	0.165256	0.183929	1.37501	0.165256	0.162817	0.324915	0.324915	1.37501	1.37501	0.324915	1.37501	0.183929	0.324915	0.165256	0.165256	0.162817	0.165256	0.183929	1.37501	0.165256	0.162817	0.324915	0.324915	1.37501	1.37501	0.324915	1.37501	0.183929	0.324915	0.165256	0.165256	0.162817	0.165256	0.183929	1.37501	0.165256	0.162817	0.324915	0.324915	1.37501	1.37501	0.324915	1.37501	0.183929	0.324915	0.165256	0.165256	0.162817	0.165256	0.183929	1.37501	0.165256	0.162817	0.324915	0.324915	1.37501	1.37501	0.324915	1.37501	0.183929	0.324915	0.165256	0.165256	0.162817	0.0789824	0.0976553	1.37501	0.165256	0.162817	0.324915	0.324915	1.37501	1.37501	0.324915	1.37501	0.183929	0.198114	0.038456	0.0304718	0.0280326	0.0157176	0.0343905	1.42157	0.211816	0.0765432	0.238641	0.896988	1.94709	1.78407	0.733972	1.48142	0.290334	0.198114	0.038456	0.0304718	0.0280326	0.0157176	0.0343905	1.42157	0.211816	0.0765432	0.238641	0.896988	1.94709	1.78407	0.733972	1.48142	0.290334	0.198114	0.038456	0.0304718	0.0280326	0.0157176	0.0343905	1.42157	0.211816	0.0765432	0.238641	0.896988	1.94709	1.78407	0.733972	1.48142	0.290334	0.198114	0.038456	0.0304718	0.0280326	0.0157176	0.0343905	1.42157	0.211816	0.0765432	0.238641	0.896988	1.94709	1.78407	0.733972	1.48142	0.290334	0.198114	0.038456	0.0304718	0.0280326	0.0157176	0.0343905	1.42157	0.211816	0.0765432	0.238641	0.896988	1.94709	1.78407	0.733972	1.48142	0.290334	0.19013	0.038456	0.00559788	0.0031587	0.0157176	0.0343905	1.37501	0.165256	0.0218316	0.183929	1.37501	2.76999	2.42511	1.37501	1.78407	0.290334	0.19013	0.038456	0.00559788	0.0031587	0.0157176	0.0343905	1.37501	0.165256	0.0218316	0.183929	1.37501	2.76999	2.42511	1.37501	1.78407	0.290334	0.19013	0.038456	0.00559788	0.0031587	0.0157176	0.0343905	1.37501	0.165256	0.0218316	0.183929	1.37501	2.76999	2.42511	1.37501	1.78407	0.290334	0.19013	0.038456	0.00559788	0.0031587	0.0157176	0.0343905	1.37501	0.165256	0.0218316	0.183929	1.37501	2.76999	2.42511	1.37501	1.78407	0.290334	0.19013	0.038456	0.00559788	0.00165872	0.0157176	0.0343905	1.37501	0.165256	0.0218316	0.183929	1.37501	2.42511	2.42511	1.37501	1.78407	0.290334	0.19013	0.038456	0.00559788	0.0132784	0.0040979	0.0250854	1.78407	0.165256	0.0218316	0.238641	0.733972	2.42511	2.76999	1.7199	1.78407	0.290334	0.19013	0.038456	0.00641249	0.0132784	0.0040979	0.0250854	1.78407	0.165256	0.00397332	0.238641	0.733972	2.42511	2.76999	1.7199	1.78407	0.290334	0.19013	0.038456	0.00641249	0.0132784	0.0040979	0.0250854	1.78407	0.165256	0.00397332	0.238641	0.733972	2.42511	2.76999	1.7199	1.78407	0.290334	0.19013	0.038456	0.00641249	0.0132784	0.0040979	0.0250854	1.78407	0.165256	0.00397332	0.238641	0.733972	2.42511	3.21256	1.7199	1.78407	0.0976553	0.19013	0.038456	0.00641249	0.0132784	0.0040979	0.0250854	1.78407	0.165256	0.0009614	0.238641	0.733972	2.42511	3.21256	1.7199	1.78407	0.0976553	0.19013	0.038456	0.00641249	0.0132784	0.0040979	0.0250854	1.78407	0.165256	0.0009614	0.162457	0.324915	2.42511	3.21256	1.7199	1.78407	0.0976553	0.19013	0.038456	0.00641249	0.0132784	0.0040979	0.0250854	1.21256	0.0789824	0.0009614	0.162457	0.324915	2.42511	3.21256	1.7199	1.78407	0.0976553	0.19013	0.038456	0.00641249	0.0132784	0.0040979	0.0250854	1.21256	0.0789824	0.0009614	0.162457	0.324915	2.42511	3.21256	1.7199	1.78407	0.0976553	0.19013	0.038456	0.00641249	0.0132784	0.0040979	0.0250854	1.21256	0.0157176	0.0009614	0.162457	0.324915	2.76999	3.21256	1.7199	1.78407	0.0976553	0.19013	0.00279894	0.00641249	0.0132784	0.0040979	0.0250854	1.21256	0.0157176	0.0009614	0.162457	0.324915	2.76999	3.21256	1.7199	1.78407	0.0976553	0.19013	0.00279894	0.00641249	0.0132784	0.0040979	0.0250854	1.21256	0.0157176	0.0009614	0.162457	0.19013	2.76999	3.21256	1.7199	1.78407	0.0976553	0.19013	0.00279894	0.00641249	0.00397332	0.0040979	0.0250854	1.21256	0.0157176	0.0009614	0.162457	0.19013	2.76999	3.21256	1.7199	1.78407	0.0976553	0.19013	0.00279894	0.00641249	0.00397332	0.0040979	0.0250854	1.21256	0.0157176	0.0009614	0.162457	0.19013	2.76999	3.21256	1.7199	1.78407	0.0976553	0.19013	0.00279894	0.00641249	0.000359761	0.0040979	0.0250854	1.21256	0.0157176	0.0009614	0.162457	0.19013	2.42511	3.21256	1.7199	1.78407	0.0976553	0.19013	0.00279894	0.00641249	0.000359761	0.0040979	0.0250854	1.21256	0.0157176	0.0009614	0.162457	0.19013	2.42511	3.21256	1.7199	1.78407	0.0976553	0.19013	0.00279894	0.00641249	0.000359761	0.0040979	0.0250854	1.21256	0.0157176	0.0009614	0.162457	0.19013	2.42511	3.21256	1.7199	1.78407	0.0976553	0	0	0	0	0	0	0	0	0	0	0	0	0	0	0	0	0	0	0	0	0	0	0	0	0	0	0	0	0	0	0	0	0	0	0	0	0	0	0	0	0	0	0	0	0	0	0	0	0	0	0	0	0	0	0	0	0	0	0	0	0	0	0	0	0	0	0	0	0	0	0	0	0	0	0	0	0	0	0	0	0	0	0	0	0	0	0	0	0	0	0	0	0	0	0	0	0	0	0	0	0	0	0	0	0	0	0	0	0	0	0	0	0	0	0	0	0	0	0	0	0	0	0	0	0	0	0	0	0	0	0	0	0	0	0	0	0	0	0	0	0	0	0	0	0.0278389	0.0278389	0.0278389	0.0278389	0.0276938	0.0276938	0.0553457	0.0553457	0.0312864	0.0312864	0.599187	0.599187	0.599187	0.599187	0.103856	0.103856	0.0278389	0.0278389	0.0278389	0.0278389	0.0276938	0.0276938	0.0553457	0.0553457	0.0312864	0.0312864	0.599187	0.599187	0.599187	0.599187	0.103856	0.103856	0.0278389	0.0278389	0.0278389	0.0278389	0.0276938	0.0276938	0.0553457	0.0553457	0.0312864	0.0312864	0.599187	0.599187	0.599187	0.599187	0.103856	0.103856	0.0278389	0.0278389	0.0278389	0.0278389	0.0276938	0.0276938	0.0553457	0.0553457	0.0312864	0.0312864	0.599187	0.599187	0.599187	0.599187	0.103856	0.103856	0.0278389	0.0278389	0.0278389	0.0278389	0.0276938	0.0276938	0.0553457	0.0553457	0.0312864	0.0312864	0.599187	0.599187	0.599187	0.599187	0.103856	0.103856	0.0278389	0.0278389	0.0278389	0.0278389	0.0276938	0.0276938	0.0553457	0.0553457	0.0312864	0.0312864	0.599187	0.599187	0.599187	0.599187	0.103856	0.103856	0.0278389	0.0278389	0.0278389	0.0278389	0.0276938	0.0276938	0.0553457	0.0553457	0.0312864	0.0312864	0.599187	0.599187	0.599187	0.599187	0.103856	0.103856	0.0278389	0.0278389	0.0278389	0.0278389	0.0276938	0.0276938	0.0553457	0.0553457	0.0312864	0.0312864	0.599187	0.599187	0.599187	0.599187	0.103856	0.103856	0.0278389	0.0278389	0.0278389	0.0278389	0.0276938	0.0276938	0.0553457	0.0553457	0.0312864	0.0312864	0.599187	0.599187	0.599187	0.599187	0.103856	0.103856	0.0278389	0.0278389	0.0278389	0.0278389	0.0276938	0.0276938	0.0553457	0.0553457	0.0312864	0.0312864	0.599187	0.599187	0.599187	0.599187	0.103856	0.103856	0.0553457	0.0278389	0.0278389	0.0276938	0.0278389	0.0312864	0.599187	0.0278389	0.0276938	0.103856	0.0553457	0.599187	0.599187	0.103856	0.599187	0.0312864	0.0553457	0.0278389	0.0278389	0.0276938	0.0278389	0.0312864	0.599187	0.0278389	0.0276938	0.103856	0.0553457	0.599187	0.599187	0.103856	0.599187	0.0312864	0.0553457	0.0278389	0.0278389	0.0276938	0.0278389	0.0312864	0.599187	0.0278389	0.0276938	0.103856	0.0553457	0.599187	0.599187	0.103856	0.599187	0.0312864	0.0553457	0.0278389	0.0278389	0.0276938	0.0278389	0.0312864	0.599187	0.0278389	0.0276938	0.103856	0.0553457	0.599187	0.599187	0.103856	0.599187	0.0312864	0.0553457	0.0278389	0.0278389	0.0276938	0.0130847	0.0165322	0.599187	0.0278389	0.0276938	0.103856	0.0553457	0.599187	0.599187	0.103856	0.599187	0.0312864	0.0312864	0.00377963	0.00296501	0.00281987	0.00146504	0.00491252	0.607171	0.0358232	0.0129396	0.0891021	0.23669	0.780531	0.733972	0.238641	0.647698	0.079797	0.0312864	0.00377963	0.00296501	0.00281987	0.00146504	0.00491252	0.607171	0.0358232	0.0129396	0.0891021	0.23669	0.780531	0.733972	0.238641	0.647698	0.079797	0.0312864	0.00377963	0.00296501	0.00281987	0.00146504	0.00491252	0.607171	0.0358232	0.0129396	0.0891021	0.23669	0.780531	0.733972	0.238641	0.647698	0.079797	0.0312864	0.00377963	0.00296501	0.00281987	0.00146504	0.00491252	0.607171	0.0358232	0.0129396	0.0891021	0.23669	0.780531	0.733972	0.238641	0.647698	0.079797	0.0312864	0.00377963	0.00296501	0.00281987	0.00146504	0.00491252	0.607171	0.0358232	0.0129396	0.0891021	0.23669	0.780531	0.733972	0.238641	0.647698	0.079797	0.0304718	0.00377963	0.000332148	0.000187004	0.00146504	0.00491252	0.599187	0.0278389	0.00363449	0.079797	0.599187	1.30604	1.14303	0.647698	0.840377	0.079797	0.0304718	0.00377963	0.000332148	0.000187004	0.00146504	0.00491252	0.599187	0.0278389	0.00363449	0.079797	0.599187	1.30604	1.14303	0.647698	0.840377	0.079797	0.0304718	0.00377963	0.000332148	0.000187004	0.00146504	0.00491252	0.599187	0.0278389	0.00363449	0.079797	0.599187	1.30604	1.14303	0.647698	0.840377	0.079797	0.0304718	0.00377963	0.000332148	0.000187004	0.00146504	0.00491252	0.599187	0.0278389	0.00363449	0.079797	0.599187	1.30604	1.14303	0.647698	0.840377	0.079797	0.0304718	0.00377963	0.000332148	9.74386e-05	0.00146504	0.00491252	0.599187	0.0278389	0.00363449	0.079797	0.599187	1.14303	1.14303	0.647698	0.840377	0.079797	0.0304718	0.00377963	0.000332148	0.00131989	0.000242583	0.00397332	0.733972	0.0278389	0.00363449	0.0976553	0.296535	1.14303	1.30604	1.28874	0.840377	0.079797	0.0304718	0.00377963	0.000381007	0.00131989	0.000242583	0.00397332	0.733972	0.0278389	0.00038069	0.0976553	0.296535	1.14303	1.30604	1.28874	0.840377	0.079797	0.0304718	0.00377963	0.000381007	0.00131989	0.000242583	0.00397332	0.733972	0.0278389	0.00038069	0.0976553	0.296535	1.14303	1.30604	1.28874	0.840377	0.079797	0.0304718	0.00377963	0.000381007	0.00131989	0.000242583	0.00397332	0.733972	0.0278389	0.00038069	0.0976553	0.296535	1.14303	2.12895	1.28874	0.840377	0.0250854	0.0304718	0.00377963	0.000381007	0.00131989	0.000242583	0.00397332	0.733972	0.0278389	7.99932e-05	0.0976553	0.296535	1.14303	2.12895	1.28874	0.840377	0.0250854	0.0304718	0.00377963	0.000381007	0.00131989	0.000242583	0.00397332	0.733972	0.0278389	7.99932e-05	0.0761834	0.103856	1.14303	2.12895	1.28874	0.840377	0.0250854	0.0304718	0.00377963	0.000381007	0.00131989	0.000242583	0.00397332	0.571514	0.0130847	7.99932e-05	0.0761834	0.103856	1.14303	2.12895	1.28874	0.840377	0.0250854	0.0304718	0.00377963	0.000381007	0.00131989	0.000242583	0.00397332	0.571514	0.0130847	7.99932e-05	0.0761834	0.103856	1.14303	2.12895	1.28874	0.840377	0.0250854	0.0304718	0.00377963	0.000381007	0.00131989	0.000242583	0.00397332	0.571514	0.00146504	7.99932e-05	0.0761834	0.103856	1.78407	2.12895	1.28874	0.840377	0.0250854	0.0304718	0.000166074	0.000381007	0.00131989	0.000242583	0.00397332	0.571514	0.00146504	7.99932e-05	0.0761834	0.103856	1.78407	2.12895	1.28874	0.840377	0.0250854	0.0304718	0.000166074	0.000381007	0.00131989	0.000242583	0.00397332	0.571514	0.00146504	7.99932e-05	0.0761834	0.0405915	1.78407	2.12895	1.28874	0.840377	0.0250854	0.0304718	0.000166074	0.000381007	0.00038069	0.000242583	0.00397332	0.571514	0.00146504	7.99932e-05	0.0761834	0.0405915	1.78407	2.12895	1.28874	0.840377	0.0250854	0.0304718	0.000166074	0.000381007	0.00038069	0.000242583	0.00397332	0.571514	0.00146504	7.99932e-05	0.0761834	0.0405915	1.78407	2.12895	1.28874	0.840377	0.0250854	0.0304718	0.000166074	0.000381007	2.09297e-05	0.000242583	0.00397332	0.571514	0.00146504	7.99932e-05	0.0761834	0.0405915	2.12895	2.12895	1.28874	0.840377	0.0250854	0.0304718	0.000166074	0.000381007	2.09297e-05	0.000242583	0.00397332	0.571514	0.00146504	7.99932e-05	0.0761834	0.0405915	2.12895	2.12895	1.28874	0.840377	0.0250854	0.0304718	0.000166074	0.000381007	2.09297e-05	0.000242583	0.00397332	0.571514	0.00146504	7.99932e-05	0.0761834	0.0405915	2.12895	2.12895	1.28874	0.840377	0.0250854	0	0	0	0	0	0	0	0	0	0	0	0	0	0	0	0	0	0	0	0	0	0	0	0	0	0	0	0	0	0	0	0	0	0	0	0	0	0	0	0	0	0	0	0	0	0	0	0	0	0	0	0	0	0	0	0	0	0	0	0	0	0	0	0	0	0	0	0	0	0	0	0	0	0	0	0	0	0	0	0	0	0	0	0	0	0	0	0	0	0	0	0	0	0	0	0	0	0	0	0	0	0	0	0	0	0	0	0	0	0	0	0	0	0	0	0	0	0	0	0	0	0	0	0	0	0	0	0	0	0	0	0	0	0	0	0	0	0	0	0	0	0	0	0	0.00280463	0.00280463	0.00280463	0.00280463	0.00279964	0.00279964	0.00559788	0.00559788	0.0031587	0.0031587	0.165256	0.165256	0.165256	0.165256	0.0242708	0.0242708	0.00280463	0.00280463	0.00280463	0.00280463	0.00279964	0.00279964	0.00559788	0.00559788	0.0031587	0.0031587	0.165256	0.165256	0.165256	0.165256	0.0242708	0.0242708	0.00280463	0.00280463	0.00280463	0.00280463	0.00279964	0.00279964	0.00559788	0.00559788	0.0031587	0.0031587	0.165256	0.165256	0.165256	0.165256	0.0242708	0.0242708	0.00280463	0.00280463	0.00280463	0.00280463	0.00279964	0.00279964	0.00559788	0.00559788	0.0031587	0.0031587	0.165256	0.165256	0.165256	0.165256	0.0242708	0.0242708	0.00280463	0.00280463	0.00280463	0.00280463	0.00279964	0.00279964	0.00559788	0.00559788	0.0031587	0.0031587	0.165256	0.165256	0.165256	0.165256	0.0242708	0.0242708	0.00280463	0.00280463	0.00280463	0.00280463	0.00279964	0.00279964	0.00559788	0.00559788	0.0031587	0.0031587	0.165256	0.165256	0.165256	0.165256	0.0242708	0.0242708	0.00280463	0.00280463	0.00280463	0.00280463	0.00279964	0.00279964	0.00559788	0.00559788	0.0031587	0.0031587	0.165256	0.165256	0.165256	0.165256	0.0242708	0.0242708	0.00280463	0.00280463	0.00280463	0.00280463	0.00279964	0.00279964	0.00559788	0.00559788	0.0031587	0.0031587	0.165256	0.165256	0.165256	0.165256	0.0242708	0.0242708	0.00280463	0.00280463	0.00280463	0.00280463	0.00279964	0.00279964	0.00559788	0.00559788	0.0031587	0.0031587	0.165256	0.165256	0.165256	0.165256	0.0242708	0.0242708	0.00280463	0.00280463	0.00280463	0.00280463	0.00279964	0.00279964	0.00559788	0.00559788	0.0031587	0.0031587	0.165256	0.165256	0.165256	0.165256	0.0242708	0.0242708	0.00559788	0.00280463	0.00280463	0.00279964	0.00280463	0.0031587	0.165256	0.00280463	0.00279964	0.0242708	0.00559788	0.165256	0.165256	0.0242708	0.165256	0.0031587	0.00559788	0.00280463	0.00280463	0.00279964	0.00280463	0.0031587	0.165256	0.00280463	0.00279964	0.0242708	0.00559788	0.165256	0.165256	0.0242708	0.165256	0.0031587	0.00559788	0.00280463	0.00280463	0.00279964	0.00280463	0.0031587	0.165256	0.00280463	0.00279964	0.0242708	0.00559788	0.165256	0.165256	0.0242708	0.165256	0.0031587	0.00559788	0.00280463	0.00280463	0.00279964	0.00280463	0.0031587	0.165256	0.00280463	0.00279964	0.0242708	0.00559788	0.165256	0.165256	0.0242708	0.165256	0.0031587	0.00559788	0.00280463	0.00280463	0.00279964	0.00130466	0.00165872	0.165256	0.00280463	0.00279964	0.0242708	0.00559788	0.165256	0.165256	0.0242708	0.165256	0.0031587	0.00301387	0.000220626	0.000171767	0.000166775	8.22018e-05	0.00043627	0.166071	0.00361925	0.00129966	0.0227708	0.038456	0.198114	0.19013	0.0491447	0.175376	0.0132784	0.00301387	0.000220626	0.000171767	0.000166775	8.22018e-05	0.00043627	0.166071	0.00361925	0.00129966	0.0227708	0.038456	0.198114	0.19013	0.0491447	0.175376	0.0132784	0.00301387	0.000220626	0.000171767	0.000166775	8.22018e-05	0.00043627	0.166071	0.00361925	0.00129966	0.0227708	0.038456	0.198114	0.19013	0.0491447	0.175376	0.0132784	0.00301387	0.000220626	0.000171767	0.000166775	8.22018e-05	0.00043627	0.166071	0.00361925	0.00129966	0.0227708	0.038456	0.198114	0.19013	0.0491447	0.175376	0.0132784	0.00301387	0.000220626	0.000171767	0.000166775	8.22018e-05	0.00043627	0.166071	0.00361925	0.00129966	0.0227708	0.038456	0.198114	0.19013	0.0491447	0.175376	0.0132784	0.00296501	0.000220626	1.13858e-05	6.3934e-06	8.22018e-05	0.00043627	0.165256	0.00280463	0.000360461	0.0218316	0.165256	0.371474	0.324915	0.183929	0.238641	0.0132784	0.00296501	0.000220626	1.13858e-05	6.3934e-06	8.22018e-05	0.00043627	0.165256	0.00280463	0.000360461	0.0218316	0.165256	0.371474	0.324915	0.183929	0.238641	0.0132784	0.00296501	0.000220626	1.13858e-05	6.3934e-06	8.22018e-05	0.00043627	0.165256	0.00280463	0.000360461	0.0218316	0.165256	0.371474	0.324915	0.183929	0.238641	0.0132784	0.00296501	0.000220626	1.13858e-05	6.3934e-06	8.22018e-05	0.00043627	0.165256	0.00280463	0.000360461	0.0218316	0.165256	0.371474	0.324915	0.183929	0.238641	0.0132784	0.00296501	0.000220626	1.13858e-05	3.29992e-06	8.22018e-05	0.00043627	0.165256	0.00280463	0.000360461	0.0218316	0.165256	0.324915	0.324915	0.183929	0.238641	0.0132784	0.00296501	0.000220626	1.13858e-05	7.72094e-05	8.29228e-06	0.00038069	0.19013	0.00280463	0.000360461	0.0250854	0.0789824	0.324915	0.371474	0.592986	0.238641	0.0132784	0.00296501	0.000220626	1.30824e-05	7.72094e-05	8.29228e-06	0.00038069	0.19013	0.00280463	2.16302e-05	0.0250854	0.0789824	0.324915	0.371474	0.592986	0.238641	0.0132784	0.00296501	0.000220626	1.30824e-05	7.72094e-05	8.29228e-06	0.00038069	0.19013	0.00280463	2.16302e-05	0.0250854	0.0789824	0.324915	0.371474	0.592986	0.238641	0.0132784	0.00296501	0.000220626	1.30824e-05	7.72094e-05	8.29228e-06	0.00038069	0.19013	0.00280463	2.16302e-05	0.0250854	0.0789824	0.324915	0.896988	0.592986	0.238641	0.00397332	0.00296501	0.000220626	1.30824e-05	7.72094e-05	8.29228e-06	0.00038069	0.19013	0.00280463	4.07697e-06	0.0250854	0.0789824	0.324915	0.896988	0.592986	0.238641	0.00397332	0.00296501	0.000220626	1.30824e-05	7.72094e-05	8.29228e-06	0.00038069	0.19013	0.00280463	4.07697e-06	0.0214718	0.0242708	0.324915	0.896988	0.592986	0.238641	0.00397332	0.00296501	0.000220626	1.30824e-05	7.72094e-05	8.29228e-06	0.00038069	0.162457	0.00130466	4.07697e-06	0.0214718	0.0242708	0.324915	0.896988	0.592986	0.238641	0.00397332	0.00296501	0.000220626	1.30824e-05	7.72094e-05	8.29228e-06	0.00038069	0.162457	0.00130466	4.07697e-06	0.0214718	0.0242708	0.324915	0.896988	0.592986	0.238641	0.00397332	0.00296501	0.000220626	1.30824e-05	7.72094e-05	8.29228e-06	0.00038069	0.162457	8.22018e-05	4.07697e-06	0.0214718	0.0242708	0.733972	0.896988	0.592986	0.238641	0.00397332	0.00296501	5.69289e-06	1.30824e-05	7.72094e-05	8.29228e-06	0.00038069	0.162457	8.22018e-05	4.07697e-06	0.0214718	0.0242708	0.733972	0.896988	0.592986	0.238641	0.00397332	0.00296501	5.69289e-06	1.30824e-05	7.72094e-05	8.29228e-06	0.00038069	0.162457	8.22018e-05	4.07697e-06	0.0214718	0.00641249	0.733972	0.896988	0.592986	0.238641	0.00397332	0.00296501	5.69289e-06	1.30824e-05	2.16302e-05	8.29228e-06	0.00038069	0.162457	8.22018e-05	4.07697e-06	0.0214718	0.00641249	0.733972	0.896988	0.592986	0.238641	0.00397332	0.00296501	5.69289e-06	1.30824e-05	2.16302e-05	8.29228e-06	0.00038069	0.162457	8.22018e-05	4.07697e-06	0.0214718	0.00641249	0.733972	0.896988	0.592986	0.238641	0.00397332	0.00296501	5.69289e-06	1.30824e-05	7.00519e-07	8.29228e-06	0.00038069	0.162457	8.22018e-05	4.07697e-06	0.0214718	0.00641249	1.37501	0.896988	0.592986	0.238641	0.00397332	0.00296501	5.69289e-06	1.30824e-05	7.00519e-07	8.29228e-06	0.00038069	0.162457	8.22018e-05	4.07697e-06	0.0214718	0.00641249	1.37501	0.896988	0.592986	0.238641	0.00397332	0.00296501	5.69289e-06	1.30824e-05	7.00519e-07	8.29228e-06	0.00038069	0.162457	8.22018e-05	4.07697e-06	0.0214718	0.00641249	1.37501	0.896988	0.592986	0.238641	0.00397332	0	0	0	0	0	0	0	0	0	0	0	0	0	0	0	0	0	0	0	0	0	0	0	0	0	0	0	0	0	0	0	0	0	0	0	0	0	0	0	0	0	0	0	0	0	0	0	0	0	0	0	0	0	0	0	0	0	0	0	0	0	0	0	0	0	0	0	0	0	0	0	0	0	0	0	0	0	0	0	0	0	0	0	0	0	0	0	0	0	0	0	0	0	0	0	0	0	0	0	0	0	0	0	0	0	0	0	0	0	0	0	0	0	0	0	0	0	0	0	0	0	0	0	0	0	0	0	0	0	0	0	0	0	0	0	0	0	0	0	0	0	0	0	0	0.079797	0.079797	0.21263	0.21263	0.079797	0.079797	0.00491252	0.00491252	0.00491252	0.00491252	0.00361615	0.00361615	0.00362095	0.00362095	0.00361615	0.00361615	0.079797	0.079797	0.21263	0.21263	0.079797	0.079797	0.00491252	0.00491252	0.00491252	0.00491252	0.00361615	0.00361615	0.00362095	0.00362095	0.00361615	0.00361615	0.079797	0.079797	0.21263	0.21263	0.079797	0.079797	0.00491252	0.00491252	0.00491252	0.00491252	0.00361615	0.00361615	0.00362095	0.00362095	0.00361615	0.00361615	0.079797	0.079797	0.21263	0.21263	0.079797	0.079797	0.00491252	0.00491252	0.00491252	0.00491252	0.00361615	0.00361615	0.00362095	0.00362095	0.00361615	0.00361615	0.079797	0.079797	0.21263	0.21263	0.079797	0.079797	0.00491252	0.00491252	0.00491252	0.00491252	0.00361615	0.00361615	0.00362095	0.00362095	0.00361615	0.00361615	0.079797	0.079797	0.21263	0.21263	0.079797	0.079797	0.00491252	0.00491252	0.00491252	0.00491252	0.00361615	0.00361615	0.00362095	0.00362095	0.00361615	0.00361615	0.079797	0.079797	0.21263	0.21263	0.079797	0.079797	0.00491252	0.00491252	0.00491252	0.00491252	0.00361615	0.00361615	0.00362095	0.00362095	0.00361615	0.00361615	0.079797	0.079797	0.21263	0.21263	0.079797	0.079797	0.00491252	0.00491252	0.00491252	0.00491252	0.00361615	0.00361615	0.00362095	0.00362095	0.00361615	0.00361615	0.079797	0.079797	0.21263	0.21263	0.079797	0.079797	0.00491252	0.00491252	0.00491252	0.00491252	0.00361615	0.00361615	0.00362095	0.00362095	0.00361615	0.00361615	0.079797	0.079797	0.21263	0.21263	0.079797	0.079797	0.00491252	0.00491252	0.00491252	0.00491252	0.00361615	0.00361615	0.00362095	0.00362095	0.00361615	0.00361615	0.00491252	0.21263	0.079797	0.079797	0.21263	0.00491252	0.00361615	0.079797	0.079797	0.00361615	0.00491252	0.00362095	0.00361615	0.00361615	0.00362095	0.00491252	0.00491252	0.21263	0.079797	0.079797	0.21263	0.00491252	0.00361615	0.079797	0.079797	0.00361615	0.00491252	0.00362095	0.00361615	0.00361615	0.00362095	0.00491252	0.00491252	0.21263	0.079797	0.079797	0.21263	0.00491252	0.00361615	0.079797	0.079797	0.00361615	0.00491252	0.00362095	0.00361615	0.00361615	0.00362095	0.00491252	0.00491252	0.21263	0.079797	0.079797	0.21263	0.00491252	0.00361615	0.079797	0.079797	0.00361615	0.00491252	0.00362095	0.00361615	0.00361615	0.00362095	0.00491252	0.00491252	0.21263	0.079797	0.079797	0.211816	0.0040979	0.00361615	0.079797	0.079797	0.00361615	0.00491252	0.00362095	0.00361615	0.00361615	0.00362095	0.00491252	0.0289718	0.23669	0.111841	0.111841	0.23669	0.0289718	0.00280154	0.0789824	0.0789824	0.00280154	0.00146504	0.000173464	0.000217532	0.000217532	0.000173464	0.00146504	0.0289718	0.23669	0.111841	0.111841	0.23669	0.0289718	0.00280154	0.0789824	0.0789824	0.00280154	0.00146504	0.000173464	0.000217532	0.000217532	0.000173464	0.00146504	0.0289718	0.23669	0.111841	0.111841	0.23669	0.0289718	0.00280154	0.0789824	0.0789824	0.00280154	0.00146504	0.000173464	0.000217532	0.000217532	0.000173464	0.00146504	0.0289718	0.23669	0.111841	0.111841	0.23669	0.0289718	0.00280154	0.0789824	0.0789824	0.00280154	0.00146504	0.000173464	0.000217532	0.000217532	0.000173464	0.00146504	0.0289718	0.23669	0.111841	0.111841	0.23669	0.0289718	0.00280154	0.0789824	0.0789824	0.00280154	0.00146504	0.000173464	0.000217532	0.000217532	0.000173464	0.00146504	0.0142176	0.23669	0.2852	0.2852	0.23669	0.0289718	0.00130156	0.0774824	0.0774824	0.00130156	0.00130156	1.30824e-05	9.98895e-06	9.98895e-06	1.30824e-05	0.00146504	0.0142176	0.23669	0.2852	0.2852	0.23669	0.0289718	0.00130156	0.0774824	0.0774824	0.00130156	0.00130156	1.30824e-05	9.98895e-06	9.98895e-06	1.30824e-05	0.00146504	0.0142176	0.23669	0.2852	0.2852	0.23669	0.0289718	0.00130156	0.0774824	0.0774824	0.00130156	0.00130156	1.30824e-05	9.98895e-06	9.98895e-06	1.30824e-05	0.00146504	0.0142176	0.23669	0.2852	0.2852	0.23669	0.0289718	0.00130156	0.0774824	0.0774824	0.00130156	0.00130156	1.30824e-05	9.98895e-06	9.98895e-06	1.30824e-05	0.00146504	0.0142176	0.23669	0.2852	0.238641	0.23669	0.0289718	0.00130156	0.0774824	0.0774824	0.00130156	0.00130156	9.98895e-06	9.98895e-06	9.98895e-06	1.30824e-05	0.00146504	0.0142176	0.23669	0.2852	0.103856	0.371474	0.0142176	7.91083e-05	0.0774824	0.0774824	7.91083e-05	0.00129966	9.98895e-06	8.29228e-06	2.74351e-06	1.30824e-05	0.00146504	0.0142176	0.23669	0.238641	0.103856	0.371474	0.0142176	7.91083e-05	0.0774824	0.0891021	7.91083e-05	0.00129966	9.98895e-06	8.29228e-06	2.74351e-06	1.30824e-05	0.00146504	0.0142176	0.23669	0.238641	0.103856	0.371474	0.0142176	7.91083e-05	0.0774824	0.0891021	7.91083e-05	0.00129966	9.98895e-06	8.29228e-06	2.74351e-06	1.30824e-05	0.00146504	0.0142176	0.23669	0.238641	0.103856	0.371474	0.0142176	7.91083e-05	0.0774824	0.0891021	7.91083e-05	0.00129966	9.98895e-06	2.71004e-06	2.74351e-06	1.30824e-05	0.00137547	0.0142176	0.23669	0.238641	0.103856	0.371474	0.0142176	7.91083e-05	0.0774824	0.079797	7.91083e-05	0.00129966	9.98895e-06	2.71004e-06	2.74351e-06	1.30824e-05	0.00137547	0.0142176	0.23669	0.238641	0.103856	0.371474	0.0142176	7.91083e-05	0.0774824	0.079797	2.5994e-06	0.00129907	9.98895e-06	2.71004e-06	2.74351e-06	1.30824e-05	0.00137547	0.0142176	0.23669	0.238641	0.103856	0.371474	0.0142176	2.5994e-06	0.0765432	0.079797	2.5994e-06	0.00129907	9.98895e-06	2.71004e-06	2.74351e-06	1.30824e-05	0.00137547	0.0142176	0.23669	0.238641	0.103856	0.371474	0.0142176	2.5994e-06	0.0765432	0.079797	2.5994e-06	0.00129907	9.98895e-06	2.71004e-06	2.74351e-06	1.30824e-05	0.00137547	0.0142176	0.23669	0.238641	0.103856	0.371474	0.0142176	2.5994e-06	0.079797	0.079797	2.5994e-06	0.00129907	7.43954e-06	2.71004e-06	2.74351e-06	1.30824e-05	0.00137547	0.0142176	0.209017	0.238641	0.103856	0.371474	0.0142176	2.5994e-06	0.079797	0.079797	2.5994e-06	0.00129907	7.43954e-06	2.71004e-06	2.74351e-06	1.30824e-05	0.00137547	0.0142176	0.209017	0.238641	0.103856	0.371474	0.0142176	2.5994e-06	0.079797	0.079797	2.5994e-06	0.00129897	7.43954e-06	2.71004e-06	2.74351e-06	1.30824e-05	0.00137547	0.0142176	0.209017	0.238641	0.0891021	0.371474	0.0142176	2.5994e-06	0.079797	0.079797	2.5994e-06	0.00129897	7.43954e-06	2.71004e-06	2.74351e-06	1.30824e-05	0.00137547	0.0142176	0.209017	0.238641	0.0891021	0.371474	0.0142176	2.5994e-06	0.079797	0.079797	2.5994e-06	0.00129897	7.43954e-06	2.71004e-06	2.74351e-06	1.30824e-05	0.00137547	0.0142176	0.209017	0.238641	0.0761834	0.371474	0.0142176	2.5994e-06	0.079797	0.079797	2.5994e-06	0.00129897	7.39008e-06	2.71004e-06	2.74351e-06	1.30824e-05	0.00137547	0.0142176	0.209017	0.238641	0.0761834	0.371474	0.0142176	2.5994e-06	0.079797	0.079797	2.5994e-06	0.00129897	7.39008e-06	2.71004e-06	2.74351e-06	1.30824e-05	0.00137547	0.0142176	0.209017	0.238641	0.0761834	0.371474	0.0142176	2.5994e-06	0.079797	0.079797	2.5994e-06	0.00129897	7.39008e-06	2.71004e-06	2.74351e-06	1.30824e-05	0.00137547	0	0	0	0	0	0	0	0	0	0	0	0	0	0	0	0	0	0	0	0	0	0	0	0	0	0	0	0	0	0	0	0	0	0	0	0	0	0	0	0	0	0	0	0	0	0	0	0	0	0	0	0	0	0	0	0	0	0	0	0	0	0	0	0	0	0	0	0	0	0	0	0	0	0	0	0	0	0	0	0	0	0	0	0	0	0	0	0	0	0	0	0	0	0	0	0	0	0	0	0	0	0	0	0	0	0	0	0	0	0	0	0	0	0	0	0	0	0	0	0	0	0	0	0	0	0	0	0	0	0	0	0	0	0	0	0	0	0	0	0	0	0	0	0	0.30452	0.30452	0.770187	0.770187	0.30452	0.30452	0.0485757	0.0485757	0.0485757	0.0485757	0.0357336	0.0357336	0.035872	0.035872	0.0357336	0.0357336	0.30452	0.30452	0.770187	0.770187	0.30452	0.30452	0.0485757	0.0485757	0.0485757	0.0485757	0.0357336	0.0357336	0.035872	0.035872	0.0357336	0.0357336	0.30452	0.30452	0.770187	0.770187	0.30452	0.30452	0.0485757	0.0485757	0.0485757	0.0485757	0.0357336	0.0357336	0.035872	0.035872	0.0357336	0.0357336	0.30452	0.30452	0.770187	0.770187	0.30452	0.30452	0.0485757	0.0485757	0.0485757	0.0485757	0.0357336	0.0357336	0.035872	0.035872	0.0357336	0.0357336	0.30452	0.30452	0.770187	0.770187	0.30452	0.30452	0.0485757	0.0485757	0.0485757	0.0485757	0.0357336	0.0357336	0.035872	0.035872	0.0357336	0.0357336	0.30452	0.30452	0.770187	0.770187	0.30452	0.30452	0.0485757	0.0485757	0.0485757	0.0485757	0.0357336	0.0357336	0.035872	0.035872	0.0357336	0.0357336	0.30452	0.30452	0.770187	0.770187	0.30452	0.30452	0.0485757	0.0485757	0.0485757	0.0485757	0.0357336	0.0357336	0.035872	0.035872	0.0357336	0.0357336	0.30452	0.30452	0.770187	0.770187	0.30452	0.30452	0.0485757	0.0485757	0.0485757	0.0485757	0.0357336	0.0357336	0.035872	0.035872	0.0357336	0.0357336	0.30452	0.30452	0.770187	0.770187	0.30452	0.30452	0.0485757	0.0485757	0.0485757	0.0485757	0.0357336	0.0357336	0.035872	0.035872	0.0357336	0.0357336	0.30452	0.30452	0.770187	0.770187	0.30452	0.30452	0.0485757	0.0485757	0.0485757	0.0485757	0.0357336	0.0357336	0.035872	0.035872	0.0357336	0.0357336	0.0485757	0.770187	0.30452	0.30452	0.770187	0.0485757	0.0357336	0.30452	0.30452	0.0357336	0.0485757	0.035872	0.0357336	0.0357336	0.035872	0.0485757	0.0485757	0.770187	0.30452	0.30452	0.770187	0.0485757	0.0357336	0.30452	0.30452	0.0357336	0.0485757	0.035872	0.0357336	0.0357336	0.035872	0.0485757	0.0485757	0.770187	0.30452	0.30452	0.770187	0.0485757	0.0357336	0.30452	0.30452	0.0357336	0.0485757	0.035872	0.0357336	0.0357336	0.035872	0.0485757	0.0485757	0.770187	0.30452	0.30452	0.770187	0.0485757	0.0357336	0.30452	0.30452	0.0357336	0.0485757	0.035872	0.0357336	0.0357336	0.035872	0.0485757	0.0485757	0.770187	0.30452	0.30452	0.762203	0.0405915	0.0357336	0.30452	0.30452	0.0357336	0.0485757	0.035872	0.0357336	0.0357336	0.035872	0.0485757	0.175376	0.896988	0.477879	0.477879	0.896988	0.175376	0.0277494	0.296535	0.296535	0.0277494	0.0157176	0.00301387	0.00369006	0.00369006	0.00301387	0.0157176	0.175376	0.896988	0.477879	0.477879	0.896988	0.175376	0.0277494	0.296535	0.296535	0.0277494	0.0157176	0.00301387	0.00369006	0.00369006	0.00301387	0.0157176	0.175376	0.896988	0.477879	0.477879	0.896988	0.175376	0.0277494	0.296535	0.296535	0.0277494	0.0157176	0.00301387	0.00369006	0.00369006	0.00301387	0.0157176	0.175376	0.896988	0.477879	0.477879	0.896988	0.175376	0.0277494	0.296535	0.296535	0.0277494	0.0157176	0.00301387	0.00369006	0.00369006	0.00301387	0.0157176	0.175376	0.896988	0.477879	0.477879	0.896988	0.175376	0.0277494	0.296535	0.296535	0.0277494	0.0157176	0.00301387	0.00369006	0.00369006	0.00301387	0.0157176	0.0891021	0.896988	1.00339	1.00339	0.896988	0.175376	0.0129952	0.281781	0.281781	0.0129952	0.0129952	0.000381007	0.000291442	0.000291442	0.000381007	0.0157176	0.0891021	0.896988	1.00339	1.00339	0.896988	0.175376	0.0129952	0.281781	0.281781	0.0129952	0.0129952	0.000381007	0.000291442	0.000291442	0.000381007	0.0157176	0.0891021	0.896988	1.00339	1.00339	0.896988	0.175376	0.0129952	0.281781	0.281781	0.0129952	0.0129952	0.000381007	0.000291442	0.000291442	0.000381007	0.0157176	0.0891021	0.896988	1.00339	1.00339	0.896988	0.175376	0.0129952	0.281781	0.281781	0.0129952	0.0129952	0.000381007	0.000291442	0.000291442	0.000381007	0.0157176	0.0891021	0.896988	1.00339	0.840377	0.896988	0.175376	0.0129952	0.281781	0.281781	0.0129952	0.0129952	0.000291442	0.000291442	0.000291442	0.000381007	0.0157176	0.0891021	0.896988	1.00339	0.43132	1.30604	0.0891021	0.00137547	0.281781	0.281781	0.00137547	0.0129396	0.000291442	0.000242583	8.38985e-05	0.000381007	0.0157176	0.0891021	0.896988	0.840377	0.43132	1.30604	0.0891021	0.00137547	0.281781	0.345046	0.00137547	0.0129396	0.000291442	0.000242583	8.38985e-05	0.000381007	0.0157176	0.0891021	0.896988	0.840377	0.43132	1.30604	0.0891021	0.00137547	0.281781	0.345046	0.00137547	0.0129396	0.000291442	0.000242583	8.38985e-05	0.000381007	0.0157176	0.0891021	0.896988	0.840377	0.43132	1.30604	0.0891021	0.00137547	0.281781	0.345046	0.00137547	0.0129396	0.000291442	8.22018e-05	8.38985e-05	0.000381007	0.0142176	0.0891021	0.896988	0.840377	0.43132	1.30604	0.0891021	0.00137547	0.281781	0.290334	0.00137547	0.0129396	0.000291442	8.22018e-05	8.38985e-05	0.000381007	0.0142176	0.0891021	0.896988	0.840377	0.43132	1.30604	0.0891021	0.00137547	0.281781	0.290334	7.65089e-05	0.012922	0.000291442	8.22018e-05	8.38985e-05	0.000381007	0.0142176	0.0891021	0.896988	0.840377	0.43132	1.30604	0.0891021	7.65089e-05	0.272476	0.290334	7.65089e-05	0.012922	0.000291442	8.22018e-05	8.38985e-05	0.000381007	0.0142176	0.0891021	0.896988	0.840377	0.43132	1.30604	0.0891021	7.65089e-05	0.272476	0.290334	7.65089e-05	0.012922	0.000291442	8.22018e-05	8.38985e-05	0.000381007	0.0142176	0.0891021	0.896988	0.840377	0.43132	1.30604	0.0891021	7.65089e-05	0.290334	0.290334	7.65089e-05	0.012922	0.000217532	8.22018e-05	8.38985e-05	0.000381007	0.0142176	0.0891021	0.73453	0.840377	0.43132	1.30604	0.0891021	7.65089e-05	0.290334	0.290334	7.65089e-05	0.012922	0.000217532	8.22018e-05	8.38985e-05	0.000381007	0.0142176	0.0891021	0.73453	0.840377	0.43132	1.30604	0.0891021	7.65089e-05	0.290334	0.290334	7.65089e-05	0.012919	0.000217532	8.22018e-05	8.38985e-05	0.000381007	0.0142176	0.0891021	0.73453	0.840377	0.345046	1.30604	0.0891021	7.65089e-05	0.290334	0.290334	7.65089e-05	0.012919	0.000217532	8.22018e-05	8.38985e-05	0.000381007	0.0142176	0.0891021	0.73453	0.840377	0.345046	1.30604	0.0891021	7.65089e-05	0.290334	0.290334	7.65089e-05	0.012919	0.000217532	8.22018e-05	8.38985e-05	0.000381007	0.0142176	0.0891021	0.73453	0.840377	0.268862	1.30604	0.0891021	7.65089e-05	0.290334	0.290334	7.65089e-05	0.012919	0.000214983	8.22018e-05	8.38985e-05	0.000381007	0.0142176	0.0891021	0.73453	0.840377	0.268862	1.30604	0.0891021	7.65089e-05	0.290334	0.290334	7.65089e-05	0.012919	0.000214983	8.22018e-05	8.38985e-05	0.000381007	0.0142176	0.0891021	0.73453	0.840377	0.268862	1.30604	0.0891021	7.65089e-05	0.290334	0.290334	7.65089e-05	0.012919	0.000214983	8.22018e-05	8.38985e-05	0.000381007	0.0142176	0	0	0	0	0	0	0	0	0	0	0	0	0	0	0	0	0	0	0	0	0	0	0	0	0	0	0	0	0	0	0	0	0	0	0	0	0	0	0	0	0	0	0	0	0	0	0	0	0	0	0	0	0	0	0	0	0	0	0	0	0	0	0	0	0	0	0	0	0	0	0	0	0	0	0	0	0	0	0	0	0	0	0	0	0	0	0	0	0	0	0	0	0	0	0	0	0	0	0	0	0	0	0	0	0	0	0	0	0	0	0	0	0	0	0	0	0	0	0	0	0	0	0	0	0	0	0	0	0	0	0	0	0	0	0	0	0	0	0	0	0	0	0	0	0.780531	0.780531	1.76646	1.76646	0.780531	0.780531	0.2852	0.2852	0.2852	0.2852	0.210316	0.210316	0.21263	0.21263	0.210316	0.210316	0.780531	0.780531	1.76646	1.76646	0.780531	0.780531	0.2852	0.2852	0.2852	0.2852	0.210316	0.210316	0.21263	0.21263	0.210316	0.210316	0.780531	0.780531	1.76646	1.76646	0.780531	0.780531	0.2852	0.2852	0.2852	0.2852	0.210316	0.210316	0.21263	0.21263	0.210316	0.210316	0.780531	0.780531	1.76646	1.76646	0.780531	0.780531	0.2852	0.2852	0.2852	0.2852	0.210316	0.210316	0.21263	0.21263	0.210316	0.210316	0.780531	0.780531	1.76646	1.76646	0.780531	0.780531	0.2852	0.2852	0.2852	0.2852	0.210316	0.210316	0.21263	0.21263	0.210316	0.210316	0.780531	0.780531	1.76646	1.76646	0.780531	0.780531	0.2852	0.2852	0.2852	0.2852	0.210316	0.210316	0.21263	0.21263	0.210316	0.210316	0.780531	0.780531	1.76646	1.76646	0.780531	0.780531	0.2852	0.2852	0.2852	0.2852	0.210316	0.210316	0.21263	0.21263	0.210316	0.210316	0.780531	0.780531	1.76646	1.76646	0.780531	0.780531	0.2852	0.2852	0.2852	0.2852	0.210316	0.210316	0.21263	0.21263	0.210316	0.210316	0.780531	0.780531	1.76646	1.76646	0.780531	0.780531	0.2852	0.2852	0.2852	0.2852	0.210316	0.210316	0.21263	0.21263	0.210316	0.210316	0.780531	0.780531	1.76646	1.76646	0.780531	0.780531	0.2852	0.2852	0.2852	0.2852	0.210316	0.210316	0.21263	0.21263	0.210316	0.210316	0.2852	1.76646	0.780531	0.780531	1.76646	0.2852	0.210316	0.780531	0.780531	0.210316	0.2852	0.21263	0.210316	0.210316	0.21263	0.2852	0.2852	1.76646	0.780531	0.780531	1.76646	0.2852	0.210316	0.780531	0.780531	0.210316	0.2852	0.21263	0.210316	0.210316	0.21263	0.2852	0.2852	1.76646	0.780531	0.780531	1.76646	0.2852	0.210316	0.780531	0.780531	0.210316	0.2852	0.21263	0.210316	0.210316	0.21263	0.2852	0.2852	1.76646	0.780531	0.780531	1.76646	0.2852	0.210316	0.780531	0.780531	0.210316	0.2852	0.21263	0.210316	0.210316	0.21263	0.2852	0.2852	1.76646	0.780531	0.780531	1.7199	0.238641	0.210316	0.780531	0.780531	0.210316	0.2852	0.21263	0.210316	0.210316	0.21263	0.2852	0.647698	2.12895	1.30604	1.30604	2.12895	0.647698	0.163756	0.733972	0.733972	0.163756	0.103856	0.0312864	0.036956	0.036956	0.0312864	0.103856	0.647698	2.12895	1.30604	1.30604	2.12895	0.647698	0.163756	0.733972	0.733972	0.163756	0.103856	0.0312864	0.036956	0.036956	0.0312864	0.103856	0.647698	2.12895	1.30604	1.30604	2.12895	0.647698	0.163756	0.733972	0.733972	0.163756	0.103856	0.0312864	0.036956	0.036956	0.0312864	0.103856	0.647698	2.12895	1.30604	1.30604	2.12895	0.647698	0.163756	0.733972	0.733972	0.163756	0.103856	0.0312864	0.036956	0.036956	0.0312864	0.103856	0.647698	2.12895	1.30604	1.30604	2.12895	0.647698	0.163756	0.733972	0.733972	0.163756	0.103856	0.0312864	0.036956	0.036956	0.0312864	0.103856	0.345046	2.12895	2.12895	2.12895	2.12895	0.647698	0.0774824	0.647698	0.647698	0.0774824	0.0774824	0.00641249	0.00491252	0.00491252	0.00641249	0.103856	0.345046	2.12895	2.12895	2.12895	2.12895	0.647698	0.0774824	0.647698	0.647698	0.0774824	0.0774824	0.00641249	0.00491252	0.00491252	0.00641249	0.103856	0.345046	2.12895	2.12895	2.12895	2.12895	0.647698	0.0774824	0.647698	0.647698	0.0774824	0.0774824	0.00641249	0.00491252	0.00491252	0.00641249	0.103856	0.345046	2.12895	2.12895	2.12895	2.12895	0.647698	0.0774824	0.647698	0.647698	0.0774824	0.0774824	0.00641249	0.00491252	0.00491252	0.00641249	0.103856	0.345046	2.12895	2.12895	1.78407	2.12895	0.647698	0.0774824	0.647698	0.647698	0.0774824	0.0774824	0.00491252	0.00491252	0.00491252	0.00641249	0.103856	0.345046	2.12895	2.12895	1.14303	2.76999	0.345046	0.0142176	0.647698	0.647698	0.0142176	0.0765432	0.00491252	0.0040979	0.0015139	0.00641249	0.103856	0.345046	2.12895	1.78407	1.14303	2.76999	0.345046	0.0142176	0.647698	0.840377	0.0142176	0.0765432	0.00491252	0.0040979	0.0015139	0.00641249	0.103856	0.345046	2.12895	1.78407	1.14303	2.76999	0.345046	0.0142176	0.647698	0.840377	0.0142176	0.0765432	0.00491252	0.0040979	0.0015139	0.00641249	0.103856	0.345046	2.12895	1.78407	1.14303	2.76999	0.345046	0.0142176	0.647698	0.840377	0.0142176	0.0765432	0.00491252	0.00146504	0.0015139	0.00641249	0.0891021	0.345046	2.12895	1.78407	1.14303	2.76999	0.345046	0.0142176	0.647698	0.647698	0.0142176	0.0765432	0.00491252	0.00146504	0.0015139	0.00641249	0.0891021	0.345046	2.12895	1.78407	1.14303	2.76999	0.345046	0.0142176	0.647698	0.647698	0.00129896	0.0762425	0.00491252	0.00146504	0.0015139	0.00641249	0.0891021	0.345046	2.12895	1.78407	1.14303	2.76999	0.345046	0.00129896	0.592986	0.647698	0.00129896	0.0762425	0.00491252	0.00146504	0.0015139	0.00641249	0.0891021	0.345046	2.12895	1.78407	1.14303	2.76999	0.345046	0.00129896	0.592986	0.647698	0.00129896	0.0762425	0.00491252	0.00146504	0.0015139	0.00641249	0.0891021	0.345046	2.12895	1.78407	1.14303	2.76999	0.345046	0.00129896	0.647698	0.647698	0.00129896	0.0762425	0.00369006	0.00146504	0.0015139	0.00641249	0.0891021	0.345046	1.55744	1.78407	1.14303	2.76999	0.345046	0.00129896	0.647698	0.647698	0.00129896	0.0762425	0.00369006	0.00146504	0.0015139	0.00641249	0.0891021	0.345046	1.55744	1.78407	1.14303	2.76999	0.345046	0.00129896	0.647698	0.647698	0.00129896	0.0761891	0.00369006	0.00146504	0.0015139	0.00641249	0.0891021	0.345046	1.55744	1.78407	0.840377	2.76999	0.345046	0.00129896	0.647698	0.647698	0.00129896	0.0761891	0.00369006	0.00146504	0.0015139	0.00641249	0.0891021	0.345046	1.55744	1.78407	0.840377	2.76999	0.345046	0.00129896	0.647698	0.647698	0.00129896	0.0761891	0.00369006	0.00146504	0.0015139	0.00641249	0.0891021	0.345046	1.55744	1.78407	0.571514	2.76999	0.345046	0.00129896	0.647698	0.647698	0.00129896	0.0761891	0.00361615	0.00146504	0.0015139	0.00641249	0.0891021	0.345046	1.55744	1.78407	0.571514	2.76999	0.345046	0.00129896	0.647698	0.647698	0.00129896	0.0761891	0.00361615	0.00146504	0.0015139	0.00641249	0.0891021	0.345046	1.55744	1.78407	0.571514	2.76999	0.345046	0.00129896	0.647698	0.647698	0.00129896	0.0761891	0.00361615	0.00146504	0.0015139	0.00641249	0.0891021	0	0	0	0	0	0	0	0	0	0	0	0	0	0	0	0	0	0	0	0	0	0	0	0	0	0	0	0	0	0	0	0	0	0	0	0	0	0	0	0	0	0	0	0	0	0	0	0	0	0	0	0	0	0	0	0	0	0	0	0	0	0	0	0	0	0	0	0	0	0	0	0	0	0	0	0	0	0	0	0	0	0	0	0	0	0	0	0	0	0	0	0	0	0	0	0	0	0	0	0	0	0	0	0	0	0	0	0	0	0	0	0	0	0	0	0	0	0	0	0	0	0	0	0	0	0	0	0	0	0	0	0	0	0	0	0	0	0	0	0	0	0	0	0	1.46906	1.46906	2.73453	2.73453	1.46906	1.46906	1.00339	1.00339	1.00339	1.00339	0.747449	0.747449	0.770187	0.770187	0.747449	0.747449	1.46906	1.46906	2.73453	2.73453	1.46906	1.46906	1.00339	1.00339	1.00339	1.00339	0.747449	0.747449	0.770187	0.770187	0.747449	0.747449	1.46906	1.46906	2.73453	2.73453	1.46906	1.46906	1.00339	1.00339	1.00339	1.00339	0.747449	0.747449	0.770187	0.770187	0.747449	0.747449	1.46906	1.46906	2.73453	2.73453	1.46906	1.46906	1.00339	1.00339	1.00339	1.00339	0.747449	0.747449	0.770187	0.770187	0.747449	0.747449	1.46906	1.46906	2.73453	2.73453	1.46906	1.46906	1.00339	1.00339	1.00339	1.00339	0.747449	0.747449	0.770187	0.770187	0.747449	0.747449	1.46906	1.46906	2.73453	2.73453	1.46906	1.46906	1.00339	1.00339	1.00339	1.00339	0.747449	0.747449	0.770187	0.770187	0.747449	0.747449	1.46906	1.46906	2.73453	2.73453	1.46906	1.46906	1.00339	1.00339	1.00339	1.00339	0.747449	0.747449	0.770187	0.770187	0.747449	0.747449	1.46906	1.46906	2.73453	2.73453	1.46906	1.46906	1.00339	1.00339	1.00339	1.00339	0.747449	0.747449	0.770187	0.770187	0.747449	0.747449	1.46906	1.46906	2.73453	2.73453	1.46906	1.46906	1.00339	1.00339	1.00339	1.00339	0.747449	0.747449	0.770187	0.770187	0.747449	0.747449	1.46906	1.46906	2.73453	2.73453	1.46906	1.46906	1.00339	1.00339	1.00339	1.00339	0.747449	0.747449	0.770187	0.770187	0.747449	0.747449	1.00339	2.73453	1.46906	1.46906	2.73453	1.00339	0.747449	1.46906	1.46906	0.747449	1.00339	0.770187	0.747449	0.747449	0.770187	1.00339	1.00339	2.73453	1.46906	1.46906	2.73453	1.00339	0.747449	1.46906	1.46906	0.747449	1.00339	0.770187	0.747449	0.747449	0.770187	1.00339	1.00339	2.73453	1.46906	1.46906	2.73453	1.00339	0.747449	1.46906	1.46906	0.747449	1.00339	0.770187	0.747449	0.747449	0.770187	1.00339	1.00339	2.73453	1.46906	1.46906	2.73453	1.00339	0.747449	1.46906	1.46906	0.747449	1.00339	0.770187	0.747449	0.747449	0.770187	1.00339	1.00339	2.73453	1.46906	1.46906	2.57151	0.840377	0.747449	1.46906	1.46906	0.747449	1.00339	0.770187	0.747449	0.747449	0.770187	1.00339	1.48142	3.21256	2.29197	2.29197	3.21256	1.48142	0.584433	1.30604	1.30604	0.584433	0.43132	0.198114	0.221935	0.221935	0.198114	0.43132	1.48142	3.21256	2.29197	2.29197	3.21256	1.48142	0.584433	1.30604	1.30604	0.584433	0.43132	0.198114	0.221935	0.221935	0.198114	0.43132	1.48142	3.21256	2.29197	2.29197	3.21256	1.48142	0.584433	1.30604	1.30604	0.584433	0.43132	0.198114	0.221935	0.221935	0.198114	0.43132	1.48142	3.21256	2.29197	2.29197	3.21256	1.48142	0.584433	1.30604	1.30604	0.584433	0.43132	0.198114	0.221935	0.221935	0.198114	0.43132	1.48142	3.21256	2.29197	2.29197	3.21256	1.48142	0.584433	1.30604	1.30604	0.584433	0.43132	0.198114	0.221935	0.221935	0.198114	0.43132	0.840377	3.21256	2.73453	2.73453	3.21256	1.48142	0.281781	1.00339	1.00339	0.281781	0.281781	0.06333	0.0485757	0.0485757	0.06333	0.43132	0.840377	3.21256	2.73453	2.73453	3.21256	1.48142	0.281781	1.00339	1.00339	0.281781	0.281781	0.06333	0.0485757	0.0485757	0.06333	0.43132	0.840377	3.21256	2.73453	2.73453	3.21256	1.48142	0.281781	1.00339	1.00339	0.281781	0.281781	0.06333	0.0485757	0.0485757	0.06333	0.43132	0.840377	3.21256	2.73453	2.73453	3.21256	1.48142	0.281781	1.00339	1.00339	0.281781	0.281781	0.06333	0.0485757	0.0485757	0.06333	0.43132	0.840377	3.21256	2.73453	2.29197	3.21256	1.48142	0.281781	1.00339	1.00339	0.281781	0.281781	0.0485757	0.0485757	0.0485757	0.06333	0.43132	0.840377	3.21256	2.73453	1.94709	3.55744	0.840377	0.0891021	1.00339	1.00339	0.0891021	0.272476	0.0485757	0.0405915	0.0165322	0.06333	0.43132	0.840377	3.21256	2.29197	1.94709	3.55744	0.840377	0.0891021	1.00339	1.30604	0.0891021	0.272476	0.0485757	0.0405915	0.0165322	0.06333	0.43132	0.840377	3.21256	2.29197	1.94709	3.55744	0.840377	0.0891021	1.00339	1.30604	0.0891021	0.272476	0.0485757	0.0405915	0.0165322	0.06333	0.43132	0.840377	3.21256	2.29197	1.94709	3.55744	0.840377	0.0891021	1.00339	1.30604	0.0891021	0.272476	0.0485757	0.0157176	0.0165322	0.06333	0.345046	0.840377	3.21256	2.29197	1.94709	3.55744	0.840377	0.0891021	1.00339	0.896988	0.0891021	0.272476	0.0485757	0.0157176	0.0165322	0.06333	0.345046	0.840377	3.21256	2.29197	1.94709	3.55744	0.840377	0.0891021	1.00339	0.896988	0.0129186	0.269464	0.0485757	0.0157176	0.0165322	0.06333	0.345046	0.840377	3.21256	2.29197	1.94709	3.55744	0.840377	0.0129186	0.810714	0.896988	0.0129186	0.269464	0.0485757	0.0157176	0.0165322	0.06333	0.345046	0.840377	3.21256	2.29197	1.94709	3.55744	0.840377	0.0129186	0.810714	0.896988	0.0129186	0.269464	0.0485757	0.0157176	0.0165322	0.06333	0.345046	0.840377	3.21256	2.29197	1.94709	3.55744	0.840377	0.0129186	0.896988	0.896988	0.0129186	0.269464	0.036956	0.0157176	0.0165322	0.06333	0.345046	0.840377	2	2.29197	1.94709	3.55744	0.840377	0.0129186	0.896988	0.896988	0.0129186	0.269464	0.036956	0.0157176	0.0165322	0.06333	0.345046	0.840377	2	2.29197	1.94709	3.55744	0.840377	0.0129186	0.896988	0.896988	0.0129186	0.268922	0.036956	0.0157176	0.0165322	0.06333	0.345046	0.840377	2	2.29197	1.30
[truncated: 419,265 more chars]
