# Supplementary material for: The Importance of Lateral Connections in the Parietal Cortex for Generating Motor Plans
Source: PLoS One. 2015 Aug 7;10(8):e0134669. doi: 10.1371/journal.pone.0134669 (PMC4529220; doi:10.1371/journal.pone.0134669)
Supplement: S1 Dataset — The complete dataset utilized in the data-dependent figures. (ZIP) [file pone.0134669.s001.zip › Champion_Data/Evolved_Jump_Task/TS_10/fb_A10_2to4_9T18/sc_fire.txt]

0.0275264	0.0275264	0.0275264	0.0275264	0.0275264	0.0275264	0.0275264	0.0275264	0.0275264	0.0275264	0.0275264	0.0275264	0.0275264	0.0275264	0.0275264	0.0275264	0.0275345	0.0275345	0.0275345	0.0275345	0.0275345	0.0275345	0.0275345	0.0275345	0.0275345	0.0275345	0.0275345	0.0275345	0.0275345	0.0275345	0.0275345	0.0275345	0.0275345	0.0275345	0.0275345	0.0275345	0.0275345	0.0275345	0.0275345	0.0275345	0.0275345	0.0275345	0.0275345	0.0275345	0.0275345	0.0275345	0.0275345	0.0275345	0.0275332	0.0275332	0.0275332	0.0275332	0.0275332	0.0275332	0.0275332	0.0275332	0.0275332	0.0275332	0.0275332	0.0275332	0.0275332	0.0275332	0.0275332	0.0275332	0.0275331	0.0275331	0.0275331	0.0275331	0.0275331	0.0275331	0.0275331	0.0275331	0.0275331	0.0275331	0.0275331	0.0275331	0.0275331	0.0275331	0.0275331	0.0275331	0.0275331	0.0275331	0.0275331	0.0275331	0.0275331	0.0275331	0.0275331	0.0275331	0.0275331	0.0275331	0.0275331	0.0275331	0.0275331	0.0275331	0.0275331	0.0275331	0.0275331	0.0275331	0.0275331	0.0275331	0.0275331	0.0275331	0.0275331	0.0275331	0.0275331	0.0275331	0.0275331	0.0275331	0.0275331	0.0275331	0.0275331	0.0275331	0.0275331	0.0275331	0.0275331	0.0275331	0.0275331	0.0275331	0.0275331	0.0275331	0.0275331	0.0275331	0.0275331	0.0275331	0.0275331	0.0275331	0.0275331	0.0275331	0.0275331	0.0275331	0.0275331	0.0275331	0.0275331	0.0275331	0.0275331	0.0275331	0.0275331	0.0275331	0.0275331	0.0275331	0.0275331	0.0275331	0.0275331	0.0275331	0.000335561	0.000335561	0.00232003	0.00232003	0.029853	0.029853	0.000211399	0.000211399	0.0174674	0.0174674	0.999134	0.999134	0.995241	0.995241	0.948759	0.948759	0.5346	0.5346	0.000312349	0.000312349	0.00145264	0.00145264	0.00122053	0.00122053	0.0113801	0.0113801	1	1	1	1	1	1	0.257606	0.257606	0.000323749	0.000323749	0.00206295	0.00206295	0.000921036	0.000921036	0.0428866	0.0428866	1	1	1	1	1	1	0.0822648	0.0822648	7.44528e-06	7.44528e-06	0.00204719	0.00204719	0.000917048	0.000917048	0.05264	0.05264	1	1	1	1	1	1	0.0314195	0.0314195	0.00030963	0.00030963	0.00204759	0.00204759	0.000916996	0.000916996	0.0564357	0.0564357	1	1	1	1	1	1	0.0235975	0.0235975	2.89086e-06	2.89086e-06	0.00204759	0.00204759	0.000916995	0.000916995	0.0580004	0.0580004	1	1	1	1	1	1	0.0226506	0.0226506	0.000208911	0.000208911	0.00204759	0.00204759	0.000916995	0.000916995	0.0586604	0.0586604	1	1	1	1	1	1	0.0225403	0.0225403	2.29505e-06	2.29505e-06	0.00204759	0.00204759	0.000916995	0.000916995	0.0589414	0.0589414	1	1	1	1	1	1	0.0225276	0.0225276	0.000101035	0.000101035	0.00334833	0.00334833	0.000916995	0.000916995	0.0590614	0.0590614	1	1	1	1	1	1	6.94347e-06	6.94347e-06	0.00676582	0.00676582	0.235549	0.235549	0.0014801	0.0014801	0.00194429	0.00194429	0.982234	0.982234	0.977632	0.977632	0.140873	0.140873	3.25479e-06	1.23404e-07	0.070221	0.0172928	0.0196537	0.990917	0.556192	0.0265514	0.324142	0.986727	0.471646	0.0293192	0.999999	0.999558	0.997499	2.29522e-05	2.32444e-05	0.00488128	0.137357	0.0945006	0.0339407	0.403817	0.999995	0.146775	0.159312	0.999989	0.000246432	0.0133255	0.99998	0.999741	0.0044328	2.95823e-05	0.00330935	0.018917	0.315281	0.952703	0.0161806	0.0224148	1	0.0289035	0.000800904	0.999983	2.37238e-07	0.0151376	0.999988	0.999742	0.0978183	2.92753e-05	0.0071851	0.0107672	0.841545	0.999999	0.0169691	0.013802	1	0.150694	0.00325377	0.999983	2.00921e-07	0.0151219	0.999988	0.999742	0.00205244	2.92394e-05	1.51762e-07	0.00937266	0.721526	0.999999	0.0254174	0.000587967	1	5.27242e-05	0.00151286	0.999989	1.00599e-12	6.44827e-07	0.682167	0.765926	7.60088e-10	2.92349e-05	0.020045	0.0539086	0.0555326	0.999739	0.0171018	0.0132552	1	0.0711597	0.00267113	0.999999	5.09636e-12	0.00139937	0.217631	0.741726	0.01802	0.00278466	0.0197542	0.0941596	6.53858e-05	0.999788	0.018047	0.0304182	1	0.0450374	0.0400218	0.999999	5.09388e-12	0.0209661	0.0081602	0.718897	0.0179194	0.00727912	0.0197732	0.135938	3.16295e-05	0.999788	0.0180047	0.0517134	1	4.02021e-05	0.00340219	0.999999	5.09388e-12	0.0219437	0.0932826	0.683361	0.0179395	0.0695765	0.0197731	0.186111	3.15846e-05	0.986834	0.0179745	0.0605736	1	0.00834503	0.0397045	0.999999	5.09388e-12	0.904499	0.0497807	0.623658	0.0179397	0.0114865	0.0197731	0.237959	3.15845e-05	1.49646e-06	0.0188929	0.139503	0.957141	0.0574563	0.00339715	0.913754	1.52559e-11	0.999811	0.00232689	8.14099e-05	0.0179397	0.00865602	0.0221623	0.257994	0.00331187	0.780889	0.0191637	0.0200711	0.87445	0.504338	0.982268	0.867445	7.40763e-10	1	0.0278336	0.0027979	0.0283339	0.0176333	0.0222254	0.234871	0.0228524	0.00148722	0.0192319	0.0192566	0.143373	0.264609	0.96522	0.687814	7.40348e-10	1	0.0279561	0.00327693	0.0282932	0.0162152	0.0222303	0.192595	0.027712	0.0258537	0.0192207	0.0191533	0.0535026	0.00398576	0.965514	0.108722	7.40348e-10	1	0.00827699	0.00333542	0.0282843	0.00050146	0.0222306	0.102134	0.0277359	0.013988	0.0192198	0.0191498	0.0155982	5.00479e-06	0.199517	0.028285	7.40348e-10	1	0.00750392	0.00334133	0.0282841	1.12591e-06	0.0222306	0.00228043	0.027736	0.0124856	0.0192198	0.0191495	0.027567	2.6608e-05	0.00721554	0.00595403	9.68273e-11	0.99999	0.00721587	0.00334187	0.0282841	0.0183767	0.0222306	2.04038e-05	0.027736	0.0275524	0.0285709	0.0251906	0.0224978	2.5216e-07	0.00849384	0.0240428	1.76898e-11	0.99999	0.000111052	0.0665791	0.0282841	0.0173224	0.0222306	3.32524e-05	0.0267046	0.0229347	0.0284403	0.0256146	0.0223812	4.027e-09	0.0136321	0.025195	1.769e-11	0.99999	0.000110473	0.0936199	0.0282841	0.0173378	0.0222306	3.49206e-05	0.026792	0.0241788	0.0284615	0.0256305	0.0223767	4.56457e-08	0.0316217	0.0254312	1.769e-11	0.997398	0.000110312	0.110227	0.0282841	0.0173378	0.0222306	0.025161	0.0267939	0.02383	0.0284616	0.0256308	0.0223765	0.0239001	0.017887	0.0254312	1.769e-11	0.997367	0.0187054	0.120612	0.0282841	0.0273929	0.0222306	0.116118	0.0267939	0.0239269	0.0284616	0.0256308	0.0223765	0.0184752	0.955585	0.0254312	1.8166e-09	0.997366	0.020707	0.127007	0.0282841	0.0276952	0.0222306	0.0123438	0.0267939	0.207194	0.0284616	0.0256308	0.0223765	0.0187853	0.00699444	0.0274834	7.86051e-11	0.997366	0.0204061	0.130947	0.0282841	0.0277043	0.0222306	0.00896039	0.0267939	0.000988897	0.0284616	0.0256308	0.0274876	0.0249351	0.041664	0.0274842	7.86051e-11	0.997366	0.0204362	0.133382	0.0282841	0.0277046	0.0222306	0.00904001	0.0267939	5.49367e-05	0.0284616	0.0256308	0.0274954	0.0242618	0.0899117	0.0274843	7.86051e-11	0.995967	0.0204303	0.134892	0.0282841	0.0277046	0.0222306	0.00906878	0.0267939	4.34546e-05	0.0284616	0.0256308	0.0274954	0.0216311	0.0767712	0.0274843	7.86051e-11	0.999977	0.020431	0.13583	0.0282841	0.0277046	0.0222306	0.0275804	0.0267939	0.00741459	0.0284616	0.0256308	0.0274954	0.0237522	0.0724162	0.0274843	7.86051e-11	0.999977	0.0204309	0.136413	0.0282841	0.0277046	0.0222306	0.0276004	0.0267939	0.00654114	0.0284616	0.0256308	0.0274954	0.0245666	0.0751536	0.0274843	8.62584e-12	0.999977	0.0204309	0.136777	0.0282841	0.0277046	0.0222306	0.0276004	0.0267939	0.0250552	0.0284616	0.0256308	0.0274954	0.024698	0.0757358	0.0274843	8.62587e-12	0.999977	0.0204309	0.137003	0.0282841	0.0277046	0.0222306	0.0276004	0.0267939	0.0254664	0.0284616	0.0256308	0.0274954	0.0247385	0.0754012	0.0274843	8.62587e-12	1	0.0204309	0.137144	0.0282841	0.0277046	0.0222306	0.0276004	0.0267939	0.0276054	0.0284616	0.0256308	0.0274954	0.0247452	0.0753854	0.0274843	8.62587e-12	1	0.0204309	0.137232	0.0282841	0.0277046	0.0222306	0.0276004	0.0267939	0.0276041	0.0284616	0.0256308	0.0274954	0.0247471	0.0754438	0.0274843	8.62587e-12	1	0.0204309	0.137287	0.0282841	0.0277046	0.0222306	0.0276004	0.0267939	0.0276041	0.0284616	0.0256308	0.0274954	0.0247474	0.0754447	0.0274843	8.62587e-12	1	0.0204309	0.137321	0.0282841	0.0277046	0.0274566	0.0274566	0.0274566	0.0274566	0.0274566	0.0274566	0.0274566	0.0274566	0.0274566	0.0274566	0.0274566	0.0274566	0.0274566	0.0274566	0.0274566	0.0274566	0.0274725	0.0274725	0.0274725	0.0274725	0.0274725	0.0274725	0.0274725	0.0274725	0.0274725	0.0274725	0.0274725	0.0274725	0.0274725	0.0274725	0.0274725	0.0274725	0.0274725	0.0274725	0.0274725	0.0274725	0.0274725	0.0274725	0.0274725	0.0274725	0.0274725	0.0274725	0.0274725	0.0274725	0.0274725	0.0274725	0.0274725	0.0274725	0.0275171	0.0275171	0.0275171	0.0275171	0.0275171	0.0275171	0.0275171	0.0275171	0.0275171	0.0275171	0.0275171	0.0275171	0.0275171	0.0275171	0.0275171	0.0275171	0.0275171	0.0275171	0.0275171	0.0275171	0.0275171	0.0275171	0.0275171	0.0275171	0.0275171	0.0275171	0.0275171	0.0275171	0.0275171	0.0275171	0.0275171	0.0275171	0.0275171	0.0275171	0.0275171	0.0275171	0.0275171	0.0275171	0.0275171	0.0275171	0.0275171	0.0275171	0.0275171	0.0275171	0.0275171	0.0275171	0.0275171	0.0275171	0.0275171	0.0275171	0.0275171	0.0275171	0.0275171	0.0275171	0.0275171	0.0275171	0.0275171	0.0275171	0.0275171	0.0275171	0.0275171	0.0275171	0.0275171	0.0275171	0.0275171	0.0275171	0.0275171	0.0275171	0.0275171	0.0275171	0.0275171	0.0275171	0.0275171	0.0275171	0.0275171	0.0275171	0.0275171	0.0275171	0.0275171	0.0275171	0.0275171	0.0275171	0.0275171	0.0275171	0.0275171	0.0275171	0.0275171	0.0275171	0.0275171	0.0275171	0.0275171	0.0275171	0.0275171	0.0275171	0.0275171	0.0275171	0.978297	0.978297	0.586552	0.586552	0.999647	0.999647	0.0299269	0.0299269	0.45405	0.45405	5.50483e-05	5.50483e-05	0.00047709	0.00047709	4.56254e-05	4.56254e-05	0.995969	0.995969	1	1	1	1	1.0693e-06	1.0693e-06	0.00280581	0.00280581	0.00129727	0.00129727	1.92178e-06	1.92178e-06	1.01955e-13	1.01955e-13	0.999869	0.999869	0.999992	0.999992	1	1	5.84694e-07	5.84694e-07	0.000201553	0.000201553	0.00115749	0.00115749	6.93117e-05	6.93117e-05	8.5632e-13	8.5632e-13	0.999822	0.999822	1	1	1	1	5.84521e-07	5.84521e-07	0.000195854	0.000195854	0.00115398	0.00115398	6.93393e-05	6.93393e-05	8.56365e-13	8.56365e-13	0.999799	0.999799	0.997652	0.997652	1	1	5.84518e-07	5.84518e-07	0.000195379	0.000195379	0.00115389	0.00115389	6.93393e-05	6.93393e-05	8.56365e-13	8.56365e-13	0.999805	0.999805	1	1	1	1	5.84521e-07	5.84521e-07	0.000195167	0.000195167	0.00115389	0.00115389	6.93393e-05	6.93393e-05	8.56365e-13	8.56365e-13	0.999806	0.999806	0.999208	0.999208	1	1	5.84521e-07	5.84521e-07	0.000195074	0.000195074	0.00115389	0.00115389	6.93393e-05	6.93393e-05	8.56365e-13	8.56365e-13	0.999806	0.999806	1	1	1	1	5.84521e-07	5.84521e-07	0.000195033	0.000195033	0.00115389	0.00115389	6.93393e-05	6.93393e-05	8.56365e-13	8.56365e-13	0.999806	0.999806	0.999033	0.999033	1	1	5.84521e-07	5.84521e-07	0.000195017	0.000195017	0.00115389	0.00115389	6.93393e-05	6.93393e-05	8.56365e-13	8.56365e-13	0.999793	0.999793	0.984809	0.984809	0.989538	0.989538	0.000142229	0.000142229	0.00198192	0.00198192	7.20828e-05	7.20828e-05	0.001831	0.001831	0.0596116	0.0596116	0.357163	0.910609	0.999813	1	0.257965	0.00114845	0.0395101	0.00893866	0.200648	4.03631e-08	1.96426e-08	6.34527e-06	0.00194974	1.62682e-08	3.94711e-10	3.88694e-12	0.000458821	0.00757305	0.999909	0.999986	0.0313658	9.66241e-05	0.00581562	0.0482982	0.973514	5.61526e-09	4.41606e-08	0.00299798	5.27905e-06	1.26725e-08	0.0194104	9.8222e-14	0.0093561	0.0255064	0.999912	1	0.0278795	0.00120804	0.000895219	0.283757	1	7.5711e-09	8.34346e-09	0.00308107	1.31646e-05	1.264e-08	0.00778612	1.08737e-13	0.0123709	0.00716076	0.999862	0.844562	0.0295973	0.00794106	0.00810046	0.167845	1	7.5731e-09	8.09943e-09	0.00306852	1.33957e-05	1.26398e-08	0.00834536	1.10085e-13	0.000526327	0.00707814	4.79536e-05	0.0199033	0.0364516	1.34509e-05	0.000517169	0.246253	1	9.68526e-06	6.06627e-09	4.76989e-06	9.76139e-11	1.1469e-07	8.29588e-06	1.10254e-13	0.0193677	0.0237958	5.02246e-08	0.00121946	0.107094	0.000101643	0.107919	0.526392	0.999999	5.87665e-08	5.62539e-07	0.00170474	7.89765e-09	5.99748e-07	0.0212166	1.32749e-12	0.0199368	0.03129	1.18163e-06	0.000945156	0.129686	9.0145e-06	0.0905458	0.706871	1	5.88322e-08	5.62211e-07	0.0157468	9.62555e-09	7.6535e-07	0.0221471	4.32826e-08	0.0199441	0.0375983	1.23674e-06	0.000941678	0.13771	2.7155e-06	0.0869098	0.209057	0.999999	5.88322e-08	5.62211e-07	0.0164736	6.47479e-06	1.02019e-06	0.0221657	7.7515e-05	0.0199435	0.0459212	1.23601e-06	1.89838e-05	0.140715	2.54114e-06	0.0978143	0.333216	1	5.88322e-08	5.62211e-07	1.92609e-08	1.94331e-05	1.5785e-06	0.0221659	2.36364e-08	0.0199435	0.0604545	1.236e-06	1.56327e-05	0.0177565	0.00307582	0.000246192	0.489672	0.999999	2.23874e-05	5.24618e-09	4.3956e-13	0.00717959	7.78097e-08	0.0221659	2.6155e-08	0.0200884	0.0943385	0.0011348	0.000127007	0.0182511	0.0143248	1.12254e-05	0.39643	0.996014	0.00159311	4.042e-06	5.42881e-11	0.026409	2.55672e-05	0.0260169	7.47958e-07	0.0201858	0.166379	0.0181433	0.123354	0.018407	0.0165795	0.000212556	0.984382	0.991152	0.00269479	4.04138e-06	5.41685e-11	0.0263551	2.79449e-05	0.0263163	3.8833e-07	0.0201924	0.306837	0.0275914	0.0391186	0.0183968	0.0164926	0.00253451	0.999334	0.99224	0.0132145	4.04138e-06	5.41685e-11	0.0166371	2.81913e-05	0.0263163	2.24597e-06	0.0201928	0.671021	0.0276609	0.115963	0.0183961	0.0164899	0.0204438	0.997541	0.254137	0.0271774	4.04138e-06	5.41685e-11	0.0112268	2.82134e-05	0.0263161	7.73108e-05	0.0201928	0.986211	0.0276613	0.999845	0.0183961	0.0164898	0.0272473	0.981888	0.00414683	0.245496	1.40637e-05	1.31172e-07	0.0108037	2.82152e-05	0.0263161	0.0179675	0.0201928	0.999745	0.0276613	1	0.0337567	0.0163137	0.0324228	0.980131	0.00585395	0.0383057	3.67372e-06	1.31182e-07	2.86178e-06	0.00107082	0.0263161	0.0174207	0.0201928	0.999868	0.0256608	1	0.0340395	0.0158702	0.0325402	0.712927	0.00244022	0.0348834	3.67334e-06	1.31182e-07	2.60746e-06	0.000172231	0.0263161	0.0173995	0.0201928	0.999876	0.0255584	1	0.0340466	0.0158641	0.0325433	0.151	0.0559703	0.0346632	3.67334e-06	2.20794e-09	2.61232e-06	0.000182691	0.0263161	0.0174005	0.0201928	0.968843	0.0255539	1	0.0340471	0.0158637	0.0325434	0.0276673	0.00248726	0.0346625	3.67334e-06	2.31492e-09	0.00231086	0.000187341	0.0263161	0.0282166	0.0201928	0.0116956	0.0255538	1	0.0340471	0.0158637	0.0325434	0.0251482	0.168298	0.0346624	3.00446e-08	2.31626e-09	0.00227473	0.000183963	0.0263161	0.0283117	0.0201928	0.0189711	0.0255538	1	0.0340471	0.0158637	0.0325434	0.0255292	0.0208638	0.0275829	6.55128e-09	2.31629e-09	0.00226207	0.000180009	0.0263161	0.0283131	0.0201928	0.0205214	0.0255538	0.97546	0.0340471	0.0158637	0.0275984	0.036413	0.0524748	0.0275699	6.55128e-09	2.31629e-09	0.00225934	0.00017702	0.0263161	0.0283132	0.0201928	0.0207062	0.0255538	0.00858306	0.0340471	0.0158637	0.0276028	0.0368061	0.0506541	0.0275698	6.55128e-09	2.06359e-16	0.00225932	0.000174997	0.0263161	0.0283132	0.0201928	0.0207113	0.0255538	0.000618019	0.0340471	0.0158637	0.0276028	0.177382	0.0355962	0.0275698	6.55128e-09	1.30041e-10	0.0022593	0.000173683	0.0263161	0.0283132	0.0201928	0.0273925	0.0255538	0.0169388	0.0340471	0.0158637	0.0276028	0.172347	0.0361681	0.0275698	6.55128e-09	1.23577e-10	0.0022593	0.000172845	0.0263161	0.0283132	0.0201928	0.0274048	0.0255538	0.015339	0.0340471	0.0158637	0.0276028	0.171054	0.0374671	0.0275698	2.48211e-08	1.23586e-10	0.0022593	0.000172317	0.0263161	0.0283132	0.0201928	0.0274048	0.0255538	0.0342297	0.0340471	0.0158637	0.0276028	0.170806	0.0370746	0.0275698	2.48212e-08	1.23587e-10	0.0022593	0.000171984	0.0263161	0.0283132	0.0201928	0.0274048	0.0255538	0.033492	0.0340471	0.0158637	0.0276028	0.170726	0.0368642	0.0275698	2.48212e-08	9.93443e-12	0.0022593	0.000171776	0.0263161	0.0283132	0.0201928	0.0274048	0.0255538	0.0274296	0.0340471	0.0158637	0.0276028	0.170713	0.0369116	0.0275698	2.48212e-08	7.44377e-11	0.0022593	0.000171645	0.0263161	0.0283132	0.0201928	0.0274048	0.0255538	0.0274234	0.0340471	0.0158637	0.0276028	0.170709	0.0369269	0.0275698	2.48212e-08	7.44437e-11	0.0022593	0.000171564	0.0263161	0.0283132	0.0201928	0.0274048	0.0255538	0.0274234	0.0340471	0.0158637	0.0276028	0.170708	0.0369159	0.0275698	2.48212e-08	7.44437e-11	0.0022593	0.000171513	0.0263161	0.0283132	0.0274945	0.0274945	0.0274945	0.0274945	0.0274945	0.0274945	0.0274945	0.0274945	0.0274945	0.0274945	0.0274945	0.0274945	0.0274945	0.0274945	0.0274945	0.0274945	0.0274999	0.0274999	0.0274999	0.0274999	0.0274999	0.0274999	0.0274999	0.0274999	0.0274999	0.0274999	0.0274999	0.0274999	0.0274999	0.0274999	0.0274999	0.0274999	0.0274999	0.0274999	0.0274999	0.0274999	0.0274999	0.0274999	0.0274999	0.0274999	0.0274999	0.0274999	0.0274999	0.0274999	0.0274999	0.0274999	0.0274999	0.0274999	0.0275351	0.0275351	0.0275351	0.0275351	0.0275351	0.0275351	0.0275351	0.0275351	0.0275351	0.0275351	0.0275351	0.0275351	0.0275351	0.0275351	0.0275351	0.0275351	0.0275352	0.0275352	0.0275352	0.0275352	0.0275352	0.0275352	0.0275352	0.0275352	0.0275352	0.0275352	0.0275352	0.0275352	0.0275352	0.0275352	0.0275352	0.0275352	0.0275352	0.0275352	0.0275352	0.0275352	0.0275352	0.0275352	0.0275352	0.0275352	0.0275352	0.0275352	0.0275352	0.0275352	0.0275352	0.0275352	0.0275352	0.0275352	0.0275352	0.0275352	0.0275352	0.0275352	0.0275352	0.0275352	0.0275352	0.0275352	0.0275352	0.0275352	0.0275352	0.0275352	0.0275352	0.0275352	0.0275352	0.0275352	0.0275352	0.0275352	0.0275352	0.0275352	0.0275352	0.0275352	0.0275352	0.0275352	0.0275352	0.0275352	0.0275352	0.0275352	0.0275352	0.0275352	0.0275352	0.0275352	0.0275352	0.0275352	0.0275352	0.0275352	0.0275352	0.0275352	0.0275352	0.0275352	0.0275352	0.0275352	0.0275352	0.0275352	0.0275352	0.0275352	0.0275352	0.0275352	0.580203	0.580203	0.00171408	0.00171408	8.2421e-07	8.2421e-07	0.99609	0.99609	0.000561989	0.000561989	0.986101	0.986101	0.0140673	0.0140673	2.18328e-07	2.18328e-07	0.999825	0.999825	0.0303824	0.0303824	1.68891e-06	1.68891e-06	1	1	3.48917e-05	3.48917e-05	0.999991	0.999991	7.90996e-06	7.90996e-06	6.55562e-08	6.55562e-08	1	1	0.00110992	0.00110992	1.9679e-06	1.9679e-06	1	1	8.14858e-05	8.14858e-05	0.999992	0.999992	0.000112844	0.000112844	3.92272e-07	3.92272e-07	1	1	0.314546	0.314546	1.96179e-06	1.96179e-06	1	1	8.47135e-05	8.47135e-05	0.999992	0.999992	0.000112993	0.000112993	3.9229e-07	3.9229e-07	1	1	0.103049	0.103049	1.96195e-06	1.96195e-06	1	1	8.57471e-05	8.57471e-05	0.999992	0.999992	0.000112993	0.000112993	3.9229e-07	3.9229e-07	1	1	0.311078	0.311078	1.96195e-06	1.96195e-06	1	1	8.61179e-05	8.61179e-05	0.999992	0.999992	0.000112993	0.000112993	3.9229e-07	3.9229e-07	1	1	0.163569	0.163569	1.96195e-06	1.96195e-06	1	1	8.62652e-05	8.62652e-05	0.999992	0.999992	0.000112993	0.000112993	3.9229e-07	3.9229e-07	1	1	0.383191	0.383191	1.96195e-06	1.96195e-06	1	1	8.63264e-05	8.63264e-05	0.999992	0.999992	0.000112993	0.000112993	3.9229e-07	3.9229e-07	1	1	0.406234	0.406234	1.12433e-05	1.12433e-05	1	1	8.63525e-05	8.63525e-05	0.999992	0.999992	0.000112993	0.000112993	3.9229e-07	3.9229e-07	0.90884	0.90884	0.969701	0.969701	0.000612314	0.000612314	0.966597	0.966597	0.0067637	0.0067637	0.965884	0.965884	0.000847347	0.000847347	0.999998	0.999998	0.992845	0.0102733	1	0.0871206	0.0556792	0.371713	0.991733	0.717364	2.76127e-05	2.58219e-09	0.999817	0.0431963	0.996891	3.36891e-08	1	1	0.169868	0.000357684	1	1.6147e-06	0.0450057	0.000683924	0.544354	0.172986	0.000171682	0.000125709	0.999994	0.0311408	1	1.8473e-08	1	0.999995	0.0122603	0.0040342	1	0.000176939	0.0793339	0.000696851	0.19456	0.135979	1.60123e-05	0.000194108	1	0.0320729	1	1.8378e-08	0.924615	0.999994	0.0162405	0.0184073	0.999998	3.18085e-05	0.0890143	0.0077717	0.0365298	0.0749683	1.10854e-05	0.000195181	1	0.0318704	1	1.83775e-08	0.836005	0.999994	0.00222877	0.0197565	0.999971	0.00723855	0.0342223	5.29772e-05	0.000109271	0.458165	3.99898e-05	0.00523797	0.999963	0.385561	0.999992	0.000692308	0.0145774	0.999994	0.0185256	0.0074034	0.999985	1.94863e-05	0.0539326	0.000183567	0.201271	0.299544	3.5649e-07	2.38078e-06	1	0.0212639	0.94385	2.00895e-06	0.0203692	0.754313	0.0183527	0.00336274	0.999871	1.15708e-05	0.061937	2.32807e-05	0.0288963	0.726868	1.0973e-05	2.38653e-06	1	0.0252868	0.332756	2.40787e-06	0.0200963	0.518732	0.0183553	0.00187961	0.999923	1.15059e-05	0.0642361	1.298e-05	0.0575499	0.676689	6.67924e-07	2.38653e-06	1	0.0250747	0.0760113	2.39366e-06	0.0201006	0.730847	0.0183555	0.00103525	0.999923	0.894349	0.0649656	1.32264e-05	0.056309	0.452964	1.0923e-05	2.38653e-06	1	0.00083018	0.372117	2.34361e-06	0.0201005	0.737716	0.0183555	0.000516544	0.999923	0.999994	0.0378352	0.00012712	0.320265	0.384073	6.63472e-07	0.0172798	0.999936	2.23978e-08	0.0285336	5.56361e-08	0.0201005	0.656407	0.0247401	0.000240097	0.636652	0.962429	0.0378636	0.0237655	0.993791	0.778591	0.000644449	0.000314338	0.999999	5.0259e-10	0.0273498	8.68596e-06	0.0304594	0.667432	0.0247549	0.000147086	0.0407497	0.493014	0.0381072	0.0255421	1	0.583078	3.07726e-06	0.000769282	0.999999	5.01574e-10	0.0271855	6.49608e-06	0.0300313	0.685845	0.0247571	0.000139071	0.027489	0.0331053	0.0381248	0.0254962	0.778637	0.986689	3.8511e-06	0.00757898	0.999999	5.01574e-10	0.0144733	6.30299e-06	0.0300219	0.951273	0.0247572	0.000135318	0.0274245	0.00862932	0.0381247	0.0254993	0.162371	0.999994	2.61997e-09	0.026587	0.999999	5.01574e-10	0.0150722	6.28473e-06	0.030022	0.000886283	0.0247572	0.000291993	0.0274241	2.01871e-06	0.0381246	0.0254993	0.0291027	0.999845	0.0180129	4.93878e-05	0.999999	3.1593e-09	0.0149082	6.2831e-06	0.030022	0.0234771	0.0247572	0.00245921	0.0274241	0.0021109	0.0384487	0.018275	0.034747	1	0.0246784	0.0317927	0.999993	3.1614e-09	0.00307787	9.7191e-06	0.030022	0.0227797	0.0247572	0.00383324	0.0317019	0.00206953	0.0390019	0.0177004	0.0350213	0.999986	0.000239059	0.0226798	0.999993	3.1614e-09	0.00370896	1.75831e-06	0.030022	0.022799	0.0247572	0.00401631	0.0319134	0.00209659	0.0390243	0.0176929	0.0350328	0.107465	0.000184868	0.0227691	0.999993	8.28106e-09	0.00368558	2.42168e-06	0.030022	0.0227991	0.0247572	0.0281477	0.0319182	0.00208965	0.0390265	0.0176925	0.0350333	0.0601513	0.00020362	0.022764	0.999993	8.62504e-09	0.0659541	2.89177e-06	0.030022	0.0178527	0.0247572	0.00112324	0.0319183	0.00209161	0.0390266	0.0176925	0.0350333	0.0668752	0.000119526	0.0227641	1	8.62917e-09	0.0553066	3.0909e-06	0.030022	0.0174916	0.0247572	0.0449489	0.0319183	0.00124982	0.0390267	0.0176925	0.0350333	0.0669882	5.2486e-06	0.0275958	1	8.62922e-09	0.0568754	3.17623e-06	0.030022	0.0175027	0.0247572	0.042741	0.0319183	0.00825781	0.0390267	0.0176925	0.027399	0.0332308	0.00832278	0.0276057	1	8.62922e-09	0.0566543	3.21576e-06	0.030022	0.0175019	0.0247572	0.0422457	0.0319183	0.343973	0.0390267	0.0176925	0.0273965	0.0329869	0.00515711	0.0276057	1	3.52328e-08	0.0566863	3.23556e-06	0.030022	0.0175019	0.0247572	0.0421276	0.0319183	0.0289462	0.0390267	0.0176925	0.0273965	0.0550015	0.006862	0.0276057	1	1.8092e-09	0.0566817	3.24613e-06	0.030022	0.0175019	0.0247572	0.0275504	0.0319183	0.0399456	0.0390267	0.0176925	0.0273965	0.0660279	0.00704962	0.0276057	1	1.6408e-09	0.0566824	3.25209e-06	0.030022	0.0175019	0.0247572	0.0275366	0.0319183	0.0394627	0.0390267	0.0176925	0.0273965	0.0683666	0.0067434	0.0276057	0.999999	1.64057e-09	0.0566823	3.25554e-06	0.030022	0.0175019	0.0247572	0.0275366	0.0319183	0.0220345	0.0390267	0.0176925	0.0273965	0.0689417	0.00674199	0.0276057	0.999999	1.64056e-09	0.0566823	3.25758e-06	0.030022	0.0175019	0.0247572	0.0275366	0.0319183	0.0228322	0.0390267	0.0176925	0.0273965	0.0690585	0.00678041	0.0276057	0.999999	6.64682e-08	0.0566823	3.25883e-06	0.030022	0.0175019	0.0247572	0.0275366	0.0319183	0.027603	0.0390267	0.0176925	0.0273965	0.0690859	0.00677637	0.0276057	0.999999	7.36143e-08	0.0566823	3.2596e-06	0.030022	0.0175019	0.0247572	0.0275366	0.0319183	0.0276106	0.0390267	0.0176925	0.0273965	0.0690916	0.00677126	0.0276057	0.999999	7.35849e-08	0.0566823	3.26007e-06	0.030022	0.0175019	0.0247572	0.0275366	0.0319183	0.0276106	0.0390267	0.0176925	0.0273965	0.0690929	0.00677219	0.0276057	0.999999	7.35849e-08	0.0566823	3.26037e-06	0.030022	0.0175019	0.0275394	0.0275394	0.0275394	0.0275394	0.0275394	0.0275394	0.0275394	0.0275394	0.0275394	0.0275394	0.0275394	0.0275394	0.0275394	0.0275394	0.0275394	0.0275394	0.0275285	0.0275285	0.0275285	0.0275285	0.0275285	0.0275285	0.0275285	0.0275285	0.0275285	0.0275285	0.0275285	0.0275285	0.0275285	0.0275285	0.0275285	0.0275285	0.0275285	0.0275285	0.0275285	0.0275285	0.0275285	0.0275285	0.0275285	0.0275285	0.0275285	0.0275285	0.0275285	0.0275285	0.0275285	0.0275285	0.0275285	0.0275285	0.0275768	0.0275768	0.0275768	0.0275768	0.0275768	0.0275768	0.0275768	0.0275768	0.0275768	0.0275768	0.0275768	0.0275768	0.0275768	0.0275768	0.0275768	0.0275768	0.0275768	0.0275768	0.0275768	0.0275768	0.0275768	0.0275768	0.0275768	0.0275768	0.0275768	0.0275768	0.0275768	0.0275768	0.0275768	0.0275768	0.0275768	0.0275768	0.0275768	0.0275768	0.0275768	0.0275768	0.0275768	0.0275768	0.0275768	0.0275768	0.0275768	0.0275768	0.0275768	0.0275768	0.0275768	0.0275768	0.0275768	0.0275768	0.0275768	0.0275768	0.0275768	0.0275768	0.0275768	0.0275768	0.0275768	0.0275768	0.0275768	0.0275768	0.0275768	0.0275768	0.0275768	0.0275768	0.0275768	0.0275768	0.0275768	0.0275768	0.0275768	0.0275768	0.0275768	0.0275768	0.0275768	0.0275768	0.0275768	0.0275768	0.0275768	0.0275768	0.0275768	0.0275768	0.0275768	0.0275768	0.0275768	0.0275768	0.0275768	0.0275768	0.0275768	0.0275768	0.0275768	0.0275768	0.0275768	0.0275768	0.0275768	0.0275768	0.0275768	0.0275768	0.0275768	0.0275768	1.87266e-06	1.87266e-06	0.971332	0.971332	0.999991	0.999991	6.02511e-06	6.02511e-06	0.962075	0.962075	0.000135906	0.000135906	0.211125	0.211125	0.912779	0.912779	0.00652679	0.00652679	0.154096	0.154096	1	1	3.64358e-10	3.64358e-10	0.999939	0.999939	6.53234e-09	6.53234e-09	7.69799e-05	7.69799e-05	0.999995	0.999995	3.6153e-05	3.6153e-05	0.826272	0.826272	1	1	3.99557e-10	3.99557e-10	0.999977	0.999977	6.55458e-09	6.55458e-09	1.20066e-05	1.20066e-05	0.999999	0.999999	6.35679e-05	6.35679e-05	0.075094	0.075094	1	1	3.9961e-10	3.9961e-10	0.999976	0.999976	6.55313e-09	6.55313e-09	1.19901e-05	1.19901e-05	0.999999	0.999999	6.84586e-05	6.84586e-05	0.737416	0.737416	1	1	3.99611e-10	3.99611e-10	0.999976	0.999976	6.55308e-09	6.55308e-09	1.19901e-05	1.19901e-05	0.999999	0.999999	6.66911e-05	6.66911e-05	0.137613	0.137613	1	1	3.99611e-10	3.99611e-10	0.999976	0.999976	6.55309e-09	6.55309e-09	1.19901e-05	1.19901e-05	0.999999	0.999999	6.61603e-05	6.61603e-05	0.708727	0.708727	1	1	3.99611e-10	3.99611e-10	0.999976	0.999976	6.55309e-09	6.55309e-09	1.19901e-05	1.19901e-05	0.999999	0.999999	6.60903e-05	6.60903e-05	0.177248	0.177248	1	1	3.99611e-10	3.99611e-10	0.999976	0.999976	6.55309e-09	6.55309e-09	1.19901e-05	1.19901e-05	0.999999	0.999999	6.60819e-05	6.60819e-05	0.725861	0.725861	0.945567	0.945567	3.99611e-10	3.99611e-10	0.999976	0.999976	6.55309e-09	6.55309e-09	1.19901e-05	1.19901e-05	0.999999	0.999999	4.04305e-06	4.04305e-06	0.0716697	0.0716697	0.009817	0.009817	0.000364281	0.000364281	0.975962	0.975962	0.148658	0.148658	0.00596421	0.00596421	0.972598	0.972598	5.0977e-12	4.24506e-08	1.11285e-06	0.00489268	7.19556e-05	0.0468316	9.28604e-06	0.00124146	0.40453	0.977267	0.191294	9.42953e-06	0.0505177	4.12129e-05	0.968271	0.992665	1.02319e-11	0.345822	3.86976e-07	0.999837	0.0119845	0.00112841	8.53134e-07	0.0177288	0.455812	0.998823	0.0184157	0.00673489	0.00224002	4.19462e-05	0.20788	0.989349	0.000979258	0.00343626	2.27605e-07	0.999998	0.031514	0.00986141	0.0128471	0.00380905	0.99563	0.99954	5.53751e-05	0.00706921	0.00135132	4.19753e-05	0.00196517	0.98895	0.00420688	0.0128514	1.59731e-07	0.999998	0.0374218	0.0179229	0.168498	0.0391337	0.945832	0.999552	4.88408e-05	0.0070539	0.00133956	4.19755e-05	0.000179528	0.988901	5.61067e-09	0.0106512	1.70659e-07	1	0.0227548	0.656795	0.0304688	2.04765e-05	0.00588865	0.000112941	7.62974e-09	2.31482e-10	0.00820457	0.0311354	3.67931e-08	0.988895	0.0160264	0.142164	7.1601e-06	1	0.031834	0.898396	0.0230781	0.0357428	0.999547	9.88452e-08	1.61016e-10	0.000290714	7.21839e-05	0.00523384	0.0151631	0.972012	0.0160008	0.221168	4.26292e-07	1	0.0301712	0.98744	0.00164313	0.0802826	0.017537	9.91178e-08	1.61033e-10	0.0146316	3.45446e-08	0.00402135	0.0152885	0.977016	0.01599	0.295583	4.55244e-07	1	0.0300125	0.995126	0.00622094	0.0749422	0.99948	9.91178e-08	1.61033e-10	0.0147743	6.46687e-06	0.00407081	0.0152891	0.997862	0.0159895	0.376803	4.54544e-07	0.999955	0.0300636	0.995564	0.00554921	0.00519234	0.017636	9.91178e-08	1.61033e-10	0.000124715	0.000936968	0.00439587	0.0152888	0.994808	0.0159895	0.461283	4.54544e-07	0.634551	0.0176236	1.26418e-07	0.685134	0.0469066	0.99948	0.00137845	1.07294e-09	1.76734e-05	0.00106757	2.92368e-07	0.0152888	0.98796	0.021081	0.513929	0.000805934	0.00166751	0.0209423	0.0149971	0.968863	0.0347561	0.0241051	0.00265793	1.40856e-06	4.34864e-05	0.0279192	0.0367177	0.0207755	0.993111	0.0211889	0.51898	0.0199805	1.00995e-06	0.0210303	0.0142466	0.265382	0.0440713	1.45064e-05	0.00384216	1.40643e-06	4.34824e-05	0.0278734	0.0404535	0.0213833	0.993836	0.0211946	0.523709	0.0276644	0.0115334	0.0210298	0.0141458	0.00342539	0.907044	2.14858e-05	0.0142574	1.40643e-06	4.34824e-05	0.00394204	0.0408112	0.0213929	9.11579e-05	0.0211949	0.579708	0.0276842	0.071287	0.0210293	0.0141459	0.013467	0.0184611	2.71739e-07	0.0277663	1.40643e-06	4.34824e-05	0.00407919	0.0408432	0.0213927	1.45014e-08	0.0211949	0.793316	0.0276842	0.999327	0.0210293	0.0141458	0.0274092	0.982457	0.00814619	0.207788	5.61246e-14	4.81465e-06	0.0040585	0.0408459	0.0213927	0.0152028	0.0211949	0.840912	0.0276842	0.998829	0.0278816	0.0310162	0.0207721	0.00709285	0.00764046	0.0365362	3.23722e-12	4.81362e-06	3.13834e-05	0.159924	0.0213927	0.0141662	0.0211949	0.846959	0.0194007	0.99903	0.027881	0.0312921	0.0206428	0.00247103	0.916074	0.030844	3.23807e-12	4.81362e-06	3.85333e-05	0.116995	0.0213927	0.0141879	0.0211949	0.84725	0.019583	0.998965	0.0278929	0.0312907	0.0206397	1.33267e-05	0.000617994	0.0309598	3.23807e-12	7.28882e-05	3.81803e-05	0.0911121	0.0213927	0.0141878	0.0211949	0.000115351	0.0195865	0.998982	0.0278934	0.0312908	0.0206395	0.0255084	0.896429	0.0309602	3.23807e-12	7.4874e-05	0.0120637	0.078668	0.0213927	0.0336595	0.0211949	0.00020479	0.0195866	0.998977	0.0278935	0.0312908	0.0206395	0.0304592	0.0598916	0.0309602	4.59719e-14	7.49001e-05	0.00730916	0.0721612	0.0213927	0.0345385	0.0211949	0.0243155	0.0195866	0.00209082	0.0278935	0.0312908	0.0206395	0.031357	0.0356807	0.0275451	4.33719e-13	7.49003e-05	0.00779856	0.0685194	0.0213927	0.0345458	0.0211949	0.0175919	0.0195866	0.32531	0.0278935	0.0312908	0.0275662	0.0232017	0.136243	0.0275434	4.33719e-13	7.49003e-05	0.0077156	0.0663931	0.0213927	0.0345469	0.0211949	0.0171717	0.0195866	6.67578e-07	0.0278935	0.0312908	0.0275738	0.022909	0.109661	0.0275434	4.33719e-13	6.86975e-08	0.00772675	0.0651197	0.0213927	0.0345469	0.0211949	0.0171296	0.0195866	4.39429e-06	0.0278935	0.0312908	0.0275738	0.0154303	0.102973	0.0275434	4.33719e-13	0.00134453	0.00772511	0.064345	0.0213927	0.0345469	0.0211949	0.0275682	0.0195866	0.00104575	0.0278935	0.0312908	0.0275738	0.0156094	0.108895	0.0275434	4.33719e-13	0.00135455	0.00772536	0.0638692	0.0213927	0.0345469	0.0211949	0.0275841	0.0195866	0.000904401	0.0278935	0.0312908	0.0275738	0.0155511	0.109624	0.0275434	1.72465e-12	0.00135478	0.00772532	0.0635754	0.0213927	0.0345469	0.0211949	0.0275841	0.0195866	0.0303195	0.0278935	0.0312908	0.0275738	0.0155061	0.108943	0.0275434	1.72468e-12	0.00135479	0.00772532	0.0633932	0.0213927	0.0345469	0.0211949	0.0275841	0.0195866	0.030796	0.0278935	0.0312908	0.0275738	0.0155032	0.108965	0.0275434	1.72468e-12	6.14412e-07	0.00772532	0.06328	0.0213927	0.0345469	0.0211949	0.0275841	0.0195866	0.0274929	0.0278935	0.0312908	0.0275738	0.0155011	0.109077	0.0275434	1.72468e-12	2.41291e-05	0.00772532	0.0632096	0.0213927	0.0345469	0.0211949	0.0275841	0.0195866	0.0274898	0.0278935	0.0312908	0.0275738	0.0155009	0.109071	0.0275434	1.72468e-12	2.41378e-05	0.00772532	0.0631658	0.0213927	0.0345469	0.0211949	0.0275841	0.0195866	0.0274898	0.0278935	0.0312908	0.0275738	0.0155008	0.109059	0.0275434	1.72468e-12	2.41378e-05	0.00772532	0.0631384	0.0213927	0.0345469	
