# Supplementary material for: The Importance of Lateral Connections in the Parietal Cortex for Generating Motor Plans
Source: PLoS One. 2015 Aug 7;10(8):e0134669. doi: 10.1371/journal.pone.0134669 (PMC4529220; doi:10.1371/journal.pone.0134669)
Supplement: S1 Dataset — The complete dataset utilized in the data-dependent figures. (ZIP) [file pone.0134669.s001.zip › Champion_Data/Evolved_Jump_Task/TS_10/fblat_A10_2to4_9T1/fitness.txt]

35.3549  35.356  35.3583  35.3597  35.3611  35.3625  35.3639  35.3653  35.3667  32.7504  21.4003  19.8862  18.6699  17.8363  17.4216  17.4651  17.9411  18.8442  18.4932  19.4607  20.0444  20.936  21.9128  22.2678  23.3539  23.3534  23.3572  23.3395  23.3432  23.3258  23.3291  23.3297  23.3332  23.3338  23.3373  23.3379  23.3414  23.342  23.3455  23.3461  23.3496  23.3502  23.3537  23.3543  23.3578  23.3585  23.3619  23.3626  23.3661  23.3667  
35.3549  35.356  35.3583  35.3597  35.3611  35.3625  35.3639  35.3653  35.3667  32.7504  21.6999  20.2985  19.1887  18.3905  18.0082  18.0481  18.529  19.4027  21.1379  20.8411  20.3784  20.1297  20.0585  20.017  20.0128  20.0302  20.0353  20.0932  20.1645  20.3238  20.4776  20.6609  20.9312  21.1385  21.3684  21.6412  21.768  21.9478  22.0447  22.2404  22.3427  22.475  22.5846  22.7224  22.8365  22.9796  23.0978  23.2461  23.3684  23.5217  
24.9995  25.0058  25.014  25.0144  25.0147  25.0151  25.0155  25.0159  25.0163  23.4996  33.0394  31.7739  30.5731  29.4693  28.4634  27.5637  26.7828  26.1293  25.6151  25.2047  25.1455  25.0224  24.9969  24.9571  24.9419  24.9324  24.9296  24.9262  24.9246  24.92  24.9171  24.9113  24.9052  24.8969  24.8867  24.8745  24.86  24.8448  24.8284  24.8122  24.7955  24.7791  24.7624  24.7461  24.7294  24.7131  24.6966  24.6803  24.6639  24.6476  
24.9995  25.0058  25.014  25.0144  25.0147  25.0151  25.0155  25.0159  25.0163  23.4996  33.0312  31.7701  30.6122  29.5153  28.5101  27.6126  26.8312  26.1785  25.6663  25.319  25.1155  25.073  25.0407  25.029  25.0263  25.0472  25.1282  25.2697  25.4729  25.7329  26.053  26.4233  26.8514  27.1779  27.479  27.7973  28.1285  28.4814  28.8309  29.2189  29.6098  30.0269  30.445  31.1999  32.0502  32.9284  33.8698  34.8308  34.7238  34.6084  
35.3551  35.3629  35.3721  35.3713  35.3704  35.3695  35.3687  35.3678  35.3669  35.0715  25.1051  25.0131  23.5983  22.2645  21.2947  20.5282  20.1384  20.1397  20.535  21.1483  22.0972  21.5922  21.2707  21.0637  21.0392  21.0394  21.0393  21.0356  20.9964  20.9893  20.9806  20.9756  20.9693  20.9658  20.9621  20.9598  20.9581  20.9561  20.9547  20.9522  20.9512  20.949  20.9486  20.9467  20.9469  20.9452  20.946  20.9446  20.9459  20.9448  
35.3551  35.3629  35.3721  35.3713  35.3704  35.3695  35.3687  35.3678  35.3669  35.0715  23.6305  21.7478  19.8655  18.2005  16.8053  15.8414  15.3303  15.3322  15.8448  16.8244  17.0746  16.7672  16.6698  16.7979  17.0662  17.4243  17.9503  18.6732  19.5385  20.5498  20.9228  21.471  21.7386  22.2089  22.4814  22.9512  23.5997  24.2909  24.9886  25.1918  25.9806  26.1884  27.0168  27.2887  27.9575  28.5016  29.292  29.8648  30.1573  30.1573  
24.9998  24.9951  24.9902  24.9918  24.9934  24.995  24.9967  24.9983  24.9999  23.4257  33.0007  31.7131  30.8033  29.7171  29.2744  28.3291  27.928  27.1093  26.7726  26.1534  25.7677  25.3053  24.9498  24.5499  24.259  23.9487  23.7202  23.2533  23.1249  22.4814  22.4136  21.6366  21.4441  20.0337  20.0667  18.3254  17.8021  16.0489  15.8238  14.7466  14.8448  14.8645  16.0856  15.9885  16.4146  16.4954  17.3729  17.3881  18.1571  18.1716  
24.9998  24.9951  24.9902  24.9918  24.9934  24.995  24.9967  24.9983  24.9999  23.4257  33.3417  32.1268  31.2316  30.2018  29.7664  28.8755  28.4811  27.72  27.3896  26.901  26.174  24.7119  22.8464  21.1548  19.0139  17.2002  15.2062  13.5314  12.6726  12.512  12.2774  12.0928  11.9145  11.7351  11.5559  11.3768  11.1978  11.0192  10.8404  10.6618  10.4834  10.3052  10.1272  9.94944  9.7719  9.5946  9.41757  9.2408  9.06432  8.88814  
25.0002  25.0049  25.0098  25.0082  25.0066  25.005  25.0034  25.0017  25.0001  23.4629  33.6223  32.3648  31.193  30.0799  29.07  28.1563  27.3653  26.6899  26.1526  25.7427  24.4836  22.8523  21.6377  21.5947  21.5908  21.5713  21.5531  21.5335  21.5153  21.4963  21.4784  21.4596  21.4418  21.423  21.4052  21.3864  21.3686  21.3499  21.3321  21.3133  21.2955  21.2768  21.2589  21.2402  21.2224  21.2036  21.1858  21.1671  21.1493  21.1305  
25.0002  25.0049  25.0098  25.0082  25.0066  25.005  25.0034  25.0017  25.0001  23.4629  33.0236  31.7336  30.5423  29.4036  28.3643  27.4251  26.6112  25.9158  25.3622  24.9604  24.7389  24.6479  24.7222  24.7225  24.7226  24.7221  24.7215  24.721  24.7204  24.7198  24.7161  24.7141  24.7102  24.7083  24.7045  24.7027  24.6991  24.6974  24.694  24.6924  24.6891  24.6877  24.6846  24.6833  24.6803  24.6791  24.6763  24.6752  24.6725  24.6716  
35.3555  35.3478  35.3385  35.3394  35.3403  35.3411  35.342  35.3429  35.3438  34.1028  22.618  20.6816  19.0514  17.0735  15.4662  13.5322  13.0572  11.4383  12.2687  13.0254  13.8452  14.7284  15.6614  16.6359  17.645  18.3541  19.1922  20.0337  20.9435  21.1396  21.303  21.3968  21.4939  21.5722  21.6528  21.7185  21.7848  21.8371  21.8875  21.9248  21.9589  21.9835  23.7656  23.9704  25.5421  25.6392  27.2485  27.3471  28.2009  28.3103  
35.3555  35.3478  35.3385  35.3394  35.3403  35.3411  35.342  35.3429  35.3438  34.1028  23.8346  23.8475  23.3365  23.926  23.7521  24.6298  23.7249  24.6079  23.3136  21.8395  20.4417  19.1777  18.0202  17.0123  16.1865  15.5954  15.2192  15.0765  15.1735  15.2592  15.3183  15.387  15.4647  15.5509  15.6455  15.7507  15.864  15.9856  16.1153  16.2528  16.7156  16.88  17.4319  17.6175  18.2398  18.4456  18.653  18.8701  19.0897  19.3144  
25.0005  24.9942  24.986  24.9856  24.9853  24.9849  24.9845  24.9841  24.9837  24.9244  33.8468  32.471  31.1988  30.0074  28.9091  27.9059  27.0165  26.2464  25.6128  25.0186  24.6982  22.9926  23.6807  23.7552  23.8034  23.8055  23.8063  23.8061  23.8063  23.8062  23.8061  23.8058  23.8057  23.805  23.805  23.8037  23.8036  23.8022  23.8022  23.8009  23.8008  23.7995  23.7995  23.7982  23.7982  23.7969  23.7969  23.7957  23.7956  23.7944  
25.0005  24.9942  24.986  24.9856  24.9853  24.9849  24.9845  24.9841  24.9837  24.9244  34.3998  33.1562  31.9119  30.7486  29.671  28.6943  27.8242  27.0769  26.4565  25.5836  25.22  23.1631  23.0035  22.9598  21.5532  21.192  21.02  20.5545  19.8152  19.3054  18.562  17.9556  16.7824  15.5154  13.9066  12.727  11.4041  10.4894  9.64601  8.79837  7.95294  7.10868  6.2666  5.42755  4.56181  3.7126  2.8769  2.07796  1.37872  1.01279  
35.3558  35.3546  35.3524  35.351  35.3496  35.3482  35.3468  35.3453  35.3439  33.2707  21.9548  20.4435  19.2284  18.3365  17.8801  17.8606  18.2882  19.1263  20.321  19.8586  19.7782  19.6979  19.6555  19.5242  19.5172  19.5345  19.5639  19.5948  19.6298  19.6683  19.7138  19.7643  19.821  19.883  19.9509  20.024  20.1028  20.1869  20.2764  20.3712  20.4711  20.6137  20.7209  20.8931  21.0105  21.2001  21.328  21.5049  21.6481  21.8318  
35.3558  35.3546  35.3524  35.351  35.3496  35.3482  35.3468  35.3453  35.3439  33.2707  21.6551  20.1208  18.8851  18.0665  17.6035  17.5926  18.0259  18.8789  20.0976  21.644  21.4311  21.1637  21.0403  21.0321  21.0393  21.0398  21.048  21.0485  21.0569  21.0616  21.0702  21.0767  21.0854  21.0921  21.101  21.1078  21.1168  21.1237  21.1328  21.1399  21.1492  21.1563  21.1657  21.1729  21.1825  21.1898  21.1995  21.2069  21.2167  21.2243  
