# Supplementary material for: The Importance of Lateral Connections in the Parietal Cortex for Generating Motor Plans
Source: PLoS One. 2015 Aug 7;10(8):e0134669. doi: 10.1371/journal.pone.0134669 (PMC4529220; doi:10.1371/journal.pone.0134669)
Supplement: S1 Dataset — The complete dataset utilized in the data-dependent figures. (ZIP) [file pone.0134669.s001.zip › Champion_Data/Evolved_Jump_Task/TS_10/fblat_A10_2to4_9T1/movements.txt]

-0.000174403  -0.000457734  -0.00486124  0.00584653  -0.00977066  0.0139951  -0.00817415  0.0143572  -0.00656113  0.0147405  -0.00495538  0.0151188  -0.00334921  0.0154973  -0.00174308  0.0158758  -0.000136942  0.0162544  -1.91548  -1.76873  -3.91435  -3.65609  -5.9133  -5.58193  -7.91053  -7.51775  -9.90858  -9.50703  -11.8963  -11.4807  -13.8896  -13.4755  -15.8776  -15.4488  -17.8708  -17.4436  -19.8611  -17.7648  -19.9628  -18.7975  -21.1217  -19.6656  -21.5436  -20.6488  -22.905  -21.8124  -23.7827  -22.2345  -24.2449  -23.3417  -24.2726  -23.3421  -24.2754  -23.346  -24.2764  -23.3283  -24.2792  -23.332  -24.2802  -23.3147  -24.2842  -23.3182  -24.2848  -23.3187  -24.2883  -23.3223  -24.2889  -23.3229  -24.2923  -23.3265  -24.2929  -23.3272  -24.2963  -23.3308  -24.2969  -23.3314  -24.3004  -23.335  -24.3009  -23.3356  -24.3044  -23.3392  -24.305  -23.3399  -24.3084  -23.3435  -24.309  -23.3441  -24.3125  -23.3477  -24.313  -23.3484  -24.3165  -23.3519  -24.3171  -23.3526  -24.3205  -23.3562  -24.3211  -23.3568  
-0.000174403  -0.000457734  -0.00486124  0.00584653  -0.00977066  0.0139951  -0.00817415  0.0143572  -0.00656113  0.0147405  -0.00495538  0.0151188  -0.00334921  0.0154973  -0.00174308  0.0158758  -0.000136942  0.0162544  -1.91548  -1.76873  -3.91435  -3.65609  -5.9133  -5.58193  -7.91053  -7.51775  -9.90858  -9.50703  -11.8963  -11.4807  -13.8896  -13.4755  -15.8776  -15.4488  -17.8708  -17.4436  -19.8611  -17.7648  -19.9209  -18.8756  -19.9431  -20.8107  -19.9937  -22.6642  -19.9984  -23.4481  -20.0057  -24.3287  -20.0123  -25.1366  -20.0172  -25.721  -20.0186  -25.8175  -20.0187  -26.729  -20.0199  -27.4111  -20.02  -28.5009  -20.021  -29.3005  -20.0216  -30.1  -20.0223  -31.1009  -20.0235  -31.7747  -20.0246  -32.458  -20.0255  -33.2049  -20.0267  -33.531  -20.0269  -33.9794  -20.0281  -34.2111  -20.0281  -34.6702  -20.0293  -34.9008  -20.03  -35.1943  -20.0312  -35.4315  -20.032  -35.7251  -20.0332  -35.9624  -20.034  -36.2562  -20.0352  -36.4935  -20.036  -36.7874  -20.0372  -37.0247  -20.038  -37.3187  
-0.000174403  -0.000457734  -0.00486124  0.00584653  -0.00977066  0.0139951  -0.00817415  0.0143572  -0.00656113  0.0147405  -0.00495538  0.0151188  -0.00334921  0.0154973  -0.00174308  0.0158758  -0.000136942  0.0162544  0.0156219  -1.50041  0.00546164  -3.40532  0.00240032  -5.39236  -0.0239035  -7.36735  -0.0270802  -9.35406  -0.0265656  -11.3437  -0.0269531  -13.3336  -0.0259342  -15.3244  -0.0257589  -17.3172  -0.0262533  -19.3038  -0.0965232  -21.1149  -0.14786  -21.1702  -0.263109  -21.2308  -0.281383  -21.2806  -0.317914  -21.3051  -0.328843  -21.3351  -0.337439  -21.3421  -0.339316  -21.3483  -0.342418  -21.3505  -0.343527  -21.3536  -0.347835  -21.3559  -0.349809  -21.3624  -0.355238  -21.3654  -0.359288  -21.3802  -0.366914  -21.3849  -0.373381  -21.4117  -0.384571  -21.4193  -0.393396  -21.4596  -0.407346  -21.4695  -0.417253  -21.5162  -0.432069  -21.5269  -0.442216  -21.5751  -0.457198  -21.5858  -0.467388  -21.6343  -0.482397  -21.6451  -0.492593  -21.6936  -0.507607  -21.7043  -0.517804  -21.7528  -0.532819  -21.7636  -0.543016  -21.8121  -0.558031  -21.8229  
-0.000174403  -0.000457734  -0.00486124  0.00584653  -0.00977066  0.0139951  -0.00817415  0.0143572  -0.00656113  0.0147405  -0.00495538  0.0151188  -0.00334921  0.0154973  -0.00174308  0.0158758  -0.000136942  0.0162544  0.0156219  -1.50041  0.00546164  -3.40532  0.00240032  -5.39236  -0.0239035  -7.36735  -0.0270802  -9.35406  -0.0265656  -11.3437  -0.0269531  -13.3336  -0.0259342  -15.3244  -0.0257589  -17.3172  -0.0262533  -19.3038  -0.0262773  -21.1609  -0.0262692  -22.8847  -0.0262449  -23.4697  -0.0262006  -24.1494  -0.0261739  -24.6228  -0.0261539  -24.9073  -0.0259269  -26.0315  -0.0256981  -27.2676  -0.0254747  -28.5049  -0.0252646  -29.7545  -0.0250342  -30.9942  -0.0247993  -32.247  -0.0245629  -33.4829  -0.0243228  -34.7355  -0.0219535  -35.6084  -0.0168794  -36.3689  -0.0115771  -37.129  -0.00681308  -37.879  -0.00135982  -38.6427  0.00243135  -39.3646  0.00836027  -40.1381  0.0130703  -40.8869  0.0189782  -41.6602  0.0236912  -42.4092  0.0633747  -43.7509  0.215279  -45.3208  0.38764  -46.8749  0.556911  -48.4456  0.73139  -49.9843  0.901411  -50  1.06804  -50  
-0.000174403  -0.000457734  -0.00486124  0.00584653  -0.00977066  0.0139951  -0.00817415  0.0143572  -0.00656113  0.0147405  -0.00495538  0.0151188  -0.00334921  0.0154973  -0.00174308  0.0158758  -0.000136942  0.0162544  0.34458  -0.0576107  1.36958  0.0676868  3.25314  -0.199325  5.23438  -1.9895  7.23164  -3.94269  9.23105  -5.81013  11.2156  -7.80647  13.2129  -9.80215  15.212  -11.8014  17.2105  -13.7979  19.041  -15.7972  20.8736  -17.7489  20.9397  -19.7319  20.9648  -21.4052  20.9655  -22.9678  20.9655  -23.2405  20.966  -23.244  20.966  -23.2444  20.9654  -23.2824  20.9652  -23.8552  20.9642  -23.9742  20.9636  -24.1547  20.9626  -24.2606  20.9619  -24.4432  20.9608  -24.543  20.9601  -24.7136  20.9589  -24.8038  20.958  -24.9492  20.9561  -25.0114  20.9544  -25.0995  20.9517  -25.145  20.95  -25.2316  20.9472  -25.277  20.9455  -25.3637  20.9427  -25.4091  20.941  -25.4959  20.9382  -25.5413  20.9365  -25.6281  20.9338  -25.6735  20.9321  -25.7604  20.9293  -25.8058  
-0.000174403  -0.000457734  -0.00486124  0.00584653  -0.00977066  0.0139951  -0.00817415  0.0143572  -0.00656113  0.0147405  -0.00495538  0.0151188  -0.00334921  0.0154973  -0.00174308  0.0158758  -0.000136942  0.0162544  0.34458  -0.0576107  1.36958  0.0676868  3.25314  -0.199325  5.23438  -1.9895  7.23164  -3.94269  9.23105  -5.81013  11.2156  -7.80647  13.2129  -9.80215  15.212  -11.8014  17.2105  -13.7979  19.186  -15.7879  21.1624  -16.6377  23.1145  -16.6608  25.0802  -16.6696  26.9821  -16.6805  28.1255  -16.7776  29.5289  -16.8254  31.1998  -16.8457  33.0415  -16.853  34.8746  -16.8596  36.739  -16.8668  37.3805  -16.8668  38.2859  -16.8667  38.7142  -16.8667  39.4482  -16.8667  39.8637  -16.8666  40.5652  -16.8666  41.5065  -16.8665  42.4805  -16.8665  43.4379  -16.8664  43.7124  -16.8664  44.7616  -16.8663  45.0339  -16.8663  46.1054  -16.8663  46.4523  -16.8663  47.2968  -16.8663  47.9755  -16.8662  48.9491  -16.8662  49.6464  -16.8661  50  -16.866  50  -16.866  
-0.000174403  -0.000457734  -0.00486124  0.00584653  -0.00977066  0.0139951  -0.00817415  0.0143572  -0.00656113  0.0147405  -0.00495538  0.0151188  -0.00334921  0.0154973  -0.00174308  0.0158758  -0.000136942  0.0162544  -1.57537  0.222529  -3.19846  0.226226  -5.15418  0.264139  -6.64087  0.26573  -8.49115  0.290437  -9.3019  0.290452  -11.1052  0.312565  -11.9434  0.311977  -13.7509  0.334807  -14.5899  0.334173  -16.2971  0.337052  -17.1706  0.450582  -18.253  0.610704  -19.1369  0.748901  -20.2191  0.920128  -21.1773  1.0441  -22.7554  1.15674  -24.6032  1.28312  -25.0643  1.74675  -25.7629  1.88764  -25.9076  2.53695  -26.6353  2.6461  -26.7218  3.43202  -27.8949  3.7522  -27.9336  5.18221  -29.7167  5.49552  -29.8528  7.32886  -31.8028  8.54897  -31.9619  10.5397  -33.9321  11.9383  -34.751  13.9374  -36.7508  15.9288  -38.0722  17.9238  -40.0566  19.3391  -40.2201  20.1029  -40.7808  20.4831  -40.8974  20.5988  -41.807  20.602  -41.8275  20.6206  -42.6221  20.6246  -42.6411  20.6413  
-0.000174403  -0.000457734  -0.00486124  0.00584653  -0.00977066  0.0139951  -0.00817415  0.0143572  -0.00656113  0.0147405  -0.00495538  0.0151188  -0.00334921  0.0154973  -0.00174308  0.0158758  -0.000136942  0.0162544  -1.57537  0.222529  -3.19846  0.226226  -5.15418  0.264139  -6.64087  0.26573  -8.49115  0.290437  -9.3019  0.290452  -11.1052  0.312565  -11.9434  0.311977  -13.7509  0.334807  -14.5899  0.334173  -15.579  0.197413  -16.0942  -0.387766  -17.7344  -1.38029  -19.5631  -2.80991  -21.5628  -4.1263  -23.4418  -6.0501  -25.4413  -7.80545  -25.58  -9.80482  -27.4768  -11.6973  -27.5025  -12.5769  -27.5149  -12.7434  -27.5159  -12.9832  -27.5169  -13.1721  -27.518  -13.3546  -27.5192  -13.5384  -27.5203  -13.7223  -27.5214  -13.9062  -27.5225  -14.09  -27.5236  -14.2737  -27.5248  -14.4578  -27.5259  -14.6417  -27.527  -14.8257  -27.5282  -15.0097  -27.5293  -15.1937  -27.5304  -15.3777  -27.5316  -15.5617  -27.5327  -15.7457  -27.5338  -15.9297  -27.535  -16.1137  -27.5361  -16.2977  -27.5372  -16.4817  
-0.000174403  -0.000457734  -0.00486124  0.00584653  -0.00977066  0.0139951  -0.00817415  0.0143572  -0.00656113  0.0147405  -0.00495538  0.0151188  -0.00334921  0.0154973  -0.00174308  0.0158758  -0.000136942  0.0162544  1.53835  0.243927  2.96931  0.399022  4.94788  0.404634  6.89598  0.401729  8.8903  0.40228  10.8708  0.405291  12.8636  0.406426  14.8344  0.407018  16.8253  0.407205  18.8005  0.4072  20.6496  0.372477  22.2254  -0.674133  23.694  -2.18504  24.3326  -3.37259  24.3328  -3.41562  24.3328  -3.41952  24.3336  -3.43902  24.3344  -3.45722  24.3351  -3.47673  24.336  -3.49491  24.3368  -3.5139  24.3377  -3.5318  24.3386  -3.55059  24.3396  -3.5684  24.3405  -3.58715  24.3415  -3.60494  24.3424  -3.62367  24.3433  -3.64146  24.3443  -3.6602  24.3452  -3.67798  24.3461  -3.69672  24.3471  -3.71451  24.348  -3.73324  24.349  -3.75103  24.3499  -3.76976  24.3509  -3.78755  24.3518  -3.80628  24.3528  -3.82407  24.3537  -3.8428  24.3546  -3.86059  24.3555  -3.87932  
-0.000174403  -0.000457734  -0.00486124  0.00584653  -0.00977066  0.0139951  -0.00817415  0.0143572  -0.00656113  0.0147405  -0.00495538  0.0151188  -0.00334921  0.0154973  -0.00174308  0.0158758  -0.000136942  0.0162544  1.53835  0.243927  2.96931  0.399022  4.94788  0.404634  6.89598  0.401729  8.8903  0.40228  10.8708  0.405291  12.8636  0.406426  14.8344  0.407018  16.8253  0.407205  18.8005  0.4072  20.7728  0.400113  22.6527  0.372731  24.6173  0.355075  26.513  0.324158  26.5183  0.324183  26.525  0.32453  26.5279  0.325141  26.5308  0.325934  26.5334  0.32658  26.5363  0.327374  26.5398  0.32817  26.5782  0.334307  26.6135  0.338605  26.6604  0.34567  26.6957  0.349969  26.7426  0.357033  26.7779  0.361332  26.8247  0.368397  26.8601  0.372695  26.9069  0.37976  26.9422  0.384058  26.9891  0.391123  27.0244  0.395421  27.0713  0.402486  27.1066  0.406785  27.1535  0.413849  27.1888  0.418148  27.2356  0.425213  27.271  0.429511  27.3178  0.436576  27.3531  0.440874  
-0.000174403  -0.000457734  -0.00486124  0.00584653  -0.00977066  0.0139951  -0.00817415  0.0143572  -0.00656113  0.0147405  -0.00495538  0.0151188  -0.00334921  0.0154973  -0.00174308  0.0158758  -0.000136942  0.0162544  -1.99337  -0.173374  -2.41868  1.28846  -4.37716  1.55764  -6.11041  2.47772  -8.10907  2.4901  -9.91595  3.41673  -11.9132  3.44298  -13.0041  5.15654  -14.9428  5.44845  -15.0825  7.22247  -15.1142  8.48121  -15.1495  9.72913  -15.1838  10.9803  -15.2179  12.2307  -15.2519  13.4806  -15.2859  14.7304  -15.3001  15.5816  -15.3694  16.6009  -15.7074  17.7482  -15.9691  18.8964  -16.0095  19.1325  -16.0238  19.3195  -16.0388  19.4298  -16.0587  19.5458  -16.078  19.6408  -16.1024  19.7402  -16.126  19.8228  -16.1561  19.9088  -16.1858  19.9792  -16.2247  20.0513  -16.2638  20.1091  -16.3155  20.1686  -16.3657  20.2169  -16.3904  22.1512  -16.3911  22.3712  -16.3942  24.0487  -16.3946  24.1519  -16.3978  25.8551  -16.3982  25.959  -16.3994  26.8574  -16.4  26.9724  
-0.000174403  -0.000457734  -0.00486124  0.00584653  -0.00977066  0.0139951  -0.00817415  0.0143572  -0.00656113  0.0147405  -0.00495538  0.0151188  -0.00334921  0.0154973  -0.00174308  0.0158758  -0.000136942  0.0162544  -1.99337  -0.173374  -2.41868  1.28846  -4.37716  1.55764  -6.11041  2.47772  -8.10907  2.4901  -9.91595  3.41673  -11.9132  3.44298  -13.0041  5.15654  -14.9428  5.44845  -15.0825  7.22247  -15.0832  9.2057  -15.0833  11.203  -15.0833  13.156  -15.0831  15.1397  -15.0831  17.1312  -15.083  19.1257  -15.0805  21.0257  -15.078  22.932  -15.0756  24.8366  -15.0731  26.7428  -15.0722  27.3817  -15.0698  27.748  -15.0674  28.1195  -15.065  28.4931  -15.0626  28.8661  -15.0602  29.2394  -15.0578  29.62  -15.0554  30.0001  -15.053  30.3802  -15.0506  30.7602  -15.0482  31.1403  -15.0486  32.2767  -15.0462  32.6514  -15.0467  33.8016  -15.0443  34.1677  -15.0447  35.3126  -15.0424  35.6756  -15.0401  36.0331  -15.0378  36.3993  -15.0355  36.7622  -15.0332  37.1263  
-0.000174403  -0.000457734  -0.00486124  0.00584653  -0.00977066  0.0139951  -0.00817415  0.0143572  -0.00656113  0.0147405  -0.00495538  0.0151188  -0.00334921  0.0154973  -0.00174308  0.0158758  -0.000136942  0.0162544  -0.888183  0.0914284  -0.377365  1.77647  -0.44972  3.74801  -0.450048  5.7474  -0.450305  7.74441  -0.446321  9.7405  -0.446226  11.7392  -0.442931  13.7376  -0.442858  15.7361  -0.439296  17.7346  -0.547209  19.7092  -0.524127  21.6937  -2.10408  22.8937  -1.3222  24.6283  -1.24476  25.0168  -1.19747  25.2075  -1.19619  25.2822  -1.19668  25.3786  -1.19712  25.392  -1.19719  25.4104  -1.19755  25.4235  -1.19788  25.4352  -1.19839  25.447  -1.19866  25.4584  -1.19958  25.4695  -1.19982  25.4806  -1.20142  25.4913  -1.20166  25.5021  -1.20329  25.5131  -1.20354  25.5235  -1.20514  25.5347  -1.2054  25.5448  -1.20698  25.5562  -1.20724  25.566  -1.2088  25.5776  -1.20908  25.5871  -1.21061  25.5989  -1.21089  25.6081  -1.21242  25.6201  -1.2127  25.6291  -1.21421  25.6412  
-0.000174403  -0.000457734  -0.00486124  0.00584653  -0.00977066  0.0139951  -0.00817415  0.0143572  -0.00656113  0.0147405  -0.00495538  0.0151188  -0.00334921  0.0154973  -0.00174308  0.0158758  -0.000136942  0.0162544  -0.888183  0.0914284  -0.377365  1.77647  -0.44972  3.74801  -0.450048  5.7474  -0.450305  7.74441  -0.446321  9.7405  -0.446226  11.7392  -0.442931  13.7376  -0.442858  15.7361  -0.439296  17.7346  -0.0356528  19.7333  -0.00554131  21.7179  1.87768  23.6267  2.01958  23.9695  2.0629  23.9786  3.4706  23.9864  3.83219  23.9879  4.00435  23.9881  4.47038  23.9885  5.21066  23.9887  5.72109  23.9891  6.46551  23.9894  7.07281  23.9897  8.248  23.99  9.51747  23.9903  11.1301  23.9905  12.3131  23.9906  13.6407  23.9906  14.5593  23.9906  15.4069  23.9906  16.2597  23.9906  17.1114  23.9906  17.9633  23.9906  18.8152  23.9906  19.6671  23.9906  20.5513  23.9906  21.4272  23.9906  22.306  23.9907  23.1836  23.9907  24.0608  23.9907  24.9163  23.9907  
-0.000174403  -0.000457734  -0.00486124  0.00584653  -0.00977066  0.0139951  -0.00817415  0.0143572  -0.00656113  0.0147405  -0.00495538  0.0151188  -0.00334921  0.0154973  -0.00174308  0.0158758  -0.000136942  0.0162544  1.60494  1.34389  3.60449  3.3431  5.6004  5.33861  7.59815  7.33646  9.53297  9.33641  11.5322  11.3359  13.5259  13.3359  15.5259  15.3354  17.5234  17.3353  19.5153  19.3347  19.5164  21.3291  19.5164  21.7928  19.5165  22.333  19.5168  22.6693  19.5169  24.4639  19.517  24.9264  19.5172  25.8221  19.5174  26.3488  19.5177  26.7374  19.518  27.0919  19.5183  27.4251  19.5186  27.7675  19.5189  28.1053  19.5192  28.446  19.5195  28.7847  19.5198  29.1249  19.5201  29.4641  19.5204  29.804  19.5207  30.1434  19.521  30.4832  19.5213  30.8226  19.5216  31.1623  19.5216  31.6205  19.5219  31.9463  19.5218  32.4443  19.5222  32.7671  19.5221  33.2663  19.5224  33.5883  19.5226  34.0184  19.5229  34.354  19.523  34.7713  
-0.000174403  -0.000457734  -0.00486124  0.00584653  -0.00977066  0.0139951  -0.00817415  0.0143572  -0.00656113  0.0147405  -0.00495538  0.0151188  -0.00334921  0.0154973  -0.00174308  0.0158758  -0.000136942  0.0162544  1.60494  1.34389  3.60449  3.3431  5.6004  5.33861  7.59815  7.33646  9.53297  9.33641  11.5322  11.3359  13.5259  13.3359  15.5259  15.3354  17.5234  17.3353  19.5153  19.3347  19.7045  20.9862  20.7488  21.0052  22.4525  21.0098  24.3426  21.03  25.2711  21.0304  25.4615  21.0343  25.4617  21.0347  25.5106  21.0418  25.5108  21.0423  25.5597  21.0494  25.5769  21.0537  25.6256  21.0609  25.6475  21.0668  25.6952  21.074  25.7182  21.0799  25.7652  21.0871  25.7888  21.0931  25.8355  21.1003  25.8595  21.1062  25.9059  21.1134  25.9302  21.1194  25.9763  21.1266  26.0008  21.1326  26.0468  21.1398  26.0715  21.1458  26.1173  21.153  26.1422  21.159  26.1878  21.1662  26.2128  21.1722  26.2583  21.1794  26.2834  21.1854  
