# Supplementary material for: The Importance of Lateral Connections in the Parietal Cortex for Generating Motor Plans
Source: PLoS One. 2015 Aug 7;10(8):e0134669. doi: 10.1371/journal.pone.0134669 (PMC4529220; doi:10.1371/journal.pone.0134669)
Supplement: S1 Dataset — The complete dataset utilized in the data-dependent figures. (ZIP) [file pone.0134669.s001.zip › Champion_Data/Evolved_Jump_Task/TS_10/fblat_A10_2to4_9T1/ppc_fire.txt]

0	0	0	0	0	0	0	0	0	0	0	0	0	0	0	0	4.51282e-05	4.51282e-05	4.51282e-05	4.51282e-05	4.51282e-05	4.51282e-05	4.51282e-05	4.51282e-05	4.51282e-05	4.51282e-05	4.51282e-05	4.51282e-05	4.51282e-05	4.51282e-05	4.51282e-05	4.51282e-05	4.33526e-05	4.33526e-05	4.33526e-05	4.33526e-05	4.33526e-05	4.33526e-05	4.33526e-05	4.33526e-05	4.33526e-05	4.33526e-05	4.33526e-05	4.33526e-05	4.33526e-05	4.33526e-05	4.33526e-05	4.33526e-05	4.30005e-05	4.30005e-05	4.30005e-05	4.30005e-05	4.30005e-05	4.30005e-05	4.30005e-05	4.30005e-05	4.30005e-05	4.30005e-05	4.30005e-05	4.30005e-05	4.30005e-05	4.30005e-05	4.30005e-05	4.30005e-05	4.28414e-05	4.28414e-05	4.28414e-05	4.28414e-05	4.28414e-05	4.28414e-05	4.28414e-05	4.28414e-05	4.28414e-05	4.28414e-05	4.28414e-05	4.28414e-05	4.28414e-05	4.28414e-05	4.28414e-05	4.28414e-05	4.33837e-05	4.33837e-05	4.33837e-05	4.33837e-05	4.33837e-05	4.33837e-05	4.33837e-05	4.33837e-05	4.33837e-05	4.33837e-05	4.33837e-05	4.33837e-05	4.33837e-05	4.33837e-05	4.33837e-05	4.33837e-05	4.3386e-05	4.3386e-05	4.3386e-05	4.3386e-05	4.3386e-05	4.3386e-05	4.3386e-05	4.3386e-05	4.3386e-05	4.3386e-05	4.3386e-05	4.3386e-05	4.3386e-05	4.3386e-05	4.3386e-05	4.3386e-05	4.3386e-05	4.3386e-05	4.3386e-05	4.3386e-05	4.3386e-05	4.3386e-05	4.3386e-05	4.3386e-05	4.3386e-05	4.3386e-05	4.3386e-05	4.3386e-05	4.3386e-05	4.3386e-05	4.3386e-05	4.3386e-05	4.33861e-05	4.33861e-05	4.33861e-05	4.33861e-05	4.33861e-05	4.33861e-05	4.33861e-05	4.33861e-05	4.33861e-05	4.33861e-05	4.33861e-05	4.33861e-05	4.33861e-05	4.33861e-05	4.33861e-05	4.33861e-05	4.33861e-05	4.33861e-05	4.33861e-05	4.33861e-05	4.33861e-05	4.33861e-05	4.33861e-05	4.33861e-05	4.33861e-05	4.33861e-05	4.33861e-05	4.33861e-05	4.33861e-05	4.33861e-05	4.33861e-05	4.33861e-05	5.10374e-05	5.10374e-05	4.35061e-05	4.35061e-05	4.33881e-05	4.33881e-05	4.35061e-05	4.35061e-05	4.33879e-05	4.33879e-05	4.33881e-05	4.33881e-05	4.33879e-05	4.33879e-05	4.33879e-05	4.33879e-05	4.27884e-05	4.27884e-05	2.42923e-06	2.42923e-06	5.60666e-05	5.60666e-05	0.000769062	0.000769062	0.000369639	0.000369639	0.00092272	0.00092272	0.000190622	0.000190622	8.1663e-05	8.1663e-05	3.9905e-05	3.9905e-05	1.07693e-06	1.07693e-06	0.000201903	0.000201903	0.000829078	0.000829078	0.00168193	0.00168193	7.96778e-06	7.96778e-06	4.77063e-06	4.77063e-06	5.99585e-05	5.99585e-05	3.69761e-05	3.69761e-05	8.93844e-07	8.93844e-07	0.000688186	0.000688186	0.00127397	0.00127397	0.00171397	0.00171397	0.000837142	0.000837142	1.79065e-06	1.79065e-06	5.99773e-05	5.99773e-05	3.61438e-05	3.61438e-05	9.57256e-07	9.57256e-07	2.87222e-05	2.87222e-05	0.000630188	0.000630188	0.00194264	0.00194264	0.000194453	0.000194453	1.50216e-06	1.50216e-06	5.99342e-05	5.99342e-05	3.25607e-05	3.25607e-05	8.97207e-07	8.97207e-07	3.25053e-05	3.25053e-05	0.00111072	0.00111072	0.00181637	0.00181637	0.00139135	0.00139135	1.50882e-06	1.50882e-06	5.31829e-05	5.31829e-05	3.29892e-05	3.29892e-05	8.87868e-07	8.87868e-07	2.81723e-05	2.81723e-05	0.000217562	0.000217562	0.00182303	0.00182303	0.000220386	0.000220386	1.50889e-06	1.50889e-06	5.9849e-05	5.9849e-05	3.19444e-05	3.19444e-05	8.87318e-07	8.87318e-07	3.55858e-05	3.55858e-05	0.0010251	0.0010251	0.00183823	0.00183823	0.00135608	0.00135608	1.50498e-06	1.50498e-06	5.92836e-05	5.92836e-05	3.30277e-05	3.30277e-05	8.82571e-07	8.82571e-07	3.48111e-05	3.48111e-05	0.000235434	0.000235434	0.00189787	0.00189787	1.63257e-05	1.63257e-05	1.50762e-06	1.50762e-06	5.99201e-05	5.99201e-05	3.16557e-05	3.16557e-05	8.77067e-07	8.77067e-07	3.4489e-05	3.4489e-05	0.00103001	0.00103001	0.00185004	0.00185004	0.000779185	0.000779185	1.5053e-06	1.5053e-06	5.97004e-05	5.97004e-05	0.000736623	0.000736623	1.04078e-06	8.84787e-07	3.4799e-05	3.47045e-05	0.000235255	0.00027672	0.00186454	0.00186453	2.84926e-06	2.84152e-06	1.50912e-06	1.50911e-06	5.91178e-05	5.91178e-05	6.96151e-06	5.549e-06	1.66089e-06	1.14189e-06	3.22139e-05	3.47724e-05	0.000939699	0.000228061	0.00128946	0.00170925	5.61059e-06	1.54415e-06	1.89949e-06	3.16087e-06	1.51847e-06	3.85035e-06	5.94437e-05	1.01125e-06	5.19477e-05	1.48675e-06	2.78927e-05	0.000320784	0.000171716	4.12447e-05	9.53411e-05	0.00138408	5.74932e-06	1.50641e-06	1.6297e-06	1.64478e-06	2.0501e-05	0.000299567	1.32733e-05	1.24822e-06	5.7419e-05	1.40575e-05	1.01174e-06	0.00157904	0.000222887	0.000126556	3.28613e-05	0.00164483	5.70816e-06	1.62383e-06	0.000105865	5.63925e-05	1.80052e-05	0.00103723	4.69776e-05	9.57821e-06	4.93964e-05	1.16372e-05	1.72699e-06	0.00167521	0.000164958	7.35909e-05	1.37315e-05	0.00141422	5.71446e-06	1.54173e-06	1.24769e-05	3.27892e-05	2.54779e-05	0.00143112	8.49207e-05	7.62644e-06	5.36104e-05	1.75039e-05	2.06289e-06	0.00148865	0.000218594	0.000123636	4.14334e-05	4.60574e-05	5.71738e-06	1.52212e-06	3.69899e-05	4.84793e-05	2.12894e-06	0.000252541	8.15773e-06	8.79728e-06	5.07506e-05	2.55703e-05	2.63929e-05	0.000309679	0.000192061	3.01881e-05	4.47575e-05	4.56795e-05	5.72626e-06	1.51548e-06	3.57394e-05	0.000603363	2.0547e-05	6.37959e-05	3.4339e-05	1.36527e-05	5.28947e-05	4.85375e-06	4.49873e-05	0.000546635	0.000568161	5.18447e-05	4.34929e-05	4.53306e-05	1.08994e-05	1.79045e-06	4.05997e-05	9.07266e-05	9.83055e-06	4.51367e-05	3.27555e-05	2.72108e-05	5.23673e-05	3.88833e-06	4.52418e-05	0.000944696	0.000883195	1.28421e-06	4.36119e-05	4.53256e-05	9.0121e-06	1.77142e-06	3.8418e-05	6.22745e-05	1.84239e-05	4.88085e-05	3.19376e-05	5.40816e-06	5.28852e-05	3.88009e-06	4.20316e-05	0.00132195	4.55098e-05	3.29646e-05	4.34924e-05	4.531e-05	1.15305e-05	1.77641e-06	4.41671e-05	0.000106687	2.33098e-05	4.51263e-05	3.27665e-05	8.53357e-06	5.27401e-05	3.79488e-06	1.45732e-05	0.00130684	0.000118005	9.68252e-06	4.36134e-05	4.53261e-05	1.00929e-05	1.77152e-06	4.37714e-05	0.000176899	2.46999e-05	4.88063e-05	3.26885e-05	3.88823e-06	5.3115e-05	3.86971e-06	3.58227e-05	0.00138237	1.91068e-05	3.88164e-05	4.35441e-05	4.53794e-05	3.24898e-05	1.52457e-05	4.41866e-05	0.000115876	2.56175e-05	4.6266e-05	3.84657e-05	6.91661e-06	5.24721e-05	3.77124e-06	3.16962e-05	0.000148804	0.000130957	3.13473e-05	4.3648e-05	4.795e-05	3.3746e-05	2.4309e-05	4.42816e-05	0.000178228	2.52207e-05	4.87727e-05	3.84365e-05	6.91187e-06	5.31421e-05	3.89875e-06	3.6771e-05	0.000239806	1.36977e-05	3.46693e-05	4.35671e-05	4.78307e-05	3.85047e-05	2.40964e-05	4.43019e-05	0.000138474	2.54146e-05	4.65459e-05	3.84203e-05	5.31275e-06	5.17877e-05	3.71929e-06	3.1572e-05	9.9593e-05	0.000197691	3.51972e-05	4.36579e-05	4.86291e-05	3.84594e-05	2.4015e-05	4.43023e-05	0.000394168	2.52912e-05	4.86887e-05	3.84352e-05	1.0158e-05	5.31707e-05	7.90908e-06	3.72189e-05	0.000174746	4.2283e-06	3.51039e-05	4.35718e-05	4.7832e-05	3.98227e-05	2.40362e-05	4.43865e-05	0.000469806	2.53753e-05	4.66242e-05	3.84202e-05	4.35702e-06	5.07883e-05	9.91654e-06	3.23286e-05	9.72183e-05	0.000572905	3.51036e-05	4.36601e-05	4.8629e-05	3.98685e-05	2.40286e-05	4.43202e-05	0.000884932	2.53126e-05	4.86374e-05	3.84347e-05	3.84006e-06	5.31898e-05	9.92179e-06	3.79484e-05	0.000164607	2.52655e-06	3.51036e-05	4.35728e-05	4.7832e-05	4.09728e-05	2.37273e-05	4.44666e-05	0.000402198	2.53588e-05	4.66754e-05	3.84207e-05	8.8391e-06	4.96596e-05	1.01171e-05	3.39951e-05	0.000256197	0.000163328	3.59781e-05	4.36606e-05	4.8629e-05	4.11975e-05	2.37505e-05	4.43474e-05	0.000523256	2.53237e-05	4.86028e-05	3.84344e-05	6.93508e-06	5.31977e-05	9.85588e-06	4.01487e-05	0.000272335	2.00679e-06	3.59946e-05	4.35731e-05	4.7832e-05	4.22836e-05	2.3749e-05	4.44533e-05	0.000246442	2.53501e-05	4.67089e-05	3.84211e-05	1.0655e-05	4.91171e-05	1.07536e-05	3.81327e-05	0.00026414	0.000124869	3.59635e-05	4.36607e-05	4.8629e-05	4.28309e-05	2.37491e-05	4.43744e-05	0.00021575	2.533e-05	4.85771e-05	3.84342e-05	6.78791e-06	5.32037e-05	9.74119e-06	4.15688e-05	7.49984e-05	6.15326e-06	3.59712e-05	4.35731e-05	4.7832e-05	4.3914e-05	2.37491e-05	4.44336e-05	0.000217761	2.53451e-05	4.67331e-05	3.84216e-05	1.61549e-05	4.89951e-05	1.02108e-05	3.82529e-05	0.000312403	4.81242e-05	3.59694e-05	4.36607e-05	4.8629e-05	4.47466e-05	6.53334e-06	4.44006e-05	0.000217315	2.53336e-05	4.85565e-05	3.84341e-05	1.42511e-05	5.32054e-05	9.74516e-06	4.1574e-05	7.47432e-05	1.49702e-05	3.59698e-05	4.35731e-05	4.7832e-05	4.55038e-05	2.3964e-05	4.44147e-05	0.000217441	2.0698e-05	4.67521e-05	3.84219e-05	1.59471e-05	4.89741e-05	9.97923e-06	3.82389e-05	0.000325506	0.000124891	3.59697e-05	4.36607e-05	4.8629e-05	1.75605e-06	6.38161e-06	4.44254e-05	0.000217404	2.59402e-05	4.85394e-05	3.8434e-05	1.42506e-05	5.32057e-05	3.30116e-06	4.1575e-05	8.57659e-05	1.63554e-05	3.59697e-05	4.35731e-05	4.7832e-05	3.11654e-05	2.43163e-05	4.43971e-05	0.000217415	1.93436e-05	4.67676e-05	3.84221e-05	1.5941e-05	4.89706e-05	2.58482e-06	3.82336e-05	0.000214266	6.23113e-05	3.59697e-05	4.36607e-05	4.8629e-05	2.61887e-06	6.43989e-06	4.44479e-05	0.000230723	2.60757e-05	4.85246e-05	3.8434e-05	1.4246e-05	5.32057e-05	2.76875e-06	4.15754e-05	0.000157965	4.56865e-05	3.59697e-05	4.35731e-05	4.7832e-05	3.79914e-05	2.44407e-05	4.43816e-05	0.000227302	1.93023e-05	4.67807e-05	3.84223e-05	1.59425e-05	4.89701e-05	2.66437e-06	3.82313e-05	0.000271886	0.00021584	3.59697e-05	4.36607e-05	4.8629e-05	2.50792e-06	2.46746e-05	4.44676e-05	0.000228457	2.61115e-05	4.85116e-05	3.84339e-05	1.42413e-05	5.32057e-05	2.86615e-06	4.15756e-05	0.000163558	4.53987e-05	3.59697e-05	4.35731e-05	4.7832e-05	3.79391e-05	2.43126e-05	4.43683e-05	0.000228005	2.17163e-05	4.67922e-05	0	0	0	0	0	0	0	0	0	0	0	0	0	0	0	0	4.51282e-05	4.51282e-05	4.51282e-05	4.51282e-05	4.51282e-05	4.51282e-05	4.51282e-05	4.51282e-05	4.51282e-05	4.51282e-05	4.51282e-05	4.51282e-05	4.51282e-05	4.51282e-05	4.51282e-05	4.51282e-05	1.66085e-05	1.66085e-05	1.66085e-05	1.66085e-05	1.66085e-05	1.66085e-05	1.66085e-05	1.66085e-05	1.66085e-05	1.66085e-05	1.66085e-05	1.66085e-05	1.66085e-05	1.66085e-05	1.66085e-05	1.66085e-05	1.65918e-05	1.65918e-05	1.65918e-05	1.65918e-05	1.65918e-05	1.65918e-05	1.65918e-05	1.65918e-05	1.65918e-05	1.65918e-05	1.65918e-05	1.65918e-05	1.65918e-05	1.65918e-05	1.65918e-05	1.65918e-05	1.66156e-05	1.66156e-05	1.66156e-05	1.66156e-05	1.66156e-05	1.66156e-05	1.66156e-05	1.66156e-05	1.66156e-05	1.66156e-05	1.66156e-05	1.66156e-05	1.66156e-05	1.66156e-05	1.66156e-05	1.66156e-05	1.66643e-05	1.66643e-05	1.66643e-05	1.66643e-05	1.66643e-05	1.66643e-05	1.66643e-05	1.66643e-05	1.66643e-05	1.66643e-05	1.66643e-05	1.66643e-05	1.66643e-05	1.66643e-05	1.66643e-05	1.66643e-05	1.66646e-05	1.66646e-05	1.66646e-05	1.66646e-05	1.66646e-05	1.66646e-05	1.66646e-05	1.66646e-05	1.66646e-05	1.66646e-05	1.66646e-05	1.66646e-05	1.66646e-05	1.66646e-05	1.66646e-05	1.66646e-05	1.66643e-05	1.66643e-05	1.66643e-05	1.66643e-05	1.66643e-05	1.66643e-05	1.66643e-05	1.66643e-05	1.66643e-05	1.66643e-05	1.66643e-05	1.66643e-05	1.66643e-05	1.66643e-05	1.66643e-05	1.66643e-05	1.66643e-05	1.66643e-05	1.66643e-05	1.66643e-05	1.66643e-05	1.66643e-05	1.66643e-05	1.66643e-05	1.66643e-05	1.66643e-05	1.66643e-05	1.66643e-05	1.66643e-05	1.66643e-05	1.66643e-05	1.66643e-05	1.66643e-05	1.66643e-05	1.66643e-05	1.66643e-05	1.66643e-05	1.66643e-05	1.66643e-05	1.66643e-05	1.66643e-05	1.66643e-05	1.66643e-05	1.66643e-05	1.66643e-05	1.66643e-05	1.66643e-05	1.66643e-05	2.96617e-05	2.96617e-05	1.68364e-05	1.68364e-05	1.66721e-05	1.66721e-05	1.71337e-05	1.71337e-05	1.66718e-05	1.66718e-05	1.66744e-05	1.66744e-05	1.66718e-05	1.66718e-05	1.66718e-05	1.66718e-05	1.75612e-08	1.75612e-08	7.08657e-06	7.08657e-06	7.40213e-05	7.40213e-05	1.93528e-07	1.93528e-07	0.000845279	0.000845279	5.01659e-08	5.01659e-08	2.25369e-06	2.25369e-06	0.000835712	0.000835712	1.19227e-08	1.19227e-08	4.52409e-06	4.52409e-06	0.000328138	0.000328138	2.14769e-07	2.14769e-07	0.000536215	0.000536215	7.34716e-06	7.34716e-06	6.07765e-05	6.07765e-05	0.00160822	0.00160822	1.1387e-08	1.1387e-08	4.22636e-06	4.22636e-06	0.00141048	0.00141048	7.34866e-08	7.34866e-08	0.00262742	0.00262742	6.70745e-08	6.70745e-08	2.07002e-05	2.07002e-05	0.00156458	0.00156458	1.13171e-08	1.13171e-08	3.97662e-06	3.97662e-06	0.00024184	0.00024184	3.41826e-07	3.41826e-07	0.00222728	0.00222728	1.16634e-07	1.16634e-07	2.60917e-05	2.60917e-05	0.00157134	0.00157134	1.05909e-08	1.05909e-08	4.23528e-06	4.23528e-06	0.000259489	0.000259489	1.03111e-07	1.03111e-07	0.00263151	0.00263151	6.30732e-08	6.30732e-08	2.61192e-05	2.61192e-05	0.00137846	0.00137846	1.11636e-08	1.11636e-08	4.26973e-06	4.26973e-06	0.000254777	0.000254777	3.03419e-06	3.03419e-06	0.0024961	0.0024961	9.1252e-08	9.1252e-08	2.62777e-05	2.62777e-05	0.00158274	0.00158274	1.06875e-08	1.06875e-08	4.25787e-06	4.25787e-06	0.000250116	0.000250116	1.20502e-07	1.20502e-07	0.00259034	0.00259034	6.31369e-08	6.31369e-08	2.61293e-05	2.61293e-05	0.00155674	0.00155674	1.11556e-08	1.11556e-08	4.27461e-06	4.27461e-06	0.000260945	0.000260945	2.74048e-06	2.74048e-06	0.00240627	0.00240627	7.81878e-07	7.81878e-07	2.62665e-05	2.62665e-05	0.00157728	0.00157728	1.01284e-08	1.01284e-08	4.23856e-06	4.23856e-06	0.00026155	0.00026155	1.18891e-07	1.18891e-07	0.00258253	0.00258253	7.11871e-08	7.11871e-08	2.61283e-05	2.61283e-05	0.00157052	0.00157052	4.32399e-08	4.24896e-08	7.50905e-06	4.22061e-06	0.000264495	0.00026191	2.63657e-06	4.69019e-06	0.00245243	0.00245238	1.78516e-05	1.73704e-05	2.63103e-05	2.63061e-05	0.00155267	0.00155267	9.2091e-06	9.46307e-06	7.35718e-06	4.93218e-06	0.000171529	0.000249179	1.5738e-07	2.59906e-06	0.00186395	0.00248604	2.93698e-05	2.59808e-05	1.84248e-05	6.03375e-05	2.51562e-05	4.07974e-05	3.4683e-07	4.01766e-06	6.31783e-05	5.78038e-06	0.000198689	0.000979504	2.44098e-06	7.25593e-06	0.000311487	0.00200351	2.91023e-05	2.5918e-05	2.74134e-05	2.78135e-05	3.97606e-05	0.00039052	3.40952e-06	4.03224e-06	5.08067e-05	2.2325e-05	4.91199e-06	0.00243605	1.21948e-06	1.11274e-07	0.000153592	0.00244681	2.91686e-05	2.62436e-05	1.70574e-07	0.00132559	3.89288e-05	0.00152163	1.25453e-07	1.67324e-05	6.98064e-05	1.96802e-05	6.56154e-06	0.00244558	2.35231e-06	3.5655e-08	4.08646e-05	0.00206361	2.91894e-05	2.60315e-05	0.000131563	5.314e-05	4.11702e-05	0.00215895	1.16476e-06	1.31917e-05	6.78651e-05	2.52059e-05	7.1108e-06	0.0021407	1.21685e-06	2.32569e-08	4.28327e-05	4.3095e-05	2.92037e-05	2.61831e-05	4.25935e-05	4.90744e-05	2.76315e-05	0.000291134	8.83375e-07	1.44172e-05	7.33546e-05	3.16129e-05	3.29345e-05	0.000404988	1.85733e-06	1.68633e-08	4.48559e-05	4.57036e-05	2.95717e-05	2.62764e-05	4.69964e-05	0.000828194	3.97601e-05	6.63415e-05	1.37214e-05	1.8911e-05	7.5952e-05	1.16492e-05	4.53879e-05	0.000772014	2.43386e-07	1.38636e-08	4.41067e-05	4.53274e-05	3.51915e-05	2.70806e-05	4.39731e-05	9.23385e-05	3.53182e-05	4.5064e-05	1.48456e-05	1.31242e-05	7.77146e-05	1.02026e-05	4.54967e-05	0.00137315	9.52156e-08	4.48935e-06	4.41838e-05	4.53359e-05	2.80362e-05	2.70288e-05	4.38129e-05	6.42191e-05	3.90677e-05	4.97844e-05	1.49265e-05	5.00235e-06	7.77597e-05	1.019e-05	4.34304e-05	0.00194724	8.31163e-06	1.57675e-08	4.41074e-05	4.53075e-05	1.11931e-05	2.70439e-05	4.48478e-05	0.000118275	4.0569e-05	4.50772e-05	1.48485e-05	6.54738e-06	7.87533e-05	1.01126e-05	2.30192e-05	0.00188454	4.15657e-06	2.46537e-05	4.41837e-05	4.53355e-05	1.43854e-05	2.70545e-05	4.48411e-05	0.000208532	4.09464e-05	4.97825e-05	1.70881e-05	4.34134e-06	7.80012e-05	1.02323e-05	3.94046e-05	0.00201204	2.23502e-05	6.01118e-05	4.41416e-05	4.53955e-05	3.81952e-05	3.7966e-05	4.48617e-05	0.000129158	4.11865e-05	4.66505e-05	2.56029e-05	6.11322e-06	7.82185e-05	1.00749e-05	3.66485e-05	0.000161281	3.80852e-06	4.36075e-05	4.42095e-05	4.87208e-05	4.19897e-05	4.10039e-05	4.48832e-05	0.000210267	4.10835e-05	4.97523e-05	2.59687e-05	6.12135e-06	7.76487e-05	1.02784e-05	4.00119e-05	0.000293354	2.60721e-05	4.63495e-05	4.41579e-05	4.84329e-05	4.27663e-05	4.09464e-05	4.48561e-05	0.00015789	4.11338e-05	4.70874e-05	2.56437e-05	7.77044e-06	7.69113e-05	9.85097e-06	3.65582e-05	0.000108742	8.50711e-07	4.77575e-05	4.42166e-05	4.95673e-05	4.20164e-05	4.09252e-05	4.48959e-05	0.000512986	4.1102e-05	4.96512e-05	2.59681e-05	1.14472e-05	7.69417e-05	1.55361e-05	4.02874e-05	0.000205922	2.61741e-05	4.76806e-05	4.41612e-05	4.8433e-05	4.23453e-05	4.09308e-05	4.48025e-05	0.000617531	4.11237e-05	4.71853e-05	2.56437e-05	3.06954e-06	7.52268e-05	1.78451e-05	3.70719e-05	0.000106146	1.14802e-07	4.76804e-05	4.42182e-05	4.95672e-05	4.15892e-05	4.09117e-05	4.49042e-05	0.0012532	4.11075e-05	4.95904e-05	2.59685e-05	2.84937e-06	7.57843e-05	1.78558e-05	4.07341e-05	0.000192558	1.70219e-05	4.76804e-05	4.41619e-05	4.8433e-05	4.18864e-05	4.08292e-05	4.47069e-05	0.000505787	4.11194e-05	4.72474e-05	2.56434e-05	4.69426e-06	7.34663e-05	1.8055e-05	3.81805e-05	0.00031567	5.18197e-08	5.45747e-05	4.42186e-05	4.95672e-05	4.09696e-05	4.08357e-05	4.49082e-05	0.00069678	4.11103e-05	4.95495e-05	2.59688e-05	4.07127e-06	7.48954e-05	1.77868e-05	4.20099e-05	0.0003367	1.51145e-05	5.45757e-05	4.41621e-05	4.8433e-05	4.11948e-05	4.08353e-05	4.46993e-05	0.000297057	4.11172e-05	4.72875e-05	2.5643e-05	5.25124e-06	7.26437e-05	1.88445e-05	4.07689e-05	0.000325096	4.6168e-08	5.45481e-05	4.42187e-05	4.95672e-05	3.9947e-05	4.08353e-05	4.49116e-05	0.000259261	4.1112e-05	4.9519e-05	2.5969e-05	4.02145e-06	7.46222e-05	1.77959e-05	4.27335e-05	7.89799e-05	1.4929e-06	5.45551e-05	4.41621e-05	4.8433e-05	4.00731e-05	4.08374e-05	4.46997e-05	0.000262321	4.11159e-05	4.73166e-05	2.56427e-05	1.00983e-05	7.24602e-05	1.82836e-05	4.08365e-05	0.00039603	3.69183e-08	5.45533e-05	4.42187e-05	4.95672e-05	3.84343e-05	3.30136e-05	4.49148e-05	0.00026169	4.11129e-05	4.94948e-05	2.59692e-05	9.38388e-06	7.45705e-05	1.78003e-05	4.2736e-05	7.84874e-05	3.41937e-07	5.45538e-05	4.41621e-05	4.8433e-05	3.87743e-05	4.09059e-05	4.47003e-05	0.000261866	3.97766e-05	4.73391e-05	2.56424e-05	1.00158e-05	7.24285e-05	1.8057e-05	4.0828e-05	0.000414739	4.54532e-08	5.45537e-05	4.42187e-05	4.95672e-05	2.52173e-05	3.28877e-05	4.49176e-05	0.000261815	4.12723e-05	4.94746e-05	2.59693e-05	9.38182e-06	7.4562e-05	9.60365e-06	4.27365e-05	9.15517e-05	2.15727e-05	5.45537e-05	4.41621e-05	4.8433e-05	4.35539e-05	4.09997e-05	4.47008e-05	0.000261829	3.93413e-05	4.73575e-05	2.56422e-05	1.0014e-05	7.24234e-05	9.2413e-06	4.08247e-05	0.000259098	6.48804e-06	5.45537e-05	4.42187e-05	4.95672e-05	2.90344e-05	3.2937e-05	4.49201e-05	0.00027991	4.13072e-05	4.94572e-05	2.59694e-05	9.3794e-06	7.45606e-05	9.8231e-06	4.27368e-05	0.000182865	3.15057e-05	5.45537e-05	4.41621e-05	4.8433e-05	4.50114e-05	4.1031e-05	4.47013e-05	0.000275082	3.9328e-05	4.73732e-05	2.5642e-05	1.00148e-05	7.24225e-05	9.5701e-06	4.08234e-05	0.000337589	2.28338e-06	5.45537e-05	4.42187e-05	4.95672e-05	2.88096e-05	4.10743e-05	4.49222e-05	0.000276697	4.13162e-05	4.94419e-05	2.59694e-05	9.37723e-06	7.45604e-05	1.00497e-05	4.27368e-05	0.000189656	4.22791e-05	5.45537e-05	4.41621e-05	4.8433e-05	4.49847e-05	4.09838e-05	4.47017e-05	0.000276068	4.00989e-05	4.73868e-05	0	0	0	0	0	0	0	0	0	0	0	0	0	0	0	0	4.51282e-05	4.51282e-05	4.51282e-05	4.51282e-05	4.51282e-05	4.51282e-05	4.51282e-05	4.51282e-05	4.51282e-05	4.51282e-05	4.51282e-05	4.51282e-05	4.51282e-05	4.51282e-05	4.51282e-05	4.51282e-05	5.57028e-05	5.57028e-05	5.57028e-05	5.57028e-05	5.57028e-05	5.57028e-05	5.57028e-05	5.57028e-05	5.57028e-05	5.57028e-05	5.57028e-05	5.57028e-05	5.57028e-05	5.57028e-05	5.57028e-05	5.57028e-05	5.53022e-05	5.53022e-05	5.53022e-05	5.53022e-05	5.53022e-05	5.53022e-05	5.53022e-05	5.53022e-05	5.53022e-05	5.53022e-05	5.53022e-05	5.53022e-05	5.53022e-05	5.53022e-05	5.53022e-05	5.53022e-05	5.47226e-05	5.47226e-05	5.47226e-05	5.47226e-05	5.47226e-05	5.47226e-05	5.47226e-05	5.47226e-05	5.47226e-05	5.47226e-05	5.47226e-05	5.47226e-05	5.47226e-05	5.47226e-05	5.47226e-05	5.47226e-05	5.53257e-05	5.53257e-05	5.53257e-05	5.53257e-05	5.53257e-05	5.53257e-05	5.53257e-05	5.53257e-05	5.53257e-05	5.53257e-05	5.53257e-05	5.53257e-05	5.53257e-05	5.53257e-05	5.53257e-05	5.53257e-05	5.53287e-05	5.53287e-05	5.53287e-05	5.53287e-05	5.53287e-05	5.53287e-05	5.53287e-05	5.53287e-05	5.53287e-05	5.53287e-05	5.53287e-05	5.53287e-05	5.53287e-05	5.53287e-05	5.53287e-05	5.53287e-05	5.53296e-05	5.53296e-05	5.53296e-05	5.53296e-05	5.53296e-05	5.53296e-05	5.53296e-05	5.53296e-05	5.53296e-05	5.53296e-05	5.53296e-05	5.53296e-05	5.53296e-05	5.53296e-05	5.53296e-05	5.53296e-05	5.53295e-05	5.53295e-05	5.53295e-05	5.53295e-05	5.53295e-05	5.53295e-05	5.53295e-05	5.53295e-05	5.53295e-05	5.53295e-05	5.53295e-05	5.53295e-05	5.53295e-05	5.53295e-05	5.53295e-05	5.53295e-05	5.53295e-05	5.53295e-05	5.53295e-05	5.53295e-05	5.53295e-05	5.53295e-05	5.53295e-05	5.53295e-05	5.53295e-05	5.53295e-05	5.53295e-05	5.53295e-05	5.53295e-05	5.53295e-05	5.53295e-05	5.53295e-05	0.000189523	0.000189523	5.6667e-05	5.6667e-05	5.54826e-05	5.54826e-05	6.52615e-05	6.52615e-05	5.54805e-05	5.54805e-05	5.56314e-05	5.56314e-05	5.54826e-05	5.54826e-05	5.54803e-05	5.54803e-05	0.0124684	0.0124684	8.4208e-06	8.4208e-06	3.91528e-05	3.91528e-05	0.0117206	0.0117206	4.6844e-05	4.6844e-05	0.0286244	0.0286244	0.000810823	0.000810823	5.29156e-06	5.29156e-06	0.0289192	0.0289192	5.17939e-06	5.17939e-06	5.13184e-05	5.13184e-05	0.0274385	0.0274385	0.000275472	0.000275472	4.04271e-05	4.04271e-05	1.18444e-06	1.18444e-06	1.64398e-06	1.64398e-06	0.0685734	0.0685734	4.53056e-06	4.53056e-06	7.63617e-05	7.63617e-05	0.153737	0.153737	0.000132163	0.000132163	0.0184738	0.0184738	7.50993e-07	7.50993e-07	1.6551e-06	1.6551e-06	0.416774	0.416774	4.99247e-06	4.99247e-06	9.80077e-06	9.80077e-06	0.984122	0.984122	0.000157444	0.000157444	0.00623901	0.00623901	5.5121e-07	5.5121e-07	1.64808e-06	1.64808e-06	1	1	4.54508e-06	4.54508e-06	1.18832e-05	1.18832e-05	1	1	0.000135939	0.000135939	0.0515375	0.0515375	5.54197e-07	5.54197e-07	1.5851e-06	1.5851e-06	1	1	4.48149e-06	4.48149e-06	9.83698e-06	9.83698e-06	1	1	0.000139199	0.000139199	0.0511376	0.0511376	5.51766e-07	5.51766e-07	1.64153e-06	1.64153e-06	1	1	4.48576e-06	4.48576e-06	1.35969e-05	1.35969e-05	1	1	0.000137992	0.000137992	0.412292	0.412292	5.52059e-07	5.52059e-07	1.63692e-06	1.63692e-06	1	1	4.45415e-06	4.45415e-06	1.3019e-05	1.3019e-05	1	1	0.000147745	0.000147745	0.999999	0.999999	5.50977e-07	5.50977e-07	1.64181e-06	1.64181e-06	1	1	4.37877e-06	4.37877e-06	1.2894e-05	1.2894e-05	1	1	0.000140093	0.000140093	1	1	5.52223e-07	5.52223e-07	1.64914e-06	1.64914e-06	1	1	1.47575e-05	4.3197e-06	1.33052e-05	1.30266e-05	1	1	0.000144714	0.000144708	1	1	5.55253e-07	5.53745e-07	1.6456e-06	1.64553e-06	1	1	2.29612e-05	5.01818e-06	1.57247e-05	1.34161e-05	1	1	0.000120307	0.000132968	1	1	8.4988e-07	6.90069e-07	5.60222e-07	1.32121e-06	1	1	0.000169214	5.86801e-06	1.27396e-05	4.91414e-05	1	1	2.89237e-05	0.000123384	1	1	5.89375e-07	5.87595e-07	1.62978e-05	7.68246e-05	1	1	0.000210503	2.2183e-05	4.68485e-06	0.000128394	1	1	1.66284e-05	0.000130642	1	1	0.000812144	1.89037e-06	1.37858e-05	0.000114222	1	1	0.000150493	1.94748e-05	6.56825e-06	0.000131698	1	1	1.56903e-05	0.000123954	1	1	2.04498e-06	2.30169e-05	2.15957e-05	0.000122448	1	1	0.000165496	2.49717e-05	7.4174e-06	0.00012734	1	1	4.29309e-05	4.55873e-05	1	1	2.8602e-05	4.58216e-05	8.6814e-07	7.54723e-05	1	1	0.000150944	3.1326e-05	3.35114e-05	7.57491e-05	1	1	4.50046e-05	4.53853e-05	1	1	3.0727e-05	9.72457e-05	1.63005e-05	4.98703e-05	1	1	0.000153718	1.16964e-05	4.60088e-05	9.23019e-05	1	1	4.42479e-05	4.52618e-05	1	1	3.9304e-05	5.6976e-05	6.28313e-06	4.52212e-05	1	1	0.000150428	1.02445e-05	4.62291e-05	0.000110279	1	1	4.43161e-05	4.5246e-05	1	1	3.68318e-05	4.99778e-05	1.41564e-05	4.57502e-05	1	1	0.000151717	1.02307e-05	4.43099e-05	0.000122253	1	1	4.4246e-05	4.52526e-05	1	1	4.41209e-05	5.8457e-05	1.91978e-05	4.52105e-05	1	1	0.000152285	1.01985e-05	2.36219e-05	0.000121872	1	1	4.43102e-05	4.52391e-05	1	1	4.36073e-05	6.79332e-05	2.06962e-05	4.57479e-05	1	1	0.000154089	1.0317e-05	4.02749e-05	0.000123818	1	1	4.42684e-05	4.52548e-05	1	1	4.41393e-05	5.99247e-05	2.16979e-05	4.52504e-05	1	1	0.000152157	1.01607e-05	3.74559e-05	6.45581e-05	1	1	4.43283e-05	4.55855e-05	1	1	4.42626e-05	6.80485e-05	2.12647e-05	4.5728e-05	1	1	0.000154543	1.03628e-05	4.09333e-05	7.43174e-05	1	1	4.4281e-05	4.56947e-05	1	1	4.42969e-05	6.3155e-05	2.14763e-05	4.52122e-05	1	1	0.000151722	1.00383e-05	3.73729e-05	5.72935e-05	1	1	4.43337e-05	4.57049e-05	1	1	4.42869e-05	8.60946e-05	2.13416e-05	4.57083e-05	1	1	0.000155393	1.56777e-05	4.12373e-05	6.76365e-05	1	1	4.42836e-05	4.56953e-05	1	1	4.44271e-05	9.07527e-05	2.14334e-05	4.52262e-05	1	1	0.000150845	1.79004e-05	3.79074e-05	5.68716e-05	1	1	4.43349e-05	4.57049e-05	1	1	4.43087e-05	0.000109564	2.13649e-05	4.56959e-05	1	1	0.000156732	1.79022e-05	4.173e-05	6.64452e-05	1	1	4.42842e-05	4.56953e-05	1	1	4.4565e-05	8.6718e-05	2.14154e-05	4.52372e-05	1	1	0.000149691	1.81185e-05	3.90706e-05	7.57921e-05	1	1	4.43352e-05	4.57049e-05	1	1	4.43444e-05	9.37532e-05	2.1377e-05	4.56874e-05	1	1	0.000157761	1.78304e-05	4.32212e-05	7.72031e-05	1	1	4.42843e-05	4.56953e-05	1	1	4.45495e-05	7.49968e-05	2.14058e-05	4.52448e-05	1	1	0.000149108	1.88326e-05	4.19046e-05	7.65107e-05	1	1	4.43352e-05	4.57049e-05	1	1	4.43797e-05	7.20612e-05	2.13838e-05	4.5681e-05	1	1	0.000158089	1.77368e-05	4.42174e-05	5.26701e-05	1	1	4.42843e-05	4.56953e-05	1	1	4.45228e-05	7.22525e-05	2.14004e-05	4.52504e-05	1	1	0.000148976	1.82531e-05	4.19897e-05	8.03428e-05	1	1	4.43352e-05	4.57049e-05	1	1	4.44139e-05	7.2209e-05	2.13879e-05	4.56759e-05	1	1	0.000158153	1.77407e-05	4.42211e-05	5.26244e-05	1	1	4.42844e-05	4.56953e-05	1	1	4.44971e-05	7.22213e-05	1.64755e-05	4.52549e-05	1	1	0.000148954	1.84767e-05	4.19803e-05	8.13311e-05	1	1	4.43352e-05	4.57049e-05	1	1	4.44464e-05	7.22178e-05	2.20469e-05	4.56716e-05	1	1	0.000158163	9.41453e-06	4.42217e-05	5.48188e-05	1	1	4.42844e-05	4.56953e-05	1	1	4.44733e-05	7.22158e-05	1.50954e-05	4.52586e-05	1	1	0.00014895	7.65553e-06	4.19768e-05	7.18478e-05	1	1	4.43352e-05	4.57049e-05	1	1	4.4476e-05	7.35002e-05	2.21946e-05	4.56679e-05	1	1	0.000158165	7.88452e-06	4.4222e-05	6.56835e-05	1	1	4.42844e-05	4.56953e-05	1	1	4.44521e-05	7.31784e-05	1.50538e-05	4.52617e-05	1	1	0.000148949	7.72012e-06	4.19753e-05	7.71383e-05	1	1	4.43352e-05	4.57049e-05	1	1	4.45018e-05	7.32876e-05	2.22341e-05	4.56647e-05	1	1	0.000158165	8.03857e-06	4.42222e-05	6.63765e-05	1	1	4.42844e-05	4.56953e-05	1	1	4.44341e-05	7.32453e-05	1.75273e-05	4.52645e-05	0	0	0	0	0	0	0	0	0	0	0	0	0	0	0	0	4.51282e-05	4.51282e-05	4.51282e-05	4.51282e-05	4.51282e-05	4.51282e-05	4.51282e-05	4.51282e-05	4.51282e-05	4.51282e-05	4.51282e-05	4.51282e-05	4.51282e-05	4.51282e-05	4.51282e-05	4.51282e-05	3.1173e-05	3.1173e-05	3.1173e-05	3.1173e-05	3.1173e-05	3.1173e-05	3.1173e-05	3.1173e-05	3.1173e-05	3.1173e-05	3.1173e-05	3.1173e-05	3.1173e-05	3.1173e-05	3.1173e-05	3.1173e-05	3.14379e-05	3.14379e-05	3.14379e-05	3.14379e-05	3.14379e-05	3.14379e-05	3.14379e-05	3.14379e-05	3.14379e-05	3.14379e-05	3.14379e-05	3.14379e-05	3.14379e-05	3.14379e-05	3.14379e-05	3.14379e-05	3.09554e-05	3.09554e-05	3.09554e-05	3.09554e-05	3.09554e-05	3.09554e-05	3.09554e-05	3.09554e-05	3.09554e-05	3.09554e-05	3.09554e-05	3.09554e-05	3.09554e-05	3.09554e-05	3.09554e-05	3.09554e-05	3.06403e-05	3.06403e-05	3.06403e-05	3.06403e-05	3.06403e-05	3.06403e-05	3.06403e-05	3.06403e-05	3.06403e-05	3.06403e-05	3.06403e-05	3.06403e-05	3.06403e-05	3.06403e-05	3.06403e-05	3.06403e-05	3.06407e-05	3.06407e-05	3.06407e-05	3.06407e-05	3.06407e-05	3.06407e-05	3.06407e-05	3.06407e-05	3.06407e-05	3.06407e-05	3.06407e-05	3.06407e-05	3.06407e-05	3.06407e-05	3.06407e-05	3.06407e-05	3.06403e-05	3.06403e-05	3.06403e-05	3.06403e-05	3.06403e-05	3.06403e-05	3.06403e-05	3.06403e-05	3.06403e-05	3.06403e-05	3.06403e-05	3.06403e-05	3.06403e-05	3.06403e-05	3.06403e-05	3.06403e-05	3.06403e-05	3.06403e-05	3.06403e-05	3.06403e-05	3.06403e-05	3.06403e-05	3.06403e-05	3.06403e-05	3.06403e-05	3.06403e-05	3.06403e-05	3.06403e-05	3.06403e-05	3.06403e-05	3.06403e-05	3.06403e-05	3.06403e-05	3.06403e-05	3.06403e-05	3.06403e-05	3.06403e-05	3.06403e-05	3.06403e-05	3.06403e-05	3.06403e-05	3.06403e-05	3.06403e-05	3.06403e-05	3.06403e-05	3.06403e-05	3.06403e-05	3.06403e-05	0.000150318	0.000150318	3.18001e-05	3.18001e-05	3.09445e-05	3.09445e-05	5.50515e-05	5.50515e-05	3.09434e-05	3.09434e-05	3.18001e-05	3.18001e-05	3.09567e-05	3.09567e-05	3.09428e-05	3.09428e-05	2.03681e-06	2.03681e-06	4.44984e-05	4.44984e-05	4.80923e-05	4.80923e-05	1.5939e-06	1.5939e-06	6.1754e-05	6.1754e-05	3.54965e-07	3.54965e-07	5.45215e-06	5.45215e-06	0.00030882	0.00030882	1.69253e-06	1.69253e-06	4.60777e-05	4.60777e-05	5.21038e-05	5.21038e-05	1.38733e-06	1.38733e-06	2.02494e-05	2.02494e-05	0.000152107	0.000152107	0.000612201	0.000612201	0.000788938	0.000788938	1.69391e-06	1.69391e-06	4.73996e-05	4.73996e-05	4.02272e-05	4.02272e-05	6.88799e-07	6.88799e-07	3.71123e-05	3.71123e-05	5.69535e-07	5.69535e-07	0.000756811	0.000756811	0.000765898	0.000765898	1.70152e-06	1.70152e-06	4.46623e-05	4.46623e-05	4.80239e-05	4.80239e-05	1.99669e-06	1.99669e-06	3.27115e-05	3.27115e-05	2.66173e-06	2.66173e-06	0.00093811	0.00093811	0.000769443	0.000769443	1.70012e-06	1.70012e-06	4.73479e-05	4.73479e-05	4.07057e-05	4.07057e-05	8.58007e-07	8.58007e-07	3.65567e-05	3.65567e-05	3.49852e-07	3.49852e-07	0.000926287	0.000926287	0.000776548	0.000776548	1.74319e-06	1.74319e-06	4.77179e-05	4.77179e-05	4.65176e-05	4.65176e-05	9.6892e-06	9.6892e-06	3.58394e-05	3.58394e-05	2.23694e-06	2.23694e-06	0.000929074	0.000929074	0.000771282	0.000771282	1.72022e-06	1.72022e-06	4.76659e-05	4.76659e-05	3.69311e-05	3.69311e-05	9.59053e-07	9.59053e-07	3.61655e-05	3.61655e-05	3.58656e-07	3.58656e-07	0.000929283	0.000929283	0.000772039	0.000772039	1.74178e-06	1.74178e-06	4.787e-05	4.787e-05	3.81444e-05	3.81444e-05	8.84733e-06	8.84733e-06	3.43897e-05	3.43897e-05	4.43541e-05	4.43541e-05	0.000930537	0.000930537	0.000771495	0.000771495	1.1544e-06	1.1544e-06	4.68075e-05	4.68075e-05	3.8309e-05	3.8309e-05	9.51288e-07	9.51288e-07	3.65944e-05	3.65944e-05	6.22258e-07	6.22258e-07	0.00092902	0.00092902	0.000786804	0.000786804	4.10015e-07	2.36837e-07	0.000221125	4.55235e-05	4.00347e-05	3.89563e-05	4.27383e-06	2.02043e-05	3.566e-05	3.56581e-05	0.000725569	0.000408123	0.000969368	0.000943261	0.00078641	0.000786075	4.25659e-05	2.72898e-05	0.000184115	4.54627e-05	3.43319e-05	3.81848e-05	5.50794e-07	1.59392e-05	3.79495e-05	3.74661e-05	0.000414208	0.000780544	0.000712074	0.000906036	0.00094826	0.000548655	3.1759e-06	3.04577e-05	0.000185654	4.53297e-05	4.07341e-05	3.81201e-05	5.33703e-06	5.15995e-05	4.15225e-05	3.7818e-05	0.000410164	0.000783882	0.000946552	0.000914021	8.88701e-05	4.12064e-05	1.94034e-05	2.83501e-05	0.000158759	4.43145e-05	4.83646e-05	3.74739e-05	3.47332e-06	3.33423e-06	4.1325e-05	3.74962e-05	0.000413275	0.00073235	5.2272e-06	0.000683199	0.000104366	3.87507e-05	1.94905e-06	3.09708e-05	0.000199076	4.38131e-05	4.82863e-05	3.7476e-05	5.44588e-06	2.13176e-06	4.42054e-05	3.78055e-05	0.000412853	0.000769698	0.000532801	7.31909e-05	7.61811e-05	3.89942e-05	9.97036e-07	3.33619e-05	0.000192045	4.41175e-05	4.82832e-05	3.7764e-05	3.53568e-06	1.39875e-06	4.51111e-05	4.50468e-05	0.000412713	0.000895087	6.55256e-05	4.55873e-05	0.000715422	4.1149e-05	1.3858e-06	3.33581e-05	0.000204569	4.38325e-05	4.65532e-05	4.03964e-05	4.85082e-06	2.08143e-06	4.50752e-05	4.50459e-05	0.00051855	0.00097557	6.16096e-05	3.94614e-05	8.8895e-05	4.4477e-05	3.92232e-06	3.33269e-05	0.000205504	4.46766e-05	4.62923e-05	3.93165e-05	1.04729e-06	1.54323e-06	4.507e-05	4.50813e-05	0.000293039	0.000838859	5.12663e-05	4.27361e-05	0.000178887	4.50662e-05	4.16521e-06	2.41511e-06	0.0002089	4.47879e-05	4.63177e-05	3.83413e-05	2.11876e-07	5.68516e-05	4.50682e-05	4.50934e-05	0.000335349	0.000852721	5.36316e-05	4.42383e-05	0.000100806	4.5315e-05	4.29768e-06	2.47253e-06	0.000208222	4.47894e-05	4.6299e-05	3.78107e-05	1.06721e-05	7.62294e-07	4.507e-05	4.50846e-05	0.000211003	0.000850022	4.72482e-05	4.30805e-05	8.17901e-05	4.50633e-05	4.16514e-06	2.45244e-06	0.000210544	4.50779e-05	4.69041e-05	3.78415e-05	3.624e-06	7.31532e-05	4.5043e-05	4.50683e-05	0.000256288	0.000892005	4.7668e-05	4.19464e-05	7.76761e-05	4.53097e-05	1.19056e-05	2.63639e-06	0.000208874	4.5068e-05	4.62777e-05	3.76838e-05	3.08434e-05	7.40992e-05	4.50437e-05	4.50656e-05	0.000107844	0.000117734	4.71411e-05	4.28044e-05	7.51679e-05	4.52469e-05	1.63586e-05	2.61334e-06	0.000210107	4.50803e-05	4.63852e-05	4.23e-05	3.20988e-06	2.06961e-05	4.50418e-05	4.52834e-05	0.000100112	8.03729e-05	4.70512e-05	4.18417e-05	7.62493e-05	4.53186e-05	1.64961e-05	2.616e-06	0.000208308	4.5064e-05	4.62667e-05	4.1214e-05	4.39102e-05	2.07269e-05	4.5043e-05	4.51683e-05	8.8812e-05	8.11788e-05	4.70259e-05	4.24132e-05	7.57171e-05	4.53344e-05	1.63785e-05	9.74639e-06	0.000209087	4.56391e-05	4.63854e-05	4.31835e-05	2.40666e-06	3.34302e-05	4.50416e-05	4.53103e-05	8.85745e-05	8.14264e-05	4.70339e-05	4.01269e-05	7.60543e-05	4.53194e-05	1.64955e-05	9.66019e-06	0.000207207	4.52595e-05	4.62495e-05	4.19105e-05	0.000214937	3.34104e-05	4.50429e-05	4.51682e-05	8.58717e-05	8.13599e-05	4.6928e-05	3.97679e-05	7.58242e-05	4.53376e-05	1.63785e-05	1.9542e-05	0.000207919	4.51556e-05	4.6366e-05	4.32361e-05	5.29877e-07	3.34104e-05	4.50415e-05	4.53104e-05	8.54076e-05	7.95492e-05	4.70183e-05	3.84416e-05	7.59955e-05	4.53204e-05	1.64956e-05	1.95737e-05	0.000205429	4.51667e-05	4.62232e-05	4.2042e-05	0.000315228	3.34104e-05	4.50429e-05	4.51682e-05	8.33791e-05	8.04714e-05	4.68239e-05	4.00964e-05	7.58691e-05	4.53381e-05	1.63783e-05	1.9369e-05	0.000206801	4.51497e-05	4.63206e-05	4.10693e-05	1.41837e-06	6.41549e-05	4.50415e-05	4.53104e-05	8.25032e-05	8.03968e-05	4.69923e-05	3.95227e-05	7.59652e-05	4.53211e-05	1.64957e-05	1.94564e-05	0.000204066	4.51695e-05	4.61158e-05	4.09399e-05	0.000379525	6.40541e-05	4.50429e-05	4.51682e-05	8.0612e-05	8.04016e-05	4.68354e-05	4.1176e-05	7.58931e-05	4.53381e-05	1.63781e-05	1.93262e-05	0.000206297	4.48479e-05	4.61723e-05	4.10069e-05	1.77107e-06	6.40555e-05	4.50415e-05	4.53104e-05	7.90398e-05	8.04011e-05	4.69661e-05	4.14602e-05	7.5948e-05	4.53217e-05	1.64957e-05	1.94677e-05	0.000203642	4.49036e-05	4.60014e-05	4.38408e-05	4.11309e-06	6.40552e-05	4.50429e-05	4.51682e-05	7.72635e-05	8.10637e-05	4.68552e-05	4.14387e-05	7.59066e-05	4.5338e-05	1.6378e-05	1.35897e-05	0.000206186	4.48737e-05	4.61656e-05	4.06316e-05	4.187e-06	6.40553e-05	4.50415e-05	4.53104e-05	7.51275e-05	0.000259907	4.69406e-05	4.14433e-05	7.59415e-05	4.53222e-05	1.64958e-05	1.36296e-05	0.000203561	4.49035e-05	4.60011e-05	4.38493e-05	2.20478e-05	6.40553e-05	4.50429e-05	4.51682e-05	7.75589e-05	7.96774e-05	4.68744e-05	4.1442e-05	9.11564e-05	4.53378e-05	1.63778e-05	1.35939e-05	0.000206167	4.59034e-05	4.6166e-05	4.05418e-05	1.78723e-06	6.40553e-05	4.50415e-05	4.53104e-05	0.00151173	0.000265513	4.69164e-05	4.14424e-05	7.42741e-05	4.53226e-05	1.64958e-05	1.3628e-05	0.000203547	4.63147e-05	4.6001e-05	4.35296e-05	5.66929e-05	6.40553e-05	4.50429e-05	4.51682e-05	0.000106236	7.86051e-05	4.68922e-05	4.14248e-05	9.69244e-05	4.53377e-05	1.63777e-05	1.35943e-05	0.000206164	4.6042e-05	4.61662e-05	4.14546e-05	1.18261e-05	6.40553e-05	4.50415e-05	4.53104e-05	0.00107163	0.000263355	4.68944e-05	4.12942e-05	7.39023e-05	4.5323e-05	1.64958e-05	1.36275e-05	0.000203545	4.59349e-05	4.6001e-05	4.21373e-05	2.72501e-05	6.40553e-05	4.50429e-05	4.51682e-05	9.07854e-05	7.79284e-05	4.6908e-05	4.13275e-05	9.7114e-05	4.53376e-05	1.63776e-05	1.35945e-05	0.000206164	4.59654e-05	4.61663e-05	4.09393e-05	5.87017e-06	6.40553e-05	4.50415e-05	4.53104e-05	0.00111514	7.79723e-05	4.68753e-05	4.13162e-05	7.38078e-05	4.53233e-05	1.64959e-05	1.36273e-05	0.000203545	4.59094e-05	4.60009e-05	4.20617e-05	5.3113e-05	6.40553e-05	4.50429e-05	4.51682e-05	8.8658e-05	7.90345e-05	4.69215e-05	4.13227e-05	8.73054e-05	4.53374e-05	0	0	0	0	0	0	0	0	0	0	0	0	0	0	0	0	4.51282e-05	4.51282e-05	4.51282e-05	4.51282e-05	4.51282e-05	4.51282e-05	4.51282e-05	4.51282e-05	4.51282e-05	4.51282e-05	4.51282e-05	4.51282e-05	4.51282e-05	4.51282e-05	4.51282e-05	4.51282e-05	5.59368e-05	5.59368e-05	5.59368e-05	5.59368e-05	5.59368e-05	5.59368e-05	5.59368e-05	5.59368e-05	5.59368e-05	5.59368e-05	5.59368e-05	5.59368e-05	5.59368e-05	5.59368e-05	5.59368e-05	5.59368e-05	5.53309e-05	5.53309e-05	5.53309e-05	5.53309e-05	5.53309e-05	5.53309e-05	5.53309e-05	5.53309e-05	5.53309e-05	5.53309e-05	5.53309e-05	5.53309e-05	5.53309e-05	5.53309e-05	5.53309e-05	5.53309e-05	5.3026e-05	5.3026e-05	5.3026e-05	5.3026e-05	5.3026e-05	5.3026e-05	5.3026e-05	5.3026e-05	5.3026e-05	5.3026e-05	5.3026e-05	5.3026e-05	5.3026e-05	5.3026e-05	5.3026e-05	5.3026e-05	5.37851e-05	5.37851e-05	5.37851e-05	5.37851e-05	5.37851e-05	5.37851e-05	5.37851e-05	5.37851e-05	5.37851e-05	5.37851e-05	5.37851e-05	5.37851e-05	5.37851e-05	5.37851e-05	5.37851e-05	5.37851e-05	5.37839e-05	5.37839e-05	5.37839e-05	5.37839e-05	5.37839e-05	5.37839e-05	5.37839e-05	5.37839e-05	5.37839e-05	5.37839e-05	5.37839e-05	5.37839e-05	5.37839e-05	5.37839e-05	5.37839e-05	5.37839e-05	5.3783e-05	5.3783e-05	5.3783e-05	5.3783e-05	5.3783e-05	5.3783e-05	5.3783e-05	5.3783e-05	5.3783e-05	5.3783e-05	5.3783e-05	5.3783e-05	5.3783e-05	5.3783e-05	5.3783e-05	5.3783e-05	5.3783e-05	5.3783e-05	5.3783e-05	5.3783e-05	5.3783e-05	5.3783e-05	5.3783e-05	5.3783e-05	5.3783e-05	5.3783e-05	5.3783e-05	5.3783e-05	5.3783e-05	5.3783e-05	5.3783e-05	5.3783e-05	5.3783e-05	5.3783e-05	5.3783e-05	5.3783e-05	5.3783e-05	5.3783e-05	5.3783e-05	5.3783e-05	5.3783e-05	5.3783e-05	5.3783e-05	5.3783e-05	5.3783e-05	5.3783e-05	5.3783e-05	5.3783e-05	0.000187656	0.000187656	5.61087e-05	5.61087e-05	5.49359e-05	5.49359e-05	0.000187656	0.000187656	5.49359e-05	5.49359e-05	6.46184e-05	6.46184e-05	5.50832e-05	5.50832e-05	5.49339e-05	5.49339e-05	8.02203e-06	8.02203e-06	0.000241908	0.000241908	9.38069e-05	9.38069e-05	2.67718e-06	2.67718e-06	0.000684485	0.000684485	4.09435e-07	4.09435e-07	4.76526e-06	4.76526e-06	0.00107643	0.00107643	7.34264e-06	7.34264e-06	0.000345408	0.000345408	0.000264483	0.000264483	2.37461e-06	2.37461e-06	0.000335675	0.000335675	3.22195e-05	3.22195e-05	0.000240426	0.000240426	0.00243059	0.00243059	7.65648e-06	7.65648e-06	0.000383351	0.000383351	0.00136622	0.00136622	1.05701e-06	1.05701e-06	0.00108508	0.00108508	3.99197e-07	3.99197e-07	8.19889e-05	8.19889e-05	0.00223411	0.00223411	7.77422e-06	7.77422e-06	0.000355267	0.000355267	0.00903148	0.00903148	3.39654e-06	3.39654e-06	0.000943054	0.000943054	9.20339e-07	9.20339e-07	0.000100603	0.000100603	0.00226807	0.00226807	8.22372e-06	8.22372e-06	0.00038236	0.00038236	0.00601686	0.00601686	1.36689e-06	1.36689e-06	0.00106367	0.00106367	3.24647e-07	3.24647e-07	0.000100393	0.000100393	0.00204604	0.00204604	8.30007e-06	8.30007e-06	0.000386431	0.000386431	0.00741135	0.00741135	1.84529e-05	1.84529e-05	0.00102519	0.00102519	7.64304e-07	7.64304e-07	0.000101421	0.000101421	0.00230054	0.00230054	8.37372e-06	8.37372e-06	0.00038574	0.00038574	0.00628948	0.00628948	1.53746e-06	1.53746e-06	0.00105187	0.00105187	3.27686e-07	3.27686e-07	0.000100525	0.000100525	0.00224681	0.00224681	8.2903e-06	8.2903e-06	0.000387635	0.000387635	0.00691768	0.00691768	1.70708e-05	1.70708e-05	0.000994713	0.000994713	6.57463e-06	6.57463e-06	0.000101225	0.000101225	0.0022776	0.0022776	5.09455e-06	5.09455e-06	0.000383126	0.000383126	0.00673007	0.00673007	1.52226e-06	1.52226e-06	0.00109054	0.00109054	4.24219e-07	4.24219e-07	0.000100516	0.000100516	0.00235838	0.00235838	8.27407e-07	2.47361e-07	0.00127067	0.000372273	0.00719576	0.0070464	4.02468e-06	1.16892e-05	0.00104763	0.00104759	0.000150752	4.42495e-05	0.000121503	0.000103294	0.00233276	0.00232654	0.000218648	7.91942e-05	0.000836071	0.00032386	0.00504473	0.00656869	4.54998e-07	9.67829e-06	0.000904411	0.00107137	0.000159344	6.86838e-05	9.05365e-05	0.000197523	9.23076e-05	0.000108492	1.22867e-05	0.000213192	0.000132551	0.000280822	0.00576791	0.00197498	4.04333e-06	5.27113e-05	0.00183229	0.000941717	0.00015712	6.90748e-05	0.000124151	0.000106214	5.56196e-05	0.000251082	9.17459e-05	0.000180059	0.00011794	8.15618e-05	0.000327405	0.00100011	2.43151e-06	4.71094e-06	0.00236412	0.00107667	0.000157734	6.7846e-05	1.49505e-06	0.00209623	5.75283e-05	0.000721849	1.02086e-05	6.31498e-05	0.000151115	9.24904e-05	0.000297573	0.00106516	3.98853e-06	4.71604e-06	0.000417803	0.000971926	0.000157737	6.87276e-05	0.000365328	5.81847e-05	5.29388e-05	0.000957864	1.455e-06	0.000101513	0.000140943	7.42768e-05	0.000254502	0.000961275	2.44435e-06	2.69873e-06	4.62703e-05	4.31351e-05	0.000157756	8.6168e-05	6.47703e-05	4.91177e-05	9.46717e-05	0.000193017	1.78696e-05	9.37274e-05	0.000151393	6.03841e-05	6.12302e-05	0.00030431	3.96216e-06	8.58902e-06	4.52781e-05	4.55725e-05	0.000237999	0.000104049	6.20375e-05	0.000443986	5.45036e-05	6.09259e-05	1.61289e-05	7.38004e-05	0.000148442	0.000151059	4.62061e-05	0.000456204	8.16458e-07	5.25905e-06	4.60916e-05	4.52819e-05	0.000211388	0.000100307	5.46518e-05	7.89268e-05	6.53301e-05	4.50274e-05	1.72363e-05	5.70071e-06	0.000150895	0.000169804	4.60593e-05	0.000678335	5.38682e-08	0.000101282	4.60299e-05	4.5294e-05	0.000197229	0.000100573	5.52154e-05	5.96096e-05	5.60672e-05	4.89062e-05	1.73631e-05	1.39721e-05	0.000149765	0.000169818	4.79225e-05	0.000873791	2.10281e-06	1.02688e-06	4.60897e-05	4.52676e-05	0.000105086	0.000100513	5.33827e-05	9.6218e-05	5.29941e-05	4.50516e-05	1.72318e-05	1.08404e-05	0.000149742	0.000171062	8.59429e-05	0.000851628	1.00611e-06	3.9815e-05	4.59734e-05	4.52397e-05	0.000128287	0.000115783	5.35479e-05	0.000149857	5.22438e-05	4.88845e-05	6.44132e-05	1.59674e-05	0.000148401	0.000169228	5.20915e-05	0.000896228	5.07463e-06	1.88792e-05	4.60154e-05	4.52868e-05	0.000154352	6.11819e-05	5.30143e-05	0.000102156	5.17866e-05	4.63629e-05	4.46823e-05	1.16049e-05	0.000149968	0.000171669	5.58694e-05	0.000121494	9.21966e-07	1.04215e-05	4.59686e-05	4.80247e-05	0.00014439	5.49666e-05	5.29914e-05	0.000149758	5.1985e-05	4.8856e-05	4.49914e-05	1.16202e-05	0.000148093	0.000168529	5.14385e-05	0.000194835	6.22524e-06	9.86336e-06	4.60091e-05	4.77434e-05	0.0001397	5.5111e-05	5.2966e-05	0.00011956	5.18874e-05	4.67481e-05	4.48047e-05	4.00935e-05	0.000150562	0.000175585	5.59897e-05	8.94452e-05	8.98332e-07	2.71383e-05	4.59662e-05	4.87016e-05	0.000138331	5.51572e-05	5.29919e-05	0.000301004	5.19494e-05	4.87761e-05	4.49929e-05	2.79863e-05	0.000147528	0.000116451	5.10885e-05	0.000147774	2.54084e-05	2.71518e-05	4.60079e-05	4.77426e-05	0.000137359	5.51449e-05	5.28949e-05	0.000347189	5.19071e-05	4.68275e-05	4.48048e-05	0.000104354	0.000151608	0.000103874	5.52598e-05	8.78361e-05	1.89817e-07	2.71519e-05	4.59658e-05	4.87015e-05	0.000135849	5.14017e-05	5.29907e-05	0.000604154	5.19386e-05	4.87285e-05	4.4994e-05	0.000111441	0.000146656	0.000103972	5.05358e-05	0.000140207	2.34276e-05	2.71519e-05	4.60076e-05	4.77426e-05	0.000135184	5.15704e-05	5.27962e-05	0.000296566	5.19154e-05	4.68772e-05	4.48042e-05	7.03282e-05	0.000152931	0.000102721	5.3738e-05	0.000206263	1.80627e-07	3.86114e-05	4.59656e-05	4.87015e-05	0.000133173	5.15578e-05	5.29828e-05	0.000381585	5.19331e-05	4.86965e-05	4.49946e-05	8.07447e-05	0.000145991	0.000104403	4.89418e-05	0.000216719	2.3575e-05	3.85758e-05	4.60075e-05	4.77426e-05	0.000132454	5.15586e-05	5.27963e-05	0.000196579	5.19198e-05	4.69092e-05	4.48035e-05	6.35644e-05	0.000153601	9.83352e-05	5.03854e-05	0.000210818	1.84633e-07	3.85944e-05	4.59656e-05	4.87015e-05	0.000129492	5.15585e-05	5.29742e-05	0.000177026	5.19299e-05	4.86727e-05	4.49949e-05	8.17558e-05	0.000145775	0.000104456	4.79583e-05	6.96123e-05	9.06556e-09	3.85898e-05	4.60075e-05	4.77426e-05	0.000128668	5.39616e-05	5.28046e-05	0.000178712	5.19223e-05	4.69322e-05	4.48029e-05	3.30567e-05	0.000153754	0.000101426	5.02974e-05	0.000246724	4.38078e-08	3.85909e-05	4.59656e-05	4.87015e-05	0.00012472	7.33589e-05	5.29657e-05	0.00017837	5.19419e-05	4.86537e-05	4.49952e-05	3.55516e-05	0.000145733	0.000104408	4.7955e-05	6.92377e-05	2.45619e-07	3.85906e-05	4.60075e-05	4.77426e-05	0.000143469	5.37747e-05	5.28127e-05	0.000178465	5.45147e-05	4.69502e-05	4.48024e-05	3.33781e-05	0.000153781	0.000102893	5.03078e-05	0.000255802	3.5921e-08	3.85907e-05	4.59656e-05	4.87015e-05	0.000333188	7.37767e-05	5.29576e-05	0.000178438	5.16385e-05	4.86379e-05	4.49954e-05	3.55491e-05	0.000145725	0.000207659	4.79543e-05	7.81011e-05	2.81079e-06	3.85907e-05	4.60075e-05	4.77426e-05	0.000172605	5.35802e-05	5.28203e-05	0.000177989	5.54125e-05	4.69648e-05	4.4802e-05	3.33856e-05	0.000153785	0.000317601	5.03117e-05	0.000176931	8.73841e-07	3.85907e-05	4.59656e-05	4.87015e-05	0.000316076	7.36172e-05	5.29503e-05	0.000187549	5.15704e-05	4.86244e-05	4.49955e-05	3.55548e-05	0.000145725	0.000320751	4.7954e-05	0.000134411	5.49425e-07	3.85907e-05	4.60075e-05	4.77426e-05	0.000164794	5.23074e-05	5.2827e-05	0.000184983	5.54416e-05	4.69772e-05	4.48018e-05	3.33842e-05	0.000153786	0.000324898	5.03134e-05	0.000217423	3.4455e-06	3.85907e-05	4.59656e-05	4.87015e-05	0.000319407	5.22386e-05	5.29438e-05	0.000185841	5.15462e-05	4.86124e-05	4.49956e-05	3.5561e-05	0.000145724	0.000316332	4.79539e-05	0.000138222	3.32224e-05	3.85907e-05	4.60075e-05	4.77426e-05	0.000153622	5.24364e-05	5.28327e-05	0.000185564	5.38975e-05	4.6988e-05	0	0	0	0	0	0	0	0	0	0	0	0	0	0	0	0	4.51282e-05	4.51282e-05	4.51282e-05	4.51282e-05	4.51282e-05	4.51282e-05	4.51282e-05	4.51282e-05	4.51282e-05	4.51282e-05	4.51282e-05	4.51282e-05	4.51282e-05	4.51282e-05	4.51282e-05	4.51282e-05	0.000125952	0.000125952	0.000125952	0.000125952	0.000125952	0.000125952	0.000125952	0.000125952	0.000125952	0.000125952	0.000125952	0.000125952	0.000125952	0.000125952	0.000125952	0.000125952	0.000124242	0.000124242	0.000124242	0.000124242	0.000124242	0.000124242	0.000124242	0.000124242	0.000124242	0.000124242	0.000124242	0.000124242	0.000124242	0.000124242	0.000124242	0.000124242	0.000116863	0.000116863	0.000116863	0.000116863	0.000116863	0.000116863	0.000116863	0.000116863	0.000116863	0.000116863	0.000116863	0.000116863	0.000116863	0.000116863	0.000116863	0.000116863	0.000119428	0.000119428	0.000119428	0.000119428	0.000119428	0.000119428	0.000119428	0.000119428	0.000119428	0.000119428	0.000119428	0.000119428	0.000119428	0.000119428	0.000119428	0.000119428	0.000119439	0.000119439	0.000119439	0.000119439	0.000119439	0.000119439	0.000119439	0.000119439	0.000119439	0.000119439	0.000119439	0.000119439	0.000119439	0.000119439	0.000119439	0.000119439	0.00011944	0.00011944	0.00011944	0.00011944	0.00011944	0.00011944	0.00011944	0.00011944	0.00011944	0.00011944	0.00011944	0.00011944	0.00011944	0.00011944	0.00011944	0.00011944	0.00011944	0.00011944	0.00011944	0.00011944	0.00011944	0.00011944	0.00011944	0.00011944	0.00011944	0.00011944	0.00011944	0.00011944	0.00011944	0.00011944	0.00011944	0.00011944	0.00011944	0.00011944	0.00011944	0.00011944	0.00011944	0.00011944	0.00011944	0.00011944	0.00011944	0.00011944	0.00011944	0.00011944	0.00011944	0.00011944	0.00011944	0.00011944	0.000218372	0.000218372	0.000123961	0.000123961	0.000122751	0.000122751	0.000596093	0.000596093	0.000122756	0.000122756	0.000218372	0.000218372	0.000123961	0.000123961	0.000122751	0.000122751	0.0145143	0.0145143	1.88214e-05	1.88214e-05	6.15201e-05	6.15201e-05	0.0611431	0.0611431	0.000278578	0.000278578	0.0512442	0.0512442	0.000862413	0.000862413	6.90126e-05	6.90126e-05	0.0214319	0.0214319	1.2991e-05	1.2991e-05	0.000159875	0.000159875	0.120749	0.120749	0.00163773	0.00163773	8.68891e-05	8.68891e-05	8.68519e-06	8.68519e-06	5.06264e-05	5.06264e-05	0.023032	0.023032	1.17839e-05	1.17839e-05	0.00057363	0.00057363	0.455469	0.455469	0.000872655	0.000872655	0.0364842	0.0364842	3.391e-06	3.391e-06	5.06299e-05	5.06299e-05	0.0232686	0.0232686	1.2886e-05	1.2886e-05	0.000193338	0.000193338	0.959927	0.959927	0.00103605	0.00103605	0.0121838	0.0121838	2.54585e-06	2.54585e-06	5.05965e-05	5.05965e-05	0.0225974	0.0225974	1.1799e-05	1.1799e-05	0.000217175	0.000217175	0.999991	0.999991	0.000894975	0.000894975	0.0693246	0.0693246	2.55428e-06	2.55428e-06	4.59018e-05	4.59018e-05	0.0218625	0.0218625	1.16572e-05	1.16572e-05	0.00019237	0.00019237	0.999863	0.999863	0.000914127	0.000914127	0.0246498	0.0246498	2.55828e-06	2.55828e-06	5.0549e-05	5.0549e-05	0.021733	0.021733	1.16649e-05	1.16649e-05	0.000241549	0.000241549	0.999994	0.999994	0.000910518	0.000910518	0.0800163	0.0800163	2.54831e-06	2.54831e-06	5.01428e-05	5.01428e-05	0.0216255	0.0216255	1.1585e-05	1.1585e-05	0.000231506	0.000231506	0.999881	0.999881	0.000972866	0.000972866	0.000834592	0.000834592	2.55386e-06	2.55386e-06	5.06017e-05	5.06017e-05	0.0151523	0.0151523	1.16961e-05	1.16961e-05	0.000229483	0.000229483	0.999994	0.999994	0.000967997	0.000967997	0.0335272	0.0335272	2.54886e-06	2.54886e-06	5.31251e-05	5.31251e-05	0.105146	0.0238412	2.06903e-05	1.16295e-05	0.000245025	0.000242643	0.999473	0.999473	0.000996097	0.000996097	2.72201e-05	5.65801e-06	4.5581e-06	2.56197e-06	5.3233e-05	5.27156e-05	0.000471458	2.50623e-05	2.94212e-05	1.2665e-05	0.000262927	0.00024557	0.999967	0.99955	0.000733618	0.000899034	2.41968e-05	1.60615e-06	6.80763e-06	4.67228e-06	2.70446e-06	5.79913e-06	0.00402715	8.97306e-06	9.05414e-05	1.38588e-05	0.000195914	0.000506689	0.99929	0.997005	0.000231814	0.000771159	2.48644e-05	1.57153e-06	4.88858e-06	2.76274e-06	2.40768e-05	0.000215707	0.000332529	1.04286e-05	0.000111875	2.98081e-05	1.35822e-05	0.000858517	0.999612	0.999904	0.000148198	0.000879634	2.46698e-05	1.67343e-06	0.00356321	4.89468e-05	2.15938e-05	0.0005939	0.00647434	1.8426e-05	8.33056e-05	2.86559e-05	1.56515e-05	0.000886863	0.999275	0.999934	5.37441e-05	0.000789968	2.46855e-05	1.60205e-06	3.0608e-05	3.38092e-05	2.89441e-05	0.000773151	0.0003625	2.61106e-05	8.95008e-05	3.27331e-05	1.63771e-05	0.000808408	0.999605	0.999966	4.39296e-05	4.60797e-05	2.46907e-05	1.78709e-06	8.05928e-05	4.83862e-05	3.50449e-06	0.000183928	0.000191243	2.73682e-05	8.1847e-05	3.73033e-05	3.80013e-05	0.000237927	0.999565	0.999939	4.50862e-05	4.56632e-05	3.55054e-05	2.26812e-06	6.63639e-05	0.000375091	2.35345e-05	5.99447e-05	9.37928e-05	3.16546e-05	8.24714e-05	2.11485e-05	4.55999e-05	0.000360433	0.999946	0.999964	4.46847e-05	4.53783e-05	5.87103e-05	2.61086e-06	7.44021e-05	8.1222e-05	1.26705e-05	4.5213e-05	8.6056e-05	1.67152e-05	8.06785e-05	1.96019e-05	4.56599e-05	0.000548587	0.999697	0.767507	4.47295e-05	4.53737e-05	5.56135e-05	2.5877e-06	7.04318e-05	5.89118e-05	2.14756e-05	4.81649e-05	8.36412e-05	9.5846e-06	8.12217e-05	1.95871e-05	4.45881e-05	0.000713955	0.950704	0.978412	4.46843e-05	4.53613e-05	0.000114105	2.59376e-06	7.91078e-05	9.11396e-05	2.61698e-05	4.52011e-05	8.60532e-05	1.12376e-05	7.97283e-05	1.92048e-05	3.10196e-05	0.000706896	0.971019	0.779167	4.466e-05	4.53029e-05	8.83181e-05	3.23466e-06	7.84633e-05	0.000137522	2.74573e-05	4.81306e-05	0.000231841	7.6014e-06	8.06289e-05	1.93334e-05	4.22123e-05	0.000739563	0.772028	0.236663	4.46364e-05	4.53463e-05	0.0001546	1.85714e-05	7.82375e-05	9.64151e-05	2.83121e-05	4.60631e-05	0.000124994	9.27699e-06	7.97798e-05	1.91642e-05	4.04471e-05	0.000119437	0.746781	0.000232209	4.46773e-05	4.74145e-05	0.000143109	2.74851e-05	7.83708e-05	0.000136793	2.79433e-05	4.80767e-05	0.000123576	9.26437e-06	8.08938e-05	1.9383e-05	4.25926e-05	0.000175867	0.0831623	7.98246e-06	4.46469e-05	4.73231e-05	0.000160087	2.72852e-05	7.84321e-05	0.000111426	2.81236e-05	4.62864e-05	0.000124543	1.30528e-05	7.98802e-05	1.94408e-05	4.03944e-05	8.60478e-05	0.00176733	2.96584e-05	4.4682e-05	4.79589e-05	0.000161464	2.72076e-05	7.83932e-05	0.000260919	2.80089e-05	4.80094e-05	0.000123576	1.63095e-05	8.14026e-05	2.5197e-05	4.27804e-05	0.000135908	2.49983e-06	2.96403e-05	4.4649e-05	4.73243e-05	0.000166068	2.72278e-05	7.86218e-05	0.000301161	2.80871e-05	4.63495e-05	0.000124543	3.70657e-05	7.98833e-05	2.72802e-05	4.07295e-05	8.43599e-05	0.00415617	2.96403e-05	4.46829e-05	4.79588e-05	0.000167862	2.43471e-05	7.84148e-05	0.000504293	2.80288e-05	4.79684e-05	0.000123573	3.54851e-05	8.22198e-05	2.72872e-05	4.30823e-05	0.000129448	2.01635e-06	2.96403e-05	4.46496e-05	4.73243e-05	0.000171516	2.40895e-05	7.88443e-05	0.000265521	2.80718e-05	4.63908e-05	0.000124545	4.72295e-05	7.97927e-05	2.74597e-05	4.14542e-05	0.000185591	0.00199297	2.08432e-05	4.46832e-05	4.79588e-05	0.000174444	2.41091e-05	7.84558e-05	0.000328769	2.80391e-05	4.79407e-05	0.000123572	4.34077e-05	8.28545e-05	2.72289e-05	4.40045e-05	0.0001951	1.68791e-06	2.08446e-05	4.46496e-05	4.73243e-05	0.000178187	2.41079e-05	7.88297e-05	0.000181494	2.80636e-05	4.64178e-05	0.000124547	5.03543e-05	7.97331e-05	2.77487e-05	4.32067e-05	0.000190316	0.00165381	2.08383e-05	4.46832e-05	4.79588e-05	0.000183317	2.4108e-05	7.84969e-05	0.000162805	2.80449e-05	4.792e-05	0.000123571	4.30764e-05	8.30566e-05	2.68733e-05	4.46372e-05	6.83113e-05	5.43239e-09	2.08398e-05	4.46497e-05	4.73243e-05	0.00018731	2.77513e-05	7.87971e-05	0.000164025	2.8059e-05	4.64374e-05	0.000124549	3.33207e-05	7.97189e-05	2.72831e-05	4.32592e-05	0.000218029	3.25803e-06	2.08394e-05	4.46833e-05	4.79588e-05	0.000194905	9.39376e-06	7.85368e-05	0.000163752	2.80719e-05	4.79035e-05	0.00012357	3.18754e-05	8.30955e-05	2.68763e-05	4.46395e-05	6.81304e-05	3.3733e-07	2.08396e-05	4.46497e-05	4.73243e-05	0.000246414	2.79589e-05	7.87656e-05	0.00016383	2.36906e-05	4.64527e-05	0.000124551	3.31725e-05	7.97164e-05	2.74052e-05	4.32534e-05	0.00022544	7.04925e-06	2.08395e-05	4.46833e-05	4.79588e-05	1.52493e-05	9.2104e-06	7.85747e-05	0.000163807	2.86345e-05	4.78898e-05	0.00012357	3.18792e-05	8.31021e-05	1.93714e-05	4.46399e-05	7.62034e-05	3.99042e-08	2.08395e-05	4.46497e-05	4.73243e-05	0.000162773	2.83037e-05	7.87364e-05	0.000162306	2.23829e-05	4.64652e-05	0.000124552	3.31671e-05	7.9716e-05	1.96454e-05	4.32513e-05	0.000160419	2.616e-07	2.08395e-05	4.46833e-05	4.79588e-05	2.04517e-05	9.28085e-06	7.86091e-05	0.000170343	2.87598e-05	4.7878e-05	0.00012357	3.18772e-05	8.31031e-05	2.04736e-05	4.46401e-05	0.00012523	2.81915e-10	2.08395e-05	4.46497e-05	4.73243e-05	0.000192117	2.64939e-05	7.87104e-05	0.000168291	2.23428e-05	4.64758e-05	0.000124553	3.31676e-05	7.9716e-05	2.01527e-05	4.32504e-05	0.000194785	2.23983e-05	2.08395e-05	4.46833e-05	4.79588e-05	1.9737e-05	2.67109e-05	7.86393e-05	0.000168985	2.87809e-05	4.78676e-05	0.000123569	3.18743e-05	8.31033e-05	2.07552e-05	4.46401e-05	0.000128845	1.11205e-06	2.08395e-05	4.46497e-05	4.73243e-05	0.000171636	2.63812e-05	7.86884e-05	0.000168902	2.4654e-05	4.64851e-05	0	0	0	0	0	0	0	0	0	0	0	0	0	0	0	0	4.51282e-05	4.51282e-05	4.51282e-05	4.51282e-05	4.51282e-05	4.51282e-05	4.51282e-05	4.51282e-05	4.51282e-05	4.51282e-05	4.51282e-05	4.51282e-05	4.51282e-05	4.51282e-05	4.51282e-05	4.51282e-05	0.000119503	0.000119503	0.000119503	0.000119503	0.000119503	0.000119503	0.000119503	0.000119503	0.000119503	0.000119503	0.000119503	0.000119503	0.000119503	0.000119503	0.000119503	0.000119503	0.000117125	0.000117125	0.000117125	0.000117125	0.000117125	0.000117125	0.000117125	0.000117125	0.000117125	0.000117125	0.000117125	0.000117125	0.000117125	0.000117125	0.000117125	0.000117125	0.000111799	0.000111799	0.000111799	0.000111799	0.000111799	0.000111799	0.000111799	0.000111799	0.000111799	0.000111799	0.000111799	0.000111799	0.000111799	0.000111799	0.000111799	0.000111799	0.000114933	0.000114933	0.000114933	0.000114933	0.000114933	0.000114933	0.000114933	0.000114933	0.000114933	0.000114933	0.000114933	0.000114933	0.000114933	0.000114933	0.000114933	0.000114933	0.000114937	0.000114937	0.000114937	0.000114937	0.000114937	0.000114937	0.000114937	0.000114937	0.000114937	0.000114937	0.000114937	0.000114937	0.000114937	0.000114937	0.000114937	0.000114937	0.000114935	0.000114935	0.000114935	0.000114935	0.000114935	0.000114935	0.000114935	0.000114935	0.000114935	0.000114935	0.000114935	0.000114935	0.000114935	0.000114935	0.000114935	0.000114935	0.000114935	0.000114935	0.000114935	0.000114935	0.000114935	0.000114935	0.000114935	0.000114935	0.000114935	0.000114935	0.000114935	0.000114935	0.000114935	0.000114935	0.000114935	0.000114935	0.000114935	0.000114935	0.000114935	0.000114935	0.000114935	0.000114935	0.000114935	0.000114935	0.000114935	0.000114935	0.000114935	0.000114935	0.000114935	0.000114935	0.000114935	0.000114935	0.000138089	0.000138089	0.000117714	0.000117714	0.000117395	0.000117395	0.000400962	0.000400962	0.000117399	0.000117399	0.000400962	0.000400962	0.000119905	0.000119905	0.000117399	0.000117399	0.000110858	0.000110858	0.000234035	0.000234035	0.000117464	0.000117464	8.33361e-05	8.33361e-05	0.00188466	0.00188466	6.1819e-05	6.1819e-05	2.89139e-05	2.89139e-05	0.00152939	0.00152939	0.00011625	0.00011625	0.000304827	0.000304827	0.000533417	0.000533417	6.53813e-05	6.53813e-05	0.00244559	0.00244559	8.58086e-05	8.58086e-05	0.000129658	0.000129658	0.00322776	0.00322776	0.000120835	0.000120835	0.000329583	0.000329583	0.00569225	0.00569225	5.16162e-05	5.16162e-05	0.00498014	0.00498014	4.8158e-05	4.8158e-05	2.70616e-05	2.70616e-05	0.00316165	0.00316165	0.000122167	0.000122167	0.000321308	0.000321308	0.033266	0.033266	6.88551e-05	6.88551e-05	0.00491356	0.00491356	4.7346e-05	4.7346e-05	2.7936e-05	2.7936e-05	0.00317538	0.00317538	0.000128884	0.000128884	0.000328911	0.000328911	0.0295144	0.0295144	5.57295e-05	5.57295e-05	0.0050276	0.0050276	5.0104e-05	5.0104e-05	2.79465e-05	2.79465e-05	0.00273088	0.00273088	0.000127583	0.000127583	0.000330814	0.000330814	0.0298473	0.0298473	0.000105708	0.000105708	0.00494822	0.00494822	4.55117e-05	4.55117e-05	2.82729e-05	2.82729e-05	0.00319647	0.00319647	0.00012994	0.00012994	0.000330474	0.000330474	0.0305211	0.0305211	5.71646e-05	5.71646e-05	0.00504846	0.00504846	4.99759e-05	4.99759e-05	2.79538e-05	2.79538e-05	0.00314263	0.00314263	0.000127519	0.000127519	0.000330842	0.000330842	0.0305661	0.0305661	0.000105945	0.000105945	0.00497144	0.00497144	5.50766e-05	5.50766e-05	2.81879e-05	2.81879e-05	0.00319252	0.00319252	0.000111504	0.000111504	0.000338358	0.000338358	0.030666	0.030666	5.69802e-05	5.69802e-05	0.00525028	0.00525028	4.84224e-05	4.84224e-05	2.79541e-05	2.79541e-05	0.00329699	0.00329699	5.9884e-05	1.75764e-05	0.000393989	0.000334957	0.0318601	0.0317776	7.27444e-05	2.50473e-05	0.0051523	0.0051525	6.2928e-05	1.88137e-05	9.31784e-05	2.72761e-05	0.0033209	0.0032517	0.000347167	0.000112906	0.000317358	0.000293902	0.0241522	0.0301398	4.27304e-05	2.40447e-05	0.00381313	0.00497256	7.52926e-05	1.9243e-05	8.77337e-05	7.10006e-05	2.84398e-05	4.74545e-05	0.000164033	0.000264661	5.4521e-05	0.00025697	0.0216917	0.00971152	6.29353e-05	4.89323e-05	0.00566257	0.00407835	7.53235e-05	1.91836e-05	9.85502e-05	2.92858e-05	4.19841e-05	0.000556118	0.000276706	0.00023967	5.30258e-05	8.15601e-05	0.000340533	0.00466199	5.50126e-05	3.94657e-05	0.00681134	0.00497389	7.53043e-05	1.93898e-05	5.11064e-05	0.00249698	4.12248e-05	0.00268902	0.000197849	8.35185e-05	5.61173e-05	9.10966e-05	0.000264807	0.00493087	6.18416e-05	5.52308e-05	0.00067148	0.00425997	7.53249e-05	1.92537e-05	0.000717611	5.54646e-05	4.33388e-05	0.00411513	5.06723e-05	0.000114396	5.3545e-05	7.31331e-05	0.000224146	0.00423933	5.48732e-05	4.48347e-05	4.69736e-05	4.43217e-05	7.53371e-05	1.70262e-05	0.000194231	4.9063e-05	2.99395e-05	0.000404134	0.000291177	0.000106311	5.46019e-05	6.03791e-05	5.95856e-05	0.000744542	7.18646e-05	0.000106784	4.53582e-05	4.58972e-05	8.05918e-05	2.05434e-05	0.000163047	0.0012939	4.12221e-05	7.0991e-05	0.000120847	8.49218e-05	5.34201e-05	0.000141022	4.55091e-05	0.0013537	5.10992e-05	8.42646e-05	4.61465e-05	4.5465e-05	8.96228e-05	2.11484e-05	0.000151006	0.000106169	3.71524e-05	4.51986e-05	0.000123044	3.96923e-05	5.35764e-05	0.000157802	4.52823e-05	0.002483	5.7329e-06	3.91058e-05	4.60945e-05	4.5475e-05	8.35405e-05	2.1114e-05	0.000148338	6.72148e-05	4.05973e-05	5.0709e-05	0.000122156	9.04796e-05	5.33287e-05	0.000157948	4.7017e-05	0.00365805	1.13058e-05	1.3344e-05	4.61462e-05	4.54416e-05	6.98987e-05	2.11242e-05	0.000151195	0.000135613	4.19706e-05	4.51967e-05	0.000123021	7.1698e-05	5.30524e-05	0.000158796	8.06911e-05	0.00355034	1.0719e-05	1.34346e-05	4.6038e-05	4.54207e-05	7.28887e-05	2.38268e-05	0.000151044	0.000261189	4.22997e-05	5.06883e-05	0.000197111	0.00010093	5.29168e-05	0.00015723	5.09689e-05	0.00382799	1.28692e-05	6.58737e-06	4.60773e-05	4.54903e-05	0.000102382	3.41487e-05	0.000150281	0.000149664	4.25181e-05	4.69623e-05	0.000131046	7.52425e-05	5.32062e-05	0.000159317	5.42614e-05	0.00020353	1.0629e-05	2.63219e-05	4.60387e-05	4.9379e-05	0.000111604	3.6576e-05	0.000150325	0.000262119	4.24249e-05	5.05938e-05	0.000130989	7.52757e-05	5.29227e-05	0.000156634	5.0307e-05	0.000393309	1.286e-05	2.50004e-05	4.6074e-05	4.90393e-05	0.000113627	3.65347e-05	0.000150322	0.000188656	4.24704e-05	4.74761e-05	0.00013117	0.000105564	5.36005e-05	0.000160019	5.43699e-05	0.00012541	2.19162e-05	6.88342e-05	4.60378e-05	5.0378e-05	0.000113165	3.65182e-05	0.000150342	0.00073409	4.24416e-05	5.04754e-05	0.000130996	7.5842e-05	5.29469e-05	0.000109643	4.9999e-05	0.000261101	3.13531e-05	6.89049e-05	4.60733e-05	4.90404e-05	0.00011378	3.65225e-05	0.000150316	0.000915947	4.24612e-05	4.75903e-05	0.00013117	0.000100347	5.41797e-05	9.85861e-05	5.37186e-05	0.00012174	1.56923e-05	6.89051e-05	4.60376e-05	5.03779e-05	0.000113339	3.43812e-05	0.000150354	0.00207694	4.24466e-05	5.04041e-05	0.000130998	0.000106996	5.29999e-05	9.86246e-05	4.95093e-05	0.000241619	2.69865e-05	6.89051e-05	4.60732e-05	4.90404e-05	0.000113848	3.43209e-05	0.000150276	0.000737357	4.24574e-05	4.76627e-05	0.000131169	6.99483e-05	5.48479e-05	9.74875e-05	5.23623e-05	0.000428358	1.15182e-05	3.58843e-05	4.60375e-05	5.03779e-05	0.000113354	3.43257e-05	0.000150367	0.00105259	4.24492e-05	5.03562e-05	0.000130998	7.92621e-05	5.30443e-05	9.90114e-05	4.8119e-05	0.000462644	2.56735e-05	3.5885e-05	4.60732e-05	4.90404e-05	0.000113808	3.43254e-05	0.000150266	0.000410904	4.24553e-05	4.77095e-05	0.000131168	6.36155e-05	5.51761e-05	9.43217e-05	4.93972e-05	0.000444468	1.0913e-05	3.59008e-05	4.60375e-05	5.03779e-05	0.000113186	3.43254e-05	0.000150378	0.000348376	4.24506e-05	5.03204e-05	0.000130999	8.01364e-05	5.30564e-05	9.98951e-05	4.72896e-05	8.67381e-05	3.68398e-08	3.58969e-05	4.60732e-05	4.90404e-05	0.000113569	4.29072e-05	0.00015026	0.000352867	4.24542e-05	4.77433e-05	0.000131168	5.55108e-05	5.52506e-05	9.71405e-05	4.93195e-05	0.00055518	1.62679e-09	3.58978e-05	4.60375e-05	5.03779e-05	0.000112743	3.55781e-05	0.00015039	0.000351909	4.25091e-05	5.02919e-05	0.000130999	5.91862e-05	5.30584e-05	9.98647e-05	4.72867e-05	8.624e-05	2.37223e-09	3.58976e-05	4.60732e-05	4.90404e-05	0.00012767	4.2961e-05	0.000150254	0.000352179	4.12891e-05	4.77697e-05	0.000131168	5.58884e-05	5.52635e-05	9.72323e-05	4.93286e-05	0.00058555	1.88386e-09	3.58977e-05	4.60375e-05	5.03779e-05	8.2328e-05	3.54599e-05	0.000150401	0.000352101	4.26532e-05	5.02682e-05	0.000130999	5.91884e-05	5.30587e-05	0.000192211	4.72862e-05	0.000103059	5.99805e-09	3.58977e-05	4.60732e-05	4.90404e-05	0.000125885	4.30468e-05	0.000150248	0.000345183	4.0895e-05	4.77912e-05	0.000131167	5.5899e-05	5.52656e-05	0.000316283	4.93321e-05	0.000340258	5.28486e-09	3.58977e-05	4.60375e-05	5.03779e-05	8.86067e-05	3.5506e-05	0.000150411	0.000372868	4.26846e-05	5.02478e-05	0.000131	5.91989e-05	5.30588e-05	0.000326626	4.72859e-05	0.000228373	6.23279e-13	3.58977e-05	4.60732e-05	4.90404e-05	0.000129476	3.85283e-05	0.000150243	0.000365588	4.08827e-05	4.78094e-05	0.000131167	5.58961e-05	5.52659e-05	0.000329657	4.93336e-05	0.000462779	2.61686e-10	3.58977e-05	4.60375e-05	5.03779e-05	8.80493e-05	3.85692e-05	0.000150419	0.000368031	4.26639e-05	5.02298e-05	0.000131	5.92094e-05	5.30588e-05	0.000323159	4.72858e-05	0.000238571	4.25209e-10	3.58977e-05	4.60732e-05	4.90404e-05	0.000121869	3.84963e-05	0.000150239	0.000367967	4.15552e-05	4.78253e-05	0	0	0	0	0	0	0	0	0	0	0	0	0	0	0	0	4.51282e-05	4.51282e-05	4.51282e-05	4.51282e-05	4.51282e-05	4.51282e-05	4.51282e-05	4.51282e-05	4.51282e-05	4.51282e-05	4.51282e-05	4.51282e-05	4.51282e-05	4.51282e-05	4.51282e-05	4.51282e-05	3.12146e-05	3.12146e-05	3.12146e-05	3.12146e-05	3.12146e-05	3.12146e-05	3.12146e-05	3.12146e-05	3.12146e-05	3.12146e-05	3.12146e-05	3.12146e-05	3.12146e-05	3.12146e-05	3.12146e-05	3.12146e-05	3.1377e-05	3.1377e-05	3.1377e-05	3.1377e-05	3.1377e-05	3.1377e-05	3.1377e-05	3.1377e-05	3.1377e-05	3.1377e-05	3.1377e-05	3.1377e-05	3.1377e-05	3.1377e-05	3.1377e-05	3.1377e-05	3.07808e-05	3.07808e-05	3.07808e-05	3.07808e-05	3.07808e-05	3.07808e-05	3.07808e-05	3.07808e-05	3.07808e-05	3.07808e-05	3.07808e-05	3.07808e-05	3.07808e-05	3.07808e-05	3.07808e-05	3.07808e-05	3.05569e-05	3.05569e-05	3.05569e-05	3.05569e-05	3.05569e-05	3.05569e-05	3.05569e-05	3.05569e-05	3.05569e-05	3.05569e-05	3.05569e-05	3.05569e-05	3.05569e-05	3.05569e-05	3.05569e-05	3.05569e-05	3.05563e-05	3.05563e-05	3.05563e-05	3.05563e-05	3.05563e-05	3.05563e-05	3.05563e-05	3.05563e-05	3.05563e-05	3.05563e-05	3.05563e-05	3.05563e-05	3.05563e-05	3.05563e-05	3.05563e-05	3.05563e-05	3.05566e-05	3.05566e-05	3.05566e-05	3.05566e-05	3.05566e-05	3.05566e-05	3.05566e-05	3.05566e-05	3.05566e-05	3.05566e-05	3.05566e-05	3.05566e-05	3.05566e-05	3.05566e-05	3.05566e-05	3.05566e-05	3.05565e-05	3.05565e-05	3.05565e-05	3.05565e-05	3.05565e-05	3.05565e-05	3.05565e-05	3.05565e-05	3.05565e-05	3.05565e-05	3.05565e-05	3.05565e-05	3.05565e-05	3.05565e-05	3.05565e-05	3.05565e-05	3.05565e-05	3.05565e-05	3.05565e-05	3.05565e-05	3.05565e-05	3.05565e-05	3.05565e-05	3.05565e-05	3.05565e-05	3.05565e-05	3.05565e-05	3.05565e-05	3.05565e-05	3.05565e-05	3.05565e-05	3.05565e-05	3.17131e-05	3.17131e-05	3.0872e-05	3.0872e-05	3.08582e-05	3.08582e-05	5.49009e-05	5.49009e-05	3.08588e-05	3.08588e-05	0.000149907	0.000149907	3.17131e-05	3.17131e-05	3.08599e-05	3.08599e-05	0.000115623	0.000115623	3.27925e-05	3.27925e-05	2.99939e-05	2.99939e-05	0.000183964	0.000183964	8.52238e-06	8.52238e-06	0.000748506	0.000748506	7.68239e-05	7.68239e-05	4.85893e-06	4.85893e-06	0.000119845	0.000119845	3.21913e-05	3.21913e-05	1.51901e-05	1.51901e-05	0.000222708	0.000222708	9.61272e-06	9.61272e-06	0.00013083	0.00013083	1.05315e-05	1.05315e-05	2.423e-06	2.423e-06	0.000119038	0.000119038	3.1648e-05	3.1648e-05	6.78802e-06	6.78802e-06	0.000272948	0.000272948	6.82196e-06	6.82196e-06	0.000666398	0.000666398	1.74986e-05	1.74986e-05	2.43653e-06	2.43653e-06	0.000118703	0.000118703	3.2214e-05	3.2214e-05	4.4753e-06	4.4753e-06	0.000204335	0.000204335	6.97995e-06	6.97995e-06	0.000404429	0.000404429	1.64675e-05	1.64675e-05	2.42935e-06	2.42935e-06	0.000117671	0.000117671	3.16801e-05	3.16801e-05	4.68945e-06	4.68945e-06	0.000256055	0.000256055	6.78003e-06	6.78003e-06	0.000772975	0.000772975	1.64896e-05	1.64896e-05	2.57547e-06	2.57547e-06	0.000117208	0.000117208	3.15849e-05	3.15849e-05	4.48013e-06	4.48013e-06	0.000130929	0.000130929	6.83873e-06	6.83873e-06	0.000420995	0.000420995	1.64071e-05	1.64071e-05	2.42336e-06	2.42336e-06	0.000117203	0.000117203	3.1606e-05	3.1606e-05	4.82145e-06	4.82145e-06	0.000249411	0.000249411	6.77925e-06	6.77925e-06	0.000766386	0.000766386	1.64706e-05	1.64706e-05	2.43596e-06	2.43596e-06	0.000117241	0.000117241	3.15753e-05	3.15753e-05	4.78124e-06	4.78124e-06	0.000132939	0.000132939	6.88016e-06	6.88016e-06	0.00017762	0.00017762	1.64112e-05	1.64112e-05	2.42151e-06	2.42151e-06	0.000113169	0.000113169	3.20427e-05	3.20427e-05	4.77474e-06	4.77474e-06	0.000250011	0.000250011	6.91676e-06	6.91676e-06	0.000649402	0.000649402	1.64717e-05	1.64717e-05	2.46927e-06	2.46927e-06	0.000261456	0.000147036	3.29686e-05	3.20799e-05	4.86887e-06	4.86679e-06	0.000304592	6.4445e-05	6.99465e-06	6.99504e-06	2.87344e-05	1.6598e-05	7.58245e-05	1.56084e-05	2.55152e-06	2.48278e-06	6.79218e-05	3.68155e-05	3.55559e-05	3.28009e-05	5.59017e-06	4.9676e-06	0.000536294	7.09435e-05	7.88077e-06	7.04996e-06	3.56626e-05	1.39335e-05	8.24184e-05	1.06987e-05	1.67861e-05	1.63007e-05	0.000139225	3.12587e-05	4.76348e-05	3.35675e-05	5.74802e-06	6.07186e-06	0.000295964	4.83479e-05	8.40996e-06	7.66584e-06	3.59364e-05	1.38305e-05	7.47631e-05	1.53297e-05	3.68103e-05	1.67745e-05	8.4594e-05	3.22991e-05	4.95757e-05	4.08441e-05	3.03351e-05	7.17181e-06	0.000333919	9.33382e-05	8.68221e-06	7.08859e-06	3.58542e-05	1.41464e-05	0.000312858	2.76794e-06	3.53687e-05	9.06066e-06	0.000150655	3.77495e-05	4.68633e-05	4.03727e-05	3.32569e-05	7.09442e-06	0.000296538	9.75936e-05	2.02123e-05	7.55614e-06	3.58656e-05	1.39242e-05	4.04295e-05	3.20377e-05	3.92317e-05	7.53348e-06	9.71801e-05	3.95967e-05	4.72948e-05	4.15456e-05	3.46897e-05	7.5377e-06	0.000331963	0.000111134	4.47737e-05	4.49148e-05	3.58706e-05	1.10957e-05	0.000155177	4.11576e-05	1.84191e-05	1.87818e-05	8.65991e-05	4.00799e-05	4.64752e-05	4.29701e-05	4.30329e-05	1.50644e-05	0.000342219	0.000100963	4.50433e-05	4.47925e-05	3.13345e-05	1.20957e-05	0.000182624	1.14692e-05	3.64877e-05	3.76452e-05	7.92552e-05	4.16191e-05	4.65916e-05	3.71331e-05	4.50578e-05	1.18841e-05	0.00051366	0.000112413	4.48994e-05	4.49529e-05	3.7956e-05	1.26665e-05	0.000202151	3.09003e-05	2.9201e-05	4.51016e-05	7.79962e-05	4.31802e-05	4.63959e-05	3.64257e-05	4.50832e-05	9.26624e-06	0.000231692	1.24387e-05	4.49064e-05	4.49439e-05	3.6073e-05	1.26264e-05	0.000200433	3.70359e-05	3.52909e-05	4.29166e-05	7.72642e-05	3.74477e-05	4.64646e-05	3.64199e-05	4.48062e-05	7.89312e-06	8.04605e-05	3.95745e-05	4.48996e-05	4.4961e-05	4.01851e-05	1.26364e-05	0.000209172	2.80549e-05	3.78697e-05	4.50975e-05	7.80038e-05	3.90068e-05	4.62929e-05	3.626e-05	4.08252e-05	7.95854e-06	0.000111243	1.40811e-05	4.48814e-05	4.49184e-05	3.82296e-05	1.11893e-05	0.000208531	2.16597e-05	3.85459e-05	4.29329e-05	8.84476e-05	3.54963e-05	4.63953e-05	3.63214e-05	4.41927e-05	7.72534e-06	5.98795e-05	1.58137e-05	4.48746e-05	4.48913e-05	5.29074e-05	2.39987e-05	0.000210431	2.70825e-05	3.89704e-05	4.42364e-05	7.80393e-05	3.73563e-05	4.6292e-05	3.62393e-05	4.37076e-05	2.46087e-05	0.000115297	3.54551e-05	4.48784e-05	4.33199e-05	5.96137e-05	2.7549e-05	0.00021056	2.1709e-05	3.87867e-05	4.28742e-05	7.79247e-05	3.73437e-05	4.6423e-05	3.6345e-05	4.42888e-05	1.91649e-05	5.3762e-05	3.57457e-05	4.48737e-05	4.34885e-05	6.20197e-05	2.74697e-05	0.000210582	2.47148e-05	3.88768e-05	4.40054e-05	7.80362e-05	3.68961e-05	4.62862e-05	3.62694e-05	4.36928e-05	3.00889e-05	0.000222631	5.77444e-05	4.48779e-05	4.2956e-05	6.203e-05	2.74413e-05	0.000210587	1.44518e-05	3.88195e-05	4.29154e-05	7.79251e-05	3.90634e-05	4.64756e-05	3.86544e-05	4.43379e-05	2.25322e-05	6.02369e-05	5.76876e-05	4.48735e-05	4.34885e-05	6.26785e-05	2.74487e-05	0.00021071	1.3224e-05	3.88586e-05	4.39607e-05	7.80362e-05	4.09617e-05	4.62622e-05	3.9303e-05	4.37849e-05	3.04524e-05	0.000331157	5.76877e-05	4.48778e-05	4.29561e-05	6.27386e-05	2.91545e-05	0.000210611	9.56338e-06	3.88294e-05	4.294e-05	7.7925e-05	4.0502e-05	4.6559e-05	3.92916e-05	4.44164e-05	2.32327e-05	5.19698e-05	5.76877e-05	4.48735e-05	4.34885e-05	6.32497e-05	2.90421e-05	0.000210838	1.43544e-05	3.8851e-05	4.3933e-05	7.80364e-05	4.35818e-05	4.62248e-05	3.93841e-05	4.39817e-05	1.85278e-05	0.000231778	3.81413e-05	4.48777e-05	4.29561e-05	6.34038e-05	2.90507e-05	0.00021065	1.25193e-05	3.88346e-05	4.29566e-05	7.79248e-05	4.26277e-05	4.66232e-05	3.9262e-05	4.46511e-05	1.79656e-05	4.88175e-05	3.81684e-05	4.48735e-05	4.34885e-05	6.38976e-05	2.90502e-05	0.000210819	1.93983e-05	3.88469e-05	4.39152e-05	7.80367e-05	4.42967e-05	4.62048e-05	3.95974e-05	4.44434e-05	1.82508e-05	0.000214341	3.81654e-05	4.48777e-05	4.29561e-05	6.42179e-05	2.90502e-05	0.000210689	2.07399e-05	3.88375e-05	4.29689e-05	7.79247e-05	4.25433e-05	4.66436e-05	3.91599e-05	4.48053e-05	3.47996e-05	4.0359e-06	3.81661e-05	4.48735e-05	4.34885e-05	6.47013e-05	3.27789e-05	0.000210789	2.06382e-05	3.88446e-05	4.39025e-05	7.8037e-05	4.32293e-05	4.62002e-05	3.93776e-05	4.44565e-05	1.67251e-05	9.00306e-08	3.81659e-05	4.48777e-05	4.29561e-05	6.51688e-05	2.22965e-05	0.000210727	2.06601e-05	3.88679e-05	4.29787e-05	7.79247e-05	4.27434e-05	4.66476e-05	3.91625e-05	4.48059e-05	3.48693e-05	5.79412e-08	3.8166e-05	4.48735e-05	4.34885e-05	5.80329e-05	3.28775e-05	0.000210761	2.06539e-05	3.6588e-05	4.38926e-05	7.80372e-05	4.31813e-05	4.61994e-05	3.93799e-05	4.4455e-05	1.6377e-05	1.19778e-07	3.8166e-05	4.48777e-05	4.29561e-05	2.17112e-05	2.21392e-05	0.000210763	2.06557e-05	3.91483e-05	4.29869e-05	7.79247e-05	4.27443e-05	4.66482e-05	3.43909e-05	4.4806e-05	3.2498e-05	5.16126e-08	3.8166e-05	4.48735e-05	4.34885e-05	5.15522e-05	3.3024e-05	0.000210735	2.01311e-05	3.58498e-05	4.38845e-05	7.80373e-05	4.31796e-05	4.61993e-05	2.97357e-05	4.44544e-05	2.02944e-05	8.12075e-08	3.8166e-05	4.48777e-05	4.29561e-05	2.44288e-05	2.21996e-05	0.000210796	1.95277e-05	3.9211e-05	4.2994e-05	7.79246e-05	4.27432e-05	4.66484e-05	2.92504e-05	4.48061e-05	2.3749e-05	1.8443e-11	3.8166e-05	4.48735e-05	4.34885e-05	5.47145e-05	3.11376e-05	0.000210712	1.96791e-05	3.58267e-05	4.38777e-05	7.80374e-05	4.31799e-05	4.61992e-05	2.92524e-05	4.44542e-05	1.79711e-05	1.74509e-12	3.8166e-05	4.48777e-05	4.29561e-05	2.411e-05	3.12215e-05	0.000210824	1.96277e-05	3.92129e-05	4.30002e-05	7.79246e-05	4.27421e-05	4.66484e-05	2.9271e-05	4.48061e-05	2.3336e-05	9.75163e-13	3.8166e-05	4.48735e-05	4.34885e-05	5.80967e-05	3.10785e-05	0.000210692	1.97096e-05	3.70987e-05	4.38717e-05	0	0	0	0	0	0	0	0	0	0	0	0	0	0	0	0	4.51282e-05	4.51282e-05	4.51282e-05	4.51282e-05	4.51282e-05	4.51282e-05	4.51282e-05	4.51282e-05	4.51282e-05	4.51282e-05	4.51282e-05	4.51282e-05	4.51282e-05	4.51282e-05	4.51282e-05	4.51282e-05	0.000461102	0.000461102	0.000461102	0.000461102	0.000461102	0.000461102	0.000461102	0.000461102	0.000461102	0.000461102	0.000461102	0.000461102	0.000461102	0.000461102	0.000461102	0.000461102	0.000445163	0.000445163	0.000445163	0.000445163	0.000445163	0.000445163	0.000445163	0.000445163	0.000445163	0.000445163	0.000445163	0.000445163	0.000445163	0.000445163	0.000445163	0.000445163	0.000438805	0.000438805	0.000438805	0.000438805	0.000438805	0.000438805	0.000438805	0.000438805	0.000438805	0.000438805	0.000438805	0.000438805	0.000438805	0.000438805	0.000438805	0.000438805	0.000456299	0.000456299	0.000456299	0.000456299	0.000456299	0.000456299	0.000456299	0.000456299	0.000456299	0.000456299	0.000456299	0.000456299	0.000456299	0.000456299	0.000456299	0.000456299	0.000456187	0.000456187	0.000456187	0.000456187	0.000456187	0.000456187	0.000456187	0.000456187	0.000456187	0.000456187	0.000456187	0.000456187	0.000456187	0.000456187	0.000456187	0.000456187	0.000456189	0.000456189	0.000456189	0.000456189	0.000456189	0.000456189	0.000456189	0.000456189	0.000456189	0.000456189	0.000456189	0.000456189	0.000456189	0.000456189	0.000456189	0.000456189	0.000456189	0.000456189	0.000456189	0.000456189	0.000456189	0.000456189	0.000456189	0.000456189	0.000456189	0.000456189	0.000456189	0.000456189	0.000456189	0.000456189	0.000456189	0.000456189	0.000456189	0.000456189	0.000456189	0.000456189	0.000456189	0.000456189	0.000456189	0.000456189	0.000456189	0.000456189	0.000456189	0.000456189	0.000456189	0.000456189	0.000456189	0.000456189	0.000458677	0.000458677	0.000457452	0.000457452	0.000457432	0.000457432	0.000538039	0.000538039	0.000457434	0.000457434	0.00156109	0.00156109	0.000467213	0.000467213	0.000457452	0.000457452	0.430245	0.430245	0.00193494	0.00193494	0.0001104	0.0001104	0.00990819	0.00990819	0.000620421	0.000620421	0.0735836	0.0735836	0.000670477	0.000670477	0.00028029	0.00028029	0.000651096	0.000651096	0.00380264	0.00380264	0.0002539	0.0002539	0.0057237	0.0057237	0.00195257	0.00195257	6.40144e-05	6.40144e-05	6.55567e-05	6.55567e-05	0.000336005	0.000336005	0.564793	0.564793	0.0042728	0.0042728	0.00211425	0.00211425	0.014091	0.014091	0.00107805	0.00107805	0.0375636	0.0375636	1.74698e-05	1.74698e-05	0.000334326	0.000334326	6.90646e-05	6.90646e-05	0.00440648	0.00440648	0.0854844	0.0854844	0.00338507	0.00338507	0.00126402	0.00126402	0.00733404	0.00733404	1.38783e-05	1.38783e-05	0.000334872	0.000334872	0.602319	0.602319	0.00421149	0.00421149	0.0242746	0.0242746	0.0113386	0.0113386	0.00109456	0.00109456	0.0431107	0.0431107	1.38888e-05	1.38888e-05	0.000302259	0.000302259	3.80601e-05	3.80601e-05	0.00421785	0.00421785	0.0644611	0.0644611	0.000572705	0.000572705	0.00112176	0.00112176	0.00825846	0.00825846	1.40288e-05	1.40288e-05	0.00033573	0.00033573	0.602201	0.602201	0.00422289	0.00422289	0.0373067	0.0373067	0.0103938	0.0103938	0.00111621	0.00111621	0.0419406	0.0419406	1.38767e-05	1.38767e-05	0.000332266	0.000332266	3.81478e-05	3.81478e-05	0.00420821	0.00420821	0.0565629	0.0565629	0.000657977	0.000657977	0.00118314	0.00118314	0.000636943	0.000636943	1.39689e-05	1.39689e-05	0.000335993	0.000335993	0.601323	0.601323	0.00424006	0.00424006	0.0411052	0.0411052	0.010481	0.010481	0.0011291	0.0011291	0.034717	0.034717	1.38783e-05	1.38783e-05	0.000335711	0.000335711	9.92093e-07	8.43427e-07	0.0041895	0.00417817	0.0532894	0.0532875	0.00182198	0.000535431	0.00115962	0.00115967	1.43831e-05	1.24888e-05	4.60764e-05	1.34875e-05	0.000340038	0.000332919	0.000775228	0.00069947	0.00342052	0.00309523	0.0451576	0.0429246	0.0227124	0.00106773	0.000938732	0.00107241	2.60002e-05	1.33426e-05	6.39733e-05	2.56145e-05	1.39006e-05	2.26246e-05	0.0112015	0.00416415	5.63577e-05	0.00231753	0.0347087	0.00365742	0.0011937	0.00074769	0.00657543	0.000970447	2.6433e-05	1.32114e-05	4.86727e-05	1.43517e-05	3.49526e-05	0.000239266	0.00144201	0.00352668	7.28786e-05	0.000168937	0.00271567	0.00103237	0.00303802	0.0477749	0.0141882	0.00108887	2.63077e-05	1.35618e-05	0.0089767	0.000291643	3.33797e-05	0.000693812	0.0384849	0.000262709	5.36321e-05	0.000218312	0.00216399	0.00106919	0.00168478	0.0947512	0.00155345	0.00100356	2.63087e-05	1.33178e-05	0.00021441	4.52754e-05	3.76782e-05	0.000918719	0.000880329	0.000354107	5.32388e-05	0.000134978	0.00163325	0.000968135	0.00298976	0.0550538	4.85581e-05	4.47358e-05	2.63065e-05	1.15124e-05	0.000198685	4.6631e-05	1.56733e-05	0.00019757	0.00259885	0.000298137	5.00387e-05	8.7064e-05	8.25843e-05	0.000349227	0.00216112	0.255679	4.55301e-05	4.55827e-05	2.34222e-05	1.17822e-05	0.000144882	0.000423045	3.48608e-05	6.09543e-05	5.50735e-05	0.000176968	4.71309e-05	0.000609435	4.54872e-05	0.000478135	0.0131702	0.00981271	4.72422e-05	4.52882e-05	2.80648e-05	1.254e-05	0.000146297	8.04376e-05	2.68755e-05	4.51091e-05	5.39047e-05	5.64414e-05	4.61377e-05	0.000782599	4.51463e-05	0.000688549	0.0180578	0.00434055	4.71043e-05	4.52914e-05	2.98117e-05	1.24931e-05	0.000141038	5.78368e-05	3.35416e-05	4.85973e-05	5.25952e-05	0.000372085	4.58846e-05	0.000782134	4.93264e-05	0.000878814	0.000241892	0.384031	4.7241e-05	4.52719e-05	6.03772e-05	1.25056e-05	0.000147913	9.24373e-05	3.64378e-05	4.51134e-05	5.38842e-05	0.000218269	4.56859e-05	0.000804514	0.000170079	0.000862581	0.000799552	3.38261e-07	4.70953e-05	4.5285e-05	4.83111e-05	9.99469e-06	0.000147298	0.000143463	3.72126e-05	4.86288e-05	5.38115e-05	0.000558486	4.60284e-05	0.000786081	5.94501e-05	0.000908382	0.000116541	5.12365e-05	4.71858e-05	4.53316e-05	4.37868e-05	2.28368e-05	0.000149573	0.000100245	3.76936e-05	4.62364e-05	5.39564e-05	0.000284237	4.61562e-05	0.000810438	6.86267e-05	0.000124559	0.000888853	7.69006e-05	4.70747e-05	4.7787e-05	4.4829e-05	2.69467e-05	0.000149659	0.000146017	3.74865e-05	4.85452e-05	5.30794e-05	0.000285261	4.62559e-05	0.000779175	5.77687e-05	0.000192995	9.05124e-05	6.83202e-05	4.71674e-05	4.76033e-05	4.70461e-05	2.68628e-05	0.00014976	0.000117058	3.75879e-05	4.6544e-05	5.38777e-05	0.000455893	4.73529e-05	0.000810301	6.89526e-05	8.95412e-05	0.00327004	7.7089e-05	4.70674e-05	4.84135e-05	4.75582e-05	2.68311e-05	0.000149663	0.000291495	3.75235e-05	4.84697e-05	5.30845e-05	0.000213393	4.67301e-05	0.000337481	5.69827e-05	0.000146593	5.88074e-05	7.73154e-05	4.71638e-05	4.76037e-05	4.80781e-05	2.68394e-05	0.00015001	0.000338118	3.75674e-05	4.66169e-05	5.38778e-05	0.000220186	4.90267e-05	0.000263622	6.70894e-05	8.77858e-05	0.0190722	7.7316e-05	4.70658e-05	4.84134e-05	4.86657e-05	3.00045e-05	0.000149672	0.000586388	3.75347e-05	4.84242e-05	5.30848e-05	0.000254879	4.75384e-05	0.000263913	5.57446e-05	0.000139156	4.65398e-05	7.7316e-05	4.71629e-05	4.76037e-05	4.90511e-05	2.987e-05	0.000150345	0.000292763	3.75588e-05	4.66636e-05	5.38781e-05	9.62192e-05	5.09231e-05	0.000257522	6.33104e-05	0.000204377	0.0180133	6.75491e-05	4.70654e-05	4.84134e-05	4.98813e-05	2.98803e-05	0.000149704	0.00037128	3.75405e-05	4.83935e-05	5.30845e-05	0.000127892	4.81804e-05	0.00026616	5.23697e-05	0.000215186	4.61795e-05	6.75292e-05	4.71628e-05	4.76037e-05	5.03002e-05	2.98796e-05	0.000150342	0.000199974	3.75542e-05	4.66939e-05	5.38786e-05	7.75215e-05	5.18582e-05	0.000240877	5.55659e-05	0.000209465	0.0171871	6.75967e-05	4.70654e-05	4.84134e-05	5.16115e-05	2.98797e-05	0.000149738	0.000178938	3.75437e-05	4.83706e-05	5.30843e-05	0.000131102	4.83795e-05	0.000272611	5.05057e-05	6.98932e-05	0.000140783	6.75797e-05	4.71627e-05	4.76037e-05	5.20996e-05	2.64807e-05	0.000150311	0.000180494	3.75517e-05	4.67158e-05	5.38791e-05	7.71021e-05	5.20711e-05	0.000256769	5.53774e-05	0.000243379	0.000316065	6.75839e-05	4.70654e-05	4.84134e-05	5.39848e-05	1.67855e-05	0.000149772	0.000180164	3.75179e-05	4.83524e-05	5.30842e-05	8.91724e-05	4.84171e-05	0.000272381	5.04994e-05	6.96231e-05	4.41916e-05	6.75828e-05	4.71627e-05	4.76037e-05	4.32978e-05	2.65715e-05	0.000150281	0.000180257	3.4933e-05	4.67328e-05	5.38796e-05	7.83601e-05	5.2108e-05	0.00025685	5.54004e-05	0.000252244	0.000427552	6.75832e-05	4.70654e-05	4.84134e-05	1.29606e-05	1.66476e-05	0.000149803	0.00018023	3.78348e-05	4.83373e-05	5.3084e-05	8.91954e-05	4.84233e-05	0.00107068	5.04981e-05	7.84752e-05	3.14081e-06	6.75831e-05	4.71627e-05	4.76037e-05	3.38245e-05	2.67078e-05	0.000150253	0.000176685	3.41121e-05	4.67467e-05	5.38799e-05	7.8391e-05	5.2114e-05	0.00214229	5.54091e-05	0.000175147	1.26495e-05	6.75831e-05	4.70654e-05	4.84134e-05	1.41997e-05	1.67006e-05	0.000149833	0.000186089	3.79049e-05	4.83242e-05	5.3084e-05	8.92367e-05	4.84244e-05	0.0020954	5.04975e-05	0.000133931	6.32754e-08	6.75831e-05	4.71627e-05	4.76037e-05	3.6238e-05	2.84207e-05	0.000150228	0.000183635	3.40863e-05	4.67586e-05	5.38802e-05	7.83799e-05	5.2115e-05	0.00216813	5.54129e-05	0.000215275	1.79701e-10	6.75831e-05	4.70654e-05	4.84134e-05	1.3991e-05	2.85066e-05	0.000149858	0.00018446	3.79373e-05	4.83127e-05	5.30839e-05	8.92753e-05	4.84245e-05	0.00202764	5.04973e-05	0.000137907	1.34007e-11	6.75831e-05	4.71627e-05	4.76037e-05	4.04955e-05	2.83608e-05	0.000150207	0.000184585	3.55441e-05	4.67689e-05	0	0	0	0	0	0	0	0	0	0	0	0	0	0	0	0	4.51282e-05	4.51282e-05	4.51282e-05	4.51282e-05	4.51282e-05	4.51282e-05	4.51282e-05	4.51282e-05	4.51282e-05	4.51282e-05	4.51282e-05	4.51282e-05	4.51282e-05	4.51282e-05	4.51282e-05	4.51282e-05	0.00148328	0.00148328	0.00148328	0.00148328	0.00148328	0.00148328	0.00148328	0.00148328	0.00148328	0.00148328	0.00148328	0.00148328	0.00148328	0.00148328	0.00148328	0.00148328	0.001321	0.001321	0.001321	0.001321	0.001321	0.001321	0.001321	0.001321	0.001321	0.001321	0.001321	0.001321	0.001321	0.001321	0.001321	0.001321	0.00132639	0.00132639	0.00132639	0.00132639	0.00132639	0.00132639	0.00132639	0.00132639	0.00132639	0.00132639	0.00132639	0.00132639	0.00132639	0.00132639	0.00132639	0.00132639	0.00136342	0.00136342	0.00136342	0.00136342	0.00136342	0.00136342	0.00136342	0.00136342	0.00136342	0.00136342	0.00136342	0.00136342	0.00136342	0.00136342	0.00136342	0.00136342	0.00136012	0.00136012	0.00136012	0.00136012	0.00136012	0.00136012	0.00136012	0.00136012	0.00136012	0.00136012	0.00136012	0.00136012	0.00136012	0.00136012	0.00136012	0.00136012	0.00136042	0.00136042	0.00136042	0.00136042	0.00136042	0.00136042	0.00136042	0.00136042	0.00136042	0.00136042	0.00136042	0.00136042	0.00136042	0.00136042	0.00136042	0.00136042	0.00136039	0.00136039	0.00136039	0.00136039	0.00136039	0.00136039	0.00136039	0.00136039	0.00136039	0.00136039	0.00136039	0.00136039	0.00136039	0.00136039	0.00136039	0.00136039	0.00136039	0.00136039	0.00136039	0.00136039	0.00136039	0.00136039	0.00136039	0.00136039	0.00136039	0.00136039	0.00136039	0.00136039	0.00136039	0.00136039	0.00136039	0.00136039	0.00136121	0.00136121	0.001361	0.001361	0.001361	0.001361	0.00139865	0.00139865	0.001361	0.001361	0.0024189	0.0024189	0.00137442	0.00137442	0.00136103	0.00136103	0.372919	0.372919	0.00101557	0.00101557	0.000111989	0.000111989	0.0295217	0.0295217	0.00103076	0.00103076	0.0608965	0.0608965	0.00111129	0.00111129	0.0188578	0.0188578	7.46307e-12	7.46307e-12	0.00166577	0.00166577	0.000323385	0.000323385	0.00131991	0.00131991	0.00178867	0.00178867	0.000446041	0.000446041	0.0367304	0.0367304	0.0587925	0.0587925	0.520103	0.520103	0.00177892	0.00177892	0.00112758	0.00112758	0.0259571	0.0259571	0.000471782	0.000471782	0.0886208	0.0886208	0.00191124	0.00191124	0.00393268	0.00393268	3.29193e-16	3.29193e-16	0.00185218	0.00185218	0.0318915	0.0318915	0.0010196	0.0010196	0.000576159	0.000576159	0.000831489	0.000831489	0.0176964	0.0176964	0.147444	0.147444	0.549281	0.549281	0.00174337	0.00174337	0.00279895	0.00279895	0.0190206	0.0190206	0.000489715	0.000489715	0.0468262	0.0468262	0.00600028	0.00600028	8.39918e-06	8.39918e-06	4.61755e-17	4.61755e-17	0.00174887	0.00174887	0.026197	0.026197	0.000213565	0.000213565	0.000510787	0.000510787	0.0187801	0.0187801	0.0134694	0.0134694	0.185943	0.185943	0.548084	0.548084	0.00175083	0.00175083	0.0038614	0.0038614	0.0171335	0.0171335	0.000501286	0.000501286	0.0146385	0.0146385	0.00804698	0.00804698	6.40008e-07	6.40008e-07	5.01565e-17	5.01565e-17	0.00174326	0.00174326	0.01698	0.01698	0.000276665	0.000276665	0.000535056	0.000535056	0.15713	0.15713	0.0117307	0.0117307	0.186217	0.186217	0.54808	0.54808	0.0017496	0.0017496	0.00694599	0.00694599	0.0172942	0.0172942	0.000503213	0.000503213	2.05694e-06	2.05694e-06	0.00905685	0.00905685	6.31287e-07	6.31287e-07	2.26765e-18	2.20653e-18	0.00172938	0.0017291	0.0137483	0.0137482	0.000471787	0.000265268	0.000520984	0.000520994	0.0161893	0.0159129	0.0190501	0.0107975	0.18603	0.184547	0.000455207	0.00044895	0.00155355	0.00135214	0.00955408	0.00862636	0.0213191	0.00141529	0.00043682	0.000480482	0.000783621	0.00645264	0.0126808	0.0154313	5.66776e-08	2.73762e-08	0.00962694	0.00183579	5.31616e-05	0.0010779	0.00861459	0.00136546	0.000443805	0.000660292	0.00243204	0.00044763	0.00220741	0.0128002	0.0148232	0.00697975	0.000187962	0.000169229	0.000599599	0.00156739	7.3136e-05	0.000128338	0.00116303	0.000456261	0.00410946	0.0524939	0.00413325	0.000487905	0.00201574	0.00726691	0.183975	0.0849257	0.000234408	0.000355632	0.031332	0.000181635	5.23693e-05	0.000163291	0.00102349	0.000481877	0.00159006	0.00653599	0.000714369	0.000459136	0.00203642	0.0116225	1.76738e-07	4.44901e-07	0.000125275	0.000461101	0.000201303	0.000242171	5.29971e-05	0.000110223	0.000816828	0.000445615	0.00392644	0.178056	4.66687e-05	4.40194e-05	0.0020302	0.0084585	0.000422161	4.8404e-05	0.0107447	0.000134621	0.00164937	0.000209656	4.93027e-05	7.68063e-05	7.1602e-05	0.000210175	0.00196454	3.54272e-06	4.5379e-05	4.54107e-05	0.00194712	0.0106329	0.000147694	0.000252012	8.93996e-05	5.69727e-05	4.55008e-05	0.000136832	4.68643e-05	0.000377998	4.52438e-05	0.000266204	0.0156514	0.439007	4.67291e-05	4.5227e-05	0.000544174	0.00691707	0.000100918	7.04041e-05	0.000698288	4.50333e-05	4.70152e-05	5.39284e-05	4.58015e-05	0.00045773	4.50319e-05	0.000348986	0.0146578	2.34481e-16	4.66135e-05	4.52587e-05	0.00119615	0.00908241	0.000105647	5.47065e-05	0.000216948	4.87899e-05	4.89759e-05	0.000252989	4.56454e-05	0.000456152	4.84367e-05	0.000420341	0.000507267	0.410778	4.67252e-05	4.52207e-05	0.0040089	0.00779794	8.1797e-05	7.79134e-05	0.000147079	4.50512e-05	4.69875e-05	0.000162194	4.54211e-05	0.000466967	0.000133278	0.000413411	0.00107482	1.35655e-16	4.66111e-05	4.52582e-05	0.00259593	0.00744024	8.30765e-05	0.000108269	0.000133266	4.88107e-05	4.90374e-05	0.000351962	4.58229e-05	0.000458018	5.62091e-05	0.000429996	0.000821205	6.12464e-05	4.66847e-05	4.52934e-05	8.64964e-05	0.000162911	8.23981e-05	8.24877e-05	0.000124944	4.65248e-05	4.71537e-05	0.000201033	4.58361e-05	0.000469742	6.3429e-05	9.52403e-05	0.00104846	7.09757e-05	4.65938e-05	4.80192e-05	8.3174e-05	0.000117018	8.20506e-05	0.000109544	0.000128573	4.87835e-05	4.6429e-05	0.000202859	4.60505e-05	0.000454674	5.5089e-05	0.000134141	0.00103528	6.44091e-05	4.66695e-05	4.75652e-05	6.59812e-05	0.000119306	8.21064e-05	9.26765e-05	0.000126782	4.70127e-05	4.70794e-05	0.000297202	4.68872e-05	0.000469709	6.36798e-05	7.5096e-05	0.0083904	6.51544e-05	4.65878e-05	4.86443e-05	6.82879e-05	0.00012002	8.1953e-05	0.00018423	0.000127913	4.87167e-05	4.64277e-05	0.000159121	4.65196e-05	0.00022947	5.44788e-05	0.000109151	0.00391461	6.53155e-05	4.66666e-05	4.75639e-05	6.38948e-05	0.000119822	8.20532e-05	0.000205233	0.000127141	4.70866e-05	4.70793e-05	0.000163595	4.83355e-05	0.000189482	6.22737e-05	7.40668e-05	0.0462166	6.53154e-05	4.65865e-05	4.86442e-05	6.58759e-05	0.000128627	8.18757e-05	0.00031019	0.000127715	4.8678e-05	4.64263e-05	0.000184318	4.73148e-05	0.000190086	5.35187e-05	0.000104959	0.00136928	6.53154e-05	4.66659e-05	4.75639e-05	6.24185e-05	0.000131497	8.215e-05	0.000183117	0.000127291	4.71301e-05	4.70796e-05	8.30202e-05	4.99566e-05	0.000186231	5.94003e-05	0.000139999	0.611983	6.37279e-05	4.65862e-05	4.86442e-05	6.44003e-05	0.000131241	8.17863e-05	0.000219975	0.000127613	4.86522e-05	4.64254e-05	0.000105207	4.79439e-05	0.000191431	5.08897e-05	0.000145316	3.10829e-20	6.37113e-05	4.66657e-05	4.75639e-05	6.13218e-05	0.000131258	8.22136e-05	0.000136274	0.000127372	4.71575e-05	4.70803e-05	6.98225e-05	5.07502e-05	0.000176336	5.34284e-05	0.000142364	0.761403	6.37634e-05	4.65861e-05	4.86442e-05	6.35313e-05	0.000131257	8.16996e-05	0.000125773	0.000127556	4.8633e-05	4.64248e-05	0.000107419	4.81389e-05	0.000195329	4.94536e-05	6.22945e-05	8.14869e-24	6.37501e-05	4.66657e-05	4.75639e-05	6.08466e-05	0.000105006	8.22686e-05	0.000126652	0.000127417	4.7177e-05	4.70809e-05	6.96416e-05	5.09304e-05	0.000185764	5.3286e-05	0.000159978	0.877538	6.37534e-05	4.65861e-05	4.86442e-05	6.3708e-05	0.00105814	8.16159e-05	0.000126473	0.00012735	4.86178e-05	4.64243e-05	7.85511e-05	4.81759e-05	0.000195114	4.9449e-05	6.2066e-05	5.30846e-27	6.37526e-05	4.66657e-05	4.75639e-05	5.32146e-05	9.69142e-05	8.23209e-05	0.000126522	0.000182854	4.71921e-05	4.70814e-05	7.06709e-05	5.09615e-05	0.000185813	5.33039e-05	0.000164335	0.539784	6.37528e-05	4.6586e-05	4.86442e-05	0.0153545	0.00110439	8.15371e-05	0.000126508	0.000121591	4.86052e-05	4.6424e-05	7.85667e-05	4.8182e-05	0.000594179	4.9448e-05	6.79064e-05	3.53026e-20	6.37527e-05	4.66657e-05	4.75639e-05	2.67918e-05	9.40954e-05	8.23694e-05	0.000125348	0.000206595	4.72043e-05	4.70817e-05	7.06929e-05	5.09666e-05	0.00101912	5.33108e-05	0.000124834	0.000506518	6.37527e-05	4.6586e-05	4.86442e-05	0.0066048	0.0010867	8.14659e-05	0.000130343	0.000120261	4.85943e-05	4.64239e-05	7.85974e-05	4.81829e-05	0.00098496	4.94475e-05	0.000101733	1.51852e-05	6.37527e-05	4.66657e-05	4.75639e-05	3.4176e-05	0.000104361	8.24127e-05	0.000129018	0.000207407	4.72147e-05	4.7082e-05	7.06843e-05	5.09674e-05	0.00101485	5.33137e-05	0.000145604	4.74905e-07	6.37527e-05	4.6586e-05	4.86442e-05	0.00714171	0.000109735	8.14039e-05	0.000129462	0.000120038	4.85847e-05	4.64237e-05	7.86257e-05	4.81831e-05	0.000959218	4.94473e-05	0.000103906	2.84508e-08	6.37527e-05	4.66657e-05	4.75639e-05	3.54227e-05	0.000112687	8.24497e-05	0.000129434	0.000168024	4.72237e-05	0	0	0	0	0	0	0	0	0	0	0	0	0	0	0	0	4.51282e-05	4.51282e-05	4.51282e-05	4.51282e-05	4.51282e-05	4.51282e-05	4.51282e-05	4.51282e-05	4.51282e-05	4.51282e-05	4.51282e-05	4.51282e-05	4.51282e-05	4.51282e-05	4.51282e-05	4.51282e-05	0.000189129	0.000189129	0.000189129	0.000189129	0.000189129	0.000189129	0.000189129	0.000189129	0.000189129	0.000189129	0.000189129	0.000189129	0.000189129	0.000189129	0.000189129	0.000189129	0.000186648	0.000186648	0.000186648	0.000186648	0.000186648	0.000186648	0.000186648	0.000186648	0.000186648	0.000186648	0.000186648	0.000186648	0.000186648	0.000186648	0.000186648	0.000186648	0.000186149	0.000186149	0.000186149	0.000186149	0.000186149	0.000186149	0.000186149	0.000186149	0.000186149	0.000186149	0.000186149	0.000186149	0.000186149	0.000186149	0.000186149	0.000186149	0.000188447	0.000188447	0.000188447	0.000188447	0.000188447	0.000188447	0.000188447	0.000188447	0.000188447	0.000188447	0.000188447	0.000188447	0.000188447	0.000188447	0.000188447	0.000188447	0.000188443	0.000188443	0.000188443	0.000188443	0.000188443	0.000188443	0.000188443	0.000188443	0.000188443	0.000188443	0.000188443	0.000188443	0.000188443	0.000188443	0.000188443	0.000188443	0.000188441	0.000188441	0.000188441	0.000188441	0.000188441	0.000188441	0.000188441	0.000188441	0.000188441	0.000188441	0.000188441	0.000188441	0.000188441	0.000188441	0.000188441	0.000188441	0.000188441	0.000188441	0.000188441	0.000188441	0.000188441	0.000188441	0.000188441	0.000188441	0.000188441	0.000188441	0.000188441	0.000188441	0.000188441	0.000188441	0.000188441	0.000188441	0.000188441	0.000188441	0.000188441	0.000188441	0.000188441	0.000188441	0.000188441	0.000188441	0.000188441	0.000188441	0.000188441	0.000188441	0.000188441	0.000188441	0.000188441	0.000188441	0.00018845	0.00018845	0.000188449	0.000188449	0.000188449	0.000188449	0.000188963	0.000188963	0.000188449	0.000188449	0.000221668	0.000221668	0.000188963	0.000188963	0.00018845	0.00018845	0.000365447	0.000365447	1.52955e-05	1.52955e-05	7.54788e-05	7.54788e-05	0.00191639	0.00191639	0.000683098	0.000683098	0.00183525	0.00183525	0.000283733	0.000283733	0.00289036	0.00289036	0.000382361	0.000382361	9.80153e-06	9.80153e-06	0.000263016	0.000263016	0.00093308	0.00093308	0.00145314	0.00145314	0.000767605	0.000767605	0.0012004	0.0012004	0.0108686	0.0108686	0.000370145	0.000370145	8.91714e-06	8.91714e-06	0.000653183	0.000653183	0.00174619	0.00174619	0.000825495	0.000825495	0.00275656	0.00275656	0.000670187	0.000670187	0.00735493	0.00735493	0.000366153	0.000366153	9.40633e-06	9.40633e-06	0.000218441	0.000218441	0.000697539	0.000697539	0.000926409	0.000926409	0.00401556	0.00401556	0.000621981	0.000621981	0.00874743	0.00874743	0.000351014	0.000351014	8.90603e-06	8.90603e-06	0.000180185	0.000180185	0.00146681	0.00146681	0.000850022	0.000850022	0.00180851	0.00180851	0.000621239	0.000621239	0.00747841	0.00747841	0.000349052	0.000349052	8.83804e-06	8.83804e-06	0.000202496	0.000202496	0.000222941	0.000222941	0.00086688	0.00086688	0.00487839	0.00487839	0.000624579	0.000624579	0.00873518	0.00873518	0.000346654	0.000346654	8.83756e-06	8.83756e-06	0.000175627	0.000175627	0.00136908	0.00136908	0.000863958	0.000863958	0.00176256	0.00176256	0.00062264	0.00062264	0.00816469	0.00816469	0.000349426	0.000349426	8.79853e-06	8.79853e-06	0.000171852	0.000171852	0.000242884	0.000242884	0.000894988	0.000894988	0.00359095	0.00359095	0.000625513	0.000625513	0.008464	0.008464	0.000346645	0.000346645	8.77317e-06	8.77317e-06	0.000170632	0.000170632	0.00137789	0.00137789	0.000865659	0.000865659	0.0023914	0.0023914	0.000622551	0.000622551	0.00831737	0.00831737	0.0013681	0.00136439	8.81428e-06	8.81423e-06	0.000171373	0.000171373	0.000285349	0.000242591	0.000878647	0.000878652	0.000553368	0.000553368	0.000733455	0.000623592	0.00832294	0.00830051	2.18851e-05	1.89441e-05	1.15843e-05	9.79201e-06	0.000166493	0.000171287	0.00137085	0.000254543	0.000662435	0.000813868	0.000248153	0.000611813	0.000863424	0.0011315	0.000427966	0.000358964	0.000189837	9.56407e-06	4.74053e-05	1.0926e-05	0.000138206	0.00042375	0.000296564	7.26874e-05	0.000196264	0.000699667	0.000249853	0.000620971	0.000742034	0.000627231	8.20137e-05	0.000215802	4.36796e-05	1.07867e-05	5.30457e-05	2.79077e-05	9.70815e-06	0.000797183	0.000482193	0.000417083	0.000115818	0.000804458	0.000250463	0.000585229	0.00548677	0.00904981	9.23058e-05	0.000569859	0.000216498	2.38742e-05	4.46981e-05	2.57852e-05	1.18251e-05	0.000808139	0.000322633	0.000405002	4.38892e-05	0.000714563	0.000250118	0.000610646	0.00161173	5.69324e-05	7.03983e-05	0.00075481	0.000161091	2.21426e-05	4.72255e-05	3.05589e-05	1.25284e-05	0.000733101	0.000488475	0.000610633	4.34815e-05	4.39555e-05	0.000249931	0.000611158	0.000123973	4.86571e-05	0.000487342	0.000173835	4.25647e-05	2.34806e-05	4.48311e-05	3.56608e-05	3.60613e-05	0.000221295	0.000363199	0.000293463	4.48991e-05	4.55083e-05	0.000247895	0.000613997	7.31476e-05	0.000372887	8.16335e-05	5.97467e-05	4.75491e-05	2.81296e-05	4.54938e-05	1.78747e-05	4.49555e-05	0.000347866	0.0011302	0.000427953	4.43648e-05	4.52554e-05	0.000140809	0.000544211	5.93311e-05	7.79103e-05	0.000147896	4.50436e-05	4.52368e-05	4.17397e-05	4.49584e-05	1.63157e-05	4.50249e-05	0.000527223	0.00182744	1.09962e-05	4.44191e-05	4.52742e-05	0.000196044	0.000550584	6.00108e-05	5.80754e-05	9.03626e-05	4.88994e-05	4.63135e-05	2.12792e-05	4.52065e-05	1.63029e-05	4.36929e-05	0.000682104	0.000210413	0.000319074	4.43658e-05	4.52436e-05	0.000381514	0.000549247	5.36724e-05	8.98708e-05	7.54536e-05	4.50603e-05	4.5246e-05	2.57824e-05	4.50094e-05	1.61373e-05	2.8126e-05	0.00066884	0.000230261	2.24947e-05	4.44196e-05	4.52747e-05	0.000328692	0.000526016	5.40042e-05	0.000134963	7.21893e-05	4.89052e-05	4.62986e-05	1.8395e-05	4.53069e-05	1.62695e-05	4.09426e-05	0.000700794	0.000161656	4.00239e-05	4.43907e-05	4.53179e-05	6.51149e-05	9.80951e-05	5.37764e-05	9.58782e-05	7.01787e-05	4.64553e-05	4.5362e-05	2.34018e-05	4.49583e-05	1.60957e-05	3.88696e-05	0.000113571	0.000233561	3.70551e-05	4.44383e-05	4.80718e-05	5.90952e-05	6.98997e-05	5.36749e-05	0.000136054	7.1046e-05	4.88846e-05	4.51899e-05	2.33783e-05	4.53746e-05	1.63202e-05	4.13655e-05	0.000173157	0.000173928	3.86461e-05	4.44023e-05	4.77303e-05	5.34727e-05	7.04932e-05	5.36973e-05	0.000110718	7.06191e-05	4.68786e-05	4.53091e-05	1.98166e-05	4.48193e-05	1.60979e-05	3.88062e-05	8.47709e-05	0.00070678	3.89429e-05	4.44434e-05	4.87374e-05	5.43851e-05	7.06798e-05	5.36454e-05	0.000258288	7.08898e-05	4.88089e-05	4.51864e-05	2.59598e-05	4.5499e-05	2.20751e-05	4.15788e-05	0.000134274	0.000366603	3.88991e-05	4.44047e-05	4.77297e-05	5.28246e-05	7.06299e-05	5.36935e-05	0.000295185	7.0705e-05	4.69567e-05	4.5309e-05	2.57471e-05	4.45801e-05	2.4307e-05	3.91922e-05	8.33209e-05	0.00214757	3.88991e-05	4.44445e-05	4.87373e-05	5.36516e-05	7.22739e-05	5.36224e-05	0.000491284	7.08426e-05	4.87641e-05	4.5185e-05	2.4424e-05	4.56916e-05	2.43221e-05	4.19215e-05	0.000127948	0.000699858	3.88991e-05	4.44052e-05	4.77297e-05	5.23939e-05	7.29836e-05	5.37385e-05	0.000256502	7.07411e-05	4.70046e-05	4.53094e-05	3.45545e-05	4.42842e-05	2.4504e-05	4.00263e-05	0.000182535	0.00951918	3.87995e-05	4.44448e-05	4.87373e-05	5.32646e-05	7.29257e-05	5.35971e-05	0.000321789	7.08183e-05	4.8734e-05	4.51843e-05	3.1208e-05	4.58391e-05	2.42571e-05	4.29471e-05	0.000191174	0.000632035	3.88076e-05	4.44054e-05	4.77297e-05	5.21372e-05	7.29295e-05	5.37574e-05	0.000175244	7.07604e-05	4.70352e-05	4.53099e-05	3.73343e-05	4.41366e-05	2.50416e-05	4.20182e-05	0.00018641	0.0125278	3.87935e-05	4.44448e-05	4.87373e-05	5.31663e-05	7.29292e-05	5.35725e-05	0.00015875	7.08045e-05	4.87117e-05	4.51839e-05	3.09221e-05	4.5887e-05	2.40779e-05	4.36101e-05	6.73413e-05	0.0018693	3.87971e-05	4.44054e-05	4.77297e-05	5.21875e-05	6.33551e-05	5.37725e-05	0.000160103	7.07712e-05	4.70572e-05	4.53105e-05	3.73729e-05	4.41031e-05	2.45261e-05	4.20739e-05	0.000215019	0.022416	3.87962e-05	4.44448e-05	4.87373e-05	5.35445e-05	0.000172396	5.35489e-05	0.000159825	7.07369e-05	4.86938e-05	4.51836e-05	3.54441e-05	4.58963e-05	2.40824e-05	4.36123e-05	6.70438e-05	0.00245328	3.87964e-05	4.44054e-05	4.77297e-05	5.0265e-05	6.26017e-05	5.37868e-05	0.000159902	8.27478e-05	4.70742e-05	4.53108e-05	3.71655e-05	4.40973e-05	2.45235e-05	4.20674e-05	0.000222273	0.00998809	3.87964e-05	4.44449e-05	4.87373e-05	0.000584662	0.000175596	5.35266e-05	0.00015988	6.94058e-05	4.86791e-05	4.51834e-05	3.5446e-05	4.58979e-05	1.58609e-05	4.36128e-05	7.49013e-05	0.000101064	3.87964e-05	4.44054e-05	4.77297e-05	5.61062e-05	6.18784e-05	5.38e-05	0.000159477	8.72437e-05	4.70882e-05	4.53111e-05	3.71591e-05	4.40963e-05	1.55476e-05	4.20649e-05	0.000158423	0.000204101	3.87964e-05	4.44449e-05	4.87373e-05	0.000399475	0.00017436	5.35065e-05	0.00016733	6.91088e-05	4.86663e-05	4.51833e-05	3.5442e-05	4.58981e-05	1.62378e-05	4.3613e-05	0.000123214	5.05588e-05	3.87964e-05	4.44054e-05	4.77297e-05	4.8453e-05	6.61267e-05	5.38118e-05	0.000165245	8.73903e-05	4.71e-05	4.53113e-05	3.71603e-05	4.40962e-05	1.59438e-05	4.20639e-05	0.000191573	2.71457e-05	3.87964e-05	4.44449e-05	4.87373e-05	0.00041364	6.59677e-05	5.3489e-05	0.000165944	6.90632e-05	4.86551e-05	4.51832e-05	3.54374e-05	4.58981e-05	1.64978e-05	4.36131e-05	0.000126485	5.3328e-06	3.87964e-05	4.44054e-05	4.77297e-05	4.95861e-05	6.67495e-05	5.38219e-05	0.000165722	7.97727e-05	4.71103e-05	0	0	0	0	0	0	0	0	0	0	0	0	0	0	0	0	4.51282e-05	4.51282e-05	4.51282e-05	4.51282e-05	4.51282e-05	4.51282e-05	4.51282e-05	4.51282e-05	4.51282e-05	4.51282e-05	4.51282e-05	4.51282e-05	4.51282e-05	4.51282e-05	4.51282e-05	4.51282e-05	3.25581e-06	3.25581e-06	3.25581e-06	3.25581e-06	3.25581e-06	3.25581e-06	3.25581e-06	3.25581e-06	3.25581e-06	3.25581e-06	3.25581e-06	3.25581e-06	3.25581e-06	3.25581e-06	3.25581e-06	3.25581e-06	3.33221e-06	3.33221e-06	3.33221e-06	3.33221e-06	3.33221e-06	3.33221e-06	3.33221e-06	3.33221e-06	3.33221e-06	3.33221e-06	3.33221e-06	3.33221e-06	3.33221e-06	3.33221e-06	3.33221e-06	3.33221e-06	3.34168e-06	3.34168e-06	3.34168e-06	3.34168e-06	3.34168e-06	3.34168e-06	3.34168e-06	3.34168e-06	3.34168e-06	3.34168e-06	3.34168e-06	3.34168e-06	3.34168e-06	3.34168e-06	3.34168e-06	3.34168e-06	3.23332e-06	3.23332e-06	3.23332e-06	3.23332e-06	3.23332e-06	3.23332e-06	3.23332e-06	3.23332e-06	3.23332e-06	3.23332e-06	3.23332e-06	3.23332e-06	3.23332e-06	3.23332e-06	3.23332e-06	3.23332e-06	3.23292e-06	3.23292e-06	3.23292e-06	3.23292e-06	3.23292e-06	3.23292e-06	3.23292e-06	3.23292e-06	3.23292e-06	3.23292e-06	3.23292e-06	3.23292e-06	3.23292e-06	3.23292e-06	3.23292e-06	3.23292e-06	3.23302e-06	3.23302e-06	3.23302e-06	3.23302e-06	3.23302e-06	3.23302e-06	3.23302e-06	3.23302e-06	3.23302e-06	3.23302e-06	3.23302e-06	3.23302e-06	3.23302e-06	3.23302e-06	3.23302e-06	3.23302e-06	3.23301e-06	3.23301e-06	3.23301e-06	3.23301e-06	3.23301e-06	3.23301e-06	3.23301e-06	3.23301e-06	3.23301e-06	3.23301e-06	3.23301e-06	3.23301e-06	3.23301e-06	3.23301e-06	3.23301e-06	3.23301e-06	3.23301e-06	3.23301e-06	3.23301e-06	3.23301e-06	3.23301e-06	3.23301e-06	3.23301e-06	3.23301e-06	3.23301e-06	3.23301e-06	3.23301e-06	3.23301e-06	3.23301e-06	3.23301e-06	3.23301e-06	3.23301e-06	5.75466e-06	5.75466e-06	3.32407e-06	3.32407e-06	3.23497e-06	3.23497e-06	3.26639e-06	3.26639e-06	3.23446e-06	3.23446e-06	3.23452e-06	3.23452e-06	3.23446e-06	3.23446e-06	3.23446e-06	3.23446e-06	1.84596e-05	1.84596e-05	3.03483e-06	3.03483e-06	9.02607e-06	9.02607e-06	4.63407e-05	4.63407e-05	9.87389e-08	9.87389e-08	0.000137451	0.000137451	6.07158e-05	6.07158e-05	4.46767e-09	4.46767e-09	1.69634e-05	1.69634e-05	2.09353e-06	2.09353e-06	8.94648e-07	8.94648e-07	0.00014041	0.00014041	1.34176e-07	1.34176e-07	7.01292e-07	7.01292e-07	2.30259e-08	2.30259e-08	1.93403e-10	1.93403e-10	1.59439e-05	1.59439e-05	1.84867e-06	1.84867e-06	5.20741e-08	5.20741e-08	0.000171649	0.000171649	8.29953e-08	8.29953e-08	8.65709e-05	8.65709e-05	1.20569e-07	1.20569e-07	1.98049e-10	1.98049e-10	1.56698e-05	1.56698e-05	1.92596e-06	1.92596e-06	2.1721e-09	2.1721e-09	0.00013075	0.00013075	8.60022e-08	8.60022e-08	9.93394e-06	9.93394e-06	1.05232e-07	1.05232e-07	1.95491e-10	1.95491e-10	1.43806e-05	1.43806e-05	1.86116e-06	1.86116e-06	2.93349e-09	2.93349e-09	0.000161124	0.000161124	8.36274e-08	8.36274e-08	0.000194375	0.000194375	1.06086e-07	1.06086e-07	2.36878e-10	2.36878e-10	1.46359e-05	1.46359e-05	1.84527e-06	1.84527e-06	2.25257e-09	2.25257e-09	7.31374e-05	7.31374e-05	8.45395e-08	8.45395e-08	1.01993e-05	1.01993e-05	1.03936e-07	1.03936e-07	1.93311e-10	1.93311e-10	1.42025e-05	1.42025e-05	1.84759e-06	1.84759e-06	3.31504e-09	3.31504e-09	0.000157528	0.000157528	8.30435e-08	8.30435e-08	0.000186214	0.000186214	1.05462e-07	1.05462e-07	1.96728e-10	1.96728e-10	1.46469e-05	1.46469e-05	1.84434e-06	1.84434e-06	3.28182e-09	3.28182e-09	7.30401e-05	7.30401e-05	8.47366e-08	8.47366e-08	5.59693e-07	5.59693e-07	1.03982e-07	1.03982e-07	1.92785e-10	1.92785e-10	1.34585e-05	1.34585e-05	1.8288e-06	1.8288e-06	3.26786e-09	3.26786e-09	0.000157845	0.000157845	8.33949e-08	8.33949e-08	7.97169e-05	7.97169e-05	1.05497e-07	1.05497e-07	1.94584e-10	1.94584e-10	0.000114173	0.000116189	3.20235e-06	1.80019e-06	3.37047e-09	3.27962e-09	7.19832e-05	0.000128061	8.51439e-08	8.51306e-08	2.30586e-07	2.28331e-07	1.04025e-07	1.04023e-07	1.98272e-10	1.98272e-10	8.71629e-06	7.57306e-06	4.48392e-06	2.2198e-06	4.84745e-09	3.4958e-09	0.000147401	0.000131313	1.2574e-07	8.92782e-08	1.02267e-06	1.10157e-07	1.22648e-07	2.95636e-08	1.06681e-07	1.66679e-07	2.52782e-05	1.95277e-06	7.56286e-05	2.75401e-06	6.13623e-09	2.25279e-08	5.9954e-05	4.47715e-05	5.14132e-08	1.15596e-07	1.05968e-06	1.05534e-07	1.01509e-07	9.9519e-08	1.10712e-05	1.58819e-06	1.20632e-05	2.27709e-06	7.83639e-05	1.72029e-05	1.52018e-06	9.26344e-08	6.18932e-05	5.46644e-05	3.66957e-08	8.99512e-08	1.04856e-06	1.20655e-07	3.47008e-06	3.66932e-10	8.77371e-06	2.07613e-07	1.82424e-05	1.24058e-05	7.08374e-05	1.41431e-05	2.86019e-06	9.05545e-08	5.67759e-05	3.11029e-05	8.66106e-07	1.09366e-07	1.051e-06	1.09916e-07	1.71512e-08	1.01987e-05	1.62673e-05	1.10073e-07	3.75579e-05	8.33102e-06	7.51477e-05	1.98166e-05	3.68904e-06	1.10752e-07	5.98452e-05	4.25215e-05	4.2045e-05	4.43686e-05	1.05224e-06	1.07916e-07	8.77727e-06	3.81043e-05	1.95831e-07	2.41886e-06	3.48515e-06	9.36849e-06	7.30617e-05	2.70639e-05	2.98189e-05	1.04994e-06	6.28556e-05	1.45667e-05	4.46919e-05	4.40318e-05	1.06074e-06	1.07129e-07	2.15729e-05	5.17873e-07	1.11051e-05	2.44836e-05	1.50395e-05	1.343e-05	7.56985e-05	6.95288e-06	4.59477e-05	5.01827e-07	0.000103975	2.09702e-05	4.35268e-05	4.4545e-05	3.49806e-06	1.41497e-07	3.52794e-05	1.40955e-05	2.98492e-06	4.49713e-05	1.4717e-05	1.28867e-05	7.54021e-05	5.80761e-06	4.62377e-05	2.25261e-07	0.000119349	3.44609e-06	4.36106e-05	4.4504e-05	2.18916e-06	1.38859e-07	3.36057e-05	2.61258e-05	9.13807e-06	3.77647e-05	1.40215e-05	3.44516e-06	7.59526e-05	5.79799e-06	4.35307e-05	1.33097e-07	1.52856e-05	1.53386e-05	4.35292e-05	4.4569e-05	1.81657e-06	1.39529e-07	4.32587e-05	1.03595e-05	1.38797e-05	4.49541e-05	1.47221e-05	4.99999e-06	7.74835e-05	5.81461e-06	1.83274e-05	1.36894e-07	4.88441e-05	1.93864e-05	4.36098e-05	4.45008e-05	1.71062e-06	1.3886e-07	4.25824e-05	4.37371e-06	1.53815e-05	3.77656e-05	1.50572e-05	2.95715e-06	7.77631e-05	5.90744e-06	3.82396e-05	1.2391e-07	6.89288e-06	6.08078e-05	4.35502e-05	4.44112e-05	2.30191e-05	6.49083e-06	4.3279e-05	9.01764e-06	1.64115e-05	4.2111e-05	2.55151e-05	4.73222e-06	7.71093e-05	5.78431e-06	3.45684e-05	5.97989e-06	5.49936e-05	4.48197e-05	4.36124e-05	3.91593e-05	2.60966e-05	1.47559e-05	4.34546e-05	4.31721e-06	1.596e-05	3.77862e-05	2.55341e-05	4.73017e-06	7.7739e-05	5.94349e-06	3.90318e-05	2.60219e-06	4.35974e-06	4.87051e-05	4.35571e-05	3.97701e-05	3.29364e-05	1.45127e-05	4.34586e-05	6.64847e-06	1.61801e-05	4.12971e-05	2.54859e-05	5.16705e-06	7.61821e-05	5.02615e-06	3.44603e-05	1.17039e-05	4.08137e-05	4.95539e-05	4.36147e-05	3.80301e-05	3.24806e-05	1.44246e-05	4.34965e-05	1.11181e-06	1.60399e-05	3.79105e-05	2.55348e-05	8.77222e-06	7.76636e-05	9.21362e-06	3.94174e-05	4.46544e-06	6.01761e-07	4.94443e-05	4.35584e-05	3.9771e-05	3.46065e-05	1.44476e-05	4.3559e-05	8.26157e-07	1.61354e-05	4.11511e-05	2.54859e-05	4.68408e-07	7.48584e-05	1.09366e-05	3.51313e-05	1.21854e-05	6.58618e-05	4.94442e-05	4.36152e-05	3.80302e-05	3.42633e-05	1.44378e-05	4.35313e-05	2.80443e-07	1.60642e-05	3.79844e-05	2.55349e-05	4.22733e-07	7.7508e-05	1.09255e-05	4.00419e-05	4.94533e-06	1.90339e-07	4.94442e-05	4.35587e-05	3.9771e-05	3.60325e-05	1.41166e-05	4.36252e-05	1.08576e-06	1.61167e-05	4.10622e-05	2.54861e-05	8.35099e-07	7.3381e-05	1.11311e-05	3.65985e-05	2.32446e-06	4.78e-06	5.39856e-05	4.36153e-05	3.80302e-05	3.58383e-05	1.41413e-05	4.35786e-05	6.88572e-07	1.60768e-05	3.80341e-05	2.5535e-05	6.84068e-07	7.73816e-05	1.08584e-05	4.19051e-05	2.09666e-06	1.20482e-07	5.39921e-05	4.35587e-05	3.9771e-05	3.75644e-05	1.41397e-05	4.35978e-05	2.49764e-06	1.61067e-05	4.10055e-05	2.54863e-05	9.72556e-07	7.26732e-05	1.25372e-05	4.01733e-05	2.20962e-06	2.82631e-06	5.3954e-05	4.36153e-05	3.80302e-05	3.76142e-05	1.41399e-05	4.36255e-05	3.12367e-06	1.60839e-05	3.80711e-05	2.55351e-05	6.72213e-07	7.73474e-05	1.14454e-05	4.30772e-05	1.90072e-05	1.8704e-07	5.39637e-05	4.35588e-05	3.9771e-05	3.92927e-05	1.414e-05	4.35652e-05	3.07322e-06	1.61011e-05	4.09648e-05	2.54864e-05	4.18417e-06	7.25142e-05	1.19655e-05	4.02725e-05	1.65336e-06	4.87516e-07	5.39613e-05	4.36153e-05	3.80302e-05	3.94523e-05	1.43994e-06	4.3671e-05	3.08411e-06	1.60881e-05	3.81005e-05	2.55351e-05	3.77649e-06	7.73416e-05	1.14507e-05	4.30812e-05	1.91315e-05	2.87936e-07	5.39619e-05	4.35588e-05	3.9771e-05	4.07853e-05	1.43832e-05	4.35339e-05	3.08103e-06	1.12448e-05	4.09334e-05	2.54865e-05	4.13928e-06	7.24867e-05	9.57014e-06	4.02606e-05	1.54146e-06	2.76171e-06	5.39617e-05	4.36153e-05	3.80302e-05	1.3176e-07	1.38087e-06	4.3714e-05	3.08192e-06	1.6784e-05	3.81251e-05	2.55351e-05	3.77624e-06	7.73406e-05	3.29756e-06	4.30821e-05	1.51269e-05	5.07432e-06	5.39618e-05	4.35588e-05	3.9771e-05	2.34163e-05	1.47649e-05	4.35049e-05	3.08166e-06	9.96738e-06	4.09077e-05	2.54866e-05	4.13802e-06	7.24823e-05	1.60184e-06	4.0256e-05	3.15105e-06	2.18664e-05	5.39617e-05	4.36153e-05	3.80302e-05	2.8261e-07	1.40337e-06	4.37531e-05	2.78414e-06	1.6942e-05	3.81462e-05	2.55351e-05	3.77517e-06	7.73405e-05	1.54052e-06	4.30824e-05	5.31792e-06	3.52685e-05	5.39618e-05	4.35588e-05	3.9771e-05	3.3348e-05	1.49011e-05	4.34792e-05	2.85665e-06	9.92945e-06	4.0886e-05	2.54866e-05	4.13836e-06	7.24815e-05	1.51458e-06	4.02541e-05	2.09974e-06	8.83303e-05	5.39617e-05	4.36153e-05	3.80302e-05	2.61345e-07	1.51518e-05	4.37872e-05	2.83189e-06	1.69837e-05	3.81649e-05	2.55351e-05	3.7741e-06	7.73404e-05	1.56911e-06	4.30826e-05	5.01481e-06	4.31654e-05	5.39617e-05	4.35588e-05	3.9771e-05	3.32636e-05	1.47497e-05	4.34573e-05	2.84153e-06	1.22378e-05	4.08671e-05	0	0	0	0	0	0	0	0	0	0	0	0	0	0	0	0	4.51282e-05	4.51282e-05	4.51282e-05	4.51282e-05	4.51282e-05	4.51282e-05	4.51282e-05	4.51282e-05	4.51282e-05	4.51282e-05	4.51282e-05	4.51282e-05	4.51282e-05	4.51282e-05	4.51282e-05	4.51282e-05	9.95171e-06	9.95171e-06	9.95171e-06	9.95171e-06	9.95171e-06	9.95171e-06	9.95171e-06	9.95171e-06	9.95171e-06	9.95171e-06	9.95171e-06	9.95171e-06	9.95171e-06	9.95171e-06	9.95171e-06	9.95171e-06	1.01747e-05	1.01747e-05	1.01747e-05	1.01747e-05	1.01747e-05	1.01747e-05	1.01747e-05	1.01747e-05	1.01747e-05	1.01747e-05	1.01747e-05	1.01747e-05	1.01747e-05	1.01747e-05	1.01747e-05	1.01747e-05	1.01395e-05	1.01395e-05	1.01395e-05	1.01395e-05	1.01395e-05	1.01395e-05	1.01395e-05	1.01395e-05	1.01395e-05	1.01395e-05	1.01395e-05	1.01395e-05	1.01395e-05	1.01395e-05	1.01395e-05	1.01395e-05	9.84697e-06	9.84697e-06	9.84697e-06	9.84697e-06	9.84697e-06	9.84697e-06	9.84697e-06	9.84697e-06	9.84697e-06	9.84697e-06	9.84697e-06	9.84697e-06	9.84697e-06	9.84697e-06	9.84697e-06	9.84697e-06	9.84671e-06	9.84671e-06	9.84671e-06	9.84671e-06	9.84671e-06	9.84671e-06	9.84671e-06	9.84671e-06	9.84671e-06	9.84671e-06	9.84671e-06	9.84671e-06	9.84671e-06	9.84671e-06	9.84671e-06	9.84671e-06	9.84674e-06	9.84674e-06	9.84674e-06	9.84674e-06	9.84674e-06	9.84674e-06	9.84674e-06	9.84674e-06	9.84674e-06	9.84674e-06	9.84674e-06	9.84674e-06	9.84674e-06	9.84674e-06	9.84674e-06	9.84674e-06	9.84674e-06	9.84674e-06	9.84674e-06	9.84674e-06	9.84674e-06	9.84674e-06	9.84674e-06	9.84674e-06	9.84674e-06	9.84674e-06	9.84674e-06	9.84674e-06	9.84674e-06	9.84674e-06	9.84674e-06	9.84674e-06	9.84674e-06	9.84674e-06	9.84674e-06	9.84674e-06	9.84674e-06	9.84674e-06	9.84674e-06	9.84674e-06	9.84674e-06	9.84674e-06	9.84674e-06	9.84674e-06	9.84674e-06	9.84674e-06	9.84674e-06	9.84674e-06	7.55617e-05	7.55617e-05	1.09068e-05	1.09068e-05	9.89737e-06	9.89737e-06	1.09068e-05	1.09068e-05	9.8919e-06	9.8919e-06	9.89737e-06	9.89737e-06	9.8919e-06	9.8919e-06	9.89164e-06	9.89164e-06	1.82861e-06	1.82861e-06	1.20919e-06	1.20919e-06	1.95224e-05	1.95224e-05	1.5051e-05	1.5051e-05	4.37123e-06	4.37123e-06	9.45459e-06	9.45459e-06	2.5843e-05	2.5843e-05	6.14567e-06	6.14567e-06	1.39452e-06	1.39452e-06	5.57448e-07	5.57448e-07	9.84361e-06	9.84361e-06	1.93862e-05	1.93862e-05	3.43728e-06	3.43728e-06	4.56898e-05	4.56898e-05	1.96608e-05	1.96608e-05	4.35937e-06	4.35937e-06	1.27429e-06	1.27429e-06	4.66036e-07	4.66036e-07	1.53844e-06	1.53844e-06	1.70813e-05	1.70813e-05	3.00813e-06	3.00813e-06	1.63636e-05	1.63636e-05	6.23678e-05	6.23678e-05	4.38024e-06	4.38024e-06	1.24605e-06	1.24605e-06	4.74187e-07	4.74187e-07	3.15339e-08	3.15339e-08	2.13836e-05	2.13836e-05	2.90781e-06	2.90781e-06	2.05861e-05	2.05861e-05	6.52517e-05	6.52517e-05	4.37098e-06	4.37098e-06	1.09875e-06	1.09875e-06	4.67819e-07	4.67819e-07	2.82664e-08	2.82664e-08	1.77225e-05	1.77225e-05	3.00587e-06	3.00587e-06	1.52731e-05	1.52731e-05	6.52526e-05	6.52526e-05	4.76202e-06	4.76202e-06	1.14621e-06	1.14621e-06	4.65157e-07	4.65157e-07	2.86889e-08	2.86889e-08	2.90129e-05	2.90129e-05	3.00504e-06	3.00504e-06	1.97557e-05	1.97557e-05	6.45844e-05	6.45844e-05	4.36023e-06	4.36023e-06	1.08742e-06	1.08742e-06	4.64996e-07	4.64996e-07	2.7577e-08	2.7577e-08	1.81867e-05	1.81867e-05	2.98799e-06	2.98799e-06	1.53266e-05	1.53266e-05	6.52543e-05	6.52543e-05	4.39687e-06	4.39687e-06	1.14683e-06	1.14683e-06	4.64634e-07	4.64634e-07	2.77914e-08	2.77914e-08	2.80642e-05	2.80642e-05	2.95848e-06	2.95848e-06	3.42384e-05	3.42384e-05	6.48274e-05	6.48274e-05	4.35525e-06	4.35525e-06	7.93028e-07	7.93028e-07	4.4254e-07	4.4254e-07	2.76298e-08	2.76298e-08	1.81628e-05	1.81628e-05	3.0071e-06	3.0071e-06	1.66244e-05	1.66244e-05	6.52522e-05	6.52522e-05	4.41417e-06	4.41417e-06	5.79675e-06	5.79675e-06	3.11149e-06	4.07529e-07	3.08491e-08	2.79784e-08	2.43033e-05	0.000185526	3.00558e-06	3.00384e-06	6.09456e-05	5.52747e-05	6.539e-05	6.53522e-05	4.44571e-06	4.44571e-06	3.03783e-06	2.58696e-06	4.52299e-06	5.52443e-07	3.38857e-08	2.88605e-08	1.60754e-05	0.000137062	3.4132e-06	3.08223e-06	5.88209e-05	6.2194e-05	6.16309e-05	3.80819e-05	6.58184e-05	4.78321e-05	2.52204e-06	3.82439e-07	0.000280068	7.55208e-07	4.28526e-08	4.23132e-07	2.70586e-05	6.21853e-05	4.36326e-07	3.33087e-06	5.85962e-05	6.23658e-05	6.31816e-05	6.27006e-05	4.93825e-05	1.1053e-05	2.86896e-06	4.56002e-07	0.000265656	1.08501e-05	4.34618e-07	3.03702e-06	2.45888e-05	1.31417e-05	1.75993e-07	3.03881e-06	5.86628e-05	6.18535e-05	2.20497e-05	5.05e-06	5.01077e-05	4.51609e-06	1.13065e-06	5.73612e-06	0.000249523	7.56006e-06	9.50948e-07	3.07891e-06	2.71925e-05	4.27106e-06	1.16909e-06	3.23621e-06	5.86588e-05	6.21999e-05	1.92774e-05	3.9808e-05	4.82198e-05	3.51952e-06	4.27532e-06	2.33712e-06	0.000268275	1.25422e-05	1.27855e-06	3.36222e-06	2.46441e-05	5.0787e-06	4.08125e-05	4.48157e-05	5.86579e-05	6.5445e-05	3.7032e-05	4.26257e-05	6.31423e-05	1.28377e-05	5.8282e-08	2.7729e-06	0.000268494	1.95849e-05	2.62497e-05	7.63907e-06	2.66606e-05	1.33538e-06	4.46946e-05	4.46971e-05	6.30352e-05	6.69703e-05	4.35828e-05	6.67784e-06	4.91499e-05	3.48952e-05	9.85412e-07	4.68665e-06	0.000283681	2.73457e-06	4.92467e-05	6.03163e-06	1.90813e-05	1.85704e-06	4.30682e-05	4.49378e-05	5.9131e-05	6.55299e-05	4.51883e-05	2.72409e-05	5.33292e-05	4.50862e-05	9.92208e-07	7.99277e-07	0.000285144	2.10404e-06	4.97369e-05	4.48312e-06	1.43098e-05	2.48991e-06	4.3197e-05	4.49325e-05	5.92154e-05	6.56117e-05	4.58928e-05	3.56591e-05	4.97512e-05	4.22554e-05	1.00558e-06	1.18379e-07	0.000287574	2.09888e-06	4.55299e-05	3.65201e-06	3.24378e-05	1.23632e-06	4.30695e-05	4.49508e-05	5.24368e-05	6.55889e-05	4.52251e-05	2.39877e-05	4.84768e-05	4.50842e-05	9.92628e-07	2.02574e-07	0.00030827	2.1876e-06	1.30001e-05	3.70059e-06	2.68376e-05	3.6554e-05	4.31804e-05	4.49131e-05	5.46609e-05	6.59451e-05	4.52768e-05	1.65556e-05	4.81666e-05	4.22547e-05	1.52089e-06	1.17895e-07	0.000308176	2.23867e-06	3.75803e-05	3.53462e-06	3.98471e-05	0.000195764	4.3097e-05	4.48742e-05	5.19495e-05	5.08608e-05	4.52065e-05	2.25887e-05	4.79732e-05	4.40846e-05	6.44516e-06	2.32675e-07	0.000305596	2.17127e-06	3.25179e-05	1.89349e-05	2.62576e-05	6.34994e-05	4.32014e-05	4.28512e-05	5.0945e-05	4.82469e-05	4.51979e-05	1.64581e-05	4.8056e-05	4.22711e-05	6.49816e-06	2.32724e-07	0.000307486	2.25854e-06	3.87563e-05	1.32402e-05	4.21892e-05	7.17432e-05	4.31148e-05	4.30158e-05	5.01949e-05	4.8293e-05	4.51905e-05	1.98171e-05	4.80155e-05	4.38175e-05	6.44488e-06	6.23332e-07	0.000299276	1.73764e-06	3.23779e-05	2.52652e-05	2.30337e-05	7.81136e-05	4.32086e-05	4.23714e-05	5.0116e-05	4.83103e-05	4.51965e-05	9.18812e-06	4.80411e-05	4.23272e-05	6.49755e-06	1.34147e-06	0.000305977	4.21739e-06	3.93062e-05	1.66987e-05	5.24127e-05	7.78587e-05	4.31184e-05	4.30155e-05	4.99339e-05	4.83057e-05	4.51734e-05	8.08898e-06	4.80236e-05	4.37582e-05	6.44486e-06	1.3483e-08	0.000290634	5.46373e-06	3.32929e-05	2.5706e-05	1.65356e-05	7.78583e-05	4.32101e-05	4.23714e-05	4.98383e-05	4.81837e-05	4.51951e-05	5.08295e-06	4.80366e-05	4.2361e-05	6.49743e-06	1.16184e-08	0.00030335	5.46458e-06	4.02042e-05	1.74451e-05	5.36259e-05	7.78583e-05	4.31191e-05	4.30155e-05	4.97009e-05	4.82506e-05	4.51528e-05	9.09454e-06	4.80271e-05	4.37207e-05	6.44488e-06	3.11501e-08	0.000281291	5.6013e-06	3.53187e-05	1.2612e-05	1.79125e-05	0.000125624	4.32104e-05	4.23714e-05	4.95585e-05	4.82453e-05	4.51921e-05	7.47626e-06	4.80343e-05	4.23838e-05	6.4974e-06	2.33836e-08	0.000301303	5.41867e-06	4.28993e-05	1.20657e-05	5.45228e-05	0.000125561	4.31193e-05	4.30155e-05	4.94216e-05	4.82457e-05	4.51537e-05	1.3008e-05	4.80289e-05	4.36965e-05	6.4449e-06	3.88538e-08	0.000276889	6.69836e-06	4.03796e-05	1.2341e-05	1.83196e-05	0.000125434	4.32105e-05	4.23714e-05	4.9192e-05	4.82457e-05	4.5189e-05	1.43193e-05	4.80331e-05	4.24009e-05	6.49739e-06	2.28043e-08	0.000300698	5.91526e-06	4.45953e-05	3.11157e-05	3.0404e-05	0.000125466	4.31194e-05	4.30155e-05	4.90506e-05	4.82604e-05	4.51562e-05	1.42193e-05	4.80299e-05	4.3679e-05	6.44491e-06	3.84338e-07	0.000275907	6.27964e-06	4.05232e-05	1.08944e-05	2.34963e-05	0.000125458	4.32106e-05	4.23714e-05	4.87333e-05	5.57855e-05	4.5186e-05	1.42409e-05	4.80325e-05	4.24145e-05	6.49738e-06	3.3166e-07	0.000300586	5.91868e-06	4.46013e-05	3.12033e-05	3.37759e-05	0.00012546	4.31194e-05	4.30155e-05	4.89166e-05	4.8205e-05	4.51586e-05	1.42348e-05	4.91306e-05	4.36654e-05	6.44492e-06	3.78422e-07	0.000275737	5.56359e-06	4.0506e-05	1.05709e-05	2.12618e-05	0.00012546	4.32106e-05	4.23714e-05	7.06971e-05	5.59301e-05	4.51831e-05	1.42366e-05	4.7905e-05	4.24257e-05	6.49737e-06	3.31603e-07	0.000300568	1.32444e-06	4.46026e-05	2.82075e-05	5.03909e-05	0.00012546	4.31194e-05	4.30155e-05	5.18824e-05	4.8129e-05	4.51608e-05	1.42358e-05	4.94989e-05	4.36543e-05	6.44492e-06	3.78261e-07	0.00027571	6.66556e-07	4.04994e-05	1.43732e-05	3.78023e-05	0.00012546	4.32106e-05	4.23714e-05	6.81572e-05	5.58742e-05	4.51805e-05	1.36279e-05	4.78772e-05	4.24355e-05	6.49737e-06	3.31461e-07	0.000300565	6.72633e-07	4.46031e-05	1.79987e-05	5.05249e-05	0.00012546	4.31194e-05	4.30155e-05	5.07708e-05	4.80955e-05	4.51628e-05	1.37794e-05	4.95106e-05	4.36449e-05	6.44492e-06	3.78309e-07	0.000275705	6.49753e-07	4.04966e-05	1.20727e-05	2.8093e-05	0.00012546	4.32106e-05	4.23714e-05	6.84802e-05	4.80595e-05	4.51783e-05	1.3728e-05	4.78699e-05	4.2444e-05	6.49737e-06	3.31322e-07	0.000300564	6.95517e-07	4.46033e-05	1.75509e-05	4.55939e-05	0.00012546	4.31194e-05	4.30155e-05	5.06483e-05	4.81331e-05	4.51645e-05	1.37481e-05	4.88636e-05	4.36367e-05	0	0	0	0	0	0	0	0	0	0	0	0	0	0	0	0	4.51282e-05	4.51282e-05	4.51282e-05	4.51282e-05	4.51282e-05	4.51282e-05	4.51282e-05	4.51282e-05	4.51282e-05	4.51282e-05	4.51282e-05	4.51282e-05	4.51282e-05	4.51282e-05	4.51282e-05	4.51282e-05	0.000328302	0.000328302	0.000328302	0.000328302	0.000328302	0.000328302	0.000328302	0.000328302	0.000328302	0.000328302	0.000328302	0.000328302	0.000328302	0.000328302	0.000328302	0.000328302	0.000318524	0.000318524	0.000318524	0.000318524	0.000318524	0.000318524	0.000318524	0.000318524	0.000318524	0.000318524	0.000318524	0.000318524	0.000318524	0.000318524	0.000318524	0.000318524	0.000299705	0.000299705	0.000299705	0.000299705	0.000299705	0.000299705	0.000299705	0.000299705	0.000299705	0.000299705	0.000299705	0.000299705	0.000299705	0.000299705	0.000299705	0.000299705	0.000307065	0.000307065	0.000307065	0.000307065	0.000307065	0.000307065	0.000307065	0.000307065	0.000307065	0.000307065	0.000307065	0.000307065	0.000307065	0.000307065	0.000307065	0.000307065	0.000306967	0.000306967	0.000306967	0.000306967	0.000306967	0.000306967	0.000306967	0.000306967	0.000306967	0.000306967	0.000306967	0.000306967	0.000306967	0.000306967	0.000306967	0.000306967	0.000306971	0.000306971	0.000306971	0.000306971	0.000306971	0.000306971	0.000306971	0.000306971	0.000306971	0.000306971	0.000306971	0.000306971	0.000306971	0.000306971	0.000306971	0.000306971	0.000306971	0.000306971	0.000306971	0.000306971	0.000306971	0.000306971	0.000306971	0.000306971	0.000306971	0.000306971	0.000306971	0.000306971	0.000306971	0.000306971	0.000306971	0.000306971	0.000306971	0.000306971	0.000306971	0.000306971	0.000306971	0.000306971	0.000306971	0.000306971	0.000306971	0.000306971	0.000306971	0.000306971	0.000306971	0.000306971	0.000306971	0.000306971	0.0232271	0.0232271	0.000388884	0.000388884	0.000315869	0.000315869	0.000561145	0.000561145	0.000315523	0.000315523	0.000318586	0.000318586	0.000315614	0.000315614	0.000315474	0.000315474	0.955498	0.955498	0.00155473	0.00155473	6.35523e-05	6.35523e-05	0.0204597	0.0204597	6.68668e-05	6.68668e-05	0.0375949	0.0375949	0.000827382	0.000827382	4.95001e-05	4.95001e-05	2.02179e-18	2.02179e-18	0.00290309	0.00290309	5.63778e-05	5.63778e-05	0.00578678	0.00578678	0.000155669	0.000155669	2.76667e-05	2.76667e-05	6.7974e-05	6.7974e-05	4.70288e-05	4.70288e-05	0.991103	0.991103	0.00311512	0.00311512	0.000113166	0.000113166	0.0301448	0.0301448	5.39515e-05	5.39515e-05	0.022092	0.022092	4.95116e-05	4.95116e-05	4.7005e-05	4.7005e-05	4.10449e-19	4.10449e-19	0.00323404	0.00323404	0.00329551	0.00329551	0.00227337	0.00227337	6.18212e-05	6.18212e-05	0.00380657	0.00380657	3.91848e-05	3.91848e-05	4.70099e-05	4.70099e-05	0.992182	0.992182	0.00305512	0.00305512	0.00297139	0.00297139	0.0263023	0.0263023	5.298e-05	5.298e-05	0.0213054	0.0213054	3.91799e-05	3.91799e-05	4.67293e-05	4.67293e-05	4.09556e-19	4.09556e-19	0.00306843	0.00306843	0.00299602	0.00299602	0.000350142	0.000350142	5.47114e-05	5.47114e-05	0.00501262	0.00501262	3.93442e-05	3.93442e-05	4.70468e-05	4.70468e-05	0.992155	0.992155	0.00307276	0.00307276	0.00318295	0.00318295	0.0248073	0.0248073	5.37507e-05	5.37507e-05	0.0200357	0.0200357	3.91646e-05	3.91646e-05	4.69835e-05	4.69835e-05	4.10256e-19	4.10256e-19	0.00306109	0.00306109	0.00302711	0.00302711	0.0004232	0.0004232	5.7435e-05	5.7435e-05	0.000507537	0.000507537	3.92497e-05	3.92497e-05	4.70553e-05	4.70553e-05	0.976849	0.976849	0.00267159	0.00267159	0.00304941	0.00304941	0.0250142	0.0250142	5.6858e-05	5.6858e-05	0.0202715	0.0202715	3.91676e-05	3.91676e-05	4.95956e-05	4.95956e-05	2.09393e-22	1.45088e-22	0.141474	0.00218482	0.00392691	0.00318825	0.000182324	0.0134243	5.90162e-05	5.89422e-05	3.23936e-05	1.82154e-05	4.14585e-05	4.10533e-05	4.96042e-05	4.95899e-05	0.00031559	0.000225507	0.000195203	0.00170059	0.00464506	0.00320378	0.00852523	0.0409266	5.88091e-05	5.60145e-05	6.13693e-05	2.99882e-05	5.87712e-05	4.2521e-05	4.12911e-05	4.28302e-05	0.00637923	0.00111651	0.00375404	0.00131532	0.00320197	0.000279465	0.000370435	0.00645868	0.000505887	5.79567e-05	6.20206e-05	2.98998e-05	4.19821e-05	4.14901e-05	4.50625e-05	5.08668e-05	0.000583483	0.000987495	0.00393053	0.00012314	0.00312112	5.64441e-05	0.00104374	0.737661	0.00125682	5.72229e-05	6.18174e-05	2.99634e-05	0.0077562	4.89954e-05	4.48615e-05	5.40809e-05	0.0220093	9.08019e-05	0.00224074	0.000126991	0.00162693	5.54799e-05	0.00053977	1.0656e-14	0.000567103	5.87721e-05	6.17908e-05	2.99119e-05	3.85442e-05	4.56502e-05	4.54212e-05	5.50136e-05	3.4382e-05	5.49611e-05	0.00261747	8.83411e-05	0.00141119	5.63526e-05	0.00103383	0.959499	4.82802e-05	4.51346e-05	6.17697e-05	3.91694e-05	6.18029e-05	4.67017e-05	4.06936e-05	4.90584e-05	1.12361e-06	4.71506e-05	0.0023969	5.93486e-05	9.24707e-05	6.14585e-05	0.000783604	1.07548e-18	4.55861e-05	4.51676e-05	9.26121e-05	4.48093e-05	4.57579e-05	5.19365e-05	4.39083e-05	4.58369e-05	2.75571e-08	2.93362e-05	0.00229131	0.000346718	5.58223e-05	5.67324e-05	0.00567886	0.985539	4.70917e-05	4.51502e-05	8.8765e-05	4.51097e-05	4.63104e-05	4.8001e-05	4.28322e-05	4.5057e-05	2.55944e-08	2.1417e-08	0.00225039	0.000432677	5.59485e-05	5.53489e-05	0.00467895	6.2064e-22	4.69596e-05	4.51502e-05	0.000104907	4.50971e-05	4.55424e-05	4.60924e-05	4.3744e-05	4.5244e-05	2.52215e-08	1.18317e-07	0.00224505	0.000431872	6.06457e-05	5.49388e-05	5.75172e-05	0.966266	4.70887e-05	4.51492e-05	0.000245388	4.50997e-05	4.5683e-05	4.72341e-05	4.40877e-05	4.5058e-05	2.55845e-08	7.33459e-08	0.00249836	0.000495545	0.00018626	5.48167e-05	0.000155682	1.02744e-22	4.68378e-05	4.50347e-05	0.000191106	4.73714e-05	4.56156e-05	4.84145e-05	4.41546e-05	4.52256e-05	1.08287e-07	3.30491e-07	0.00248968	0.000483931	7.08908e-05	5.45967e-05	2.5707e-05	0.00186156	4.6919e-05	4.50376e-05	9.94904e-05	4.44159e-05	4.54834e-05	4.72239e-05	4.42084e-05	4.50991e-05	1.0875e-06	1.80139e-07	0.00249375	0.000497637	8.10314e-05	4.77886e-05	0.000171407	0.000104169	4.68116e-05	4.51685e-05	8.05195e-05	4.51219e-05	4.54797e-05	4.82276e-05	4.41851e-05	4.52223e-05	1.06949e-06	1.79902e-07	0.00250291	0.000480067	6.93513e-05	4.89804e-05	2.11698e-05	0.000101756	4.68988e-05	4.51603e-05	8.11449e-05	4.51077e-05	4.55101e-05	4.76265e-05	4.41965e-05	4.51146e-05	1.08563e-06	6.05926e-06	0.0025535	0.000440981	8.14405e-05	4.68732e-05	0.00106042	0.000151922	4.68031e-05	4.52011e-05	8.23957e-05	4.51026e-05	4.54721e-05	5.01547e-05	4.41893e-05	4.52183e-05	1.06956e-06	3.05161e-06	0.00252207	0.000199166	6.84977e-05	4.82142e-05	2.54195e-05	0.000151985	4.68947e-05	4.51603e-05	8.23295e-05	4.5104e-05	4.55742e-05	5.05839e-05	4.41942e-05	4.51186e-05	1.08563e-06	2.64488e-07	0.00263613	0.000159268	7.94472e-05	4.68198e-05	0.00737969	0.000151986	4.68013e-05	4.52011e-05	8.36606e-05	4.40072e-05	4.54677e-05	5.22064e-05	4.41905e-05	4.52158e-05	1.06956e-06	3.02046e-07	0.00255656	0.000159506	6.71563e-05	4.80437e-05	2.51218e-05	0.000151986	4.68938e-05	4.51603e-05	8.35335e-05	4.39911e-05	4.56753e-05	5.01775e-05	4.41933e-05	4.51211e-05	1.08564e-06	1.24933e-07	0.0027273	0.000156103	7.53886e-05	4.91147e-05	0.0118809	0.000652273	4.68009e-05	4.52011e-05	8.52567e-05	4.39926e-05	4.54688e-05	5.08547e-05	4.41912e-05	4.52142e-05	1.06955e-06	1.61168e-07	0.00258061	0.000160713	6.34909e-05	4.9261e-05	2.16563e-05	0.000636706	4.68936e-05	4.51603e-05	8.523e-05	4.39925e-05	4.56798e-05	4.90127e-05	4.41928e-05	4.51228e-05	1.08565e-06	1.0249e-07	0.00277107	0.000156278	6.70126e-05	4.91869e-05	0.0125433	0.000637753	4.68008e-05	4.52011e-05	8.77639e-05	4.39925e-05	4.54705e-05	4.86974e-05	4.41916e-05	4.5213e-05	1.06954e-06	1.64771e-07	0.00258616	0.000174312	6.14839e-05	4.61857e-05	4.71411e-05	0.000637576	4.68935e-05	4.51603e-05	8.78993e-05	4.42185e-05	4.56761e-05	4.87213e-05	4.41925e-05	4.5124e-05	1.08567e-06	3.50745e-07	0.002781	0.000165305	6.68125e-05	4.96106e-05	0.027312	0.000637618	4.68008e-05	4.52011e-05	9.14863e-05	4.24096e-05	4.54724e-05	4.87162e-05	4.41954e-05	4.5212e-05	1.06954e-06	3.99725e-07	0.00258701	0.000174153	6.14774e-05	4.61773e-05	0.000889389	0.000637607	4.68935e-05	4.51603e-05	9.57018e-05	4.42346e-05	4.56722e-05	4.87176e-05	4.39032e-05	4.51249e-05	1.08568e-06	3.55706e-07	0.00278274	0.000186572	6.68376e-05	4.97116e-05	0.0258502	0.00063761	4.68008e-05	4.52011e-05	7.91639e-05	4.23781e-05	4.54743e-05	4.87172e-05	4.4231e-05	4.52112e-05	1.06954e-06	3.99836e-07	0.00258713	0.000648529	6.14759e-05	4.64961e-05	2.52275e-05	0.000637609	4.68935e-05	4.51603e-05	8.09409e-05	4.4256e-05	4.56686e-05	4.86976e-05	4.3809e-05	4.51257e-05	1.08568e-06	3.55831e-07	0.00278302	0.00103478	6.68471e-05	4.86817e-05	0.000312067	0.000637609	4.68008e-05	4.52011e-05	7.50295e-05	4.23895e-05	4.5476e-05	4.88425e-05	4.42389e-05	4.52105e-05	1.06953e-06	4.00006e-07	0.00258716	0.000984957	6.14753e-05	4.79396e-05	0.000128923	0.000637609	4.68935e-05	4.51603e-05	8.1402e-05	4.41503e-05	4.56655e-05	4.88054e-05	4.38057e-05	4.51263e-05	1.08569e-06	3.55785e-07	0.00278306	0.00102189	6.68512e-05	4.9262e-05	0.000962064	0.000637609	4.68008e-05	4.52011e-05	7.4971e-05	4.41616e-05	4.54776e-05	4.8818e-05	4.42391e-05	4.52099e-05	1.06953e-06	4.00164e-07	0.00258716	0.000954212	6.1475e-05	4.80206e-05	5.42062e-05	0.000637609	4.68935e-05	4.51603e-05	7.94175e-05	4.41395e-05	4.56628e-05	4.8817e-05	4.39673e-05	4.51268e-05	0	0	0	0	0	0	0	0	0	0	0	0	0	0	0	0	4.51282e-05	4.51282e-05	4.51282e-05	4.51282e-05	4.51282e-05	4.51282e-05	4.51282e-05	4.51282e-05	4.51282e-05	4.51282e-05	4.51282e-05	4.51282e-05	4.51282e-05	4.51282e-05	4.51282e-05	4.51282e-05	0.000944126	0.000944126	0.000944126	0.000944126	0.000944126	0.000944126	0.000944126	0.000944126	0.000944126	0.000944126	0.000944126	0.000944126	0.000944126	0.000944126	0.000944126	0.000944126	0.000978499	0.000978499	0.000978499	0.000978499	0.000978499	0.000978499	0.000978499	0.000978499	0.000978499	0.000978499	0.000978499	0.000978499	0.000978499	0.000978499	0.000978499	0.000978499	0.00080188	0.00080188	0.00080188	0.00080188	0.00080188	0.00080188	0.00080188	0.00080188	0.00080188	0.00080188	0.00080188	0.00080188	0.00080188	0.00080188	0.00080188	0.00080188	0.000822272	0.000822272	0.000822272	0.000822272	0.000822272	0.000822272	0.000822272	0.000822272	0.000822272	0.000822272	0.000822272	0.000822272	0.000822272	0.000822272	0.000822272	0.000822272	0.000823487	0.000823487	0.000823487	0.000823487	0.000823487	0.000823487	0.000823487	0.000823487	0.000823487	0.000823487	0.000823487	0.000823487	0.000823487	0.000823487	0.000823487	0.000823487	0.000823543	0.000823543	0.000823543	0.000823543	0.000823543	0.000823543	0.000823543	0.000823543	0.000823543	0.000823543	0.000823543	0.000823543	0.000823543	0.000823543	0.000823543	0.000823543	0.000823546	0.000823546	0.000823546	0.000823546	0.000823546	0.000823546	0.000823546	0.000823546	0.000823546	0.000823546	0.000823546	0.000823546	0.000823546	0.000823546	0.000823546	0.000823546	0.000823546	0.000823546	0.000823546	0.000823546	0.000823546	0.000823546	0.000823546	0.000823546	0.000823546	0.000823546	0.000823546	0.000823546	0.000823546	0.000823546	0.000823546	0.000823546	0.190258	0.190258	0.0011887	0.0011887	0.000909467	0.000909467	0.00689498	0.00689498	0.000908517	0.000908517	0.00100109	0.00100109	0.000912129	0.000912129	0.000908015	0.000908015	1	1	0.0103494	0.0103494	0.000175644	0.000175644	0.00414231	0.00414231	0.00299949	0.00299949	0.000364139	0.000364139	0.000109938	0.000109938	0.0245415	0.0245415	1	1	0.0504456	0.0504456	0.000596505	0.000596505	0.00133149	0.00133149	0.00296877	0.00296877	0.00183824	0.00183824	0.0145133	0.0145133	0.518445	0.518445	1	1	0.509107	0.509107	0.00649017	0.00649017	0.00138802	0.00138802	0.00260145	0.00260145	0.000346957	0.000346957	0.0105479	0.0105479	1	1	1	1	1	1	0.725426	0.725426	0.000970464	0.000970464	0.0025714	0.0025714	0.00122461	0.00122461	0.0081851	0.0081851	1	1	1	1	1	1	1	1	0.00125987	0.00125987	0.002458	0.002458	0.000189504	0.000189504	0.00693327	0.00693327	1	1	1	1	1	1	1	1	0.000668963	0.000668963	0.00245435	0.00245435	0.0012958	0.0012958	0.00648651	0.00648651	1	1	1	1	1	1	1	1	0.00118711	0.00118711	0.00246096	0.00246096	0.000196334	0.000196334	0.00620794	0.00620794	1	1	1	1	1	1	1	1	0.000695002	0.000695002	0.00249043	0.00249043	0.00478409	0.00478409	0.00616216	0.00616216	1	1	1	1	1	1	1	1	0.0011931	0.0011931	0.00293976	0.00293976	0.000440041	0.000440041	0.00607199	0.00607199	1	1	1	1	1	1	1	1	3.86291e-05	0.00897643	0.00303779	0.00303295	0.00790529	0.0010467	0.00770234	0.0069906	1	1	1	1	1	1	1	1	5.91208e-05	0.0223247	0.00253375	0.00294014	0.00374842	0.00159668	0.00867472	0.0161176	1	1	1	1	1	1	1	1	4.08869e-05	0.14922	0.0417968	0.00260263	0.00276538	0.0017109	0.00928597	0.014058	1	1	1	1	1	1	1	1	5.15156e-05	0.999869	0.676548	0.00290919	0.00260467	0.00155817	0.00490496	0.28238	1	1	1	1	1	1	1	1	4.31638e-05	1	1	0.00275997	0.00257145	0.00165448	0.0208138	0.999966	1	1	1	1	1	1	1	1	5.28411e-05	1	1	5.55053e-05	0.00256302	0.00386966	0.000803844	1	1	1	1	1	1	1	1	1	7.07863e-05	1	1	4.63395e-05	0.00938569	0.00728628	9.20463e-05	1	1	1	1	1	1	1	1	1	0.000103593	1	1	4.59825e-05	0.00592716	0.00744118	6.16518e-05	1	1	1	1	1	1	1	1	1	6.99993e-06	1	1	4.60104e-05	0.0071383	0.0076267	6.3578e-05	1	1	1	1	1	1	1	1	1	5.96105e-06	1	1	4.5966e-05	0.0123565	0.00769472	5.25117e-05	1	1	1	1	1	1	1	1	1	3.3293e-06	1	1	4.55878e-05	0.0167137	0.0101418	5.30563e-05	1	1	1	1	1	1	1	1	1	7.39848e-06	1	1	4.5644e-05	0.00243142	0.000435865	5.12491e-05	1	1	1	1	1	1	1	1	1	3.15596e-06	1	1	4.9474e-05	0.000535631	0.000120999	5.10819e-05	1	1	1	1	1	1	1	1	1	9.73703e-06	1	1	4.89843e-05	0.000395225	0.000119892	5.10898e-05	1	1	1	1	1	1	1	1	1	2.95231e-05	1	1	5.04224e-05	0.0003979	0.000120437	5.10402e-05	1	1	1	1	1	1	1	1	1	0.000177659	1	1	4.89886e-05	0.000379067	0.000120297	5.1027e-05	1	1	1	1	1	1	1	1	1	4.40159e-05	1	1	5.04223e-05	0.000383814	0.000105142	5.10067e-05	1	1	1	1	1	1	1	1	1	0.000478166	1	1	4.89886e-05	0.000369256	0.000106835	5.1011e-05	1	1	1	1	1	1	1	1	1	0.000400901	1	1	5.04223e-05	0.000373326	0.000106708	5.09649e-05	1	1	1	1	1	1	1	1	1	0.000713941	1	1	4.89886e-05	0.000360225	0.000106716	5.10371e-05	1	1	1	1	1	1	1	1	1	0.000621396	1	1	5.04223e-05	0.000363611	0.000106715	5.0924e-05	1	1	1	1	1	1	1	1	1	1.18508e-05	1	1	4.89886e-05	0.000351995	0.000112098	5.10644e-05	1	1	1	1	1	1	1	1	1	0.0116271	1	1	5.04223e-05	0.000356072	0.00063179	5.08844e-05	1	1	1	1	1	1	1	1	1	0.0165165	1	1	4.89886e-05	0.000454282	0.000114742	5.10905e-05	1	1	1	1	1	1	1	1	1	0.00945887	1	1	5.04223e-05	0.0328111	0.000652236	5.08471e-05	1	1	1	1	1	1	1	1	1	0.000397577	1	1	4.89886e-05	0.00588467	0.000112649	5.11147e-05	1	1	1	1	1	1	1	1	1	0.000115929	1	1	5.04223e-05	0.0261489	0.000644207	5.08134e-05	1	1	1	1	1	1	1	1	1	0.00022545	1	1	4.89886e-05	0.00287074	0.000109091	5.11362e-05	1	1	1	1	1	1	1	1	1	0.000185176	1	1	5.04223e-05	0.0226802	0.000103825	5.0784e-05	1	1	1	1	1	1	1	1	1	0.000106191	1	1	4.89886e-05	0.0019865	0.000105915	5.11546e-05	1	1	1	0	0	0	0	0	0	0	0	0	0	0	0	0	0	0	0	4.51282e-05	4.51282e-05	4.51282e-05	4.51282e-05	4.51282e-05	4.51282e-05	4.51282e-05	4.51282e-05	4.51282e-05	4.51282e-05	4.51282e-05	4.51282e-05	4.51282e-05	4.51282e-05	4.51282e-05	4.51282e-05	9.07127e-05	9.07127e-05	9.07127e-05	9.07127e-05	9.07127e-05	9.07127e-05	9.07127e-05	9.07127e-05	9.07127e-05	9.07127e-05	9.07127e-05	9.07127e-05	9.07127e-05	9.07127e-05	9.07127e-05	9.07127e-05	9.09897e-05	9.09897e-05	9.09897e-05	9.09897e-05	9.09897e-05	9.09897e-05	9.09897e-05	9.09897e-05	9.09897e-05	9.09897e-05	9.09897e-05	9.09897e-05	9.09897e-05	9.09897e-05	9.09897e-05	9.09897e-05	6.00534e-05	6.00534e-05	6.00534e-05	6.00534e-05	6.00534e-05	6.00534e-05	6.00534e-05	6.00534e-05	6.00534e-05	6.00534e-05	6.00534e-05	6.00534e-05	6.00534e-05	6.00534e-05	6.00534e-05	6.00534e-05	5.98472e-05	5.98472e-05	5.98472e-05	5.98472e-05	5.98472e-05	5.98472e-05	5.98472e-05	5.98472e-05	5.98472e-05	5.98472e-05	5.98472e-05	5.98472e-05	5.98472e-05	5.98472e-05	5.98472e-05	5.98472e-05	5.98461e-05	5.98461e-05	5.98461e-05	5.98461e-05	5.98461e-05	5.98461e-05	5.98461e-05	5.98461e-05	5.98461e-05	5.98461e-05	5.98461e-05	5.98461e-05	5.98461e-05	5.98461e-05	5.98461e-05	5.98461e-05	5.98453e-05	5.98453e-05	5.98453e-05	5.98453e-05	5.98453e-05	5.98453e-05	5.98453e-05	5.98453e-05	5.98453e-05	5.98453e-05	5.98453e-05	5.98453e-05	5.98453e-05	5.98453e-05	5.98453e-05	5.98453e-05	5.98453e-05	5.98453e-05	5.98453e-05	5.98453e-05	5.98453e-05	5.98453e-05	5.98453e-05	5.98453e-05	5.98453e-05	5.98453e-05	5.98453e-05	5.98453e-05	5.98453e-05	5.98453e-05	5.98453e-05	5.98453e-05	5.98453e-05	5.98453e-05	5.98453e-05	5.98453e-05	5.98453e-05	5.98453e-05	5.98453e-05	5.98453e-05	5.98453e-05	5.98453e-05	5.98453e-05	5.98453e-05	5.98453e-05	5.98453e-05	5.98453e-05	5.98453e-05	0.00552893	0.00552893	9.09488e-05	9.09488e-05	7.38686e-05	7.38686e-05	0.00552893	0.00552893	7.38686e-05	7.38686e-05	0.000131253	0.000131253	7.58197e-05	7.58197e-05	7.37875e-05	7.37875e-05	0.0018639	0.0018639	0.0019488	0.0019488	5.189e-05	5.189e-05	6.44051e-05	6.44051e-05	3.98561e-05	3.98561e-05	6.24567e-07	6.24567e-07	4.54413e-06	4.54413e-06	0.000496411	0.000496411	0.00174493	0.00174493	0.00524025	0.00524025	3.34607e-05	3.34607e-05	3.69119e-05	3.69119e-05	6.67179e-06	6.67179e-06	0.00106718	0.00106718	0.00420676	0.00420676	0.0019878	0.0019878	0.00191289	0.00191289	0.00728284	0.00728284	2.76788e-05	2.76788e-05	1.83889e-05	1.83889e-05	9.89677e-06	9.89677e-06	8.42281e-07	8.42281e-07	0.0068145	0.0068145	0.0020613	0.0020613	0.0019797	0.0019797	0.00703526	0.00703526	0.00183983	0.00183983	5.45717e-05	5.45717e-05	8.41639e-06	8.41639e-06	8.12596e-06	8.12596e-06	0.00958981	0.00958981	0.00207654	0.00207654	0.0022603	0.0022603	0.00764106	0.00764106	0.00156433	0.00156433	2.29189e-05	2.29189e-05	9.36923e-06	9.36923e-06	3.69403e-07	3.69403e-07	0.0103476	0.0103476	0.00218032	0.00218032	0.00225248	0.00225248	0.00790008	0.00790008	0.0019486	0.0019486	0.000288693	0.000288693	9.22989e-06	9.22989e-06	6.79396e-06	6.79396e-06	0.0106608	0.0106608	0.0020948	0.0020948	0.002339	0.002339	0.00796041	0.00796041	0.00136645	0.00136645	2.59098e-05	2.59098e-05	9.24818e-06	9.24818e-06	3.84685e-07	3.84685e-07	0.010732	0.010732	0.00209589	0.00209589	0.00225419	0.00225419	0.00803016	0.00803016	0.0013883	0.0013883	0.000260963	0.000260963	8.78224e-06	8.78224e-06	0.000368513	0.000368513	0.0107902	0.0107902	0.00208917	0.00208917	0.000150945	0.000150945	0.0071765	0.0071765	0.00140579	0.00140579	2.56876e-05	2.56876e-05	1.33621e-05	1.33621e-05	9.2148e-07	9.2148e-07	0.01077	0.01077	0.00311165	0.00311165	2.22337e-06	3.63748e-08	0.297785	0.00560318	0.00250109	0.0020323	7.9975e-07	3.38706e-05	1.30661e-05	1.30517e-05	0.0276417	0.000387557	0.0230704	0.0131013	0.00330662	0.00322179	0.00177416	3.93756e-05	0.999322	0.00388485	0.00234567	0.00200997	9.21709e-08	3.77449e-05	1.65186e-05	1.41524e-05	0.0215482	0.000992114	0.0234828	0.0106993	0.0126381	0.00435585	7.93343e-05	0.000337822	1	0.00265085	0.00255378	0.000120566	1.16464e-06	0.000396943	0.000281424	1.58485e-05	0.0173327	0.00105029	0.0313674	0.0122099	0.000283522	3.21448e-05	0.000683741	0.000258424	1	0.000152361	0.00919095	1.4794e-05	7.7557e-07	5.96932e-05	0.000889409	1.46021e-05	0.015463	0.000935235	7.25645e-05	0.00300658	0.000239554	1.73141e-05	9.44668e-05	2.03291e-05	1	0.000200936	0.00537782	1.41661e-05	1.22263e-06	0.000107541	0.000724386	1.64611e-05	0.0146018	0.00101134	0.00400883	0.000113541	0.00014072	1.61223e-05	7.20123e-08	0.000203169	1	0.000128063	0.00388898	1.56007e-05	7.99522e-07	5.2058e-05	5.24101e-05	4.58475e-05	0.0142211	0.00380703	0.000211276	5.22569e-05	0.00563784	2.42423e-05	1.37048e-05	0.000170786	1	7.93156e-05	0.000125419	2.68959e-05	2.68948e-06	0.000892845	4.6618e-05	4.58816e-05	0.127147	0.0114809	0.000135779	1.82581e-05	0.000190084	4.05102e-05	2.72177e-06	9.83008e-05	1	0.000638877	5.73793e-05	1.99167e-05	5.20945e-07	0.000440214	4.83687e-05	4.60362e-05	0.615008	0.0112101	0.00010097	3.59896e-05	0.000513372	4.57193e-05	2.91842e-06	6.04707e-08	1	0.000858197	5.71727e-05	1.56366e-05	5.50493e-10	0.000208425	4.82113e-05	4.60554e-05	1	0.0113048	0.000108453	4.18016e-05	0.000193325	4.50306e-05	3.04343e-06	4.59463e-07	1	0.000866186	6.2694e-05	1.36097e-05	5.02067e-08	1.62883e-06	4.83712e-05	4.60474e-05	1	0.0112883	8.7046e-05	3.43221e-05	0.000132363	4.57256e-05	2.91717e-06	2.58855e-07	1	0.000841101	0.000237301	1.36641e-05	1.14136e-08	1.70622e-05	4.72589e-05	4.51473e-05	1	0.0255519	8.82308e-05	2.84605e-05	0.000119788	4.47134e-05	0.000161806	5.03184e-07	1	0.000820145	7.50624e-05	1.30967e-05	1.88055e-07	2.99896e-06	4.73528e-05	4.51266e-05	1	0.00071028	8.10287e-05	3.10261e-05	0.000113078	4.52213e-05	4.52911e-05	2.43916e-07	1	0.000846583	8.71427e-05	2.92248e-05	9.71823e-09	3.14773e-07	4.72201e-05	4.47009e-05	1	0.000161887	8.07341e-05	2.64555e-05	0.000115865	4.4622e-05	4.52493e-05	2.44178e-07	1	0.000812624	7.22957e-05	2.44252e-05	3.15294e-07	2.77314e-07	4.73259e-05	4.45743e-05	1	0.000161482	8.06835e-05	2.90513e-05	0.000114487	4.52636e-05	4.52131e-05	8.88132e-06	1	0.00105735	8.75339e-05	3.38088e-05	1.18097e-07	6.01839e-06	4.72087e-05	4.45529e-05	1	0.000162344	8.06733e-05	1.97265e-05	0.000115362	4.46462e-05	4.52505e-05	3.93378e-06	1	0.000414558	7.12023e-05	2.746e-05	4.40411e-05	6.03959e-06	4.73205e-05	4.45737e-05	1	0.000162122	8.04482e-05	1.84965e-05	0.000114764	4.52458e-05	4.52132e-05	0.000391764	1	0.00030746	8.49633e-05	3.41089e-05	2.37062e-08	6.03965e-06	4.72063e-05	4.45529e-05	1	0.000107243	8.06212e-05	1.46273e-05	0.000115209	4.46614e-05	4.52513e-05	0.000464551	1	0.000306412	6.94776e-05	2.80302e-05	0.000100392	6.03965e-06	4.73193e-05	4.45737e-05	1	0.000109209	8.02289e-05	1.96064e-05	0.000114881	4.52318e-05	4.52124e-05	0.000163351	1	0.000298707	7.97541e-05	2.37983e-05	1.73653e-07	2.07215e-05	4.72057e-05	4.45529e-05	1	0.000109048	8.0543e-05	1.77618e-05	0.000115131	4.46718e-05	4.52517e-05	0.000219758	1	0.000308984	6.46994e-05	2.32697e-05	0.000143896	2.07188e-05	4.7319e-05	4.45737e-05	1	0.000109059	8.02671e-05	2.46624e-05	0.000114943	4.52223e-05	4.52116e-05	0.000128238	1	0.000249306	6.90053e-05	2.35373e-05	2.6569e-07	2.07413e-05	4.72056e-05	4.45529e-05	1	0.000109058	8.04661e-05	2.58923e-05	0.000115086	4.46797e-05	4.5252e-05	0.000225541	1	0.000282782	6.18943e-05	3.74982e-05	1.60856e-09	2.07357e-05	4.7319e-05	4.45737e-05	1	0.000142873	8.03227e-05	2.58024e-05	0.000114978	4.52152e-05	4.52109e-05	1.2965e-05	1	0.00026626	6.87268e-05	2.21153e-05	1.19479e-06	2.07371e-05	4.72056e-05	4.45529e-05	1	0.00107944	8.03915e-05	2.5822e-05	0.000115584	4.46859e-05	4.52522e-05	1.50856e-05	1	0.000282771	6.18841e-05	3.75482e-05	7.00501e-06	2.07367e-05	4.7319e-05	4.45737e-05	1	0.000145018	8.03764e-05	2.58165e-05	0.000158666	4.52095e-05	4.52104e-05	1.30946e-05	1	0.000306584	6.87584e-05	2.17804e-05	2.66744e-07	2.07368e-05	4.72055e-05	4.45529e-05	1	0.00112005	8.03211e-05	2.58181e-05	0.000111513	4.46911e-05	4.52523e-05	1.50861e-05	1	0.00130241	6.18823e-05	3.56851e-05	5.36183e-06	2.07368e-05	4.73189e-05	4.45737e-05	1	0.000141896	8.04263e-05	2.51901e-05	0.000176436	4.52049e-05	4.52099e-05	1.3101e-05	1	0.00219039	6.87705e-05	2.54245e-05	6.83369e-07	2.07368e-05	4.72055e-05	4.45529e-05	1	0.0011041	8.02571e-05	2.46417e-05	0.000110662	4.46956e-05	4.52523e-05	1.50921e-05	1	0.00213402	6.18815e-05	2.84612e-05	1.16034e-05	2.07368e-05	4.73189e-05	4.45737e-05	1	0.000122918	8.04705e-05	2.47788e-05	0.000177024	4.5201e-05	4.52096e-05	1.30995e-05	1	0.0022243	6.87756e-05	2.32816e-05	2.42e-05	2.07368e-05	4.72055e-05	4.45529e-05	1	0.000117557	8.02014e-05	2.47323e-05	0.000110174	4.46996e-05	4.52524e-05	1.50984e-05	1	0.00205264	6.18812e-05	2.80999e-05	0.000255455	2.07368e-05	4.73189e-05	4.45737e-05	1	0.000120322	8.05082e-05	2.48776e-05	0.000146828	4.51975e-05	0	0	0	0	0	0	0	0	0	0	0	0	0	0	0	0	4.51282e-05	4.51282e-05	4.51282e-05	4.51282e-05	4.51282e-05	4.51282e-05	4.51282e-05	4.51282e-05	4.51282e-05	4.51282e-05	4.51282e-05	4.51282e-05	4.51282e-05	4.51282e-05	4.51282e-05	4.51282e-05	2.05076e-06	2.05076e-06	2.05076e-06	2.05076e-06	2.05076e-06	2.05076e-06	2.05076e-06	2.05076e-06	2.05076e-06	2.05076e-06	2.05076e-06	2.05076e-06	2.05076e-06	2.05076e-06	2.05076e-06	2.05076e-06	2.08852e-06	2.08852e-06	2.08852e-06	2.08852e-06	2.08852e-06	2.08852e-06	2.08852e-06	2.08852e-06	2.08852e-06	2.08852e-06	2.08852e-06	2.08852e-06	2.08852e-06	2.08852e-06	2.08852e-06	2.08852e-06	1.22536e-06	1.22536e-06	1.22536e-06	1.22536e-06	1.22536e-06	1.22536e-06	1.22536e-06	1.22536e-06	1.22536e-06	1.22536e-06	1.22536e-06	1.22536e-06	1.22536e-06	1.22536e-06	1.22536e-06	1.22536e-06	1.19271e-06	1.19271e-06	1.19271e-06	1.19271e-06	1.19271e-06	1.19271e-06	1.19271e-06	1.19271e-06	1.19271e-06	1.19271e-06	1.19271e-06	1.19271e-06	1.19271e-06	1.19271e-06	1.19271e-06	1.19271e-06	1.19252e-06	1.19252e-06	1.19252e-06	1.19252e-06	1.19252e-06	1.19252e-06	1.19252e-06	1.19252e-06	1.19252e-06	1.19252e-06	1.19252e-06	1.19252e-06	1.19252e-06	1.19252e-06	1.19252e-06	1.19252e-06	1.19253e-06	1.19253e-06	1.19253e-06	1.19253e-06	1.19253e-06	1.19253e-06	1.19253e-06	1.19253e-06	1.19253e-06	1.19253e-06	1.19253e-06	1.19253e-06	1.19253e-06	1.19253e-06	1.19253e-06	1.19253e-06	1.19253e-06	1.19253e-06	1.19253e-06	1.19253e-06	1.19253e-06	1.19253e-06	1.19253e-06	1.19253e-06	1.19253e-06	1.19253e-06	1.19253e-06	1.19253e-06	1.19253e-06	1.19253e-06	1.19253e-06	1.19253e-06	1.19253e-06	1.19253e-06	1.19253e-06	1.19253e-06	1.19253e-06	1.19253e-06	1.19253e-06	1.19253e-06	1.19253e-06	1.19253e-06	1.19253e-06	1.19253e-06	1.19253e-06	1.19253e-06	1.19253e-06	1.19253e-06	1.193e-05	1.193e-05	1.72193e-06	1.72193e-06	1.56256e-06	1.56256e-06	0.000403578	0.000403578	1.56419e-06	1.56419e-06	1.193e-05	1.193e-05	1.72193e-06	1.72193e-06	1.56256e-06	1.56256e-06	4.77126e-07	4.77126e-07	5.29152e-05	5.29152e-05	1.21763e-05	1.21763e-05	5.15723e-06	5.15723e-06	3.01459e-07	3.01459e-07	1.7288e-07	1.7288e-07	9.60866e-07	9.60866e-07	2.03947e-08	2.03947e-08	3.79491e-07	3.79491e-07	8.21062e-05	8.21062e-05	1.64347e-06	1.64347e-06	1.80511e-05	1.80511e-05	8.09972e-08	8.09972e-08	1.17275e-06	1.17275e-06	6.75659e-08	6.75659e-08	1.46137e-09	1.46137e-09	3.861e-07	3.861e-07	8.96551e-05	8.96551e-05	2.92429e-07	2.92429e-07	5.61596e-06	5.61596e-06	2.53993e-07	2.53993e-07	9.42426e-08	9.42426e-08	1.77214e-07	1.77214e-07	1.48934e-09	1.48934e-09	3.90338e-07	3.90338e-07	8.18345e-05	8.18345e-05	3.86845e-07	3.86845e-07	3.25537e-05	3.25537e-05	2.16479e-07	2.16479e-07	3.83618e-08	3.83618e-08	2.16613e-07	2.16613e-07	1.47365e-09	1.47365e-09	3.98578e-07	3.98578e-07	9.00168e-05	9.00168e-05	5.63404e-07	5.63404e-07	8.14255e-06	8.14255e-06	2.55819e-07	2.55819e-07	1.57788e-07	1.57788e-07	2.18144e-07	2.18144e-07	1.71037e-09	1.71037e-09	4.11235e-07	4.11235e-07	9.10601e-05	9.10601e-05	4.50915e-07	4.50915e-07	0.000329358	0.000329358	2.47249e-07	2.47249e-07	2.84865e-08	2.84865e-08	2.15717e-07	2.15717e-07	1.46109e-09	1.46109e-09	4.06628e-07	4.06628e-07	9.10106e-05	9.10106e-05	5.90814e-07	5.90814e-07	9.57606e-06	9.57606e-06	2.49517e-07	2.49517e-07	1.53062e-07	1.53062e-07	2.1716e-07	2.1716e-07	1.48013e-09	1.48013e-09	4.1068e-07	4.1068e-07	9.17021e-05	9.17021e-05	6.18787e-07	6.18787e-07	0.000281439	0.000281439	2.32312e-07	2.32312e-07	5.51945e-08	5.51945e-08	2.15281e-07	2.15281e-07	1.45812e-09	1.45812e-09	5.97437e-08	5.97437e-08	0.0001038	0.0001038	6.25468e-07	6.25468e-07	9.46664e-06	9.46664e-06	4.0254e-07	4.0254e-07	9.5682e-08	9.5682e-08	2.17201e-07	2.17201e-07	2.41066e-09	2.41066e-09	9.65208e-07	4.11655e-09	0.000716441	9.38946e-05	1.11312e-06	1.01115e-06	6.01136e-07	6.01136e-07	3.90183e-07	3.90183e-07	3.89502e-06	1.66121e-08	1.682e-06	2.20301e-07	2.69667e-09	2.44965e-09	0.00142576	7.36063e-06	0.000490731	8.88912e-05	1.11474e-06	1.0127e-06	2.87865e-08	5.0545e-07	6.09223e-07	4.45262e-07	2.22471e-05	1.64059e-08	1.20032e-06	8.26803e-08	3.60589e-07	5.00618e-07	2.41176e-05	1.22443e-05	0.000243311	8.37711e-05	1.67445e-06	6.51824e-07	5.47575e-07	3.59753e-06	1.77627e-06	5.63619e-07	2.25531e-05	1.58515e-08	1.62577e-06	2.10626e-07	1.88493e-05	4.17232e-06	0.000426784	1.06229e-05	0.000195959	5.00598e-05	0.000128598	4.77056e-07	2.30468e-07	6.91082e-08	2.94589e-06	4.56001e-07	2.2444e-05	1.77773e-08	2.91158e-08	2.76773e-09	1.54465e-05	8.58697e-07	1.39719e-05	7.79345e-06	0.000349963	6.55545e-05	0.00012324	4.58376e-07	5.04049e-07	4.21214e-08	2.07603e-05	5.7172e-07	2.25034e-05	1.64198e-08	3.34411e-07	1.12904e-05	2.67493e-05	5.34302e-07	3.30536e-07	7.75579e-05	0.000301232	5.61797e-05	0.000128859	5.58955e-07	2.24185e-07	2.12817e-08	4.70506e-05	4.56453e-05	2.25371e-05	3.25464e-08	6.48085e-05	4.21562e-05	4.82328e-07	4.72629e-06	0.000203248	7.48887e-05	0.000333055	5.18076e-05	5.70599e-05	2.92859e-06	1.47562e-06	1.62003e-07	4.61517e-05	4.53114e-05	0.000169197	1.19763e-07	0.000186269	1.39135e-06	1.50841e-05	2.86174e-05	0.000606392	6.81828e-05	0.000331752	7.54883e-05	5.08864e-05	1.51506e-06	1.55035e-07	9.62043e-08	4.64221e-05	4.57194e-05	0.000504643	1.51642e-07	0.000273835	1.78517e-05	4.92001e-06	4.59401e-05	0.000648552	3.01151e-06	0.000339997	7.92461e-05	5.05758e-05	7.70543e-07	1.93318e-11	3.67291e-08	4.6385e-05	4.56844e-05	0.000260208	1.49209e-07	0.00026595	2.97447e-05	1.27727e-05	4.00257e-05	0.00062071	4.38332e-06	0.000337681	7.92619e-05	5.13438e-05	5.01841e-07	1.37623e-09	5.27629e-11	4.64215e-05	4.57379e-05	7.03891e-05	1.49831e-07	0.000330619	1.45223e-05	1.82343e-05	4.59152e-05	0.000647856	3.93666e-06	0.000304429	7.12928e-05	6.53411e-05	5.12351e-07	1.31652e-09	3.38127e-08	4.52075e-05	4.45241e-05	9.43245e-05	5.50072e-07	0.000325402	7.43047e-06	1.96753e-05	3.9575e-05	0.0135261	2.47144e-06	0.00030145	7.10122e-05	5.20568e-05	4.6649e-07	2.74319e-09	2.57952e-08	4.52261e-05	4.4458e-05	0.00225181	1.02826e-05	0.000294853	1.16688e-05	2.07922e-05	4.2714e-05	0.00058304	2.16289e-06	0.000304682	7.14319e-05	5.36373e-05	9.3825e-06	1.28323e-09	3.2724e-07	4.51913e-05	4.02608e-05	0.00170336	2.07052e-05	0.000296579	6.58129e-06	2.0303e-05	3.92305e-05	0.00146008	2.16623e-06	0.000300293	7.08905e-05	5.176e-05	4.90799e-06	2.3899e-09	3.19828e-07	4.52152e-05	4.07688e-05	0.00215077	2.04066e-05	0.000296304	9.21003e-06	2.05417e-05	4.20564e-05	0.00136129	1.01744e-05	0.000303525	8.222e-05	5.36462e-05	1.58208e-05	7.63032e-09	1.69631e-05	4.51863e-05	3.93485e-05	0.00201726	2.03012e-05	0.000296869	2.29072e-06	2.03898e-05	3.93319e-05	0.00138277	8.76676e-06	0.000298104	6.88777e-05	5.16017e-05	7.47097e-06	2.87164e-08	1.69538e-05	4.5213e-05	4.07701e-05	0.00215466	2.03289e-05	0.000296332	1.81847e-06	2.04933e-05	4.19395e-05	0.00136869	0.000162344	0.000302484	6.50765e-05	5.33489e-05	1.63234e-05	8.14993e-10	1.69538e-05	4.51852e-05	3.93487e-05	0.00206998	1.05818e-05	0.000297117	7.8431e-07	2.04161e-05	3.93918e-05	0.00138212	0.000165409	0.000294604	6.50228e-05	5.13519e-05	8.07907e-06	7.06142e-09	1.69538e-05	4.52124e-05	4.07701e-05	0.00218051	1.03879e-05	0.000295828	2.24981e-06	2.0473e-05	4.18684e-05	0.00136873	0.000136727	0.000301736	6.48318e-05	5.27167e-05	4.48992e-06	4.2268e-11	4.94147e-06	4.5185e-05	3.93487e-05	0.00209461	1.04034e-05	0.0002974	1.57824e-06	2.04297e-05	3.94321e-05	0.00138215	0.000144979	0.00029193	6.51027e-05	5.05863e-05	4.14414e-06	4.31125e-09	4.94491e-06	4.52123e-05	4.07701e-05	0.00219659	1.04024e-05	0.00029562	5.12996e-06	2.04622e-05	4.18231e-05	0.0013687	0.000131223	0.000301462	5.9811e-05	5.12327e-05	4.31733e-06	2.47282e-11	4.94592e-06	4.51849e-05	3.93487e-05	0.00209828	1.04025e-05	0.000297669	6.10453e-06	2.04375e-05	3.9462e-05	0.00138218	0.000145806	0.000291093	6.08934e-05	5.00518e-05	2.3053e-05	1.42153e-15	4.94567e-06	4.52123e-05	4.07701e-05	0.00219022	2.37972e-05	0.000295454	6.02739e-06	2.04561e-05	4.17907e-05	0.00136867	3.05445e-05	0.000301408	6.04176e-05	5.11901e-05	3.44273e-06	3.47154e-15	4.94574e-06	4.51849e-05	3.93487e-05	0.00206828	3.38377e-06	0.000297927	6.04402e-06	2.07344e-05	3.94859e-05	0.0013822	3.17304e-05	0.000290932	6.08874e-05	5.00499e-05	2.31703e-05	4.15411e-14	4.94572e-06	4.52123e-05	4.07701e-05	0.00791454	2.4144e-05	0.000295298	6.03933e-06	1.52755e-05	4.17655e-05	0.00136865	3.08757e-05	0.0003014	6.32368e-05	5.11948e-05	3.25994e-06	1.62794e-14	4.94572e-06	4.51849e-05	3.93487e-05	4.45975e-05	3.26485e-06	0.000298171	6.04069e-06	2.14997e-05	3.95058e-05	0.00138221	3.17247e-05	0.000290905	7.58133e-05	5.00496e-05	1.92986e-05	7.33309e-11	4.94572e-06	4.52123e-05	4.07701e-05	0.00704179	2.4689e-05	0.000295152	5.53216e-06	1.37808e-05	4.1745e-05	0.00136863	3.08796e-05	0.000301398	6.37276e-05	5.11966e-05	5.68806e-06	4.55192e-11	4.94572e-06	4.51849e-05	3.93487e-05	9.96992e-05	3.31021e-06	0.000298392	5.11193e-06	2.16731e-05	3.95229e-05	0.00138222	3.17252e-05	0.000290901	6.02338e-05	5.00494e-05	8.55187e-06	1.2741e-09	4.94572e-06	4.52123e-05	4.07701e-05	0.00947341	1.64517e-05	0.000295023	5.21536e-06	1.37361e-05	4.17277e-05	0.00136862	3.08796e-05	0.000301398	6.11614e-05	5.11973e-05	4.14839e-06	1.70322e-06	4.94572e-06	4.51849e-05	3.93487e-05	7.8604e-05	1.66811e-05	0.000298585	5.18012e-06	2.15648e-05	3.9538e-05	0.00138223	3.17267e-05	0.0002909	5.95173e-05	5.00494e-05	8.17054e-06	4.37656e-05	4.94572e-06	4.52123e-05	4.07701e-05	0.0049534	1.63035e-05	0.000294912	5.29078e-06	1.63044e-05	4.17127e-05	0	0	0	0	0	0	0	0	0	0	0	0	0	0	0	0	4.51282e-05	4.51282e-05	4.51282e-05	4.51282e-05	4.51282e-05	4.51282e-05	4.51282e-05	4.51282e-05	4.51282e-05	4.51282e-05	4.51282e-05	4.51282e-05	4.51282e-05	4.51282e-05	4.51282e-05	4.51282e-05	0.000456712	0.000456712	0.000456712	0.000456712	0.000456712	0.000456712	0.000456712	0.000456712	0.000456712	0.000456712	0.000456712	0.000456712	0.000456712	0.000456712	0.000456712	0.000456712	0.000448232	0.000448232	0.000448232	0.000448232	0.000448232	0.000448232	0.000448232	0.000448232	0.000448232	0.000448232	0.000448232	0.000448232	0.000448232	0.000448232	0.000448232	0.000448232	0.000294109	0.000294109	0.000294109	0.000294109	0.000294109	0.000294109	0.000294109	0.000294109	0.000294109	0.000294109	0.000294109	0.000294109	0.000294109	0.000294109	0.000294109	0.000294109	0.000301002	0.000301002	0.000301002	0.000301002	0.000301002	0.000301002	0.000301002	0.000301002	0.000301002	0.000301002	0.000301002	0.000301002	0.000301002	0.000301002	0.000301002	0.000301002	0.000301	0.000301	0.000301	0.000301	0.000301	0.000301	0.000301	0.000301	0.000301	0.000301	0.000301	0.000301	0.000301	0.000301	0.000301	0.000301	0.000300996	0.000300996	0.000300996	0.000300996	0.000300996	0.000300996	0.000300996	0.000300996	0.000300996	0.000300996	0.000300996	0.000300996	0.000300996	0.000300996	0.000300996	0.000300996	0.000300996	0.000300996	0.000300996	0.000300996	0.000300996	0.000300996	0.000300996	0.000300996	0.000300996	0.000300996	0.000300996	0.000300996	0.000300996	0.000300996	0.000300996	0.000300996	0.000300996	0.000300996	0.000300996	0.000300996	0.000300996	0.000300996	0.000300996	0.000300996	0.000300996	0.000300996	0.000300996	0.000300996	0.000300996	0.000300996	0.000300996	0.000300996	0.000659954	0.000659954	0.000381315	0.000381315	0.000371098	0.000371098	0.0272084	0.0272084	0.000371505	0.000371505	0.0272084	0.0272084	0.000457374	0.000457374	0.000371505	0.000371505	0.00215299	0.00215299	0.000269206	0.000269206	9.7862e-05	9.7862e-05	0.0169877	0.0169877	0.0013819	0.0013819	0.0107077	0.0107077	0.000121016	0.000121016	0.0193947	0.0193947	0.00247679	0.00247679	0.000346282	0.000346282	0.000359483	0.000359483	0.00782053	0.00782053	0.00133102	0.00133102	0.141275	0.141275	0.0189405	0.0189405	0.131915	0.131915	0.0025761	0.0025761	0.000373275	0.000373275	0.00154819	0.00154819	0.011832	0.011832	0.000995312	0.000995312	0.00294191	0.00294191	0.00677814	0.00677814	0.0268973	0.0268973	0.00259848	0.00259848	0.000373263	0.000373263	0.0141952	0.0141952	0.00735446	0.00735446	0.00101679	0.00101679	0.10254	0.10254	0.00826692	0.00826692	0.118781	0.118781	0.00276389	0.00276389	0.000371096	0.000371096	0.00879072	0.00879072	0.0108944	0.0108944	0.000977338	0.000977338	0.00273565	0.00273565	0.00802864	0.00802864	0.0298714	0.0298714	0.00268706	0.00268706	0.000371736	0.000371736	0.0119519	0.0119519	0.00484871	0.00484871	0.000986451	0.000986451	0.110043	0.110043	0.00815811	0.00815811	0.115013	0.115013	0.00276797	0.00276797	0.000371716	0.000371716	0.00831521	0.00831521	0.0108283	0.0108283	0.000986759	0.000986759	0.0025337	0.0025337	0.00807968	0.00807968	0.0346676	0.0346676	0.00268661	0.00268661	0.000371429	0.000371429	0.00869874	0.00869874	0.00506361	0.00506361	0.000999541	0.000999541	0.365948	0.365948	0.00815758	0.00815758	0.108039	0.108039	0.00133086	0.00133086	0.000464555	0.000464555	0.00865226	0.00865226	0.0108369	0.0108369	0.00143619	0.00143619	0.000106118	0.000106118	0.00807766	0.00807766	0.0545805	0.0545805	0.00829345	0.000114043	0.000796791	0.00044807	0.0128916	0.012564	0.000663107	1.56669e-05	0.00142887	0.00143043	0.0429647	0.000733925	0.30825	0.00588618	0.135587	0.112999	0.00412927	6.77945e-05	0.000682296	0.000385812	0.0108293	0.0115554	0.00139136	2.11875e-05	0.00115112	0.00136639	0.00547031	0.0011362	0.00497583	0.0116838	0.00171262	0.00107035	0.00800448	0.000170365	8.92499e-05	0.0003312	0.00921016	0.00318588	0.000927937	2.47719e-05	0.00259855	0.001202	0.00931498	0.00117182	0.318501	0.0056357	0.000217313	0.000306004	0.00497659	0.000158185	9.50495e-05	9.00351e-05	0.000535352	0.00134145	0.0012228	9.11794e-05	0.00341377	0.00136993	0.00886689	0.00104127	0.00183416	0.0970622	0.000272405	0.000884767	0.0128663	4.46033e-05	0.000100472	0.000115653	0.000398142	0.00139054	0.000993269	0.000173195	0.000604363	0.00128896	0.00890625	0.00113201	0.504675	2.38755e-05	0.000160271	0.00125886	0.00026842	0.000165191	8.84834e-05	8.15815e-05	0.000344403	0.00127405	0.0012579	0.000172598	4.79307e-05	4.55609e-05	0.0088905	0.000571052	5.64592e-06	4.05223e-05	0.00643405	0.000210677	0.00954476	0.000151565	8.73571e-05	6.53175e-05	6.44707e-05	0.000334325	0.00279474	0.000878853	4.62082e-05	4.65617e-05	0.0121388	0.00160753	0.00528494	0.000408587	0.000170338	6.38775e-05	0.00169436	0.000117048	8.49325e-05	0.000171878	4.75474e-05	0.000491575	0.00419549	0.000784089	4.70576e-05	4.62925e-05	0.00397713	0.00123713	0.00334597	7.19974e-05	0.000592309	4.63511e-05	0.00187271	2.91114e-05	8.44332e-05	0.000195213	4.68142e-05	0.000732264	1.08313e-05	5.30274e-07	4.69924e-05	4.63234e-05	0.00730509	0.00126482	0.00359418	5.18526e-05	0.00022058	5.11428e-05	0.001946	7.44442e-05	8.41307e-05	0.000195386	4.89025e-05	0.000959869	9.92547e-06	1.77277e-06	4.70571e-05	4.62807e-05	0.0118987	0.00125891	0.0028707	8.41293e-05	0.000153644	4.6351e-05	0.00186528	5.71712e-05	7.83698e-05	0.000184711	9.05092e-05	0.000942401	5.02685e-06	1.35644e-07	4.60652e-05	4.54109e-05	0.0105301	0.0025542	0.00293936	0.000132127	0.00013964	5.08285e-05	0.00829665	6.04154e-05	7.8493e-05	0.000182668	5.31719e-05	0.000985082	1.28318e-05	5.90693e-08	4.61104e-05	4.54597e-05	0.000811361	0.000122143	0.00272689	8.51175e-05	0.000131936	4.69232e-05	0.00169749	4.32774e-05	7.87292e-05	0.000185432	5.70964e-05	0.000128465	4.72128e-06	6.20048e-06	4.60606e-05	4.88378e-05	0.00114823	6.14954e-05	0.00272568	0.000125236	0.000135214	4.98229e-05	0.00186403	4.32756e-05	7.86241e-05	0.000181876	5.23772e-05	0.000201204	1.7668e-05	5.84708e-06	4.61036e-05	4.83526e-05	0.000932361	6.24278e-05	0.00272618	9.98502e-05	0.000133595	4.74851e-05	0.00186843	8.25377e-05	7.96223e-05	0.00019404	5.72058e-05	9.14212e-05	0.000254892	0.000128015	4.60581e-05	4.9646e-05	0.000953134	6.27613e-05	0.00272317	0.000254847	0.000134621	4.97354e-05	0.00185919	5.66191e-05	7.89027e-05	0.00012588	5.20184e-05	0.000151679	0.00207458	0.000127977	4.61023e-05	4.8353e-05	0.000900539	6.26735e-05	0.00272237	0.000297119	0.000133921	4.75789e-05	0.00186857	0.000149084	8.08729e-05	0.000111351	5.64296e-05	8.95722e-05	0.000383391	0.000127978	4.60576e-05	4.9646e-05	0.000915625	4.40933e-05	0.00272128	0.000522812	0.000134442	4.96835e-05	0.00185916	0.000160153	7.93807e-05	0.000111444	5.14482e-05	0.000143699	0.00648712	0.000127978	4.61021e-05	4.8353e-05	0.000874943	4.49851e-05	0.00272141	0.000256399	0.000134057	4.76352e-05	0.00186857	9.86625e-05	8.2278e-05	0.000110002	5.482e-05	0.000213302	0.00452022	1.29761e-05	4.60574e-05	4.9646e-05	0.000887588	4.4916e-05	0.00271873	0.000326742	0.00013435	4.96488e-05	0.00185914	0.000113695	7.9758e-05	0.000111924	4.98511e-05	0.000224929	0.00940821	1.29953e-05	4.6102e-05	4.8353e-05	0.000851121	4.49205e-05	0.00272313	0.000242075	0.00013413	4.76711e-05	0.00186857	8.85795e-05	8.29631e-05	0.000103928	5.13488e-05	0.0002188	0.00704361	1.30018e-05	4.60574e-05	4.9646e-05	0.000861619	4.49201e-05	0.00271614	0.00021557	0.000134298	4.9623e-05	0.00185913	0.000115115	7.98733e-05	0.000110769	4.89311e-05	7.0851e-05	9.50395e-07	1.30002e-05	4.6102e-05	4.8353e-05	0.000829398	0.000165619	0.00272493	0.000217499	0.000134171	4.76967e-05	0.00186858	5.48206e-05	8.31183e-05	0.000107382	5.12603e-05	0.00025516	1.34993e-08	1.30006e-05	4.60574e-05	4.9646e-05	0.000841531	0.00123067	0.00271361	0.000217091	0.000137348	4.96025e-05	0.00185912	5.89789e-05	7.98949e-05	0.000110731	4.89279e-05	7.05725e-05	8.24808e-09	1.30005e-05	4.6102e-05	4.8353e-05	0.00164824	0.00016038	0.00272665	0.000217206	0.000188141	4.77165e-05	0.00186858	5.52874e-05	8.31451e-05	0.000108284	5.1271e-05	0.000264695	2.88211e-09	1.30005e-05	4.60574e-05	4.9646e-05	0.194599	0.00127681	0.00271124	0.000217172	0.000132257	4.95855e-05	0.00185911	5.89848e-05	7.98985e-05	0.000226422	4.89273e-05	7.9804e-05	1.29995e-10	1.30005e-05	4.6102e-05	4.8353e-05	0.000137306	0.000156633	0.00272825	0.000179946	0.000209167	4.77327e-05	0.00186858	5.52986e-05	8.31495e-05	0.000353678	5.12751e-05	0.000181986	6.30934e-11	1.30005e-05	4.60574e-05	4.9646e-05	0.10937	0.00125888	0.00270909	0.000189884	0.00013114	4.95708e-05	0.00185911	5.89979e-05	7.98991e-05	0.000358604	4.8927e-05	0.000138177	3.5323e-12	1.30005e-05	4.6102e-05	4.8353e-05	0.000361186	8.09422e-05	0.00272967	0.000187317	0.000209869	4.77463e-05	0.00186858	5.52949e-05	8.31502e-05	0.000363601	5.12768e-05	0.000224992	5.20405e-08	1.30005e-05	4.60574e-05	4.9646e-05	0.11588	8.11467e-05	0.00270721	0.00018818	0.000129381	4.95579e-05	0.00185911	5.90103e-05	7.98992e-05	0.000353445	4.89269e-05	0.000142405	2.78247e-08	1.30005e-05	4.6102e-05	4.8353e-05	0.000230869	8.30757e-05	0.00273089	0.000195473	0.000172682	4.77582e-05	0	0	0	0	0	0	0	0	0	0	0	0	0	0	0	0	4.51282e-05	4.51282e-05	4.51282e-05	4.51282e-05	4.51282e-05	4.51282e-05	4.51282e-05	4.51282e-05	4.51282e-05	4.51282e-05	4.51282e-05	4.51282e-05	4.51282e-05	4.51282e-05	4.51282e-05	4.51282e-05	1.38723e-05	1.38723e-05	1.38723e-05	1.38723e-05	1.38723e-05	1.38723e-05	1.38723e-05	1.38723e-05	1.38723e-05	1.38723e-05	1.38723e-05	1.38723e-05	1.38723e-05	1.38723e-05	1.38723e-05	1.38723e-05	1.41799e-05	1.41799e-05	1.41799e-05	1.41799e-05	1.41799e-05	1.41799e-05	1.41799e-05	1.41799e-05	1.41799e-05	1.41799e-05	1.41799e-05	1.41799e-05	1.41799e-05	1.41799e-05	1.41799e-05	1.41799e-05	1.17475e-05	1.17475e-05	1.17475e-05	1.17475e-05	1.17475e-05	1.17475e-05	1.17475e-05	1.17475e-05	1.17475e-05	1.17475e-05	1.17475e-05	1.17475e-05	1.17475e-05	1.17475e-05	1.17475e-05	1.17475e-05	1.14308e-05	1.14308e-05	1.14308e-05	1.14308e-05	1.14308e-05	1.14308e-05	1.14308e-05	1.14308e-05	1.14308e-05	1.14308e-05	1.14308e-05	1.14308e-05	1.14308e-05	1.14308e-05	1.14308e-05	1.14308e-05	1.14305e-05	1.14305e-05	1.14305e-05	1.14305e-05	1.14305e-05	1.14305e-05	1.14305e-05	1.14305e-05	1.14305e-05	1.14305e-05	1.14305e-05	1.14305e-05	1.14305e-05	1.14305e-05	1.14305e-05	1.14305e-05	1.14305e-05	1.14305e-05	1.14305e-05	1.14305e-05	1.14305e-05	1.14305e-05	1.14305e-05	1.14305e-05	1.14305e-05	1.14305e-05	1.14305e-05	1.14305e-05	1.14305e-05	1.14305e-05	1.14305e-05	1.14305e-05	1.14305e-05	1.14305e-05	1.14305e-05	1.14305e-05	1.14305e-05	1.14305e-05	1.14305e-05	1.14305e-05	1.14305e-05	1.14305e-05	1.14305e-05	1.14305e-05	1.14305e-05	1.14305e-05	1.14305e-05	1.14305e-05	1.14305e-05	1.14305e-05	1.14305e-05	1.14305e-05	1.14305e-05	1.14305e-05	1.14305e-05	1.14305e-05	1.14305e-05	1.14305e-05	1.14305e-05	1.14305e-05	1.14305e-05	1.14305e-05	1.14305e-05	1.14305e-05	1.38971e-05	1.38971e-05	1.26611e-05	1.26611e-05	1.26039e-05	1.26039e-05	9.62763e-05	9.62763e-05	1.26109e-05	1.26109e-05	0.00324792	0.00324792	1.65046e-05	1.65046e-05	1.26241e-05	1.26241e-05	1.1899e-07	1.1899e-07	1.95731e-05	1.95731e-05	2.44945e-05	2.44945e-05	2.9246e-06	2.9246e-06	5.34568e-06	5.34568e-06	3.30972e-05	3.30972e-05	4.78772e-06	4.78772e-06	2.60317e-05	2.60317e-05	9.29138e-08	9.29138e-08	1.90382e-05	1.90382e-05	1.00107e-05	1.00107e-05	3.22535e-06	3.22535e-06	1.20911e-06	1.20911e-06	0.0294376	0.0294376	0.000288631	0.000288631	3.80647e-05	3.80647e-05	9.15781e-08	9.15781e-08	1.91394e-05	1.91394e-05	1.92476e-06	1.92476e-06	1.51867e-06	1.51867e-06	1.80352e-06	1.80352e-06	8.26269e-06	8.26269e-06	0.000892934	0.000892934	3.80211e-05	3.80211e-05	9.16726e-08	9.16726e-08	1.79993e-05	1.79993e-05	1.05391e-06	1.05391e-06	4.94206e-06	4.94206e-06	1.54466e-06	1.54466e-06	0.000365165	0.000365165	0.00108997	0.00108997	3.80497e-05	3.80497e-05	8.9643e-08	8.9643e-08	1.91411e-05	1.91411e-05	8.78374e-07	8.78374e-07	1.9222e-06	1.9222e-06	1.75022e-06	1.75022e-06	4.39543e-05	4.39543e-05	0.0010703	0.0010703	4.21554e-05	4.21554e-05	9.2767e-08	9.2767e-08	1.92739e-05	1.92739e-05	1.0013e-06	1.0013e-06	2.76448e-05	2.76448e-05	1.72094e-06	1.72094e-06	0.000298882	0.000298882	0.00106731	0.00106731	3.80609e-05	3.80609e-05	9.06273e-08	9.06273e-08	1.92609e-05	1.92609e-05	7.90592e-07	7.90592e-07	2.17666e-06	2.17666e-06	1.72199e-06	1.72199e-06	4.53029e-05	4.53029e-05	0.00107473	0.00107473	3.8416e-05	3.8416e-05	9.26942e-08	9.26942e-08	1.93551e-05	1.93551e-05	8.19345e-07	8.19345e-07	2.46356e-05	2.46356e-05	1.63135e-06	1.63135e-06	0.00733634	0.00733634	0.0010703	0.0010703	3.803e-05	3.803e-05	7.96324e-08	7.96324e-08	2.22987e-05	2.22987e-05	8.22726e-07	8.22726e-07	2.15835e-06	2.15835e-06	2.03682e-06	2.03682e-06	4.72804e-05	4.72804e-05	0.00107426	0.00107426	4.45056e-05	4.45056e-05	1.04353e-06	1.37221e-07	2.453e-05	2.22474e-05	9.83943e-07	9.80043e-07	0.000318867	1.36038e-06	1.99079e-06	1.99398e-06	0.00124288	0.00021327	0.144667	0.000654841	5.86255e-05	4.47951e-05	0.000140983	2.01899e-05	2.16558e-05	2.3403e-05	9.60064e-07	9.8173e-07	3.28591e-05	1.06769e-06	2.60676e-06	2.1727e-06	0.000696905	0.000429693	2.58027e-06	0.000359657	0.00134067	0.000449685	8.20069e-06	1.6402e-05	4.41328e-05	2.46065e-05	1.32634e-06	1.5935e-06	0.000431964	3.32475e-06	2.82641e-06	2.49402e-06	0.000707155	0.000432613	0.145938	0.000639908	0.000115428	9.15405e-06	5.97201e-05	1.56495e-05	3.69084e-05	3.78354e-05	2.11863e-05	2.25687e-06	0.000258929	1.32938e-07	2.75757e-06	2.19035e-06	0.000712027	0.000404167	1.0362e-08	3.03876e-05	0.000142318	3.27017e-06	4.23952e-06	2.65329e-05	5.06149e-05	3.81391e-05	2.54333e-05	2.22465e-06	0.000434524	6.75659e-08	1.16785e-05	2.47487e-06	0.000711184	0.000424507	0.0264835	4.42588e-05	0.000102453	2.46745e-06	9.86925e-06	3.54768e-05	4.52561e-05	3.84206e-05	2.75752e-05	2.46855e-06	0.000263551	4.4137e-08	4.47504e-05	4.52061e-05	0.000710997	0.000116412	0.00112758	2.72062e-05	0.000900407	1.06325e-05	6.19714e-05	3.65033e-05	4.84651e-05	4.11802e-05	4.11885e-05	7.24243e-06	0.000559744	7.89016e-08	4.53129e-05	4.49857e-05	0.000311183	0.00019304	0.00942839	3.51789e-06	0.00010893	3.4228e-05	0.000307851	3.98832e-05	4.91856e-05	3.00199e-05	4.55366e-05	4.89355e-06	9.90601e-05	6.04168e-08	4.4983e-05	4.52837e-05	0.000183289	0.000165004	0.00450714	1.77606e-05	0.000225341	4.58661e-05	0.000322961	4.20095e-05	5.01108e-05	2.88065e-05	4.52831e-05	3.22225e-06	2.70283e-06	4.88714e-07	4.50002e-05	4.52876e-05	0.000205983	0.000166951	0.00687007	2.4616e-05	0.00012648	4.28801e-05	0.000333537	3.10396e-05	5.00138e-05	2.87983e-05	4.45881e-05	2.47931e-06	0.000205419	4.12092e-09	4.4984e-05	4.53003e-05	0.000119903	0.000166505	0.00508485	1.55372e-05	0.000102982	4.58409e-05	0.000322365	3.37511e-05	4.91406e-05	2.80193e-05	3.6505e-05	2.51367e-06	6.41936e-05	1.01583e-06	4.45863e-05	4.48704e-05	0.000148923	8.25541e-05	0.00585813	1.00927e-05	9.85004e-05	4.31468e-05	0.000504222	2.53692e-05	4.87299e-05	2.81246e-05	4.3118e-05	2.387e-06	0.000647419	1.37738e-06	4.45729e-05	4.48267e-05	6.69124e-05	2.27133e-05	0.00582085	1.54067e-05	9.5333e-05	4.40183e-05	0.000297348	2.82418e-05	4.89673e-05	2.79861e-05	4.21527e-05	1.64166e-05	5.46015e-05	2.54827e-05	4.45831e-05	4.27826e-05	0.000128791	1.49568e-05	0.0058261	1.06538e-05	9.6714e-05	4.20833e-05	0.000305229	2.82676e-05	4.85676e-05	2.81643e-05	4.33084e-05	1.08162e-05	0.000937633	2.59269e-05	4.45721e-05	4.28744e-05	0.000113659	1.50859e-05	0.00582002	1.32306e-05	9.60351e-05	4.38012e-05	0.000302287	2.81068e-05	4.85358e-05	2.82181e-05	4.21123e-05	2.29613e-05	9.37309e-05	0.000111545	4.45825e-05	4.22813e-05	0.000113258	1.51321e-05	0.0058244	5.40499e-06	9.64643e-05	4.2146e-05	0.000305102	3.17445e-05	4.82473e-05	3.24504e-05	4.33954e-05	1.41684e-05	0.0122007	0.000110777	4.45719e-05	4.28752e-05	0.000109823	1.51199e-05	0.00580788	4.6616e-06	9.61717e-05	4.37384e-05	0.00030229	3.77028e-05	4.79999e-05	3.37075e-05	4.22939e-05	2.34245e-05	7.50343e-06	0.000110784	4.45824e-05	4.22814e-05	0.000109081	2.15072e-05	0.00582779	2.71268e-06	9.63895e-05	4.21841e-05	0.000305102	3.68232e-05	4.77269e-05	3.37037e-05	4.35357e-05	1.49088e-05	0.0174057	0.000110783	4.45719e-05	4.28752e-05	0.000106516	2.17439e-05	0.00579233	5.3423e-06	9.62288e-05	4.36973e-05	0.000302286	4.30881e-05	4.74519e-05	3.38558e-05	4.26771e-05	1.0222e-05	1.30141e-05	2.5803e-05	4.45824e-05	4.22814e-05	0.000105209	2.17243e-05	0.0058313	4.25115e-06	9.6351e-05	4.22099e-05	0.000305104	4.11901e-05	4.73273e-05	3.36507e-05	4.39091e-05	9.71049e-06	0.0207272	2.59689e-05	4.45719e-05	4.28752e-05	0.000102812	2.17256e-05	0.00579214	1.31573e-05	9.62592e-05	4.36706e-05	0.000302283	4.4621e-05	4.71971e-05	3.4128e-05	4.35121e-05	9.96923e-06	1.26351e-05	2.59645e-05	4.45823e-05	4.22814e-05	0.000100545	2.17255e-05	0.00582815	1.4707e-05	9.6329e-05	4.22291e-05	0.000305106	4.10346e-05	4.72035e-05	3.33647e-05	4.40797e-05	2.92689e-05	3.57046e-05	2.59656e-05	4.45719e-05	4.28752e-05	9.82837e-05	4.39341e-05	0.00579596	1.45862e-05	9.62764e-05	4.36512e-05	0.000302279	4.08857e-05	4.71403e-05	3.37365e-05	4.35311e-05	8.61246e-06	8.6548e-11	2.59653e-05	4.45823e-05	4.22814e-05	9.52248e-05	0.000141023	0.00582335	1.46121e-05	9.75103e-05	4.22444e-05	0.000305107	3.99821e-05	4.71799e-05	3.33698e-05	4.40803e-05	2.93662e-05	5.53671e-10	2.59654e-05	4.45719e-05	4.28752e-05	4.64724e-05	4.31847e-05	0.00580041	1.46048e-05	0.000117071	4.36361e-05	0.000302276	4.07819e-05	4.71305e-05	3.37631e-05	4.35284e-05	8.31498e-06	3.72592e-11	2.59654e-05	4.45823e-05	4.22814e-05	0.000915383	0.000144062	0.00581845	1.46069e-05	9.52922e-05	4.22572e-05	0.000305108	3.99761e-05	4.7176e-05	2.55501e-05	4.40804e-05	2.61088e-05	2.00213e-09	2.59654e-05	4.45719e-05	4.28752e-05	6.52509e-05	4.2608e-05	0.00580474	1.1463e-05	0.000124486	4.36237e-05	0.000302274	4.07804e-05	4.7129e-05	1.96578e-05	4.35274e-05	1.18952e-05	3.73387e-10	2.59654e-05	4.45823e-05	4.22814e-05	0.000653009	0.000142889	0.00581387	1.08974e-05	9.47903e-05	4.22682e-05	0.000305108	3.99715e-05	4.71754e-05	1.91549e-05	4.40804e-05	1.54688e-05	4.48864e-11	2.59654e-05	4.45719e-05	4.28752e-05	5.56442e-05	2.98267e-05	0.00580868	1.1039e-05	0.000124731	4.36132e-05	0.000302272	4.07819e-05	4.71287e-05	1.91295e-05	4.3527e-05	9.71438e-06	6.789e-13	2.59654e-05	4.45823e-05	4.22814e-05	0.000679444	2.98251e-05	0.0058098	1.09909e-05	9.40891e-05	4.22779e-05	0.000305109	3.99679e-05	4.71753e-05	1.92033e-05	4.40805e-05	1.50231e-05	7.93925e-12	2.59654e-05	4.45719e-05	4.28752e-05	7.90693e-05	3.02273e-05	0.00581211	1.15904e-05	0.000111436	4.3604e-05	0	0	0	0	0	0	0	0	0	0	0	0	0	0	0	0	4.51282e-05	4.51282e-05	4.51282e-05	4.51282e-05	4.51282e-05	4.51282e-05	4.51282e-05	4.51282e-05	4.51282e-05	4.51282e-05	4.51282e-05	4.51282e-05	4.51282e-05	4.51282e-05	4.51282e-05	4.51282e-05	0.000241042	0.000241042	0.000241042	0.000241042	0.000241042	0.000241042	0.000241042	0.000241042	0.000241042	0.000241042	0.000241042	0.000241042	0.000241042	0.000241042	0.000241042	0.000241042	0.000237945	0.000237945	0.000237945	0.000237945	0.000237945	0.000237945	0.000237945	0.000237945	0.000237945	0.000237945	0.000237945	0.000237945	0.000237945	0.000237945	0.000237945	0.000237945	0.000225538	0.000225538	0.000225538	0.000225538	0.000225538	0.000225538	0.000225538	0.000225538	0.000225538	0.000225538	0.000225538	0.000225538	0.000225538	0.000225538	0.000225538	0.000225538	0.000223349	0.000223349	0.000223349	0.000223349	0.000223349	0.000223349	0.000223349	0.000223349	0.000223349	0.000223349	0.000223349	0.000223349	0.000223349	0.000223349	0.000223349	0.000223349	0.000223395	0.000223395	0.000223395	0.000223395	0.000223395	0.000223395	0.000223395	0.000223395	0.000223395	0.000223395	0.000223395	0.000223395	0.000223395	0.000223395	0.000223395	0.000223395	0.000223396	0.000223396	0.000223396	0.000223396	0.000223396	0.000223396	0.000223396	0.000223396	0.000223396	0.000223396	0.000223396	0.000223396	0.000223396	0.000223396	0.000223396	0.000223396	0.000223396	0.000223396	0.000223396	0.000223396	0.000223396	0.000223396	0.000223396	0.000223396	0.000223396	0.000223396	0.000223396	0.000223396	0.000223396	0.000223396	0.000223396	0.000223396	0.000223396	0.000223396	0.000223396	0.000223396	0.000223396	0.000223396	0.000223396	0.000223396	0.000223396	0.000223396	0.000223396	0.000223396	0.000223396	0.000223396	0.000223396	0.000223396	0.000231849	0.000231849	0.000229686	0.000229686	0.000229584	0.000229584	0.000408397	0.000408397	0.00022962	0.00022962	0.0170095	0.0170095	0.000283013	0.000283013	0.000229872	0.000229872	0.245081	0.245081	0.00423588	0.00423588	2.78514e-05	2.78514e-05	0.00245752	0.00245752	1.0405e-06	1.0405e-06	0.0409381	0.0409381	0.000362797	0.000362797	1.29202e-05	1.29202e-05	2.53731e-12	2.53731e-12	0.00858527	0.00858527	3.10275e-06	3.10275e-06	0.00120083	0.00120083	3.92633e-07	3.92633e-07	0.00679017	0.00679017	0.0029859	0.0029859	2.17316e-05	2.17316e-05	0.37169	0.37169	0.00684275	0.00684275	3.16539e-07	3.16539e-07	0.00290711	0.00290711	7.17279e-08	7.17279e-08	0.119468	0.119468	0.0140561	0.0140561	2.17039e-05	2.17039e-05	4.16452e-18	4.16452e-18	0.0082316	0.0082316	3.78847e-05	3.78847e-05	0.00089902	0.00089902	7.12026e-08	7.12026e-08	3.68964e-06	3.68964e-06	0.00415718	0.00415718	2.1726e-05	2.1726e-05	0.416681	0.416681	0.00705411	0.00705411	2.81465e-05	2.81465e-05	0.00236559	0.00236559	6.44084e-08	6.44084e-08	0.124321	0.124321	0.0117245	0.0117245	2.68534e-05	2.68534e-05	3.83252e-20	3.83252e-20	0.00799684	0.00799684	3.59126e-05	3.59126e-05	0.000260582	0.000260582	6.70496e-08	6.70496e-08	2.56933e-06	2.56933e-06	0.00526372	0.00526372	2.17587e-05	2.17587e-05	0.41854	0.41854	0.00726267	0.00726267	2.58038e-05	2.58038e-05	0.00230052	0.00230052	6.43545e-08	6.43545e-08	0.12848	0.12848	0.0104766	0.0104766	2.21464e-05	2.21464e-05	3.14437e-20	3.14437e-20	0.00785208	0.00785208	2.52268e-05	2.52268e-05	0.000272803	0.000272803	6.72753e-08	6.72753e-08	4.37679e-06	4.37679e-06	0.00601895	0.00601895	2.17247e-05	2.17247e-05	0.418546	0.418546	0.00778493	0.00778493	2.5353e-05	2.5353e-05	0.00232142	0.00232142	6.76394e-08	6.76394e-08	0.223029	0.223029	0.00967347	0.00967347	2.26556e-05	2.26556e-05	3.92114e-22	2.2049e-22	0.00778701	0.00771149	2.64927e-05	2.64851e-05	0.00873483	0.00011808	7.03469e-08	7.04352e-08	6.88507e-13	4.77066e-13	0.259086	0.00462493	2.83803e-05	2.30249e-05	0.00208456	0.00137131	0.00525141	0.00527942	4.21705e-05	2.76194e-05	0.0230005	0.000315973	1.2097e-07	7.44225e-08	0.00248979	0.0133615	1.21565e-12	0.00213574	0.0184889	0.00302664	0.00726777	0.0129375	3.4487e-05	0.00458669	3.99775e-05	9.19712e-07	0.00154316	0.000491194	7.15432e-06	1.06939e-07	0.00186513	0.00339304	0.46569	0.00895178	3.03999e-05	1.14405e-06	0.00150767	0.00315369	6.87365e-05	0.000165064	0.0140099	8.36091e-08	0.0250682	0.0131857	3.70679e-05	7.87431e-08	0.00200833	0.00855997	5.31042e-22	8.20625e-06	0.000270406	1.74905e-07	0.0267973	0.000332478	5.58038e-05	0.000352033	0.00145262	7.69952e-08	0.00136251	0.017947	0.000206712	1.03176e-07	0.00197287	0.00541885	0.0313462	6.5234e-05	0.000142043	9.73172e-08	7.14534e-05	0.000632864	5.23877e-05	0.000181901	0.00427501	9.51243e-08	0.0263497	0.0106698	5.03757e-05	4.45149e-05	0.00197748	0.00339327	0.000174742	2.69742e-05	0.00990915	2.18133e-06	0.00522641	0.000492276	5.07805e-05	0.000104274	6.50836e-05	1.43911e-06	0.00149988	0.116692	4.5586e-05	4.41444e-05	0.000989157	0.00485025	0.00362063	3.32715e-07	7.24285e-05	2.46659e-05	4.91684e-05	0.000254897	4.72065e-05	0.00130167	4.53628e-05	5.29834e-07	0.0608495	1.26797e-06	4.76171e-05	4.47496e-05	0.000331014	0.00313135	0.0020624	9.96907e-06	0.000729937	4.53689e-05	8.18848e-05	5.92917e-05	4.65275e-05	0.00160281	4.50002e-05	2.03546e-07	8.88188e-05	0.00872489	4.74076e-05	4.47545e-05	0.000642178	0.00382672	0.002619	1.86239e-05	0.000231754	3.93671e-05	8.46444e-05	0.000695204	4.60935e-05	0.00155736	5.04269e-05	1.13274e-07	0.0113119	0.0626232	4.76082e-05	4.47824e-05	0.00148792	0.00353768	0.00193992	7.12603e-06	0.000163244	4.53076e-05	8.15321e-05	0.000327382	4.58469e-05	0.00161728	0.000250357	1.16237e-07	0.00210017	3.18701e-07	4.72838e-05	4.46388e-05	0.00118337	0.000996684	0.0021136	2.9077e-06	0.000150591	3.98194e-05	9.0733e-05	0.00112471	4.60127e-05	0.00156025	6.2926e-05	1.05097e-07	0.0087362	2.8549e-05	4.73996e-05	4.45465e-05	5.65151e-05	4.91082e-05	0.00228527	6.90168e-06	0.000141649	4.29576e-05	8.02157e-05	0.000433794	4.63823e-05	0.00163212	7.71617e-05	5.53395e-06	0.00265596	9.0396e-05	4.72258e-05	4.03759e-05	7.95251e-05	2.43941e-05	0.00223527	3.20778e-06	0.000145634	3.9092e-05	7.91879e-05	0.000466477	4.6206e-05	0.00154027	6.16166e-05	2.33229e-06	0.0109856	7.70909e-05	4.7361e-05	4.05817e-05	6.35005e-05	2.48328e-05	0.00224765	5.02746e-06	0.000143671	4.24971e-05	8.02482e-05	0.000856085	4.77549e-05	0.00163613	7.76401e-05	1.11128e-05	0.013284	0.000114573	4.72092e-05	3.9395e-05	6.52674e-05	2.49761e-05	0.00224179	7.83932e-07	0.000144906	3.92141e-05	7.91892e-05	0.000308456	4.66182e-05	0.000516528	6.05197e-05	4.08501e-06	0.0315313	0.000114575	4.73531e-05	4.05842e-05	6.1289e-05	2.4938e-05	0.00224339	5.76217e-07	0.000144064	4.23695e-05	8.02482e-05	0.000342684	4.97191e-05	0.0004126	7.49339e-05	1.15869e-05	0.00460303	0.000114576	4.72056e-05	3.93952e-05	6.2721e-05	4.79106e-05	0.00224089	1.87388e-07	0.00014469	3.9288e-05	7.91885e-05	0.000412872	4.73327e-05	0.000416837	5.88211e-05	4.5417e-06	0.241801	0.000114576	4.73514e-05	4.05842e-05	5.96215e-05	4.88399e-05	0.0022441	7.64268e-07	0.000144228	4.22864e-05	8.02482e-05	0.000116128	5.1984e-05	0.000404614	6.95045e-05	2.07469e-06	1.7379e-11	7.10108e-05	4.72048e-05	3.93952e-05	6.09542e-05	4.87534e-05	0.0022384	4.75935e-07	0.000144579	3.93381e-05	7.91876e-05	0.000172499	4.78988e-05	0.000421393	5.42066e-05	1.86426e-06	0.462257	7.12961e-05	4.7351e-05	4.05842e-05	5.8186e-05	4.87591e-05	0.00224622	2.64312e-06	0.000144316	4.22324e-05	8.02485e-05	8.97807e-05	5.31103e-05	0.00037273	5.86392e-05	1.96863e-06	2.00662e-21	7.13864e-05	4.72046e-05	3.93952e-05	5.9521e-05	4.87586e-05	0.00223563	3.3338e-06	0.000144516	3.93755e-05	7.9187e-05	0.000178588	4.80707e-05	0.000434766	5.16866e-05	1.83871e-05	0.448413	7.13626e-05	4.73509e-05	4.05842e-05	5.70893e-05	2.41113e-05	0.00224835	3.27777e-06	0.000144365	4.21931e-05	8.02489e-05	8.85716e-05	5.33674e-05	0.0004024	5.83895e-05	1.45511e-06	2.90861e-23	7.13685e-05	4.72046e-05	3.93952e-05	5.87498e-05	0.000221841	0.00223294	3.28984e-06	0.000142711	3.94053e-05	7.91866e-05	0.000107899	4.81028e-05	0.000433131	5.16791e-05	1.85124e-05	0.00419862	7.1367e-05	4.73509e-05	4.05842e-05	1.53716e-05	2.33028e-05	0.00225039	3.28643e-06	0.000201928	4.21626e-05	8.02492e-05	9.10372e-05	5.34118e-05	0.000402641	5.84212e-05	1.35274e-06	0.00171017	7.13673e-05	4.72046e-05	3.93952e-05	0.00361736	0.000231001	0.0022304	3.28742e-06	0.000136189	3.94301e-05	7.91863e-05	0.000107899	4.81081e-05	0.00211849	5.16771e-05	1.45056e-05	1.12071e-05	7.13673e-05	4.73509e-05	4.05842e-05	1.58573e-05	2.27045e-05	0.0022523	2.72346e-06	0.000226985	4.21376e-05	8.02494e-05	9.1086e-05	5.34191e-05	0.00242234	5.84332e-05	2.84314e-06	9.17825e-06	7.13673e-05	4.72046e-05	3.93952e-05	0.00164462	0.000227432	0.00222808	2.45105e-06	0.000134616	3.94515e-05	7.91861e-05	0.000107959	4.8109e-05	0.00209349	5.16764e-05	4.89871e-06	3.02427e-07	7.13673e-05	4.73509e-05	4.05842e-05	1.38994e-05	3.20177e-05	0.00225401	2.51741e-06	0.000227855	4.21165e-05	8.02496e-05	9.10701e-05	5.34203e-05	0.00230085	5.84384e-05	1.86673e-06	8.27923e-11	7.13673e-05	4.72046e-05	3.93952e-05	0.0017736	3.21694e-05	0.00222606	2.49475e-06	0.000135116	3.94704e-05	7.9186e-05	0.000108017	4.81091e-05	0.00201061	5.1676e-05	4.60931e-06	1.65288e-11	7.13673e-05	4.73509e-05	4.05842e-05	2.63865e-05	3.29943e-05	0.00225548	2.60528e-06	0.000187227	4.2098e-05	0	0	0	0	0	0	0	0	0	0	0	0	0	0	0	0	4.51282e-05	4.51282e-05	4.51282e-05	4.51282e-05	4.51282e-05	4.51282e-05	4.51282e-05	4.51282e-05	4.51282e-05	4.51282e-05	4.51282e-05	4.51282e-05	4.51282e-05	4.51282e-05	4.51282e-05	4.51282e-05	4.69692e-05	4.69692e-05	4.69692e-05	4.69692e-05	4.69692e-05	4.69692e-05	4.69692e-05	4.69692e-05	4.69692e-05	4.69692e-05	4.69692e-05	4.69692e-05	4.69692e-05	4.69692e-05	4.69692e-05	4.69692e-05	4.76061e-05	4.76061e-05	4.76061e-05	4.76061e-05	4.76061e-05	4.76061e-05	4.76061e-05	4.76061e-05	4.76061e-05	4.76061e-05	4.76061e-05	4.76061e-05	4.76061e-05	4.76061e-05	4.76061e-05	4.76061e-05	4.72867e-05	4.72867e-05	4.72867e-05	4.72867e-05	4.72867e-05	4.72867e-05	4.72867e-05	4.72867e-05	4.72867e-05	4.72867e-05	4.72867e-05	4.72867e-05	4.72867e-05	4.72867e-05	4.72867e-05	4.72867e-05	4.63663e-05	4.63663e-05	4.63663e-05	4.63663e-05	4.63663e-05	4.63663e-05	4.63663e-05	4.63663e-05	4.63663e-05	4.63663e-05	4.63663e-05	4.63663e-05	4.63663e-05	4.63663e-05	4.63663e-05	4.63663e-05	4.63608e-05	4.63608e-05	4.63608e-05	4.63608e-05	4.63608e-05	4.63608e-05	4.63608e-05	4.63608e-05	4.63608e-05	4.63608e-05	4.63608e-05	4.63608e-05	4.63608e-05	4.63608e-05	4.63608e-05	4.63608e-05	4.63614e-05	4.63614e-05	4.63614e-05	4.63614e-05	4.63614e-05	4.63614e-05	4.63614e-05	4.63614e-05	4.63614e-05	4.63614e-05	4.63614e-05	4.63614e-05	4.63614e-05	4.63614e-05	4.63614e-05	4.63614e-05	4.63614e-05	4.63614e-05	4.63614e-05	4.63614e-05	4.63614e-05	4.63614e-05	4.63614e-05	4.63614e-05	4.63614e-05	4.63614e-05	4.63614e-05	4.63614e-05	4.63614e-05	4.63614e-05	4.63614e-05	4.63614e-05	4.63614e-05	4.63614e-05	4.63614e-05	4.63614e-05	4.63614e-05	4.63614e-05	4.63614e-05	4.63614e-05	4.63614e-05	4.63614e-05	4.63614e-05	4.63614e-05	4.63614e-05	4.63614e-05	4.63614e-05	4.63614e-05	4.65998e-05	4.65998e-05	4.6574e-05	4.6574e-05	4.65728e-05	4.65728e-05	5.13524e-05	5.13524e-05	4.6574e-05	4.6574e-05	0.00035568	0.00035568	5.13524e-05	5.13524e-05	4.65998e-05	4.65998e-05	0.002428	0.002428	0.000197741	0.000197741	2.01692e-05	2.01692e-05	0.000281906	0.000281906	6.92879e-07	6.92879e-07	0.00416811	0.00416811	0.000143077	0.000143077	1.36771e-06	1.36771e-06	0.00348758	0.00348758	0.000319815	0.000319815	2.64665e-06	2.64665e-06	0.00030148	0.00030148	3.91312e-07	3.91312e-07	0.00275718	0.00275718	6.06901e-05	6.06901e-05	7.3813e-07	7.3813e-07	0.00389118	0.00389118	0.000349868	0.000349868	2.47859e-07	2.47859e-07	0.000474555	0.000474555	1.28152e-07	1.28152e-07	0.00482987	0.00482987	0.000325495	0.000325495	7.43231e-07	7.43231e-07	0.00402946	0.00402946	0.000354671	0.000354671	1.05396e-06	1.05396e-06	0.000267435	0.000267435	1.27732e-07	1.27732e-07	0.00763686	0.00763686	0.0003138	0.0003138	7.40824e-07	7.40824e-07	0.00429781	0.00429781	0.000350067	0.000350067	9.50786e-07	9.50786e-07	0.000410149	0.000410149	1.20543e-07	1.20543e-07	0.00552473	0.00552473	0.000312768	0.000312768	8.94612e-07	8.94612e-07	0.00425564	0.00425564	0.000349238	0.000349238	1.02217e-06	1.02217e-06	0.000117358	0.000117358	1.23672e-07	1.23672e-07	0.00871331	0.00871331	0.000310092	0.000310092	7.39214e-07	7.39214e-07	0.00436353	0.00436353	0.000349967	0.000349967	9.29746e-07	9.29746e-07	0.000384199	0.000384199	1.20106e-07	1.20106e-07	0.00599684	0.00599684	0.000312898	0.000312898	7.51111e-07	7.51111e-07	0.00427445	0.00427445	0.000349956	0.000349956	9.16408e-07	9.16408e-07	0.000118874	0.000118874	1.2356e-07	1.2356e-07	0.0083085	0.0083085	0.000310672	0.000310672	7.37646e-07	7.37646e-07	0.00438491	0.00438491	0.000354433	0.000354433	9.17497e-07	9.17497e-07	0.00038659	0.00038659	1.21194e-07	1.21194e-07	0.00695416	0.00695416	0.000312889	0.000312889	7.45508e-07	7.45508e-07	0.000880782	0.000798886	0.000353117	0.000352913	9.23244e-07	9.23244e-07	0.000786779	0.000103119	1.24587e-07	1.24659e-07	0.000442242	0.000442242	0.00205094	0.000269102	8.3505e-07	7.57344e-07	0.000169842	0.000158219	0.000319505	0.000309068	1.34891e-06	9.66176e-07	0.00228005	0.000150978	1.94389e-07	1.31156e-07	0.000159211	0.000297782	0.00255832	8.17984e-05	0.000305688	0.000116029	0.000453718	0.00033724	5.19159e-05	0.000268923	1.44714e-06	3.06545e-07	0.00112848	0.000140254	1.29221e-06	1.76081e-07	0.000155362	0.000298566	0.00219873	0.000240169	7.74407e-05	2.08554e-06	0.00022563	0.000324298	5.51314e-05	8.41452e-05	0.000282063	1.41496e-07	0.00139238	0.000765118	2.76476e-06	1.35624e-07	0.000155615	0.000286732	0.00619787	9.31912e-07	8.17671e-05	2.8855e-07	0.00077455	0.000103162	4.89028e-05	9.14919e-05	0.000236867	1.34182e-07	0.00110705	0.00154452	2.31317e-05	1.68781e-07	0.000155477	0.000294514	0.000210965	3.85032e-05	6.69221e-05	1.65998e-07	0.000214358	0.000112914	4.84338e-05	7.3863e-05	0.000226333	1.62246e-07	0.00140416	0.00175841	4.72417e-05	4.44637e-05	0.000155397	0.000226638	0.000277644	3.30486e-05	0.000252562	2.87494e-06	0.000264457	0.000104814	4.73069e-05	6.06692e-05	6.05403e-05	1.67628e-06	0.00121762	0.00295618	4.54843e-05	4.44249e-05	0.000121318	0.000231341	0.000306339	5.87651e-07	7.58357e-05	2.57922e-05	5.24447e-05	8.32155e-05	4.60852e-05	0.000142833	4.54245e-05	7.3698e-07	0.00240489	0.00308914	4.60932e-05	4.49552e-05	8.22973e-05	0.000210659	0.000314059	1.28736e-05	0.000111277	4.52614e-05	5.03745e-05	5.02385e-05	4.5695e-05	0.000161014	4.5282e-05	3.24098e-07	0.00310445	0.000422408	4.60223e-05	4.49497e-05	0.000101809	0.000211609	0.000324689	2.28733e-05	7.96409e-05	3.94663e-05	5.08827e-05	0.000115077	4.55752e-05	0.000161386	4.7087e-05	1.93392e-07	0.000921269	0.00232306	4.6095e-05	4.49866e-05	0.000155324	0.000211283	0.000301479	9.58578e-06	7.00514e-05	4.53129e-05	5.03599e-05	9.15496e-05	4.549e-05	0.000163377	8.1292e-05	1.98214e-07	0.000777157	0.00011263	4.60019e-05	4.49299e-05	0.000143084	9.25044e-05	0.000302244	4.2447e-06	6.83494e-05	3.97499e-05	5.12294e-05	0.000138092	4.56182e-05	0.000161754	5.12946e-05	1.8078e-07	0.000653379	4.62272e-05	4.60384e-05	4.48446e-05	4.8443e-05	3.32293e-05	0.000322843	9.00418e-06	6.70179e-05	4.31351e-05	5.03172e-05	0.000103088	4.56899e-05	0.000163901	5.44949e-05	6.72566e-06	0.000766531	5.83774e-05	4.59715e-05	4.06404e-05	5.11511e-05	2.5704e-05	0.000322896	4.49886e-06	6.75749e-05	3.9413e-05	4.99887e-05	0.000102798	4.57103e-05	0.000161135	5.05199e-05	3.07443e-06	0.000692326	5.54631e-05	4.60205e-05	4.09307e-05	4.7741e-05	2.58102e-05	0.000322933	6.75626e-06	6.73009e-05	4.25967e-05	5.0284e-05	0.000126339	4.61945e-05	0.000163872	5.46055e-05	1.26633e-05	0.00165462	5.91157e-05	4.59635e-05	3.96545e-05	4.82457e-05	2.58566e-05	0.000322779	1.25312e-06	6.7475e-05	3.95248e-05	4.99889e-05	9.06474e-05	4.59027e-05	0.000110571	5.02153e-05	5.1162e-06	0.00134233	5.92105e-05	4.60168e-05	4.09265e-05	4.72943e-05	2.58446e-05	0.000322876	9.47002e-07	6.73562e-05	4.24733e-05	5.0284e-05	9.14161e-05	4.68908e-05	9.75113e-05	5.39479e-05	1.31563e-05	0.00342132	5.92111e-05	4.59618e-05	3.96546e-05	4.77615e-05	3.90957e-05	0.000322686	3.42001e-07	6.74447e-05	3.95932e-05	4.99886e-05	9.75189e-05	4.62285e-05	9.73566e-05	4.9727e-05	5.63295e-06	0.00243216	5.92111e-05	4.6016e-05	4.09265e-05	4.6994e-05	3.93955e-05	0.00032301	1.22382e-06	6.73794e-05	4.23947e-05	5.02841e-05	6.34946e-05	4.76659e-05	9.64851e-05	5.25824e-05	2.76429e-06	0.010096	5.42302e-05	4.59614e-05	3.96546e-05	4.74807e-05	3.93756e-05	0.000322585	7.96685e-07	6.74291e-05	3.96394e-05	4.99883e-05	7.16451e-05	4.64861e-05	9.76557e-05	4.83644e-05	2.50763e-06	0.00447935	5.42013e-05	4.60158e-05	4.09265e-05	4.6789e-05	3.93769e-05	0.000323082	3.19666e-06	6.73919e-05	4.2344e-05	5.02843e-05	5.75577e-05	4.80428e-05	9.40217e-05	4.96299e-05	2.63456e-06	0.0138765	5.4225e-05	4.59613e-05	3.96546e-05	4.73543e-05	3.93768e-05	0.000322486	3.94729e-06	6.74202e-05	3.96739e-05	4.99881e-05	7.23935e-05	4.65659e-05	9.84954e-05	4.75782e-05	1.99931e-05	0.00970104	5.42191e-05	4.60157e-05	4.09265e-05	4.67491e-05	1.0679e-05	0.000323141	3.88753e-06	6.73988e-05	4.23073e-05	5.02845e-05	5.74562e-05	4.81282e-05	9.63956e-05	4.95519e-05	2.00854e-06	0.00366959	5.42206e-05	4.59612e-05	3.96546e-05	4.74906e-05	2.14095e-05	0.00032239	3.90047e-06	6.59029e-05	3.97015e-05	4.9988e-05	6.11734e-05	4.65811e-05	9.84942e-05	4.75752e-05	2.01148e-05	0.0011404	5.42202e-05	4.60157e-05	4.09265e-05	2.05128e-05	1.06143e-05	0.000323197	3.89682e-06	7.34836e-05	4.22789e-05	5.02847e-05	5.78071e-05	4.8143e-05	9.64076e-05	4.95609e-05	1.88008e-06	0.00120993	5.42203e-05	4.59612e-05	3.96546e-05	0.0001112	2.16815e-05	0.0003223	3.89787e-06	6.50951e-05	3.97245e-05	4.99879e-05	6.11814e-05	4.65836e-05	0.00015898	4.75747e-05	1.61226e-05	8.52659e-05	5.42203e-05	4.60157e-05	4.09265e-05	2.27877e-05	1.05324e-05	0.000323249	3.56968e-06	7.6202e-05	4.22556e-05	5.02848e-05	5.78175e-05	4.81454e-05	0.000144451	4.95644e-05	3.68526e-06	8.74682e-05	5.42203e-05	4.59612e-05	3.96546e-05	8.58583e-05	2.15754e-05	0.000322218	3.24404e-06	6.49252e-05	3.97442e-05	4.99879e-05	6.11932e-05	4.6584e-05	0.000133656	4.75745e-05	6.02459e-06	2.29659e-05	5.42203e-05	4.60157e-05	4.09265e-05	2.04429e-05	2.017e-05	0.000323296	3.32344e-06	7.62882e-05	4.22359e-05	5.02849e-05	5.78141e-05	4.81457e-05	0.000137086	4.95659e-05	2.51192e-06	4.9631e-08	5.42203e-05	4.59612e-05	3.96546e-05	8.79026e-05	2.00716e-05	0.000322147	3.29633e-06	6.56179e-05	3.97617e-05	4.99878e-05	6.12045e-05	4.65841e-05	0.000130669	4.75744e-05	5.69989e-06	1.83464e-08	5.42203e-05	4.60157e-05	4.09265e-05	3.09456e-05	2.02275e-05	0.000323335	3.36861e-06	7.24059e-05	4.22187e-05	0	0	0	0	0	0	0	0	0	0	0	0	0	0	0	0	4.51282e-05	4.51282e-05	4.51282e-05	4.51282e-05	4.51282e-05	4.51282e-05	4.51282e-05	4.51282e-05	4.51282e-05	4.51282e-05	4.51282e-05	4.51282e-05	4.51282e-05	4.51282e-05	4.51282e-05	4.51282e-05	4.99147e-05	4.99147e-05	4.99147e-05	4.99147e-05	4.99147e-05	4.99147e-05	4.99147e-05	4.99147e-05	4.99147e-05	4.99147e-05	4.99147e-05	4.99147e-05	4.99147e-05	4.99147e-05	4.99147e-05	4.99147e-05	5.04459e-05	5.04459e-05	5.04459e-05	5.04459e-05	5.04459e-05	5.04459e-05	5.04459e-05	5.04459e-05	5.04459e-05	5.04459e-05	5.04459e-05	5.04459e-05	5.04459e-05	5.04459e-05	5.04459e-05	5.04459e-05	5.04478e-05	5.04478e-05	5.04478e-05	5.04478e-05	5.04478e-05	5.04478e-05	5.04478e-05	5.04478e-05	5.04478e-05	5.04478e-05	5.04478e-05	5.04478e-05	5.04478e-05	5.04478e-05	5.04478e-05	5.04478e-05	4.96243e-05	4.96243e-05	4.96243e-05	4.96243e-05	4.96243e-05	4.96243e-05	4.96243e-05	4.96243e-05	4.96243e-05	4.96243e-05	4.96243e-05	4.96243e-05	4.96243e-05	4.96243e-05	4.96243e-05	4.96243e-05	4.96229e-05	4.96229e-05	4.96229e-05	4.96229e-05	4.96229e-05	4.96229e-05	4.96229e-05	4.96229e-05	4.96229e-05	4.96229e-05	4.96229e-05	4.96229e-05	4.96229e-05	4.96229e-05	4.96229e-05	4.96229e-05	4.96238e-05	4.96238e-05	4.96238e-05	4.96238e-05	4.96238e-05	4.96238e-05	4.96238e-05	4.96238e-05	4.96238e-05	4.96238e-05	4.96238e-05	4.96238e-05	4.96238e-05	4.96238e-05	4.96238e-05	4.96238e-05	4.96238e-05	4.96238e-05	4.96238e-05	4.96238e-05	4.96238e-05	4.96238e-05	4.96238e-05	4.96238e-05	4.96238e-05	4.96238e-05	4.96238e-05	4.96238e-05	4.96238e-05	4.96238e-05	4.96238e-05	4.96238e-05	4.96238e-05	4.96238e-05	4.96238e-05	4.96238e-05	4.96238e-05	4.96238e-05	4.96238e-05	4.96238e-05	4.96238e-05	4.96238e-05	4.96238e-05	4.96238e-05	4.96238e-05	4.96238e-05	4.96238e-05	4.96238e-05	4.96469e-05	4.96469e-05	4.9646e-05	4.9646e-05	4.96459e-05	4.96459e-05	5.0136e-05	5.0136e-05	4.96461e-05	4.96461e-05	8.83256e-05	8.83256e-05	5.10213e-05	5.10213e-05	4.96538e-05	4.96538e-05	0.0117086	0.0117086	0.000221317	0.000221317	1.91953e-05	1.91953e-05	0.000837478	0.000837478	5.38395e-07	5.38395e-07	0.00438023	0.00438023	0.000253404	0.000253404	5.56771e-07	5.56771e-07	0.0096187	0.0096187	0.00035982	0.00035982	2.29659e-06	2.29659e-06	0.000927613	0.000927613	4.32862e-07	4.32862e-07	0.00023258	0.00023258	1.87139e-05	1.87139e-05	1.99863e-07	1.99863e-07	0.0109026	0.0109026	0.000387284	0.000387284	2.27249e-07	2.27249e-07	0.00180167	0.00180167	1.17953e-07	1.17953e-07	0.00353522	0.00353522	9.5684e-05	9.5684e-05	2.01769e-07	2.01769e-07	0.0104343	0.0104343	0.000398374	0.000398374	1.00935e-06	1.00935e-06	0.000698374	0.000698374	1.22316e-07	1.22316e-07	0.00243022	0.00243022	8.39984e-05	8.39984e-05	2.00809e-07	2.00809e-07	0.0112783	0.0112783	0.000386172	0.000386172	9.76996e-07	9.76996e-07	0.00147282	0.00147282	1.11475e-07	1.11475e-07	0.00323296	0.00323296	8.39499e-05	8.39499e-05	2.42821e-07	2.42821e-07	0.0105153	0.0105153	0.000384682	0.000384682	9.9616e-07	9.9616e-07	0.000190175	0.000190175	1.15065e-07	1.15065e-07	0.00282891	0.00282891	8.31495e-05	8.31495e-05	2.00119e-07	2.00119e-07	0.0112078	0.0112078	0.000385679	0.000385679	9.90202e-07	9.90202e-07	0.00137428	0.00137428	1.11407e-07	1.11407e-07	0.0031857	0.0031857	8.39157e-05	8.39157e-05	2.03368e-07	2.03368e-07	0.010548	0.010548	0.000385154	0.000385154	9.66283e-07	9.66283e-07	0.000199187	0.000199187	1.16445e-07	1.16445e-07	0.000930987	0.000930987	8.32441e-05	8.32441e-05	1.99681e-07	1.99681e-07	0.0111995	0.0111995	0.000387276	0.000387276	9.66409e-07	9.66409e-07	0.00138562	0.00138562	1.11836e-07	1.11836e-07	0.00333184	0.00333184	8.39163e-05	8.39163e-05	2.01082e-07	2.01082e-07	0.00179286	0.00177536	0.0003854	0.000385392	9.65561e-07	9.65563e-07	0.000349558	0.000196505	1.15936e-07	1.15954e-07	8.75867e-05	8.91332e-05	0.000142788	8.02729e-05	2.10129e-07	2.04465e-07	0.000157967	0.000157372	0.000363635	0.000334566	1.49116e-06	1.01737e-06	0.00195284	0.000335693	1.79749e-07	1.20392e-07	6.9879e-05	8.32688e-05	0.000174877	2.40697e-05	8.38639e-05	4.18116e-05	0.00104875	0.000383185	5.20778e-05	0.000290008	1.51698e-06	2.9717e-07	0.000398765	0.000221371	1.27328e-06	1.62474e-07	7.01868e-05	8.3559e-05	0.00013285	7.36549e-05	5.30591e-05	1.95585e-06	0.000283278	0.000366785	5.98856e-05	8.45077e-05	0.000319096	1.3011e-07	0.000642982	0.00293368	2.84601e-06	1.24623e-07	7.01265e-05	8.24398e-05	0.00215348	2.7303e-07	5.43412e-05	2.68038e-07	0.00211086	0.000105194	4.92235e-05	9.43479e-05	0.00025476	1.23134e-07	0.000433436	0.00603312	2.41777e-05	1.55552e-07	7.00899e-05	8.31705e-05	1.08683e-05	3.2326e-05	5.08705e-05	1.53041e-07	0.000349855	0.000118682	4.9579e-05	7.53508e-05	0.000243422	1.49348e-07	0.000643907	0.00650681	4.72342e-05	4.44173e-05	7.0066e-05	7.93907e-05	6.12352e-05	3.74995e-05	7.87211e-05	2.76109e-06	0.000359892	0.000109458	4.75042e-05	6.12962e-05	6.00994e-05	1.60739e-06	0.000498253	0.00981362	4.52441e-05	4.41581e-05	6.6843e-05	7.96188e-05	6.98846e-05	6.19348e-07	5.27968e-05	2.54823e-05	4.74243e-05	8.56076e-05	4.61331e-05	0.000152682	4.51228e-05	6.96806e-07	0.00161997	0.00899357	4.59109e-05	4.46858e-05	5.71617e-05	7.68208e-05	7.71203e-05	1.43345e-05	6.0154e-05	4.50588e-05	4.59289e-05	5.00851e-05	4.5512e-05	0.000171803	4.50634e-05	3.02513e-07	0.00255482	0.000352368	4.58331e-05	4.46727e-05	6.67403e-05	7.69877e-05	7.83791e-05	2.55243e-05	5.38478e-05	3.89681e-05	4.58299e-05	0.000121323	4.54258e-05	0.00017187	4.69942e-05	1.78895e-07	0.000196162	0.0123731	4.59099e-05	4.4714e-05	0.000115425	7.69397e-05	7.64872e-05	1.05473e-05	5.1673e-05	4.50452e-05	4.59225e-05	9.44851e-05	4.52927e-05	0.000174197	8.39841e-05	1.83418e-07	0.000307569	7.34838e-05	4.58302e-05	4.46698e-05	9.9696e-05	5.87565e-05	7.65516e-05	4.62414e-06	5.12693e-05	3.90587e-05	4.58423e-05	0.000146992	4.55296e-05	0.000172315	5.12809e-05	1.67079e-07	0.000124567	5.42745e-05	4.58695e-05	4.45841e-05	4.99291e-05	4.14752e-05	7.82351e-05	9.4488e-06	5.0942e-05	4.28277e-05	4.60174e-05	0.000107181	4.55315e-05	0.000174784	5.48669e-05	6.54775e-06	0.000322908	5.86433e-05	4.57993e-05	4.02141e-05	4.80822e-05	3.80954e-05	7.81967e-05	4.67257e-06	5.1082e-05	3.89936e-05	4.55868e-05	0.000107267	4.56619e-05	0.000171603	5.06122e-05	2.95817e-06	0.000116113	5.5476e-05	4.58511e-05	4.05707e-05	4.70616e-05	3.81536e-05	7.82189e-05	7.06055e-06	5.10136e-05	4.22456e-05	4.59711e-05	0.000133543	4.61325e-05	0.000174756	5.49909e-05	1.24348e-05	0.000806628	5.55039e-05	4.57911e-05	3.92189e-05	4.75843e-05	3.81749e-05	7.81805e-05	1.27851e-06	5.10569e-05	3.91094e-05	4.5588e-05	9.35729e-05	4.59336e-05	0.000114953	5.02902e-05	4.95497e-06	0.00012696	5.5584e-05	4.58473e-05	4.05707e-05	4.72282e-05	3.81693e-05	7.82634e-05	9.62919e-07	5.10274e-05	4.21181e-05	4.59711e-05	9.46971e-05	4.69501e-05	0.000101206	5.42906e-05	1.29232e-05	0.00255634	5.55842e-05	4.57892e-05	3.9219e-05	4.77527e-05	4.36906e-05	7.81692e-05	3.42859e-07	5.10494e-05	3.91792e-05	4.55878e-05	0.000101409	4.63912e-05	0.000101176	4.97787e-05	5.46254e-06	0.000160495	5.55842e-05	4.58465e-05	4.05707e-05	4.74424e-05	4.37774e-05	7.83542e-05	1.24918e-06	5.10331e-05	4.20375e-05	4.59713e-05	6.4209e-05	4.78526e-05	0.000100215	5.28385e-05	2.65608e-06	0.00458525	5.50727e-05	4.57888e-05	3.9219e-05	4.80753e-05	4.37696e-05	7.81611e-05	8.08273e-07	5.10455e-05	3.92262e-05	4.55875e-05	7.3268e-05	4.67514e-05	0.000101521	4.83592e-05	2.4069e-06	0.000161833	5.50624e-05	4.58462e-05	4.05707e-05	4.78155e-05	4.37701e-05	7.83639e-05	2.90698e-06	5.10362e-05	4.19856e-05	4.59716e-05	5.80138e-05	4.829e-05	9.74793e-05	4.97218e-05	2.53056e-06	0.00502429	5.50881e-05	4.57887e-05	3.9219e-05	4.86842e-05	4.37701e-05	7.81538e-05	3.59936e-06	5.10433e-05	3.92614e-05	4.55872e-05	7.41254e-05	4.68629e-05	0.000102486	4.75675e-05	1.97597e-05	0.000543024	5.50816e-05	4.58462e-05	4.05707e-05	4.84938e-05	1.91335e-05	7.83662e-05	3.54383e-06	5.1038e-05	4.19481e-05	4.5972e-05	5.79334e-05	4.8389e-05	0.000100102	4.96447e-05	1.91833e-06	0.00419592	5.50832e-05	4.57887e-05	3.9219e-05	4.96884e-05	2.42007e-05	7.81471e-05	3.55582e-06	5.03221e-05	3.92893e-05	4.55871e-05	6.20149e-05	4.6884e-05	0.000102456	4.75648e-05	1.98831e-05	0.000999891	5.50828e-05	4.58462e-05	4.05707e-05	3.76899e-05	1.91184e-05	7.83679e-05	3.55243e-06	5.21859e-05	4.19191e-05	4.59722e-05	5.83871e-05	4.8406e-05	0.000100116	4.96542e-05	1.79397e-06	0.00337019	5.50829e-05	4.57887e-05	3.9219e-05	6.31309e-05	2.43016e-05	7.81407e-05	3.55341e-06	5.01083e-05	3.93127e-05	4.5587e-05	6.2023e-05	4.68875e-05	0.00017148	4.75643e-05	1.58877e-05	7.97697e-05	5.50829e-05	4.58462e-05	4.05707e-05	3.61083e-05	1.90709e-05	7.83696e-05	3.46676e-06	5.28161e-05	4.18953e-05	4.59724e-05	5.83978e-05	4.84088e-05	0.000156313	4.96579e-05	3.55143e-06	0.000172693	5.50829e-05	4.57887e-05	3.9219e-05	5.6121e-05	2.42621e-05	7.81351e-05	3.14635e-06	5.00614e-05	3.93328e-05	4.55869e-05	6.20363e-05	4.6888e-05	0.000144587	4.7564e-05	5.85395e-06	6.13269e-05	5.50829e-05	4.58462e-05	4.05707e-05	3.4857e-05	2.88201e-05	7.8371e-05	3.22457e-06	5.28358e-05	4.18752e-05	4.59726e-05	5.83937e-05	4.84093e-05	0.000148656	4.96594e-05	2.41024e-06	2.35343e-05	5.50829e-05	4.57887e-05	3.9219e-05	5.65801e-05	2.87764e-05	7.81302e-05	3.19788e-06	5.04061e-05	3.93505e-05	4.55868e-05	6.20488e-05	4.68881e-05	0.000141313	4.75639e-05	5.53481e-06	4.38036e-06	5.50829e-05	4.58462e-05	4.05707e-05	3.99049e-05	2.88441e-05	7.83723e-05	3.22476e-06	5.20922e-05	4.18577e-05	0	0	0	0	0	0	0	0	0	0	0	0	0	0	0	0	4.51282e-05	4.51282e-05	4.51282e-05	4.51282e-05	4.51282e-05	4.51282e-05	4.51282e-05	4.51282e-05	4.51282e-05	4.51282e-05	4.51282e-05	4.51282e-05	4.51282e-05	4.51282e-05	4.51282e-05	4.51282e-05	0.000251473	0.000251473	0.000251473	0.000251473	0.000251473	0.000251473	0.000251473	0.000251473	0.000251473	0.000251473	0.000251473	0.000251473	0.000251473	0.000251473	0.000251473	0.000251473	0.000239021	0.000239021	0.000239021	0.000239021	0.000239021	0.000239021	0.000239021	0.000239021	0.000239021	0.000239021	0.000239021	0.000239021	0.000239021	0.000239021	0.000239021	0.000239021	0.000235115	0.000235115	0.000235115	0.000235115	0.000235115	0.000235115	0.000235115	0.000235115	0.000235115	0.000235115	0.000235115	0.000235115	0.000235115	0.000235115	0.000235115	0.000235115	0.000246124	0.000246124	0.000246124	0.000246124	0.000246124	0.000246124	0.000246124	0.000246124	0.000246124	0.000246124	0.000246124	0.000246124	0.000246124	0.000246124	0.000246124	0.000246124	0.00024592	0.00024592	0.00024592	0.00024592	0.00024592	0.00024592	0.00024592	0.00024592	0.00024592	0.00024592	0.00024592	0.00024592	0.00024592	0.00024592	0.00024592	0.00024592	0.000245929	0.000245929	0.000245929	0.000245929	0.000245929	0.000245929	0.000245929	0.000245929	0.000245929	0.000245929	0.000245929	0.000245929	0.000245929	0.000245929	0.000245929	0.000245929	0.000245928	0.000245928	0.000245928	0.000245928	0.000245928	0.000245928	0.000245928	0.000245928	0.000245928	0.000245928	0.000245928	0.000245928	0.000245928	0.000245928	0.000245928	0.000245928	0.000245928	0.000245928	0.000245928	0.000245928	0.000245928	0.000245928	0.000245928	0.000245928	0.000245928	0.000245928	0.000245928	0.000245928	0.000245928	0.000245928	0.000245928	0.000245928	0.000842	0.000842	0.000290064	0.000290064	0.00024727	0.00024727	0.000251872	0.000251872	0.000246609	0.000246609	0.000246609	0.000246609	0.000246599	0.000246599	0.000246598	0.000246598	0.985946	0.985946	0.017847	0.017847	8.25395e-05	8.25395e-05	0.0088336	0.0088336	8.17484e-05	8.17484e-05	0.0668378	0.0668378	0.000759123	0.000759123	2.10899e-06	2.10899e-06	1.55527e-30	1.55527e-30	0.0179367	0.0179367	7.24401e-05	7.24401e-05	0.00604817	0.00604817	0.000351861	0.000351861	1.13317e-08	1.13317e-08	3.71413e-07	3.71413e-07	3.23708e-07	3.23708e-07	0.99393	0.99393	0.0231169	0.0231169	0.000597395	0.000597395	0.0180874	0.0180874	0.000209182	0.000209182	0.012934	0.012934	9.38729e-08	9.38729e-08	3.26691e-07	3.26691e-07	1.02112e-30	1.02112e-30	0.0163484	0.0163484	0.158282	0.158282	0.00184066	0.00184066	0.000253008	0.000253008	0.000291788	0.000291788	6.70931e-08	6.70931e-08	3.24692e-07	3.24692e-07	0.99519	0.99519	0.0258791	0.0258791	2.42784e-06	2.42784e-06	0.0187699	0.0187699	0.000213739	0.000213739	0.0327289	0.0327289	6.75778e-08	6.75778e-08	3.06868e-07	3.06868e-07	1.03695e-30	1.03695e-30	0.0128814	0.0128814	0.198668	0.198668	0.000208043	0.000208043	0.000219179	0.000219179	8.38842e-05	8.38842e-05	6.80045e-08	6.80045e-08	3.23409e-07	3.23409e-07	0.995213	0.995213	0.0333568	0.0333568	1.44309e-07	1.44309e-07	0.0182536	0.0182536	0.000217579	0.000217579	0.0316552	0.0316552	6.7206e-08	6.7206e-08	3.21416e-07	3.21416e-07	1.03517e-30	1.03517e-30	0.00741043	0.00741043	0.275292	0.275292	0.000246682	0.000246682	0.000233233	0.000233233	6.19248e-07	6.19248e-07	6.74351e-08	6.74351e-08	3.23589e-07	3.23589e-07	0.994217	0.994217	0.0472507	0.0472507	4.55501e-10	4.55501e-10	0.0183819	0.0183819	0.000220674	0.000220674	0.0112583	0.0112583	6.72329e-08	6.72329e-08	3.24108e-07	3.24108e-07	5.80526e-34	6.68574e-34	0.0071491	0.00210887	0.309046	0.275494	0.000236916	0.000808924	0.000229154	0.000228532	9.76645e-08	9.56195e-08	6.77884e-08	6.77855e-08	3.23381e-07	3.23393e-07	0.0025218	0.00337828	0.0859992	0.0363963	5.00882e-11	4.43008e-10	0.014477	0.00662493	0.000217765	0.000215735	8.37106e-07	6.97516e-08	1.05502e-07	9.27426e-08	6.85122e-08	2.42665e-07	0.0374128	0.0480286	3.48356e-07	0.0017724	0.246521	0.00505985	0.000197203	0.00467522	0.00772851	0.000216594	8.77351e-07	6.65271e-08	7.31575e-08	7.32391e-08	9.9978e-06	9.68053e-05	0.000375602	0.00145835	0.000269818	0.000334844	9.37e-10	0.00015601	0.000970965	0.513275	0.02245	0.000223244	8.65339e-07	7.67981e-08	0.000217821	3.98741e-07	7.78943e-06	0.0001693	0.213092	0.000744954	0.000140189	0.000405126	0.0271164	0.000215501	0.000509566	3.2948e-16	0.00118639	0.000222271	8.67163e-07	6.95172e-08	3.77451e-07	1.66088e-05	1.51311e-05	0.000185372	3.77116e-10	0.00048046	0.000140323	0.000191172	0.00241181	0.000207245	0.000914107	0.943233	4.86657e-05	4.45859e-05	8.68006e-07	6.90133e-08	1.96696e-05	4.57614e-05	1.30721e-07	9.23797e-05	0.00127523	0.00037264	0.000131429	9.58827e-05	0.00012283	0.000157055	0.000691539	2.87181e-29	4.57732e-05	4.51825e-05	8.91029e-07	6.88432e-08	2.53968e-05	0.000134561	1.00126e-05	5.14132e-05	4.35251e-06	0.000162139	0.00011978	0.00221828	5.30643e-05	0.00016099	0.00573737	0.988529	4.8552e-05	4.50024e-05	3.05072e-06	9.39998e-08	3.61747e-05	6.11808e-05	2.44087e-06	4.49016e-05	4.45791e-06	7.13775e-06	0.000116879	0.0028745	5.29149e-05	0.000180022	0.00908628	3.76172e-33	4.83091e-05	4.49802e-05	2.12363e-06	9.21092e-08	3.30215e-05	5.1674e-05	8.12299e-06	4.56738e-05	4.12447e-06	0.000150865	0.00011568	0.00274817	6.09966e-05	0.000196108	2.29048e-05	0.990076	4.85431e-05	4.49904e-05	3.44091e-06	9.2597e-08	4.31768e-05	6.49165e-05	1.27302e-05	4.4921e-05	4.45495e-06	6.3612e-05	0.000131932	0.00332363	0.000448644	0.000194069	0.000285098	3.50195e-35	4.82867e-05	4.49622e-05	2.65795e-06	9.22005e-08	4.24033e-05	8.04768e-05	1.42153e-05	4.56708e-05	4.61534e-06	0.000471706	0.000132795	0.00306953	7.99282e-05	0.000198712	8.37692e-06	0.000289608	4.84356e-05	4.49847e-05	2.46791e-05	5.64659e-06	4.31738e-05	6.7063e-05	1.52405e-05	4.4964e-05	1.38492e-05	0.000155279	0.000133801	0.00328386	0.00010328	7.37225e-05	0.000348854	0.000246326	4.82419e-05	4.5438e-05	2.62358e-05	1.37242e-05	4.33515e-05	8.06905e-05	1.47904e-05	4.56415e-05	1.35353e-05	0.00015877	0.000133635	0.00303571	7.82631e-05	9.15979e-05	4.3987e-06	0.000204356	4.84003e-05	4.55992e-05	3.3762e-05	1.34833e-05	4.3385e-05	7.23422e-05	1.50096e-05	4.49037e-05	1.38187e-05	0.000646461	0.000139041	0.00144087	0.000104315	6.28345e-05	0.000787149	0.000202533	4.82274e-05	4.56022e-05	3.36717e-05	1.33962e-05	4.33896e-05	0.000113165	1.487e-05	4.56137e-05	1.35385e-05	0.000184106	0.0001354	0.000394038	7.65384e-05	8.00929e-05	4.50927e-07	0.000203572	4.83932e-05	4.55992e-05	3.59902e-05	1.3419e-05	4.35425e-05	0.000121482	1.49651e-05	4.49233e-05	1.38188e-05	4.05985e-07	0.000146552	0.000280739	9.98102e-05	6.2257e-05	0.00615847	0.00020356	4.82242e-05	4.56021e-05	3.60701e-05	1.34039e-05	4.34226e-05	0.000159171	1.48942e-05	4.55958e-05	1.35389e-05	5.21397e-07	0.000138456	0.000282808	7.38817e-05	7.80448e-05	1.12562e-07	0.00020356	4.83916e-05	4.55992e-05	3.80029e-05	1.30841e-05	4.36925e-05	0.000113174	1.49465e-05	4.49391e-05	1.38189e-05	1.08427e-07	0.000155271	0.000272153	9.08983e-05	9.41428e-05	0.000564858	0.000245681	4.82235e-05	4.56021e-05	3.84065e-05	1.31089e-05	4.34732e-05	0.000127305	1.49067e-05	4.55836e-05	1.3539e-05	1.70847e-07	0.000140872	0.00028676	6.67794e-05	9.64874e-05	1.10653e-07	0.000244723	4.83912e-05	4.55992e-05	4.03629e-05	1.31073e-05	4.36671e-05	9.21538e-05	1.49365e-05	4.49499e-05	1.3819e-05	7.62492e-08	0.000159633	0.000370137	7.36084e-05	9.52195e-05	0.000338298	0.000245135	4.82233e-05	4.56021e-05	4.13767e-05	1.31074e-05	4.3524e-05	8.73702e-05	1.49138e-05	4.55744e-05	1.3539e-05	1.77752e-07	0.000141603	0.000446841	6.29831e-05	5.56229e-05	9.94535e-07	0.000245028	4.83911e-05	4.55992e-05	4.33948e-05	1.31079e-05	4.36298e-05	8.7757e-05	1.49309e-05	4.4958e-05	1.38191e-05	1.67411e-06	0.000160631	0.000404799	7.32182e-05	0.000102678	5.63685e-05	0.000245055	4.82233e-05	4.56021e-05	4.49974e-05	1.1168e-06	4.35734e-05	8.76771e-05	1.4918e-05	4.5567e-05	1.35391e-05	2.11438e-06	0.00014174	0.000445294	6.29717e-05	5.55038e-05	5.79688e-06	0.000245048	4.83911e-05	4.55992e-05	4.64994e-05	1.33515e-05	4.35939e-05	8.76995e-05	1.01422e-05	4.49644e-05	1.38192e-05	1.716e-06	0.000160803	0.000109877	7.32675e-05	0.0001045	0.00034909	0.00024505	4.82233e-05	4.56021e-05	9.18051e-08	1.06768e-06	4.36202e-05	8.7693e-05	1.56147e-05	4.55609e-05	1.35391e-05	2.11519e-06	0.000141762	0.00105826	6.29688e-05	5.88531e-05	6.43392e-06	0.00024505	4.83911e-05	4.55992e-05	2.25941e-05	1.37307e-05	4.35606e-05	8.76944e-05	8.91018e-06	4.49697e-05	1.38193e-05	1.71711e-06	0.000160832	0.00252164	7.32863e-05	8.73771e-05	8.68908e-05	0.00024505	4.82233e-05	4.56021e-05	1.97432e-07	1.08636e-06	4.36628e-05	8.99485e-05	1.57728e-05	4.55556e-05	1.35391e-05	2.11671e-06	0.000141766	0.00216744	6.29676e-05	7.65138e-05	4.65853e-05	0.00024505	4.83911e-05	4.55992e-05	3.30024e-05	1.38658e-05	4.3531e-05	8.93576e-05	8.87372e-06	4.49741e-05	1.38193e-05	1.71674e-06	0.000160836	0.00236128	7.32944e-05	9.65801e-05	0.000932695	0.00024505	4.82233e-05	4.56021e-05	1.81581e-07	1.41079e-05	4.36999e-05	8.95561e-05	1.58145e-05	4.5551e-05	1.35391e-05	2.11816e-06	0.000141767	0.00207384	6.29671e-05	7.75917e-05	4.25093e-05	0.00024505	4.83911e-05	4.55992e-05	3.28987e-05	1.3711e-05	4.35058e-05	8.94789e-05	1.1113e-05	4.4978e-05	0	0	0	0	0	0	0	0	0	0	0	0	0	0	0	0	4.51282e-05	4.51282e-05	4.51282e-05	4.51282e-05	4.51282e-05	4.51282e-05	4.51282e-05	4.51282e-05	4.51282e-05	4.51282e-05	4.51282e-05	4.51282e-05	4.51282e-05	4.51282e-05	4.51282e-05	4.51282e-05	4.944e-05	4.944e-05	4.944e-05	4.944e-05	4.944e-05	4.944e-05	4.944e-05	4.944e-05	4.944e-05	4.944e-05	4.944e-05	4.944e-05	4.944e-05	4.944e-05	4.944e-05	4.944e-05	4.95835e-05	4.95835e-05	4.95835e-05	4.95835e-05	4.95835e-05	4.95835e-05	4.95835e-05	4.95835e-05	4.95835e-05	4.95835e-05	4.95835e-05	4.95835e-05	4.95835e-05	4.95835e-05	4.95835e-05	4.95835e-05	4.70014e-05	4.70014e-05	4.70014e-05	4.70014e-05	4.70014e-05	4.70014e-05	4.70014e-05	4.70014e-05	4.70014e-05	4.70014e-05	4.70014e-05	4.70014e-05	4.70014e-05	4.70014e-05	4.70014e-05	4.70014e-05	4.66401e-05	4.66401e-05	4.66401e-05	4.66401e-05	4.66401e-05	4.66401e-05	4.66401e-05	4.66401e-05	4.66401e-05	4.66401e-05	4.66401e-05	4.66401e-05	4.66401e-05	4.66401e-05	4.66401e-05	4.66401e-05	4.66377e-05	4.66377e-05	4.66377e-05	4.66377e-05	4.66377e-05	4.66377e-05	4.66377e-05	4.66377e-05	4.66377e-05	4.66377e-05	4.66377e-05	4.66377e-05	4.66377e-05	4.66377e-05	4.66377e-05	4.66377e-05	4.66383e-05	4.66383e-05	4.66383e-05	4.66383e-05	4.66383e-05	4.66383e-05	4.66383e-05	4.66383e-05	4.66383e-05	4.66383e-05	4.66383e-05	4.66383e-05	4.66383e-05	4.66383e-05	4.66383e-05	4.66383e-05	4.66382e-05	4.66382e-05	4.66382e-05	4.66382e-05	4.66382e-05	4.66382e-05	4.66382e-05	4.66382e-05	4.66382e-05	4.66382e-05	4.66382e-05	4.66382e-05	4.66382e-05	4.66382e-05	4.66382e-05	4.66382e-05	4.66383e-05	4.66383e-05	4.66383e-05	4.66383e-05	4.66383e-05	4.66383e-05	4.66383e-05	4.66383e-05	4.66383e-05	4.66383e-05	4.66383e-05	4.66383e-05	4.66383e-05	4.66383e-05	4.66383e-05	4.66383e-05	0.00359888	0.00359888	8.52735e-05	8.52735e-05	4.84035e-05	4.84035e-05	5.90874e-05	5.90874e-05	4.79517e-05	4.79517e-05	4.79905e-05	4.79905e-05	4.79379e-05	4.79379e-05	4.79304e-05	4.79304e-05	0.170126	0.170126	0.00810735	0.00810735	2.86053e-05	2.86053e-05	1.56202e-05	1.56202e-05	1.06911e-06	1.06911e-06	2.65948e-05	2.65948e-05	2.63321e-05	2.63321e-05	1.08625e-06	1.08625e-06	2.32963e-08	2.32963e-08	0.0131994	0.0131994	3.51328e-06	3.51328e-06	1.94598e-05	1.94598e-05	3.21455e-07	3.21455e-07	6.00146e-05	6.00146e-05	2.93331e-05	2.93331e-05	4.43279e-07	4.43279e-07	0.30359	0.30359	0.0105527	0.0105527	8.0205e-07	8.0205e-07	1.76445e-05	1.76445e-05	2.19149e-07	2.19149e-07	1.59136e-05	1.59136e-05	8.99821e-05	8.99821e-05	4.46632e-07	4.46632e-07	5.88239e-14	5.88239e-14	0.0129023	0.0129023	0.000100234	0.000100234	2.192e-05	2.192e-05	2.03465e-07	2.03465e-07	2.27593e-05	2.27593e-05	9.45501e-05	9.45501e-05	4.44894e-07	4.44894e-07	0.347184	0.347184	0.0108182	0.0108182	0.000105626	0.000105626	1.82417e-05	1.82417e-05	2.05904e-07	2.05904e-07	1.41197e-05	1.41197e-05	9.43775e-05	9.43775e-05	5.27218e-07	5.27218e-07	9.40144e-16	9.40144e-16	0.0133564	0.0133564	0.000108616	0.000108616	2.93614e-05	2.93614e-05	2.07318e-07	2.07318e-07	2.17814e-05	2.17814e-05	9.41082e-05	9.41082e-05	4.43974e-07	4.43974e-07	0.351708	0.351708	0.0104725	0.0104725	0.000103541	0.000103541	1.8712e-05	1.8712e-05	2.03655e-07	2.03655e-07	1.42065e-05	1.42065e-05	9.43863e-05	9.43863e-05	4.50035e-07	4.50035e-07	6.0353e-16	6.0353e-16	0.0138985	0.0138985	0.000104267	0.000104267	2.80889e-05	2.80889e-05	2.0241e-07	2.0241e-07	4.55693e-05	4.55693e-05	9.39773e-05	9.39773e-05	4.43172e-07	4.43172e-07	0.153278	0.153278	0.00770172	0.00770172	0.000105443	0.000105443	1.86981e-05	1.86981e-05	2.12667e-07	2.12667e-07	1.62438e-05	1.62438e-05	9.43826e-05	9.43826e-05	4.70125e-07	4.70125e-07	4.96084e-12	7.15954e-12	0.371732	0.00786719	0.000192743	0.00010839	1.97874e-05	0.00148699	2.16543e-07	2.14428e-07	8.56626e-05	6.94988e-05	9.87109e-05	9.85872e-05	4.77456e-07	4.77594e-07	0.000429701	0.000810386	1.16913e-16	0.00518122	0.00024363	0.000109728	1.3245e-05	0.00212572	3.60445e-07	2.35041e-07	7.45665e-05	8.17443e-05	9.19726e-05	3.3577e-05	0.000100151	5.29069e-05	0.00013496	0.00997025	0.00290715	0.00444346	0.00024748	3.06296e-06	2.38898e-05	0.0105772	1.9429e-05	3.20856e-07	7.41971e-05	8.21152e-05	9.17209e-05	9.07133e-05	5.4927e-05	2.81055e-06	0.000302822	0.00312752	0.00214705	0.000137461	0.0303859	2.49011e-07	2.18641e-05	0.00883417	0.0001042	2.47951e-07	7.43342e-05	8.072e-05	2.54273e-05	6.09277e-07	5.68175e-05	4.77527e-07	0.000306597	0.000221993	0.001034	0.000122706	0.000700161	2.30458e-07	2.41921e-05	0.0359734	0.000346467	3.13533e-07	7.43167e-05	8.16681e-05	9.0088e-06	3.59224e-05	5.25119e-05	2.91617e-07	1.86771e-05	3.74108e-05	0.00120647	7.38444e-05	0.00997857	2.88431e-07	2.19622e-05	0.00167261	5.05937e-05	4.4649e-05	7.43099e-05	9.76799e-05	3.27286e-05	4.10066e-05	9.00847e-05	3.7286e-06	4.25723e-07	3.03559e-05	0.00122417	4.09168e-05	7.09184e-05	2.83374e-06	2.47602e-05	0.268532	4.61085e-05	4.42955e-05	9.50388e-05	0.000104712	4.26769e-05	1.0195e-06	5.35298e-05	2.71196e-05	1.72283e-08	1.51206e-05	0.00113908	0.000565857	7.93033e-05	1.20771e-06	1.73749e-05	9.57711e-13	4.83017e-05	4.477e-05	8.22145e-05	0.000100105	4.54848e-05	1.66753e-05	6.35474e-05	4.50254e-05	1.76231e-08	3.39369e-08	0.00115015	0.000762666	8.03649e-05	5.53628e-07	1.19832e-05	0.541109	4.80838e-05	4.4758e-05	8.50871e-05	0.000100404	4.6719e-05	2.8331e-05	5.50107e-05	3.95412e-05	1.75466e-08	4.34624e-07	0.00113418	0.000750634	9.03594e-05	3.38341e-07	3.01403e-05	3.37176e-24	4.82927e-05	4.47943e-05	7.66731e-05	0.000100329	4.53003e-05	1.28855e-05	5.21754e-05	4.49805e-05	1.76132e-08	2.11993e-07	0.00172338	0.00118099	0.000480259	3.45454e-07	2.31891e-05	0.0366247	4.78844e-05	4.45737e-05	8.01676e-05	0.000102264	4.54029e-05	6.1797e-06	5.14824e-05	3.95265e-05	3.36905e-08	3.25726e-06	0.00162016	0.00109804	0.000109183	3.12107e-07	3.87468e-05	0.000115024	4.80069e-05	4.44983e-05	6.38999e-05	5.75912e-05	4.51874e-05	1.14329e-05	5.1059e-05	4.30105e-05	7.44965e-07	1.31382e-06	0.00165994	0.00115294	0.000137276	8.07629e-06	2.25086e-05	0.000671297	4.78276e-05	4.06096e-05	5.83845e-05	5.18443e-05	4.51691e-05	6.09749e-06	5.12427e-05	3.95623e-05	7.4007e-07	1.31437e-06	0.00163284	0.00108814	0.000109134	3.97156e-06	4.22334e-05	0.000542319	4.7968e-05	4.09309e-05	5.6675e-05	5.19705e-05	4.51591e-05	8.81705e-06	5.11529e-05	4.2496e-05	7.4542e-07	2.43201e-05	0.00170014	0.000313068	0.000139124	1.4314e-05	2.11831e-05	0.000601836	4.78109e-05	3.97237e-05	5.66507e-05	5.20085e-05	4.51649e-05	1.91812e-06	5.12097e-05	3.96681e-05	7.40154e-07	8.7279e-06	0.00163277	0.000102586	0.000107071	6.29185e-06	6.22758e-05	0.000600856	4.79601e-05	4.09331e-05	5.62076e-05	5.19982e-05	4.51346e-05	1.48999e-06	5.1171e-05	4.23817e-05	7.45423e-07	5.54155e-10	0.00176234	7.32616e-05	0.000134063	1.48124e-05	1.48959e-05	0.000600922	4.78073e-05	3.97238e-05	5.61444e-05	5.15231e-05	4.51614e-05	5.92669e-07	5.11998e-05	3.97313e-05	7.40174e-07	6.76601e-10	0.00163446	7.33868e-05	0.000103923	6.84643e-06	6.88962e-05	0.000600918	4.79584e-05	4.09331e-05	5.58021e-05	5.16734e-05	4.51092e-05	1.87989e-06	5.11786e-05	4.23094e-05	7.45415e-07	1.81531e-10	0.00183491	7.11734e-05	0.000123918	3.59843e-06	1.92418e-05	0.00166358	4.78064e-05	3.97238e-05	5.56704e-05	5.1661e-05	4.51552e-05	1.27438e-06	5.11947e-05	3.97741e-05	7.4018e-07	2.65897e-10	0.00163221	7.41816e-05	9.53122e-05	3.29623e-06	7.21825e-05	0.00149872	4.7958e-05	4.09331e-05	5.53431e-05	5.16618e-05	4.51118e-05	3.82491e-06	5.11826e-05	4.22628e-05	7.45408e-07	1.35166e-10	0.00187172	0.000125475	0.000103629	3.44811e-06	2.03762e-05	0.00152509	4.78063e-05	3.97238e-05	5.50922e-05	5.16618e-05	4.51489e-05	4.62785e-06	5.11919e-05	3.98059e-05	7.40185e-07	2.74983e-10	0.00162909	0.000145958	9.05733e-05	2.15966e-05	4.36477e-05	0.00152066	4.79579e-05	4.09331e-05	5.47748e-05	5.17196e-05	4.51164e-05	4.56382e-06	5.11849e-05	4.22291e-05	7.45403e-07	1.71656e-08	0.00188062	0.000135237	0.000103176	2.68954e-06	3.63835e-05	0.00152144	4.78063e-05	3.97238e-05	5.44201e-05	6.97668e-05	4.51428e-05	4.57762e-06	5.11927e-05	3.98313e-05	7.40187e-07	2.09045e-08	0.00162818	0.000145723	9.05604e-05	2.17176e-05	5.32103e-05	0.0015213	4.79579e-05	4.09331e-05	5.52365e-05	5.15224e-05	4.51209e-05	4.57371e-06	5.36394e-05	4.2203e-05	7.45398e-07	1.75236e-08	0.00188223	6.69059e-05	0.000103235	2.53327e-06	2.93314e-05	0.00152133	4.78062e-05	3.97238e-05	0.000116534	7.01427e-05	4.51371e-05	4.57484e-06	5.09028e-05	3.98525e-05	7.40189e-07	2.09076e-08	0.001628	0.000390315	9.05566e-05	1.77761e-05	6.44159e-05	0.00152132	4.79579e-05	4.09331e-05	6.03939e-05	5.1353e-05	4.5125e-05	4.57392e-06	5.44756e-05	4.21816e-05	7.45395e-07	1.75339e-08	0.0018825	0.000570617	0.000103257	4.66126e-06	4.41229e-05	0.00152132	4.78062e-05	3.97238e-05	0.00010674	6.99983e-05	4.51319e-05	4.19456e-06	5.08383e-05	3.98706e-05	7.4019e-07	2.0919e-08	0.00162798	0.000505321	9.05549e-05	7.2881e-06	5.52596e-05	0.00152132	4.79579e-05	4.09331e-05	5.77888e-05	5.12672e-05	4.51287e-05	4.28764e-06	5.45024e-05	4.21635e-05	7.45393e-07	1.75311e-08	0.00188254	0.000539994	0.000103267	3.29999e-06	2.74747e-05	0.00152132	4.78062e-05	3.97238e-05	0.000107822	5.12641e-05	4.51273e-05	4.25591e-06	5.08211e-05	3.98867e-05	7.40191e-07	2.09303e-08	0.00162797	0.000480145	9.05542e-05	6.93299e-06	4.59881e-05	0.00152132	4.79579e-05	4.09331e-05	5.72687e-05	5.14267e-05	4.51318e-05	4.26846e-06	5.30392e-05	4.21478e-05	0	0	0	0	0	0	0	0	0	0	0	0	0	0	0	0	4.51282e-05	4.51282e-05	4.51282e-05	4.51282e-05	4.51282e-05	4.51282e-05	4.51282e-05	4.51282e-05	4.51282e-05	4.51282e-05	4.51282e-05	4.51282e-05	4.51282e-05	4.51282e-05	4.51282e-05	4.51282e-05	1.86106e-05	1.86106e-05	1.86106e-05	1.86106e-05	1.86106e-05	1.86106e-05	1.86106e-05	1.86106e-05	1.86106e-05	1.86106e-05	1.86106e-05	1.86106e-05	1.86106e-05	1.86106e-05	1.86106e-05	1.86106e-05	1.9021e-05	1.9021e-05	1.9021e-05	1.9021e-05	1.9021e-05	1.9021e-05	1.9021e-05	1.9021e-05	1.9021e-05	1.9021e-05	1.9021e-05	1.9021e-05	1.9021e-05	1.9021e-05	1.9021e-05	1.9021e-05	1.38341e-05	1.38341e-05	1.38341e-05	1.38341e-05	1.38341e-05	1.38341e-05	1.38341e-05	1.38341e-05	1.38341e-05	1.38341e-05	1.38341e-05	1.38341e-05	1.38341e-05	1.38341e-05	1.38341e-05	1.38341e-05	1.34503e-05	1.34503e-05	1.34503e-05	1.34503e-05	1.34503e-05	1.34503e-05	1.34503e-05	1.34503e-05	1.34503e-05	1.34503e-05	1.34503e-05	1.34503e-05	1.34503e-05	1.34503e-05	1.34503e-05	1.34503e-05	1.34499e-05	1.34499e-05	1.34499e-05	1.34499e-05	1.34499e-05	1.34499e-05	1.34499e-05	1.34499e-05	1.34499e-05	1.34499e-05	1.34499e-05	1.34499e-05	1.34499e-05	1.34499e-05	1.34499e-05	1.34499e-05	1.34499e-05	1.34499e-05	1.34499e-05	1.34499e-05	1.34499e-05	1.34499e-05	1.34499e-05	1.34499e-05	1.34499e-05	1.34499e-05	1.34499e-05	1.34499e-05	1.34499e-05	1.34499e-05	1.34499e-05	1.34499e-05	1.34499e-05	1.34499e-05	1.34499e-05	1.34499e-05	1.34499e-05	1.34499e-05	1.34499e-05	1.34499e-05	1.34499e-05	1.34499e-05	1.34499e-05	1.34499e-05	1.34499e-05	1.34499e-05	1.34499e-05	1.34499e-05	1.34499e-05	1.34499e-05	1.34499e-05	1.34499e-05	1.34499e-05	1.34499e-05	1.34499e-05	1.34499e-05	1.34499e-05	1.34499e-05	1.34499e-05	1.34499e-05	1.34499e-05	1.34499e-05	1.34499e-05	1.34499e-05	0.131935	0.131935	5.40512e-05	5.40512e-05	1.61597e-05	1.61597e-05	5.40512e-05	5.40512e-05	1.58644e-05	1.58644e-05	1.61597e-05	1.61597e-05	1.58644e-05	1.58644e-05	1.58219e-05	1.58219e-05	5.38908e-06	5.38908e-06	8.83214e-05	8.83214e-05	1.97555e-05	1.97555e-05	8.73849e-06	8.73849e-06	2.03894e-06	2.03894e-06	1.72184e-06	1.72184e-06	9.99738e-06	9.99738e-06	9.17515e-06	9.17515e-06	0.0119836	0.0119836	9.29985e-05	9.29985e-05	5.23688e-06	5.23688e-06	9.36022e-06	9.36022e-06	5.7959e-07	5.7959e-07	0.000186119	0.000186119	0.000161649	0.000161649	1.04676e-05	1.04676e-05	0.00587667	0.00587667	9.41166e-05	9.41166e-05	6.36604e-07	6.36604e-07	6.43635e-06	6.43635e-06	5.0963e-07	5.0963e-07	2.77166e-06	2.77166e-06	0.000701717	0.000701717	1.0487e-05	1.0487e-05	0.00843938	0.00843938	9.07249e-05	9.07249e-05	4.65046e-07	4.65046e-07	1.21178e-05	1.21178e-05	4.55408e-07	4.55408e-07	1.04969e-05	1.04969e-05	0.000796615	0.000796615	1.04831e-05	1.04831e-05	0.00718452	0.00718452	9.40948e-05	9.40948e-05	3.84476e-07	3.84476e-07	7.22729e-06	7.22729e-06	4.88323e-07	4.88323e-07	1.77217e-06	1.77217e-06	0.000789278	0.000789278	1.20681e-05	1.20681e-05	0.00788136	0.00788136	9.44099e-05	9.44099e-05	4.37386e-07	4.37386e-07	3.10432e-05	3.10432e-05	4.86996e-07	4.86996e-07	9.40442e-06	9.40442e-06	0.000784487	0.000784487	1.04797e-05	1.04797e-05	0.00747334	0.00747334	9.44279e-05	9.44279e-05	3.51914e-07	3.51914e-07	7.74467e-06	7.74467e-06	4.82092e-07	4.82092e-07	1.81442e-06	1.81442e-06	0.000791551	0.000791551	1.06097e-05	1.06097e-05	0.00774457	0.00774457	9.47334e-05	9.47334e-05	3.59222e-07	3.59222e-07	2.87284e-05	2.87284e-05	4.68432e-07	4.68432e-07	9.90436e-05	9.90436e-05	0.000786988	0.000786988	1.04645e-05	1.04645e-05	0.000179954	0.000179954	4.14838e-05	4.14838e-05	3.60137e-07	3.60137e-07	7.71516e-06	7.71516e-06	6.2817e-07	6.2817e-07	2.97445e-06	2.97445e-06	0.000791286	0.000791286	1.44289e-05	1.44289e-05	1.3145e-07	1.3145e-07	0.104914	1.24622e-05	1.57659e-06	4.62721e-07	3.74427e-06	0.0340178	6.35888e-07	6.22596e-07	0.000698216	0.000205024	0.00104921	0.0010273	1.46308e-05	1.46308e-05	2.25216e-06	2.37398e-06	0.000210921	1.27588e-05	1.77168e-06	4.71658e-07	1.08349e-06	0.00434232	8.9588e-07	6.73009e-07	0.000361813	0.000349899	0.000842014	0.000422559	0.00112686	0.000441128	4.45107e-07	2.21012e-06	0.127084	1.30315e-05	1.99234e-06	5.08434e-07	5.13586e-06	0.0475793	1.43781e-06	8.20846e-07	0.00036109	0.000354731	0.000965855	0.000958536	0.000100601	5.39436e-06	1.37824e-06	2.14184e-06	6.93633e-05	1.56469e-05	9.40517e-05	6.10565e-07	4.0473e-06	0.000627708	1.65083e-06	6.83233e-07	0.000363456	0.000331389	2.19129e-05	1.4543e-05	0.000120246	1.28029e-06	3.09835e-07	2.72504e-06	0.0402675	4.17478e-06	0.000107741	5.95086e-07	5.30844e-06	0.00711072	1.11311e-05	8.32565e-07	0.000363044	0.000347744	0.000105381	6.22399e-05	8.84944e-05	8.80016e-07	4.94173e-08	1.78406e-07	0.00563284	6.52991e-06	0.000137271	8.14427e-07	4.11884e-06	0.00378378	4.6758e-05	4.55928e-05	0.000362886	0.00091527	5.87695e-05	4.81696e-05	0.000712371	5.97128e-06	5.21321e-12	1.80688e-07	0.0442024	6.71427e-06	0.000147478	3.68718e-06	7.00136e-06	0.0076189	4.69647e-05	4.53566e-05	0.00142714	0.00134347	5.63685e-05	2.11976e-06	8.85975e-05	3.01503e-05	1.22362e-11	1.87684e-07	0.00467277	5.87648e-06	0.000150275	2.10414e-06	2.63083e-06	0.00517431	4.67609e-05	4.5766e-05	0.000749549	0.0011252	5.1467e-05	2.03258e-05	0.000178958	4.53779e-05	1.27026e-11	1.25427e-11	0.0474796	5.77351e-06	0.000161446	1.26432e-06	4.7729e-07	0.0276983	4.67627e-05	4.57668e-05	0.000926411	0.00115096	5.43189e-05	3.14888e-05	0.000100923	4.11819e-05	1.30949e-11	1.10498e-11	0.00388399	5.77273e-06	0.000160266	8.74492e-07	6.98525e-06	0.000489969	4.67615e-05	4.57887e-05	0.000734004	0.00114626	4.78944e-05	1.66067e-05	8.19873e-05	4.53549e-05	1.2703e-11	1.14366e-11	0.0913125	1.10636e-05	0.000147355	8.91077e-07	2.93634e-06	0.0509212	4.5626e-05	4.46537e-05	0.000837222	0.00137005	4.83056e-05	9.12827e-06	7.75787e-05	4.10153e-05	1.29111e-10	1.05942e-10	0.000550368	1.10771e-05	0.000144942	7.76428e-07	1.52132e-05	0.003042	4.56218e-05	4.45944e-05	0.000289601	0.000120117	4.67301e-05	1.4725e-05	7.50846e-05	4.37549e-05	1.59437e-08	1.10766e-10	0.108975	1.10539e-05	0.00014364	1.12259e-05	2.67101e-06	0.000108945	4.56183e-05	4.16669e-05	0.000179155	8.48427e-05	4.66447e-05	8.82902e-06	7.61626e-05	4.10338e-05	1.60403e-08	1.10836e-10	0.000192133	1.10835e-05	0.000146934	6.30001e-06	2.05494e-05	0.000130757	4.56174e-05	4.18353e-05	0.00016008	8.57003e-05	4.66248e-05	1.19202e-05	7.56324e-05	4.34107e-05	1.59579e-08	1.36838e-08	0.110611	5.46615e-06	0.000145211	1.78847e-05	3.54272e-06	0.000250942	4.56161e-05	4.09671e-05	0.000160438	8.59575e-05	4.66253e-05	3.4449e-06	7.5968e-05	4.11198e-05	1.60396e-08	1.44005e-08	0.00017367	5.78216e-06	0.000147039	9.16243e-06	0.000114354	0.000249103	4.56165e-05	4.18358e-05	0.000155465	8.58879e-05	4.65443e-05	2.80494e-06	7.57391e-05	4.33217e-05	1.59579e-08	7.80288e-11	0.110163	5.85359e-06	0.00014547	1.83902e-05	1.34752e-06	0.00024913	4.56156e-05	4.09672e-05	0.000155351	7.86841e-05	4.66086e-05	1.32425e-06	7.59095e-05	4.11719e-05	1.60396e-08	7.72788e-11	0.000177296	5.85238e-06	0.000147228	9.74456e-06	0.000182552	0.00024913	4.56163e-05	4.18358e-05	0.000151564	7.96199e-05	4.64682e-05	3.38825e-06	7.57838e-05	4.32642e-05	1.59578e-08	8.25437e-11	0.109573	5.86762e-06	0.000146012	5.77251e-06	4.1714e-06	0.00546607	4.56155e-05	4.09672e-05	0.000150853	7.95453e-05	4.6583e-05	2.46891e-06	7.58794e-05	4.12071e-05	1.60396e-08	8.09879e-11	0.000182768	5.84717e-06	0.000147713	5.37464e-06	0.000224075	0.00401339	4.56162e-05	4.18358e-05	0.000147354	7.95502e-05	4.64808e-05	6.06557e-06	7.58076e-05	4.32268e-05	1.59577e-08	8.37716e-11	0.109276	8.3992e-06	0.000147157	5.5802e-06	5.3034e-06	0.00437384	4.56155e-05	4.09672e-05	0.000145684	7.95498e-05	4.65574e-05	7.08307e-06	7.58623e-05	4.12333e-05	1.60396e-08	8.08666e-11	0.000185753	8.29268e-06	0.000147895	2.48391e-05	3.9712e-05	0.00428151	4.56162e-05	4.18358e-05	0.000142447	8.10343e-05	4.64994e-05	7.00322e-06	7.58211e-05	4.31997e-05	1.59576e-08	1.13742e-09	0.1092	8.34572e-06	0.000147181	4.55986e-06	8.66936e-05	0.00430497	4.56155e-05	4.09672e-05	0.000140079	0.000260244	4.65325e-05	7.02045e-06	7.59163e-05	4.12543e-05	1.60396e-08	1.12694e-09	0.000186548	8.29341e-06	0.000147895	2.49521e-05	0.000247808	0.004299	4.56162e-05	4.18358e-05	0.000164506	7.95095e-05	4.65174e-05	7.01558e-06	9.11318e-05	4.31786e-05	1.59574e-08	1.13616e-09	0.109185	1.68768e-05	0.000147177	4.34302e-06	3.61821e-05	0.00430052	4.56155e-05	4.09672e-05	0.00309819	0.00026585	4.6509e-05	7.01699e-06	7.42404e-05	4.12717e-05	1.60396e-08	1.12684e-09	0.000186704	1.42147e-05	0.000147896	2.11991e-05	0.000229697	0.00430013	4.56162e-05	4.18358e-05	0.000194139	7.84434e-05	4.6534e-05	7.00065e-06	9.68867e-05	4.31614e-05	1.59574e-08	1.13615e-09	0.109182	1.07287e-05	0.000147176	7.13011e-06	6.78124e-05	0.00430023	4.56155e-05	4.09672e-05	0.00215732	0.000263693	4.64877e-05	6.52433e-06	7.38661e-05	4.12867e-05	1.60396e-08	1.12677e-09	0.000186732	1.02872e-05	0.000147896	1.02563e-05	0.000146157	0.0043002	4.56162e-05	4.18358e-05	0.00017169	7.73747e-05	4.65489e-05	6.64191e-06	9.7076e-05	4.31468e-05	1.59574e-08	1.13617e-09	0.109182	1.03299e-05	0.000147175	5.3821e-06	1.39706e-05	0.00430021	4.56155e-05	4.09672e-05	0.00224626	7.75808e-05	4.64691e-05	6.60188e-06	7.37424e-05	4.13e-05	1.60396e-08	1.12673e-09	0.000186735	1.0265e-05	0.000147896	9.84769e-06	5.76094e-05	0.00430021	4.56162e-05	4.18358e-05	0.00015661	7.86189e-05	4.65614e-05	6.62282e-06	8.72316e-05	4.31341e-05	0	0	0	0	0	0	0	0	0	0	0	0	0	0	0	0	4.51282e-05	4.51282e-05	4.51282e-05	4.51282e-05	4.51282e-05	4.51282e-05	4.51282e-05	4.51282e-05	4.51282e-05	4.51282e-05	4.51282e-05	4.51282e-05	4.51282e-05	4.51282e-05	4.51282e-05	4.51282e-05	0.000676044	0.000676044	0.000676044	0.000676044	0.000676044	0.000676044	0.000676044	0.000676044	0.000676044	0.000676044	0.000676044	0.000676044	0.000676044	0.000676044	0.000676044	0.000676044	0.00064545	0.00064545	0.00064545	0.00064545	0.00064545	0.00064545	0.00064545	0.00064545	0.00064545	0.00064545	0.00064545	0.00064545	0.00064545	0.00064545	0.00064545	0.00064545	0.000202548	0.000202548	0.000202548	0.000202548	0.000202548	0.000202548	0.000202548	0.000202548	0.000202548	0.000202548	0.000202548	0.000202548	0.000202548	0.000202548	0.000202548	0.000202548	0.000214402	0.000214402	0.000214402	0.000214402	0.000214402	0.000214402	0.000214402	0.000214402	0.000214402	0.000214402	0.000214402	0.000214402	0.000214402	0.000214402	0.000214402	0.000214402	0.000214371	0.000214371	0.000214371	0.000214371	0.000214371	0.000214371	0.000214371	0.000214371	0.000214371	0.000214371	0.000214371	0.000214371	0.000214371	0.000214371	0.000214371	0.000214371	0.000214367	0.000214367	0.000214367	0.000214367	0.000214367	0.000214367	0.000214367	0.000214367	0.000214367	0.000214367	0.000214367	0.000214367	0.000214367	0.000214367	0.000214367	0.000214367	0.000214367	0.000214367	0.000214367	0.000214367	0.000214367	0.000214367	0.000214367	0.000214367	0.000214367	0.000214367	0.000214367	0.000214367	0.000214367	0.000214367	0.000214367	0.000214367	0.000214367	0.000214367	0.000214367	0.000214367	0.000214367	0.000214367	0.000214367	0.000214367	0.000214367	0.000214367	0.000214367	0.000214367	0.000214367	0.000214367	0.000214367	0.000214367	0.980295	0.980295	0.00184998	0.00184998	0.000391894	0.000391894	0.0279425	0.0279425	0.000385096	0.000385096	0.000470063	0.000470063	0.000391894	0.000391894	0.000381504	0.000381504	1.52687e-07	1.52687e-07	0.00526474	0.00526474	0.000141163	0.000141163	0.0047598	0.0047598	0.0117171	0.0117171	0.000105015	0.000105015	4.54282e-05	4.54282e-05	0.0320812	0.0320812	0.998119	0.998119	0.00906535	0.00906535	0.00142239	0.00142239	0.0035179	0.0035179	0.013981	0.013981	0.000182269	0.000182269	0.00204389	0.00204389	0.10886	0.10886	1.43167e-07	1.43167e-07	0.00984854	0.00984854	0.0475939	0.0475939	0.00384381	0.00384381	0.0208837	0.0208837	8.4811e-05	8.4811e-05	0.000210297	0.000210297	0.0214223	0.0214223	0.998316	0.998316	0.00947528	0.00947528	0.529825	0.529825	0.00324042	0.00324042	0.0186663	0.0186663	0.000161672	0.000161672	0.000218893	0.000218893	0.133	0.133	1.64924e-07	1.64924e-07	0.00970345	0.00970345	2.47296e-05	2.47296e-05	0.00380049	0.00380049	0.0191251	0.0191251	6.54356e-05	6.54356e-05	0.000218121	0.000218121	0.0102757	0.0102757	0.998451	0.998451	0.00972376	0.00972376	0.773924	0.773924	0.0028607	0.0028607	0.0188148	0.0188148	0.000168207	0.000168207	0.000222659	0.000222659	0.165271	0.165271	1.66251e-07	1.66251e-07	0.00971257	0.00971257	1.07893e-07	1.07893e-07	0.00374977	0.00374977	0.0192928	0.0192928	6.6355e-05	6.6355e-05	0.000218677	0.000218677	0.0062132	0.0062132	0.99845	0.99845	0.00971836	0.00971836	0.751304	0.751304	0.00299973	0.00299973	0.0191427	0.0191427	0.000290767	0.000290767	0.000221835	0.000221835	0.178494	0.178494	9.26884e-11	9.26884e-11	0.00265705	0.00265705	1.78095e-07	1.78095e-07	0.0037408	0.0037408	0.0484314	0.0484314	8.59806e-05	8.59806e-05	0.000218658	0.000218658	0.0139668	0.0139668	4.61458e-06	2.97532e-07	0.988001	0.000648446	0.973832	0.885524	2.67508e-06	0.220565	0.0260795	0.0254054	0.000727415	9.92796e-06	0.000608911	0.000494206	0.353544	0.349554	1.19405e-05	9.08142e-07	1.84637e-08	0.000502694	1.137e-08	2.17323e-08	3.57159e-06	0.00271746	0.0274572	0.0388262	0.000395151	1.17136e-05	0.000606619	0.00200885	2.59914e-07	3.76179e-07	1.20121e-05	5.98235e-06	0.509372	0.00037094	0.936908	0.288393	2.6876e-06	0.444404	0.104795	0.0221858	0.000393941	1.18874e-05	0.000644961	0.000518137	0.000128101	0.00311483	1.19707e-05	5.00794e-06	1.34521e-05	2.71809e-05	3.00859e-11	9.27517e-05	2.99415e-06	0.000170051	0.0383208	0.0414554	0.000395176	1.13398e-05	0.000541819	0.253225	0.000138628	0.0286232	2.55495e-05	4.18931e-07	0.333656	1.68026e-05	0.0130822	0.0532049	2.73547e-06	0.903695	0.00514005	0.0264805	0.000394804	1.17215e-05	0.00901945	5.05532e-07	0.00011679	0.0332559	1.01092e-08	1.88538e-06	0.000560872	2.00709e-05	0.0102043	0.0197966	3.02936e-06	1.54622e-08	4.94653e-05	2.7663e-05	0.000394614	0.000217786	0.000216562	9.01843e-05	0.000319135	0.000593485	2.28617e-10	1.59397e-06	0.475059	1.29265e-05	0.000346626	0.00219642	1.18773e-05	0.992285	5.05936e-05	4.99747e-05	0.0302969	0.00093373	9.04308e-05	0.00731202	7.68239e-05	9.07874e-05	1.52762e-11	9.51851e-07	2.32301e-05	8.95522e-05	0.000229418	0.00720802	1.46198e-05	2.5623e-08	5.25295e-05	4.92768e-05	0.0103411	0.00083922	6.87955e-05	0.000158513	0.000122589	4.67654e-05	1.5223e-11	1.21399e-12	0.463597	0.000115709	0.000254838	0.0172648	1.69415e-07	0.45514	5.23844e-05	4.9306e-05	0.019477	0.000846484	6.87161e-05	9.2453e-05	8.26462e-05	5.59805e-05	1.53634e-11	7.93616e-12	2.95672e-05	0.000115922	0.000277755	0.0244833	1.45174e-07	5.1518e-05	5.25275e-05	4.92423e-05	0.0201057	0.000844986	6.27874e-05	0.000260416	7.14142e-05	4.67867e-05	1.52167e-11	4.67964e-12	0.549497	0.000169593	0.000951215	0.0202974	1.12229e-07	0.0571333	4.79761e-05	4.51596e-05	0.0193201	0.00220115	6.31186e-05	0.000682259	6.73417e-05	5.47173e-05	1.95794e-09	4.10596e-11	6.26782e-06	0.000165603	0.000273138	0.0214415	1.57688e-07	0.00327962	4.80735e-05	4.52658e-05	0.00693457	0.000128169	5.48397e-05	0.000262645	6.5829e-05	4.85714e-05	2.63353e-08	2.10443e-11	0.551604	0.000170667	0.000319491	0.000277836	1.09647e-07	7.87565e-07	4.79712e-05	5.14764e-05	0.00200729	0.00010086	5.47661e-05	0.000604781	6.64796e-05	5.445e-05	2.61424e-08	2.10417e-11	5.99422e-06	0.00016417	0.000270391	0.00112669	1.78592e-07	7.53242e-07	4.80602e-05	5.08173e-05	0.00206379	0.000101513	5.47762e-05	0.00037011	6.61591e-05	4.94663e-05	2.63359e-08	1.68779e-08	0.5566	0.000344964	0.000322973	0.000205381	1.59314e-06	7.32176e-06	4.79663e-05	5.30852e-05	0.00207745	0.000101733	5.47454e-05	0.00275255	6.63627e-05	5.42577e-05	2.61438e-08	7.94517e-09	5.39072e-06	0.000144489	0.00026665	0.000616334	3.4413e-06	7.3433e-06	4.80576e-05	5.08178e-05	0.00203041	0.000101675	5.47483e-05	0.00363897	6.62237e-05	4.96499e-05	2.6336e-08	1.49674e-06	0.563611	0.000113237	0.000314268	0.000198523	1.97513e-06	7.34337e-06	4.79653e-05	5.3085e-05	0.00204613	6.30263e-05	5.47286e-05	0.0118787	6.63273e-05	5.41427e-05	2.6144e-08	1.73266e-06	4.65228e-06	0.000113376	0.000260836	0.000538983	5.48454e-06	7.34337e-06	4.8057e-05	5.08178e-05	0.0020087	6.35821e-05	5.47446e-05	0.00219306	6.62508e-05	4.97649e-05	2.63359e-08	6.5722e-07	0.571419	0.000110507	0.000296571	0.00124596	5.51868e-06	0.0009353	4.7965e-05	5.3085e-05	0.00202232	6.35427e-05	5.47076e-05	0.00451804	6.63089e-05	5.40655e-05	2.61441e-08	8.72048e-07	3.93806e-06	0.000114365	0.000244784	0.00137687	6.54787e-06	0.000915822	4.80569e-05	5.08178e-05	0.00198826	6.35452e-05	5.47582e-05	0.0010639	6.62653e-05	4.98389e-05	2.63358e-08	5.28967e-07	0.575183	7.25814e-05	0.000260051	0.00129777	6.72437e-06	0.000917134	4.7965e-05	5.3085e-05	0.00200034	6.3545e-05	5.46871e-05	0.000894014	6.62986e-05	5.4008e-05	2.61441e-08	8.93854e-07	3.62989e-06	8.24928e-05	0.000235768	0.000116789	7.22046e-07	0.000916878	4.80568e-05	5.08178e-05	0.00196986	7.57539e-05	5.47719e-05	0.000913855	6.62735e-05	4.98923e-05	2.63357e-08	3.88566e-08	0.576032	7.75481e-05	0.000259185	0.00184415	0.00306718	0.000916941	4.7965e-05	5.3085e-05	0.00198397	0.000168226	5.46672e-05	0.000909848	6.68388e-05	5.39623e-05	2.61441e-08	4.49224e-08	3.56349e-06	8.24341e-05	0.00023574	0.000114549	0.00227155	0.000916924	4.80568e-05	5.08178e-05	0.00508435	7.51414e-05	5.47852e-05	0.000910945	7.57617e-05	4.99337e-05	2.63357e-08	3.94531e-08	0.576179	0.000285981	0.000259294	0.00199466	0.00157179	0.000916928	4.7965e-05	5.3085e-05	0.0340751	0.000170725	5.46484e-05	0.00091063	6.58455e-05	5.39243e-05	2.61441e-08	4.49298e-08	3.55215e-06	0.00125793	0.000235733	0.00014853	0.000410974	0.000916928	4.80568e-05	5.08178e-05	0.00294872	7.44429e-05	5.47974e-05	0.000890228	7.90448e-05	4.99676e-05	2.63357e-08	3.94696e-08	0.576203	0.00308882	0.000259335	0.000894709	0.000323744	0.000916928	4.7965e-05	5.3085e-05	0.0271498	0.00016976	5.46314e-05	0.000997827	6.56254e-05	5.38915e-05	2.6144e-08	4.49489e-08	3.55029e-06	0.00307503	0.00023573	0.000490159	0.00144238	0.000916928	4.80568e-05	5.08178e-05	0.00303482	6.79594e-05	5.48083e-05	0.00096723	7.9151e-05	4.99963e-05	2.63357e-08	3.94646e-08	0.576207	0.00316053	0.000259353	0.00139927	0.000240777	0.000916928	4.7965e-05	5.3085e-05	0.0278331	6.76796e-05	5.46165e-05	0.000977357	6.53e-05	5.38626e-05	2.6144e-08	4.49675e-08	3.55e-06	0.00298497	0.000235729	0.000517667	0.000181781	0.000916928	4.80568e-05	5.08178e-05	0.00185627	6.83377e-05	5.48176e-05	0.000981444	7.32641e-05	5.00214e-05	0	0	0	0	0	0	0	0	0	0	0	0	0	0	0	0	4.51282e-05	4.51282e-05	4.51282e-05	4.51282e-05	4.51282e-05	4.51282e-05	4.51282e-05	4.51282e-05	4.51282e-05	4.51282e-05	4.51282e-05	4.51282e-05	4.51282e-05	4.51282e-05	4.51282e-05	4.51282e-05	0.000490428	0.000490428	0.000490428	0.000490428	0.000490428	0.000490428	0.000490428	0.000490428	0.000490428	0.000490428	0.000490428	0.000490428	0.000490428	0.000490428	0.000490428	0.000490428	0.00050317	0.00050317	0.00050317	0.00050317	0.00050317	0.00050317	0.00050317	0.00050317	0.00050317	0.00050317	0.00050317	0.00050317	0.00050317	0.00050317	0.00050317	0.00050317	4.30778e-05	4.30778e-05	4.30778e-05	4.30778e-05	4.30778e-05	4.30778e-05	4.30778e-05	4.30778e-05	4.30778e-05	4.30778e-05	4.30778e-05	4.30778e-05	4.30778e-05	4.30778e-05	4.30778e-05	4.30778e-05	4.20778e-05	4.20778e-05	4.20778e-05	4.20778e-05	4.20778e-05	4.20778e-05	4.20778e-05	4.20778e-05	4.20778e-05	4.20778e-05	4.20778e-05	4.20778e-05	4.20778e-05	4.20778e-05	4.20778e-05	4.20778e-05	4.20783e-05	4.20783e-05	4.20783e-05	4.20783e-05	4.20783e-05	4.20783e-05	4.20783e-05	4.20783e-05	4.20783e-05	4.20783e-05	4.20783e-05	4.20783e-05	4.20783e-05	4.20783e-05	4.20783e-05	4.20783e-05	4.20783e-05	4.20783e-05	4.20783e-05	4.20783e-05	4.20783e-05	4.20783e-05	4.20783e-05	4.20783e-05	4.20783e-05	4.20783e-05	4.20783e-05	4.20783e-05	4.20783e-05	4.20783e-05	4.20783e-05	4.20783e-05	4.20783e-05	4.20783e-05	4.20783e-05	4.20783e-05	4.20783e-05	4.20783e-05	4.20783e-05	4.20783e-05	4.20783e-05	4.20783e-05	4.20783e-05	4.20783e-05	4.20783e-05	4.20783e-05	4.20783e-05	4.20783e-05	4.20783e-05	4.20783e-05	4.20783e-05	4.20783e-05	4.20783e-05	4.20783e-05	4.20783e-05	4.20783e-05	4.20783e-05	4.20783e-05	4.20783e-05	4.20783e-05	4.20783e-05	4.20783e-05	4.20783e-05	4.20783e-05	0.580022	0.580022	0.000490936	0.000490936	0.00014682	0.00014682	0.580022	0.580022	0.00014682	0.00014682	0.000490936	0.000490936	0.000169086	0.000169086	0.000144137	0.000144137	1	1	0.000170848	0.000170848	1.49637e-05	1.49637e-05	1	1	1.20652e-05	1.20652e-05	0.0458059	0.0458059	0.000456533	0.000456533	0.00024333	0.00024333	1	1	0.000194741	0.000194741	1.07189e-05	1.07189e-05	1	1	1.52433e-05	1.52433e-05	0.191472	0.191472	0.00436257	0.00436257	0.00128159	0.00128159	1	1	0.000199453	0.000199453	4.48567e-06	4.48567e-06	1	1	2.56284e-06	2.56284e-06	0.999602	0.999602	0.0124224	0.0124224	0.00134287	0.00134287	1	1	0.00021323	0.00021323	1.76025e-05	1.76025e-05	1	1	2.812e-06	2.812e-06	1	1	0.0163351	0.0163351	0.00135527	0.00135527	1	1	0.000198631	0.000198631	1.16437e-05	1.16437e-05	1	1	2.39759e-06	2.39759e-06	1	1	0.0199426	0.0199426	0.00144177	0.00144177	1	1	0.000196658	0.000196658	1.5185e-05	1.5185e-05	1	1	2.50998e-06	2.50998e-06	1	1	0.0241745	0.0241745	0.00136966	0.00136966	1	1	0.000197061	0.000197061	1.07786e-05	1.07786e-05	1	1	2.43043e-06	2.43043e-06	1	1	0.0302999	0.0302999	0.00137099	0.00137099	1	1	0.000196104	0.000196104	1.0329e-05	1.0329e-05	1	1	2.60861e-06	2.60861e-06	1	1	0.0417261	0.0417261	0.00136394	0.00136394	1	1	9.71685e-05	9.71685e-05	1.02684e-05	1.02684e-05	1	1	1.87466e-05	1.87466e-05	1	1	0.0747256	0.0747256	0.0129633	0.0129633	1	1	0.213143	2.88001e-05	0.000264164	7.89888e-05	1	1	1.95953e-05	1.92371e-05	1	1	0.837641	0.602259	0.028148	0.0245319	1	1	0.999967	2.60451e-05	0.000367718	8.21635e-05	1	1	2.13305e-05	1.84157e-05	1	1	1	1	0.26816	0.0701161	1	1	1	2.36152e-05	0.000265625	3.08169e-05	1	1	6.26876e-05	2.02477e-05	1	1	1	1	0.999225	0.00245829	1	1	1	1.03363e-05	0.00125863	1.71308e-05	1	1	9.09243e-05	1.86784e-05	1	1	1	1	1	3.4098e-05	1	1	1	2.23183e-05	0.00109502	1.678e-05	1	1	0.000211399	2.91713e-05	1	1	1	1	1	3.07553e-05	1	1	1	2.7321e-05	0.00166259	2.87652e-05	1	1	5.68909e-05	5.33158e-05	1	1	1	1	1	2.25949e-05	1	1	1	2.36686e-05	0.000240527	2.14192e-05	1	1	5.48442e-05	5.33732e-05	1	1	1	1	1	4.34157e-05	1	1	1	4.37634e-05	0.000184958	1.64589e-05	1	1	5.53843e-05	5.35995e-05	1	1	1	1	1	5.07277e-05	1	1	1	4.75539e-05	0.000195537	1.36051e-05	1	1	5.53286e-05	5.36259e-05	1	1	1	1	1	4.96791e-05	1	1	1	4.76021e-05	0.000201468	1.17023e-05	1	1	5.53858e-05	5.36161e-05	1	1	1	1	1	5.07452e-05	1	1	1	3.37779e-05	0.000297807	1.17816e-05	1	1	4.58407e-05	4.44304e-05	1	1	1	1	1	4.63054e-05	1	1	1	3.35106e-05	0.000168959	9.47718e-06	1	1	4.58443e-05	4.43839e-05	1	1	1	1	1	4.60104e-05	1	1	1	3.383e-05	0.000175311	2.70388e-05	1	1	4.58029e-05	4.37902e-05	1	1	1	1	1	4.51974e-05	1	1	1	3.3418e-05	0.000165209	2.15126e-05	1	1	4.58349e-05	4.3652e-05	1	1	1	1	1	4.60443e-05	1	1	1	0.000124718	0.000174469	3.25698e-05	1	1	4.57989e-05	4.3594e-05	1	1	1	1	1	4.52292e-05	1	1	1	9.48476e-05	0.000164526	2.4981e-05	1	1	4.5833e-05	4.3651e-05	1	1	1	1	1	4.60199e-05	1	1	1	8.71191e-05	0.000172983	3.29416e-05	1	1	4.5798e-05	4.35941e-05	1	1	1	1	1	4.52491e-05	1	1	1	8.71002e-05	0.00016343	2.5044e-05	1	1	4.58326e-05	4.3651e-05	1	1	1	1	1	4.60012e-05	1	1	1	8.64551e-05	0.000169899	2.03229e-05	1	1	4.57978e-05	4.35941e-05	1	1	1	1	1	4.52627e-05	1	1	1	8.73093e-05	0.000160477	1.97469e-05	1	1	4.58325e-05	4.3651e-05	1	1	1	1	1	4.59885e-05	1	1	1	4.41435e-05	0.000163317	2.0097e-05	1	1	4.57977e-05	4.35941e-05	1	1	1	1	1	4.52729e-05	1	1	1	4.56826e-05	0.00015892	3.64004e-05	1	1	4.58325e-05	4.3651e-05	1	1	1	1	1	4.59791e-05	1	1	1	4.48916e-05	0.000163145	1.85686e-05	1	1	4.57977e-05	4.35941e-05	1	1	1	1	1	4.52811e-05	1	1	1	4.5678e-05	0.000158913	3.64634e-05	1	1	4.58325e-05	4.3651e-05	1	1	1	1	1	4.59717e-05	1	1	1	0.0001027	0.000163165	1.82109e-05	1	1	4.57977e-05	4.35941e-05	1	1	1	1	1	4.52879e-05	1	1	1	0.000153839	0.000158913	3.41733e-05	1	1	4.58325e-05	4.3651e-05	1	1	1	1	1	4.59655e-05	1	1	1	0.000165336	0.000163173	2.21479e-05	1	1	4.57977e-05	4.35941e-05	1	1	1	1	1	4.52938e-05	1	1	1	0.000160671	0.000158912	2.55716e-05	1	1	4.58325e-05	4.3651e-05	1	1	1	1	1	4.59604e-05	1	1	1	0.000163019	0.000163176	1.97915e-05	1	1	4.57977e-05	4.35941e-05	1	1	1	1	1	4.5299e-05	1	1	1	0.000158546	0.000158912	2.5157e-05	1	1	4.58325e-05	4.3651e-05	1	1	1	1	1	4.59558e-05	0	0	0	0	0	0	0	0	0	0	0	0	0	0	0	0	4.51282e-05	4.51282e-05	4.51282e-05	4.51282e-05	4.51282e-05	4.51282e-05	4.51282e-05	4.51282e-05	4.51282e-05	4.51282e-05	4.51282e-05	4.51282e-05	4.51282e-05	4.51282e-05	4.51282e-05	4.51282e-05	3.44907e-05	3.44907e-05	3.44907e-05	3.44907e-05	3.44907e-05	3.44907e-05	3.44907e-05	3.44907e-05	3.44907e-05	3.44907e-05	3.44907e-05	3.44907e-05	3.44907e-05	3.44907e-05	3.44907e-05	3.44907e-05	3.42677e-05	3.42677e-05	3.42677e-05	3.42677e-05	3.42677e-05	3.42677e-05	3.42677e-05	3.42677e-05	3.42677e-05	3.42677e-05	3.42677e-05	3.42677e-05	3.42677e-05	3.42677e-05	3.42677e-05	3.42677e-05	1.44714e-06	1.44714e-06	1.44714e-06	1.44714e-06	1.44714e-06	1.44714e-06	1.44714e-06	1.44714e-06	1.44714e-06	1.44714e-06	1.44714e-06	1.44714e-06	1.44714e-06	1.44714e-06	1.44714e-06	1.44714e-06	1.46118e-06	1.46118e-06	1.46118e-06	1.46118e-06	1.46118e-06	1.46118e-06	1.46118e-06	1.46118e-06	1.46118e-06	1.46118e-06	1.46118e-06	1.46118e-06	1.46118e-06	1.46118e-06	1.46118e-06	1.46118e-06	1.46113e-06	1.46113e-06	1.46113e-06	1.46113e-06	1.46113e-06	1.46113e-06	1.46113e-06	1.46113e-06	1.46113e-06	1.46113e-06	1.46113e-06	1.46113e-06	1.46113e-06	1.46113e-06	1.46113e-06	1.46113e-06	1.46115e-06	1.46115e-06	1.46115e-06	1.46115e-06	1.46115e-06	1.46115e-06	1.46115e-06	1.46115e-06	1.46115e-06	1.46115e-06	1.46115e-06	1.46115e-06	1.46115e-06	1.46115e-06	1.46115e-06	1.46115e-06	1.46115e-06	1.46115e-06	1.46115e-06	1.46115e-06	1.46115e-06	1.46115e-06	1.46115e-06	1.46115e-06	1.46115e-06	1.46115e-06	1.46115e-06	1.46115e-06	1.46115e-06	1.46115e-06	1.46115e-06	1.46115e-06	1.46115e-06	1.46115e-06	1.46115e-06	1.46115e-06	1.46115e-06	1.46115e-06	1.46115e-06	1.46115e-06	1.46115e-06	1.46115e-06	1.46115e-06	1.46115e-06	1.46115e-06	1.46115e-06	1.46115e-06	1.46115e-06	0.000534647	0.000534647	1.26302e-05	1.26302e-05	7.16903e-06	7.16903e-06	0.480729	0.480729	7.29562e-06	7.29562e-06	0.000534647	0.000534647	1.26302e-05	1.26302e-05	7.16903e-06	7.16903e-06	0.0167492	0.0167492	3.26647e-05	3.26647e-05	7.83085e-06	7.83085e-06	2.96406e-12	2.96406e-12	3.4024e-06	3.4024e-06	0.00878128	0.00878128	4.27221e-05	4.27221e-05	3.32054e-07	3.32054e-07	0.00753904	0.00753904	3.98711e-05	3.98711e-05	5.1309e-06	5.1309e-06	0.905139	0.905139	6.9982e-06	6.9982e-06	2.84851e-05	2.84851e-05	2.9505e-07	2.9505e-07	7.28153e-08	7.28153e-08	0.0131398	0.0131398	4.08916e-05	4.08916e-05	6.13192e-06	6.13192e-06	8.21653e-23	8.21653e-23	5.9452e-06	5.9452e-06	0.00451429	0.00451429	2.36051e-07	2.36051e-07	7.35023e-08	7.35023e-08	0.00949804	0.00949804	4.19558e-05	4.19558e-05	1.02084e-05	1.02084e-05	0.888486	0.888486	6.4172e-06	6.4172e-06	0.000630513	0.000630513	2.02555e-07	2.02555e-07	7.30909e-08	7.30909e-08	0.0120474	0.0120474	4.09524e-05	4.09524e-05	1.34841e-05	1.34841e-05	1.99169e-22	1.99169e-22	6.05406e-06	6.05406e-06	0.00804011	0.00804011	2.03651e-07	2.03651e-07	7.38091e-08	7.38091e-08	0.0101768	0.0101768	4.0839e-05	4.0839e-05	1.11549e-05	1.11549e-05	0.778474	0.778474	6.0992e-06	6.0992e-06	0.000554552	0.000554552	2.03003e-07	2.03003e-07	7.27601e-08	7.27601e-08	0.0115401	0.0115401	4.08725e-05	4.08725e-05	1.50143e-05	1.50143e-05	1.24787e-19	1.24787e-19	6.07817e-06	6.07817e-06	0.00782161	0.00782161	2.02872e-07	2.02872e-07	7.28184e-08	7.28184e-08	0.0104857	0.0104857	4.08041e-05	4.08041e-05	1.47581e-05	1.47581e-05	0.786064	0.786064	6.24242e-06	6.24242e-06	4.00716e-05	4.00716e-05	2.02423e-07	2.02423e-07	7.27366e-08	7.27366e-08	4.76547e-05	4.76547e-05	8.25965e-05	8.25965e-05	1.47571e-05	1.47571e-05	7.999e-20	7.999e-20	8.40528e-05	8.40528e-05	0.00418875	0.00418875	2.02924e-07	2.02924e-07	1.13003e-06	1.13003e-06	0.0663275	9.69189e-07	0.00346946	4.66568e-05	0.000357509	0.000206539	7.50903e-07	7.50903e-07	8.33911e-05	8.33911e-05	8.03444e-06	1.09615e-10	1.73382e-05	2.32368e-07	1.99551e-06	1.15267e-06	0.00018254	1.22804e-07	0.00286448	4.40458e-05	0.000390335	0.000206558	2.15742e-06	9.17733e-07	8.55248e-05	8.21335e-05	2.78533e-05	7.41687e-11	2.09964e-05	2.12169e-07	3.17933e-06	3.74255e-06	0.0307887	1.70428e-07	0.00130581	4.14566e-05	0.000401066	0.000137253	5.79946e-07	6.19449e-07	0.000137925	8.46764e-05	2.86184e-05	7.18684e-11	1.78751e-05	2.39198e-07	9.24479e-05	0.000111992	0.00217097	1.702e-07	0.00155486	2.46062e-05	0.000608871	9.51722e-05	6.78036e-07	3.05847e-06	0.000179102	8.26779e-05	2.83791e-05	7.92044e-11	0.000770476	1.8449e-07	7.77147e-05	9.87911e-05	0.0400208	9.87349e-08	0.00495954	9.49505e-05	0.000527006	9.43594e-05	5.54887e-07	4.72528e-06	0.000305255	0.000137196	2.84243e-05	7.40384e-11	2.64815e-05	8.63865e-06	0.000152279	0.000114429	1.65461e-06	0.000156178	0.00289149	6.05189e-05	0.000738173	0.00013977	6.61435e-07	5.56413e-06	5.65739e-05	5.5976e-05	2.84462e-05	8.56572e-10	0.00238072	6.7977e-05	1.55215e-06	4.50143e-05	0.187761	0.00014958	0.00317027	5.57838e-05	0.000109254	4.6451e-05	3.34449e-05	0.000335237	5.63908e-05	5.61887e-05	0.0175146	4.52801e-08	0.00206978	3.5032e-05	2.94072e-05	5.30787e-05	1.24187e-06	0.000134882	0.00307739	8.17619e-05	0.000102584	4.30608e-05	7.45509e-05	0.000354361	5.6809e-05	5.6206e-05	0.0146741	5.57541e-08	0.00276134	4.5434e-05	1.13102e-05	5.58279e-05	0.0727855	1.10655e-06	0.00306721	8.59053e-05	9.64885e-05	3.76236e-05	3.98059e-10	1.49768e-10	5.67729e-05	5.6182e-05	0.0128723	5.49937e-08	0.00251886	4.7202e-05	2.55162e-05	5.43959e-05	0.00102335	1.61332e-06	0.0030683	8.59239e-05	9.82533e-05	3.58606e-05	3.32683e-11	1.32944e-09	5.68077e-05	5.62044e-05	0.0151121	5.51896e-08	0.00306367	4.4079e-05	3.45526e-05	5.58273e-05	0.068812	1.45551e-06	0.00159668	4.50016e-05	0.000125257	3.59248e-05	9.12723e-11	7.96828e-11	4.45552e-05	4.40916e-05	0.0120422	5.34983e-06	0.00293366	4.14194e-05	3.32886e-05	4.86522e-05	0.141792	1.77399e-07	0.00174771	4.49071e-05	8.43651e-05	3.07619e-05	1.48472e-11	5.66409e-11	4.46039e-05	4.41165e-05	0.0761023	2.53885e-05	0.00156018	2.27303e-05	3.48986e-05	4.51883e-05	1.82231e-05	1.55637e-07	0.0017304	4.51759e-05	8.6933e-05	4.07376e-05	1.01536e-10	1.06395e-08	4.45805e-05	4.32556e-05	0.000589557	4.61925e-05	0.00169659	2.15742e-05	3.41969e-05	4.45769e-05	0.0724071	1.55556e-07	0.001737	4.48296e-05	8.31032e-05	3.83287e-05	1.02149e-11	1.0396e-08	4.4599e-05	4.34635e-05	0.0568685	4.56028e-05	0.00168351	2.22569e-05	3.45394e-05	4.49968e-05	0.00109283	1.68188e-06	0.00174268	0.000103334	8.60399e-05	4.27525e-05	5.63563e-08	5.22944e-06	4.45785e-05	4.30856e-05	0.00215722	4.54038e-05	0.00168542	1.95508e-05	3.43215e-05	4.45922e-05	0.0682658	1.44998e-06	0.00174185	8.6543e-05	8.28897e-05	3.98554e-05	1.17531e-09	5.23098e-06	4.45981e-05	4.34638e-05	0.0540782	4.54566e-05	0.001688	1.91341e-05	3.44699e-05	4.49753e-05	0.00139504	0.000707891	0.001757	8.22151e-05	8.55825e-05	4.28742e-05	1.2322e-07	5.23099e-06	4.45781e-05	4.30856e-05	0.00265154	4.60688e-06	0.00168591	1.77003e-05	3.43593e-05	4.46006e-05	0.0671407	0.000698669	0.00175052	8.21933e-05	8.25426e-05	3.93598e-05	5.46742e-10	5.23099e-06	4.45979e-05	4.34638e-05	0.0542503	4.54319e-06	0.00169069	1.95275e-05	3.44409e-05	4.4964e-05	0.0014907	0.000577565	0.00177209	8.18442e-05	8.46243e-05	3.72686e-05	2.06431e-08	3.85334e-07	4.4578e-05	4.30856e-05	0.00272293	4.54894e-06	0.00168698	1.88953e-05	3.43788e-05	4.46062e-05	0.066788	0.000614374	0.0017569	8.23241e-05	8.15781e-05	3.69948e-05	3.98046e-10	3.85412e-07	4.45979e-05	4.34638e-05	0.0558364	4.54857e-06	0.00168987	5.40114e-05	3.44254e-05	4.49571e-05	0.00152201	0.000556089	0.00177908	5.34364e-05	8.25306e-05	3.72268e-05	1.42988e-08	3.85487e-07	4.4578e-05	4.30856e-05	0.00258519	4.5486e-06	0.00168838	5.47808e-05	3.43899e-05	4.46102e-05	0.0666731	0.000618055	0.00175865	5.47575e-05	8.10549e-05	4.35163e-05	1.11296e-12	3.85468e-07	4.45978e-05	4.34638e-05	0.0584058	8.38547e-05	0.00168879	5.47139e-05	3.44167e-05	4.49524e-05	0.00153237	2.52069e-05	0.00178062	5.41707e-05	8.24802e-05	3.6443e-05	4.02378e-09	3.85473e-07	4.4578e-05	4.30856e-05	0.00232186	1.58087e-05	0.00168977	5.47281e-05	3.95945e-05	4.46135e-05	0.0666351	2.68467e-05	0.00175896	5.47494e-05	8.10532e-05	4.35394e-05	1.70458e-09	3.85472e-07	4.45978e-05	4.34638e-05	0.8639	8.47988e-05	0.00168775	5.47241e-05	3.04979e-05	4.49488e-05	0.0015358	2.61825e-05	0.00178089	7.09729e-05	8.24869e-05	3.62598e-05	1.40279e-08	3.85472e-07	4.4578e-05	4.30856e-05	7.91874e-24	1.53343e-05	0.00169108	5.47253e-05	4.08345e-05	4.46161e-05	0.0666225	2.68474e-05	0.00175901	9.22267e-05	8.10528e-05	4.28053e-05	5.96046e-09	3.85472e-07	4.45978e-05	4.34638e-05	0.824155	8.64241e-05	0.00168679	3.3916e-05	2.79389e-05	4.49459e-05	0.00153695	2.61844e-05	0.00178093	9.96103e-05	8.24893e-05	3.8143e-05	2.28605e-08	3.85472e-07	4.4578e-05	4.30856e-05	1.41667e-22	1.55142e-05	0.00169228	3.37088e-05	4.11175e-05	4.46184e-05	0.0666183	2.68501e-05	0.00175902	9.83958e-05	8.10527e-05	3.96271e-05	0.000122563	3.85472e-07	4.45978e-05	4.34638e-05	0.858311	2.0263e-05	0.00168593	3.3772e-05	2.78614e-05	4.49434e-05	0.00153733	2.61835e-05	0.00178094	9.92197e-05	8.24905e-05	3.70395e-05	0.194639	3.85472e-07	4.4578e-05	4.30856e-05	1.78339e-23	2.05105e-05	0.00169333	3.37506e-05	3.83921e-05	4.46204e-05	0.0666169	2.68526e-05	0.00175902	9.76595e-05	8.10526e-05	3.94612e-05	7.88064e-07	3.85472e-07	4.45978e-05	4.34638e-05	0.380066	2.01172e-05	0.0016852	4.02452e-05	3.0239e-05	4.49412e-05	0	0	0	0	0	0	0	0	0	0	0	0	0	0	0	0	4.51282e-05	4.51282e-05	4.51282e-05	4.51282e-05	4.51282e-05	4.51282e-05	4.51282e-05	4.51282e-05	4.51282e-05	4.51282e-05	4.51282e-05	4.51282e-05	4.51282e-05	4.51282e-05	4.51282e-05	4.51282e-05	3.26055e-05	3.26055e-05	3.26055e-05	3.26055e-05	3.26055e-05	3.26055e-05	3.26055e-05	3.26055e-05	3.26055e-05	3.26055e-05	3.26055e-05	3.26055e-05	3.26055e-05	3.26055e-05	3.26055e-05	3.26055e-05	3.24483e-05	3.24483e-05	3.24483e-05	3.24483e-05	3.24483e-05	3.24483e-05	3.24483e-05	3.24483e-05	3.24483e-05	3.24483e-05	3.24483e-05	3.24483e-05	3.24483e-05	3.24483e-05	3.24483e-05	3.24483e-05	2.77254e-06	2.77254e-06	2.77254e-06	2.77254e-06	2.77254e-06	2.77254e-06	2.77254e-06	2.77254e-06	2.77254e-06	2.77254e-06	2.77254e-06	2.77254e-06	2.77254e-06	2.77254e-06	2.77254e-06	2.77254e-06	2.77026e-06	2.77026e-06	2.77026e-06	2.77026e-06	2.77026e-06	2.77026e-06	2.77026e-06	2.77026e-06	2.77026e-06	2.77026e-06	2.77026e-06	2.77026e-06	2.77026e-06	2.77026e-06	2.77026e-06	2.77026e-06	2.76995e-06	2.76995e-06	2.76995e-06	2.76995e-06	2.76995e-06	2.76995e-06	2.76995e-06	2.76995e-06	2.76995e-06	2.76995e-06	2.76995e-06	2.76995e-06	2.76995e-06	2.76995e-06	2.76995e-06	2.76995e-06	2.77003e-06	2.77003e-06	2.77003e-06	2.77003e-06	2.77003e-06	2.77003e-06	2.77003e-06	2.77003e-06	2.77003e-06	2.77003e-06	2.77003e-06	2.77003e-06	2.77003e-06	2.77003e-06	2.77003e-06	2.77003e-06	2.77002e-06	2.77002e-06	2.77002e-06	2.77002e-06	2.77002e-06	2.77002e-06	2.77002e-06	2.77002e-06	2.77002e-06	2.77002e-06	2.77002e-06	2.77002e-06	2.77002e-06	2.77002e-06	2.77002e-06	2.77002e-06	2.77002e-06	2.77002e-06	2.77002e-06	2.77002e-06	2.77002e-06	2.77002e-06	2.77002e-06	2.77002e-06	2.77002e-06	2.77002e-06	2.77002e-06	2.77002e-06	2.77002e-06	2.77002e-06	2.77002e-06	2.77002e-06	3.2332e-05	3.2332e-05	1.11323e-05	1.11323e-05	9.4895e-06	9.4895e-06	0.0833367	0.0833367	9.66617e-06	9.66617e-06	0.0833367	0.0833367	3.2332e-05	3.2332e-05	9.66617e-06	9.66617e-06	0.0750442	0.0750442	0.00108477	0.00108477	6.84417e-06	6.84417e-06	0.962346	0.962346	1.45599e-07	1.45599e-07	0.993359	0.993359	0.000111812	0.000111812	8.79918e-09	8.79918e-09	0.819955	0.819955	0.00377522	0.00377522	6.86835e-07	6.86835e-07	1	1	1.39352e-07	1.39352e-07	1	1	2.12404e-07	2.12404e-07	6.26439e-10	6.26439e-10	1	1	0.00540629	0.00540629	2.11618e-07	2.11618e-07	1	1	7.62733e-08	7.62733e-08	1	1	4.49953e-07	4.49953e-07	6.37906e-10	6.37906e-10	1	1	0.0058119	0.0058119	1.33254e-05	1.33254e-05	1	1	7.93715e-08	7.93715e-08	1	1	3.85283e-07	3.85283e-07	6.31356e-10	6.31356e-10	1	1	0.00595706	0.00595706	1.9501e-05	1.9501e-05	1	1	7.40933e-08	7.40933e-08	1	1	3.87415e-07	3.87415e-07	7.40218e-10	7.40218e-10	1	1	0.00601702	0.00601702	1.58233e-05	1.58233e-05	1	1	7.53539e-08	7.53539e-08	1	1	3.84551e-07	3.84551e-07	6.2662e-10	6.2662e-10	1	1	0.00604989	0.00604989	2.19418e-05	2.19418e-05	1	1	7.38211e-08	7.38211e-08	1	1	3.85594e-07	3.85594e-07	6.34742e-10	6.34742e-10	1	1	0.00606717	0.00606717	2.1563e-05	2.1563e-05	1	1	7.61782e-08	7.61782e-08	1	1	3.82917e-07	3.82917e-07	6.2537e-10	6.2537e-10	1	1	0.0221962	0.0221962	2.17361e-05	2.17361e-05	1	1	5.69391e-07	5.69391e-07	1	1	3.85699e-07	3.85699e-07	4.27833e-09	4.27833e-09	1	1	0.123951	0.0398704	0.000194435	0.000168832	1	1	5.74244e-07	5.84935e-07	1	1	0.000531656	5.65581e-08	1.45438e-08	4.34801e-09	1	1	0.927447	0.0631123	0.000279748	0.000175117	1	1	9.04505e-07	6.17494e-07	1	1	0.000665158	1.99063e-08	2.64569e-06	1.09601e-06	1	1	1	0.123975	0.000334223	8.54215e-06	1	1	3.35694e-05	8.32415e-07	1	1	0.000536261	5.43115e-08	0.000101746	5.76463e-06	1	1	1	0.0940924	0.0353778	8.51612e-07	1	1	0.000166064	6.49304e-07	1	1	0.0244994	5.20339e-10	8.51916e-05	1.06843e-06	1	1	1	0.068423	0.0840612	7.89466e-07	1	1	0.000839957	1.17558e-06	1	1	0.000392725	2.03462e-06	0.000156027	7.14444e-07	1	1	1	0.00610128	0.471517	1.11739e-06	1	1	6.29466e-05	5.37136e-05	1	1	0.0357669	1.17596e-05	1.86069e-06	5.13423e-06	1	1	1	0.000176026	0.999999	3.72751e-06	1	1	5.42355e-05	5.36157e-05	1	1	0.362646	4.77731e-07	4.41263e-05	3.49065e-05	1	1	1	0.00145103	1	1.64496e-06	1	1	5.65734e-05	5.41323e-05	1	1	1	7.36289e-06	1.57486e-05	5.78545e-05	1	1	1	0.0021232	1	6.76837e-07	1	1	5.63572e-05	5.40947e-05	1	1	1	1.22251e-05	3.78861e-05	5.02106e-05	1	1	1	0.00219973	1	4.18173e-07	1	1	5.65795e-05	5.4159e-05	1	1	1	5.6864e-06	5.26926e-05	5.79127e-05	1	1	1	0.00151335	1	4.26769e-07	1	1	4.66912e-05	4.4818e-05	1	1	1	2.78202e-06	5.38268e-05	4.72697e-05	1	1	1	0.00142336	1	3.67647e-07	1	1	4.67762e-05	4.47231e-05	1	1	1	3.55987e-06	5.66471e-05	4.28077e-05	1	1	1	0.0014709	1	8.72709e-06	1	1	4.66167e-05	4.03253e-05	1	1	1	1.93506e-06	5.54282e-05	3.91491e-05	1	1	1	0.00140524	1	4.38621e-06	1	1	4.67409e-05	4.08177e-05	1	1	1	2.76571e-06	5.6024e-05	4.21135e-05	1	1	1	0.00192355	1	1.52193e-05	1	1	4.66015e-05	3.93495e-05	1	1	1	6.29365e-07	5.5644e-05	3.92527e-05	1	1	1	0.000664116	1	6.86206e-06	1	1	4.67337e-05	4.08145e-05	1	1	1	4.92039e-07	5.5903e-05	4.19913e-05	1	1	1	0.000450415	1	1.5739e-05	1	1	4.65982e-05	3.93495e-05	1	1	1	2.01179e-07	5.57098e-05	3.93154e-05	1	1	1	0.000445093	1	7.39882e-06	1	1	4.67321e-05	4.08145e-05	1	1	1	6.16868e-07	5.58523e-05	4.19166e-05	1	1	1	0.000432899	1	3.95788e-06	1	1	4.65975e-05	3.93495e-05	1	1	1	4.23148e-07	5.57438e-05	3.93576e-05	1	1	1	0.000449021	1	3.63303e-06	1	1	4.67318e-05	4.08145e-05	1	1	1	9.44175e-06	5.58252e-05	4.1869e-05	1	1	1	0.000349993	1	3.79842e-06	1	1	4.65973e-05	3.93495e-05	1	1	1	1.13679e-05	5.57632e-05	3.93891e-05	1	1	1	0.000401424	1	2.25508e-05	1	1	4.67317e-05	4.08145e-05	1	1	1	1.1217e-05	5.58099e-05	4.18349e-05	1	1	1	0.000376242	1	2.99263e-06	1	1	4.65973e-05	3.93495e-05	1	1	1	1.12498e-05	6.97186e-05	3.94141e-05	1	1	1	0.00040169	1	2.26714e-05	1	1	4.67317e-05	4.08145e-05	1	1	1	1.12405e-05	5.26492e-05	4.18084e-05	1	1	1	0.000395362	1	2.82392e-06	1	1	4.65972e-05	3.93495e-05	1	1	1	1.12432e-05	7.20525e-05	3.9435e-05	1	1	1	0.00195617	1	1.86658e-05	1	1	4.67317e-05	4.08145e-05	1	1	1	4.0567e-06	4.78957e-05	4.17869e-05	1	1	1	0.00301665	1	5.09897e-06	1	1	4.65972e-05	3.93495e-05	1	1	1	3.7284e-06	7.25647e-05	3.9453e-05	1	1	1	0.00287882	1	7.854e-06	1	1	4.67317e-05	4.08145e-05	1	1	1	3.8085e-06	4.77538e-05	4.17687e-05	1	1	1	0.00302199	1	3.6406e-06	1	1	4.65972e-05	3.93495e-05	1	1	1	3.78118e-06	6.50286e-05	3.94689e-05	1	1	1	0.00274015	1	7.48073e-06	1	1	4.67317e-05	4.08145e-05	1	1	1	5.52384e-06	5.0318e-05	4.17528e-05	0	0	0	0	0	0	0	0	0	0	0	0	0	0	0	0	4.51282e-05	4.51282e-05	4.51282e-05	4.51282e-05	4.51282e-05	4.51282e-05	4.51282e-05	4.51282e-05	4.51282e-05	4.51282e-05	4.51282e-05	4.51282e-05	4.51282e-05	4.51282e-05	4.51282e-05	4.51282e-05	2.98595e-06	2.98595e-06	2.98595e-06	2.98595e-06	2.98595e-06	2.98595e-06	2.98595e-06	2.98595e-06	2.98595e-06	2.98595e-06	2.98595e-06	2.98595e-06	2.98595e-06	2.98595e-06	2.98595e-06	2.98595e-06	3.0388e-06	3.0388e-06	3.0388e-06	3.0388e-06	3.0388e-06	3.0388e-06	3.0388e-06	3.0388e-06	3.0388e-06	3.0388e-06	3.0388e-06	3.0388e-06	3.0388e-06	3.0388e-06	3.0388e-06	3.0388e-06	9.63795e-07	9.63795e-07	9.63795e-07	9.63795e-07	9.63795e-07	9.63795e-07	9.63795e-07	9.63795e-07	9.63795e-07	9.63795e-07	9.63795e-07	9.63795e-07	9.63795e-07	9.63795e-07	9.63795e-07	9.63795e-07	9.36522e-07	9.36522e-07	9.36522e-07	9.36522e-07	9.36522e-07	9.36522e-07	9.36522e-07	9.36522e-07	9.36522e-07	9.36522e-07	9.36522e-07	9.36522e-07	9.36522e-07	9.36522e-07	9.36522e-07	9.36522e-07	9.36379e-07	9.36379e-07	9.36379e-07	9.36379e-07	9.36379e-07	9.36379e-07	9.36379e-07	9.36379e-07	9.36379e-07	9.36379e-07	9.36379e-07	9.36379e-07	9.36379e-07	9.36379e-07	9.36379e-07	9.36379e-07	9.36404e-07	9.36404e-07	9.36404e-07	9.36404e-07	9.36404e-07	9.36404e-07	9.36404e-07	9.36404e-07	9.36404e-07	9.36404e-07	9.36404e-07	9.36404e-07	9.36404e-07	9.36404e-07	9.36404e-07	9.36404e-07	9.36402e-07	9.36402e-07	9.36402e-07	9.36402e-07	9.36402e-07	9.36402e-07	9.36402e-07	9.36402e-07	9.36402e-07	9.36402e-07	9.36402e-07	9.36402e-07	9.36402e-07	9.36402e-07	9.36402e-07	9.36402e-07	9.36402e-07	9.36402e-07	9.36402e-07	9.36402e-07	9.36402e-07	9.36402e-07	9.36402e-07	9.36402e-07	9.36402e-07	9.36402e-07	9.36402e-07	9.36402e-07	9.36402e-07	9.36402e-07	9.36402e-07	9.36402e-07	2.05386e-06	2.05386e-06	1.71218e-06	1.71218e-06	1.66677e-06	1.66677e-06	0.000125525	0.000125525	1.68247e-06	1.68247e-06	0.178487	0.178487	8.09434e-06	8.09434e-06	1.71218e-06	1.71218e-06	4.69372e-06	4.69372e-06	1.41278e-05	1.41278e-05	6.14194e-06	6.14194e-06	0.000136935	0.000136935	5.92308e-08	5.92308e-08	0.027043	0.027043	4.12638e-05	4.12638e-05	2.2945e-09	2.2945e-09	4.41056e-06	4.41056e-06	1.69726e-05	1.69726e-05	5.13772e-07	5.13772e-07	0.000463475	0.000463475	4.17863e-08	4.17863e-08	0.0145882	0.0145882	5.96897e-08	5.96897e-08	8.94021e-11	8.94021e-11	4.37657e-06	4.37657e-06	1.71046e-05	1.71046e-05	4.35334e-08	4.35334e-08	0.000351805	0.000351805	4.45601e-08	4.45601e-08	0.19189	0.19189	2.50296e-07	2.50296e-07	9.15582e-11	9.15582e-11	4.37376e-06	4.37376e-06	1.68748e-05	1.68748e-05	1.7669e-08	1.7669e-08	0.000544842	0.000544842	4.3027e-08	4.3027e-08	0.00163808	0.00163808	2.43892e-07	2.43892e-07	9.03575e-11	9.03575e-11	4.32329e-06	4.32329e-06	1.71926e-05	1.71926e-05	2.58659e-08	2.58659e-08	0.000383822	0.000383822	4.46303e-08	4.46303e-08	0.390948	0.390948	2.45902e-07	2.45902e-07	1.09668e-10	1.09668e-10	4.3726e-06	4.3726e-06	1.72006e-05	1.72006e-05	1.97326e-08	1.97326e-08	0.000822299	0.000822299	4.44494e-08	4.44494e-08	4.67802e-05	4.67802e-05	2.41741e-07	2.41741e-07	8.93771e-11	8.93771e-11	4.33441e-06	4.33441e-06	1.72177e-05	1.72177e-05	2.88032e-08	2.88032e-08	0.000400371	0.000400371	4.39994e-08	4.39994e-08	0.387594	0.387594	2.44461e-07	2.44461e-07	9.09206e-11	9.09206e-11	4.37175e-06	4.37175e-06	1.72554e-05	1.72554e-05	2.90667e-08	2.90667e-08	0.000776185	0.000776185	4.35298e-08	4.35298e-08	7.75771e-06	7.75771e-06	2.41425e-07	2.41425e-07	8.91384e-11	8.91384e-11	4.33445e-06	4.33445e-06	3.95725e-05	3.95725e-05	2.91613e-08	2.91613e-08	0.000399139	0.000399139	1.14579e-07	1.14579e-07	0.224849	0.224849	2.44536e-07	2.44536e-07	1.87123e-10	1.87123e-10	0.000373816	5.10016e-06	4.75718e-05	3.86063e-05	7.78591e-08	7.6508e-08	0.0678332	6.87905e-07	1.14045e-07	1.17152e-07	7.2734e-09	4.68961e-10	0.00175318	1.38404e-08	9.01785e-10	1.87442e-10	0.00141704	1.98065e-05	4.67008e-05	3.96811e-05	1.01761e-07	7.97496e-08	0.0124319	7.38129e-07	1.8296e-07	1.27872e-07	2.00766e-06	1.39217e-08	0.00169513	3.88396e-09	5.1493e-07	1.71043e-07	0.000627084	1.72391e-05	6.7873e-05	4.07785e-05	1.5431e-07	1.20141e-07	0.0475717	9.84381e-07	3.26012e-07	1.7084e-07	2.07087e-06	1.33323e-08	0.00164994	1.31707e-08	6.0589e-05	1.81658e-06	0.00110825	1.7143e-05	6.44512e-05	5.11138e-05	4.20673e-05	1.53653e-07	0.0198161	3.7966e-07	4.40122e-07	1.30794e-07	2.05162e-06	1.53008e-08	0.0049498	4.64648e-11	4.76924e-05	2.33149e-07	0.000506164	2.2119e-05	9.1336e-05	6.58385e-05	5.11846e-05	1.4735e-07	0.0392436	3.00389e-07	7.98466e-06	1.9355e-07	2.057e-06	1.39039e-08	0.000240033	1.54485e-06	7.96959e-05	1.08811e-07	0.000236225	5.63398e-05	5.98086e-05	4.53728e-05	5.92026e-05	1.89883e-07	0.0220914	2.68751e-07	4.83259e-05	4.92906e-05	2.05986e-06	1.395e-10	0.0672781	2.93676e-06	5.90009e-07	2.77342e-06	0.00219293	5.71803e-05	6.09913e-05	4.73974e-05	4.80169e-05	1.28956e-06	0.142595	1.12072e-06	4.86838e-05	4.89861e-05	9.0975e-08	5.93101e-10	0.109967	7.36214e-08	3.73409e-05	2.86897e-05	0.00372478	5.99325e-05	6.13885e-05	3.98932e-05	5.09241e-05	5.7042e-07	0.0128303	1.05503e-06	4.84602e-05	4.95608e-05	3.19634e-07	7.8891e-10	0.0879471	2.04713e-06	9.68593e-06	5.30494e-05	0.00370486	5.31179e-05	6.17225e-05	3.89964e-05	4.75654e-05	2.27803e-07	0.000988467	4.45358e-08	4.84609e-05	4.95151e-05	1.81241e-07	7.73776e-10	0.119465	3.86174e-06	3.05652e-05	4.44892e-05	0.00351641	4.50194e-05	6.1713e-05	3.89881e-05	4.719e-05	1.31827e-07	0.00127723	1.14246e-08	4.84604e-05	4.95885e-05	9.84435e-08	7.77623e-10	0.0921616	1.52076e-06	4.69518e-05	5.30523e-05	0.00371844	4.71428e-05	5.39927e-05	3.39796e-05	4.23129e-05	1.35488e-07	0.00287405	6.12801e-08	4.43843e-05	4.53485e-05	1.04219e-07	6.57134e-11	0.138698	6.36491e-07	5.5423e-05	4.72593e-05	0.00673549	2.69018e-05	5.38733e-05	3.40476e-05	4.52757e-05	1.20303e-07	0.000889582	7.16459e-08	4.4378e-05	4.52595e-05	2.12491e-06	3.37268e-08	0.0936477	1.87806e-06	5.92341e-05	4.13939e-05	0.00243626	2.8537e-05	5.39263e-05	3.39579e-05	4.47201e-05	5.93868e-06	0.00312116	3.46399e-05	4.43722e-05	3.98484e-05	2.49292e-05	7.84311e-08	0.185506	8.93343e-07	5.75605e-05	3.71112e-05	0.00263259	2.85448e-05	5.38176e-05	3.40732e-05	4.52927e-05	2.56472e-06	0.000606186	3.49797e-05	4.43717e-05	4.04722e-05	3.16167e-05	7.7138e-08	0.0438283	1.38094e-06	5.83763e-05	4.05903e-05	0.0026179	3.0624e-05	5.37454e-05	3.56715e-05	4.45997e-05	1.1698e-05	0.0112073	0.000345338	4.4369e-05	3.86802e-05	3.09382e-05	7.66561e-08	0.352282	2.27155e-07	5.78566e-05	3.72334e-05	0.00262452	3.27298e-05	5.37062e-05	3.82485e-05	4.53451e-05	4.42456e-06	0.000725591	0.00034338	4.43703e-05	4.04714e-05	3.30508e-05	7.67816e-08	0.00249435	1.68276e-07	5.82106e-05	4.04454e-05	0.00261828	4.75865e-05	5.35118e-05	3.87589e-05	4.47063e-05	1.21847e-05	0.00710083	0.000343392	4.43683e-05	3.86804e-05	3.24576e-05	2.63292e-07	0.528257	5.65424e-08	5.79466e-05	3.73065e-05	0.00262457	4.69679e-05	5.35231e-05	3.87112e-05	4.54296e-05	4.89244e-06	0.000205705	0.000343392	4.437e-05	4.04714e-05	3.42203e-05	2.57277e-07	0.000116029	2.21721e-07	5.81413e-05	4.03571e-05	0.00261826	5.11691e-05	5.32656e-05	3.88742e-05	4.49315e-05	2.28264e-06	0.000376078	1.55743e-05	4.43681e-05	3.86804e-05	3.36927e-05	2.57735e-07	0.538862	1.40015e-07	5.79932e-05	3.73557e-05	0.00262461	4.9872e-05	5.33811e-05	3.8665e-05	4.56632e-05	2.05675e-06	0.000139015	1.56643e-05	4.437e-05	4.04714e-05	3.53798e-05	2.57705e-07	9.63601e-05	7.07633e-06	5.81042e-05	4.03008e-05	0.00261825	5.21534e-05	5.31493e-05	3.82666e-05	4.54326e-05	2.16927e-06	0.000212671	1.56629e-05	4.43681e-05	3.86804e-05	3.49256e-05	2.57708e-07	0.539219	8.86849e-06	5.80196e-05	3.73923e-05	0.00262463	4.97662e-05	5.33371e-05	3.75876e-05	4.5788e-05	1.90427e-05	6.788e-06	1.56632e-05	4.437e-05	4.04714e-05	3.65128e-05	3.0336e-06	9.56917e-05	8.72395e-06	5.80835e-05	4.02606e-05	0.00261824	4.32205e-05	5.31233e-05	3.79426e-05	4.54452e-05	1.61972e-06	1.0986e-11	1.56631e-05	4.43681e-05	3.86804e-05	3.59569e-05	2.90132e-07	0.539485	8.75513e-06	6.54839e-05	3.74215e-05	0.00262465	4.26849e-05	5.33287e-05	3.75919e-05	4.57884e-05	1.91677e-05	1.83283e-11	1.56631e-05	4.437e-05	4.04714e-05	3.16696e-06	3.08508e-06	9.51816e-05	8.74632e-06	4.53196e-05	4.02294e-05	0.00261823	4.31668e-05	5.31188e-05	3.81363e-05	4.54436e-05	1.50909e-06	6.68269e-11	1.56631e-05	4.43681e-05	3.86804e-05	9.12355e-09	2.77912e-07	0.539736	8.74887e-06	6.83918e-05	3.74458e-05	0.00262466	4.26825e-05	5.33273e-05	3.02966e-05	4.57885e-05	1.51218e-05	2.12638e-09	1.56631e-05	4.437e-05	4.04714e-05	1.93201e-06	3.16917e-06	9.47053e-05	2.35792e-06	4.00376e-05	4.02039e-05	0.00261822	4.31656e-05	5.31181e-05	2.02424e-05	4.5443e-05	3.10487e-06	5.13676e-09	1.56631e-05	4.43681e-05	3.86804e-05	2.0642e-08	2.82573e-07	0.539963	2.12847e-06	6.90546e-05	3.74668e-05	0.00262467	4.268e-05	5.33271e-05	1.9031e-05	4.57885e-05	5.26349e-06	1.04924e-05	1.56631e-05	4.437e-05	4.04714e-05	2.77954e-06	9.32462e-07	9.42762e-05	2.18441e-06	3.98811e-05	4.01824e-05	0.00261822	4.31664e-05	5.31179e-05	1.91552e-05	4.54427e-05	2.06033e-06	2.18368e-05	1.56631e-05	4.43681e-05	3.86804e-05	1.90519e-08	9.49252e-07	0.540161	2.16531e-06	6.51729e-05	3.74853e-05	0.00262467	4.26781e-05	5.33271e-05	1.89635e-05	4.57885e-05	4.96055e-06	4.18922e-05	1.56631e-05	4.437e-05	4.04714e-05	9.51327e-06	9.23404e-07	9.39052e-05	3.52775e-06	4.65434e-05	4.01637e-05	0	0	0	0	0	0	0	0	0	0	0	0	0	0	0	0	4.51282e-05	4.51282e-05	4.51282e-05	4.51282e-05	4.51282e-05	4.51282e-05	4.51282e-05	4.51282e-05	4.51282e-05	4.51282e-05	4.51282e-05	4.51282e-05	4.51282e-05	4.51282e-05	4.51282e-05	4.51282e-05	4.60417e-06	4.60417e-06	4.60417e-06	4.60417e-06	4.60417e-06	4.60417e-06	4.60417e-06	4.60417e-06	4.60417e-06	4.60417e-06	4.60417e-06	4.60417e-06	4.60417e-06	4.60417e-06	4.60417e-06	4.60417e-06	4.71454e-06	4.71454e-06	4.71454e-06	4.71454e-06	4.71454e-06	4.71454e-06	4.71454e-06	4.71454e-06	4.71454e-06	4.71454e-06	4.71454e-06	4.71454e-06	4.71454e-06	4.71454e-06	4.71454e-06	4.71454e-06	3.43403e-06	3.43403e-06	3.43403e-06	3.43403e-06	3.43403e-06	3.43403e-06	3.43403e-06	3.43403e-06	3.43403e-06	3.43403e-06	3.43403e-06	3.43403e-06	3.43403e-06	3.43403e-06	3.43403e-06	3.43403e-06	3.33178e-06	3.33178e-06	3.33178e-06	3.33178e-06	3.33178e-06	3.33178e-06	3.33178e-06	3.33178e-06	3.33178e-06	3.33178e-06	3.33178e-06	3.33178e-06	3.33178e-06	3.33178e-06	3.33178e-06	3.33178e-06	3.33157e-06	3.33157e-06	3.33157e-06	3.33157e-06	3.33157e-06	3.33157e-06	3.33157e-06	3.33157e-06	3.33157e-06	3.33157e-06	3.33157e-06	3.33157e-06	3.33157e-06	3.33157e-06	3.33157e-06	3.33157e-06	3.33155e-06	3.33155e-06	3.33155e-06	3.33155e-06	3.33155e-06	3.33155e-06	3.33155e-06	3.33155e-06	3.33155e-06	3.33155e-06	3.33155e-06	3.33155e-06	3.33155e-06	3.33155e-06	3.33155e-06	3.33155e-06	3.33155e-06	3.33155e-06	3.33155e-06	3.33155e-06	3.33155e-06	3.33155e-06	3.33155e-06	3.33155e-06	3.33155e-06	3.33155e-06	3.33155e-06	3.33155e-06	3.33155e-06	3.33155e-06	3.33155e-06	3.33155e-06	3.33155e-06	3.33155e-06	3.33155e-06	3.33155e-06	3.33155e-06	3.33155e-06	3.33155e-06	3.33155e-06	3.33155e-06	3.33155e-06	3.33155e-06	3.33155e-06	3.33155e-06	3.33155e-06	3.33155e-06	3.33155e-06	4.00279e-06	4.00279e-06	3.92962e-06	3.92962e-06	3.91912e-06	3.91912e-06	1.3389e-05	1.3389e-05	3.92962e-06	3.92962e-06	0.0362813	0.0362813	1.3389e-05	1.3389e-05	4.00279e-06	4.00279e-06	4.10042e-09	4.10042e-09	3.56151e-06	3.56151e-06	1.93817e-05	1.93817e-05	2.47761e-07	2.47761e-07	4.47517e-06	4.47517e-06	2.16865e-05	2.16865e-05	5.19507e-06	5.19507e-06	5.11551e-06	5.11551e-06	2.72708e-09	2.72708e-09	2.48002e-06	2.48002e-06	9.45125e-06	9.45125e-06	4.09652e-07	4.09652e-07	1.30098e-06	1.30098e-06	0.072162	0.072162	4.00706e-05	4.00706e-05	3.25393e-06	3.25393e-06	2.58353e-09	2.58353e-09	2.31175e-06	2.31175e-06	2.18008e-06	2.18008e-06	1.45127e-07	1.45127e-07	3.31672e-06	3.31672e-06	2.65632e-06	2.65632e-06	9.68358e-05	9.68358e-05	3.27023e-06	3.27023e-06	2.56303e-09	2.56303e-09	2.16984e-06	2.16984e-06	2.0503e-07	2.0503e-07	6.98435e-07	6.98435e-07	2.82934e-06	2.82934e-06	0.000857716	0.000857716	0.00012431	0.00012431	3.26259e-06	3.26259e-06	2.37083e-09	2.37083e-09	2.3195e-06	2.3195e-06	2.02406e-07	2.02406e-07	2.01179e-07	2.01179e-07	3.33056e-06	3.33056e-06	0.000341769	0.000341769	0.000124167	0.000124167	3.52343e-06	3.52343e-06	2.512e-09	2.512e-09	2.33464e-06	2.33464e-06	2.02113e-07	2.02113e-07	6.29322e-06	6.29322e-06	3.23187e-06	3.23187e-06	0.000644888	0.000644888	0.000123288	0.000123288	3.25491e-06	3.25491e-06	2.39154e-09	2.39154e-09	2.33123e-06	2.33123e-06	1.91497e-07	1.91497e-07	2.37119e-07	2.37119e-07	3.26824e-06	3.26824e-06	0.000348544	0.000348544	0.000124176	0.000124176	3.27863e-06	3.27863e-06	2.51023e-09	2.51023e-09	2.3431e-06	2.3431e-06	2.00259e-07	2.00259e-07	5.47859e-06	5.47859e-06	3.04809e-06	3.04809e-06	0.00778754	0.00778754	0.000123565	0.000123565	3.25168e-06	3.25168e-06	2.72192e-09	2.72192e-09	3.06551e-06	3.06551e-06	2.00874e-07	2.00874e-07	2.34155e-07	2.34155e-07	4.24796e-06	4.24796e-06	0.000257465	0.000257465	0.000124165	0.000124165	3.71435e-06	3.71435e-06	9.641e-08	2.82958e-08	3.14861e-06	3.08279e-06	2.63929e-07	2.63929e-07	0.0066577	7.12619e-07	4.09719e-06	4.18466e-06	3.29981e-05	3.29981e-05	0.131838	1.6146e-05	1.25062e-05	3.67053e-06	2.46073e-05	7.48034e-06	3.16614e-06	3.70629e-06	2.35899e-07	2.63354e-07	0.000238161	4.46448e-07	4.99064e-06	4.56155e-06	4.97592e-05	5.45904e-05	1.03409e-05	9.99067e-06	0.000142415	3.34871e-05	7.9539e-07	2.67905e-06	3.97563e-05	4.46972e-06	3.62882e-07	1.42888e-06	0.00743516	1.23723e-06	1.62424e-06	4.9635e-06	4.91091e-05	5.45855e-05	0.128164	1.55717e-05	0.000146161	1.21872e-05	8.70159e-06	2.7232e-06	3.1544e-05	2.20388e-05	2.99602e-06	4.69447e-06	0.0022339	1.44411e-08	9.87869e-07	4.53732e-06	4.92717e-05	5.46617e-05	6.71551e-08	1.64065e-06	0.000145853	5.45271e-06	2.60788e-07	1.43303e-05	4.7096e-05	2.0266e-05	4.88151e-06	4.70894e-06	0.00633321	4.08671e-09	4.53795e-06	5.08893e-06	4.92979e-05	5.46154e-05	0.0423995	1.42515e-05	0.000117195	3.47383e-06	2.9585e-06	1.38444e-05	3.99766e-05	2.36519e-05	5.89715e-06	5.12218e-06	0.00241431	2.65002e-09	4.33911e-05	4.67887e-05	4.9318e-05	2.96242e-06	0.0013288	4.35971e-06	0.000106614	1.5374e-05	6.94656e-06	1.53694e-05	4.33752e-05	3.08876e-05	3.16422e-05	1.00175e-05	0.00731286	2.59555e-09	4.57179e-05	4.65744e-05	4.04677e-06	4.4954e-06	0.052945	1.23965e-06	0.000109871	3.78584e-05	0.000147677	2.11547e-05	4.51469e-05	9.49631e-06	4.61338e-05	7.81251e-06	0.000614779	2.16573e-09	4.46965e-05	4.67987e-05	4.38898e-06	4.4828e-06	0.00157472	4.34348e-06	0.000108797	4.76849e-05	0.000158841	4.15025e-05	4.62543e-05	8.12729e-06	4.52709e-05	5.71969e-06	0.000104029	2.6216e-07	4.47773e-05	4.67916e-05	3.60945e-06	4.48196e-06	0.0555456	5.65954e-06	0.000109689	4.48945e-05	0.000160478	1.3264e-05	4.63094e-05	8.11608e-06	4.28714e-05	4.71501e-06	0.0129789	6.91003e-10	4.46994e-05	4.68102e-05	1.4182e-06	4.48211e-06	0.00134934	3.96682e-06	0.000110007	4.76663e-05	0.00015874	1.82642e-05	4.54453e-05	7.78268e-06	2.02633e-05	4.7695e-06	0.00235673	1.86967e-06	4.36899e-05	4.56538e-05	1.84712e-06	4.60647e-08	0.0566628	2.83969e-06	0.000123078	5.01948e-05	0.00017944	9.47099e-06	4.49977e-05	7.89108e-06	3.8117e-05	4.5723e-06	0.0323801	5.32778e-06	4.3642e-05	4.56218e-05	4.06319e-06	2.04226e-07	0.00239448	7.21733e-06	0.000123023	4.32239e-05	0.000146249	1.41989e-05	4.51017e-05	7.74789e-06	3.49605e-05	2.06617e-05	0.000549356	3.83859e-05	4.37032e-05	4.37166e-05	1.91235e-05	2.05107e-07	0.0967727	5.4253e-06	0.000122998	4.16135e-05	0.000148903	1.42146e-05	4.47787e-05	7.93294e-06	3.87722e-05	1.49487e-05	0.0442647	4.11317e-05	4.36515e-05	4.38879e-05	1.90839e-05	2.05064e-07	0.000144788	6.41449e-06	0.000123011	4.30006e-05	0.000146843	1.0832e-05	4.42516e-05	7.78942e-06	3.48439e-05	2.67898e-05	9.77514e-05	7.96447e-05	4.37069e-05	4.32707e-05	1.87601e-05	2.05052e-07	0.111457	3.20721e-06	0.000123003	4.16642e-05	0.000148892	1.7121e-05	4.43387e-05	1.32344e-05	3.90892e-05	1.84262e-05	0.0964208	7.92827e-05	4.36534e-05	4.38885e-05	1.88087e-05	2.05056e-07	5.17317e-05	2.85894e-06	0.000123008	4.29471e-05	0.000146843	1.75745e-05	4.31531e-05	1.54307e-05	3.5423e-05	2.72063e-05	3.07172e-07	7.92841e-05	4.37077e-05	4.32707e-05	1.84769e-05	2.0226e-06	0.112117	1.87983e-06	0.000123004	4.16945e-05	0.000148893	1.60889e-05	4.36174e-05	1.54282e-05	3.96025e-05	1.91621e-05	0.0705825	7.92841e-05	4.36538e-05	4.38885e-05	1.85325e-05	2.02199e-06	4.92807e-05	3.17808e-06	0.000123007	4.29134e-05	0.000146841	2.90082e-05	4.20046e-05	1.56619e-05	3.66783e-05	1.43038e-05	1.03072e-06	2.86099e-05	4.37079e-05	4.32707e-05	1.81211e-05	2.02201e-06	0.112134	2.66299e-06	0.000123005	4.1715e-05	0.000148895	2.44599e-05	4.30641e-05	1.53493e-05	4.10796e-05	1.37468e-05	0.0652385	2.8719e-05	4.36539e-05	4.38885e-05	1.81495e-05	2.02201e-06	4.92157e-05	3.3714e-05	0.000123007	4.28916e-05	0.000146839	3.30893e-05	4.14689e-05	1.62707e-05	3.96407e-05	1.40306e-05	1.39081e-06	2.87015e-05	4.3708e-05	4.32707e-05	1.75786e-05	2.02201e-06	0.112133	3.6691e-05	0.000123005	4.17302e-05	0.000148896	2.40986e-05	4.28946e-05	1.5089e-05	4.1925e-05	3.23262e-05	0.00345175	2.87059e-05	4.3654e-05	4.38885e-05	1.75682e-05	1.71772e-07	4.92219e-05	3.64529e-05	0.000123006	4.2876e-05	0.000146837	3.24927e-05	4.13495e-05	1.56482e-05	3.97177e-05	1.25256e-05	1.63431e-08	2.87048e-05	4.3708e-05	4.32707e-05	1.68189e-05	1.69156e-07	0.112131	3.65035e-05	0.000109014	4.17424e-05	0.000148897	2.97759e-05	4.28625e-05	1.50949e-05	4.19278e-05	3.24099e-05	2.15509e-07	2.87051e-05	4.3654e-05	4.38885e-05	1.73788e-07	1.71821e-07	4.92306e-05	3.64893e-05	0.000108857	4.28638e-05	0.000146835	3.21741e-05	4.13289e-05	1.56501e-05	3.97079e-05	1.21895e-05	2.22346e-08	2.8705e-05	4.3708e-05	4.32707e-05	1.82499e-07	1.69096e-07	0.11213	3.64934e-05	0.000109154	4.17525e-05	0.000148898	2.97691e-05	4.28572e-05	6.53178e-06	4.19284e-05	2.95879e-05	1.23625e-05	2.8705e-05	4.3654e-05	4.38885e-05	2.05879e-07	1.71861e-07	4.92396e-05	1.3168e-05	0.000108748	4.28539e-05	0.000146834	3.2167e-05	4.13256e-05	4.13694e-06	3.97042e-05	1.60871e-05	3.14779e-06	2.8705e-05	4.3708e-05	4.32707e-05	1.97803e-07	1.69121e-07	0.112128	1.26801e-05	0.000109162	4.17612e-05	0.000148898	2.97599e-05	4.28564e-05	4.12529e-06	4.19287e-05	1.97206e-05	0.000246934	2.8705e-05	4.3654e-05	4.38885e-05	2.06672e-07	5.89697e-07	4.92481e-05	1.28076e-05	0.000108745	4.28455e-05	0.000146833	3.21701e-05	4.1325e-05	4.04583e-06	3.97025e-05	1.37506e-05	5.11342e-08	2.8705e-05	4.3708e-05	4.32707e-05	1.9754e-07	5.89814e-07	0.112127	1.27643e-05	0.000115958	4.17689e-05	0.000148899	2.97517e-05	4.28562e-05	4.20513e-06	4.19288e-05	1.92796e-05	1.13064e-06	2.8705e-05	4.3654e-05	4.38885e-05	2.03859e-06	5.89641e-07	4.92558e-05	1.86193e-05	0.000115641	4.28381e-05	0	0	0	0	0	0	0	0	0	0	0	0	0	0	0	0	4.51282e-05	4.51282e-05	4.51282e-05	4.51282e-05	4.51282e-05	4.51282e-05	4.51282e-05	4.51282e-05	4.51282e-05	4.51282e-05	4.51282e-05	4.51282e-05	4.51282e-05	4.51282e-05	4.51282e-05	4.51282e-05	9.15879e-05	9.15879e-05	9.15879e-05	9.15879e-05	9.15879e-05	9.15879e-05	9.15879e-05	9.15879e-05	9.15879e-05	9.15879e-05	9.15879e-05	9.15879e-05	9.15879e-05	9.15879e-05	9.15879e-05	9.15879e-05	9.20812e-05	9.20812e-05	9.20812e-05	9.20812e-05	9.20812e-05	9.20812e-05	9.20812e-05	9.20812e-05	9.20812e-05	9.20812e-05	9.20812e-05	9.20812e-05	9.20812e-05	9.20812e-05	9.20812e-05	9.20812e-05	8.74107e-05	8.74107e-05	8.74107e-05	8.74107e-05	8.74107e-05	8.74107e-05	8.74107e-05	8.74107e-05	8.74107e-05	8.74107e-05	8.74107e-05	8.74107e-05	8.74107e-05	8.74107e-05	8.74107e-05	8.74107e-05	8.72537e-05	8.72537e-05	8.72537e-05	8.72537e-05	8.72537e-05	8.72537e-05	8.72537e-05	8.72537e-05	8.72537e-05	8.72537e-05	8.72537e-05	8.72537e-05	8.72537e-05	8.72537e-05	8.72537e-05	8.72537e-05	8.72571e-05	8.72571e-05	8.72571e-05	8.72571e-05	8.72571e-05	8.72571e-05	8.72571e-05	8.72571e-05	8.72571e-05	8.72571e-05	8.72571e-05	8.72571e-05	8.72571e-05	8.72571e-05	8.72571e-05	8.72571e-05	8.72555e-05	8.72555e-05	8.72555e-05	8.72555e-05	8.72555e-05	8.72555e-05	8.72555e-05	8.72555e-05	8.72555e-05	8.72555e-05	8.72555e-05	8.72555e-05	8.72555e-05	8.72555e-05	8.72555e-05	8.72555e-05	8.72555e-05	8.72555e-05	8.72555e-05	8.72555e-05	8.72555e-05	8.72555e-05	8.72555e-05	8.72555e-05	8.72555e-05	8.72555e-05	8.72555e-05	8.72555e-05	8.72555e-05	8.72555e-05	8.72555e-05	8.72555e-05	8.72555e-05	8.72555e-05	8.72555e-05	8.72555e-05	8.72555e-05	8.72555e-05	8.72555e-05	8.72555e-05	8.72555e-05	8.72555e-05	8.72555e-05	8.72555e-05	8.72555e-05	8.72555e-05	8.72555e-05	8.72555e-05	8.97854e-05	8.97854e-05	8.9687e-05	8.9687e-05	8.9673e-05	8.9673e-05	0.000110546	0.000110546	8.97128e-05	8.97128e-05	0.00671239	0.00671239	0.000159533	0.000159533	9.0558e-05	9.0558e-05	2.5222e-06	2.5222e-06	5.40583e-05	5.40583e-05	7.05371e-05	7.05371e-05	7.32129e-06	7.32129e-06	0.0003206	0.0003206	0.000210442	0.000210442	2.4024e-05	2.4024e-05	0.00521531	0.00521531	2.22097e-06	2.22097e-06	5.2581e-05	5.2581e-05	0.000147358	0.000147358	4.04018e-06	4.04018e-06	0.000134363	0.000134363	0.0802725	0.0802725	0.0146827	0.0146827	0.0482583	0.0482583	2.22943e-06	2.22943e-06	5.36895e-05	5.36895e-05	0.000205304	0.000205304	2.66577e-06	2.66577e-06	0.0001808	0.0001808	0.020686	0.020686	0.0294506	0.0294506	0.327356	0.327356	2.23785e-06	2.23785e-06	5.15268e-05	5.15268e-05	0.00033162	0.00033162	5.04703e-06	5.04703e-06	0.000165198	0.000165198	0.00734892	0.00734892	0.0741716	0.0741716	0.999999	0.999999	2.24706e-06	2.24706e-06	5.35226e-05	5.35226e-05	0.000243998	0.000243998	3.03129e-06	3.03129e-06	0.000177235	0.000177235	0.000210426	0.000210426	0.458177	0.458177	1	1	2.28075e-06	2.28075e-06	5.3836e-05	5.3836e-05	0.000306241	0.000306241	1.43901e-05	1.43901e-05	0.000175408	0.000175408	0.00226339	0.00226339	1	1	1	1	2.26538e-06	2.26538e-06	5.37828e-05	5.37828e-05	0.000214092	0.000214092	3.24454e-06	3.24454e-06	0.000176632	0.000176632	0.000167314	0.000167314	1	1	1	1	2.27949e-06	2.27949e-06	5.3923e-05	5.3923e-05	0.000217617	0.000217617	1.36571e-05	1.36571e-05	0.00017073	0.00017073	0.0557252	0.0557252	1	1	1	1	2.34616e-06	2.34616e-06	5.66235e-05	5.66235e-05	0.000218119	0.000218119	3.23009e-06	3.23009e-06	0.000183767	0.000183767	0.00628816	0.00628816	1	1	1	1	2.44906e-06	1.98691e-06	5.66221e-05	5.65512e-05	0.000228169	0.000228235	0.000723416	9.61926e-06	0.000180272	0.000182051	0.00614447	0.00884368	1	1	1	1	5.29688e-05	4.62954e-05	4.97903e-05	5.5862e-05	0.000191504	0.000222735	0.000195664	8.01053e-06	0.000168427	0.000184702	0.00182259	0.0219156	1	1	1	1	9.73213e-06	5.35696e-05	4.2918e-05	5.51123e-05	0.0002039	0.000201989	0.000979347	1.78154e-05	0.000165708	0.000173579	0.0014015	0.0444004	1	1	1	1	3.16946e-05	5.07976e-05	3.87793e-05	4.93771e-05	5.99553e-05	0.000182321	0.000832823	3.11605e-06	0.000154017	0.000183797	0.0013848	0.119251	1	1	1	1	7.26026e-06	4.90177e-05	4.54145e-05	4.99837e-05	5.60665e-05	0.000184002	0.00106719	2.41393e-06	8.31955e-05	0.000176999	0.00138094	0.884776	1	1	1	1	1.39354e-05	4.93405e-05	4.29481e-05	4.77796e-05	5.44957e-05	0.0001759	0.000862404	1.81837e-06	4.57199e-05	4.63477e-05	0.00137936	1	1	1	1	1	3.0101e-05	4.90309e-05	4.47505e-05	4.66843e-05	4.67353e-05	0.000102408	0.000980984	2.51395e-06	4.54551e-05	4.61112e-05	0.000568519	1	1	1	1	1	5.38287e-05	4.80592e-05	4.48164e-05	5.08427e-05	4.54858e-05	0.000121512	0.000357926	2.04046e-06	4.5517e-05	4.60173e-05	0.000192584	1	1	1	1	1	5.59885e-05	4.5927e-05	4.52941e-05	5.14341e-05	4.52628e-05	0.000145744	0.000187509	3.22116e-05	4.55134e-05	4.60431e-05	0.000271719	1	1	1	1	1	5.88516e-05	4.99947e-05	4.51892e-05	5.14423e-05	4.53971e-05	0.000164998	0.00414842	1.95154e-06	4.55171e-05	4.60147e-05	0.000251109	1	1	1	1	1	5.60026e-05	4.8761e-05	4.522e-05	5.13728e-05	4.79566e-05	0.000164167	0.00147607	3.44134e-05	4.5327e-05	4.58549e-05	0.00028387	1	1	1	1	1	5.94779e-05	5.04386e-05	4.49872e-05	5.13237e-05	4.57286e-05	0.000167715	0.0120035	3.27518e-05	4.53307e-05	4.58752e-05	3.48034e-05	1	1	1	1	1	5.54197e-05	4.89092e-05	4.51726e-05	5.13898e-05	4.60365e-05	7.11406e-05	0.00195873	4.89386e-05	4.53289e-05	4.76782e-05	5.06369e-05	1	1	1	1	1	5.57215e-05	4.89378e-05	4.49103e-05	5.13043e-05	4.56618e-05	8.50372e-05	0.0193579	4.87278e-05	4.53315e-05	4.73471e-05	4.11851e-05	1	1	1	1	1	5.54598e-05	4.99695e-05	4.50622e-05	5.14048e-05	4.60421e-05	6.10753e-05	0.00280429	5.44343e-05	4.53293e-05	4.80833e-05	4.14745e-05	1	1	1	1	1	5.57177e-05	4.83056e-05	4.47607e-05	4.95796e-05	4.5627e-05	7.54426e-05	0.123354	5.44587e-05	4.53316e-05	4.73485e-05	3.92286e-05	1	1	1	1	1	5.54597e-05	4.84692e-05	4.49435e-05	4.91489e-05	4.59819e-05	6.05024e-05	0.203272	5.44587e-05	4.53295e-05	4.80833e-05	3.93818e-05	1	1	1	1	1	5.57172e-05	4.88051e-05	4.45207e-05	4.91774e-05	4.55717e-05	7.37569e-05	0.99993	5.44587e-05	4.53316e-05	4.73485e-05	3.76876e-05	1	1	1	1	1	5.54593e-05	4.67368e-05	4.48356e-05	4.90912e-05	4.5852e-05	8.71928e-05	1	4.51205e-05	4.53295e-05	4.80833e-05	3.76365e-05	1	1	1	1	1	5.57171e-05	4.73812e-05	4.4336e-05	4.91996e-05	4.53929e-05	8.92662e-05	1	4.50963e-05	4.53316e-05	4.73485e-05	3.61085e-05	1	1	1	1	1	5.54589e-05	4.62873e-05	4.47876e-05	4.89105e-05	4.55292e-05	8.82486e-05	1	4.50984e-05	4.53295e-05	4.80833e-05	3.57539e-05	1	1	1	1	1	5.5717e-05	4.74423e-05	4.42779e-05	4.92628e-05	4.52531e-05	5.48891e-05	1	4.50979e-05	4.53316e-05	4.73485e-05	3.43842e-05	1	1	1	1	1	5.54585e-05	4.62254e-05	4.4777e-05	4.90796e-05	4.55183e-05	9.38821e-05	1	4.5098e-05	4.53295e-05	4.80833e-05	3.3859e-05	1	1	1	1	1	5.5717e-05	4.65565e-05	4.42668e-05	4.92616e-05	4.52525e-05	5.48261e-05	1	4.5098e-05	4.53316e-05	4.73485e-05	1.78588e-06	1	1	1	1	1	5.54582e-05	4.625e-05	4.47751e-05	4.90807e-05	4.55193e-05	9.534e-05	1	4.5098e-05	4.53295e-05	4.80833e-05	0.000296059	1	1	1	1	1	5.5717e-05	4.65534e-05	4.4265e-05	5.33044e-05	4.52524e-05	5.7745e-05	1	4.5098e-05	4.53316e-05	4.73485e-05	3.10869e-06	1	1	1	1	1	5.5458e-05	4.62516e-05	4.47749e-05	5.8984e-05	4.55197e-05	8.14478e-05	1	4.5098e-05	4.53295e-05	4.80833e-05	0.000153624	1	1	1	1	1	5.5717e-05	4.65532e-05	4.42647e-05	5.97531e-05	4.52524e-05	7.26689e-05	1	4.5098e-05	4.53316e-05	4.73485e-05	2.25536e-06	1	1	1	1	1	5.54578e-05	4.62518e-05	4.47748e-05	5.97253e-05	4.55199e-05	8.91644e-05	1	4.5098e-05	4.53295e-05	4.80833e-05	0.000164546	1	1	1	1	1	5.5717e-05	4.65535e-05	4.42646e-05	5.97494e-05	4.52524e-05	7.36468e-05	1	4.5098e-05	4.53316e-05	4.73485e-05	9.71019e-06	1	1	1	1	1	0	0	0	0	0	0	0	0	0	0	0	0	0	0	0	0	4.51282e-05	4.51282e-05	4.51282e-05	4.51282e-05	4.51282e-05	4.51282e-05	4.51282e-05	4.51282e-05	4.51282e-05	4.51282e-05	4.51282e-05	4.51282e-05	4.51282e-05	4.51282e-05	4.51282e-05	4.51282e-05	1.49305e-05	1.49305e-05	1.49305e-05	1.49305e-05	1.49305e-05	1.49305e-05	1.49305e-05	1.49305e-05	1.49305e-05	1.49305e-05	1.49305e-05	1.49305e-05	1.49305e-05	1.49305e-05	1.49305e-05	1.49305e-05	1.47737e-05	1.47737e-05	1.47737e-05	1.47737e-05	1.47737e-05	1.47737e-05	1.47737e-05	1.47737e-05	1.47737e-05	1.47737e-05	1.47737e-05	1.47737e-05	1.47737e-05	1.47737e-05	1.47737e-05	1.47737e-05	1.46414e-05	1.46414e-05	1.46414e-05	1.46414e-05	1.46414e-05	1.46414e-05	1.46414e-05	1.46414e-05	1.46414e-05	1.46414e-05	1.46414e-05	1.46414e-05	1.46414e-05	1.46414e-05	1.46414e-05	1.46414e-05	1.48306e-05	1.48306e-05	1.48306e-05	1.48306e-05	1.48306e-05	1.48306e-05	1.48306e-05	1.48306e-05	1.48306e-05	1.48306e-05	1.48306e-05	1.48306e-05	1.48306e-05	1.48306e-05	1.48306e-05	1.48306e-05	1.48308e-05	1.48308e-05	1.48308e-05	1.48308e-05	1.48308e-05	1.48308e-05	1.48308e-05	1.48308e-05	1.48308e-05	1.48308e-05	1.48308e-05	1.48308e-05	1.48308e-05	1.48308e-05	1.48308e-05	1.48308e-05	1.48309e-05	1.48309e-05	1.48309e-05	1.48309e-05	1.48309e-05	1.48309e-05	1.48309e-05	1.48309e-05	1.48309e-05	1.48309e-05	1.48309e-05	1.48309e-05	1.48309e-05	1.48309e-05	1.48309e-05	1.48309e-05	1.48309e-05	1.48309e-05	1.48309e-05	1.48309e-05	1.48309e-05	1.48309e-05	1.48309e-05	1.48309e-05	1.48309e-05	1.48309e-05	1.48309e-05	1.48309e-05	1.48309e-05	1.48309e-05	1.48309e-05	1.48309e-05	1.48309e-05	1.48309e-05	1.48309e-05	1.48309e-05	1.48309e-05	1.48309e-05	1.48309e-05	1.48309e-05	1.48309e-05	1.48309e-05	1.48309e-05	1.48309e-05	1.48309e-05	1.48309e-05	1.48309e-05	1.48309e-05	1.48719e-05	1.48719e-05	1.48713e-05	1.48713e-05	1.48713e-05	1.48713e-05	1.51894e-05	1.51894e-05	1.48719e-05	1.48719e-05	5.08058e-05	5.08058e-05	1.74932e-05	1.74932e-05	1.49118e-05	1.49118e-05	5.09766e-06	5.09766e-06	2.4136e-06	2.4136e-06	4.82693e-05	4.82693e-05	7.76532e-05	7.76532e-05	0.000196948	0.000196948	0.000362086	0.000362086	7.05481e-05	7.05481e-05	6.70844e-06	6.70844e-06	4.40685e-06	4.40685e-06	1.17529e-06	1.17529e-06	0.000143789	0.000143789	0.000140431	0.000140431	0.000892117	0.000892117	1.10529e-06	1.10529e-06	1.73532e-07	1.73532e-07	1.49664e-06	1.49664e-06	4.09268e-06	4.09268e-06	9.93569e-07	9.93569e-07	0.000617557	0.000617557	0.000145493	0.000145493	0.00172549	0.00172549	0.00020996	0.00020996	4.92215e-08	4.92215e-08	1.50811e-06	1.50811e-06	4.0105e-06	4.0105e-06	1.03861e-06	1.03861e-06	2.42851e-05	2.42851e-05	0.00012548	0.00012548	0.00193782	0.00193782	1.82662e-05	1.82662e-05	4.24087e-08	4.24087e-08	1.50045e-06	1.50045e-06	3.62125e-06	3.62125e-06	9.99574e-07	9.99574e-07	3.50995e-05	3.50995e-05	0.000144246	0.000144246	0.00190816	0.00190816	0.000539051	0.000539051	4.28046e-08	4.28046e-08	1.32476e-06	1.32476e-06	3.70663e-06	3.70663e-06	9.92797e-07	9.92797e-07	2.59608e-05	2.59608e-05	8.69344e-05	8.69344e-05	0.00188587	0.00188587	1.88972e-05	1.88972e-05	4.27203e-08	4.27203e-08	1.49294e-06	1.49294e-06	3.57215e-06	3.57215e-06	9.91702e-07	9.91702e-07	4.07842e-05	4.07842e-05	0.000141144	0.000141144	0.00192051	0.00192051	0.000512716	0.000512716	4.25688e-08	4.25688e-08	1.47824e-06	1.47824e-06	3.70959e-06	3.70959e-06	9.88281e-07	9.88281e-07	4.04305e-05	4.04305e-05	9.05436e-05	9.05436e-05	0.00194096	0.00194096	7.03393e-07	7.03393e-07	4.25878e-08	4.25878e-08	1.49444e-06	1.49444e-06	3.58732e-06	3.58732e-06	9.88109e-07	9.88109e-07	4.01861e-05	4.01861e-05	0.000141049	0.000141049	0.00194101	0.00194101	0.000191428	0.000191428	4.2585e-08	4.2585e-08	1.48316e-06	1.48316e-06	9.08479e-05	8.89457e-05	9.98965e-07	9.98922e-07	4.05574e-05	4.05589e-05	0.000298965	8.75286e-05	0.00193199	0.00193724	8.96316e-08	1.03227e-07	1.17874e-07	3.45954e-08	1.72431e-06	1.46592e-06	6.80565e-06	5.58157e-06	1.46367e-06	1.28009e-06	3.48649e-05	4.02576e-05	0.000485534	6.58464e-05	0.00136419	0.00181526	5.20369e-07	4.4334e-08	1.38071e-07	7.30418e-08	4.31285e-08	1.7674e-07	1.85248e-05	1.11734e-06	4.20657e-05	1.6535e-06	3.24131e-05	0.000350769	0.000181672	2.04077e-05	0.000101267	0.00146806	5.42006e-07	4.21579e-08	1.30355e-07	3.86569e-08	1.00968e-05	0.000292782	9.20228e-06	1.33102e-06	4.34347e-05	1.4551e-05	1.13974e-06	0.00164803	0.000173623	1.92173e-05	3.64088e-05	0.00173993	5.35432e-07	4.9354e-08	6.37369e-06	1.58264e-06	7.68995e-06	0.00105673	1.19831e-05	1.00668e-05	4.16497e-05	1.21923e-05	1.90936e-06	0.00176876	0.000165388	9.36695e-06	1.48344e-05	0.00150068	5.36913e-07	4.42589e-08	1.51163e-06	1.65016e-05	1.52012e-05	0.00136843	3.61984e-05	8.3684e-06	4.4127e-05	1.80549e-05	2.2625e-06	0.00157425	0.000166801	1.30076e-05	4.15478e-05	4.69309e-05	5.37671e-07	3.60885e-08	4.04123e-05	3.45842e-05	8.40368e-08	0.000259869	7.44048e-06	9.61813e-06	4.2954e-05	2.61466e-05	2.67606e-05	0.000323226	0.000183773	3.77415e-06	4.47818e-05	4.58178e-05	4.54581e-07	3.59704e-08	6.3363e-05	0.000453097	9.70923e-06	6.36687e-05	4.67216e-05	1.47555e-05	4.48196e-05	5.21912e-06	4.49073e-05	0.000564368	0.000285724	5.63927e-06	4.35778e-05	4.54418e-05	1.85781e-06	5.06668e-08	8.91292e-05	6.74587e-05	2.07178e-06	4.50894e-05	4.58746e-05	3.7562e-05	4.46932e-05	4.20829e-06	4.5138e-05	0.000979261	0.000316947	1.03043e-06	4.36933e-05	4.54213e-05	1.05816e-06	4.95456e-08	8.14707e-05	4.64713e-05	7.72413e-06	4.81874e-05	4.33527e-05	7.8525e-06	4.50654e-05	4.19952e-06	4.20064e-05	0.00137452	3.87743e-05	3.96497e-06	4.35768e-05	4.54178e-05	7.98588e-07	4.98366e-08	0.000109359	8.00685e-05	1.26413e-05	4.50736e-05	4.58877e-05	1.22016e-05	4.49313e-05	4.10047e-06	1.50427e-05	0.00136416	0.000142273	8.20881e-06	4.36772e-05	4.54034e-05	7.57467e-07	1.9028e-08	0.000107477	0.000133525	1.46009e-05	4.92947e-05	4.34279e-05	5.57214e-06	4.50931e-05	4.17875e-06	3.59476e-05	0.00144377	1.62313e-05	3.19986e-05	4.36098e-05	4.54572e-05	1.6942e-05	1.89913e-06	0.000125369	9.96873e-05	1.57604e-05	4.58151e-05	4.59124e-05	9.73141e-06	4.46702e-05	4.07571e-06	3.19431e-05	0.000152801	0.000162316	2.8726e-05	4.37111e-05	4.75866e-05	2.16672e-05	5.03217e-06	0.000125997	0.000154029	1.52532e-05	4.80514e-05	4.60231e-05	9.72959e-06	4.50635e-05	4.20917e-06	3.68765e-05	0.00024413	9.60608e-06	3.16734e-05	4.36323e-05	4.76292e-05	2.84997e-05	4.93932e-06	0.000126033	0.000119401	1.55001e-05	4.59621e-05	4.58892e-05	6.61194e-06	4.40114e-05	4.07708e-06	3.18211e-05	0.000100616	0.000103328	3.24333e-05	4.37209e-05	4.81855e-05	2.80201e-05	4.9043e-06	0.000126144	0.000343441	1.53427e-05	4.79721e-05	4.60245e-05	1.23907e-05	4.49853e-05	8.47057e-06	3.73083e-05	0.000177252	9.46843e-07	3.23504e-05	4.36369e-05	4.76308e-05	3.0195e-05	4.91341e-06	0.000126373	0.000410822	1.54499e-05	4.60306e-05	4.58892e-05	1.21676e-05	4.30806e-05	1.05443e-05	3.25584e-05	9.81267e-05	0.000157378	3.23502e-05	4.3723e-05	4.81854e-05	2.98132e-05	7.92327e-06	0.000126264	0.000779472	1.537e-05	4.79233e-05	4.60248e-05	1.07683e-05	4.48364e-05	1.05467e-05	3.8012e-05	0.000166866	2.39775e-07	3.23502e-05	4.36379e-05	4.76308e-05	3.16394e-05	7.71689e-06	0.00012659	0.000352691	1.54289e-05	4.60777e-05	4.58896e-05	2.41601e-05	4.20497e-05	1.07502e-05	3.41793e-05	0.000261007	6.91672e-06	3.17124e-05	4.37235e-05	4.81854e-05	3.13971e-05	7.73264e-06	0.000126426	0.000458381	1.53841e-05	4.78901e-05	4.6025e-05	1.91135e-05	4.47158e-05	1.04789e-05	4.01199e-05	0.000277877	1.38569e-07	3.17255e-05	4.36382e-05	4.76308e-05	3.31893e-05	7.73162e-06	0.000126497	0.000280982	1.54177e-05	4.61087e-05	4.58899e-05	2.89623e-05	4.1558e-05	1.13263e-05	3.81769e-05	0.000269483	3.70997e-06	3.1699e-05	4.37236e-05	4.81854e-05	3.31765e-05	7.73172e-06	0.000126585	0.00024542	1.53921e-05	4.78654e-05	4.60251e-05	1.8724e-05	4.46809e-05	1.02891e-05	4.14605e-05	7.55797e-05	2.05477e-07	3.17056e-05	4.36382e-05	4.76308e-05	3.49287e-05	4.19367e-07	0.000126388	0.000247633	1.54114e-05	4.61315e-05	4.58901e-05	2.90293e-05	4.14476e-05	1.07716e-05	3.82922e-05	0.000318615	2.77898e-07	3.1704e-05	4.37236e-05	4.81854e-05	3.50008e-05	2.81622e-08	0.000126739	0.000247126	1.33754e-05	4.78457e-05	4.60252e-05	2.57214e-05	4.46746e-05	1.0293e-05	4.14654e-05	7.53568e-05	1.77601e-07	3.17044e-05	4.36383e-05	4.76308e-05	1.39819e-05	4.27434e-07	0.000126283	0.00024727	8.76198e-06	4.61493e-05	4.58903e-05	2.86675e-05	4.14286e-05	1.0769e-05	3.82787e-05	0.000332126	2.14556e-06	3.17043e-05	4.37236e-05	4.81854e-05	1.64954e-08	2.68082e-08	0.000126885	0.000247228	1.4054e-05	4.78292e-05	4.60253e-05	2.57192e-05	4.46735e-05	3.69784e-06	4.14663e-05	8.65983e-05	6.7059e-06	3.17043e-05	4.36383e-05	4.76308e-05	7.33309e-06	4.40732e-07	0.000126187	0.000216012	7.60301e-06	4.61639e-05	4.58904e-05	2.86571e-05	4.14255e-05	2.94116e-06	3.82736e-05	0.000217752	3.40943e-05	3.17043e-05	4.37236e-05	4.81854e-05	4.06352e-08	2.73241e-08	0.000127017	0.000229243	1.42083e-05	4.7815e-05	4.60253e-05	2.57108e-05	4.46734e-05	3.14856e-06	4.14668e-05	0.000160265	7.45092e-05	3.17043e-05	4.36383e-05	4.76308e-05	1.11163e-05	1.91282e-06	0.000126101	0.000225841	7.56909e-06	4.61763e-05	4.58905e-05	2.86598e-05	4.1425e-05	3.03279e-06	3.82714e-05	0.000277136	3.09191e-05	3.17043e-05	4.37236e-05	4.81854e-05	3.70861e-08	1.95126e-06	0.000127133	0.000226992	1.52882e-05	4.78025e-05	4.60254e-05	2.57023e-05	4.46733e-05	3.25644e-06	4.14669e-05	0.000166096	1.64156e-05	3.17043e-05	4.36383e-05	4.76308e-05	1.78867e-05	1.89144e-06	0.000126028	0.000237967	1.03942e-05	4.61871e-05	0	0	0	0	0	0	0	0	0	0	0	0	0	0	0	0	4.51282e-05	4.51282e-05	4.51282e-05	4.51282e-05	4.51282e-05	4.51282e-05	4.51282e-05	4.51282e-05	4.51282e-05	4.51282e-05	4.51282e-05	4.51282e-05	4.51282e-05	4.51282e-05	4.51282e-05	4.51282e-05	0.000561701	0.000561701	0.000561701	0.000561701	0.000561701	0.000561701	0.000561701	0.000561701	0.000561701	0.000561701	0.000561701	0.000561701	0.000561701	0.000561701	0.000561701	0.000561701	0.000564009	0.000564009	0.000564009	0.000564009	0.000564009	0.000564009	0.000564009	0.000564009	0.000564009	0.000564009	0.000564009	0.000564009	0.000564009	0.000564009	0.000564009	0.000564009	0.000549216	0.000549216	0.000549216	0.000549216	0.000549216	0.000549216	0.000549216	0.000549216	0.000549216	0.000549216	0.000549216	0.000549216	0.000549216	0.000549216	0.000549216	0.000549216	0.000564375	0.000564375	0.000564375	0.000564375	0.000564375	0.000564375	0.000564375	0.000564375	0.000564375	0.000564375	0.000564375	0.000564375	0.000564375	0.000564375	0.000564375	0.000564375	0.000564796	0.000564796	0.000564796	0.000564796	0.000564796	0.000564796	0.000564796	0.000564796	0.000564796	0.000564796	0.000564796	0.000564796	0.000564796	0.000564796	0.000564796	0.000564796	0.000564811	0.000564811	0.000564811	0.000564811	0.000564811	0.000564811	0.000564811	0.000564811	0.000564811	0.000564811	0.000564811	0.000564811	0.000564811	0.000564811	0.000564811	0.000564811	0.000564811	0.000564811	0.000564811	0.000564811	0.000564811	0.000564811	0.000564811	0.000564811	0.000564811	0.000564811	0.000564811	0.000564811	0.000564811	0.000564811	0.000564811	0.000564811	0.000564811	0.000564811	0.000564811	0.000564811	0.000564811	0.000564811	0.000564811	0.000564811	0.000564811	0.000564811	0.000564811	0.000564811	0.000564811	0.000564811	0.000564811	0.000564811	0.00276512	0.00276512	0.00101436	0.00101436	0.000586177	0.000586177	0.000586177	0.000586177	0.000570638	0.000570638	0.000570416	0.000570416	0.000570395	0.000570395	0.000570384	0.000570384	0.949445	0.949445	0.0168185	0.0168185	8.63978e-05	8.63978e-05	0.00693657	0.00693657	9.03401e-05	9.03401e-05	0.0206036	0.0206036	0.000621717	0.000621717	0.000126402	0.000126402	1	1	0.10116	0.10116	6.62346e-05	6.62346e-05	0.00573796	0.00573796	0.000128922	0.000128922	0.00104768	0.00104768	0.000314125	0.000314125	0.000172306	0.000172306	1	1	0.884435	0.884435	0.000161619	0.000161619	0.0127279	0.0127279	4.7187e-05	4.7187e-05	0.0114832	0.0114832	0.000208387	0.000208387	0.000172084	0.000172084	1	1	1	1	0.0372922	0.0372922	0.00501706	0.00501706	5.17674e-05	5.17674e-05	0.0160272	0.0160272	0.000173201	0.000173201	0.000172375	0.000172375	1	1	1	1	0.18349	0.18349	0.00943018	0.00943018	4.51063e-05	4.51063e-05	0.0216047	0.0216047	0.000172457	0.000172457	0.0001726	0.0001726	1	1	1	1	0.995747	0.995747	0.000747733	0.000747733	4.64579e-05	4.64579e-05	0.0313216	0.0313216	0.000173802	0.000173802	0.000172816	0.000172816	1	1	1	1	1	1	0.00677936	0.00677936	4.56303e-05	4.56303e-05	0.0436633	0.0436633	0.00017261	0.00017261	0.000172606	0.000172606	1	1	1	1	1	1	0.000729962	0.000729962	4.83138e-05	4.83138e-05	0.0211988	0.0211988	0.000173288	0.000173288	0.000172861	0.000172861	1	1	1	1	1	1	0.00684629	0.00684629	4.65402e-05	4.65402e-05	0.0280624	0.0280624	0.000172603	0.000172603	0.000175975	0.000175975	1	1	1	1	1	1	0.000698968	0.00338661	4.93875e-05	4.80562e-05	0.000816436	0.000794459	0.000176453	0.000176444	0.000176043	0.000176118	1	1	1	1	1	1	0.0051114	0.00589378	5.25685e-05	4.65561e-05	0.000118533	0.000172138	0.000233132	0.000175996	0.000175375	0.00013937	1	1	1	1	1	1	0.000655846	0.00819839	0.00175153	4.98276e-05	0.000114972	0.000168513	0.000176526	0.000175553	6.27272e-05	4.64685e-05	1	1	1	1	1	1	0.000955827	0.433885	0.00841487	4.82294e-05	0.000114902	0.0001635	0.00853732	0.000165704	6.56863e-05	4.58254e-05	1	1	1	1	1	1	0.000558952	1	0.00383929	5.06601e-05	0.000114793	0.00016686	0.000259971	5.78614e-05	5.73053e-05	4.63347e-05	1	1	1	1	1	1	0.000957881	1	6.44054e-05	4.53227e-05	0.000114724	0.000174586	7.65224e-05	4.62291e-05	0.000151078	4.52606e-05	1	1	1	1	1	1	0.000685186	1	4.72693e-05	4.53188e-05	0.000120712	0.000177008	5.20729e-05	4.58535e-05	6.2021e-05	4.53698e-05	1	1	1	1	1	1	0.00359879	1	4.97287e-05	4.53262e-05	8.7509e-05	0.000166321	4.83686e-05	4.6331e-05	8.2624e-05	4.52658e-05	1	1	1	1	1	1	0.00858669	1	4.95162e-05	4.53317e-05	0.000113695	0.00016695	4.84215e-05	4.54036e-05	6.45453e-05	4.54691e-05	1	1	1	1	1	1	0.000313173	1	4.97342e-05	4.53273e-05	0.000257805	0.000166768	4.57332e-05	4.53054e-05	5.87775e-05	4.52654e-05	1	1	1	1	1	1	0.000325793	1	4.9401e-05	4.52288e-05	0.000211065	0.000167363	4.58327e-05	4.52788e-05	5.7426e-05	4.54625e-05	1	1	1	1	1	1	0.000101624	1	4.95364e-05	4.52287e-05	6.24408e-05	6.99608e-05	4.56803e-05	4.52763e-05	5.66022e-05	4.53746e-05	1	1	1	1	1	1	0.000341776	1	4.93543e-05	4.5391e-05	5.47622e-05	5.79893e-05	4.56328e-05	4.52491e-05	5.69501e-05	4.54665e-05	1	1	1	1	1	1	9.5152e-05	1	4.95014e-05	4.53355e-05	5.21032e-05	5.81629e-05	4.56579e-05	4.52586e-05	5.67789e-05	4.54219e-05	1	1	1	1	1	1	0.00132978	1	4.93397e-05	4.54196e-05	5.29988e-05	5.82415e-05	4.56152e-05	4.52293e-05	5.68877e-05	4.54652e-05	1	1	1	1	1	1	0.000135812	1	4.94942e-05	4.53356e-05	5.21694e-05	5.82214e-05	4.56905e-05	4.52295e-05	5.68135e-05	4.54253e-05	1	1	1	1	1	1	0.00693312	1	4.93366e-05	4.54195e-05	5.30579e-05	5.81575e-05	4.56027e-05	4.52209e-05	5.68689e-05	4.54645e-05	1	1	1	1	1	1	0.000302373	1	4.94927e-05	4.53356e-05	5.23564e-05	5.84481e-05	4.57654e-05	4.52225e-05	5.68279e-05	4.54268e-05	1	1	1	1	1	1	0.019966	1	4.93359e-05	4.54195e-05	5.34025e-05	5.84264e-05	4.55922e-05	4.52179e-05	5.6859e-05	4.54641e-05	1	1	1	1	1	1	0.000661757	1	4.94924e-05	4.53356e-05	5.27971e-05	5.84278e-05	4.57763e-05	4.52213e-05	5.68357e-05	4.54276e-05	1	1	1	1	1	1	0.024094	1	4.93357e-05	4.54195e-05	5.42014e-05	5.84277e-05	4.55822e-05	4.52217e-05	5.68535e-05	4.54637e-05	1	1	1	1	1	1	0.0049458	1	4.94923e-05	4.53356e-05	5.37227e-05	5.84326e-05	4.57809e-05	4.52216e-05	5.68401e-05	4.54281e-05	1	1	1	1	1	1	0.0488687	1	4.93356e-05	4.54195e-05	5.56551e-05	9.72356e-05	4.55726e-05	4.52216e-05	5.68508e-05	4.54635e-05	1	1	1	1	1	1	0.0610005	1	4.94922e-05	4.53356e-05	5.51563e-05	5.83271e-05	4.57852e-05	4.52216e-05	6.15673e-05	4.54285e-05	1	1	1	1	1	1	0.319886	1	4.93356e-05	4.54195e-05	0.000182528	9.81458e-05	4.55636e-05	4.52216e-05	5.63348e-05	4.54633e-05	1	1	1	1	1	1	0.997673	1	4.94922e-05	4.53356e-05	5.44057e-05	5.79932e-05	4.57891e-05	4.5221e-05	6.32402e-05	4.54288e-05	1	1	1	1	1	1	1	1	4.93356e-05	4.54195e-05	0.000144834	9.77899e-05	4.55556e-05	4.52208e-05	5.62232e-05	4.54631e-05	1	1	1	1	1	1	1	1	4.94922e-05	4.53356e-05	5.01633e-05	5.78725e-05	4.57926e-05	4.52208e-05	6.3293e-05	4.5429e-05	1	1	1	1	1	1	1	1	4.93356e-05	4.54195e-05	0.000147413	5.75472e-05	4.55485e-05	4.52208e-05	5.61925e-05	4.54629e-05	1	1	1	1	1	1	1	1	4.94922e-05	4.53356e-05	5.01335e-05	5.78862e-05	4.57957e-05	4.52212e-05	6.04085e-05	4.54293e-05	0	0	0	0	0	0	0	0	0	0	0	0	0	0	0	0	4.51282e-05	4.51282e-05	4.51282e-05	4.51282e-05	4.51282e-05	4.51282e-05	4.51282e-05	4.51282e-05	4.51282e-05	4.51282e-05	4.51282e-05	4.51282e-05	4.51282e-05	4.51282e-05	4.51282e-05	4.51282e-05	0.000136546	0.000136546	0.000136546	0.000136546	0.000136546	0.000136546	0.000136546	0.000136546	0.000136546	0.000136546	0.000136546	0.000136546	0.000136546	0.000136546	0.000136546	0.000136546	0.000135739	0.000135739	0.000135739	0.000135739	0.000135739	0.000135739	0.000135739	0.000135739	0.000135739	0.000135739	0.000135739	0.000135739	0.000135739	0.000135739	0.000135739	0.000135739	0.000111678	0.000111678	0.000111678	0.000111678	0.000111678	0.000111678	0.000111678	0.000111678	0.000111678	0.000111678	0.000111678	0.000111678	0.000111678	0.000111678	0.000111678	0.000111678	0.000113713	0.000113713	0.000113713	0.000113713	0.000113713	0.000113713	0.000113713	0.000113713	0.000113713	0.000113713	0.000113713	0.000113713	0.000113713	0.000113713	0.000113713	0.000113713	0.000113739	0.000113739	0.000113739	0.000113739	0.000113739	0.000113739	0.000113739	0.000113739	0.000113739	0.000113739	0.000113739	0.000113739	0.000113739	0.000113739	0.000113739	0.000113739	0.000113735	0.000113735	0.000113735	0.000113735	0.000113735	0.000113735	0.000113735	0.000113735	0.000113735	0.000113735	0.000113735	0.000113735	0.000113735	0.000113735	0.000113735	0.000113735	0.000113736	0.000113736	0.000113736	0.000113736	0.000113736	0.000113736	0.000113736	0.000113736	0.000113736	0.000113736	0.000113736	0.000113736	0.000113736	0.000113736	0.000113736	0.000113736	0.000113735	0.000113735	0.000113735	0.000113735	0.000113735	0.000113735	0.000113735	0.000113735	0.000113735	0.000113735	0.000113735	0.000113735	0.000113735	0.000113735	0.000113735	0.000113735	0.0314076	0.0314076	0.000957242	0.000957242	0.000138276	0.000138276	0.000164217	0.000164217	0.000125979	0.000125979	0.000125611	0.000125611	0.000125479	0.000125479	0.00012541	0.00012541	0.00155473	0.00155473	0.00271774	0.00271774	0.000172048	0.000172048	3.82997e-07	3.82997e-07	0.00688818	0.00688818	5.68375e-08	5.68375e-08	2.39559e-06	2.39559e-06	0.0799952	0.0799952	0.0001396	0.0001396	0.00445671	0.00445671	0.00122328	0.00122328	1.93599e-07	1.93599e-07	0.00368691	0.00368691	0.000324952	0.000324952	0.0156425	0.0156425	0.997906	0.997906	0.00013189	0.00013189	0.00579038	0.00579038	0.014735	0.014735	6.77423e-08	6.77423e-08	0.0117153	0.0117153	9.23051e-08	9.23051e-08	0.0119705	0.0119705	1	1	0.000134342	0.000134342	0.00579445	0.00579445	0.356245	0.356245	3.1171e-07	3.1171e-07	0.018383	0.018383	9.37872e-07	9.37872e-07	0.0124517	0.0124517	1	1	0.000143676	0.000143676	0.00637164	0.00637164	1	1	9.43477e-08	9.43477e-08	0.0348462	0.0348462	4.21418e-08	4.21418e-08	0.0128289	0.0128289	1	1	0.000146005	0.000146005	0.00676156	0.00676156	1	1	3.16064e-06	3.16064e-06	0.107562	0.107562	7.37837e-07	7.37837e-07	0.0134296	0.0134296	1	1	0.000147244	0.000147244	0.00694568	0.00694568	1	1	1.10276e-07	1.10276e-07	0.967898	0.967898	4.3785e-08	4.3785e-08	0.0138672	0.0138672	1	1	0.00014582	0.00014582	0.00708635	0.00708635	1	1	2.85486e-06	2.85486e-06	1	1	5.89393e-05	5.89393e-05	0.0145005	0.0145005	1	1	1.53399e-05	1.53399e-05	0.00276335	0.00276335	1	1	1.08902e-07	1.08902e-07	1	1	1.02245e-07	1.02245e-07	0.0150129	0.0150129	1	1	8.73162e-09	5.09382e-08	0.0627874	0.000285642	1	1	1.74122e-06	0.000449233	1	1	0.00190797	0.00145849	0.0187933	0.0187638	1	1	1.51353e-05	0.000113017	0.795585	0.00020038	1	1	8.90491e-08	0.000341473	1	1	0.000925523	0.0043598	0.0160641	0.0695087	1	1	3.16085e-07	0.000381056	1	0.000167286	1	1	2.10106e-06	0.0031241	1	1	0.000826966	0.00561718	0.0205724	0.547605	1	1	4.68975e-06	0.00031679	1	3.79887e-05	1	1	1.14447e-06	0.000134899	1	1	0.000830035	0.00555419	1.71416e-05	1	1	1	2.307e-07	9.13967e-05	1	2.30259e-06	1	1	2.15567e-06	9.93614e-05	1	1	0.000829055	0.00595156	0.024825	1	1	1	7.14107e-07	6.43619e-07	1	2.83133e-06	1	1	1.17664e-06	4.7323e-05	1	1	0.000828488	0.00907415	0.000954777	1	1	1	2.59587e-09	5.82628e-07	1	2.2008e-06	1	1	1.80108e-06	0.000176891	1	1	0.00134811	0.0128914	8.8455e-05	1	1	1	2.75387e-09	4.37639e-07	1	6.59533e-06	1	1	2.05608e-07	9.44924e-05	1	1	0.000574277	0.013759	5.49906e-05	1	1	1	3.00824e-09	1.98929e-08	1	7.63665e-06	1	1	7.42678e-08	0.0665257	1	1	0.000671583	0.0148937	5.76547e-05	1	1	1	3.14172e-09	5.79771e-08	1	7.64785e-06	1	1	2.02085e-05	0.0209718	1	1	0.000363932	0.0161444	4.72278e-05	1	1	1	3.00756e-09	4.27832e-08	1	3.337e-05	1	1	4.08541e-06	0.105552	1	1	0.000463882	0.0184949	4.78179e-05	1	1	1	4.46496e-09	1.61348e-06	1	3.301e-05	1	1	9.44984e-05	0.966567	1	1	0.000111174	0.000870448	4.67344e-05	1	1	1	2.26553e-07	1.10104e-06	1	3.35754e-05	1	1	3.44056e-06	1	1	1	8.72227e-05	0.000119679	4.65852e-05	1	1	1	2.28532e-07	1.10261e-06	1	3.28487e-05	1	1	0.000160689	1	1	1	7.21635e-05	0.00011455	4.65535e-05	1	1	1	2.27051e-07	4.91823e-06	1	3.45034e-07	1	1	1.3104e-06	1	1	1	7.18499e-05	0.000115064	4.65562e-05	1	1	1	2.2853e-07	3.20392e-06	1	2.11027e-07	1	1	0.000952025	1	1	1	6.84312e-05	0.000114923	4.64111e-05	1	1	1	2.27051e-07	1.27506e-11	1	1.83777e-07	1	1	1.66068e-07	1	1	1	6.79529e-05	0.000112703	4.65304e-05	1	1	1	2.28534e-07	1.38649e-11	1	1.83919e-07	1	1	0.00179793	1	1	1	6.54223e-05	0.000114721	4.62638e-05	1	1	1	2.27047e-07	7.99081e-12	1	1.81156e-07	1	1	8.87456e-07	1	1	1	6.44852e-05	0.00011458	4.64892e-05	1	1	1	2.28536e-07	9.4076e-12	1	1.8484e-07	1	1	0.00242629	1	1	1	6.21728e-05	0.000114589	4.62821e-05	1	1	1	2.27042e-07	7.06471e-12	1	1.71784e-06	1	1	1.33426e-06	1	1	1	6.04773e-05	0.000114588	4.64487e-05	1	1	1	2.28538e-07	9.54511e-12	1	1.84974e-06	1	1	0.00028546	1	1	1	5.83594e-05	0.000114867	4.63124e-05	1	1	1	2.27038e-07	3.55787e-09	1	1.78428e-06	1	1	7.04555e-06	1	1	1	5.61047e-05	0.000706854	4.64094e-05	1	1	1	2.28539e-07	3.86993e-09	1	1.84909e-06	1	1	7.25468e-05	1	1	1	5.71002e-05	0.000118565	4.63416e-05	1	1	1	2.27035e-07	3.58797e-09	1	1.51603e-07	1	1	1.82084e-06	1	1	1	0.00588591	0.000730984	4.63723e-05	1	1	1	2.2854e-07	3.86963e-09	1	3.60481e-07	1	1	0.000203726	1	1	1	0.000159243	0.00011633	4.63688e-05	1	1	1	2.27033e-07	3.58896e-09	1	6.57617e-07	1	1	2.07534e-05	1	1	1	0.00344704	0.00072153	4.63385e-05	1	1	1	2.2854e-07	3.87034e-09	1	6.80932e-07	1	1	4.83534e-05	1	1	1	0.000100058	0.000115258	4.63929e-05	1	1	1	2.27031e-07	3.58877e-09	1	6.90006e-07	1	1	2.00955e-06	1	1	1	0.0036477	0.000108581	4.63091e-05	1	1	1	2.28541e-07	3.87115e-09	1	6.71117e-07	1	1	4.49294e-05	1	1	1	9.97752e-05	0.000110877	4.64134e-05	1	1	1	0	0	0	0	0	0	0	0	0	0	0	0	0	0	0	0	4.51282e-05	4.51282e-05	4.51282e-05	4.51282e-05	4.51282e-05	4.51282e-05	4.51282e-05	4.51282e-05	4.51282e-05	4.51282e-05	4.51282e-05	4.51282e-05	4.51282e-05	4.51282e-05	4.51282e-05	4.51282e-05	0.00054598	0.00054598	0.00054598	0.00054598	0.00054598	0.00054598	0.00054598	0.00054598	0.00054598	0.00054598	0.00054598	0.00054598	0.00054598	0.00054598	0.00054598	0.00054598	0.000557802	0.000557802	0.000557802	0.000557802	0.000557802	0.000557802	0.000557802	0.000557802	0.000557802	0.000557802	0.000557802	0.000557802	0.000557802	0.000557802	0.000557802	0.000557802	0.000175218	0.000175218	0.000175218	0.000175218	0.000175218	0.000175218	0.000175218	0.000175218	0.000175218	0.000175218	0.000175218	0.000175218	0.000175218	0.000175218	0.000175218	0.000175218	0.000175631	0.000175631	0.000175631	0.000175631	0.000175631	0.000175631	0.000175631	0.000175631	0.000175631	0.000175631	0.000175631	0.000175631	0.000175631	0.000175631	0.000175631	0.000175631	0.000175654	0.000175654	0.000175654	0.000175654	0.000175654	0.000175654	0.000175654	0.000175654	0.000175654	0.000175654	0.000175654	0.000175654	0.000175654	0.000175654	0.000175654	0.000175654	0.000175653	0.000175653	0.000175653	0.000175653	0.000175653	0.000175653	0.000175653	0.000175653	0.000175653	0.000175653	0.000175653	0.000175653	0.000175653	0.000175653	0.000175653	0.000175653	0.000175653	0.000175653	0.000175653	0.000175653	0.000175653	0.000175653	0.000175653	0.000175653	0.000175653	0.000175653	0.000175653	0.000175653	0.000175653	0.000175653	0.000175653	0.000175653	0.000175653	0.000175653	0.000175653	0.000175653	0.000175653	0.000175653	0.000175653	0.000175653	0.000175653	0.000175653	0.000175653	0.000175653	0.000175653	0.000175653	0.000175653	0.000175653	0.976055	0.976055	0.0230114	0.0230114	0.000385188	0.000385188	0.00151633	0.00151633	0.000321129	0.000321129	0.000321129	0.000321129	0.000315558	0.000315558	0.000312614	0.000312614	1	1	0.433214	0.433214	0.000123104	0.000123104	0.00158029	0.00158029	0.00250173	0.00250173	0.000312312	0.000312312	7.82991e-05	7.82991e-05	0.00528274	0.00528274	1	1	1	1	0.000598457	0.000598457	0.000797342	0.000797342	0.00485877	0.00485877	0.000152113	0.000152113	0.000823465	0.000823465	0.0367594	0.0367594	1	1	1	1	0.00968633	0.00968633	0.000967662	0.000967662	0.00655158	0.00655158	0.000230156	0.000230156	0.000165407	0.000165407	0.448973	0.448973	1	1	1	1	0.565664	0.565664	0.000626131	0.000626131	0.00815454	0.00815454	0.000335919	0.000335919	0.000147487	0.000147487	1	1	1	1	1	1	1	1	0.000875419	0.000875419	0.00903512	0.00903512	0.00019501	0.00019501	0.000146809	0.000146809	1	1	1	1	1	1	1	1	0.000355717	0.000355717	0.0098676	0.0098676	0.00036375	0.00036375	0.00014919	0.00014919	1	1	1	1	1	1	1	1	0.000810761	0.000810761	0.0107894	0.0107894	0.000197595	0.000197595	0.000147126	0.000147126	1	1	1	1	1	1	1	1	0.000375364	0.000375364	0.0119935	0.0119935	0.000345887	0.000345887	0.000148713	0.000148713	1	1	1	1	1	1	1	1	0.000814991	0.000814991	0.0298579	0.0298579	0.000234397	0.000234397	0.000147108	0.000147108	1	1	1	1	1	1	1	1	2.15955e-05	0.732649	0.174594	0.146509	0.00018406	3.82638e-05	0.000394083	0.000383634	1	1	1	1	1	1	1	1	4.25235e-05	1	0.999995	0.99993	0.000104624	3.8933e-05	0.000437168	0.0010788	1	1	1	1	1	1	1	1	1.88729e-05	1	1	1	0.000103193	3.93924e-05	0.000425415	0.000447216	1	1	1	1	1	1	1	1	2.37003e-05	1	1	1	0.00010337	3.79089e-05	0.00112004	0.0409509	1	1	1	1	1	1	1	1	1.92259e-05	1	1	1	0.000103285	3.89358e-05	0.00308229	0.00692081	1	1	1	1	1	1	1	1	2.39231e-05	1	1	1	0.000103234	0.000300946	0.000255578	0.000175386	1	1	1	1	1	1	1	1	3.92107e-05	1	1	1	0.00152001	0.000594503	6.91685e-05	0.00178498	1	1	1	1	1	1	1	1	7.12191e-05	1	1	1	0.00121165	0.000567837	5.51454e-05	0.00014974	1	1	1	1	1	1	1	1	4.69347e-05	1	1	1	0.0014367	0.000569395	5.49368e-05	7.69506e-05	1	1	1	1	1	1	1	1	1.58746e-05	1	1	1	0.00213772	0.000568724	5.10394e-05	0.000160415	1	1	1	1	1	1	1	1	1.51194e-05	1	1	1	0.00212541	0.000829472	5.122e-05	0.000323722	1	1	1	1	1	1	1	1	1.36122e-05	1	1	1	0.000774213	0.000101864	4.67102e-05	0.00016841	1	1	1	1	1	1	1	1	1.51332e-05	1	1	1	0.000228749	7.51817e-05	4.66305e-05	0.000299821	1	1	1	1	1	1	1	1	1.44706e-05	1	1	1	0.000203104	7.53423e-05	4.66432e-05	0.000214639	1	1	1	1	1	1	1	1	4.00743e-05	1	1	1	0.000204585	7.54765e-05	4.66139e-05	0.000896012	1	1	1	1	1	1	1	1	3.44098e-05	1	1	1	0.000200797	7.54428e-05	4.66373e-05	0.00121572	1	1	1	1	1	1	1	1	7.2783e-05	1	1	1	0.000202527	6.2516e-05	4.66011e-05	0.00298609	1	1	1	1	1	1	1	1	5.39265e-05	1	1	1	0.000199489	6.28406e-05	4.66566e-05	0.00119737	1	1	1	1	1	1	1	1	0.000188609	1	1	1	0.000201288	6.28115e-05	4.65868e-05	0.00144996	1	1	1	1	1	1	1	1	6.40081e-05	1	1	1	0.000198556	6.28134e-05	4.66669e-05	0.000535345	1	1	1	1	1	1	1	1	0.000224826	1	1	1	0.000200631	6.28132e-05	4.65728e-05	0.000409021	1	1	1	1	1	1	1	1	0.000253167	1	1	1	0.000198254	6.5365e-05	4.66757e-05	0.000409319	1	1	1	1	1	1	1	1	0.00608668	1	1	1	0.000200985	0.000125249	4.65593e-05	0.00040817	1	1	1	1	1	1	1	1	0.00558725	1	1	1	0.000289609	6.54555e-05	4.6684e-05	0.000408452	1	1	1	1	1	1	1	1	0.00612569	1	1	1	0.00145847	0.000126761	4.65467e-05	0.000408368	1	1	1	1	1	1	1	1	0.000614119	1	1	1	0.000361683	6.49735e-05	4.66918e-05	0.000405503	1	1	1	1	1	1	1	1	0.000380185	1	1	1	0.00115121	0.000126169	4.65351e-05	0.000439863	1	1	1	1	1	1	1	1	0.000167728	1	1	1	0.000317102	6.352e-05	4.66987e-05	0.000432319	1	1	1	1	1	1	1	1	0.000139989	1	1	1	0.00117225	6.28085e-05	4.65251e-05	0.000435032	1	1	1	1	1	1	1	1	5.89386e-05	1	1	1	0.000263456	6.3298e-05	4.67045e-05	0.000435939	1	1	0	0	0	0	0	0	0	0	0	0	0	0	0	0	0	0	4.51282e-05	4.51282e-05	4.51282e-05	4.51282e-05	4.51282e-05	4.51282e-05	4.51282e-05	4.51282e-05	4.51282e-05	4.51282e-05	4.51282e-05	4.51282e-05	4.51282e-05	4.51282e-05	4.51282e-05	4.51282e-05	8.4887e-05	8.4887e-05	8.4887e-05	8.4887e-05	8.4887e-05	8.4887e-05	8.4887e-05	8.4887e-05	8.4887e-05	8.4887e-05	8.4887e-05	8.4887e-05	8.4887e-05	8.4887e-05	8.4887e-05	8.4887e-05	8.51042e-05	8.51042e-05	8.51042e-05	8.51042e-05	8.51042e-05	8.51042e-05	8.51042e-05	8.51042e-05	8.51042e-05	8.51042e-05	8.51042e-05	8.51042e-05	8.51042e-05	8.51042e-05	8.51042e-05	8.51042e-05	1.45686e-06	1.45686e-06	1.45686e-06	1.45686e-06	1.45686e-06	1.45686e-06	1.45686e-06	1.45686e-06	1.45686e-06	1.45686e-06	1.45686e-06	1.45686e-06	1.45686e-06	1.45686e-06	1.45686e-06	1.45686e-06	1.4517e-06	1.4517e-06	1.4517e-06	1.4517e-06	1.4517e-06	1.4517e-06	1.4517e-06	1.4517e-06	1.4517e-06	1.4517e-06	1.4517e-06	1.4517e-06	1.4517e-06	1.4517e-06	1.4517e-06	1.4517e-06	1.45167e-06	1.45167e-06	1.45167e-06	1.45167e-06	1.45167e-06	1.45167e-06	1.45167e-06	1.45167e-06	1.45167e-06	1.45167e-06	1.45167e-06	1.45167e-06	1.45167e-06	1.45167e-06	1.45167e-06	1.45167e-06	1.45169e-06	1.45169e-06	1.45169e-06	1.45169e-06	1.45169e-06	1.45169e-06	1.45169e-06	1.45169e-06	1.45169e-06	1.45169e-06	1.45169e-06	1.45169e-06	1.45169e-06	1.45169e-06	1.45169e-06	1.45169e-06	1.45168e-06	1.45168e-06	1.45168e-06	1.45168e-06	1.45168e-06	1.45168e-06	1.45168e-06	1.45168e-06	1.45168e-06	1.45168e-06	1.45168e-06	1.45168e-06	1.45168e-06	1.45168e-06	1.45168e-06	1.45168e-06	1.45168e-06	1.45168e-06	1.45168e-06	1.45168e-06	1.45168e-06	1.45168e-06	1.45168e-06	1.45168e-06	1.45168e-06	1.45168e-06	1.45168e-06	1.45168e-06	1.45168e-06	1.45168e-06	1.45168e-06	1.45168e-06	0.976245	0.976245	0.00285897	0.00285897	1.45225e-05	1.45225e-05	0.00285897	0.00285897	1.22281e-05	1.22281e-05	1.45225e-05	1.45225e-05	1.22281e-05	1.22281e-05	1.11405e-05	1.11405e-05	8.14026e-06	8.14026e-06	0.00724548	0.00724548	4.89214e-06	4.89214e-06	0.0512462	0.0512462	4.4944e-07	4.4944e-07	0.000773018	0.000773018	4.85595e-05	4.85595e-05	4.59967e-07	4.59967e-07	0.999924	0.999924	0.00999031	0.00999031	1.26198e-06	1.26198e-06	0.0179742	0.0179742	5.06442e-07	5.06442e-07	3.19292e-05	3.19292e-05	5.46778e-06	5.46778e-06	2.61674e-07	2.61674e-07	6.8134e-06	6.8134e-06	0.0100909	0.0100909	3.23026e-07	3.23026e-07	0.0722307	0.0722307	1.5526e-07	1.5526e-07	0.000627715	0.000627715	1.47769e-05	1.47769e-05	2.63066e-07	2.63066e-07	0.999927	0.999927	0.0104455	0.0104455	1.52281e-06	1.52281e-06	0.00853676	0.00853676	1.65334e-07	1.65334e-07	0.000470676	0.000470676	1.27244e-05	1.27244e-05	2.62371e-07	2.62371e-07	7.27164e-06	7.27164e-06	0.00997639	0.00997639	1.46739e-06	1.46739e-06	0.0702453	0.0702453	1.48728e-07	1.48728e-07	0.00062319	0.00062319	1.27094e-05	1.27094e-05	2.95813e-07	2.95813e-07	0.999929	0.999929	0.0100274	0.0100274	1.50312e-06	1.50312e-06	0.00204967	0.00204967	1.53323e-07	1.53323e-07	0.000554828	0.000554828	1.26427e-05	1.26427e-05	2.61913e-07	2.61913e-07	7.23782e-06	7.23782e-06	0.010038	0.010038	1.49431e-06	1.49431e-06	0.0725196	0.0725196	1.49337e-07	1.49337e-07	0.000622949	0.000622949	1.27077e-05	1.27077e-05	2.6455e-07	2.6455e-07	0.999929	0.999929	0.0100137	0.0100137	1.45261e-06	1.45261e-06	0.00208022	0.00208022	1.56775e-07	1.56775e-07	0.000149213	0.000149213	1.26489e-05	1.26489e-05	2.61561e-07	2.61561e-07	4.57727e-12	4.57727e-12	0.00010438	0.00010438	1.45133e-06	1.45133e-06	0.0731042	0.0731042	2.76427e-06	2.76427e-06	0.000603801	0.000603801	1.27079e-05	1.27079e-05	1.10787e-05	1.10787e-05	1.08016e-07	1.08016e-07	0.647978	6.50474e-07	0.00524924	2.25053e-05	1.0739e-07	0.233067	3.39652e-06	2.60554e-06	3.81755e-05	1.62822e-07	0.000276708	0.000212282	1.2287e-05	1.2287e-05	3.60404e-09	3.57027e-09	1.6761e-06	5.67767e-07	0.00659544	2.33869e-05	3.43951e-06	0.0153499	4.44697e-06	2.62217e-06	2.56234e-05	1.30165e-07	0.000348106	9.89351e-05	0.000533907	0.000333285	3.09605e-08	7.86427e-09	0.210778	4.92986e-07	0.00161895	1.88892e-06	5.65071e-07	0.483421	2.25749e-05	3.19114e-06	2.57406e-05	1.30634e-07	0.000263499	0.000200479	0.000317059	3.79203e-05	6.91646e-09	7.67969e-09	0.00337272	1.48111e-07	0.0504255	8.24745e-07	9.07339e-07	0.000755084	4.4174e-05	2.69029e-06	2.57142e-05	1.28679e-07	0.00689316	5.81182e-06	0.000326745	1.08778e-05	6.60805e-08	2.23756e-09	0.0191403	1.38931e-08	0.014327	7.92529e-07	5.82327e-07	0.982488	0.000390964	8.09402e-06	2.56988e-05	1.29974e-07	5.09414e-05	9.37693e-05	0.000399617	1.00696e-05	7.10046e-08	1.70102e-08	0.122164	1.10179e-07	0.183904	6.8767e-06	9.10193e-07	5.34592e-08	8.97482e-05	6.5661e-05	2.56887e-05	6.34042e-05	0.000374805	0.000262778	0.000100143	9.97634e-06	7.28122e-11	1.57261e-08	0.0143527	9.00395e-08	0.000354806	7.39058e-06	6.73226e-06	0.999057	8.66908e-05	6.54151e-05	0.10972	0.000624665	8.37899e-05	4.59103e-06	6.45371e-05	4.04793e-05	8.68936e-12	1.2367e-08	0.124601	2.18911e-07	0.0119037	4.28529e-06	2.61902e-05	5.88237e-07	8.79959e-05	6.59089e-05	0.00975569	0.000595422	8.84725e-05	3.35247e-05	7.46563e-05	5.79322e-05	8.24647e-12	9.06791e-12	0.0130405	2.46453e-07	0.017703	4.81681e-06	4.04982e-06	0.679809	8.78581e-05	6.58986e-05	0.0909964	0.00059713	8.92532e-05	4.7853e-05	6.59648e-05	5.29259e-05	8.23003e-12	2.14218e-11	0.125812	2.46732e-07	0.0163125	3.4464e-06	2.14456e-07	4.2986e-05	8.79938e-05	6.59357e-05	0.0320552	0.000596728	8.67875e-05	2.74014e-05	6.299e-05	5.79255e-05	8.24485e-12	1.6847e-11	0.0421019	8.57698e-07	0.0291917	3.50021e-06	3.24616e-07	0.335882	5.445e-05	4.08405e-05	0.0900765	0.00456743	8.68642e-05	1.62976e-05	5.44123e-05	4.62414e-05	1.11706e-10	3.51258e-10	0.20991	8.48755e-07	0.00507623	1.73527e-06	1.13804e-07	0.000173484	5.45352e-05	4.0813e-05	0.0127753	0.000125382	5.37742e-05	1.56213e-05	5.4033e-05	4.79624e-05	3.18875e-09	2.58861e-10	0.00724261	8.60538e-07	0.00903861	1.74281e-05	3.4243e-07	9.53715e-07	5.44602e-05	3.82749e-05	0.00284527	0.000125543	5.37847e-05	1.00239e-05	5.41993e-05	4.52335e-05	3.15595e-09	2.58621e-10	0.359948	8.45364e-07	0.00816266	1.05632e-05	1.04814e-07	9.07035e-07	5.45171e-05	3.84758e-05	0.00343409	0.00012575	5.38053e-05	1.30018e-05	5.41179e-05	4.75625e-05	3.18492e-09	9.09732e-09	0.000297244	1.01279e-05	0.00900688	2.6102e-05	3.35792e-06	3.0918e-06	5.44523e-05	3.76786e-05	0.00343434	0.00012583	5.37719e-05	4.42992e-06	5.41694e-05	4.53174e-05	3.15602e-09	6.44166e-09	0.396457	6.74984e-06	0.00811829	1.46184e-05	4.01623e-07	3.096e-06	5.45134e-05	3.84754e-05	0.00340565	0.000125809	5.38425e-05	3.70556e-06	5.41343e-05	4.74728e-05	3.18492e-09	5.25369e-06	0.000138478	5.9656e-06	0.00890462	2.67422e-05	1.28117e-05	3.09602e-06	5.44506e-05	3.76787e-05	0.00345126	4.54025e-05	5.3763e-05	1.93339e-06	5.41605e-05	4.53681e-05	3.15599e-09	5.61515e-06	0.399893	5.96223e-06	0.00805619	1.2879e-05	5.69327e-07	3.09602e-06	5.45126e-05	3.84754e-05	0.00342286	4.55936e-05	5.39163e-05	4.36576e-06	5.41412e-05	4.74159e-05	3.18494e-09	3.59964e-06	0.000131171	5.90371e-06	0.00868643	8.17827e-06	2.50431e-05	0.00155926	5.44502e-05	3.76787e-05	0.00347759	4.55846e-05	5.37568e-05	3.31843e-06	5.41559e-05	4.54023e-05	3.15596e-09	4.08802e-06	0.401982	5.98271e-06	0.00787205	7.68641e-06	6.31128e-07	0.00150792	5.45124e-05	3.84754e-05	0.0034527	4.55851e-05	5.39241e-05	8.29433e-06	5.41449e-05	4.73792e-05	3.18497e-09	3.25768e-06	0.000126599	1.67331e-06	0.00822509	8.25518e-06	2.77997e-05	0.00151027	5.44501e-05	3.76787e-05	0.00352705	4.55851e-05	5.37512e-05	9.48872e-06	5.41533e-05	4.54278e-05	3.15594e-09	4.13345e-06	0.402641	1.76074e-06	0.00782527	3.01293e-05	3.18125e-05	0.00151002	5.45123e-05	3.84754e-05	0.00350645	6.64061e-05	5.39258e-05	9.39617e-06	5.41469e-05	4.73527e-05	3.185e-09	1.14495e-07	0.000125086	1.719e-06	0.00822081	6.93308e-06	0.171519	0.00151007	5.44501e-05	3.76787e-05	0.00360794	8.59529e-05	5.3746e-05	9.41618e-06	5.68833e-05	4.54482e-05	3.15593e-09	1.22258e-07	0.402769	1.76038e-06	0.00782555	3.02484e-05	0.00118354	0.00151006	5.45123e-05	3.84754e-05	0.0268169	6.623e-05	5.39271e-05	9.41053e-06	5.9217e-05	4.73321e-05	3.18502e-09	1.15324e-07	0.000124787	0.000167241	0.00822229	6.64639e-06	0.138683	0.00151006	5.44501e-05	3.76787e-05	0.028918	8.63543e-05	5.37412e-05	9.41217e-06	5.66112e-05	4.54651e-05	3.15593e-09	1.22278e-07	0.402791	0.000291749	0.00782521	2.62623e-05	0.00012417	0.00151006	5.45123e-05	3.84754e-05	0.014994	6.60427e-05	5.39284e-05	8.77215e-06	6.0017e-05	4.73153e-05	3.18504e-09	1.15344e-07	0.000124737	0.000299445	0.00822293	1.00177e-05	0.00506277	0.00151006	5.445e-05	3.76787e-05	0.0324785	8.61978e-05	5.37367e-05	8.25238e-06	5.65523e-05	4.54797e-05	3.15592e-09	1.22305e-07	0.402794	0.000283272	0.00782507	1.37252e-05	0.00169255	0.00151006	5.45123e-05	3.84754e-05	0.0133724	5.4665e-05	5.39295e-05	8.38106e-06	6.00421e-05	4.73011e-05	3.18505e-09	1.15336e-07	0.000124728	0.000290067	0.0082232	7.84753e-06	0.00118371	0.00151006	5.445e-05	3.76787e-05	0.0338839	5.46116e-05	5.3733e-05	8.33727e-06	5.51629e-05	4.54926e-05	3.15591e-09	1.22329e-07	0.402795	0.000277604	0.00782501	1.32491e-05	0.00017043	0.00151006	5.45123e-05	3.84754e-05	0.00472433	5.47627e-05	5.39305e-05	8.74373e-06	5.72193e-05	4.72887e-05	0	0	0	0	0	0	0	0	0	0	0	0	0	0	0	0	4.51282e-05	4.51282e-05	4.51282e-05	4.51282e-05	4.51282e-05	4.51282e-05	4.51282e-05	4.51282e-05	4.51282e-05	4.51282e-05	4.51282e-05	4.51282e-05	4.51282e-05	4.51282e-05	4.51282e-05	4.51282e-05	4.75603e-06	4.75603e-06	4.75603e-06	4.75603e-06	4.75603e-06	4.75603e-06	4.75603e-06	4.75603e-06	4.75603e-06	4.75603e-06	4.75603e-06	4.75603e-06	4.75603e-06	4.75603e-06	4.75603e-06	4.75603e-06	4.95122e-06	4.95122e-06	4.95122e-06	4.95122e-06	4.95122e-06	4.95122e-06	4.95122e-06	4.95122e-06	4.95122e-06	4.95122e-06	4.95122e-06	4.95122e-06	4.95122e-06	4.95122e-06	4.95122e-06	4.95122e-06	8.80838e-10	8.80838e-10	8.80838e-10	8.80838e-10	8.80838e-10	8.80838e-10	8.80838e-10	8.80838e-10	8.80838e-10	8.80838e-10	8.80838e-10	8.80838e-10	8.80838e-10	8.80838e-10	8.80838e-10	8.80838e-10	8.33791e-10	8.33791e-10	8.33791e-10	8.33791e-10	8.33791e-10	8.33791e-10	8.33791e-10	8.33791e-10	8.33791e-10	8.33791e-10	8.33791e-10	8.33791e-10	8.33791e-10	8.33791e-10	8.33791e-10	8.33791e-10	8.33744e-10	8.33744e-10	8.33744e-10	8.33744e-10	8.33744e-10	8.33744e-10	8.33744e-10	8.33744e-10	8.33744e-10	8.33744e-10	8.33744e-10	8.33744e-10	8.33744e-10	8.33744e-10	8.33744e-10	8.33744e-10	8.33749e-10	8.33749e-10	8.33749e-10	8.33749e-10	8.33749e-10	8.33749e-10	8.33749e-10	8.33749e-10	8.33749e-10	8.33749e-10	8.33749e-10	8.33749e-10	8.33749e-10	8.33749e-10	8.33749e-10	8.33749e-10	8.33749e-10	8.33749e-10	8.33749e-10	8.33749e-10	8.33749e-10	8.33749e-10	8.33749e-10	8.33749e-10	8.33749e-10	8.33749e-10	8.33749e-10	8.33749e-10	8.33749e-10	8.33749e-10	8.33749e-10	8.33749e-10	8.33749e-10	8.33749e-10	8.33749e-10	8.33749e-10	8.33749e-10	8.33749e-10	8.33749e-10	8.33749e-10	8.33749e-10	8.33749e-10	8.33749e-10	8.33749e-10	8.33749e-10	8.33749e-10	8.33749e-10	8.33749e-10	0.00812651	0.00812651	4.73411e-06	4.73411e-06	7.74511e-08	7.74511e-08	0.00812651	0.00812651	7.74511e-08	7.74511e-08	3.05239e-07	3.05239e-07	1.11778e-07	1.11778e-07	6.45663e-08	6.45663e-08	5.76162e-05	5.76162e-05	1.13286e-07	1.13286e-07	1.50817e-07	1.50817e-07	0.0348834	0.0348834	5.71732e-09	5.71732e-09	8.19625e-07	8.19625e-07	8.06768e-07	8.06768e-07	1.6935e-08	1.6935e-08	3.77576e-05	3.77576e-05	3.28605e-08	3.28605e-08	2.96246e-08	2.96246e-08	0.0517321	0.0517321	3.39353e-09	3.39353e-09	1.18478e-05	1.18478e-05	7.12187e-07	7.12187e-07	1.11959e-08	1.11959e-08	3.26504e-05	3.26504e-05	2.45242e-08	2.45242e-08	6.39578e-10	6.39578e-10	0.0572898	0.0572898	1.65783e-09	1.65783e-09	2.36139e-06	2.36139e-06	8.48125e-06	8.48125e-06	1.12842e-08	1.12842e-08	3.14578e-05	3.14578e-05	2.55635e-08	2.55635e-08	1.19552e-12	1.19552e-12	0.0609151	0.0609151	1.57951e-09	1.57951e-09	4.86323e-06	4.86323e-06	8.92699e-06	8.92699e-06	1.12478e-08	1.12478e-08	2.5698e-05	2.5698e-05	2.46583e-08	2.46583e-08	9.00563e-13	9.00563e-13	0.0585433	0.0585433	1.61835e-09	1.61835e-09	1.77985e-06	1.77985e-06	8.91047e-06	8.91047e-06	1.36745e-08	1.36745e-08	2.73335e-05	2.73335e-05	2.43737e-08	2.43737e-08	9.82633e-13	9.82633e-13	0.0650806	0.0650806	1.63665e-09	1.63665e-09	4.78503e-06	4.78503e-06	8.74067e-06	8.74067e-06	1.12058e-08	1.12058e-08	2.51972e-05	2.51972e-05	2.43766e-08	2.43766e-08	8.45622e-13	8.45622e-13	0.0601586	0.0601586	1.60354e-09	1.60354e-09	1.80718e-06	1.80718e-06	8.91934e-06	8.91934e-06	1.1414e-08	1.1414e-08	2.73628e-05	2.73628e-05	2.43267e-08	2.43267e-08	8.49724e-13	8.49724e-13	0.063155	0.063155	1.60042e-09	1.60042e-09	1.35875e-05	1.35875e-05	8.80673e-06	8.80673e-06	1.11782e-08	1.11782e-08	8.4124e-12	8.4124e-12	2.05764e-09	2.05764e-09	8.40611e-13	8.40611e-13	0.0597464	0.0597464	7.78064e-07	7.78064e-07	2.43311e-06	2.43311e-06	8.91839e-06	8.91839e-06	2.02392e-05	2.02392e-05	4.6882e-09	2.70894e-12	3.64837e-06	3.4489e-11	2.5205e-08	4.12357e-10	1.54018e-10	4.13406e-06	7.85625e-07	6.54929e-07	3.0385e-05	4.14555e-10	0.00233322	0.00049445	3.56067e-05	2.46722e-05	5.13869e-10	2.23314e-13	6.96215e-06	5.62997e-11	3.34297e-08	4.41353e-10	1.05461e-10	2.18548e-06	1.08352e-06	6.87743e-07	1.81703e-05	5.4032e-10	0.002254	0.000145656	0.0156446	0.00427513	7.32711e-10	1.00182e-14	0.0052872	9.31788e-11	2.47002e-08	1.66857e-08	1.59187e-10	4.55243e-07	5.1124e-08	8.4563e-07	1.79488e-05	5.48509e-10	0.00216439	0.000446269	0.0033391	5.59756e-05	5.71357e-10	1.35378e-14	0.00521805	6.84176e-09	4.93113e-06	4.08402e-07	1.61107e-10	7.45164e-08	1.2849e-08	6.76762e-07	1.80153e-05	5.23315e-10	0.000587024	1.41535e-06	0.00343164	7.15863e-06	2.27978e-10	7.78656e-13	0.061818	5.64301e-08	1.80637e-05	4.12815e-07	1.64726e-10	1.36674e-08	4.32804e-06	6.10566e-06	1.80007e-05	5.40428e-10	0.000132043	5.56827e-05	0.00630176	9.39822e-06	9.08817e-09	1.72242e-07	0.240609	4.21984e-07	0.000405787	6.86771e-06	1.63038e-10	2.008e-08	0.000106194	0.000102558	1.79933e-05	8.86052e-06	0.0045982	0.000969046	0.000715014	5.43572e-06	6.12846e-07	2.26762e-07	0.405174	8.6463e-07	0.00241505	2.30219e-06	2.03137e-08	2.65993e-07	0.000123177	0.000102207	0.973872	0.00113139	0.000565569	1.49637e-06	0.000169266	5.24957e-05	4.46485e-05	5.27769e-07	0.603626	3.62166e-08	0.00755228	1.24993e-06	1.72494e-08	4.87576e-07	0.000115967	0.000103474	0.999416	0.0010195	0.000561011	3.59778e-05	0.000267667	9.3705e-05	4.44373e-05	1.81055e-08	0.784187	2.37247e-08	0.0110931	8.66777e-07	8.82087e-11	1.68161e-09	0.000116508	0.00010346	0.999556	0.00102593	0.000586216	6.57734e-05	0.000180831	8.1305e-05	4.59706e-05	8.33126e-10	0.890098	2.36309e-08	0.00978656	5.36274e-07	1.80506e-10	1.61686e-09	0.000115963	0.000103546	0.999586	0.00102408	0.000537666	2.67906e-05	0.00015604	9.37387e-05	4.44676e-05	1.98158e-09	0.788849	6.5734e-09	0.00130146	5.51951e-07	1.20602e-10	1.1904e-07	4.20457e-05	3.73336e-05	0.999594	0.33313	0.00054043	1.1555e-05	9.94933e-05	5.37598e-05	0.00130426	3.12977e-11	0.70659	6.82242e-09	0.00187597	2.19014e-07	2.38193e-10	1.76699e-06	4.19011e-05	3.72497e-05	0.998989	0.00433596	0.000125206	5.44428e-06	9.72266e-05	5.15915e-05	4.4735e-05	9.36648e-11	0.623711	6.49436e-09	0.00149099	9.64412e-06	1.15746e-10	1.66358e-09	4.20604e-05	3.36683e-05	0.88078	0.000773519	0.000124813	2.65739e-06	9.81785e-05	4.70031e-05	4.49996e-05	9.36721e-11	0.538941	6.92019e-09	0.00185749	4.2923e-06	2.79504e-10	2.01618e-09	4.19269e-05	3.39185e-05	0.802619	0.00076574	0.00012479	4.04653e-06	9.77107e-05	5.09353e-05	4.44774e-05	5.94418e-10	0.435898	6.32237e-07	0.00139305	1.85439e-05	1.75756e-09	2.80364e-08	4.20706e-05	3.28365e-05	0.744	0.000767314	0.000124771	7.09425e-07	9.80075e-05	4.71423e-05	4.49916e-05	2.04479e-09	0.338646	2.63483e-06	0.00189936	7.26322e-06	7.61605e-09	2.78949e-08	4.1932e-05	3.39171e-05	0.68763	0.000766902	0.000124682	5.31323e-07	9.78049e-05	5.07831e-05	4.44772e-05	0.000501597	0.235656	3.99091e-06	0.0014573	1.92881e-05	1.4958e-09	2.78945e-08	4.20728e-05	3.28366e-05	0.633406	3.48028e-05	0.000124736	1.85448e-07	9.79558e-05	4.72268e-05	4.49899e-05	0.000395443	0.174493	3.99182e-06	0.00197042	6.29595e-06	1.14057e-08	2.78945e-08	4.19331e-05	3.39171e-05	0.572678	3.49663e-05	0.000124609	6.92586e-07	9.78445e-05	5.06861e-05	4.44776e-05	0.00193446	0.12527	4.15558e-06	0.00160333	3.01816e-06	3.76218e-09	7.92649e-07	4.20733e-05	3.28366e-05	0.507503	3.4945e-05	0.000124688	4.44396e-07	9.79291e-05	4.7284e-05	4.49893e-05	0.00122668	0.114581	3.93739e-06	0.00218961	2.72947e-06	1.33949e-08	7.93301e-07	4.19334e-05	3.39171e-05	0.432744	3.49463e-05	0.000124636	3.56378e-06	9.78656e-05	5.06234e-05	4.44779e-05	0.00276968	0.0971405	4.69955e-07	0.00199178	3.02397e-06	4.52499e-09	7.92e-07	4.20734e-05	3.28366e-05	0.355041	3.49462e-05	0.000124642	4.43114e-06	9.7914e-05	4.73266e-05	4.4989e-05	0.00118232	0.102455	3.8396e-07	0.00233604	2.45632e-05	2.08798e-06	7.92326e-07	4.19335e-05	3.39171e-05	0.278667	0.000268337	0.000124668	4.36162e-06	9.78775e-05	5.05782e-05	4.44782e-05	5.53035e-06	0.0921328	4.23189e-07	0.00200464	2.28213e-06	0.0246481	7.92245e-07	4.20735e-05	3.28366e-05	0.216641	0.000604462	0.000124597	4.37665e-06	0.000128263	4.73607e-05	4.49888e-05	4.33722e-06	0.100417	3.84319e-07	0.0023367	2.47185e-05	0.0321667	7.92265e-07	4.19335e-05	3.39171e-05	0.990241	0.000267478	0.000124698	4.37241e-06	0.00014563	5.05429e-05	4.44783e-05	5.36645e-06	0.0913124	7.79828e-06	0.00200328	2.1315e-06	0.0155689	7.92261e-07	4.20735e-05	3.28366e-05	0.999955	0.000613405	0.000124554	4.37363e-06	0.0001264	4.7389e-05	4.49887e-05	4.33615e-06	0.100087	7.47856e-07	0.00233678	1.96663e-05	0.0115159	7.92261e-07	4.19335e-05	3.39171e-05	0.999733	0.000265077	0.000124727	2.89142e-06	0.000151927	5.05142e-05	4.44785e-05	5.36275e-06	0.0911798	2.23894e-07	0.00200275	4.16595e-06	0.00683864	7.92261e-07	4.20735e-05	3.28366e-05	0.999943	0.000609917	0.000124516	2.61928e-06	0.000125992	4.74134e-05	4.49885e-05	4.33319e-06	0.100034	2.23114e-07	0.00233682	6.92908e-06	0.0392228	7.92261e-07	4.19335e-05	3.39171e-05	0.999698	9.5362e-05	0.000124752	2.68562e-06	0.00015213	5.04898e-05	4.44785e-05	5.36383e-06	0.0911585	2.11586e-07	0.00200253	2.80494e-06	0.00491507	7.92261e-07	4.20735e-05	3.28366e-05	0.999945	9.46124e-05	0.000124482	2.66298e-06	0.000109983	4.7435e-05	4.49885e-05	4.33028e-06	0.100025	2.35032e-07	0.00233684	6.54395e-06	0.00538167	7.92261e-07	4.19335e-05	3.39171e-05	0.993392	9.54734e-05	0.000124773	3.50035e-06	0.000123426	5.04686e-05	0	0	0	0	0	0	0	0	0	0	0	0	0	0	0	0	4.51282e-05	4.51282e-05	4.51282e-05	4.51282e-05	4.51282e-05	4.51282e-05	4.51282e-05	4.51282e-05	4.51282e-05	4.51282e-05	4.51282e-05	4.51282e-05	4.51282e-05	4.51282e-05	4.51282e-05	4.51282e-05	1.81541e-05	1.81541e-05	1.81541e-05	1.81541e-05	1.81541e-05	1.81541e-05	1.81541e-05	1.81541e-05	1.81541e-05	1.81541e-05	1.81541e-05	1.81541e-05	1.81541e-05	1.81541e-05	1.81541e-05	1.81541e-05	1.81024e-05	1.81024e-05	1.81024e-05	1.81024e-05	1.81024e-05	1.81024e-05	1.81024e-05	1.81024e-05	1.81024e-05	1.81024e-05	1.81024e-05	1.81024e-05	1.81024e-05	1.81024e-05	1.81024e-05	1.81024e-05	2.70955e-10	2.70955e-10	2.70955e-10	2.70955e-10	2.70955e-10	2.70955e-10	2.70955e-10	2.70955e-10	2.70955e-10	2.70955e-10	2.70955e-10	2.70955e-10	2.70955e-10	2.70955e-10	2.70955e-10	2.70955e-10	2.72125e-10	2.72125e-10	2.72125e-10	2.72125e-10	2.72125e-10	2.72125e-10	2.72125e-10	2.72125e-10	2.72125e-10	2.72125e-10	2.72125e-10	2.72125e-10	2.72125e-10	2.72125e-10	2.72125e-10	2.72125e-10	2.72126e-10	2.72126e-10	2.72126e-10	2.72126e-10	2.72126e-10	2.72126e-10	2.72126e-10	2.72126e-10	2.72126e-10	2.72126e-10	2.72126e-10	2.72126e-10	2.72126e-10	2.72126e-10	2.72126e-10	2.72126e-10	2.72124e-10	2.72124e-10	2.72124e-10	2.72124e-10	2.72124e-10	2.72124e-10	2.72124e-10	2.72124e-10	2.72124e-10	2.72124e-10	2.72124e-10	2.72124e-10	2.72124e-10	2.72124e-10	2.72124e-10	2.72124e-10	2.72124e-10	2.72124e-10	2.72124e-10	2.72124e-10	2.72124e-10	2.72124e-10	2.72124e-10	2.72124e-10	2.72124e-10	2.72124e-10	2.72124e-10	2.72124e-10	2.72124e-10	2.72124e-10	2.72124e-10	2.72124e-10	2.72124e-10	2.72124e-10	2.72124e-10	2.72124e-10	2.72124e-10	2.72124e-10	2.72124e-10	2.72124e-10	2.72124e-10	2.72124e-10	2.72124e-10	2.72124e-10	2.72124e-10	2.72124e-10	2.72124e-10	2.72124e-10	1.81885e-05	1.81885e-05	5.37461e-07	5.37461e-07	7.7574e-08	7.7574e-08	0.206796	0.206796	9.21296e-08	9.21296e-08	1.81885e-05	1.81885e-05	5.37461e-07	5.37461e-07	7.7574e-08	7.7574e-08	3.05865e-07	3.05865e-07	2.75617e-07	2.75617e-07	2.42971e-07	2.42971e-07	0.00215607	0.00215607	1.20306e-06	1.20306e-06	1.30583e-06	1.30583e-06	2.66428e-07	2.66428e-07	3.6427e-07	3.6427e-07	2.41238e-07	2.41238e-07	1.90775e-07	1.90775e-07	6.22588e-07	6.22588e-07	0.0399445	0.0399445	1.33857e-06	1.33857e-06	3.84278e-06	3.84278e-06	2.61482e-07	2.61482e-07	3.06184e-07	3.06184e-07	2.32023e-07	2.32023e-07	1.78198e-07	1.78198e-07	1.80688e-06	1.80688e-06	0.0138531	0.0138531	3.72909e-06	3.72909e-06	1.25596e-06	1.25596e-06	1.12757e-07	1.12757e-07	3.06113e-07	3.06113e-07	2.30365e-07	2.30365e-07	1.73901e-07	1.73901e-07	3.67127e-07	3.67127e-07	0.0430718	0.0430718	3.59875e-06	3.59875e-06	8.40014e-07	8.40014e-07	1.22993e-07	1.22993e-07	3.06038e-07	3.06038e-07	2.17966e-07	2.17966e-07	1.78681e-07	1.78681e-07	4.21739e-07	4.21739e-07	0.0159866	0.0159866	3.90404e-06	3.90404e-06	1.59603e-06	1.59603e-06	1.23406e-07	1.23406e-07	2.79125e-07	2.79125e-07	2.25286e-07	2.25286e-07	1.79236e-07	1.79236e-07	3.82213e-07	3.82213e-07	0.117891	0.117891	3.80518e-06	3.80518e-06	7.37145e-07	7.37145e-07	1.23678e-07	1.23678e-07	3.05846e-07	3.05846e-07	2.18482e-07	2.18482e-07	1.78933e-07	1.78933e-07	4.31676e-07	4.31676e-07	0.00653682	0.00653682	3.89052e-06	3.89052e-06	1.57379e-06	1.57379e-06	1.23226e-07	1.23226e-07	3.03543e-07	3.03543e-07	2.25233e-07	2.25233e-07	1.79202e-07	1.79202e-07	4.40909e-07	4.40909e-07	0.126069	0.126069	3.75016e-06	3.75016e-06	9.52335e-07	9.52335e-07	1.23528e-07	1.23528e-07	3.06128e-07	3.06128e-07	1.58246e-10	1.58246e-10	2.10297e-06	2.10297e-06	4.41115e-07	4.41115e-07	0.00582822	0.00582822	0.0108731	0.0108731	1.2642e-06	1.2642e-06	1.23237e-07	1.23237e-07	0.00174445	0.00174445	1.23342e-05	2.54275e-11	7.15262e-05	3.05076e-07	0.00858891	0.00148283	3.98648e-11	3.98648e-11	0.00775195	0.00775195	2.43133e-07	5.01226e-13	4.92368e-05	2.10002e-07	0.011607	0.00200895	0.000139518	2.85101e-10	7.59557e-05	3.47963e-07	0.0059381	0.00141462	1.0187e-11	2.97028e-11	0.00656094	0.00803187	5.38156e-07	4.92765e-13	4.21567e-05	3.71622e-07	0.000609204	0.000233174	2.82996e-05	1.32155e-10	0.000460605	3.98092e-07	0.0132203	0.00900496	3.61122e-11	4.1627e-11	0.00154612	0.00688355	5.41873e-07	4.85003e-13	5.14959e-05	2.22014e-07	0.00434076	0.00561051	8.60465e-05	1.3685e-10	0.000409837	1.25009e-06	0.000952264	0.017964	2.41627e-11	4.24709e-12	0.000920886	0.00795255	5.40645e-07	5.11353e-13	9.05045e-06	3.40035e-06	0.00377512	0.0134904	1.50042e-05	4.34584e-10	0.0452772	0.000110726	0.00144266	0.0165099	3.4498e-11	1.9972e-12	0.00546675	0.0886956	5.41297e-07	4.93115e-13	0.000201268	1.84256e-06	0.0176357	0.054965	1.43113e-05	0.000236965	0.00755863	3.96718e-05	0.0117654	0.107109	2.38555e-11	1.68434e-12	0.000125577	4.41507e-05	5.4167e-07	9.00104e-11	0.0342239	0.000231745	3.47599e-05	0.000301755	0.784659	0.000254498	0.0128261	4.81909e-05	0.000716301	0.00021261	1.5638e-08	5.62822e-10	0.000140111	0.000142179	0.047955	4.525e-08	0.00808798	0.000470426	0.000214351	0.00021585	0.000741125	0.000319668	0.0123006	2.06617e-05	0.00135908	0.00132189	5.65305e-09	5.45794e-10	0.000138105	0.000141162	0.042605	5.08115e-08	0.0122356	0.000106434	0.000127623	0.000165547	0.959345	4.4659e-05	0.0125324	1.84618e-05	0.000950341	0.00137672	4.38645e-12	1.17029e-11	0.000138307	0.000141155	0.0344306	5.04283e-08	0.0112912	8.19344e-05	0.000198346	0.000176131	7.61612e-05	1.97424e-05	0.0125182	1.84423e-05	0.000919103	0.00176922	2.95994e-11	6.98363e-13	0.000138108	0.000141115	0.0213312	5.05298e-08	0.0126058	0.000124533	0.000233622	0.000165618	0.959692	2.48429e-05	0.00128701	1.84656e-06	0.000536584	0.00174012	2.92781e-11	4.37078e-11	3.72829e-05	3.80501e-05	0.0285379	0.000818927	0.0123278	0.000183954	0.000126648	9.17267e-05	0.00102862	1.29392e-07	0.00148523	1.86545e-06	0.00030726	0.000956828	4.01725e-11	9.17635e-11	3.73022e-05	3.81364e-05	0.102741	0.000269795	0.00127582	1.34328e-05	0.000130106	5.45829e-05	0.387081	1.73204e-07	0.00148095	1.84111e-06	0.000289802	0.000171862	2.89685e-11	7.01254e-08	3.73495e-05	3.98201e-05	0.00350193	0.000376748	0.00147792	1.87898e-05	0.000128686	5.69024e-05	0.00392069	1.73325e-07	0.00147761	1.87257e-06	0.000279405	0.000252833	3.76105e-11	7.38202e-08	3.73132e-05	3.97331e-05	0.0140174	0.000373893	0.0014736	1.54539e-05	0.00012938	5.48733e-05	0.378293	4.85256e-07	0.0014635	3.39489e-05	0.000258772	0.000128061	3.0497e-10	2.11083e-06	3.73543e-05	4.02581e-05	0.012047	0.000373024	0.00147481	3.46963e-05	0.000128939	5.68259e-05	0.00439987	6.74427e-07	0.00147012	4.9892e-05	0.000281181	0.000198186	5.37085e-10	2.10795e-06	3.73154e-05	3.97337e-05	0.0126831	0.000373259	0.00147382	3.9668e-05	0.00012924	5.49454e-05	0.376809	0.00188798	0.00144032	5.60426e-05	0.000261867	0.000125834	1.11393e-10	2.10794e-06	3.73553e-05	4.0258e-05	0.0124074	2.92835e-06	0.00147537	6.46684e-05	0.000129016	5.67796e-05	0.00448638	0.00172833	0.00145757	5.60558e-05	0.00028386	0.000156807	2.82424e-10	2.10794e-06	3.73159e-05	3.97337e-05	0.0127168	2.91678e-06	0.00147276	3.50672e-05	0.000129181	5.49923e-05	0.376541	0.00264393	0.00141565	5.66031e-05	0.000268537	0.000220481	2.86401e-11	7.41814e-08	3.73556e-05	4.0258e-05	0.0124829	2.91877e-06	0.00147601	4.31088e-05	0.000129055	5.67483e-05	0.00450223	0.00231375	0.00144796	5.58694e-05	0.00029159	0.000230815	2.25308e-10	7.41978e-08	3.7316e-05	3.97337e-05	0.0127609	2.91865e-06	0.00147229	0.000443741	0.00012915	5.5023e-05	0.37649	0.00288485	0.00140407	1.3544e-05	0.000284126	0.000234535	2.2384e-11	7.41656e-08	3.73556e-05	4.0258e-05	0.0124974	2.91866e-06	0.00147662	0.000398969	0.000129078	5.67248e-05	0.00450525	0.0022822	0.00144509	1.28981e-05	0.000296086	8.87113e-05	6.00233e-08	7.41738e-08	3.7316e-05	3.97337e-05	0.0127492	0.00141779	0.00147191	0.000402145	0.000129132	5.50452e-05	0.376479	5.44568e-05	0.00140148	1.32043e-05	0.000284529	0.000267792	1.56451e-06	7.41717e-08	3.73556e-05	4.0258e-05	0.0124226	0.000563279	0.00147721	0.000401487	0.000295268	5.67062e-05	0.0045059	5.26724e-05	0.00144455	1.29008e-05	0.000296101	8.84122e-05	4.816e-06	7.41721e-08	3.73161e-05	3.97337e-05	0.995229	0.00141641	0.00147156	0.000401672	0.000255719	5.50625e-05	0.376476	5.57018e-05	0.00140104	3.43741e-05	0.000284478	0.000276426	3.18888e-06	7.4172e-08	3.73556e-05	4.0258e-05	5.47465e-05	0.00055408	0.00147776	0.000401618	0.000299707	5.66908e-05	0.0045061	5.26644e-05	0.00144446	1.98936e-05	0.000296104	9.83001e-05	0.000143594	7.4172e-08	3.73161e-05	3.97337e-05	0.995419	0.00143111	0.00147123	9.35667e-05	0.000243845	5.50767e-05	0.376474	5.56923e-05	0.00140097	1.85466e-05	0.000284458	0.000196161	0.000116876	7.4172e-08	3.73556e-05	4.0258e-05	7.68759e-05	0.000557523	0.00147827	9.83581e-05	0.000300851	5.66774e-05	0.00450621	5.26537e-05	0.00144445	1.93992e-05	0.000296106	0.000154695	0.161072	7.4172e-08	3.73161e-05	3.97337e-05	0.996012	6.52043e-05	0.00147093	9.72165e-05	0.000243478	5.50887e-05	0.376473	5.56958e-05	0.00140096	1.89945e-05	0.00028445	0.000235494	0.0479916	7.4172e-08	3.73556e-05	4.0258e-05	7.39508e-05	6.60588e-05	0.0014787	9.7601e-05	0.000199122	5.66656e-05	0.00450629	5.26438e-05	0.00144444	1.97642e-05	0.000296107	0.000158774	0.490992	7.4172e-08	3.73161e-05	3.97337e-05	0.661882	6.53792e-05	0.00147068	0.000253686	0.000175107	5.50992e-05	0	0	0	0	0	0	0	0	0	0	0	0	0	0	0	0	4.51282e-05	4.51282e-05	4.51282e-05	4.51282e-05	4.51282e-05	4.51282e-05	4.51282e-05	4.51282e-05	4.51282e-05	4.51282e-05	4.51282e-05	4.51282e-05	4.51282e-05	4.51282e-05	4.51282e-05	4.51282e-05	1.53833e-05	1.53833e-05	1.53833e-05	1.53833e-05	1.53833e-05	1.53833e-05	1.53833e-05	1.53833e-05	1.53833e-05	1.53833e-05	1.53833e-05	1.53833e-05	1.53833e-05	1.53833e-05	1.53833e-05	1.53833e-05	1.58956e-05	1.58956e-05	1.58956e-05	1.58956e-05	1.58956e-05	1.58956e-05	1.58956e-05	1.58956e-05	1.58956e-05	1.58956e-05	1.58956e-05	1.58956e-05	1.58956e-05	1.58956e-05	1.58956e-05	1.58956e-05	2.81903e-09	2.81903e-09	2.81903e-09	2.81903e-09	2.81903e-09	2.81903e-09	2.81903e-09	2.81903e-09	2.81903e-09	2.81903e-09	2.81903e-09	2.81903e-09	2.81903e-09	2.81903e-09	2.81903e-09	2.81903e-09	2.70626e-09	2.70626e-09	2.70626e-09	2.70626e-09	2.70626e-09	2.70626e-09	2.70626e-09	2.70626e-09	2.70626e-09	2.70626e-09	2.70626e-09	2.70626e-09	2.70626e-09	2.70626e-09	2.70626e-09	2.70626e-09	2.70618e-09	2.70618e-09	2.70618e-09	2.70618e-09	2.70618e-09	2.70618e-09	2.70618e-09	2.70618e-09	2.70618e-09	2.70618e-09	2.70618e-09	2.70618e-09	2.70618e-09	2.70618e-09	2.70618e-09	2.70618e-09	2.7062e-09	2.7062e-09	2.7062e-09	2.7062e-09	2.7062e-09	2.7062e-09	2.7062e-09	2.7062e-09	2.7062e-09	2.7062e-09	2.7062e-09	2.7062e-09	2.7062e-09	2.7062e-09	2.7062e-09	2.7062e-09	2.7062e-09	2.7062e-09	2.7062e-09	2.7062e-09	2.7062e-09	2.7062e-09	2.7062e-09	2.7062e-09	2.7062e-09	2.7062e-09	2.7062e-09	2.7062e-09	2.7062e-09	2.7062e-09	2.7062e-09	2.7062e-09	2.7062e-09	2.7062e-09	2.7062e-09	2.7062e-09	2.7062e-09	2.7062e-09	2.7062e-09	2.7062e-09	2.7062e-09	2.7062e-09	2.7062e-09	2.7062e-09	2.7062e-09	2.7062e-09	2.7062e-09	2.7062e-09	9.90748e-07	9.90748e-07	3.62812e-07	3.62812e-07	2.09571e-07	2.09571e-07	0.0259044	0.0259044	2.51392e-07	2.51392e-07	0.0259044	0.0259044	1.53659e-05	1.53659e-05	2.51392e-07	2.51392e-07	1.81884e-07	1.81884e-07	1.93404e-08	1.93404e-08	1.77061e-07	1.77061e-07	0.0770601	0.0770601	1.24162e-08	1.24162e-08	0.0708143	0.0708143	0.000108025	0.000108025	6.18904e-08	6.18904e-08	1.53095e-07	1.53095e-07	8.30585e-09	8.30585e-09	3.96952e-08	3.96952e-08	0.00553976	0.00553976	9.23447e-09	9.23447e-09	0.0234074	0.0234074	0.000105337	0.000105337	5.90073e-08	5.90073e-08	1.38828e-07	1.38828e-07	6.7508e-09	6.7508e-09	1.49584e-09	1.49584e-09	0.273096	0.273096	3.01588e-09	3.01588e-09	0.172968	0.172968	0.000944202	0.000944202	5.92872e-08	5.92872e-08	1.35133e-07	1.35133e-07	7.11733e-09	7.11733e-09	2.16863e-11	2.16863e-11	1.48279e-07	1.48279e-07	3.00429e-09	3.00429e-09	0.000156813	0.000156813	0.000882486	0.000882486	5.91928e-08	5.91928e-08	1.18022e-07	1.18022e-07	6.76949e-09	6.76949e-09	1.59487e-11	1.59487e-11	0.306125	0.306125	2.90181e-09	2.90181e-09	0.336532	0.336532	0.000882404	0.000882404	7.07205e-08	7.07205e-08	1.21641e-07	1.21641e-07	6.69067e-09	6.69067e-09	1.80735e-11	1.80735e-11	1.28532e-08	1.28532e-08	2.97067e-09	2.97067e-09	2.81721e-08	2.81721e-08	0.000869277	0.000869277	5.90752e-08	5.90752e-08	1.15861e-07	1.15861e-07	6.6967e-09	6.6967e-09	1.5024e-11	1.5024e-11	0.296265	0.296265	2.89288e-09	2.89288e-09	0.342818	0.342818	0.000884527	0.000884527	6.00517e-08	6.00517e-08	1.21773e-07	1.21773e-07	6.67627e-09	6.67627e-09	1.48667e-11	1.48667e-11	2.18754e-08	2.18754e-08	2.95822e-09	2.95822e-09	3.45423e-08	3.45423e-08	0.000874837	0.000874837	5.89492e-08	5.89492e-08	1.15853e-07	1.15853e-07	6.48033e-07	6.48033e-07	1.47233e-11	1.47233e-11	0.297464	0.297464	1.40691e-06	1.40691e-06	0.424724	0.424724	0.00088415	0.00088415	1.42953e-05	1.42953e-05	0.180222	2.99929e-06	1.79969e-06	3.80685e-07	1.24813e-08	8.64827e-09	1.26288e-12	4.70492e-17	1.19931e-06	1.43865e-06	1.23071e-14	7.11126e-18	0.113993	1.21625e-06	0.000884998	1.44913e-05	4.25126e-07	6.65796e-08	3.00368e-06	5.29374e-07	1.74632e-08	9.23162e-09	2.23788e-05	3.1368e-10	1.61596e-06	1.47788e-06	3.32079e-05	5.58032e-08	0.000337001	4.20386e-07	0.174184	0.00127451	0.0245726	7.88463e-09	0.000257865	7.43392e-07	8.20246e-08	6.30183e-07	1.27284e-05	6.46148e-11	2.55576e-07	1.81352e-06	3.27248e-05	5.69729e-08	0.108815	1.15465e-06	2.07167e-06	9.41064e-06	0.00255446	9.96607e-09	0.00026635	1.34729e-05	1.01911e-05	5.53241e-06	1.67382e-05	6.5748e-11	1.07311e-07	1.4698e-06	3.28575e-05	5.32796e-08	0.000497812	6.03611e-09	0.0239766	1.57848e-06	0.0123583	1.45415e-07	0.00458978	0.000195149	2.5148e-05	5.52048e-06	1.34229e-05	2.5789e-11	1.89036e-05	1.32119e-05	3.28129e-05	5.57863e-08	0.00895973	7.09672e-08	0.0100884	1.94906e-06	0.00264989	5.54329e-05	0.000402736	3.3137e-05	9.26454e-05	1.70761e-05	1.70174e-05	4.03459e-11	9.32842e-05	0.000123129	3.27888e-05	3.06448e-10	0.0562875	6.61388e-07	0.0123399	1.35162e-05	0.599556	6.64747e-05	0.00048462	5.41416e-05	0.000112075	5.10224e-06	0.00179234	9.78966e-10	0.00010267	0.000122005	2.26737e-05	3.92282e-08	0.0153791	5.11984e-08	0.0014752	0.000105398	2.71412e-13	0.000117175	0.000510415	6.37251e-06	0.000255412	2.81307e-06	0.00285929	1.68184e-09	9.84592e-05	0.000123397	1.21916e-05	3.37534e-08	0.115488	9.16387e-07	0.00504535	0.000176829	0.949106	0.000199471	0.000507545	4.80394e-06	0.000133279	7.47319e-07	1.924e-05	8.66637e-13	9.87867e-05	0.000123385	1.65502e-05	3.40794e-08	0.000665113	1.5677e-06	0.00239359	0.000155467	2.29119e-21	2.49004e-05	0.000513292	4.79158e-06	0.000121972	4.79861e-07	1.02859e-05	5.84861e-12	9.84794e-05	0.000123468	2.57841e-05	3.3992e-08	0.208884	6.94647e-07	0.00223651	0.000176394	0.949128	4.51257e-05	0.000119088	1.08137e-06	3.12626e-05	4.92242e-07	7.87887e-06	1.35088e-11	3.56493e-05	4.4524e-05	2.40377e-05	6.27996e-06	4.11692e-06	3.24464e-07	0.00150745	0.000109338	7.84814e-21	7.23108e-07	0.000122221	1.10902e-06	6.18677e-05	3.33e-07	1.01521e-05	8.20034e-11	3.56932e-05	4.46321e-05	4.92667e-06	1.25926e-05	0.0737874	1.79006e-07	0.00151706	4.30468e-05	0.546501	1.51884e-06	0.000120661	1.07278e-06	5.27852e-05	1.01364e-05	7.71594e-06	1.71289e-05	3.57816e-05	4.08494e-05	6.0664e-05	8.30274e-06	0.00156753	9.35037e-08	0.00153744	3.97727e-05	2.86935e-13	1.51815e-06	0.000122113	1.11971e-06	5.95566e-05	4.86898e-06	1.18239e-05	1.94807e-05	3.57063e-05	4.10914e-05	5.38943e-05	8.36969e-06	0.0681781	1.36831e-07	0.00152538	4.27463e-05	0.546287	1.29336e-06	0.000118324	2.79423e-06	4.89552e-05	1.83132e-05	0.000218141	0.000268708	3.57868e-05	3.99633e-05	5.46282e-05	8.39473e-06	0.00211017	2.82902e-08	0.00153296	3.98789e-05	2.90167e-13	2.97555e-06	0.000121866	7.30232e-06	6.04959e-05	7.83413e-06	0.000402003	0.000264267	3.57089e-05	4.10919e-05	5.28806e-05	8.38816e-06	0.0663264	2.17782e-08	0.00152784	4.2633e-05	0.546286	3.99681e-05	0.000115035	9.64192e-06	5.04625e-05	1.8974e-05	0.000373028	0.000264326	3.57879e-05	3.99634e-05	5.35008e-05	6.18065e-07	0.00232706	8.39871e-09	0.00153161	3.99434e-05	2.90176e-13	3.39198e-05	0.000121382	9.64193e-06	6.20081e-05	7.85036e-06	0.000802936	0.000264325	3.57095e-05	4.10919e-05	5.21176e-05	6.25293e-07	0.0656203	2.76795e-08	0.00152883	4.25603e-05	0.546289	9.90882e-05	0.000111418	9.90955e-06	5.38164e-05	4.03799e-06	0.00167909	5.24157e-07	3.57881e-05	3.99634e-05	5.27007e-05	6.2475e-07	0.00241462	1.8523e-08	0.00153093	3.9987e-05	2.90126e-13	7.22058e-05	0.000120996	9.55196e-06	6.65963e-05	3.68757e-06	0.000970398	5.31866e-07	3.57096e-05	4.10919e-05	5.14487e-05	6.24785e-07	0.0653567	2.80414e-05	0.00152935	4.25131e-05	0.546291	0.000125708	0.000109702	6.61541e-06	6.23036e-05	3.93412e-06	0.00222024	5.31276e-07	3.57882e-05	3.99634e-05	5.20355e-05	6.24782e-07	0.00244735	3.41014e-05	0.00153056	4.00195e-05	2.90082e-13	7.01504e-05	0.00012089	5.76598e-06	6.95277e-05	2.61934e-05	0.244576	5.31423e-07	3.57096e-05	4.10919e-05	5.09232e-05	0.0100521	0.0652711	3.36059e-05	0.00152965	4.2479e-05	0.546294	3.39944e-05	0.000109319	6.1616e-06	6.25416e-05	3.04537e-06	1.32162e-08	5.31386e-07	3.57882e-05	3.99634e-05	5.16584e-05	0.0184581	0.00245726	3.37115e-05	0.00561988	4.00455e-05	2.90045e-13	2.89979e-05	0.000120871	5.76986e-06	6.95375e-05	2.63447e-05	0.00313235	5.31396e-07	3.57096e-05	4.10919e-05	0.00925923	0.00375913	0.0652586	3.36818e-05	0.00541403	4.24525e-05	0.546295	3.3503e-05	0.000109253	7.34302e-06	6.25124e-05	2.86276e-06	0.00205692	5.31394e-07	3.57882e-05	3.99634e-05	0.0884208	0.026136	0.0024577	3.36904e-05	0.00448057	4.00671e-05	2.90018e-13	2.89954e-05	0.000120868	1.47433e-06	6.95397e-05	2.14203e-05	0.000149531	5.31394e-07	3.57096e-05	4.10919e-05	0.00010521	0.00246978	0.0652753	1.52745e-06	0.00610532	4.24308e-05	0.546297	3.3487e-05	0.000109242	6.04176e-07	6.25012e-05	5.32608e-06	0.000134086	5.31394e-07	3.57882e-05	3.99634e-05	0.0949417	0.0277203	0.00245446	1.39913e-06	0.00429961	4.00857e-05	2.89996e-13	2.89825e-05	0.000120868	5.94113e-07	6.95407e-05	8.44895e-06	0.52718	5.31394e-07	3.57096e-05	4.10919e-05	6.23163e-05	1.77707e-05	0.0653021	1.43118e-06	0.00617564	4.24124e-05	0.546297	3.34914e-05	0.00010924	5.74496e-07	6.24965e-05	3.72615e-06	2.09944e-10	5.31394e-07	3.57882e-05	3.99634e-05	0.0985546	7.69289e-05	0.00245006	1.42024e-06	0.00223261	4.01021e-05	2.89983e-13	2.89696e-05	0.000120868	6.14398e-07	6.95411e-05	8.02349e-06	0.992993	5.31394e-07	3.57096e-05	4.10919e-05	3.79248e-06	7.76929e-05	0.0653303	1.09406e-05	0.00324126	4.23964e-05	0	0	0	0	0	0	0	0	0	0	0	0	0	0	0	0	4.51282e-05	4.51282e-05	4.51282e-05	4.51282e-05	4.51282e-05	4.51282e-05	4.51282e-05	4.51282e-05	4.51282e-05	4.51282e-05	4.51282e-05	4.51282e-05	4.51282e-05	4.51282e-05	4.51282e-05	4.51282e-05	3.40374e-05	3.40374e-05	3.40374e-05	3.40374e-05	3.40374e-05	3.40374e-05	3.40374e-05	3.40374e-05	3.40374e-05	3.40374e-05	3.40374e-05	3.40374e-05	3.40374e-05	3.40374e-05	3.40374e-05	3.40374e-05	3.47273e-05	3.47273e-05	3.47273e-05	3.47273e-05	3.47273e-05	3.47273e-05	3.47273e-05	3.47273e-05	3.47273e-05	3.47273e-05	3.47273e-05	3.47273e-05	3.47273e-05	3.47273e-05	3.47273e-05	3.47273e-05	5.99324e-07	5.99324e-07	5.99324e-07	5.99324e-07	5.99324e-07	5.99324e-07	5.99324e-07	5.99324e-07	5.99324e-07	5.99324e-07	5.99324e-07	5.99324e-07	5.99324e-07	5.99324e-07	5.99324e-07	5.99324e-07	5.82457e-07	5.82457e-07	5.82457e-07	5.82457e-07	5.82457e-07	5.82457e-07	5.82457e-07	5.82457e-07	5.82457e-07	5.82457e-07	5.82457e-07	5.82457e-07	5.82457e-07	5.82457e-07	5.82457e-07	5.82457e-07	5.82416e-07	5.82416e-07	5.82416e-07	5.82416e-07	5.82416e-07	5.82416e-07	5.82416e-07	5.82416e-07	5.82416e-07	5.82416e-07	5.82416e-07	5.82416e-07	5.82416e-07	5.82416e-07	5.82416e-07	5.82416e-07	5.82415e-07	5.82415e-07	5.82415e-07	5.82415e-07	5.82415e-07	5.82415e-07	5.82415e-07	5.82415e-07	5.82415e-07	5.82415e-07	5.82415e-07	5.82415e-07	5.82415e-07	5.82415e-07	5.82415e-07	5.82415e-07	5.82414e-07	5.82414e-07	5.82414e-07	5.82414e-07	5.82414e-07	5.82414e-07	5.82414e-07	5.82414e-07	5.82414e-07	5.82414e-07	5.82414e-07	5.82414e-07	5.82414e-07	5.82414e-07	5.82414e-07	5.82414e-07	5.82415e-07	5.82415e-07	5.82415e-07	5.82415e-07	5.82415e-07	5.82415e-07	5.82415e-07	5.82415e-07	5.82415e-07	5.82415e-07	5.82415e-07	5.82415e-07	5.82415e-07	5.82415e-07	5.82415e-07	5.82415e-07	5.82647e-06	5.82647e-06	4.90595e-06	4.90595e-06	4.4696e-06	4.4696e-06	0.00114898	0.00114898	4.90595e-06	4.90595e-06	0.942818	0.942818	0.00114898	0.00114898	5.82647e-06	5.82647e-06	2.42435e-06	2.42435e-06	9.45828e-05	9.45828e-05	3.26387e-06	3.26387e-06	3.29815e-05	3.29815e-05	1.55941e-07	1.55941e-07	0.000126906	0.000126906	0.000220407	0.000220407	2.56637e-06	2.56637e-06	2.45991e-06	2.45991e-06	0.000214913	0.000214913	4.29468e-07	4.29468e-07	2.97594e-05	2.97594e-05	1.7434e-08	1.7434e-08	0.998015	0.998015	0.0500713	0.0500713	4.40556e-06	4.40556e-06	2.64277e-06	2.64277e-06	0.000259034	0.000259034	3.56539e-08	3.56539e-08	1.72392e-05	1.72392e-05	1.39416e-08	1.39416e-08	0.000124147	0.000124147	0.185968	0.185968	4.40424e-06	4.40424e-06	2.70326e-06	2.70326e-06	0.0002384	0.0002384	6.99017e-07	6.99017e-07	4.36458e-05	4.36458e-05	1.16379e-08	1.16379e-08	0.833919	0.833919	0.0869748	0.0869748	4.40893e-06	4.40893e-06	2.98032e-06	2.98032e-06	0.000257879	0.000257879	5.3118e-07	5.3118e-07	2.04497e-05	2.04497e-05	1.28084e-08	1.28084e-08	0.000212563	0.000212563	0.176983	0.176983	5.39718e-06	5.39718e-06	2.96547e-06	2.96547e-06	0.000260811	0.000260811	6.7438e-07	6.7438e-07	0.000179594	0.000179594	1.27761e-08	1.27761e-08	0.810327	0.810327	0.092168	0.092168	4.41643e-06	4.41643e-06	3.04444e-06	3.04444e-06	0.000261033	0.000261033	4.58327e-07	4.58327e-07	2.26452e-05	2.26452e-05	1.25684e-08	1.25684e-08	0.000269732	0.000269732	0.171386	0.171386	4.49096e-06	4.49096e-06	2.96151e-06	2.96151e-06	0.000262787	0.000262787	4.72405e-07	4.72405e-07	0.000160291	0.000160291	1.20463e-08	1.20463e-08	0.995488	0.995488	0.0963977	0.0963977	4.40753e-06	4.40753e-06	1.52228e-05	1.52228e-05	0.00485357	0.00485357	4.77136e-07	4.77136e-07	2.25215e-05	2.25215e-05	2.29759e-07	2.29759e-07	0.000141433	0.000141433	0.166412	0.166412	2.21925e-05	2.21925e-05	0.000134271	5.72735e-07	0.00548848	0.0042157	9.59412e-06	9.59412e-06	0.0229848	8.31342e-09	2.07583e-07	2.706e-07	0.00171934	0.00171934	0.942386	5.78015e-06	0.00443344	1.89921e-05	0.0395019	0.000223792	0.00335682	0.00333931	1.13232e-05	9.7087e-06	0.00302155	9.91495e-09	3.64405e-07	3.0706e-07	0.000511529	0.0042908	0.0185936	6.58526e-06	0.678617	0.00195787	0.00185588	0.0011306	0.000136386	0.00262643	3.41011e-05	2.80284e-06	0.037158	6.94099e-08	6.34454e-06	4.25238e-07	0.000497042	0.00437555	0.980069	1.99484e-05	0.000102115	1.30001e-06	0.0172331	0.000902436	0.000121899	0.000321038	0.00884369	6.47884e-07	0.020433	1.09799e-08	1.94735e-05	3.20678e-07	0.000502828	0.00385961	3.88543e-05	5.03623e-08	0.0341421	1.61966e-07	0.00241251	0.000137559	0.000389885	0.00101169	0.00528864	6.07546e-07	0.0343268	1.60375e-08	0.000361654	1.06099e-06	0.000501839	0.00422506	0.657059	1.34748e-07	0.00733063	4.68186e-08	0.000469411	0.000565564	8.28624e-05	0.000159816	0.00622763	9.71635e-07	0.0215782	8.72057e-09	7.16801e-05	8.50575e-05	0.000501385	2.66272e-07	0.000119043	5.9911e-09	0.205916	5.47268e-06	0.0583048	0.000492999	8.90694e-05	0.000112512	0.000132099	2.8362e-06	0.219251	3.53039e-07	6.68528e-05	8.47065e-05	3.04286e-07	2.74187e-06	0.217125	8.28262e-10	0.00113523	5.53427e-05	0.0133124	0.000326749	8.58051e-05	0.00053667	8.80618e-05	1.14894e-06	0.0123613	1.94817e-07	6.85961e-05	8.58122e-05	1.03284e-07	2.07629e-06	0.0358882	2.06891e-08	0.0208256	9.91324e-05	0.0204131	0.000117916	8.70332e-05	0.000658606	5.79839e-05	3.14001e-07	0.00326368	1.98972e-06	6.84105e-05	8.58266e-05	1.46214e-07	2.11367e-06	0.154905	3.87011e-08	0.00629337	8.67662e-05	0.0201729	0.000540082	8.61564e-05	0.000659263	6.2135e-05	1.81536e-07	0.189416	2.71141e-08	6.85955e-05	8.5877e-05	1.12336e-07	2.10376e-06	0.0513153	1.55457e-08	0.00480317	9.91264e-05	0.0192991	0.000350198	5.37255e-05	0.000418186	0.000168252	1.86191e-07	0.0113381	3.22644e-07	4.23964e-05	5.31909e-05	1.34534e-07	1.14693e-08	0.114796	6.60806e-09	0.00626956	0.000123392	0.0286798	0.000271021	5.32626e-05	0.000411397	6.29981e-05	1.55184e-07	0.436301	8.8242e-08	4.24684e-05	5.30995e-05	1.69431e-08	4.02902e-08	0.205517	4.64422e-08	0.00583075	3.64093e-05	0.00695738	0.0001577	5.39652e-05	0.0004215	7.07727e-05	6.87006e-06	0.00126071	0.000293993	4.23665e-05	4.83609e-05	1.99772e-06	1.85024e-08	0.10827	2.23885e-08	0.00600546	3.33176e-05	0.00834822	0.000157998	5.31945e-05	0.000408501	6.01415e-05	3.01494e-06	0.586828	0.00026676	4.24438e-05	4.85724e-05	1.60377e-06	1.87776e-08	0.213783	3.43492e-08	0.00592107	3.60642e-05	0.00823813	0.000244009	5.45552e-05	0.000502298	6.94362e-05	1.33607e-05	0.000800112	0.000903836	4.23558e-05	4.72248e-05	1.61135e-06	1.88838e-08	0.101749	5.84172e-09	0.00597323	3.34154e-05	0.00826067	0.000132528	5.30841e-05	0.000246323	5.94572e-05	5.14837e-06	0.971443	0.000901325	4.24388e-05	4.8571e-05	1.51987e-06	1.8856e-08	0.222508	4.35374e-09	0.00593788	3.59616e-05	0.00824407	0.000219243	5.54689e-05	0.000198898	6.79047e-05	1.3906e-05	7.7924e-06	0.000901351	4.23534e-05	4.7225e-05	1.52124e-06	2.56101e-07	0.0952619	1.49126e-09	0.00596403	3.3475e-05	0.00826034	0.00024674	5.29313e-05	0.000198859	5.83768e-05	5.55793e-06	0.988464	0.000901351	4.24376e-05	4.85709e-05	1.45285e-06	2.61549e-07	0.231491	5.69942e-09	0.00594472	3.58946e-05	0.00824397	0.000112613	5.65588e-05	0.000195362	6.47632e-05	2.63072e-06	6.01948e-05	1.69536e-05	4.23529e-05	4.7225e-05	1.44479e-06	2.61123e-07	0.0889457	3.62801e-09	0.00595937	3.35154e-05	0.0082604	0.000141628	5.28195e-05	0.000200073	5.53379e-05	2.37506e-06	0.992172	1.7071e-05	4.24374e-05	4.85709e-05	1.38315e-06	2.6115e-07	0.241041	3.68129e-05	0.00594837	3.58511e-05	0.00824384	9.45457e-05	5.71021e-05	0.000170314	5.8103e-05	2.51453e-06	9.23821e-05	1.70849e-05	4.23528e-05	4.7225e-05	1.36067e-06	2.61148e-07	0.0826534	4.59329e-05	0.00595674	3.35456e-05	0.00826044	0.000144549	5.2781e-05	0.00018644	5.35299e-05	2.11831e-05	0.996914	1.70815e-05	4.24374e-05	4.85709e-05	1.30534e-06	4.81243e-05	0.250858	4.51962e-05	0.00595042	3.58195e-05	0.00824374	7.40279e-05	5.7226e-05	0.000178613	5.79309e-05	1.88764e-06	3.23199e-07	1.70823e-05	4.23527e-05	4.7225e-05	1.27384e-06	0.000414237	0.076614	4.53549e-05	0.0119702	3.35697e-05	0.00826046	8.33714e-05	5.27731e-05	0.00018636	5.35236e-05	2.1319e-05	0.00608735	1.70821e-05	4.24374e-05	4.85709e-05	6.71667e-09	4.72337e-05	0.260527	4.531e-05	0.0158898	3.57949e-05	0.00824365	7.49745e-05	5.72474e-05	0.000181987	5.79509e-05	1.7608e-06	0.000242815	1.70822e-05	4.23527e-05	4.7225e-05	1.51036e-06	0.000430798	0.0710663	4.5323e-05	0.01061	3.35897e-05	0.00826048	8.33702e-05	5.27718e-05	0.000490082	5.35224e-05	1.68935e-05	0.00278481	1.70821e-05	4.24374e-05	4.85709e-05	1.22834e-08	4.60914e-05	0.269619	8.51698e-07	0.0179537	3.57748e-05	0.00824358	7.50023e-05	5.72509e-05	0.000526512	5.79585e-05	3.56552e-06	0.000364465	1.70821e-05	4.23527e-05	4.7225e-05	7.66105e-07	0.000424321	0.0661918	7.70489e-07	0.0103422	3.3607e-05	0.0082605	8.3394e-05	5.27716e-05	0.000479631	5.35219e-05	5.98419e-06	0.700709	1.70821e-05	4.24374e-05	4.85709e-05	8.82569e-09	3.36678e-06	0.277774	7.90353e-07	0.018056	3.57578e-05	0.00824354	7.4996e-05	5.72515e-05	0.000499592	5.79618e-05	2.38479e-06	0.0086187	1.70821e-05	4.23527e-05	4.7225e-05	8.23648e-07	3.32609e-06	0.0620874	7.8357e-07	0.00727232	3.36223e-05	0.00826051	8.34195e-05	5.27716e-05	0.000463037	5.35216e-05	5.64605e-06	0.957421	1.70821e-05	4.24374e-05	4.85709e-05	1.20081e-07	3.4091e-06	0.284758	1.08221e-05	0.0107789	3.57429e-05	0	0	0	0	0	0	0	0	0	0	0	0	0	0	0	0	4.51282e-05	4.51282e-05	4.51282e-05	4.51282e-05	4.51282e-05	4.51282e-05	4.51282e-05	4.51282e-05	4.51282e-05	4.51282e-05	4.51282e-05	4.51282e-05	4.51282e-05	4.51282e-05	4.51282e-05	4.51282e-05	3.68969e-05	3.68969e-05	3.68969e-05	3.68969e-05	3.68969e-05	3.68969e-05	3.68969e-05	3.68969e-05	3.68969e-05	3.68969e-05	3.68969e-05	3.68969e-05	3.68969e-05	3.68969e-05	3.68969e-05	3.68969e-05	3.75994e-05	3.75994e-05	3.75994e-05	3.75994e-05	3.75994e-05	3.75994e-05	3.75994e-05	3.75994e-05	3.75994e-05	3.75994e-05	3.75994e-05	3.75994e-05	3.75994e-05	3.75994e-05	3.75994e-05	3.75994e-05	1.1943e-05	1.1943e-05	1.1943e-05	1.1943e-05	1.1943e-05	1.1943e-05	1.1943e-05	1.1943e-05	1.1943e-05	1.1943e-05	1.1943e-05	1.1943e-05	1.1943e-05	1.1943e-05	1.1943e-05	1.1943e-05	1.16244e-05	1.16244e-05	1.16244e-05	1.16244e-05	1.16244e-05	1.16244e-05	1.16244e-05	1.16244e-05	1.16244e-05	1.16244e-05	1.16244e-05	1.16244e-05	1.16244e-05	1.16244e-05	1.16244e-05	1.16244e-05	1.16235e-05	1.16235e-05	1.16235e-05	1.16235e-05	1.16235e-05	1.16235e-05	1.16235e-05	1.16235e-05	1.16235e-05	1.16235e-05	1.16235e-05	1.16235e-05	1.16235e-05	1.16235e-05	1.16235e-05	1.16235e-05	1.16236e-05	1.16236e-05	1.16236e-05	1.16236e-05	1.16236e-05	1.16236e-05	1.16236e-05	1.16236e-05	1.16236e-05	1.16236e-05	1.16236e-05	1.16236e-05	1.16236e-05	1.16236e-05	1.16236e-05	1.16236e-05	1.16236e-05	1.16236e-05	1.16236e-05	1.16236e-05	1.16236e-05	1.16236e-05	1.16236e-05	1.16236e-05	1.16236e-05	1.16236e-05	1.16236e-05	1.16236e-05	1.16236e-05	1.16236e-05	1.16236e-05	1.16236e-05	1.16236e-05	1.16236e-05	1.16236e-05	1.16236e-05	1.16236e-05	1.16236e-05	1.16236e-05	1.16236e-05	1.16236e-05	1.16236e-05	1.16236e-05	1.16236e-05	1.16236e-05	1.16236e-05	1.16236e-05	1.16236e-05	2.12533e-05	2.12533e-05	2.08845e-05	2.08845e-05	2.06896e-05	2.06896e-05	0.000100467	0.000100467	2.12533e-05	2.12533e-05	0.729509	0.729509	0.00155594	0.00155594	2.54944e-05	2.54944e-05	0.000114041	0.000114041	0.000316376	0.000316376	1.14366e-05	1.14366e-05	2.75259e-05	2.75259e-05	2.7524e-07	2.7524e-07	4.26778e-06	4.26778e-06	0.000968774	0.000968774	1.98178e-06	1.98178e-06	0.000128704	0.000128704	0.000686766	0.000686766	1.10025e-06	1.10025e-06	2.7517e-05	2.7517e-05	5.42077e-08	5.42077e-08	0.97847	0.97847	0.0132742	0.0132742	1.78359e-06	1.78359e-06	0.000137625	0.000137625	0.000803892	0.000803892	7.08725e-08	7.08725e-08	2.47336e-05	2.47336e-05	2.70041e-08	2.70041e-08	8.01381e-08	8.01381e-08	0.0756392	0.0756392	1.79102e-06	1.79102e-06	0.000140228	0.000140228	0.000766585	0.000766585	1.02969e-06	1.02969e-06	3.25386e-05	3.25386e-05	2.41577e-08	2.41577e-08	0.829333	0.829333	0.0314489	0.0314489	1.7884e-06	1.7884e-06	0.000153818	0.000153818	0.000800062	0.000800062	8.44104e-07	8.44104e-07	2.55521e-05	2.55521e-05	2.48627e-08	2.48627e-08	5.59048e-07	5.59048e-07	0.0635235	0.0635235	2.23628e-06	2.23628e-06	0.000150959	0.000150959	0.000804565	0.000804565	1.0005e-06	1.0005e-06	5.07959e-05	5.07959e-05	2.51473e-08	2.51473e-08	0.821386	0.821386	0.0378276	0.0378276	1.78762e-06	1.78762e-06	0.000155894	0.000155894	0.000805856	0.000805856	7.6725e-07	7.6725e-07	2.64597e-05	2.64597e-05	2.45248e-08	2.45248e-08	6.57974e-07	6.57974e-07	0.0575843	0.0575843	1.82131e-06	1.82131e-06	0.000150832	0.000150832	0.000809191	0.000809191	7.7578e-07	7.7578e-07	4.77121e-05	4.77121e-05	2.42485e-08	2.42485e-08	0.977696	0.977696	0.041734	0.041734	1.7834e-06	1.7834e-06	0.000324668	0.000324668	0.00211752	0.00211752	7.81267e-07	7.81267e-07	2.64502e-05	2.64502e-05	5.58438e-08	5.58438e-08	8.64128e-08	8.64128e-08	0.0541147	0.0541147	1.79764e-06	1.79764e-06	8.28245e-05	1.72168e-05	0.00208902	0.00203373	1.79481e-06	1.8265e-06	0.257356	2.73093e-06	5.48687e-08	6.76115e-08	0.00111919	0.0170808	0.812296	4.09075e-05	0.000111948	1.52697e-06	0.00142234	0.000351727	0.0014523	0.00162701	2.42582e-06	1.88368e-06	0.00250686	3.78724e-06	9.82997e-08	7.51157e-08	0.000421967	0.0222527	1.11366e-05	2.51228e-05	0.102182	0.000399305	0.000426756	0.00151966	6.98335e-05	0.00129865	3.89601e-06	3.51745e-07	0.336883	1.2437e-05	1.64061e-06	1.07326e-07	0.000416407	0.0210325	0.905225	8.84791e-05	0.000889101	7.08014e-07	0.00098964	0.00126211	6.83392e-05	0.00018073	0.00192854	9.03859e-08	0.0017345	9.91288e-06	5.03298e-06	7.85739e-08	0.000419572	0.0196353	1.12737e-07	1.20363e-07	0.00566965	6.95236e-08	0.000606223	0.000204208	8.67949e-05	0.000258156	0.0012597	8.44043e-08	0.352207	1.81795e-05	6.6373e-05	1.33917e-07	0.000418915	0.0213581	0.239527	2.08542e-06	0.000937908	1.01735e-08	0.000154904	0.000247811	5.06672e-05	0.000111571	0.00119166	1.10404e-07	0.00137278	1.29074e-05	5.41492e-05	6.08233e-05	0.000418603	4.43123e-05	3.79902e-05	1.51442e-08	0.0198693	2.13803e-06	0.00118896	0.000218248	5.22986e-05	8.00323e-05	8.37231e-05	1.19309e-06	0.489495	7.92146e-05	5.06207e-05	6.05078e-05	1.65241e-06	0.000122378	0.00977503	5.56277e-10	0.000957696	2.81981e-05	0.000245893	0.00014808	5.0344e-05	0.000346107	5.3717e-05	4.42374e-07	0.000153481	5.3255e-05	5.18462e-05	6.13726e-05	7.47361e-07	9.96677e-05	0.00756363	2.05471e-08	0.0031933	5.42697e-05	0.000256016	6.27107e-05	5.05633e-05	0.000418845	4.67731e-05	1.45333e-07	0.186768	0.000194762	5.1712e-05	6.13713e-05	1.00607e-06	0.000101007	0.00840461	4.08901e-08	0.00144452	4.64185e-05	0.000263993	0.000260548	5.0168e-05	0.000419121	4.99337e-05	7.89439e-08	0.0608941	3.6394e-05	5.18454e-05	6.14217e-05	1.04136e-06	0.000100657	0.00701375	1.47452e-08	0.00112059	5.42666e-05	0.000255858	0.000173862	4.60901e-05	0.000392248	0.00012695	8.12284e-08	0.184598	3.04503e-05	4.51778e-05	5.36172e-05	1.1129e-06	6.21499e-09	0.00725309	5.6727e-09	0.00201586	8.91385e-05	0.000280255	0.000293989	4.59053e-05	0.000385721	5.61205e-05	7.18769e-08	0.114021	8.87636e-06	4.52452e-05	5.35051e-05	2.06885e-07	1.02636e-08	0.0662832	1.24609e-07	0.00190057	3.56856e-05	0.000212958	0.000176733	4.63278e-05	0.000394616	6.25798e-05	4.97964e-06	0.0781717	0.000140227	4.51407e-05	4.79156e-05	4.21922e-06	5.83833e-09	0.025604	5.51666e-08	0.00194037	3.22135e-05	0.000212881	0.00017714	4.5919e-05	0.000383169	5.46836e-05	1.9852e-06	0.516575	0.000128026	4.52193e-05	4.82511e-05	3.60191e-06	5.90052e-09	0.0494378	8.89609e-08	0.00192128	3.52513e-05	0.000213342	0.000253163	4.69324e-05	0.000401872	6.25429e-05	1.04649e-05	0.000147845	0.000180058	4.51294e-05	4.66143e-05	3.6291e-06	5.92454e-09	0.0336719	1.23058e-08	0.00193318	3.23209e-05	0.000212882	0.000142876	4.59644e-05	0.00020589	5.41067e-05	3.60793e-06	0.956486	0.000180322	4.5214e-05	4.82499e-05	3.47718e-06	5.91826e-09	0.0433721	8.86165e-09	0.00192509	3.51349e-05	0.000213342	0.000153227	4.7823e-05	0.000168429	6.12545e-05	1.09428e-05	5.38623e-08	0.000180322	4.51269e-05	4.66145e-05	3.49433e-06	7.54753e-07	0.0371293	2.67975e-09	0.00193109	3.23862e-05	0.000212883	0.000171192	4.60591e-05	0.000168403	5.31955e-05	4.02275e-06	0.978898	0.000180322	4.52128e-05	4.82499e-05	3.37789e-06	7.6631e-07	0.0409733	1.19734e-08	0.00192666	3.506e-05	0.00021334	8.21116e-05	4.88569e-05	0.000165689	5.86081e-05	1.74521e-06	2.06325e-07	4.86092e-05	4.51263e-05	4.66145e-05	3.38254e-06	7.65407e-07	0.0385692	7.23184e-09	0.00193002	3.24304e-05	0.000212883	0.000101719	4.61376e-05	0.000169355	5.06436e-05	1.55696e-06	0.984318	4.86979e-05	4.52126e-05	4.82499e-05	3.27658e-06	7.65466e-07	0.0400492	1.46275e-05	0.0019275	3.50115e-05	0.000213338	6.97245e-05	4.9368e-05	0.000156829	5.29968e-05	1.65131e-06	2.67013e-07	4.87348e-05	4.51262e-05	4.66145e-05	3.26304e-06	7.6546e-07	0.0391215	1.873e-05	0.00192942	3.24634e-05	0.000212883	0.000103672	4.61592e-05	0.00017048	4.91498e-05	1.78332e-05	0.98647	4.87255e-05	4.52125e-05	4.82499e-05	3.16719e-06	4.1536e-09	0.0397134	1.83951e-05	0.00192797	3.49764e-05	0.000213337	6.7807e-05	4.94842e-05	0.000163872	5.28537e-05	1.19883e-06	3.52402e-09	4.87278e-05	4.51262e-05	4.66145e-05	3.14463e-06	1.97581e-08	0.0393074	1.84673e-05	0.000954839	3.24898e-05	0.000212884	7.57497e-05	4.6163e-05	0.000170405	4.91447e-05	1.79613e-05	0.0888171	4.87272e-05	4.52125e-05	4.82499e-05	1.89278e-10	4.10819e-09	0.039613	1.84469e-05	0.00123851	3.49491e-05	0.000213336	6.8624e-05	4.95043e-05	0.000164091	5.28705e-05	1.10928e-06	0.003836	4.87274e-05	4.51262e-05	4.66145e-05	9.28183e-09	2.03263e-08	0.0393461	1.84528e-05	0.000938746	3.25117e-05	0.000212884	7.57528e-05	4.61637e-05	0.000407387	4.91437e-05	1.38524e-05	0.0193201	4.87274e-05	4.52125e-05	4.82499e-05	2.80963e-10	4.03668e-09	0.0396054	8.36581e-07	0.00134412	3.49268e-05	0.000213335	6.8647e-05	4.95076e-05	0.000408511	5.2877e-05	2.44465e-06	0.00491434	4.87274e-05	4.51262e-05	4.66145e-05	5.58116e-09	2.01045e-08	0.0393281	7.47943e-07	0.000931214	3.25306e-05	0.000212884	7.57747e-05	4.61637e-05	0.000370157	4.91432e-05	4.35851e-06	0.267036	4.87274e-05	4.52125e-05	4.82499e-05	2.21187e-10	5.4464e-08	0.0396321	7.69505e-07	0.00134775	3.49079e-05	0.000213335	6.8641e-05	4.95081e-05	0.000385352	5.28798e-05	1.56026e-06	0.000410607	4.87274e-05	4.51262e-05	4.66145e-05	5.88215e-09	5.3859e-08	0.0392913	7.62135e-07	0.00132146	3.25473e-05	0.000212884	7.57971e-05	4.61637e-05	0.00035778	4.9143e-05	4.08446e-06	0.0733795	4.87274e-05	4.52125e-05	4.82499e-05	2.82436e-08	5.4821e-08	0.0396685	5.87549e-06	0.00165092	3.48914e-05	0	0	0	0	0	0	0	0	0	0	0	0	0	0	0	0	4.51282e-05	4.51282e-05	4.51282e-05	4.51282e-05	4.51282e-05	4.51282e-05	4.51282e-05	4.51282e-05	4.51282e-05	4.51282e-05	4.51282e-05	4.51282e-05	4.51282e-05	4.51282e-05	4.51282e-05	4.51282e-05	0.000129751	0.000129751	0.000129751	0.000129751	0.000129751	0.000129751	0.000129751	0.000129751	0.000129751	0.000129751	0.000129751	0.000129751	0.000129751	0.000129751	0.000129751	0.000129751	0.00012641	0.00012641	0.00012641	0.00012641	0.00012641	0.00012641	0.00012641	0.00012641	0.00012641	0.00012641	0.00012641	0.00012641	0.00012641	0.00012641	0.00012641	0.00012641	0.000103066	0.000103066	0.000103066	0.000103066	0.000103066	0.000103066	0.000103066	0.000103066	0.000103066	0.000103066	0.000103066	0.000103066	0.000103066	0.000103066	0.000103066	0.000103066	0.000106922	0.000106922	0.000106922	0.000106922	0.000106922	0.000106922	0.000106922	0.000106922	0.000106922	0.000106922	0.000106922	0.000106922	0.000106922	0.000106922	0.000106922	0.000106922	0.000106926	0.000106926	0.000106926	0.000106926	0.000106926	0.000106926	0.000106926	0.000106926	0.000106926	0.000106926	0.000106926	0.000106926	0.000106926	0.000106926	0.000106926	0.000106926	0.000106926	0.000106926	0.000106926	0.000106926	0.000106926	0.000106926	0.000106926	0.000106926	0.000106926	0.000106926	0.000106926	0.000106926	0.000106926	0.000106926	0.000106926	0.000106926	0.000106926	0.000106926	0.000106926	0.000106926	0.000106926	0.000106926	0.000106926	0.000106926	0.000106926	0.000106926	0.000106926	0.000106926	0.000106926	0.000106926	0.000106926	0.000106926	0.000106926	0.000106926	0.000106926	0.000106926	0.000106926	0.000106926	0.000106926	0.000106926	0.000106926	0.000106926	0.000106926	0.000106926	0.000106926	0.000106926	0.000106926	0.000106926	0.00011809	0.00011809	0.000117967	0.000117967	0.000117901	0.000117901	0.000154385	0.000154385	0.000118436	0.000118436	0.0295826	0.0295826	0.000899974	0.000899974	0.000129997	0.000129997	0.000964173	0.000964173	4.06073e-06	4.06073e-06	9.574e-05	9.574e-05	0.0134939	0.0134939	0.00458881	0.00458881	0.717875	0.717875	0.00495426	0.00495426	0.000620744	0.000620744	0.00101778	0.00101778	1.80426e-06	1.80426e-06	0.00105963	0.00105963	0.00913401	0.00913401	0.0474663	0.0474663	4.04934e-09	4.04934e-09	3.19853e-05	3.19853e-05	0.000609778	0.000609778	0.000953356	0.000953356	1.50003e-06	1.50003e-06	0.0188032	0.0188032	0.0221007	0.0221007	0.0215955	0.0215955	0.748551	0.748551	4.22823e-06	4.22823e-06	0.000607678	0.000607678	0.000933445	0.000933445	1.65807e-06	1.65807e-06	0.00105252	0.00105252	0.00467926	0.00467926	0.0416835	0.0416835	5.42154e-07	5.42154e-07	3.12836e-06	3.12836e-06	0.000608373	0.000608373	0.000856171	0.000856171	1.50457e-06	1.50457e-06	0.00177335	0.00177335	0.0185608	0.0185608	0.0258411	0.0258411	0.85957	0.85957	3.14616e-06	3.14616e-06	0.000482452	0.000482452	0.000851457	0.000851457	1.48441e-06	1.48441e-06	0.00144436	0.00144436	0.000705459	0.000705459	0.0343493	0.0343493	9.4132e-08	9.4132e-08	3.16678e-06	3.16678e-06	0.000609819	0.000609819	0.000836801	0.000836801	1.48346e-06	1.48346e-06	0.00202493	0.00202493	0.0172441	0.0172441	0.0300517	0.0300517	0.855124	0.855124	3.13595e-06	3.13595e-06	0.000596739	0.000596739	0.000853082	0.000853082	1.47137e-06	1.47137e-06	0.00192335	0.00192335	0.000838918	0.000838918	0.0342832	0.0342832	1.59994e-09	1.59994e-09	3.15736e-06	3.15736e-06	0.000610069	0.000610069	0.000974963	0.000974963	1.74267e-06	1.74267e-06	0.00190479	0.00190479	0.0173582	0.0173582	0.0348123	0.0348123	0.726376	0.726376	3.13689e-06	3.13689e-06	0.000531514	0.000531514	0.0203536	0.0156268	1.76046e-06	1.75765e-06	0.00220913	0.0022179	0.117406	0.0005151	0.0348796	0.0383212	2.68895e-12	1.56867e-11	4.10967e-05	1.75282e-07	0.00360592	0.000475655	1.06752e-05	6.81307e-06	2.949e-06	2.17788e-06	0.00187893	0.00217696	0.226311	0.000634768	0.0185894	0.0311048	2.61629e-06	2.60043e-06	6.14336e-05	7.44478e-07	2.61506e-06	1.58045e-06	0.000592775	2.00669e-06	5.24935e-05	2.72233e-06	0.00136402	0.0142877	0.00193206	6.51662e-05	0.00156349	0.0246696	2.71212e-06	2.51363e-06	4.68739e-05	2.03829e-07	9.44155e-05	0.00149934	4.59083e-05	2.51947e-06	6.37631e-05	1.81736e-05	2.22951e-06	0.0410225	0.152902	0.00118239	0.000706443	0.0376704	2.68364e-06	2.78214e-06	0.0521929	0.000191699	7.90673e-05	0.0160952	0.000689989	1.30374e-05	4.85003e-05	1.58452e-05	3.29235e-06	0.027647	0.0068147	0.00101285	6.57041e-05	0.0241793	2.68729e-06	2.59383e-06	0.000761331	1.3142e-05	5.53189e-05	0.0103103	0.000460303	1.07766e-05	4.91379e-05	2.04878e-05	3.66906e-06	0.0279824	0.138758	0.00211872	4.27094e-05	3.35567e-05	2.68889e-06	3.31497e-07	0.000216248	1.09079e-06	2.05124e-06	0.00104171	4.09682e-05	1.21468e-05	4.48698e-05	2.82604e-05	2.94045e-05	0.00148846	0.0127566	0.000571931	4.55878e-05	5.18474e-05	3.91573e-07	3.68332e-07	0.000273763	0.000245414	4.41724e-05	8.48413e-05	6.54485e-05	1.75637e-05	4.62852e-05	6.93224e-06	4.61946e-05	0.00660007	0.474659	0.00114533	4.45663e-05	5.10715e-05	9.19713e-07	4.63159e-07	0.000310447	5.87892e-06	1.62714e-05	4.37908e-05	6.02156e-05	3.92802e-05	4.53608e-05	5.74955e-06	4.52254e-05	0.0159878	0.000486134	1.7483e-06	4.46782e-05	5.10709e-05	7.45825e-07	4.565e-07	0.0002847	2.84648e-06	3.81011e-05	5.1444e-05	5.78826e-05	9.98609e-06	4.58376e-05	5.73928e-06	4.25315e-05	0.0251711	0.0123258	0.000587941	4.45668e-05	5.10289e-05	1.31234e-06	4.58255e-07	0.000343661	8.17756e-06	5.23632e-05	4.38058e-05	6.02414e-05	1.47278e-05	4.50666e-05	5.56985e-06	1.73534e-05	0.020835	0.0434269	8.00466e-06	4.36735e-05	4.99221e-05	1.02628e-06	9.38476e-10	0.000339016	2.19999e-05	8.56315e-05	7.78013e-05	5.8275e-05	7.26958e-06	4.55904e-05	5.66281e-06	3.71229e-05	0.0250278	0.00137355	2.5581e-05	4.36167e-05	5.00384e-05	4.12519e-06	4.78078e-08	0.0014732	4.11969e-05	8.99109e-05	4.32678e-05	5.93301e-05	1.18529e-05	4.49407e-05	5.54079e-06	3.34345e-05	0.000294238	0.0611933	3.54162e-05	4.3715e-05	5.60478e-05	1.17689e-05	9.00248e-08	0.00144781	9.57868e-05	8.80238e-05	4.81595e-05	5.89284e-05	1.18365e-05	4.56994e-05	5.69881e-06	3.79207e-05	0.00118543	0.000606852	3.85623e-05	4.36414e-05	5.56615e-05	1.40772e-05	8.89595e-08	0.00144968	5.83231e-05	8.89442e-05	4.38751e-05	5.92072e-05	8.45721e-06	4.46049e-05	5.54862e-06	3.331e-05	0.000208533	0.152036	4.14147e-05	4.37259e-05	5.76603e-05	1.4113e-05	8.85542e-08	0.00144926	0.000453115	8.83589e-05	4.79938e-05	5.8928e-05	1.46448e-05	4.5896e-05	1.05466e-05	3.83175e-05	0.00063946	2.48512e-05	4.13192e-05	4.36465e-05	5.56625e-05	1.47867e-05	8.86598e-08	0.00145394	0.000632198	8.87575e-05	4.4025e-05	5.92071e-05	1.44541e-05	4.40606e-05	1.28364e-05	3.39872e-05	0.000201046	0.563962	4.1319e-05	4.37284e-05	5.76601e-05	1.48747e-05	1.95468e-06	0.0014499	0.00217357	8.84604e-05	4.78937e-05	5.89269e-05	1.29843e-05	4.61965e-05	1.28455e-05	3.8961e-05	0.000568705	8.62286e-09	4.1319e-05	4.36477e-05	5.56625e-05	1.54252e-05	1.92153e-06	0.00145836	0.000448895	8.86795e-05	4.41221e-05	5.92082e-05	2.63023e-05	4.34088e-05	1.30461e-05	3.54731e-05	0.00134173	0.214537	3.24272e-05	4.37289e-05	5.76601e-05	1.56262e-05	1.92408e-06	0.00145099	0.00078041	8.85128e-05	4.78262e-05	5.89263e-05	2.14067e-05	4.64256e-05	1.27772e-05	4.09115e-05	0.00148939	3.2999e-06	3.24454e-05	4.36479e-05	5.56625e-05	1.61817e-05	1.92391e-06	0.00145779	0.00325758	8.86378e-05	4.41853e-05	5.92093e-05	3.08048e-05	4.30884e-05	1.362e-05	3.91436e-05	0.00139905	0.161951	3.24216e-05	4.37291e-05	5.76601e-05	1.65967e-05	1.92393e-06	0.0014522	0.00241364	8.85426e-05	4.77759e-05	5.89258e-05	2.10152e-05	4.65006e-05	1.25802e-05	4.21919e-05	0.000119121	7.8452e-05	3.24276e-05	4.3648e-05	5.56625e-05	1.71715e-05	1.18379e-10	0.00145686	0.00249612	8.86144e-05	4.42311e-05	5.92103e-05	3.08208e-05	4.30159e-05	1.30605e-05	3.92499e-05	0.00199625	0.00789185	3.24261e-05	4.37291e-05	5.76601e-05	1.78051e-05	2.05917e-11	0.00145339	0.00248241	2.40183e-05	4.77358e-05	5.89256e-05	2.76908e-05	4.65153e-05	1.25842e-05	4.21964e-05	0.000116991	0.000797638	3.24264e-05	4.3648e-05	5.56625e-05	3.73947e-08	1.19853e-10	0.00145597	0.00248585	1.82865e-05	4.42669e-05	5.92111e-05	3.04825e-05	4.30034e-05	1.30583e-05	3.92376e-05	0.00216324	0.0274016	3.24263e-05	4.37291e-05	5.76601e-05	4.46765e-10	1.99473e-11	0.00145452	0.00248488	2.48327e-05	4.77024e-05	5.89254e-05	2.76926e-05	4.65177e-05	5.50725e-06	4.21973e-05	0.000152679	0.00023314	3.24263e-05	4.3648e-05	5.56625e-05	2.14794e-08	1.2224e-10	0.00145513	0.000579882	1.66859e-05	4.42961e-05	5.92117e-05	3.04719e-05	4.30013e-05	5.63855e-06	3.92329e-05	0.000953848	0.00325075	3.24263e-05	4.37291e-05	5.76601e-05	7.53349e-10	2.0194e-11	0.00145555	0.000673919	2.50094e-05	4.76738e-05	5.89252e-05	2.7686e-05	4.65182e-05	6.23224e-06	4.21977e-05	0.000516745	0.00474726	3.24263e-05	4.3648e-05	5.56625e-05	2.80736e-08	1.56915e-08	0.0014544	0.000653274	1.66377e-05	4.4321e-05	5.92122e-05	3.0474e-05	4.3001e-05	5.99479e-06	3.92309e-05	0.00150877	0.0112775	3.24263e-05	4.37291e-05	5.76601e-05	7.10562e-10	1.58903e-08	0.00145644	0.000660061	4.81131e-05	4.76485e-05	5.89251e-05	2.76787e-05	4.65182e-05	6.4451e-06	4.21979e-05	0.000547269	0.000571165	3.24263e-05	4.3648e-05	5.56625e-05	6.18045e-07	1.55771e-08	0.00145377	0.00170987	3.74612e-05	4.43426e-05	0	0	0	0	0	0	0	0	0	0	0	0	0	0	0	0	4.51282e-05	4.51282e-05	4.51282e-05	4.51282e-05	4.51282e-05	4.51282e-05	4.51282e-05	4.51282e-05	4.51282e-05	4.51282e-05	4.51282e-05	4.51282e-05	4.51282e-05	4.51282e-05	4.51282e-05	4.51282e-05	5.36673e-05	5.36673e-05	5.36673e-05	5.36673e-05	5.36673e-05	5.36673e-05	5.36673e-05	5.36673e-05	5.36673e-05	5.36673e-05	5.36673e-05	5.36673e-05	5.36673e-05	5.36673e-05	5.36673e-05	5.36673e-05	5.32117e-05	5.32117e-05	5.32117e-05	5.32117e-05	5.32117e-05	5.32117e-05	5.32117e-05	5.32117e-05	5.32117e-05	5.32117e-05	5.32117e-05	5.32117e-05	5.32117e-05	5.32117e-05	5.32117e-05	5.32117e-05	5.21781e-05	5.21781e-05	5.21781e-05	5.21781e-05	5.21781e-05	5.21781e-05	5.21781e-05	5.21781e-05	5.21781e-05	5.21781e-05	5.21781e-05	5.21781e-05	5.21781e-05	5.21781e-05	5.21781e-05	5.21781e-05	5.27848e-05	5.27848e-05	5.27848e-05	5.27848e-05	5.27848e-05	5.27848e-05	5.27848e-05	5.27848e-05	5.27848e-05	5.27848e-05	5.27848e-05	5.27848e-05	5.27848e-05	5.27848e-05	5.27848e-05	5.27848e-05	5.27852e-05	5.27852e-05	5.27852e-05	5.27852e-05	5.27852e-05	5.27852e-05	5.27852e-05	5.27852e-05	5.27852e-05	5.27852e-05	5.27852e-05	5.27852e-05	5.27852e-05	5.27852e-05	5.27852e-05	5.27852e-05	5.27844e-05	5.27844e-05	5.27844e-05	5.27844e-05	5.27844e-05	5.27844e-05	5.27844e-05	5.27844e-05	5.27844e-05	5.27844e-05	5.27844e-05	5.27844e-05	5.27844e-05	5.27844e-05	5.27844e-05	5.27844e-05	5.27845e-05	5.27845e-05	5.27845e-05	5.27845e-05	5.27845e-05	5.27845e-05	5.27845e-05	5.27845e-05	5.27845e-05	5.27845e-05	5.27845e-05	5.27845e-05	5.27845e-05	5.27845e-05	5.27845e-05	5.27845e-05	5.27845e-05	5.27845e-05	5.27845e-05	5.27845e-05	5.27845e-05	5.27845e-05	5.27845e-05	5.27845e-05	5.27845e-05	5.27845e-05	5.27845e-05	5.27845e-05	5.27845e-05	5.27845e-05	5.27845e-05	5.27845e-05	5.33086e-05	5.33086e-05	5.33066e-05	5.33066e-05	5.33056e-05	5.33056e-05	5.47823e-05	5.47823e-05	5.33294e-05	5.33294e-05	0.000258932	0.000258932	9.48362e-05	9.48362e-05	5.47823e-05	5.47823e-05	2.69954e-06	2.69954e-06	0.000181105	0.000181105	8.62287e-05	8.62287e-05	1.19414e-06	1.19414e-06	0.000498281	0.000498281	2.61247e-06	2.61247e-06	1.0536e-05	1.0536e-05	0.000845518	0.000845518	2.45023e-06	2.45023e-06	0.000245002	0.000245002	0.000215472	0.000215472	1.05249e-06	1.05249e-06	0.000261621	0.000261621	0.000159069	0.000159069	0.000411279	0.000411279	0.00190061	0.00190061	2.53711e-06	2.53711e-06	0.000268716	0.000268716	0.000883019	0.000883019	5.06574e-07	5.06574e-07	0.000730747	0.000730747	2.65407e-06	2.65407e-06	0.000165274	0.000165274	0.00185084	0.00185084	2.57047e-06	2.57047e-06	0.000251383	0.000251383	0.00452044	0.00452044	1.45807e-06	1.45807e-06	0.000661753	0.000661753	5.99794e-06	5.99794e-06	0.000198816	0.000198816	0.0018594	0.0018594	2.69332e-06	2.69332e-06	0.000268202	0.000268202	0.00426572	0.00426572	6.3892e-07	6.3892e-07	0.000734022	0.000734022	2.15452e-06	2.15452e-06	0.000198467	0.000198467	0.00170306	0.00170306	2.7196e-06	2.7196e-06	0.000271017	0.000271017	0.00447177	0.00447177	6.77675e-06	6.77675e-06	0.00071364	0.00071364	5.06836e-06	5.06836e-06	0.000200245	0.000200245	0.00187063	0.00187063	2.73676e-06	2.73676e-06	0.00027062	0.00027062	0.00407559	0.00407559	7.11341e-07	7.11341e-07	0.000728887	0.000728887	2.17543e-06	2.17543e-06	0.000198732	0.000198732	0.00184999	0.00184999	2.71678e-06	2.71678e-06	0.000271805	0.000271805	0.00422727	0.00422727	6.30973e-06	6.30973e-06	0.000693583	0.000693583	3.83429e-05	3.83429e-05	0.000199942	0.000199942	0.00186774	0.00186774	2.7842e-06	2.7842e-06	0.000277026	0.000277026	0.00424464	0.00424464	7.04959e-07	7.04959e-07	0.000735886	0.000735886	2.81284e-06	2.81284e-06	0.000198713	0.000198713	0.00179603	0.00179603	6.29387e-07	6.12432e-07	0.000275179	0.000275164	0.00428834	0.00429017	2.90931e-05	5.98856e-06	0.00071235	0.00073207	7.33935e-05	0.000127053	0.000457974	9.69091e-05	0.00308479	0.00173695	9.4406e-05	0.000108646	0.000199707	0.000244911	0.00319547	0.00409274	4.01794e-06	5.00668e-06	0.000626241	0.000746224	7.43651e-05	0.000192889	0.000348583	0.000170561	0.00018188	0.000116761	7.05418e-06	0.000250207	4.23584e-05	0.000217096	0.00334484	0.00148405	2.9598e-05	2.2522e-05	0.00110812	0.000667162	7.33848e-05	0.000194127	0.000464252	9.96372e-05	9.47227e-05	0.000189454	4.30638e-05	0.000216975	3.68267e-05	7.73815e-05	0.000284932	0.000709954	1.87164e-05	2.42979e-06	0.00140776	0.000746125	7.3659e-05	0.000190268	7.80832e-06	0.0013168	9.82814e-05	0.000476325	5.78466e-06	9.13377e-05	4.56824e-05	8.456e-05	0.000214847	0.000725518	2.92955e-05	2.3412e-06	0.000323283	0.000687486	7.36571e-05	0.000193016	0.00115085	5.37547e-05	6.83132e-05	0.000473782	8.93773e-06	9.87496e-05	4.24001e-05	6.94586e-05	0.000187847	0.000663827	1.8824e-05	1.42279e-06	4.67562e-05	4.62273e-05	7.36625e-05	0.000132955	8.42723e-05	1.57514e-05	0.000136045	0.000161311	4.36439e-05	9.25635e-05	4.52076e-05	5.84065e-05	5.77662e-05	0.000245016	2.4793e-05	3.30387e-06	4.53515e-05	4.68739e-05	5.11434e-05	0.000134831	8.89483e-05	0.000117671	7.36074e-05	5.73875e-05	4.35742e-05	7.58517e-05	4.45116e-05	0.00012535	4.53839e-05	0.00034051	5.89345e-06	2.1455e-06	4.6029e-05	4.66203e-05	4.45899e-05	0.000129464	7.86916e-05	2.66609e-05	8.99592e-05	4.39099e-05	4.62676e-05	4.90913e-05	4.51764e-05	0.000138606	4.51106e-05	0.000482578	3.14213e-06	0.000194914	4.59791e-05	4.66316e-05	4.24151e-05	0.000129833	7.9592e-05	2.05647e-05	7.58872e-05	4.71854e-05	4.66622e-05	0.000103361	4.48883e-05	0.000138704	4.66214e-05	0.000606766	9.04319e-05	3.03231e-06	4.60285e-05	4.66073e-05	2.41753e-05	0.000129746	7.6648e-05	3.11526e-05	7.12394e-05	4.39126e-05	4.62578e-05	8.35902e-05	4.51034e-05	0.00014019	7.58632e-05	0.000597747	4.49526e-05	9.14799e-05	4.5874e-05	4.65262e-05	2.8857e-05	1.69081e-05	7.68928e-05	4.58567e-05	8.02824e-05	5.40072e-05	4.66762e-05	0.000121286	4.47389e-05	0.000138941	5.0098e-05	0.00062501	0.000204458	4.92593e-05	4.59088e-05	4.65683e-05	3.16295e-05	1.13897e-05	0.000123683	5.34912e-05	7.94822e-05	4.50553e-05	4.6059e-05	9.29087e-05	4.51499e-05	0.0001406	5.3052e-05	0.000110281	4.13292e-05	5.6949e-05	4.58703e-05	4.90318e-05	3.96499e-05	1.00679e-05	0.000123511	7.43982e-05	7.98206e-05	4.71696e-05	4.63131e-05	9.30477e-05	4.46523e-05	0.000138465	4.9524e-05	0.000161544	0.000249075	5.43666e-05	4.59037e-05	4.87774e-05	3.8202e-05	1.00934e-05	0.000123457	6.12954e-05	7.96541e-05	4.53932e-05	4.61273e-05	0.000111688	4.528e-05	0.000140587	5.31452e-05	8.23475e-05	1.63586e-05	5.43754e-05	4.58684e-05	4.96404e-05	3.78717e-05	1.01029e-05	0.000123509	0.000136568	7.97599e-05	4.7103e-05	4.63146e-05	8.28524e-05	4.44925e-05	9.98897e-05	4.92423e-05	0.00012691	0.000376501	5.44424e-05	4.59027e-05	4.87778e-05	3.75598e-05	1.01004e-05	0.0001233	0.000155778	7.96878e-05	4.54606e-05	4.61274e-05	8.36372e-05	4.552e-05	9.06472e-05	5.25659e-05	8.09226e-05	3.97412e-06	5.44425e-05	4.5868e-05	4.96403e-05	3.71968e-05	2.79936e-05	0.000123503	0.000252599	7.97415e-05	4.70631e-05	4.63155e-05	8.86674e-05	4.42449e-05	9.06829e-05	4.87955e-05	0.00012124	0.000361994	5.44425e-05	4.59025e-05	4.87778e-05	3.69757e-05	2.80801e-05	0.000123087	0.000137583	7.97018e-05	4.55027e-05	4.61269e-05	6.04282e-05	4.58282e-05	8.97692e-05	5.13543e-05	0.000169873	4.10399e-06	5.30611e-05	4.58679e-05	4.96403e-05	3.64846e-05	2.80727e-05	0.000123483	0.000169061	7.9732e-05	4.70362e-05	4.6316e-05	6.7714e-05	4.40566e-05	9.09935e-05	4.75008e-05	0.000177749	0.00036896	5.30502e-05	4.59025e-05	4.87778e-05	3.62539e-05	2.80732e-05	0.000123089	0.000217112	7.97093e-05	4.55297e-05	4.61262e-05	5.54858e-05	4.59846e-05	8.73802e-05	4.86604e-05	0.000173601	4.2501e-06	5.30715e-05	4.58678e-05	4.96403e-05	3.55204e-05	2.80732e-05	0.000123461	0.00019625	7.97266e-05	4.70162e-05	4.63164e-05	6.84061e-05	4.39962e-05	9.18825e-05	4.66912e-05	6.62685e-05	8.1453e-05	5.30662e-05	4.59025e-05	4.87778e-05	3.52666e-05	5.77112e-08	0.000123109	0.000197759	7.97136e-05	4.55492e-05	4.61257e-05	5.54201e-05	4.60204e-05	8.96669e-05	4.85876e-05	0.000197993	3.64311e-06	5.30675e-05	4.58678e-05	4.96403e-05	3.42853e-05	8.1427e-08	0.000123439	0.000197441	3.48507e-05	4.70003e-05	4.63166e-05	5.87688e-05	4.39845e-05	9.18568e-05	4.66884e-05	6.60455e-05	1.74876e-05	5.30672e-05	4.59025e-05	4.87778e-05	4.45631e-06	5.75976e-08	0.000123129	0.00019753	3.68163e-05	4.55644e-05	4.61252e-05	5.57562e-05	4.60266e-05	8.9678e-05	4.85959e-05	0.000204306	2.89974e-06	5.30672e-05	4.58678e-05	4.96403e-05	1.12715e-05	8.19438e-08	0.000123419	0.000197504	3.46567e-05	4.69871e-05	4.63168e-05	5.87653e-05	4.39825e-05	0.000161309	4.66878e-05	7.33573e-05	0.000144386	5.30672e-05	4.59025e-05	4.87778e-05	5.4096e-06	5.73674e-08	0.000123147	0.000130594	3.74933e-05	4.55767e-05	4.61249e-05	5.57668e-05	4.60276e-05	0.000232182	4.85991e-05	0.000148351	4.82069e-05	5.30672e-05	4.58678e-05	4.96403e-05	1.05274e-05	8.17449e-08	0.0001234	0.000136834	3.46073e-05	4.69756e-05	4.63169e-05	5.8773e-05	4.39822e-05	0.000235289	4.66876e-05	0.00011724	0.000148248	5.30672e-05	4.59025e-05	4.87778e-05	5.13088e-06	1.26349e-06	0.000123163	0.000135254	3.7515e-05	4.55872e-05	4.61246e-05	5.57649e-05	4.60277e-05	0.0002378	4.86004e-05	0.000177794	1.04246e-05	5.30672e-05	4.58678e-05	4.96403e-05	1.06473e-05	1.25998e-06	0.000123384	0.000135786	5.23232e-05	4.69656e-05	4.6317e-05	5.87814e-05	4.39822e-05	0.000232668	4.66875e-05	0.000120299	8.21087e-05	5.30672e-05	4.59025e-05	4.87778e-05	1.42248e-05	1.26524e-06	0.000123177	0.000177615	5.49662e-05	4.55963e-05	0	0	0	0	0	0	0	0	0	0	0	0	0	0	0	0	4.51282e-05	4.51282e-05	4.51282e-05	4.51282e-05	4.51282e-05	4.51282e-05	4.51282e-05	4.51282e-05	4.51282e-05	4.51282e-05	4.51282e-05	4.51282e-05	4.51282e-05	4.51282e-05	4.51282e-05	4.51282e-05	0.000199661	0.000199661	0.000199661	0.000199661	0.000199661	0.000199661	0.000199661	0.000199661	0.000199661	0.000199661	0.000199661	0.000199661	0.000199661	0.000199661	0.000199661	0.000199661	0.000198006	0.000198006	0.000198006	0.000198006	0.000198006	0.000198006	0.000198006	0.000198006	0.000198006	0.000198006	0.000198006	0.000198006	0.000198006	0.000198006	0.000198006	0.000198006	0.000188921	0.000188921	0.000188921	0.000188921	0.000188921	0.000188921	0.000188921	0.000188921	0.000188921	0.000188921	0.000188921	0.000188921	0.000188921	0.000188921	0.000188921	0.000188921	0.000194137	0.000194137	0.000194137	0.000194137	0.000194137	0.000194137	0.000194137	0.000194137	0.000194137	0.000194137	0.000194137	0.000194137	0.000194137	0.000194137	0.000194137	0.000194137	0.000194219	0.000194219	0.000194219	0.000194219	0.000194219	0.000194219	0.000194219	0.000194219	0.000194219	0.000194219	0.000194219	0.000194219	0.000194219	0.000194219	0.000194219	0.000194219	0.000194216	0.000194216	0.000194216	0.000194216	0.000194216	0.000194216	0.000194216	0.000194216	0.000194216	0.000194216	0.000194216	0.000194216	0.000194216	0.000194216	0.000194216	0.000194216	0.000194217	0.000194217	0.000194217	0.000194217	0.000194217	0.000194217	0.000194217	0.000194217	0.000194217	0.000194217	0.000194217	0.000194217	0.000194217	0.000194217	0.000194217	0.000194217	0.000194216	0.000194216	0.000194216	0.000194216	0.000194216	0.000194216	0.000194216	0.000194216	0.000194216	0.000194216	0.000194216	0.000194216	0.000194216	0.000194216	0.000194216	0.000194216	0.000677408	0.000677408	0.000677408	0.000677408	0.000233338	0.000233338	0.000202614	0.000202614	0.000198911	0.000198911	0.000198379	0.000198379	0.000198379	0.000198379	0.000198372	0.000198372	7.43648e-05	7.43648e-05	2.06219e-05	2.06219e-05	0.000168164	0.000168164	0.000533256	0.000533256	0.0169901	0.0169901	0.00024164	0.00024164	0.000127498	0.000127498	0.0455915	0.0455915	6.56444e-05	6.56444e-05	9.16679e-06	9.16679e-06	0.00271923	0.00271923	0.000268697	0.000268697	0.123955	0.123955	0.000206461	0.000206461	0.00126197	0.00126197	0.808808	0.808808	6.19445e-05	6.19445e-05	7.89877e-06	7.89877e-06	0.0464594	0.0464594	0.000336044	0.000336044	0.985599	0.985599	0.000377565	0.000377565	0.000216402	0.000216402	1	1	6.09115e-05	6.09115e-05	8.24462e-06	8.24462e-06	0.0682348	0.0682348	0.000218017	0.000218017	1	1	0.000510499	0.000510499	0.000193213	0.000193213	1	1	5.62876e-05	5.62876e-05	7.89675e-06	7.89675e-06	0.173349	0.173349	0.000310164	0.000310164	1	1	0.000331126	0.000331126	0.000192606	0.000192606	1	1	5.70151e-05	5.70151e-05	7.85101e-06	7.85101e-06	0.986311	0.986311	0.000128303	0.000128303	1	1	0.000553978	0.000553978	0.000194966	0.000194966	1	1	5.55557e-05	5.55557e-05	7.83799e-06	7.83799e-06	1	1	0.00029363	0.00029363	1	1	0.000334835	0.000334835	0.000193019	0.000193019	1	1	5.70573e-05	5.70573e-05	7.80466e-06	7.80466e-06	1	1	0.000137463	0.000137463	1	1	0.000467826	0.000467826	0.000194997	0.000194997	1	1	3.37971e-05	3.37971e-05	5.32435e-06	5.32435e-06	1	1	0.000294599	0.000294599	1	1	0.000381972	0.000381972	0.000193008	0.000193008	1	1	0.00012203	0.000408067	5.36363e-06	1.84673e-06	1	1	0.00013328	0.000455185	1	1	0.000193414	0.000189372	0.000203158	0.000203151	1	1	6.55442e-06	1.90222e-05	7.46121e-06	2.23726e-06	1	1	0.000272785	0.000341269	1	1	0.000116901	0.000188323	0.000221303	0.000911831	1	1	2.36842e-05	5.24543e-06	0.000100428	2.72944e-06	1	1	0.000116895	0.000108015	1	1	0.000115874	0.00019016	0.000220904	0.000234415	1	1	9.63234e-06	6.08811e-06	0.000106679	1.48919e-05	1	1	0.000144451	0.000173667	1	1	0.000116032	0.000184109	0.000668186	0.180868	1	1	1.86276e-05	2.86703e-05	1.28297e-05	1.68583e-06	1	1	0.000117671	0.000109008	1	1	0.000115947	0.000188307	0.00428985	0.674617	1	1	5.04805e-05	2.32074e-06	1.62885e-05	2.7654e-06	1	1	0.000145588	0.000152295	1	1	0.000115898	0.000199337	0.00015856	1	1	1	1.57177e-06	2.58121e-06	1.57571e-05	3.66896e-06	1	1	0.000125998	5.51016e-05	1	1	0.000122738	0.000201258	6.31912e-05	1	1	1	5.30952e-06	3.59629e-06	1.62677e-05	1.04971e-06	1	1	0.000229029	7.9384e-05	1	1	8.9903e-05	0.000189852	4.93923e-05	1	1	1	5.15681e-06	1.50042e-05	1.61795e-05	8.88161e-07	1	1	0.00030898	8.88771e-06	1	1	0.000107277	0.000190579	4.87596e-05	1	1	1	5.2452e-06	4.44632e-06	1.62936e-05	8.86745e-07	1	1	0.000100172	5.90744e-05	1	1	0.000153919	0.000190383	4.5788e-05	1	1	1	5.15817e-06	6.26435e-06	4.50114e-05	2.41243e-06	1	1	9.89146e-05	4.20979e-05	1	1	0.000143211	0.000191225	4.59294e-05	1	1	1	4.93664e-06	1.2642e-05	4.52785e-05	2.44857e-06	1	1	8.29509e-05	0.000120227	1	1	5.88885e-05	7.31731e-05	4.57089e-05	1	1	1	1.34785e-05	1.95119e-05	4.48984e-05	2.40144e-06	1	1	9.93747e-05	7.3474e-05	1	1	5.36953e-05	5.98725e-05	4.56574e-05	1	1	1	1.3496e-05	1.95117e-05	4.528e-05	2.46243e-06	1	1	8.65502e-05	7.90683e-05	1	1	5.07944e-05	6.00748e-05	4.56722e-05	1	1	1	1.34745e-05	1.01642e-05	4.44278e-05	4.93793e-09	1	1	0.0001791	7.93671e-05	1	1	5.12468e-05	6.01662e-05	4.56434e-05	1	1	1	1.34948e-05	1.6552e-05	4.52667e-05	8.7663e-09	1	1	0.000132088	7.92098e-05	1	1	5.04355e-05	6.01428e-05	4.56715e-05	1	1	1	1.34745e-05	3.35555e-08	4.37477e-05	1.04682e-08	1	1	0.000326586	7.92086e-05	1	1	5.0857e-05	6.00563e-05	4.56324e-05	1	1	1	1.34945e-05	3.04868e-08	4.52277e-05	1.04815e-08	1	1	0.000197102	7.92086e-05	1	1	5.02013e-05	6.03837e-05	4.56934e-05	1	1	1	1.34746e-05	5.71293e-08	4.29819e-05	1.06204e-08	1	1	0.000750265	9.5601e-05	1	1	5.06461e-05	6.03597e-05	4.56205e-05	1	1	1	1.34943e-05	4.76371e-08	4.51926e-05	1.04327e-08	1	1	0.000231884	9.57191e-05	1	1	5.00577e-05	6.03614e-05	4.57024e-05	1	1	1	1.34747e-05	6.57704e-08	4.26134e-05	2.43389e-07	1	1	0.000873834	9.56576e-05	1	1	5.0583e-05	6.03612e-05	4.5609e-05	1	1	1	1.34942e-05	4.68758e-08	4.51836e-05	2.27139e-07	1	1	0.000467895	9.56728e-05	1	1	5.00739e-05	6.03678e-05	4.57096e-05	1	1	1	1.34748e-05	1.45329e-06	4.25305e-05	2.34597e-07	1	1	0.00146483	9.56689e-05	1	1	5.07658e-05	0.000104114	4.55978e-05	1	1	1	1.34942e-05	1.32262e-06	4.51822e-05	2.27199e-07	1	1	0.000803381	9.56699e-05	1	1	5.04435e-05	6.02713e-05	4.57165e-05	1	1	1	1.34749e-05	1.43918e-06	4.25162e-05	1.4432e-11	1	1	0.000964444	9.56697e-05	1	1	0.000195311	0.000105173	4.55873e-05	1	1	1	1.34941e-05	1.32257e-06	4.5182e-05	6.80257e-12	1	1	9.98328e-05	9.56697e-05	1	1	5.48526e-05	5.98895e-05	4.57228e-05	1	1	1	1.34749e-05	1.43876e-06	4.25139e-05	7.37575e-12	1	1	0.000106491	9.56697e-05	1	1	0.000158471	0.00010476	4.55777e-05	1	1	1	1.34941e-05	1.32226e-06	4.51819e-05	8.15279e-12	1	1	5.59868e-05	9.56697e-05	1	1	5.02404e-05	5.97493e-05	4.57285e-05	1	1	1	1.3475e-05	1.43886e-06	4.25135e-05	7.86228e-12	1	1	0.000111653	9.56697e-05	1	1	0.000161472	5.9333e-05	4.55695e-05	1	1	1	1.34941e-05	1.32193e-06	4.51819e-05	8.40996e-12	1	1	4.70022e-05	9.56697e-05	1	1	5.01981e-05	5.97337e-05	4.57333e-05	1	1	1	0	0	0	0	0	0	0	0	0	0	0	0	0	0	0	0	4.51282e-05	4.51282e-05	4.51282e-05	4.51282e-05	4.51282e-05	4.51282e-05	4.51282e-05	4.51282e-05	4.51282e-05	4.51282e-05	4.51282e-05	4.51282e-05	4.51282e-05	4.51282e-05	4.51282e-05	4.51282e-05	0.000357761	0.000357761	0.000357761	0.000357761	0.000357761	0.000357761	0.000357761	0.000357761	0.000357761	0.000357761	0.000357761	0.000357761	0.000357761	0.000357761	0.000357761	0.000357761	0.000346253	0.000346253	0.000346253	0.000346253	0.000346253	0.000346253	0.000346253	0.000346253	0.000346253	0.000346253	0.000346253	0.000346253	0.000346253	0.000346253	0.000346253	0.000346253	0.000226837	0.000226837	0.000226837	0.000226837	0.000226837	0.000226837	0.000226837	0.000226837	0.000226837	0.000226837	0.000226837	0.000226837	0.000226837	0.000226837	0.000226837	0.000226837	0.000234238	0.000234238	0.000234238	0.000234238	0.000234238	0.000234238	0.000234238	0.000234238	0.000234238	0.000234238	0.000234238	0.000234238	0.000234238	0.000234238	0.000234238	0.000234238	0.000234173	0.000234173	0.000234173	0.000234173	0.000234173	0.000234173	0.000234173	0.000234173	0.000234173	0.000234173	0.000234173	0.000234173	0.000234173	0.000234173	0.000234173	0.000234173	0.000234172	0.000234172	0.000234172	0.000234172	0.000234172	0.000234172	0.000234172	0.000234172	0.000234172	0.000234172	0.000234172	0.000234172	0.000234172	0.000234172	0.000234172	0.000234172	0.000234172	0.000234172	0.000234172	0.000234172	0.000234172	0.000234172	0.000234172	0.000234172	0.000234172	0.000234172	0.000234172	0.000234172	0.000234172	0.000234172	0.000234172	0.000234172	0.000234172	0.000234172	0.000234172	0.000234172	0.000234172	0.000234172	0.000234172	0.000234172	0.000234172	0.000234172	0.000234172	0.000234172	0.000234172	0.000234172	0.000234172	0.000234172	0.0212951	0.0212951	0.0212951	0.0212951	0.000513479	0.000513479	0.000355846	0.000355846	0.000296664	0.000296664	0.000289032	0.000289032	0.000289032	0.000289032	0.000288715	0.000288715	0.20409	0.20409	0.0213659	0.0213659	0.000155646	0.000155646	0.000547118	0.000547118	0.000627599	0.000627599	0.000508168	0.000508168	0.000120079	0.000120079	0.00173357	0.00173357	6.50254e-05	6.50254e-05	0.0365916	0.0365916	0.000391055	0.000391055	0.000295658	0.000295658	0.000789008	0.000789008	0.000320784	0.000320784	0.00096527	0.00096527	0.00555048	0.00555048	0.493481	0.493481	0.020859	0.020859	0.00196725	0.00196725	0.000424293	0.000424293	0.000610558	0.000610558	0.000442608	0.000442608	0.000366544	0.000366544	0.0046009	0.0046009	9.4162e-11	9.4162e-11	0.0426113	0.0426113	0.0458373	0.0458373	0.000246316	0.000246316	0.000643972	0.000643972	0.0007362	0.0007362	0.000358078	0.000358078	0.00483454	0.00483454	0.523845	0.523845	0.0157469	0.0157469	0.0056513	0.0056513	0.00038112	0.00038112	0.000606446	0.000606446	0.00033797	0.00033797	0.00035698	0.00035698	0.00438911	0.00438911	2.41797e-11	2.41797e-11	0.0533379	0.0533379	0.0394874	0.0394874	0.000125133	0.000125133	0.00061323	0.00061323	0.000812311	0.000812311	0.000360982	0.000360982	0.00490684	0.00490684	0.52511	0.52511	0.00962281	0.00962281	0.00742767	0.00742767	0.000361994	0.000361994	0.000613008	0.000613008	0.000341573	0.000341573	0.000357701	0.000357701	0.00475062	0.00475062	2.27857e-11	2.27857e-11	0.0697793	0.0697793	0.031977	0.031977	0.000132265	0.000132265	0.00062627	0.00062627	0.00088028	0.00088028	0.000360355	0.000360355	0.00483109	0.00483109	0.0664619	0.0664619	0.000586937	0.000586937	0.010397	0.010397	0.000363491	0.000363491	0.000767132	0.000767132	0.000432498	0.000432498	0.000357676	0.000357676	0.00712516	0.00712516	2.21617e-06	0.000135443	0.0145465	0.000348408	0.603422	0.02033	9.53809e-05	0.00712776	0.0013286	0.000747301	0.000353327	0.000286986	0.000524922	0.000524346	0.00636052	0.00652744	2.27823e-05	0.00152775	0.00593155	0.000275792	1.28918e-12	0.0125714	0.000238302	0.00694197	0.0011004	0.000717197	0.000173028	0.000312531	0.000569933	0.000911148	0.000400935	0.000358936	5.46355e-05	0.00644992	0.000319827	0.000215258	0.407766	0.000801138	9.88493e-05	0.00950945	0.00548028	0.000655242	0.000173015	0.000317046	0.00052947	0.000524343	9.12937e-05	0.000244629	2.96501e-05	0.00454475	0.00045116	2.54313e-05	3.18616e-10	0.000283005	0.000131129	0.0602653	0.00873502	0.000726679	0.000173473	0.000301255	0.00136816	0.00654677	0.000101137	0.000611466	0.000119597	0.000631698	8.10481e-07	6.28985e-08	0.0310938	0.000288212	0.000102557	0.0164955	0.00145012	0.000775932	0.00017328	0.00031232	0.001294	7.11761e-05	8.15091e-05	0.000810092	0.000136503	1.2712e-06	2.23254e-06	1.18369e-07	0.0133018	0.000603604	0.000132745	0.112791	8.50016e-05	4.5788e-05	0.000173176	0.000511246	0.000114361	5.97152e-05	0.000356292	0.000166405	6.39451e-07	1.1407e-06	2.19134e-06	8.25786e-08	0.0024269	0.000215524	0.000116433	0.00408241	8.41743e-05	4.74861e-05	0.000298547	0.000540015	6.14791e-05	0.000337396	7.62425e-05	6.09865e-05	4.92657e-08	7.47311e-07	2.09319e-06	4.01752e-07	0.00106429	0.000288104	0.000229556	0.355512	8.67093e-05	4.7235e-05	0.000183664	0.000485934	5.08531e-05	7.69942e-05	0.000127032	4.67292e-05	4.81153e-08	3.49523e-06	2.07443e-06	4.96077e-07	0.00181682	0.000641809	0.000356059	8.90209e-09	8.64956e-05	4.72527e-05	0.000238342	0.000490662	5.13974e-05	5.85602e-05	8.2967e-05	5.04577e-05	4.86461e-08	1.62014e-05	2.06201e-06	4.97064e-07	0.0018836	0.00078783	0.000109357	0.465114	8.67e-05	4.72233e-05	0.000372307	0.000489657	4.66711e-05	8.84353e-05	7.09569e-05	4.67456e-05	4.80987e-08	1.05238e-05	4.54443e-05	1.1221e-05	0.00512393	0.000772102	9.96983e-05	5.64746e-12	8.06161e-05	4.40424e-05	0.000340037	0.000516502	4.69271e-05	0.000129787	6.76522e-05	4.99928e-05	3.41949e-08	0.00120444	4.54472e-05	1.10095e-05	0.00124415	0.000700127	9.60594e-05	0.00404918	8.07649e-05	4.40887e-05	9.31681e-05	9.4216e-05	4.57378e-05	9.19652e-05	6.60198e-05	4.76297e-05	7.468e-07	0.000660339	4.56822e-05	1.12832e-05	0.00167378	0.000123216	9.93801e-05	0.000496308	8.06104e-05	4.65853e-05	6.78866e-05	7.04166e-05	4.56662e-05	0.000127942	6.67249e-05	4.99595e-05	7.40254e-07	0.00067704	4.55659e-05	1.09316e-05	0.00215525	0.00018348	0.000105275	0.000532441	8.07396e-05	4.62824e-05	6.22948e-05	7.09298e-05	4.56783e-05	0.000105355	6.63778e-05	4.80311e-05	7.46419e-07	0.000288259	4.65226e-05	6.94053e-10	0.00243338	9.35358e-05	0.000196354	0.000494505	8.06004e-05	4.71891e-05	6.30657e-05	7.10925e-05	4.56457e-05	0.000234212	6.6598e-05	4.98868e-05	7.40279e-07	0.000158627	4.58188e-05	3.40912e-10	0.00205695	0.000144366	0.000195934	0.00049663	8.07346e-05	4.62819e-05	6.15149e-05	7.1049e-05	4.56659e-05	0.00026582	6.64478e-05	4.8106e-05	7.46419e-07	9.99887e-09	4.77114e-05	2.77216e-10	0.00239064	9.20321e-05	0.00038441	0.000496585	8.05983e-05	4.7189e-05	6.21943e-05	6.92603e-05	4.56296e-05	0.000429861	6.65596e-05	4.98438e-05	7.40278e-07	1.13513e-08	4.62548e-05	2.77257e-10	0.00202423	0.000120519	0.000344301	0.000496586	8.07335e-05	4.62819e-05	6.09531e-05	6.98589e-05	4.5684e-05	0.000233175	6.64771e-05	4.81521e-05	7.46419e-07	5.14009e-09	4.90619e-05	2.71713e-10	0.00228377	0.000168609	0.00130254	0.001375	8.05977e-05	4.7189e-05	6.16364e-05	6.98111e-05	4.56109e-05	0.000288359	6.65398e-05	4.98148e-05	7.40276e-07	6.46987e-09	4.66e-05	2.79155e-10	0.00193204	0.000176167	0.000405754	0.00131921	8.07332e-05	4.62819e-05	6.05165e-05	6.98143e-05	4.56971e-05	0.000162065	6.64928e-05	4.81815e-05	7.46421e-07	4.30388e-09	4.97258e-05	3.2806e-08	0.00206109	0.000180706	0.00163031	0.00132373	8.05976e-05	4.7189e-05	6.12759e-05	6.9814e-05	4.55927e-05	0.000147531	6.65287e-05	4.97933e-05	7.40274e-07	6.60101e-09	4.67052e-05	3.62846e-08	0.00189341	6.91435e-05	0.00106416	0.00132318	8.07331e-05	4.62819e-05	6.02913e-05	7.00335e-05	4.57087e-05	0.000148706	6.65015e-05	4.82027e-05	7.46423e-07	5.47425e-07	4.98766e-05	3.45635e-08	0.00205895	0.000206621	0.00479475	0.00132328	8.05976e-05	4.7189e-05	6.12729e-05	0.000166399	4.55752e-05	0.000148464	6.65964e-05	4.97762e-05	7.40272e-07	6.1605e-07	4.67249e-05	3.62679e-08	0.00189339	6.88608e-05	0.00190759	0.00132326	8.07331e-05	4.62819e-05	6.35727e-05	6.9286e-05	4.57197e-05	0.000148531	7.62729e-05	4.82192e-05	7.46424e-07	5.54293e-07	4.99027e-05	1.87597e-10	0.00205965	0.000213186	0.00234401	0.00132327	8.05976e-05	4.7189e-05	0.000537996	0.000169068	4.55586e-05	0.000148512	6.55134e-05	4.97619e-05	7.4027e-07	6.16153e-07	4.67282e-05	6.00597e-10	0.00189329	7.64486e-05	0.000141349	0.00132327	8.07331e-05	4.62819e-05	7.15993e-05	6.85932e-05	4.57299e-05	0.000148417	7.98445e-05	4.82325e-05	7.46425e-07	5.54479e-07	4.9907e-05	1.08076e-09	0.00205993	0.000151141	0.00015746	0.00132327	8.05976e-05	4.7189e-05	0.00039093	0.000168038	4.55436e-05	0.000155297	6.52721e-05	4.97497e-05	7.4027e-07	6.16374e-07	4.67287e-05	1.07994e-09	0.00189325	0.000119276	6.40276e-05	0.00132327	8.07331e-05	4.62819e-05	6.30242e-05	6.82505e-05	4.5739e-05	0.000153477	7.99604e-05	4.82439e-05	7.46426e-07	5.54419e-07	4.99076e-05	1.10928e-09	0.00206004	0.00018084	0.000126618	0.00132327	8.05976e-05	4.7189e-05	0.000402888	6.81184e-05	4.55305e-05	0.000154087	6.51746e-05	4.97389e-05	7.40269e-07	6.16585e-07	4.67288e-05	1.052e-09	0.00189323	0.000122275	4.74058e-05	0.00132327	8.07331e-05	4.62819e-05	6.14452e-05	6.88173e-05	4.57468e-05	0.000153979	7.38278e-05	4.82538e-05	0	0	0	0	0	0	0	0	0	0	0	0	0	0	0	0	4.51282e-05	4.51282e-05	4.51282e-05	4.51282e-05	4.51282e-05	4.51282e-05	4.51282e-05	4.51282e-05	4.51282e-05	4.51282e-05	4.51282e-05	4.51282e-05	4.51282e-05	4.51282e-05	4.51282e-05	4.51282e-05	0.000139915	0.000139915	0.000139915	0.000139915	0.000139915	0.000139915	0.000139915	0.000139915	0.000139915	0.000139915	0.000139915	0.000139915	0.000139915	0.000139915	0.000139915	0.000139915	0.000140249	0.000140249	0.000140249	0.000140249	0.000140249	0.000140249	0.000140249	0.000140249	0.000140249	0.000140249	0.000140249	0.000140249	0.000140249	0.000140249	0.000140249	0.000140249	1.19932e-05	1.19932e-05	1.19932e-05	1.19932e-05	1.19932e-05	1.19932e-05	1.19932e-05	1.19932e-05	1.19932e-05	1.19932e-05	1.19932e-05	1.19932e-05	1.19932e-05	1.19932e-05	1.19932e-05	1.19932e-05	1.20148e-05	1.20148e-05	1.20148e-05	1.20148e-05	1.20148e-05	1.20148e-05	1.20148e-05	1.20148e-05	1.20148e-05	1.20148e-05	1.20148e-05	1.20148e-05	1.20148e-05	1.20148e-05	1.20148e-05	1.20148e-05	1.20161e-05	1.20161e-05	1.20161e-05	1.20161e-05	1.20161e-05	1.20161e-05	1.20161e-05	1.20161e-05	1.20161e-05	1.20161e-05	1.20161e-05	1.20161e-05	1.20161e-05	1.20161e-05	1.20161e-05	1.20161e-05	1.2016e-05	1.2016e-05	1.2016e-05	1.2016e-05	1.2016e-05	1.2016e-05	1.2016e-05	1.2016e-05	1.2016e-05	1.2016e-05	1.2016e-05	1.2016e-05	1.2016e-05	1.2016e-05	1.2016e-05	1.2016e-05	1.2016e-05	1.2016e-05	1.2016e-05	1.2016e-05	1.2016e-05	1.2016e-05	1.2016e-05	1.2016e-05	1.2016e-05	1.2016e-05	1.2016e-05	1.2016e-05	1.2016e-05	1.2016e-05	1.2016e-05	1.2016e-05	1.2016e-05	1.2016e-05	1.2016e-05	1.2016e-05	1.2016e-05	1.2016e-05	1.2016e-05	1.2016e-05	1.2016e-05	1.2016e-05	1.2016e-05
[truncated: 644,189 more chars]
