# Supplementary material for: The Importance of Lateral Connections in the Parietal Cortex for Generating Motor Plans
Source: PLoS One. 2015 Aug 7;10(8):e0134669. doi: 10.1371/journal.pone.0134669 (PMC4529220; doi:10.1371/journal.pone.0134669)
Supplement: S1 Dataset — The complete dataset utilized in the data-dependent figures. (ZIP) [file pone.0134669.s001.zip › Champion_Data/Evolved_Jump_Task/TS_10/fblat_A10_2to4_9T1/ppc_lat_input.txt]

0	0	0	0	0	0	0	0	0	0	0	0	0	0	0	0	4.48109e-05	4.48109e-05	4.48109e-05	4.48109e-05	4.48109e-05	4.48109e-05	4.48109e-05	4.48109e-05	4.48109e-05	4.48109e-05	4.48109e-05	4.48109e-05	4.48109e-05	4.48109e-05	4.48109e-05	4.48109e-05	4.30477e-05	4.30477e-05	4.30477e-05	4.30477e-05	4.30477e-05	4.30477e-05	4.30477e-05	4.30477e-05	4.30477e-05	4.30477e-05	4.30477e-05	4.30477e-05	4.30477e-05	4.30477e-05	4.30477e-05	4.30477e-05	4.26981e-05	4.26981e-05	4.26981e-05	4.26981e-05	4.26981e-05	4.26981e-05	4.26981e-05	4.26981e-05	4.26981e-05	4.26981e-05	4.26981e-05	4.26981e-05	4.26981e-05	4.26981e-05	4.26981e-05	4.26981e-05	4.25401e-05	4.25401e-05	4.25401e-05	4.25401e-05	4.25401e-05	4.25401e-05	4.25401e-05	4.25401e-05	4.25401e-05	4.25401e-05	4.25401e-05	4.25401e-05	4.25401e-05	4.25401e-05	4.25401e-05	4.25401e-05	4.30786e-05	4.30786e-05	4.30786e-05	4.30786e-05	4.30786e-05	4.30786e-05	4.30786e-05	4.30786e-05	4.30786e-05	4.30786e-05	4.30786e-05	4.30786e-05	4.30786e-05	4.30786e-05	4.30786e-05	4.30786e-05	4.30809e-05	4.30809e-05	4.30809e-05	4.30809e-05	4.30809e-05	4.30809e-05	4.30809e-05	4.30809e-05	4.30809e-05	4.30809e-05	4.30809e-05	4.30809e-05	4.30809e-05	4.30809e-05	4.30809e-05	4.30809e-05	4.30809e-05	4.30809e-05	4.30809e-05	4.30809e-05	4.30809e-05	4.30809e-05	4.30809e-05	4.30809e-05	4.30809e-05	4.30809e-05	4.30809e-05	4.30809e-05	4.30809e-05	4.30809e-05	4.30809e-05	4.30809e-05	4.30809e-05	4.30809e-05	4.30809e-05	4.30809e-05	4.30809e-05	4.30809e-05	4.30809e-05	4.30809e-05	4.30809e-05	4.30809e-05	4.30809e-05	4.30809e-05	4.30809e-05	4.30809e-05	4.30809e-05	4.30809e-05	4.30809e-05	4.30809e-05	4.30809e-05	4.30809e-05	4.30809e-05	4.30809e-05	4.30809e-05	4.30809e-05	4.30809e-05	4.30809e-05	4.30809e-05	4.30809e-05	4.30809e-05	4.30809e-05	4.30809e-05	4.30809e-05	5.06784e-05	5.06784e-05	4.32001e-05	4.32001e-05	4.3083e-05	4.3083e-05	4.32001e-05	4.32001e-05	4.30827e-05	4.30827e-05	4.3083e-05	4.3083e-05	4.30827e-05	4.30827e-05	4.30827e-05	4.30827e-05	4.24875e-05	4.24875e-05	2.41215e-06	2.41215e-06	5.56724e-05	5.56724e-05	0.000763653	0.000763653	0.00036704	0.00036704	0.000916232	0.000916232	0.000189281	0.000189281	8.10887e-05	8.10887e-05	3.96243e-05	3.96243e-05	1.06936e-06	1.06936e-06	0.000200483	0.000200483	0.000823248	0.000823248	0.0016701	0.0016701	7.91174e-06	7.91174e-06	4.73708e-06	4.73708e-06	5.95369e-05	5.95369e-05	3.67161e-05	3.67161e-05	8.87558e-07	8.87558e-07	0.000683346	0.000683346	0.00126501	0.00126501	0.00170192	0.00170192	0.000831254	0.000831254	1.77806e-06	1.77806e-06	5.95554e-05	5.95554e-05	3.58896e-05	3.58896e-05	9.50525e-07	9.50525e-07	2.85202e-05	2.85202e-05	0.000625755	0.000625755	0.00192897	0.00192897	0.000193086	0.000193086	1.4916e-06	1.4916e-06	5.95126e-05	5.95126e-05	3.23317e-05	3.23317e-05	8.90897e-07	8.90897e-07	3.22767e-05	3.22767e-05	0.0011029	0.0011029	0.0018036	0.0018036	0.00138157	0.00138157	1.49821e-06	1.49821e-06	5.28089e-05	5.28089e-05	3.27572e-05	3.27572e-05	8.81624e-07	8.81624e-07	2.79742e-05	2.79742e-05	0.000216032	0.000216032	0.00181021	0.00181021	0.000218836	0.000218836	1.49828e-06	1.49828e-06	5.94281e-05	5.94281e-05	3.17197e-05	3.17197e-05	8.81077e-07	8.81077e-07	3.53355e-05	3.53355e-05	0.00101789	0.00101789	0.0018253	0.0018253	0.00134654	0.00134654	1.4944e-06	1.4944e-06	5.88667e-05	5.88667e-05	3.27955e-05	3.27955e-05	8.76364e-07	8.76364e-07	3.45662e-05	3.45662e-05	0.000233778	0.000233778	0.00188452	0.00188452	1.62109e-05	1.62109e-05	1.49702e-06	1.49702e-06	5.94986e-05	5.94986e-05	3.14331e-05	3.14331e-05	8.70898e-07	8.70898e-07	3.42465e-05	3.42465e-05	0.00102277	0.00102277	0.00183703	0.00183703	0.000773704	0.000773704	1.49471e-06	1.49471e-06	5.92806e-05	5.92806e-05	0.000731443	0.000731443	1.03346e-06	8.78565e-07	3.45543e-05	3.44605e-05	0.0002336	0.000274774	0.00185143	0.00185142	2.82922e-06	2.82154e-06	1.49851e-06	1.4985e-06	5.8702e-05	5.8702e-05	6.91255e-06	5.50998e-06	1.64922e-06	1.13386e-06	3.19874e-05	3.45278e-05	0.000933091	0.000226457	0.00128039	0.00169723	5.57113e-06	1.53329e-06	1.88613e-06	3.13865e-06	1.50779e-06	3.82327e-06	5.90256e-05	1.00414e-06	5.15823e-05	1.47629e-06	2.76965e-05	0.000318528	0.000170508	4.09546e-05	9.46706e-05	0.00137435	5.70889e-06	1.49582e-06	1.61824e-06	1.63322e-06	2.03568e-05	0.00029746	1.318e-05	1.23944e-06	5.70152e-05	1.39586e-05	1.00462e-06	0.00156793	0.000221319	0.000125666	3.26302e-05	0.00163326	5.66802e-06	1.61241e-06	0.000105121	5.59958e-05	1.78786e-05	0.00102993	4.66472e-05	9.51084e-06	4.9049e-05	1.15553e-05	1.71484e-06	0.00166342	0.000163798	7.30733e-05	1.3635e-05	0.00140427	5.67427e-06	1.53089e-06	1.23892e-05	3.25585e-05	2.52987e-05	0.00142105	8.43236e-05	7.57281e-06	5.32334e-05	1.73808e-05	2.04838e-06	0.00147818	0.000217056	0.000122766	4.11419e-05	4.57336e-05	5.67717e-06	1.51141e-06	3.67298e-05	4.81383e-05	2.11397e-06	0.000250765	8.10035e-06	8.73542e-06	5.03937e-05	2.53905e-05	2.62072e-05	0.000307501	0.00019071	2.99758e-05	4.44426e-05	4.53582e-05	5.68598e-06	1.50483e-06	3.54881e-05	0.000599119	2.04024e-05	6.33472e-05	3.40976e-05	1.35567e-05	5.25227e-05	4.81961e-06	4.46709e-05	0.00054279	0.000564166	5.148e-05	4.3187e-05	4.50119e-05	1.08227e-05	1.77785e-06	4.03142e-05	9.00885e-05	9.76141e-06	4.48192e-05	3.25252e-05	2.70195e-05	5.1999e-05	3.86099e-06	4.49236e-05	0.000938051	0.000876983	1.27518e-06	4.33053e-05	4.50068e-05	8.94871e-06	1.75897e-06	3.81478e-05	6.18366e-05	1.82944e-05	4.84652e-05	3.1713e-05	5.37012e-06	5.25133e-05	3.8528e-06	4.1736e-05	0.00131266	4.51898e-05	3.27327e-05	4.31865e-05	4.49914e-05	1.14494e-05	1.76392e-06	4.38565e-05	0.000105937	2.31459e-05	4.48089e-05	3.2536e-05	8.47355e-06	5.23692e-05	3.76819e-06	1.44707e-05	0.00129765	0.000117175	9.61442e-06	4.33067e-05	4.50073e-05	1.00219e-05	1.75906e-06	4.34636e-05	0.000175655	2.45262e-05	4.84631e-05	3.24586e-05	3.86088e-06	5.27414e-05	3.84249e-06	3.55708e-05	0.00137265	1.89724e-05	3.85435e-05	4.32379e-05	4.50603e-05	3.22614e-05	1.51385e-05	4.38758e-05	0.000115062	2.54373e-05	4.59407e-05	3.81952e-05	6.86796e-06	5.21031e-05	3.74471e-06	3.14733e-05	0.000147757	0.000130036	3.11268e-05	4.3341e-05	4.76127e-05	3.35086e-05	2.4138e-05	4.39702e-05	0.000176974	2.50433e-05	4.84297e-05	3.81662e-05	6.86326e-06	5.27684e-05	3.87133e-06	3.65124e-05	0.00023812	1.36014e-05	3.44254e-05	4.32607e-05	4.74943e-05	3.82339e-05	2.3927e-05	4.39903e-05	0.0001375	2.52359e-05	4.62185e-05	3.81501e-05	5.27539e-06	5.14235e-05	3.69314e-06	3.13499e-05	9.88927e-05	0.0001963	3.49496e-05	4.33508e-05	4.82871e-05	3.81889e-05	2.38461e-05	4.39908e-05	0.000391396	2.51133e-05	4.83463e-05	3.81649e-05	1.00865e-05	5.27968e-05	7.85346e-06	3.69571e-05	0.000173518	4.19856e-06	3.4857e-05	4.32653e-05	4.74956e-05	3.95426e-05	2.38672e-05	4.40743e-05	0.000466502	2.51969e-05	4.62963e-05	3.815e-05	4.32637e-06	5.04312e-05	9.8468e-06	3.21012e-05	9.65346e-05	0.000568876	3.48567e-05	4.3353e-05	4.8287e-05	3.95881e-05	2.38596e-05	4.40085e-05	0.000878709	2.51346e-05	4.82953e-05	3.81644e-05	3.81305e-06	5.28157e-05	9.852e-06	3.76815e-05	0.000163449	2.50878e-06	3.48567e-05	4.32664e-05	4.74956e-05	4.06846e-05	2.35604e-05	4.41539e-05	0.000399369	2.51805e-05	4.63471e-05	3.81504e-05	8.77694e-06	4.93103e-05	1.0046e-05	3.37561e-05	0.000254395	0.00016218	3.5725e-05	4.33535e-05	4.8287e-05	4.09078e-05	2.35834e-05	4.40355e-05	0.000519575	2.51456e-05	4.8261e-05	3.81641e-05	6.88631e-06	5.28236e-05	9.78656e-06	3.98663e-05	0.00027042	1.99268e-06	3.57414e-05	4.32666e-05	4.74956e-05	4.19863e-05	2.35819e-05	4.41407e-05	0.000244709	2.51718e-05	4.63804e-05	3.8151e-05	1.058e-05	4.87716e-05	1.0678e-05	3.78645e-05	0.000262282	0.000123991	3.57106e-05	4.33537e-05	4.8287e-05	4.25297e-05	2.35821e-05	4.40624e-05	0.000214233	2.51518e-05	4.82354e-05	3.81639e-05	6.74017e-06	5.28296e-05	9.67268e-06	4.12765e-05	7.44709e-05	6.10999e-06	3.57183e-05	4.32667e-05	4.74956e-05	4.3605e-05	2.35821e-05	4.41211e-05	0.000216229	2.51669e-05	4.64045e-05	3.81513e-05	1.60413e-05	4.86505e-05	1.0139e-05	3.79838e-05	0.000310206	4.77857e-05	3.57164e-05	4.33536e-05	4.8287e-05	4.4432e-05	6.48738e-06	4.40884e-05	0.000215786	2.51555e-05	4.8215e-05	3.81638e-05	1.41508e-05	5.28312e-05	9.67662e-06	4.12816e-05	7.42176e-05	1.48649e-05	3.57169e-05	4.32667e-05	4.74956e-05	4.51836e-05	2.37954e-05	4.41023e-05	0.000215911	2.05525e-05	4.64233e-05	3.81517e-05	1.5835e-05	4.86296e-05	9.90905e-06	3.797e-05	0.000323217	0.000124013	3.57167e-05	4.33536e-05	4.8287e-05	1.74369e-06	6.33673e-06	4.41129e-05	0.000215875	2.57577e-05	4.8198e-05	3.81637e-05	1.41504e-05	5.28314e-05	3.27795e-06	4.12826e-05	8.51628e-05	1.62404e-05	3.57168e-05	4.32667e-05	4.74956e-05	3.09462e-05	2.41453e-05	4.40849e-05	0.000215886	1.92076e-05	4.64387e-05	3.81519e-05	1.58289e-05	4.86263e-05	2.56664e-06	3.79647e-05	0.000212759	6.18732e-05	3.57167e-05	4.33536e-05	4.8287e-05	2.60046e-06	6.39459e-06	4.41353e-05	0.0002291	2.58923e-05	4.81834e-05	3.81637e-05	1.41459e-05	5.28315e-05	2.74928e-06	4.1283e-05	0.000156854	4.53652e-05	3.57168e-05	4.32667e-05	4.74956e-05	3.77243e-05	2.42688e-05	4.40695e-05	0.000225704	1.91666e-05	4.64517e-05	3.81521e-05	1.58304e-05	4.86257e-05	2.64563e-06	3.79625e-05	0.000269973	0.000214322	3.57167e-05	4.33536e-05	4.8287e-05	2.49028e-06	2.4501e-05	4.41549e-05	0.00022685	2.59279e-05	4.81704e-05	3.81636e-05	1.41411e-05	5.28315e-05	2.84599e-06	4.12832e-05	0.000162408	4.50794e-05	3.57167e-05	4.32667e-05	4.74956e-05	3.76723e-05	2.41417e-05	4.40562e-05	0.000226401	2.15636e-05	4.64632e-05	0	0	0	0	0	0	0	0	0	0	0	0	0	0	0	0	-0.00016535	-0.00016535	-0.00016535	-0.00016535	-0.00016535	-0.00016535	-0.00016535	-0.00016535	-0.00016535	-0.00016535	-0.00016535	-0.00016535	-0.00016535	-0.00016535	-0.00016535	-0.00016535	-6.0854e-05	-6.0854e-05	-6.0854e-05	-6.0854e-05	-6.0854e-05	-6.0854e-05	-6.0854e-05	-6.0854e-05	-6.0854e-05	-6.0854e-05	-6.0854e-05	-6.0854e-05	-6.0854e-05	-6.0854e-05	-6.0854e-05	-6.0854e-05	-6.07925e-05	-6.07925e-05	-6.07925e-05	-6.07925e-05	-6.07925e-05	-6.07925e-05	-6.07925e-05	-6.07925e-05	-6.07925e-05	-6.07925e-05	-6.07925e-05	-6.07925e-05	-6.07925e-05	-6.07925e-05	-6.07925e-05	-6.07925e-05	-6.08798e-05	-6.08798e-05	-6.08798e-05	-6.08798e-05	-6.08798e-05	-6.08798e-05	-6.08798e-05	-6.08798e-05	-6.08798e-05	-6.08798e-05	-6.08798e-05	-6.08798e-05	-6.08798e-05	-6.08798e-05	-6.08798e-05	-6.08798e-05	-6.10583e-05	-6.10583e-05	-6.10583e-05	-6.10583e-05	-6.10583e-05	-6.10583e-05	-6.10583e-05	-6.10583e-05	-6.10583e-05	-6.10583e-05	-6.10583e-05	-6.10583e-05	-6.10583e-05	-6.10583e-05	-6.10583e-05	-6.10583e-05	-6.10594e-05	-6.10594e-05	-6.10594e-05	-6.10594e-05	-6.10594e-05	-6.10594e-05	-6.10594e-05	-6.10594e-05	-6.10594e-05	-6.10594e-05	-6.10594e-05	-6.10594e-05	-6.10594e-05	-6.10594e-05	-6.10594e-05	-6.10594e-05	-6.10583e-05	-6.10583e-05	-6.10583e-05	-6.10583e-05	-6.10583e-05	-6.10583e-05	-6.10583e-05	-6.10583e-05	-6.10583e-05	-6.10583e-05	-6.10583e-05	-6.10583e-05	-6.10583e-05	-6.10583e-05	-6.10583e-05	-6.10583e-05	-6.10584e-05	-6.10584e-05	-6.10584e-05	-6.10584e-05	-6.10584e-05	-6.10584e-05	-6.10584e-05	-6.10584e-05	-6.10584e-05	-6.10584e-05	-6.10584e-05	-6.10584e-05	-6.10584e-05	-6.10584e-05	-6.10584e-05	-6.10584e-05	-6.10584e-05	-6.10584e-05	-6.10584e-05	-6.10584e-05	-6.10584e-05	-6.10584e-05	-6.10584e-05	-6.10584e-05	-6.10584e-05	-6.10584e-05	-6.10584e-05	-6.10584e-05	-6.10584e-05	-6.10584e-05	-6.10584e-05	-6.10584e-05	-0.000108681	-0.000108681	-6.16887e-05	-6.16887e-05	-6.10869e-05	-6.10869e-05	-6.2778e-05	-6.2778e-05	-6.10857e-05	-6.10857e-05	-6.10954e-05	-6.10954e-05	-6.10858e-05	-6.10858e-05	-6.10856e-05	-6.10856e-05	-6.43444e-08	-6.43444e-08	-2.59653e-05	-2.59653e-05	-0.000271215	-0.000271215	-7.09088e-07	-7.09088e-07	-0.00309712	-0.00309712	-1.83809e-07	-1.83809e-07	-8.25754e-06	-8.25754e-06	-0.00306206	-0.00306206	-4.36851e-08	-4.36851e-08	-1.65763e-05	-1.65763e-05	-0.0012023	-0.0012023	-7.86916e-07	-7.86916e-07	-0.0019647	-0.0019647	-2.69201e-05	-2.69201e-05	-0.000222686	-0.000222686	-0.00589255	-0.00589255	-4.17221e-08	-4.17221e-08	-1.54855e-05	-1.54855e-05	-0.00516801	-0.00516801	-2.69256e-07	-2.69256e-07	-0.00962689	-0.00962689	-2.45762e-07	-2.45762e-07	-7.5846e-05	-7.5846e-05	-0.00573263	-0.00573263	-4.1466e-08	-4.1466e-08	-1.45704e-05	-1.45704e-05	-0.000886107	-0.000886107	-1.25246e-06	-1.25246e-06	-0.00816079	-0.00816079	-4.27349e-07	-4.27349e-07	-9.56003e-05	-9.56003e-05	-0.00575742	-0.00575742	-3.88052e-08	-3.88052e-08	-1.55181e-05	-1.55181e-05	-0.000950772	-0.000950772	-3.77801e-07	-3.77801e-07	-0.00964188	-0.00964188	-2.31101e-07	-2.31101e-07	-9.57013e-05	-9.57013e-05	-0.00505071	-0.00505071	-4.09036e-08	-4.09036e-08	-1.56444e-05	-1.56444e-05	-0.000933509	-0.000933509	-1.11173e-05	-1.11173e-05	-0.00914574	-0.00914574	-3.34349e-07	-3.34349e-07	-9.6282e-05	-9.6282e-05	-0.00579917	-0.00579917	-3.91592e-08	-3.91592e-08	-1.56009e-05	-1.56009e-05	-0.000916428	-0.000916428	-4.41519e-07	-4.41519e-07	-0.00949107	-0.00949107	-2.31334e-07	-2.31334e-07	-9.57383e-05	-9.57383e-05	-0.00570392	-0.00570392	-4.08742e-08	-4.08742e-08	-1.56622e-05	-1.56622e-05	-0.000956105	-0.000956105	-1.00412e-05	-1.00412e-05	-0.0088166	-0.0088166	-2.86481e-06	-2.86481e-06	-9.62408e-05	-9.62408e-05	-0.00577916	-0.00577916	-3.71106e-08	-3.71106e-08	-1.55302e-05	-1.55302e-05	-0.000958323	-0.000958323	-4.35618e-07	-4.35618e-07	-0.00946243	-0.00946243	-2.60831e-07	-2.60831e-07	-9.57343e-05	-9.57343e-05	-0.0057544	-0.0057544	-1.58432e-07	-1.55683e-07	-2.75133e-05	-1.54644e-05	-0.000969113	-0.000959642	-9.66044e-06	-1.71849e-05	-0.00898573	-0.00898556	-6.54087e-05	-6.36454e-05	-9.64011e-05	-9.63858e-05	-0.00568901	-0.005689	-3.37423e-05	-3.46729e-05	-2.69568e-05	-1.80716e-05	-0.000628486	-0.000912997	-5.76644e-07	-9.52301e-06	-0.00682953	-0.00910889	-0.000107612	-9.51939e-05	-6.75088e-05	-0.000221077	-9.21729e-05	-0.000149482	-1.27079e-06	-1.47208e-05	-0.000231486	-2.11794e-05	-0.000727998	-0.00358892	-8.94379e-06	-2.65858e-05	-0.00114129	-0.0073409	-0.000106631	-9.49638e-05	-0.000100443	-0.000101909	-0.000145683	-0.00143087	-1.24925e-05	-1.47742e-05	-0.000186156	-8.17992e-05	-1.79976e-05	-0.00892573	-4.4682e-06	-4.07709e-07	-0.000562764	-0.00896514	-0.000106874	-9.61568e-05	-6.24987e-07	-0.00485698	-0.000142636	-0.00557529	-4.59662e-07	-6.13078e-05	-0.000255772	-7.21086e-05	-2.40416e-05	-0.00896064	-8.6189e-06	-1.30641e-07	-0.000149728	-0.00756109	-0.000106951	-9.53799e-05	-0.000482049	-0.000194706	-0.000150848	-0.00791042	-4.26769e-06	-4.83345e-05	-0.000248659	-9.23547e-05	-2.60541e-05	-0.00784357	-4.45858e-06	-8.52137e-08	-0.00015694	-0.000157901	-0.000107003	-9.59355e-05	-0.000156063	-0.00017981	-0.000101242	-0.00106672	-3.2367e-06	-5.2825e-05	-0.000268772	-0.00011583	-0.000120672	-0.00148388	-6.80529e-06	-6.17872e-08	-0.000164353	-0.000167459	-0.000108351	-9.62771e-05	-0.000172196	-0.00303452	-0.000145682	-0.000243076	-5.02755e-05	-6.92902e-05	-0.000278289	-4.26827e-05	-0.000166302	-0.00282867	-8.91771e-07	-5.07963e-08	-0.000161608	-0.00016608	-0.000128942	-9.92239e-05	-0.000161118	-0.00033833	-0.000129406	-0.000165115	-5.43947e-05	-4.80873e-05	-0.000284747	-3.73824e-05	-0.000166701	-0.00503125	-3.48871e-07	-1.64491e-05	-0.00016189	-0.000166111	-0.000102725	-9.9034e-05	-0.000160531	-0.0002353	-0.000143145	-0.000182411	-5.4691e-05	-1.83287e-05	-0.000284913	-3.73364e-05	-0.000159129	-0.00713471	-3.0454e-05	-5.77725e-08	-0.00016161	-0.000166007	-4.10118e-05	-9.90893e-05	-0.000164323	-0.000433361	-0.000148645	-0.000165163	-5.4405e-05	-2.39897e-05	-0.000288553	-3.70528e-05	-8.43426e-05	-0.00690498	-1.52297e-05	-9.03314e-05	-0.00016189	-0.00016611	-5.27084e-05	-9.9128e-05	-0.000164299	-0.000764065	-0.000150028	-0.000182404	-6.26109e-05	-1.59067e-05	-0.000285798	-3.74912e-05	-0.000144379	-0.00737215	-8.18916e-05	-0.00022025	-0.000161736	-0.00016633	-0.000139948	-0.000139108	-0.000164374	-0.000473236	-0.000150908	-0.000170928	-9.38094e-05	-2.23989e-05	-0.000286594	-3.69148e-05	-0.000134281	-0.000590935	-1.39545e-05	-0.000159779	-0.000161984	-0.000178514	-0.000153851	-0.000150239	-0.000164453	-0.000770422	-0.000150531	-0.000182293	-9.51498e-05	-2.24287e-05	-0.000284506	-3.76603e-05	-0.000146604	-0.00107485	-9.55286e-05	-0.000169825	-0.000161795	-0.000177459	-0.000156696	-0.000150028	-0.000164353	-0.000578512	-0.000150715	-0.000172529	-9.39588e-05	-2.8471e-05	-0.000281804	-3.60941e-05	-0.00013395	-0.000398433	-3.11702e-06	-0.000174984	-0.000162011	-0.000181615	-0.000153949	-0.000149951	-0.000164499	-0.00187959	-0.000150598	-0.000181923	-9.51475e-05	-4.19429e-05	-0.000281916	-5.69244e-05	-0.000147614	-0.000754502	-9.59022e-05	-0.000174702	-0.000161807	-0.000177459	-0.000155154	-0.000149971	-0.000164157	-0.00226264	-0.000150678	-0.000172888	-9.39588e-05	-1.12469e-05	-0.000275632	-6.53849e-05	-0.000135832	-0.000388921	-4.20637e-07	-0.000174702	-0.000162016	-0.000181615	-0.000152384	-0.000149901	-0.00016453	-0.00459176	-0.000150619	-0.0001817	-9.51489e-05	-1.04401e-05	-0.000277675	-6.54238e-05	-0.000149251	-0.000705536	-6.23685e-05	-0.000174702	-0.00016181	-0.000177459	-0.000153473	-0.000149599	-0.000163807	-0.00185321	-0.000150662	-0.000173115	-9.39578e-05	-1.71998e-05	-0.000269182	-6.6154e-05	-0.000139894	-0.00115662	-1.89868e-07	-0.000199963	-0.000162018	-0.000181615	-0.000150113	-0.000149623	-0.000164544	-0.00255301	-0.000150629	-0.00018155	-9.51502e-05	-1.49172e-05	-0.000274418	-6.51712e-05	-0.000153925	-0.00123367	-5.53796e-05	-0.000199966	-0.000161811	-0.000177459	-0.000150938	-0.000149621	-0.000163779	-0.00108842	-0.000150654	-0.000173262	-9.39564e-05	-1.92406e-05	-0.000266168	-6.90464e-05	-0.000149378	-0.00119116	-1.6916e-07	-0.000199865	-0.000162018	-0.000181615	-0.000146366	-0.000149621	-0.000164557	-0.000949937	-0.000150635	-0.000181439	-9.5151e-05	-1.47347e-05	-0.000273417	-6.52044e-05	-0.000156576	-0.000289384	-5.47e-06	-0.000199891	-0.000161811	-0.000177459	-0.000146828	-0.000149629	-0.00016378	-0.000961147	-0.000150649	-0.000173369	-9.39551e-05	-3.70005e-05	-0.000265495	-6.69913e-05	-0.000149626	-0.00145106	-1.35269e-07	-0.000199884	-0.000162018	-0.000181615	-0.000140824	-0.000120962	-0.000164568	-0.000958835	-0.000150638	-0.00018135	-9.51515e-05	-3.43827e-05	-0.000273228	-6.52204e-05	-0.000156585	-0.000287579	-1.25286e-06	-0.000199886	-0.000161811	-0.000177459	-0.00014207	-0.00014988	-0.000163782	-0.000959482	-0.000145742	-0.000173451	-9.39542e-05	-3.66982e-05	-0.000265379	-6.61613e-05	-0.000149594	-0.00151961	-1.66541e-07	-0.000199886	-0.000162018	-0.000181615	-9.23967e-05	-0.000120501	-0.000164579	-0.000959295	-0.000151222	-0.000181276	-9.51519e-05	-3.43751e-05	-0.000273196	-3.51879e-05	-0.000156587	-0.000335447	-7.90427e-05	-0.000199886	-0.000161811	-0.000177459	-0.000159582	-0.000150224	-0.000163784	-0.000959346	-0.000144147	-0.000173519	-9.39534e-05	-3.66914e-05	-0.000265361	-3.38603e-05	-0.000149582	-0.000949338	-2.37723e-05	-0.000199886	-0.000162018	-0.000181615	-0.000106383	-0.000120682	-0.000164588	-0.0010256	-0.00015135	-0.000181212	-9.51522e-05	-3.43663e-05	-0.000273191	-3.5992e-05	-0.000156588	-0.000670021	-0.000115437	-0.000199886	-0.000161811	-0.000177459	-0.000164922	-0.000150338	-0.000163786	-0.0010079	-0.000144098	-0.000173576	-9.39528e-05	-3.66944e-05	-0.000265357	-3.5065e-05	-0.000149577	-0.00123693	-8.36633e-06	-0.000199886	-0.000162018	-0.000181615	-0.000105559	-0.000150497	-0.000164596	-0.00101382	-0.000151383	-0.000181156	-9.51524e-05	-3.43583e-05	-0.00027319	-3.68224e-05	-0.000156588	-0.000694902	-0.000154911	-0.000199886	-0.000161811	-0.000177459	-0.000164824	-0.000150165	-0.000163788	-0.00101152	-0.000146923	-0.000173626	0	0	0	0	0	0	0	0	0	0	0	0	0	0	0	0	0.000344658	0.000344658	0.000344658	0.000344658	0.000344658	0.000344658	0.000344658	0.000344658	0.000344658	0.000344658	0.000344658	0.000344658	0.000344658	0.000344658	0.000344658	0.000344658	0.000425419	0.000425419	0.000425419	0.000425419	0.000425419	0.000425419	0.000425419	0.000425419	0.000425419	0.000425419	0.000425419	0.000425419	0.000425419	0.000425419	0.000425419	0.000425419	0.00042236	0.00042236	0.00042236	0.00042236	0.00042236	0.00042236	0.00042236	0.00042236	0.00042236	0.00042236	0.00042236	0.00042236	0.00042236	0.00042236	0.00042236	0.00042236	0.000417933	0.000417933	0.000417933	0.000417933	0.000417933	0.000417933	0.000417933	0.000417933	0.000417933	0.000417933	0.000417933	0.000417933	0.000417933	0.000417933	0.000417933	0.000417933	0.000422539	0.000422539	0.000422539	0.000422539	0.000422539	0.000422539	0.000422539	0.000422539	0.000422539	0.000422539	0.000422539	0.000422539	0.000422539	0.000422539	0.000422539	0.000422539	0.000422562	0.000422562	0.000422562	0.000422562	0.000422562	0.000422562	0.000422562	0.000422562	0.000422562	0.000422562	0.000422562	0.000422562	0.000422562	0.000422562	0.000422562	0.000422562	0.000422569	0.000422569	0.000422569	0.000422569	0.000422569	0.000422569	0.000422569	0.000422569	0.000422569	0.000422569	0.000422569	0.000422569	0.000422569	0.000422569	0.000422569	0.000422569	0.000422568	0.000422568	0.000422568	0.000422568	0.000422568	0.000422568	0.000422568	0.000422568	0.000422568	0.000422568	0.000422568	0.000422568	0.000422568	0.000422568	0.000422568	0.000422568	0.000422568	0.000422568	0.000422568	0.000422568	0.000422568	0.000422568	0.000422568	0.000422568	0.000422568	0.000422568	0.000422568	0.000422568	0.000422568	0.000422568	0.000422568	0.000422568	0.00144744	0.00144744	0.000432784	0.000432784	0.000423738	0.000423738	0.000498422	0.000498422	0.000423722	0.000423722	0.000424874	0.000424874	0.000423738	0.000423738	0.00042372	0.00042372	0.0952249	0.0952249	6.43123e-05	6.43123e-05	0.000299022	0.000299022	0.0895136	0.0895136	0.000357762	0.000357762	0.218614	0.218614	0.0061925	0.0061925	4.04132e-05	4.04132e-05	0.220865	0.220865	3.95566e-05	3.95566e-05	0.000391935	0.000391935	0.209556	0.209556	0.00210386	0.00210386	0.000308754	0.000308754	9.04593e-06	9.04593e-06	1.25556e-05	1.25556e-05	0.523716	0.523716	3.46013e-05	3.46013e-05	0.000583198	0.000583198	1.17414	1.17414	0.00100937	0.00100937	0.14109	0.14109	5.73557e-06	5.73557e-06	1.26405e-05	1.26405e-05	3.18304	3.18304	3.81291e-05	3.81291e-05	7.48515e-05	7.48515e-05	7.51604	7.51604	0.00120245	0.00120245	0.0476492	0.0476492	4.20976e-06	4.20976e-06	1.25869e-05	1.25869e-05	7.63731	7.63731	3.47122e-05	3.47122e-05	9.07554e-05	9.07554e-05	7.63731	7.63731	0.00103821	0.00103821	0.393608	0.393608	4.23258e-06	4.23258e-06	1.21059e-05	1.21059e-05	7.63731	7.63731	3.42265e-05	3.42265e-05	7.5128e-05	7.5128e-05	7.63731	7.63731	0.00106311	0.00106311	0.390554	0.390554	4.214e-06	4.214e-06	1.25369e-05	1.25369e-05	7.63731	7.63731	3.42591e-05	3.42591e-05	0.000103844	0.000103844	7.63731	7.63731	0.00105389	0.00105389	3.1488	3.1488	4.21624e-06	4.21624e-06	1.25017e-05	1.25017e-05	7.63731	7.63731	3.40177e-05	3.40177e-05	9.94302e-05	9.94302e-05	7.63731	7.63731	0.00112837	0.00112837	7.6373	7.6373	4.20798e-06	4.20798e-06	1.2539e-05	1.2539e-05	7.63731	7.63731	3.3442e-05	3.3442e-05	9.84757e-05	9.84757e-05	7.63731	7.63731	0.00106993	0.00106993	7.63731	7.63731	4.2175e-06	4.2175e-06	1.2595e-05	1.2595e-05	7.63731	7.63731	0.000112707	3.29909e-05	0.000101616	9.9488e-05	7.63731	7.63731	0.00110523	0.00110518	7.63731	7.63731	4.24064e-06	4.22912e-06	1.25679e-05	1.25674e-05	7.63731	7.63731	0.000175361	3.83254e-05	0.000120094	0.000102463	7.63731	7.63731	0.000918822	0.00101552	7.63731	7.63731	6.4908e-06	5.27027e-06	4.27859e-06	1.00905e-05	7.63731	7.63731	0.00129234	4.48158e-05	9.72961e-05	0.000375308	7.63731	7.63731	0.000220899	0.000942319	7.63731	7.63731	4.50124e-06	4.48765e-06	0.000124471	0.000586733	7.63731	7.63731	0.00160767	0.000169419	3.57797e-05	0.000980584	7.63731	7.63731	0.000126996	0.000997755	7.63731	7.63731	0.00620259	1.44373e-05	0.000105286	0.00087235	7.63731	7.63731	0.00114936	0.000148735	5.01637e-05	0.00100581	7.63731	7.63731	0.000119832	0.000946674	7.63731	7.63731	1.56181e-05	0.000175787	0.000164933	0.000935174	7.63731	7.63731	0.00126395	0.000190717	5.6649e-05	0.000972532	7.63731	7.63731	0.000327877	0.000348164	7.63731	7.63731	0.000218442	0.000349954	6.63025e-06	0.000576405	7.63731	7.63731	0.00115281	0.000239247	0.000255937	0.000578519	7.63731	7.63731	0.000343714	0.000346621	7.63731	7.63731	0.000234672	0.000742695	0.000124492	0.000380875	7.63731	7.63731	0.00117399	8.9329e-05	0.000351383	0.000704938	7.63731	7.63731	0.000337935	0.000345678	7.63731	7.63731	0.000300176	0.000435143	4.79862e-05	0.000345369	7.63731	7.63731	0.00114887	7.82402e-05	0.000353066	0.000842235	7.63731	7.63731	0.000338456	0.000345558	7.63731	7.63731	0.000281295	0.000381696	0.000108117	0.000349408	7.63731	7.63731	0.00115871	7.81348e-05	0.000338409	0.00093368	7.63731	7.63731	0.000337921	0.000345608	7.63731	7.63731	0.000336965	0.000446454	0.00014662	0.000345287	7.63731	7.63731	0.00116305	7.78891e-05	0.000180408	0.000930772	7.63731	7.63731	0.00033841	0.000345505	7.63731	7.63731	0.000333042	0.000518827	0.000158063	0.000349391	7.63731	7.63731	0.00117682	7.87941e-05	0.000307592	0.000945636	7.63731	7.63731	0.000338091	0.000345624	7.63731	7.63731	0.000337106	0.000457663	0.000165713	0.000345591	7.63731	7.63731	0.00116207	7.76005e-05	0.000286062	0.00049305	7.63731	7.63731	0.000338549	0.000348151	7.63731	7.63731	0.000338047	0.000519707	0.000162405	0.000349239	7.63731	7.63731	0.00118029	7.91439e-05	0.00031262	0.000567585	7.63731	7.63731	0.000338188	0.000348984	7.63731	7.63731	0.000338309	0.000482334	0.000164021	0.000345299	7.63731	7.63731	0.00115875	7.66655e-05	0.000285428	0.000437568	7.63731	7.63731	0.00033859	0.000349063	7.63731	7.63731	0.000338233	0.000657531	0.000162992	0.000349088	7.63731	7.63731	0.00118679	0.000119736	0.000314942	0.000516561	7.63731	7.63731	0.000338208	0.000348989	7.63731	7.63731	0.000339303	0.000693106	0.000163693	0.000345406	7.63731	7.63731	0.00115205	0.000136711	0.000289511	0.000434346	7.63731	7.63731	0.000338599	0.000349063	7.63731	7.63731	0.000338399	0.000836773	0.00016317	0.000348994	7.63731	7.63731	0.00119701	0.000136725	0.000318705	0.000507463	7.63731	7.63731	0.000338212	0.000348989	7.63731	7.63731	0.000340357	0.000662292	0.000163556	0.000345491	7.63731	7.63731	0.00114324	0.000138376	0.000298394	0.000578847	7.63731	7.63731	0.000338601	0.000349063	7.63731	7.63731	0.000338672	0.000716022	0.000163263	0.000348929	7.63731	7.63731	0.00120487	0.000136176	0.000330094	0.000589624	7.63731	7.63731	0.000338213	0.000348989	7.63731	7.63731	0.000340238	0.000572774	0.000163483	0.000345548	7.63731	7.63731	0.00113879	0.000143831	0.000320038	0.000584336	7.63731	7.63731	0.000338602	0.000349063	7.63731	7.63731	0.000338941	0.000550354	0.000163315	0.00034888	7.63731	7.63731	0.00120738	0.000135461	0.000337701	0.000402257	7.63731	7.63731	0.000338213	0.000348989	7.63731	7.63731	0.000340035	0.000551814	0.000163442	0.000345591	7.63731	7.63731	0.00113778	0.000139405	0.000320688	0.000613603	7.63731	7.63731	0.000338602	0.000349063	7.63731	7.63731	0.000339203	0.000551482	0.000163346	0.000348841	7.63731	7.63731	0.00120786	0.000135491	0.00033773	0.000401908	7.63731	7.63731	0.000338213	0.000348989	7.63731	7.63731	0.000339838	0.000551576	0.000125829	0.000345626	7.63731	7.63731	0.0011376	0.000141112	0.000320617	0.000621151	7.63731	7.63731	0.000338602	0.000349063	7.63731	7.63731	0.000339451	0.000551549	0.000168379	0.000348808	7.63731	7.63731	0.00120794	7.19017e-05	0.000337735	0.000418668	7.63731	7.63731	0.000338213	0.000348989	7.63731	7.63731	0.000339656	0.000551535	0.000115288	0.000345654	7.63731	7.63731	0.00113758	5.84677e-05	0.00032059	0.000548724	7.63731	7.63731	0.000338602	0.000349063	7.63731	7.63731	0.000339677	0.000561343	0.000169507	0.00034878	7.63731	7.63731	0.00120796	6.02165e-05	0.000337737	0.000501645	7.63731	7.63731	0.000338213	0.000348989	7.63731	7.63731	0.000339494	0.000558886	0.000114971	0.000345678	7.63731	7.63731	0.00113757	5.89609e-05	0.000320578	0.000589129	7.63731	7.63731	0.000338602	0.000349063	7.63731	7.63731	0.000339874	0.00055972	0.000169808	0.000348756	7.63731	7.63731	0.00120796	6.1393e-05	0.000337738	0.000506938	7.63731	7.63731	0.000338213	0.000348989	7.63731	7.63731	0.000339357	0.000559397	0.000133861	0.000345699	0	0	0	0	0	0	0	0	0	0	0	0	0	0	0	0	-0.000297704	-0.000297704	-0.000297704	-0.000297704	-0.000297704	-0.000297704	-0.000297704	-0.000297704	-0.000297704	-0.000297704	-0.000297704	-0.000297704	-0.000297704	-0.000297704	-0.000297704	-0.000297704	-0.000205644	-0.000205644	-0.000205644	-0.000205644	-0.000205644	-0.000205644	-0.000205644	-0.000205644	-0.000205644	-0.000205644	-0.000205644	-0.000205644	-0.000205644	-0.000205644	-0.000205644	-0.000205644	-0.000207391	-0.000207391	-0.000207391	-0.000207391	-0.000207391	-0.000207391	-0.000207391	-0.000207391	-0.000207391	-0.000207391	-0.000207391	-0.000207391	-0.000207391	-0.000207391	-0.000207391	-0.000207391	-0.000204208	-0.000204208	-0.000204208	-0.000204208	-0.000204208	-0.000204208	-0.000204208	-0.000204208	-0.000204208	-0.000204208	-0.000204208	-0.000204208	-0.000204208	-0.000204208	-0.000204208	-0.000204208	-0.00020213	-0.00020213	-0.00020213	-0.00020213	-0.00020213	-0.00020213	-0.00020213	-0.00020213	-0.00020213	-0.00020213	-0.00020213	-0.00020213	-0.00020213	-0.00020213	-0.00020213	-0.00020213	-0.000202132	-0.000202132	-0.000202132	-0.000202132	-0.000202132	-0.000202132	-0.000202132	-0.000202132	-0.000202132	-0.000202132	-0.000202132	-0.000202132	-0.000202132	-0.000202132	-0.000202132	-0.000202132	-0.000202129	-0.000202129	-0.000202129	-0.000202129	-0.000202129	-0.000202129	-0.000202129	-0.000202129	-0.000202129	-0.000202129	-0.000202129	-0.000202129	-0.000202129	-0.000202129	-0.000202129	-0.000202129	-0.00020213	-0.00020213	-0.00020213	-0.00020213	-0.00020213	-0.00020213	-0.00020213	-0.00020213	-0.00020213	-0.00020213	-0.00020213	-0.00020213	-0.00020213	-0.00020213	-0.00020213	-0.00020213	-0.00020213	-0.00020213	-0.00020213	-0.00020213	-0.00020213	-0.00020213	-0.00020213	-0.00020213	-0.00020213	-0.00020213	-0.00020213	-0.00020213	-0.00020213	-0.00020213	-0.00020213	-0.00020213	-0.000991622	-0.000991622	-0.00020978	-0.00020978	-0.000204136	-0.000204136	-0.000363166	-0.000363166	-0.000204129	-0.000204129	-0.00020978	-0.00020978	-0.000204216	-0.000204216	-0.000204125	-0.000204125	-1.34365e-05	-1.34365e-05	-0.000293549	-0.000293549	-0.000317257	-0.000317257	-1.05147e-05	-1.05147e-05	-0.000407382	-0.000407382	-2.34165e-06	-2.34165e-06	-3.5967e-05	-3.5967e-05	-0.00203724	-0.00203724	-1.11654e-05	-1.11654e-05	-0.000303968	-0.000303968	-0.000343721	-0.000343721	-9.15197e-06	-9.15197e-06	-0.000133582	-0.000133582	-0.00100343	-0.00100343	-0.00403859	-0.00403859	-0.0052045	-0.0052045	-1.11745e-05	-1.11745e-05	-0.000312688	-0.000312688	-0.000265372	-0.000265372	-4.5439e-06	-4.5439e-06	-0.000244824	-0.000244824	-3.75714e-06	-3.75714e-06	-0.00499257	-0.00499257	-0.00505251	-0.00505251	-1.12247e-05	-1.12247e-05	-0.00029463	-0.00029463	-0.000316807	-0.000316807	-1.31719e-05	-1.31719e-05	-0.000215793	-0.000215793	-1.7559e-05	-1.7559e-05	-0.00618857	-0.00618857	-0.0050759	-0.0050759	-1.12154e-05	-1.12154e-05	-0.000312347	-0.000312347	-0.000268529	-0.000268529	-5.66014e-06	-5.66014e-06	-0.000241159	-0.000241159	-2.30792e-06	-2.30792e-06	-0.00611057	-0.00611057	-0.00512277	-0.00512277	-1.14996e-05	-1.14996e-05	-0.000314787	-0.000314787	-0.000306869	-0.000306869	-6.39182e-05	-6.39182e-05	-0.000236427	-0.000236427	-1.47568e-05	-1.47568e-05	-0.00612896	-0.00612896	-0.00508803	-0.00508803	-1.13481e-05	-1.13481e-05	-0.000314444	-0.000314444	-0.000243628	-0.000243628	-6.32672e-06	-6.32672e-06	-0.000238578	-0.000238578	-2.366e-06	-2.366e-06	-0.00613033	-0.00613033	-0.00509302	-0.00509302	-1.14902e-05	-1.14902e-05	-0.000315791	-0.000315791	-0.000251633	-0.000251633	-5.83644e-05	-5.83644e-05	-0.000226864	-0.000226864	-0.000292597	-0.000292597	-0.00613861	-0.00613861	-0.00508943	-0.00508943	-7.61539e-06	-7.61539e-06	-0.000308782	-0.000308782	-0.000252719	-0.000252719	-6.2755e-06	-6.2755e-06	-0.000241408	-0.000241408	-4.10494e-06	-4.10494e-06	-0.0061286	-0.0061286	-0.00519042	-0.00519042	-2.70481e-06	-1.56238e-06	-0.00145873	-0.000300312	-0.000264103	-0.000256988	-2.81938e-05	-0.000133284	-0.000235244	-0.000235231	-0.00478647	-0.00269233	-0.00639477	-0.00622255	-0.00518783	-0.00518562	-0.000280801	-0.000180027	-0.00121458	-0.000299911	-0.000226483	-0.000251899	-3.6335e-06	-0.000105149	-0.000250347	-0.000247158	-0.00273246	-0.00514913	-0.00469744	-0.00597698	-0.00625552	-0.00361939	-2.09509e-05	-0.000200925	-0.00122473	-0.000299033	-0.000268717	-0.000251472	-3.52075e-05	-0.000340394	-0.000273918	-0.00024948	-0.00270579	-0.00517115	-0.00624426	-0.00602965	-0.000586262	-0.000271832	-0.000128001	-0.000187021	-0.00104731	-0.000292336	-0.000319054	-0.000247209	-2.2913e-05	-2.19954e-05	-0.000272615	-0.000247357	-0.00272631	-0.0048312	-3.44831e-05	-0.00450696	-0.000688484	-0.000255632	-1.28576e-05	-0.00020431	-0.00131328	-0.000289028	-0.000318537	-0.000247223	-3.59256e-05	-1.40629e-05	-0.000291616	-0.000249397	-0.00272353	-0.00507758	-0.0035148	-0.000482829	-0.000502555	-0.000257239	-6.57729e-06	-0.000220084	-0.00126689	-0.000291036	-0.000318517	-0.000249123	-2.33243e-05	-9.22737e-06	-0.000297591	-0.000297167	-0.00272261	-0.00590475	-0.000432262	-0.000300732	-0.00471953	-0.000271454	-9.14192e-06	-0.000220058	-0.00134951	-0.000289156	-0.000307104	-0.000266489	-3.20001e-05	-1.37309e-05	-0.000297354	-0.000297161	-0.00342079	-0.00643569	-0.000406429	-0.00026032	-0.000586427	-0.000293408	-2.58749e-05	-0.000219853	-0.00135568	-0.000294724	-0.000305383	-0.000259365	-6.90879e-06	-1.01805e-05	-0.00029732	-0.000297394	-0.00193313	-0.00553382	-0.000338196	-0.000281924	-0.00118009	-0.000297295	-2.74773e-05	-1.59321e-05	-0.00137808	-0.000295459	-0.000305551	-0.000252932	-1.39771e-06	-0.000375041	-0.000297308	-0.000297474	-0.00221224	-0.00562527	-0.000353799	-0.000291833	-0.000665003	-0.000298936	-2.83511e-05	-1.63109e-05	-0.00137361	-0.000295469	-0.000305427	-0.000249431	-7.04022e-05	-5.02873e-06	-0.00029732	-0.000297416	-0.00139196	-0.00560746	-0.000311689	-0.000284195	-0.000539557	-0.000297276	-2.74768e-05	-1.61783e-05	-0.00138893	-0.000297372	-0.000309419	-0.000249635	-2.3907e-05	-0.00048258	-0.000297141	-0.000297308	-0.00169069	-0.00588442	-0.000314458	-0.000276714	-0.000512417	-0.000298901	-7.85397e-05	-1.73919e-05	-0.00137791	-0.000297306	-0.000305287	-0.000248594	-0.000203469	-0.000488821	-0.000297146	-0.000297291	-0.000711428	-0.000776671	-0.000310982	-0.000282374	-0.000495871	-0.000298487	-0.000107915	-1.72398e-05	-0.00138604	-0.000297388	-0.000305996	-0.000279047	-2.11751e-05	-0.000136529	-0.000297134	-0.000298727	-0.000660425	-0.000530208	-0.00031039	-0.000276023	-0.000503005	-0.00029896	-0.000108822	-1.72574e-05	-0.00137418	-0.00029728	-0.000305215	-0.000271882	-0.000289669	-0.000136732	-0.000297142	-0.000297969	-0.000585879	-0.000535524	-0.000310222	-0.000279794	-0.000499494	-0.000299064	-0.000108046	-6.42954e-05	-0.00137931	-0.000301074	-0.000305998	-0.000284875	-1.58763e-05	-0.000220534	-0.000297133	-0.000298905	-0.000584312	-0.000537157	-0.000310275	-0.000264711	-0.000501718	-0.000298965	-0.000108818	-6.37268e-05	-0.00136691	-0.00029857	-0.000305101	-0.000276477	-0.00141791	-0.000220403	-0.000297141	-0.000297967	-0.000566483	-0.000536719	-0.000309577	-0.000262342	-0.0005002	-0.000299085	-0.000108046	-0.000128916	-0.00137161	-0.000297885	-0.000305869	-0.000285222	-3.49552e-06	-0.000220403	-0.000297132	-0.000298906	-0.000563421	-0.000524774	-0.000310172	-0.000253593	-0.000501331	-0.000298971	-0.000108819	-0.000129125	-0.00135519	-0.000297958	-0.000304927	-0.000277344	-0.00207951	-0.000220403	-0.000297141	-0.000297967	-0.000550039	-0.000530857	-0.00030889	-0.00026451	-0.000500497	-0.000299089	-0.000108045	-0.000127774	-0.00136423	-0.000297846	-0.00030557	-0.000270928	-9.3568e-06	-0.00042322	-0.000297132	-0.000298906	-0.000544261	-0.000530365	-0.000310001	-0.000260725	-0.000501131	-0.000298976	-0.000108819	-0.000128351	-0.00134619	-0.000297976	-0.000304219	-0.000270074	-0.00250367	-0.000422555	-0.000297141	-0.000297967	-0.000531785	-0.000530397	-0.000308966	-0.000271632	-0.000500655	-0.000299089	-0.000108044	-0.000127492	-0.00136091	-0.000295855	-0.000304592	-0.000270516	-1.16835e-05	-0.000422565	-0.000297132	-0.000298906	-0.000521414	-0.000530394	-0.000309828	-0.000273507	-0.000501017	-0.000298981	-0.00010882	-0.000128425	-0.00134339	-0.000296222	-0.000303464	-0.000289211	-2.71334e-05	-0.000422563	-0.000297141	-0.000297967	-0.000509696	-0.000534765	-0.000309096	-0.000273365	-0.000500744	-0.000299088	-0.000108043	-8.96489e-05	-0.00136018	-0.000296025	-0.000304547	-0.00026804	-2.7621e-05	-0.000422563	-0.000297132	-0.000298906	-0.000495605	-0.00171457	-0.00030966	-0.000273395	-0.000500975	-0.000298984	-0.00010882	-8.99123e-05	-0.00134286	-0.000296222	-0.000303462	-0.000289267	-0.000145446	-0.000422563	-0.000297141	-0.000297967	-0.000511644	-0.00052562	-0.000309223	-0.000273387	-0.000601345	-0.000299087	-0.000108042	-8.96767e-05	-0.00136005	-0.000302818	-0.00030455	-0.000267448	-1.17901e-05	-0.000422563	-0.000297132	-0.000298906	-0.00997265	-0.00175155	-0.0003095	-0.000273389	-0.000489975	-0.000298986	-0.00010882	-8.99019e-05	-0.00134277	-0.000305531	-0.000303461	-0.000287158	-0.000373994	-0.000422563	-0.000297141	-0.000297967	-0.000700823	-0.000518546	-0.000309341	-0.000273273	-0.000639395	-0.000299086	-0.000108041	-8.96794e-05	-0.00136003	-0.000303732	-0.000304551	-0.00027347	-7.80147e-05	-0.000422563	-0.000297132	-0.000298906	-0.00706938	-0.00173731	-0.000309355	-0.000272411	-0.000487522	-0.000298989	-0.000108821	-8.98988e-05	-0.00134275	-0.000303025	-0.000303461	-0.000277973	-0.000179764	-0.000422563	-0.000297141	-0.000297967	-0.000598897	-0.000514081	-0.000309445	-0.000272631	-0.000640646	-0.000299085	-0.000108041	-8.96806e-05	-0.00136003	-0.000303226	-0.000304552	-0.00027007	-3.87246e-05	-0.000422563	-0.000297132	-0.000298906	-0.00735643	-0.000514371	-0.000309229	-0.000272557	-0.000486899	-0.000298991	-0.000108821	-8.98974e-05	-0.00134275	-0.000302857	-0.000303461	-0.000277474	-0.000350378	-0.000422563	-0.000297141	-0.000297967	-0.000584863	-0.000521378	-0.000309534	-0.000272599	-0.00057594	-0.000299084	0	0	0	0	0	0	0	0	0	0	0	0	0	0	0	0	-0.000338083	-0.000338083	-0.000338083	-0.000338083	-0.000338083	-0.000338083	-0.000338083	-0.000338083	-0.000338083	-0.000338083	-0.000338083	-0.000338083	-0.000338083	-0.000338083	-0.000338083	-0.000338083	-0.000419057	-0.000419057	-0.000419057	-0.000419057	-0.000419057	-0.000419057	-0.000419057	-0.000419057	-0.000419057	-0.000419057	-0.000419057	-0.000419057	-0.000419057	-0.000419057	-0.000419057	-0.000419057	-0.000414518	-0.000414518	-0.000414518	-0.000414518	-0.000414518	-0.000414518	-0.000414518	-0.000414518	-0.000414518	-0.000414518	-0.000414518	-0.000414518	-0.000414518	-0.000414518	-0.000414518	-0.000414518	-0.00039725	-0.00039725	-0.00039725	-0.00039725	-0.00039725	-0.00039725	-0.00039725	-0.00039725	-0.00039725	-0.00039725	-0.00039725	-0.00039725	-0.00039725	-0.00039725	-0.00039725	-0.00039725	-0.000402937	-0.000402937	-0.000402937	-0.000402937	-0.000402937	-0.000402937	-0.000402937	-0.000402937	-0.000402937	-0.000402937	-0.000402937	-0.000402937	-0.000402937	-0.000402937	-0.000402937	-0.000402937	-0.000402928	-0.000402928	-0.000402928	-0.000402928	-0.000402928	-0.000402928	-0.000402928	-0.000402928	-0.000402928	-0.000402928	-0.000402928	-0.000402928	-0.000402928	-0.000402928	-0.000402928	-0.000402928	-0.000402922	-0.000402922	-0.000402922	-0.000402922	-0.000402922	-0.000402922	-0.000402922	-0.000402922	-0.000402922	-0.000402922	-0.000402922	-0.000402922	-0.000402922	-0.000402922	-0.000402922	-0.000402922	-0.000402922	-0.000402922	-0.000402922	-0.000402922	-0.000402922	-0.000402922	-0.000402922	-0.000402922	-0.000402922	-0.000402922	-0.000402922	-0.000402922	-0.000402922	-0.000402922	-0.000402922	-0.000402922	-0.000402922	-0.000402922	-0.000402922	-0.000402922	-0.000402922	-0.000402922	-0.000402922	-0.000402922	-0.000402922	-0.000402922	-0.000402922	-0.000402922	-0.000402922	-0.000402922	-0.000402922	-0.000402922	-0.00140584	-0.00140584	-0.000420345	-0.000420345	-0.000411559	-0.000411559	-0.00140584	-0.00140584	-0.000411559	-0.000411559	-0.000484097	-0.000484097	-0.000412662	-0.000412662	-0.000411544	-0.000411544	-6.0098e-05	-6.0098e-05	-0.00181228	-0.00181228	-0.000702765	-0.000702765	-2.00564e-05	-2.00564e-05	-0.0051279	-0.0051279	-3.06733e-06	-3.06733e-06	-3.56995e-05	-3.56995e-05	-0.00806417	-0.00806417	-5.50083e-05	-5.50083e-05	-0.00258766	-0.00258766	-0.0019814	-0.0019814	-1.77897e-05	-1.77897e-05	-0.00251475	-0.00251475	-0.000241376	-0.000241376	-0.00180118	-0.00180118	-0.0182091	-0.0182091	-5.73594e-05	-5.73594e-05	-0.00287192	-0.00287192	-0.0102352	-0.0102352	-7.91872e-06	-7.91872e-06	-0.00812897	-0.00812897	-2.99063e-06	-2.99063e-06	-0.000614229	-0.000614229	-0.0167371	-0.0167371	-5.82415e-05	-5.82415e-05	-0.00266152	-0.00266152	-0.0676604	-0.0676604	-2.54456e-05	-2.54456e-05	-0.007065	-0.007065	-6.89482e-06	-6.89482e-06	-0.000753678	-0.000753678	-0.0169915	-0.0169915	-6.16089e-05	-6.16089e-05	-0.0028645	-0.0028645	-0.045076	-0.045076	-1.02402e-05	-1.02402e-05	-0.0079686	-0.0079686	-2.43213e-06	-2.43213e-06	-0.000752109	-0.000752109	-0.0153282	-0.0153282	-6.2181e-05	-6.2181e-05	-0.00289499	-0.00289499	-0.055523	-0.055523	-0.000138242	-0.000138242	-0.00768037	-0.00768037	-5.72587e-06	-5.72587e-06	-0.000759804	-0.000759804	-0.0172347	-0.0172347	-6.27327e-05	-6.27327e-05	-0.00288982	-0.00288982	-0.0471184	-0.0471184	-1.15181e-05	-1.15181e-05	-0.00788018	-0.00788018	-2.4549e-06	-2.4549e-06	-0.000753094	-0.000753094	-0.0168322	-0.0168322	-6.21078e-05	-6.21078e-05	-0.00290401	-0.00290401	-0.0518246	-0.0518246	-0.000127888	-0.000127888	-0.00745201	-0.00745201	-4.92546e-05	-4.92546e-05	-0.000758339	-0.000758339	-0.0170629	-0.0170629	-3.81664e-05	-3.81664e-05	-0.00287023	-0.00287023	-0.0504191	-0.0504191	-1.14042e-05	-1.14042e-05	-0.00816991	-0.00816991	-3.17808e-06	-3.17808e-06	-0.000753028	-0.000753028	-0.0176681	-0.0176681	-6.19861e-06	-1.85313e-06	-0.00951939	-0.00278893	-0.0539078	-0.0527889	-3.01514e-05	-8.75714e-05	-0.00784841	-0.00784811	-0.00112937	-0.000331501	-0.000910254	-0.000773837	-0.0174762	-0.0174295	-0.00163803	-0.000593293	-0.00626352	-0.00242624	-0.0377932	-0.0492101	-3.40867e-06	-7.2506e-05	-0.0067755	-0.00802626	-0.00119374	-0.000514553	-0.000678265	-0.00147977	-0.000691533	-0.000812778	-9.20474e-05	-0.00159715	-0.00099302	-0.00210381	-0.043211	-0.0147958	-3.0291e-05	-0.000394893	-0.0137268	-0.00705498	-0.00117708	-0.000517482	-0.000930094	-0.000795714	-0.000416681	-0.00188101	-0.000687325	-0.00134894	-0.000883561	-0.00061103	-0.00245279	-0.00749244	-1.8216e-05	-3.52925e-05	-0.0177111	-0.00806602	-0.00118168	-0.000508276	-1.12003e-05	-0.0157042	-0.00043098	-0.00540782	-7.64788e-05	-0.000473094	-0.00113209	-0.000692903	-0.0022293	-0.00797975	-2.98805e-05	-3.53308e-05	-0.00313002	-0.00728129	-0.00118171	-0.000514881	-0.0027369	-0.000435898	-0.000396598	-0.00717595	-1.09003e-05	-0.000760498	-0.00105589	-0.000556454	-0.00190663	-0.0072015	-1.83121e-05	-2.02178e-05	-0.000346639	-0.000323151	-0.00118185	-0.000645538	-0.000485235	-0.000367971	-0.000709244	-0.00144601	-0.000133872	-0.00070217	-0.00113418	-0.000452375	-0.000458713	-0.00227978	-2.9683e-05	-6.43457e-05	-0.000339206	-0.000341412	-0.001783	-0.000779495	-0.000464761	-0.00332618	-0.00040832	-0.000456433	-0.000120832	-0.000552884	-0.00111207	-0.00113168	-0.000346158	-0.0034177	-6.11659e-06	-3.93988e-05	-0.0003453	-0.000339235	-0.00158364	-0.000751463	-0.00040943	-0.000591289	-0.000489428	-0.000337328	-0.000129128	-4.27075e-05	-0.00113045	-0.00127211	-0.000345059	-0.00508182	-4.0356e-07	-0.000758767	-0.000344839	-0.000339326	-0.00147757	-0.000753458	-0.000413653	-0.000446572	-0.000420034	-0.000366386	-0.000130078	-0.000104673	-0.00112198	-0.00127221	-0.000359017	-0.00654611	-1.57534e-05	-7.69296e-06	-0.000345286	-0.000339128	-0.000787264	-0.000753008	-0.000399923	-0.000720829	-0.000397011	-0.000337509	-0.000129094	-8.1212e-05	-0.00112181	-0.00128153	-0.000643852	-0.00638007	-7.53742e-06	-0.000298279	-0.000344415	-0.000338919	-0.000961077	-0.000867401	-0.00040116	-0.00112267	-0.000391391	-0.000366224	-0.000482559	-0.000119622	-0.00111177	-0.00126779	-0.00039025	-0.0067142	-3.80171e-05	-0.000141435	-0.00034473	-0.000339272	-0.00115635	-0.000458352	-0.000397163	-0.000765311	-0.000387965	-0.000347333	-0.000334743	-8.69395e-05	-0.0011235	-0.00128608	-0.000418552	-0.000910186	-6.90701e-06	-7.80735e-05	-0.000344379	-0.000359783	-0.00108171	-0.000411789	-0.000396991	-0.00112193	-0.000389452	-0.00036601	-0.000337058	-8.70542e-05	-0.00110946	-0.00126256	-0.000385358	-0.00145963	-4.66371e-05	-7.38926e-05	-0.000344682	-0.000357675	-0.00104658	-0.000412871	-0.000396801	-0.000895699	-0.000388721	-0.000350219	-0.000335659	-0.000300365	-0.00112795	-0.00131541	-0.000419454	-0.00067009	-6.72996e-06	-0.00020331	-0.000344361	-0.000364854	-0.00103632	-0.000413217	-0.000396995	-0.00225501	-0.000389185	-0.000365412	-0.00033707	-0.000209662	-0.00110522	-0.00087241	-0.000382736	-0.00110707	-0.00019035	-0.000203411	-0.000344673	-0.000357669	-0.00102904	-0.000413124	-0.000396269	-0.00260101	-0.000388868	-0.000350814	-0.00033566	-0.000781777	-0.00113579	-0.000778187	-0.000413985	-0.000658034	-1.42203e-06	-0.000203411	-0.000344358	-0.000364853	-0.00101773	-0.000385081	-0.000396986	-0.00452609	-0.000389104	-0.000365055	-0.000337078	-0.000834874	-0.00109869	-0.000778918	-0.000378595	-0.00105038	-0.00017551	-0.000203411	-0.000344671	-0.000357669	-0.00101274	-0.000386345	-0.000395529	-0.00222176	-0.00038893	-0.000351186	-0.000335656	-0.000526872	-0.0011457	-0.000769549	-0.000402585	-0.00154525	-1.35319e-06	-0.000289262	-0.000344357	-0.000364853	-0.00099768	-0.000386251	-0.000396927	-0.00285869	-0.000389063	-0.000364816	-0.000337082	-0.000604908	-0.00109371	-0.000782149	-0.000366653	-0.00162358	-0.000176615	-0.000288995	-0.000344671	-0.000357669	-0.000992295	-0.000386257	-0.00039553	-0.0014727	-0.000388963	-0.000351426	-0.000335651	-0.0004762	-0.00115072	-0.00073669	-0.000377468	-0.00157937	-1.3832e-06	-0.000289135	-0.000344356	-0.000364853	-0.000970104	-0.000386257	-0.000396862	-0.00132621	-0.000389039	-0.000364637	-0.000337085	-0.000612483	-0.00109209	-0.000782544	-0.000359285	-0.000521509	-6.79157e-08	-0.0002891	-0.000344671	-0.000357669	-0.000963929	-0.000404259	-0.000395592	-0.00133884	-0.000388982	-0.000351598	-0.000335646	-0.000247648	-0.00115187	-0.000759848	-0.000376809	-0.00184836	-3.28192e-07	-0.000289109	-0.000344356	-0.000364853	-0.000934353	-0.000549577	-0.000396799	-0.00133628	-0.000389129	-0.000364495	-0.000337087	-0.000266339	-0.00109177	-0.000782185	-0.00035926	-0.000518703	-1.84008e-06	-0.000289106	-0.000344671	-0.000357669	-0.00107482	-0.00040286	-0.000395652	-0.00133699	-0.000408403	-0.000351733	-0.000335642	-0.000250056	-0.00115207	-0.000770831	-0.000376887	-0.00191637	-2.69106e-07	-0.000289107	-0.000344356	-0.000364853	-0.00249612	-0.000552707	-0.000396738	-0.00133679	-0.000386856	-0.000364377	-0.000337088	-0.00026632	-0.00109172	-0.0015557	-0.000359255	-0.000585103	-2.10573e-05	-0.000289107	-0.000344671	-0.000357669	-0.00129309	-0.000401402	-0.000395709	-0.00133343	-0.000415129	-0.000351842	-0.00033564	-0.000250112	-0.0011521	-0.00237935	-0.000376916	-0.0013255	-6.54649e-06	-0.000289107	-0.000344356	-0.000364853	-0.00236792	-0.000551512	-0.000396683	-0.00140505	-0.000386346	-0.000364275	-0.000337089	-0.000266363	-0.00109171	-0.00240294	-0.000359253	-0.00100695	-4.11608e-06	-0.000289107	-0.000344671	-0.000357669	-0.00123457	-0.000391867	-0.00039576	-0.00138582	-0.000415348	-0.000351935	-0.000335638	-0.000250101	-0.0011521	-0.00243401	-0.000376929	-0.00162885	-2.58123e-05	-0.000289107	-0.000344356	-0.000364853	-0.00239288	-0.000391351	-0.000396635	-0.00139225	-0.000386164	-0.000364185	-0.00033709	-0.000266409	-0.00109171	-0.00236984	-0.000359252	-0.00103551	-0.00024889	-0.000289107	-0.000344671	-0.000357669	-0.00115088	-0.000392833	-0.000395802	-0.00139017	-0.00040378	-0.000352016	0	0	0	0	0	0	0	0	0	0	0	0	0	0	0	0	8.59399e-05	8.59399e-05	8.59399e-05	8.59399e-05	8.59399e-05	8.59399e-05	8.59399e-05	8.59399e-05	8.59399e-05	8.59399e-05	8.59399e-05	8.59399e-05	8.59399e-05	8.59399e-05	8.59399e-05	8.59399e-05	0.000239857	0.000239857	0.000239857	0.000239857	0.000239857	0.000239857	0.000239857	0.000239857	0.000239857	0.000239857	0.000239857	0.000239857	0.000239857	0.000239857	0.000239857	0.000239857	0.000236601	0.000236601	0.000236601	0.000236601	0.000236601	0.000236601	0.000236601	0.000236601	0.000236601	0.000236601	0.000236601	0.000236601	0.000236601	0.000236601	0.000236601	0.000236601	0.000222549	0.000222549	0.000222549	0.000222549	0.000222549	0.000222549	0.000222549	0.000222549	0.000222549	0.000222549	0.000222549	0.000222549	0.000222549	0.000222549	0.000222549	0.000222549	0.000227433	0.000227433	0.000227433	0.000227433	0.000227433	0.000227433	0.000227433	0.000227433	0.000227433	0.000227433	0.000227433	0.000227433	0.000227433	0.000227433	0.000227433	0.000227433	0.000227455	0.000227455	0.000227455	0.000227455	0.000227455	0.000227455	0.000227455	0.000227455	0.000227455	0.000227455	0.000227455	0.000227455	0.000227455	0.000227455	0.000227455	0.000227455	0.000227456	0.000227456	0.000227456	0.000227456	0.000227456	0.000227456	0.000227456	0.000227456	0.000227456	0.000227456	0.000227456	0.000227456	0.000227456	0.000227456	0.000227456	0.000227456	0.000227456	0.000227456	0.000227456	0.000227456	0.000227456	0.000227456	0.000227456	0.000227456	0.000227456	0.000227456	0.000227456	0.000227456	0.000227456	0.000227456	0.000227456	0.000227456	0.000227456	0.000227456	0.000227456	0.000227456	0.000227456	0.000227456	0.000227456	0.000227456	0.000227456	0.000227456	0.000227456	0.000227456	0.000227456	0.000227456	0.000227456	0.000227456	0.000415856	0.000415856	0.000236065	0.000236065	0.000233762	0.000233762	0.00113517	0.00113517	0.00023377	0.00023377	0.000415856	0.000415856	0.000236065	0.000236065	0.000233762	0.000233762	0.0276404	0.0276404	3.58425e-05	3.58425e-05	0.000117156	0.000117156	0.116438	0.116438	0.00053051	0.00053051	0.097587	0.097587	0.00164234	0.00164234	0.000131424	0.000131424	0.0408139	0.0408139	2.47394e-05	2.47394e-05	0.000304458	0.000304458	0.229949	0.229949	0.00311882	0.00311882	0.000165467	0.000165467	1.65397e-05	1.65397e-05	9.64104e-05	9.64104e-05	0.043861	0.043861	2.24407e-05	2.24407e-05	0.0010924	0.0010924	0.867373	0.867373	0.00166184	0.00166184	0.0694787	0.0694787	6.45765e-06	6.45765e-06	9.64173e-05	9.64173e-05	0.0443115	0.0443115	2.45395e-05	2.45395e-05	0.000368184	0.000368184	1.82804	1.82804	0.001973	0.001973	0.0232022	0.0232022	4.8482e-06	4.8482e-06	9.63536e-05	9.63536e-05	0.0430335	0.0430335	2.24695e-05	2.24695e-05	0.000413578	0.000413578	1.90434	1.90434	0.00170435	0.00170435	0.132018	0.132018	4.86424e-06	4.86424e-06	8.74132e-05	8.74132e-05	0.0416339	0.0416339	2.21993e-05	2.21993e-05	0.00036634	0.00036634	1.90409	1.90409	0.00174082	0.00174082	0.046942	0.046942	4.87187e-06	4.87187e-06	9.62631e-05	9.62631e-05	0.0413874	0.0413874	2.22141e-05	2.22141e-05	0.000459995	0.000459995	1.90434	1.90434	0.00173395	0.00173395	0.152379	0.152379	4.85287e-06	4.85287e-06	9.54895e-05	9.54895e-05	0.0411826	0.0411826	2.2062e-05	2.2062e-05	0.00044087	0.00044087	1.90412	1.90412	0.00185268	0.00185268	0.00158936	0.00158936	4.86344e-06	4.86344e-06	9.63634e-05	9.63634e-05	0.0288553	0.0288553	2.22735e-05	2.22735e-05	0.000437017	0.000437017	1.90434	1.90434	0.00184341	0.00184341	0.0638475	0.0638475	4.85392e-06	4.85392e-06	0.000101169	0.000101169	0.200236	0.045402	3.94016e-05	2.21466e-05	0.000466613	0.000462079	1.90335	1.90335	0.00189692	0.00189692	5.18366e-05	1.07748e-05	8.68023e-06	4.87889e-06	0.000101374	0.000100389	0.000897822	4.77274e-05	5.60283e-05	2.41187e-05	0.000500705	0.000467652	1.90429	1.9035	0.00139707	0.00171208	4.60792e-05	3.05867e-06	1.29641e-05	8.89767e-06	5.15025e-06	1.10436e-05	0.00766911	1.70879e-05	0.000172423	2.6392e-05	0.00037309	0.000964914	1.903	1.89865	0.000441455	0.00146856	4.73506e-05	2.99275e-06	9.30958e-06	5.26123e-06	4.58508e-05	0.000410783	0.000633254	1.98597e-05	0.000213049	5.6765e-05	2.58654e-05	0.00163492	1.90361	1.90417	0.000282221	0.00167513	4.698e-05	3.1868e-06	0.00678562	9.32119e-05	4.11222e-05	0.00113099	0.0123294	3.50896e-05	0.000158643	5.4571e-05	2.9806e-05	0.0016889	1.90297	1.90423	0.000102348	0.00150438	4.70098e-05	3.05088e-06	5.82884e-05	6.43847e-05	5.51197e-05	0.00147235	0.000690328	4.97238e-05	0.000170441	6.23354e-05	3.11878e-05	0.00153949	1.9036	1.90429	8.36574e-05	8.77521e-05	4.70197e-05	3.40325e-06	0.000153477	9.21443e-05	6.67379e-06	0.000350263	0.000364194	5.21187e-05	0.000155866	7.10386e-05	7.23678e-05	0.000453097	1.90352	1.90424	8.58601e-05	8.69587e-05	6.76147e-05	4.31929e-06	0.00012638	0.000714305	4.4818e-05	0.000114156	0.000178615	6.02815e-05	0.000157055	4.02742e-05	8.68384e-05	0.000686392	1.90425	1.90428	8.50953e-05	8.64162e-05	0.000111805	4.972e-06	0.000141688	0.000154675	2.41291e-05	8.61016e-05	0.000163881	3.18316e-05	0.00015364	3.73289e-05	8.69526e-05	0.0010447	1.90377	1.4616	8.51808e-05	8.64075e-05	0.000105908	4.92789e-06	0.000134127	0.000112189	4.08972e-05	9.1723e-05	0.000159282	1.82525e-05	0.000154675	3.73007e-05	8.49113e-05	0.00135962	1.81048	1.86324	8.50947e-05	8.63839e-05	0.000217296	4.93943e-06	0.000150649	0.000173562	4.98366e-05	8.60788e-05	0.000163876	2.14004e-05	0.000151831	3.65728e-05	5.90722e-05	0.00134618	1.84916	1.48381	8.50484e-05	8.62727e-05	0.000168189	6.15993e-06	0.000149422	0.000261891	5.22884e-05	9.16577e-05	0.000441506	1.44757e-05	0.000153546	3.68176e-05	8.0387e-05	0.00140839	1.47021	0.450689	8.50036e-05	8.63553e-05	0.000294413	3.53665e-05	0.000148992	0.000183608	5.39161e-05	8.77203e-05	0.000238033	1.76667e-05	0.000151929	3.64955e-05	7.70255e-05	0.000227449	1.42213	0.000442207	8.50814e-05	9.02939e-05	0.000272529	5.23413e-05	0.000149246	0.000260501	5.32138e-05	9.15551e-05	0.000235333	1.76426e-05	0.00015405	3.6912e-05	8.11113e-05	0.000334913	0.15837	1.52014e-05	8.50234e-05	9.01198e-05	0.000304862	5.19605e-05	0.000149362	0.000212195	5.35573e-05	8.81456e-05	0.000237174	2.48572e-05	0.00015212	3.7022e-05	7.69252e-05	0.000163865	0.00336562	5.64801e-05	8.50902e-05	9.13305e-05	0.000307484	5.18129e-05	0.000149288	0.000496881	5.33388e-05	9.14269e-05	0.000235331	3.1059e-05	0.000155019	4.7984e-05	8.1469e-05	0.000258817	4.76056e-06	5.64456e-05	8.50275e-05	9.01222e-05	0.000316252	5.18513e-05	0.000149724	0.000573516	5.34877e-05	8.82658e-05	0.000237173	7.05862e-05	0.000152126	5.19512e-05	7.75634e-05	0.000160651	0.00791481	5.64455e-05	8.50921e-05	9.13304e-05	0.000319668	4.63655e-05	0.000149329	0.000960352	5.33767e-05	9.13487e-05	0.000235327	6.75762e-05	0.000156576	5.19646e-05	8.20439e-05	0.000246515	3.83983e-06	5.64455e-05	8.50284e-05	9.01222e-05	0.000326627	4.58748e-05	0.000150147	0.000505646	5.34586e-05	8.83445e-05	0.000237177	8.99417e-05	0.000151953	5.2293e-05	7.89434e-05	0.000353431	0.00379531	3.96929e-05	8.50925e-05	9.13304e-05	0.000332203	4.59122e-05	0.000149408	0.000626093	5.33963e-05	9.12961e-05	0.000235325	8.26636e-05	0.000157784	5.18533e-05	8.38e-05	0.000371539	3.21438e-06	3.96954e-05	8.50286e-05	9.01222e-05	0.000339331	4.59098e-05	0.00015012	0.000345629	5.3443e-05	8.8396e-05	0.000237182	9.58923e-05	0.00015184	5.28434e-05	8.22809e-05	0.000362428	0.00314944	3.96834e-05	8.50927e-05	9.13304e-05	0.0003491	4.59101e-05	0.000149486	0.000310038	5.34074e-05	9.12565e-05	0.000235323	8.20327e-05	0.000158169	5.11762e-05	8.50049e-05	0.000130089	1.03452e-08	3.96864e-05	8.50287e-05	9.01222e-05	0.000356703	5.28481e-05	0.000150058	0.000312362	5.34343e-05	8.84332e-05	0.000237186	6.34544e-05	0.000151813	5.19566e-05	8.23807e-05	0.000415204	6.20444e-06	3.96856e-05	8.50928e-05	9.13304e-05	0.000371167	1.7889e-05	0.000149562	0.000311842	5.34589e-05	9.12252e-05	0.000235321	6.07019e-05	0.000158243	5.1182e-05	8.50093e-05	0.000129744	6.42395e-07	3.96858e-05	8.50287e-05	9.01222e-05	0.000469259	5.32436e-05	0.000149997	0.000311989	4.51153e-05	8.84623e-05	0.000237188	6.31721e-05	0.000151808	5.21891e-05	8.23698e-05	0.000429318	1.34243e-05	3.96858e-05	8.50928e-05	9.13304e-05	2.90401e-05	1.75398e-05	0.000149634	0.000311947	5.45302e-05	9.11991e-05	0.000235321	6.07093e-05	0.000158256	3.68901e-05	8.50102e-05	0.000145118	7.59916e-08	3.96858e-05	8.50287e-05	9.01222e-05	0.000309978	5.39003e-05	0.000149942	0.000309088	4.26249e-05	8.84862e-05	0.000237191	6.31619e-05	0.000151807	3.74119e-05	8.23656e-05	0.000305495	4.98178e-07	3.96858e-05	8.50928e-05	9.13304e-05	3.89472e-05	1.7674e-05	0.000149699	0.000324393	5.47687e-05	9.11767e-05	0.00023532	6.07054e-05	0.000158258	3.89889e-05	8.50105e-05	0.000238482	5.36865e-10	3.96858e-05	8.50287e-05	9.01222e-05	0.000365858	5.04538e-05	0.000149892	0.000320485	4.25485e-05	8.85063e-05	0.000237192	6.31628e-05	0.000151807	3.83778e-05	8.23639e-05	0.000370939	4.26543e-05	3.96858e-05	8.50928e-05	9.13304e-05	3.75862e-05	5.08671e-05	0.000149757	0.000321806	5.4809e-05	9.11568e-05	0.000235319	6.06999e-05	0.000158258	3.95253e-05	8.50105e-05	0.000245367	2.11773e-06	3.96858e-05	8.50287e-05	9.01222e-05	0.000326855	5.0239e-05	0.00014985	0.000321648	4.69499e-05	8.8524e-05	0	0	0	0	0	0	0	0	0	0	0	0	0	0	0	0	-4.49054e-05	-4.49054e-05	-4.49054e-05	-4.49054e-05	-4.49054e-05	-4.49054e-05	-4.49054e-05	-4.49054e-05	-4.49054e-05	-4.49054e-05	-4.49054e-05	-4.49054e-05	-4.49054e-05	-4.49054e-05	-4.49054e-05	-4.49054e-05	-0.000118913	-0.000118913	-0.000118913	-0.000118913	-0.000118913	-0.000118913	-0.000118913	-0.000118913	-0.000118913	-0.000118913	-0.000118913	-0.000118913	-0.000118913	-0.000118913	-0.000118913	-0.000118913	-0.000116547	-0.000116547	-0.000116547	-0.000116547	-0.000116547	-0.000116547	-0.000116547	-0.000116547	-0.000116547	-0.000116547	-0.000116547	-0.000116547	-0.000116547	-0.000116547	-0.000116547	-0.000116547	-0.000111247	-0.000111247	-0.000111247	-0.000111247	-0.000111247	-0.000111247	-0.000111247	-0.000111247	-0.000111247	-0.000111247	-0.000111247	-0.000111247	-0.000111247	-0.000111247	-0.000111247	-0.000111247	-0.000114366	-0.000114366	-0.000114366	-0.000114366	-0.000114366	-0.000114366	-0.000114366	-0.000114366	-0.000114366	-0.000114366	-0.000114366	-0.000114366	-0.000114366	-0.000114366	-0.000114366	-0.000114366	-0.000114369	-0.000114369	-0.000114369	-0.000114369	-0.000114369	-0.000114369	-0.000114369	-0.000114369	-0.000114369	-0.000114369	-0.000114369	-0.000114369	-0.000114369	-0.000114369	-0.000114369	-0.000114369	-0.000114368	-0.000114368	-0.000114368	-0.000114368	-0.000114368	-0.000114368	-0.000114368	-0.000114368	-0.000114368	-0.000114368	-0.000114368	-0.000114368	-0.000114368	-0.000114368	-0.000114368	-0.000114368	-0.000114368	-0.000114368	-0.000114368	-0.000114368	-0.000114368	-0.000114368	-0.000114368	-0.000114368	-0.000114368	-0.000114368	-0.000114368	-0.000114368	-0.000114368	-0.000114368	-0.000114368	-0.000114368	-0.000114368	-0.000114368	-0.000114368	-0.000114368	-0.000114368	-0.000114368	-0.000114368	-0.000114368	-0.000114368	-0.000114368	-0.000114368	-0.000114368	-0.000114368	-0.000114368	-0.000114368	-0.000114368	-0.000137408	-0.000137408	-0.000117133	-0.000117133	-0.000116815	-0.000116815	-0.000398983	-0.000398983	-0.000116819	-0.000116819	-0.000398983	-0.000398983	-0.000119313	-0.000119313	-0.000116819	-0.000116819	-0.000110311	-0.000110311	-0.00023288	-0.00023288	-0.000116885	-0.000116885	-8.29247e-05	-8.29247e-05	-0.00187536	-0.00187536	-6.15139e-05	-6.15139e-05	-2.87712e-05	-2.87712e-05	-0.00152184	-0.00152184	-0.000115676	-0.000115676	-0.000303323	-0.000303323	-0.000530785	-0.000530785	-6.50586e-05	-6.50586e-05	-0.00243351	-0.00243351	-8.5385e-05	-8.5385e-05	-0.000129018	-0.000129018	-0.00321183	-0.00321183	-0.000120238	-0.000120238	-0.000327956	-0.000327956	-0.00566415	-0.00566415	-5.13614e-05	-5.13614e-05	-0.00495556	-0.00495556	-4.79203e-05	-4.79203e-05	-2.6928e-05	-2.6928e-05	-0.00314604	-0.00314604	-0.000121564	-0.000121564	-0.000319722	-0.000319722	-0.0331018	-0.0331018	-6.85151e-05	-6.85151e-05	-0.0048893	-0.0048893	-4.71123e-05	-4.71123e-05	-2.77981e-05	-2.77981e-05	-0.00315971	-0.00315971	-0.000128247	-0.000128247	-0.000327287	-0.000327287	-0.0293687	-0.0293687	-5.54544e-05	-5.54544e-05	-0.00500279	-0.00500279	-4.98567e-05	-4.98567e-05	-2.78086e-05	-2.78086e-05	-0.0027174	-0.0027174	-0.000126953	-0.000126953	-0.000329181	-0.000329181	-0.0297	-0.0297	-0.000105186	-0.000105186	-0.00492379	-0.00492379	-4.52871e-05	-4.52871e-05	-2.81334e-05	-2.81334e-05	-0.0031807	-0.0031807	-0.000129299	-0.000129299	-0.000328843	-0.000328843	-0.0303704	-0.0303704	-5.68825e-05	-5.68825e-05	-0.00502354	-0.00502354	-4.97292e-05	-4.97292e-05	-2.78158e-05	-2.78158e-05	-0.00312712	-0.00312712	-0.00012689	-0.00012689	-0.000329209	-0.000329209	-0.0304152	-0.0304152	-0.000105422	-0.000105422	-0.0049469	-0.0049469	-5.48047e-05	-5.48047e-05	-2.80488e-05	-2.80488e-05	-0.00317676	-0.00317676	-0.000110953	-0.000110953	-0.000336688	-0.000336688	-0.0305146	-0.0305146	-5.6699e-05	-5.6699e-05	-0.00522436	-0.00522436	-4.81834e-05	-4.81834e-05	-2.78161e-05	-2.78161e-05	-0.00328072	-0.00328072	-5.95884e-05	-1.74896e-05	-0.000392044	-0.000333303	-0.0317028	-0.0316207	-7.23853e-05	-2.49237e-05	-0.00512687	-0.00512707	-6.26173e-05	-1.87208e-05	-9.27185e-05	-2.71414e-05	-0.0033045	-0.00323565	-0.000345453	-0.000112348	-0.000315792	-0.000292452	-0.024033	-0.0299911	-4.25195e-05	-2.3926e-05	-0.00379431	-0.00494801	-7.49209e-05	-1.9148e-05	-8.73006e-05	-7.06501e-05	-2.82994e-05	-4.72203e-05	-0.000163223	-0.000263355	-5.42519e-05	-0.000255701	-0.0215846	-0.00966357	-6.26246e-05	-4.86907e-05	-0.00563461	-0.00405822	-7.49517e-05	-1.90889e-05	-9.80637e-05	-2.91412e-05	-4.17768e-05	-0.000553372	-0.000275341	-0.000238487	-5.27641e-05	-8.11575e-05	-0.000338852	-0.00463898	-5.4741e-05	-3.92708e-05	-0.00677771	-0.00494934	-7.49325e-05	-1.92941e-05	-5.08542e-05	-0.00248466	-4.10213e-05	-0.00267575	-0.000196873	-8.31062e-05	-5.58403e-05	-9.06469e-05	-0.0002635	-0.00490653	-6.15363e-05	-5.49582e-05	-0.000668166	-0.00423894	-7.4953e-05	-1.91587e-05	-0.000714069	-5.51908e-05	-4.31249e-05	-0.00409482	-5.04222e-05	-0.000113831	-5.32807e-05	-7.27721e-05	-0.000223039	-0.00421841	-5.46024e-05	-4.46134e-05	-4.67417e-05	-4.41029e-05	-7.49652e-05	-1.69421e-05	-0.000193272	-4.88208e-05	-2.97917e-05	-0.000402139	-0.00028974	-0.000105786	-5.43324e-05	-6.0081e-05	-5.92915e-05	-0.000740866	-7.15099e-05	-0.000106257	-4.51344e-05	-4.56706e-05	-8.0194e-05	-2.0442e-05	-0.000162242	-0.00128751	-4.10187e-05	-7.06406e-05	-0.000120251	-8.45026e-05	-5.31564e-05	-0.000140326	-4.52845e-05	-0.00134702	-5.08469e-05	-8.38487e-05	-4.59187e-05	-4.52406e-05	-8.91804e-05	-2.1044e-05	-0.00015026	-0.000105645	-3.6969e-05	-4.49755e-05	-0.000122437	-3.94963e-05	-5.33119e-05	-0.000157023	-4.50587e-05	-0.00247074	-5.7046e-06	-3.89127e-05	-4.58669e-05	-4.52505e-05	-8.31282e-05	-2.10098e-05	-0.000147605	-6.6883e-05	-4.03969e-05	-5.04587e-05	-0.000121553	-9.00331e-05	-5.30654e-05	-0.000157169	-4.6785e-05	-0.00363999	-1.125e-05	-1.32782e-05	-4.59184e-05	-4.52173e-05	-6.95537e-05	-2.10199e-05	-0.000150448	-0.000134944	-4.17634e-05	-4.49736e-05	-0.000122414	-7.13441e-05	-5.27905e-05	-0.000158012	-8.02928e-05	-0.00353282	-1.06661e-05	-1.33683e-05	-4.58107e-05	-4.51965e-05	-7.25288e-05	-2.37091e-05	-0.000150298	-0.000259899	-4.20908e-05	-5.04381e-05	-0.000196138	-0.000100432	-5.26556e-05	-0.000156454	-5.07174e-05	-0.0038091	-1.28057e-05	-6.55485e-06	-4.58498e-05	-4.52658e-05	-0.000101877	-3.39801e-05	-0.000149539	-0.000148925	-4.23083e-05	-4.67305e-05	-0.000130399	-7.48711e-05	-5.29436e-05	-0.00015853	-5.39935e-05	-0.000202525	-1.05766e-05	-2.6192e-05	-4.58114e-05	-4.91353e-05	-0.000111053	-3.63955e-05	-0.000149583	-0.000260825	-4.22155e-05	-5.0344e-05	-0.000130343	-7.49041e-05	-5.26615e-05	-0.000155861	-5.00587e-05	-0.000391367	-1.27966e-05	-2.4877e-05	-4.58465e-05	-4.87972e-05	-0.000113066	-3.63543e-05	-0.00014958	-0.000187725	-4.22608e-05	-4.72418e-05	-0.000130522	-0.000105043	-5.33359e-05	-0.000159229	-5.41015e-05	-0.000124791	-2.1808e-05	-6.84945e-05	-4.58105e-05	-5.01293e-05	-0.000112607	-3.6338e-05	-0.0001496	-0.000730467	-4.22321e-05	-5.02263e-05	-0.000130349	-7.54676e-05	-5.26855e-05	-0.000109102	-4.97522e-05	-0.000259813	-3.11983e-05	-6.85648e-05	-4.58459e-05	-4.87984e-05	-0.000113219	-3.63422e-05	-0.000149574	-0.000911425	-4.22516e-05	-4.73554e-05	-0.000130522	-9.98512e-05	-5.39123e-05	-9.80995e-05	-5.34534e-05	-0.000121139	-1.56149e-05	-6.85649e-05	-4.58103e-05	-5.01292e-05	-0.00011278	-3.42115e-05	-0.000149612	-0.00206669	-4.22371e-05	-5.01553e-05	-0.000130351	-0.000106468	-5.27383e-05	-9.81377e-05	-4.9265e-05	-0.000240426	-2.68533e-05	-6.85649e-05	-4.58458e-05	-4.87984e-05	-0.000113286	-3.41515e-05	-0.000149534	-0.000733717	-4.22478e-05	-4.74275e-05	-0.000130522	-6.9603e-05	-5.45771e-05	-9.70063e-05	-5.21038e-05	-0.000426244	-1.14613e-05	-3.57072e-05	-4.58103e-05	-5.01292e-05	-0.000112795	-3.41563e-05	-0.000149624	-0.0010474	-4.22397e-05	-5.01076e-05	-0.000130352	-7.88708e-05	-5.27825e-05	-9.85227e-05	-4.78815e-05	-0.00046036	-2.55468e-05	-3.57079e-05	-4.58458e-05	-4.87984e-05	-0.000113246	-3.41559e-05	-0.000149525	-0.000408876	-4.22458e-05	-4.7474e-05	-0.000130521	-6.33015e-05	-5.49038e-05	-9.38561e-05	-4.91534e-05	-0.000442274	-1.08591e-05	-3.57236e-05	-4.58103e-05	-5.01292e-05	-0.000112627	-3.41559e-05	-0.000149636	-0.000346656	-4.22411e-05	-5.0072e-05	-0.000130352	-7.97409e-05	-5.27945e-05	-9.94019e-05	-4.70562e-05	-8.631e-05	-3.6658e-08	-3.57197e-05	-4.58458e-05	-4.87984e-05	-0.000113008	-4.26954e-05	-0.000149518	-0.000351125	-4.22446e-05	-4.75076e-05	-0.00013052	-5.52367e-05	-5.49778e-05	-9.6661e-05	-4.9076e-05	-0.00055244	-1.61876e-09	-3.57206e-05	-4.58103e-05	-5.01292e-05	-0.000112186	-3.54025e-05	-0.000149648	-0.000350172	-4.22992e-05	-5.00436e-05	-0.000130353	-5.88941e-05	-5.27965e-05	-9.93718e-05	-4.70533e-05	-8.58143e-05	-2.36052e-09	-3.57204e-05	-4.58458e-05	-4.87984e-05	-0.00012704	-4.2749e-05	-0.000149512	-0.00035044	-4.10852e-05	-4.75339e-05	-0.00013052	-5.56125e-05	-5.49907e-05	-9.67523e-05	-4.90851e-05	-0.00058266	-1.87456e-09	-3.57205e-05	-4.58103e-05	-5.01292e-05	-8.19216e-05	-3.52849e-05	-0.000149658	-0.000350363	-4.24427e-05	-5.00201e-05	-0.000130353	-5.88962e-05	-5.27968e-05	-0.000191262	-4.70527e-05	-0.00010255	-5.96844e-09	-3.57205e-05	-4.58458e-05	-4.87984e-05	-0.000125263	-4.28343e-05	-0.000149507	-0.00034348	-4.06932e-05	-4.75553e-05	-0.00013052	-5.56231e-05	-5.49928e-05	-0.000314722	-4.90886e-05	-0.000338578	-5.25877e-09	-3.57205e-05	-4.58103e-05	-5.01292e-05	-8.81693e-05	-3.53307e-05	-0.000149668	-0.000371028	-4.24739e-05	-4.99998e-05	-0.000130353	-5.89067e-05	-5.27969e-05	-0.000325014	-4.70525e-05	-0.000227246	-6.20202e-13	-3.57205e-05	-4.58458e-05	-4.87984e-05	-0.000128837	-3.83382e-05	-0.000149502	-0.000363783	-4.06809e-05	-4.75734e-05	-0.000130519	-5.56202e-05	-5.49931e-05	-0.00032803	-4.90901e-05	-0.000460495	-2.60394e-10	-3.57205e-05	-4.58103e-05	-5.01292e-05	-8.76147e-05	-3.83788e-05	-0.000149677	-0.000366214	-4.24533e-05	-4.99819e-05	-0.000130353	-5.89171e-05	-5.27969e-05	-0.000321564	-4.70524e-05	-0.000237393	-4.2311e-10	-3.57205e-05	-4.58458e-05	-4.87984e-05	-0.000121267	-3.83063e-05	-0.000149498	-0.000366151	-4.13501e-05	-4.75893e-05	0	0	0	0	0	0	0	0	0	0	0	0	0	0	0	0	-0.000202611	-0.000202611	-0.000202611	-0.000202611	-0.000202611	-0.000202611	-0.000202611	-0.000202611	-0.000202611	-0.000202611	-0.000202611	-0.000202611	-0.000202611	-0.000202611	-0.000202611	-0.000202611	-0.000140143	-0.000140143	-0.000140143	-0.000140143	-0.000140143	-0.000140143	-0.000140143	-0.000140143	-0.000140143	-0.000140143	-0.000140143	-0.000140143	-0.000140143	-0.000140143	-0.000140143	-0.000140143	-0.000140873	-0.000140873	-0.000140873	-0.000140873	-0.000140873	-0.000140873	-0.000140873	-0.000140873	-0.000140873	-0.000140873	-0.000140873	-0.000140873	-0.000140873	-0.000140873	-0.000140873	-0.000140873	-0.000138196	-0.000138196	-0.000138196	-0.000138196	-0.000138196	-0.000138196	-0.000138196	-0.000138196	-0.000138196	-0.000138196	-0.000138196	-0.000138196	-0.000138196	-0.000138196	-0.000138196	-0.000138196	-0.000137191	-0.000137191	-0.000137191	-0.000137191	-0.000137191	-0.000137191	-0.000137191	-0.000137191	-0.000137191	-0.000137191	-0.000137191	-0.000137191	-0.000137191	-0.000137191	-0.000137191	-0.000137191	-0.000137188	-0.000137188	-0.000137188	-0.000137188	-0.000137188	-0.000137188	-0.000137188	-0.000137188	-0.000137188	-0.000137188	-0.000137188	-0.000137188	-0.000137188	-0.000137188	-0.000137188	-0.000137188	-0.000137189	-0.000137189	-0.000137189	-0.000137189	-0.000137189	-0.000137189	-0.000137189	-0.000137189	-0.000137189	-0.000137189	-0.000137189	-0.000137189	-0.000137189	-0.000137189	-0.000137189	-0.000137189	-0.000137189	-0.000137189	-0.000137189	-0.000137189	-0.000137189	-0.000137189	-0.000137189	-0.000137189	-0.000137189	-0.000137189	-0.000137189	-0.000137189	-0.000137189	-0.000137189	-0.000137189	-0.000137189	-0.000137189	-0.000137189	-0.000137189	-0.000137189	-0.000137189	-0.000137189	-0.000137189	-0.000137189	-0.000137189	-0.000137189	-0.000137189	-0.000137189	-0.000137189	-0.000137189	-0.000137189	-0.000137189	-0.000142382	-0.000142382	-0.000138605	-0.000138605	-0.000138544	-0.000138544	-0.000246488	-0.000246488	-0.000138546	-0.000138546	-0.000673033	-0.000673033	-0.000142382	-0.000142382	-0.000138551	-0.000138551	-0.000519111	-0.000519111	-0.000147228	-0.000147228	-0.000134663	-0.000134663	-0.00082594	-0.00082594	-3.82628e-05	-3.82628e-05	-0.00336055	-0.00336055	-0.000344915	-0.000344915	-2.18151e-05	-2.18151e-05	-0.000538066	-0.000538066	-0.000144529	-0.000144529	-6.81989e-05	-6.81989e-05	-0.000999889	-0.000999889	-4.3158e-05	-4.3158e-05	-0.000587387	-0.000587387	-4.72829e-05	-4.72829e-05	-1.08785e-05	-1.08785e-05	-0.000534443	-0.000534443	-0.00014209	-0.00014209	-3.04761e-05	-3.04761e-05	-0.00122545	-0.00122545	-3.06284e-05	-3.06284e-05	-0.00299192	-0.00299192	-7.8563e-05	-7.8563e-05	-1.09392e-05	-1.09392e-05	-0.000532939	-0.000532939	-0.000144631	-0.000144631	-2.00927e-05	-2.00927e-05	-0.000917398	-0.000917398	-3.13378e-05	-3.13378e-05	-0.00181576	-0.00181576	-7.39337e-05	-7.39337e-05	-1.0907e-05	-1.0907e-05	-0.000528304	-0.000528304	-0.000142234	-0.000142234	-2.10541e-05	-2.10541e-05	-0.00114961	-0.00114961	-3.04402e-05	-3.04402e-05	-0.00347041	-0.00347041	-7.40329e-05	-7.40329e-05	-1.15631e-05	-1.15631e-05	-0.000526227	-0.000526227	-0.000141806	-0.000141806	-2.01143e-05	-2.01143e-05	-0.000587831	-0.000587831	-3.07037e-05	-3.07037e-05	-0.00189013	-0.00189013	-7.36628e-05	-7.36628e-05	-1.08801e-05	-1.08801e-05	-0.000526203	-0.000526203	-0.000141901	-0.000141901	-2.16468e-05	-2.16468e-05	-0.00111978	-0.00111978	-3.04367e-05	-3.04367e-05	-0.00344083	-0.00344083	-7.39477e-05	-7.39477e-05	-1.09367e-05	-1.09367e-05	-0.000526375	-0.000526375	-0.000141763	-0.000141763	-2.14663e-05	-2.14663e-05	-0.000596854	-0.000596854	-3.08897e-05	-3.08897e-05	-0.000797456	-0.000797456	-7.36811e-05	-7.36811e-05	-1.08718e-05	-1.08718e-05	-0.000508095	-0.000508095	-0.000143861	-0.000143861	-2.14371e-05	-2.14371e-05	-0.00112247	-0.00112247	-3.1054e-05	-3.1054e-05	-0.00291561	-0.00291561	-7.39528e-05	-7.39528e-05	-1.10863e-05	-1.10863e-05	-0.00117385	-0.000660144	-0.000148019	-0.000144028	-2.18597e-05	-2.18503e-05	-0.00136752	-0.000289337	-3.14038e-05	-3.14055e-05	-0.000129008	-7.45197e-05	-0.000340428	-7.00767e-05	-1.14555e-05	-1.11469e-05	-0.000304947	-0.00016529	-0.000159635	-0.000147265	-2.50981e-05	-2.23029e-05	-0.00240779	-0.000318514	-3.53822e-05	-3.16521e-05	-0.000160114	-6.2557e-05	-0.000370032	-4.80336e-05	-7.53644e-05	-7.31849e-05	-0.000625076	-0.000140342	-0.000213865	-0.000150707	-2.58068e-05	-2.72607e-05	-0.00132879	-0.000217067	-3.7758e-05	-3.44172e-05	-0.000161343	-6.20944e-05	-0.000335662	-6.88255e-05	-0.000165267	-7.53122e-05	-0.0003798	-0.000145013	-0.000222579	-0.000183377	-0.000136195	-3.21991e-05	-0.00149919	-0.000419059	-3.89803e-05	-3.18255e-05	-0.000160974	-6.35129e-05	-0.00140463	-1.24272e-05	-0.000158794	-4.06795e-05	-0.000676395	-0.000169483	-0.000210401	-0.000181261	-0.000149313	-3.18517e-05	-0.00133136	-0.000438164	-9.07467e-05	-3.39247e-05	-0.000161025	-6.25154e-05	-0.000181516	-0.000143839	-0.000176138	-3.38229e-05	-0.000436308	-0.000177777	-0.000212339	-0.000186527	-0.000155746	-3.38419e-05	-0.00149041	-0.000498956	-0.00020102	-0.000201653	-0.000161047	-4.9816e-05	-0.000696696	-0.000184784	-8.2696e-05	-8.43245e-05	-0.000388802	-0.000179946	-0.000208659	-0.000192922	-0.000193204	-6.76343e-05	-0.00153646	-0.000453293	-0.00020223	-0.000201104	-0.000140682	-5.43057e-05	-0.000819923	-5.14931e-05	-0.000163818	-0.000169015	-0.000355831	-0.000186857	-0.000209181	-0.000166716	-0.000202295	-5.33558e-05	-0.00230617	-0.000504699	-0.000201584	-0.000201824	-0.00017041	-5.68685e-05	-0.000907592	-0.000138733	-0.000131103	-0.000202492	-0.000350178	-0.000193865	-0.000208303	-0.00016354	-0.000202409	-4.16025e-05	-0.00104022	-5.5846e-05	-0.000201615	-0.000201784	-0.000161956	-5.66885e-05	-0.000899878	-0.000166279	-0.000158445	-0.000192682	-0.000346892	-0.000168128	-0.000208611	-0.000163514	-0.000201166	-3.54376e-05	-0.000361242	-0.000177677	-0.000201585	-0.00020186	-0.000180418	-5.67335e-05	-0.000939114	-0.000125958	-0.000170023	-0.000202474	-0.000350212	-0.000175128	-0.00020784	-0.000162796	-0.000183292	-3.57313e-05	-0.000499446	-6.32195e-05	-0.000201503	-0.000201669	-0.000171639	-5.02363e-05	-0.000936237	-9.72452e-05	-0.000173059	-0.000192755	-0.000397102	-0.000159367	-0.0002083	-0.000163071	-0.000198411	-3.46843e-05	-0.00026884	-7.09983e-05	-0.000201473	-0.000201548	-0.000237537	-0.000107747	-0.00094477	-0.000121592	-0.000174965	-0.000198607	-0.000350372	-0.000167718	-0.000207837	-0.000162703	-0.000196233	-0.000110485	-0.000517646	-0.000159182	-0.00020149	-0.000194493	-0.000267646	-0.000123686	-0.000945347	-9.74666e-05	-0.00017414	-0.000192491	-0.000349857	-0.000167661	-0.000208425	-0.000163177	-0.000198843	-8.60444e-05	-0.000241374	-0.000160487	-0.000201469	-0.000195249	-0.000278449	-0.00012333	-0.000945446	-0.000110962	-0.000174544	-0.00019757	-0.000350358	-0.000165652	-0.00020781	-0.000162838	-0.000196167	-0.00013509	-0.000999542	-0.000259254	-0.000201487	-0.000192859	-0.000278495	-0.000123203	-0.000945469	-6.48841e-05	-0.000174287	-0.000192676	-0.000349859	-0.000175382	-0.000208661	-0.000173546	-0.000199063	-0.000101163	-0.000270444	-0.000258999	-0.000201468	-0.000195249	-0.000281406	-0.000123236	-0.000946019	-5.93718e-05	-0.000174463	-0.000197369	-0.000350358	-0.000183905	-0.000207703	-0.000176458	-0.00019658	-0.000136721	-0.00148679	-0.000259	-0.000201487	-0.000192859	-0.000281676	-0.000130895	-0.000945578	-4.29365e-05	-0.000174332	-0.000192787	-0.000349858	-0.000181841	-0.000209035	-0.000176407	-0.000199415	-0.000104307	-0.000233328	-0.000259	-0.000201468	-0.000195249	-0.000283971	-0.00013039	-0.000946595	-6.44466e-05	-0.000174428	-0.000197245	-0.000350358	-0.000195669	-0.000207535	-0.000176822	-0.000197464	-8.31839e-05	-0.00104061	-0.000171242	-0.000201487	-0.000192859	-0.000284663	-0.000130429	-0.000945749	-5.62075e-05	-0.000174355	-0.000192861	-0.000349858	-0.000191385	-0.000209323	-0.000176274	-0.000200469	-8.06599e-05	-0.000219175	-0.000171364	-0.000201468	-0.000195249	-0.00028688	-0.000130426	-0.00094651	-8.70921e-05	-0.00017441	-0.000197165	-0.00035036	-0.000198878	-0.000207445	-0.00017778	-0.000199537	-8.19404e-05	-0.000962325	-0.00017135	-0.000201487	-0.000192859	-0.000288318	-0.000130426	-0.000945924	-9.31158e-05	-0.000174368	-0.000192917	-0.000349857	-0.000191006	-0.000209415	-0.000175816	-0.000201162	-0.000156239	-1.81199e-05	-0.000171354	-0.000201468	-0.000195249	-0.000290488	-0.000147167	-0.000946377	-9.26589e-05	-0.0001744	-0.000197108	-0.000350361	-0.000194086	-0.000207424	-0.000176793	-0.000199595	-7.50904e-05	-4.04209e-07	-0.000171353	-0.000201487	-0.000192859	-0.000292587	-0.000100104	-0.000946096	-9.27574e-05	-0.000174505	-0.000192961	-0.000349857	-0.000191904	-0.000209433	-0.000175827	-0.000201164	-0.000156552	-2.60137e-07	-0.000171353	-0.000201468	-0.000195249	-0.000260549	-0.000147609	-0.000946251	-9.27297e-05	-0.000164268	-0.000197064	-0.000350362	-0.00019387	-0.000207421	-0.000176803	-0.000199589	-7.35277e-05	-5.37767e-07	-0.000171353	-0.000201487	-0.000192859	-9.74762e-05	-9.93981e-05	-0.000946257	-9.27377e-05	-0.000175764	-0.000192998	-0.000349857	-0.000191908	-0.000209436	-0.000154404	-0.000201165	-0.000145906	-2.31724e-07	-0.000171353	-0.000201468	-0.000195249	-0.000231453	-0.000148267	-0.000946132	-9.03823e-05	-0.000160954	-0.000197028	-0.000350363	-0.000193863	-0.00020742	-0.000133504	-0.000199586	-9.11155e-05	-3.64596e-07	-0.000171353	-0.000201487	-0.000192859	-0.000109678	-9.96693e-05	-0.000946405	-8.7673e-05	-0.000176045	-0.000193029	-0.000349857	-0.000191904	-0.000209436	-0.000131325	-0.000201165	-0.000106625	-8.28031e-11	-0.000171353	-0.000201468	-0.000195249	-0.000245651	-0.000139798	-0.000946028	-8.83531e-05	-0.00016085	-0.000196997	-0.000350363	-0.000193864	-0.00020742	-0.000131334	-0.000199585	-8.06845e-05	-7.83489e-12	-0.000171353	-0.000201487	-0.000192859	-0.000108246	-0.000140174	-0.000946533	-8.81223e-05	-0.000176053	-0.000193057	-0.000349857	-0.000191898	-0.000209436	-0.000131418	-0.000201165	-0.000104771	-4.37817e-12	-0.000171353	-0.000201468	-0.000195249	-0.000260836	-0.000139533	-0.000945939	-8.84897e-05	-0.000166561	-0.00019697	0	0	0	0	0	0	0	0	0	0	0	0	0	0	0	0	-0.000104284	-0.000104284	-0.000104284	-0.000104284	-0.000104284	-0.000104284	-0.000104284	-0.000104284	-0.000104284	-0.000104284	-0.000104284	-0.000104284	-0.000104284	-0.000104284	-0.000104284	-0.000104284	-0.00106554	-0.00106554	-0.00106554	-0.00106554	-0.00106554	-0.00106554	-0.00106554	-0.00106554	-0.00106554	-0.00106554	-0.00106554	-0.00106554	-0.00106554	-0.00106554	-0.00106554	-0.00106554	-0.0010287	-0.0010287	-0.0010287	-0.0010287	-0.0010287	-0.0010287	-0.0010287	-0.0010287	-0.0010287	-0.0010287	-0.0010287	-0.0010287	-0.0010287	-0.0010287	-0.0010287	-0.0010287	-0.00101401	-0.00101401	-0.00101401	-0.00101401	-0.00101401	-0.00101401	-0.00101401	-0.00101401	-0.00101401	-0.00101401	-0.00101401	-0.00101401	-0.00101401	-0.00101401	-0.00101401	-0.00101401	-0.00105444	-0.00105444	-0.00105444	-0.00105444	-0.00105444	-0.00105444	-0.00105444	-0.00105444	-0.00105444	-0.00105444	-0.00105444	-0.00105444	-0.00105444	-0.00105444	-0.00105444	-0.00105444	-0.00105418	-0.00105418	-0.00105418	-0.00105418	-0.00105418	-0.00105418	-0.00105418	-0.00105418	-0.00105418	-0.00105418	-0.00105418	-0.00105418	-0.00105418	-0.00105418	-0.00105418	-0.00105418	-0.00105418	-0.00105418	-0.00105418	-0.00105418	-0.00105418	-0.00105418	-0.00105418	-0.00105418	-0.00105418	-0.00105418	-0.00105418	-0.00105418	-0.00105418	-0.00105418	-0.00105418	-0.00105418	-0.00105418	-0.00105418	-0.00105418	-0.00105418	-0.00105418	-0.00105418	-0.00105418	-0.00105418	-0.00105418	-0.00105418	-0.00105418	-0.00105418	-0.00105418	-0.00105418	-0.00105418	-0.00105418	-0.00105418	-0.00105418	-0.00105418	-0.00105418	-0.00105418	-0.00105418	-0.00105418	-0.00105418	-0.00105418	-0.00105418	-0.00105418	-0.00105418	-0.00105418	-0.00105418	-0.00105418	-0.00105418	-0.00105993	-0.00105993	-0.0010571	-0.0010571	-0.00105705	-0.00105705	-0.00124333	-0.00124333	-0.00105706	-0.00105706	-0.00360744	-0.00360744	-0.00107966	-0.00107966	-0.0010571	-0.0010571	-0.994228	-0.994228	-0.00447134	-0.00447134	-0.000255117	-0.000255117	-0.0228963	-0.0228963	-0.0014337	-0.0014337	-0.17004	-0.17004	-0.00154937	-0.00154937	-0.000647707	-0.000647707	-0.00150458	-0.00150458	-0.00878732	-0.00878732	-0.000586724	-0.000586724	-0.0132266	-0.0132266	-0.00451209	-0.00451209	-0.000147928	-0.000147928	-0.000151491	-0.000151491	-0.000776456	-0.000776456	-1.30515	-1.30515	-0.00987378	-0.00987378	-0.0048857	-0.0048857	-0.0325622	-0.0325622	-0.00249122	-0.00249122	-0.0868036	-0.0868036	-4.03699e-05	-4.03699e-05	-0.000772576	-0.000772576	-0.000159598	-0.000159598	-0.0101827	-0.0101827	-0.197541	-0.197541	-0.00782238	-0.00782238	-0.00292095	-0.00292095	-0.0169478	-0.0169478	-3.20706e-05	-3.20706e-05	-0.000773837	-0.000773837	-1.39187	-1.39187	-0.0097321	-0.0097321	-0.0560947	-0.0560947	-0.0262018	-0.0262018	-0.00252935	-0.00252935	-0.0996221	-0.0996221	-3.20949e-05	-3.20949e-05	-0.000698473	-0.000698473	-8.79511e-05	-8.79511e-05	-0.0097468	-0.0097468	-0.14896	-0.14896	-0.00132343	-0.00132343	-0.0025922	-0.0025922	-0.019084	-0.019084	-3.24184e-05	-3.24184e-05	-0.000775821	-0.000775821	-1.39159	-1.39159	-0.00975844	-0.00975844	-0.08621	-0.08621	-0.0240184	-0.0240184	-0.00257939	-0.00257939	-0.0969183	-0.0969183	-3.20668e-05	-3.20668e-05	-0.000767816	-0.000767816	-8.81537e-05	-8.81537e-05	-0.00972452	-0.00972452	-0.130708	-0.130708	-0.00152048	-0.00152048	-0.00273405	-0.00273405	-0.00147188	-0.00147188	-3.22801e-05	-3.22801e-05	-0.000776428	-0.000776428	-1.38956	-1.38956	-0.00979812	-0.00979812	-0.0949876	-0.0949876	-0.0242199	-0.0242199	-0.00260918	-0.00260918	-0.0802256	-0.0802256	-3.20707e-05	-3.20707e-05	-0.000775777	-0.000775777	-2.29257e-06	-1.94903e-06	-0.00968129	-0.0096551	-0.123143	-0.123139	-0.00421031	-0.0012373	-0.00267971	-0.00267983	-3.3237e-05	-2.88598e-05	-0.000106476	-3.11675e-05	-0.000785774	-0.000769324	-0.00179143	-0.00161637	-0.00790429	-0.00715259	-0.104352	-0.0991922	-0.0524848	-0.00246735	-0.00216926	-0.00247818	-6.00824e-05	-3.08327e-05	-0.000147832	-5.91911e-05	-3.21222e-05	-5.2282e-05	-0.0258848	-0.00962272	-0.000130234	-0.00535546	-0.0802066	-0.00845174	-0.00275845	-0.0017278	-0.0151948	-0.00224255	-6.10826e-05	-3.05296e-05	-0.000112475	-3.31646e-05	-8.07701e-05	-0.000552906	-0.00333226	-0.00814961	-0.000168411	-0.000390387	-0.00627551	-0.00238565	-0.00702039	-0.110401	-0.0327868	-0.00251621	-6.0793e-05	-3.13393e-05	-0.0207438	-0.000673941	-7.71352e-05	-0.00160329	-0.0889325	-0.000607079	-0.000123935	-0.000504485	-0.00500065	-0.00247073	-0.00389327	-0.218955	-0.00358979	-0.00231908	-6.07954e-05	-3.07753e-05	-0.000495468	-0.000104624	-8.70685e-05	-0.00212302	-0.0020343	-0.000818287	-0.000123027	-0.000311913	-0.00377419	-0.00223721	-0.00690887	-0.127221	-0.00011221	-0.000103377	-6.07902e-05	-2.66035e-05	-0.000459131	-0.000107757	-3.62187e-05	-0.000456553	-0.00600553	-0.00068895	-0.000115632	-0.000201191	-0.00019084	-0.000807011	-0.00499401	-0.590833	-0.000105213	-0.000105335	-5.41252e-05	-2.72268e-05	-0.0003348	-0.000977592	-8.05579e-05	-0.000140856	-0.000127266	-0.000408946	-0.000108912	-0.00140831	-0.000105114	-0.0011049	-0.0304344	-0.0226756	-0.000109169	-0.000104654	-6.48533e-05	-2.8978e-05	-0.000338071	-0.000185879	-6.21051e-05	-0.00010424	-0.000124565	-0.000130427	-0.000106617	-0.00180847	-0.000104326	-0.00159113	-0.0417288	-0.0100303	-0.000108851	-0.000104661	-6.88902e-05	-2.88696e-05	-0.000325917	-0.000133652	-7.75094e-05	-0.000112301	-0.000121539	-0.00085983	-0.000106032	-0.00180739	-0.000113986	-0.0020308	-0.000558976	-0.887436	-0.000109167	-0.000104616	-0.000139522	-2.88984e-05	-0.000341804	-0.000213608	-8.42021e-05	-0.00010425	-0.000124518	-0.000504386	-0.000105573	-0.00185911	-0.000393026	-0.00199329	-0.00184764	-7.81669e-07	-0.00010883	-0.000104647	-0.000111639	-2.30962e-05	-0.000340384	-0.000331522	-8.59926e-05	-0.000112374	-0.00012435	-0.00129057	-0.000106365	-0.00181651	-0.00013738	-0.00209913	-0.000269308	-0.0001184	-0.000109039	-0.000104754	-0.000101185	-5.27723e-05	-0.000345639	-0.000231651	-8.71042e-05	-0.000106845	-0.000124685	-0.000656828	-0.00010666	-0.0018728	-0.000158586	-0.000287836	-0.002054	-0.000177705	-0.000108782	-0.000110428	-0.000103593	-6.22696e-05	-0.000345839	-0.000337422	-8.66256e-05	-0.00011218	-0.000122658	-0.000659194	-0.00010689	-0.00180055	-0.000133495	-0.000445982	-0.00020916	-0.000157877	-0.000108997	-0.000110004	-0.000108716	-6.20757e-05	-0.000346072	-0.000270502	-8.68598e-05	-0.000107556	-0.000124503	-0.0010535	-0.000109425	-0.00187248	-0.000159339	-0.000206916	-0.00755655	-0.000178141	-0.000108765	-0.000111876	-0.0001099	-6.20025e-05	-0.000345848	-0.000673601	-8.6711e-05	-0.000112006	-0.00012267	-0.000493119	-0.000107986	-0.000779867	-0.000131678	-0.000338754	-0.000135895	-0.000178664	-0.000108988	-0.000110005	-0.000111101	-6.20217e-05	-0.00034665	-0.000781337	-8.68125e-05	-0.000107725	-0.000124503	-0.000508816	-0.000113293	-0.000609189	-0.000155033	-0.000202859	-0.044073	-0.000178665	-0.000108762	-0.000111876	-0.000112459	-6.93358e-05	-0.000345868	-0.00135505	-8.6737e-05	-0.000111901	-0.000122671	-0.000588987	-0.000109854	-0.000609861	-0.000128817	-0.000321567	-0.000107546	-0.000178665	-0.000108986	-0.000110005	-0.00011335	-6.90248e-05	-0.000347425	-0.000676529	-8.67926e-05	-0.000107832	-0.000124504	-0.000222348	-0.000117676	-0.000595093	-0.000146301	-0.000472284	-0.0416259	-0.000156095	-0.000108761	-0.000111876	-0.000115268	-6.90488e-05	-0.000345943	-0.00085797	-8.67501e-05	-0.00011183	-0.00012267	-0.000295538	-0.000111337	-0.000615056	-0.000121018	-0.000497261	-0.000106714	-0.00015605	-0.000108986	-0.000110005	-0.000116236	-6.90473e-05	-0.000347417	-0.000462109	-8.67821e-05	-0.000107902	-0.000124505	-0.00017914	-0.000119836	-0.00055663	-0.000128404	-0.000484042	-0.0397166	-0.000156205	-0.000108761	-0.000111876	-0.000119266	-6.90474e-05	-0.000346022	-0.000413499	-8.67578e-05	-0.000111777	-0.00012267	-0.000302957	-0.000111797	-0.000629962	-0.000116711	-0.000161512	-0.000325329	-0.000156166	-0.000108986	-0.000110005	-0.000120394	-6.11929e-05	-0.000347345	-0.000417093	-8.67761e-05	-0.000107953	-0.000124506	-0.000178171	-0.000120328	-0.000593354	-0.000127969	-0.00056241	-0.000730378	-0.000156176	-0.000108761	-0.000111876	-0.000124751	-3.87887e-05	-0.000346099	-0.000416331	-8.66982e-05	-0.000111735	-0.000122669	-0.000206064	-0.000111884	-0.000629429	-0.000116696	-0.000160888	-0.00010212	-0.000156173	-0.000108986	-0.000110005	-0.000100054	-6.14027e-05	-0.000347276	-0.000416546	-8.07247e-05	-0.000107992	-0.000124507	-0.000181078	-0.000120413	-0.00059354	-0.000128022	-0.000582897	-0.000988008	-0.000156174	-0.000108761	-0.000111876	-2.99499e-05	-3.847e-05	-0.000346173	-0.000416484	-8.74304e-05	-0.0001117	-0.000122669	-0.000206117	-0.000111899	-0.00247418	-0.000116693	-0.000181344	-7.25792e-06	-0.000156174	-0.000108986	-0.000110005	-7.81632e-05	-6.17175e-05	-0.000347211	-0.000408292	-7.88278e-05	-0.000108025	-0.000124508	-0.000181149	-0.000120427	-0.00495051	-0.000128042	-0.000404737	-2.9231e-05	-0.000156174	-0.000108761	-0.000111876	-3.28133e-05	-3.85926e-05	-0.00034624	-0.000430022	-8.75925e-05	-0.00011167	-0.000122669	-0.000206212	-0.000111901	-0.00484215	-0.000116692	-0.000309493	-1.4622e-07	-0.000156174	-0.000108986	-0.000110005	-8.37405e-05	-6.56758e-05	-0.000347153	-0.000424352	-7.87682e-05	-0.000108052	-0.000124509	-0.000181124	-0.00012043	-0.00501022	-0.000128051	-0.000497467	-4.15261e-10	-0.000156174	-0.000108761	-0.000111876	-3.2331e-05	-6.58744e-05	-0.000346299	-0.000426258	-8.76673e-05	-0.000111643	-0.000122669	-0.000206302	-0.000111902	-0.00468555	-0.000116691	-0.000318682	-3.0967e-11	-0.000156174	-0.000108986	-0.000110005	-9.35788e-05	-6.55374e-05	-0.000347104	-0.000426548	-8.21369e-05	-0.000108076	0	0	0	0	0	0	0	0	0	0	0	0	0	0	0	0	-0.000410092	-0.000410092	-0.000410092	-0.000410092	-0.000410092	-0.000410092	-0.000410092	-0.000410092	-0.000410092	-0.000410092	-0.000410092	-0.000410092	-0.000410092	-0.000410092	-0.000410092	-0.000410092	-0.013479	-0.013479	-0.013479	-0.013479	-0.013479	-0.013479	-0.013479	-0.013479	-0.013479	-0.013479	-0.013479	-0.013479	-0.013479	-0.013479	-0.013479	-0.013479	-0.0120043	-0.0120043	-0.0120043	-0.0120043	-0.0120043	-0.0120043	-0.0120043	-0.0120043	-0.0120043	-0.0120043	-0.0120043	-0.0120043	-0.0120043	-0.0120043	-0.0120043	-0.0120043	-0.0120533	-0.0120533	-0.0120533	-0.0120533	-0.0120533	-0.0120533	-0.0120533	-0.0120533	-0.0120533	-0.0120533	-0.0120533	-0.0120533	-0.0120533	-0.0120533	-0.0120533	-0.0120533	-0.0123898	-0.0123898	-0.0123898	-0.0123898	-0.0123898	-0.0123898	-0.0123898	-0.0123898	-0.0123898	-0.0123898	-0.0123898	-0.0123898	-0.0123898	-0.0123898	-0.0123898	-0.0123898	-0.0123598	-0.0123598	-0.0123598	-0.0123598	-0.0123598	-0.0123598	-0.0123598	-0.0123598	-0.0123598	-0.0123598	-0.0123598	-0.0123598	-0.0123598	-0.0123598	-0.0123598	-0.0123598	-0.0123625	-0.0123625	-0.0123625	-0.0123625	-0.0123625	-0.0123625	-0.0123625	-0.0123625	-0.0123625	-0.0123625	-0.0123625	-0.0123625	-0.0123625	-0.0123625	-0.0123625	-0.0123625	-0.0123622	-0.0123622	-0.0123622	-0.0123622	-0.0123622	-0.0123622	-0.0123622	-0.0123622	-0.0123622	-0.0123622	-0.0123622	-0.0123622	-0.0123622	-0.0123622	-0.0123622	-0.0123622	-0.0123622	-0.0123622	-0.0123622	-0.0123622	-0.0123622	-0.0123622	-0.0123622	-0.0123622	-0.0123622	-0.0123622	-0.0123622	-0.0123622	-0.0123622	-0.0123622	-0.0123622	-0.0123622	-0.0123697	-0.0123697	-0.0123678	-0.0123678	-0.0123678	-0.0123678	-0.0127099	-0.0127099	-0.0123678	-0.0123678	-0.0219811	-0.0219811	-0.0124897	-0.0124897	-0.012368	-0.012368	-3.38881	-3.38881	-0.00922874	-0.00922874	-0.00101767	-0.00101767	-0.268271	-0.268271	-0.00936678	-0.00936678	-0.553383	-0.553383	-0.0100986	-0.0100986	-0.171366	-0.171366	-6.78188e-11	-6.78188e-11	-0.0151373	-0.0151373	-0.00293868	-0.00293868	-0.0119944	-0.0119944	-0.0162541	-0.0162541	-0.00405329	-0.00405329	-0.333779	-0.333779	-0.534263	-0.534263	-4.72631	-4.72631	-0.0161655	-0.0161655	-0.0102466	-0.0102466	-0.235879	-0.235879	-0.00428721	-0.00428721	-0.80532	-0.80532	-0.017368	-0.017368	-0.0357373	-0.0357373	-2.99146e-15	-2.99146e-15	-0.0168312	-0.0168312	-0.289807	-0.289807	-0.00926533	-0.00926533	-0.00523571	-0.00523571	-0.00755596	-0.00755596	-0.160812	-0.160812	-1.33986	-1.33986	-4.99145	-4.99145	-0.0158424	-0.0158424	-0.0254348	-0.0254348	-0.172845	-0.172845	-0.00445017	-0.00445017	-0.425522	-0.425522	-0.0545261	-0.0545261	-7.63255e-05	-7.63255e-05	-4.19609e-16	-4.19609e-16	-0.0158924	-0.0158924	-0.238059	-0.238059	-0.00194072	-0.00194072	-0.00464165	-0.00464165	-0.17066	-0.17066	-0.1224	-0.1224	-1.68971	-1.68971	-4.98058	-4.98058	-0.0159103	-0.0159103	-0.0350896	-0.0350896	-0.155697	-0.155697	-0.00455531	-0.00455531	-0.133024	-0.133024	-0.0731249	-0.0731249	-5.81592e-06	-5.81592e-06	-4.55785e-16	-4.55785e-16	-0.0158414	-0.0158414	-0.154302	-0.154302	-0.00251413	-0.00251413	-0.00486219	-0.00486219	-1.42789	-1.42789	-0.1066	-0.1066	-1.69221	-1.69221	-4.98054	-4.98054	-0.0158991	-0.0158991	-0.06312	-0.06312	-0.157157	-0.157157	-0.00457283	-0.00457283	-1.8692e-05	-1.8692e-05	-0.0823019	-0.0823019	-5.73667e-06	-5.73667e-06	-2.06067e-17	-2.00513e-17	-0.0157153	-0.0157128	-0.124934	-0.124934	-0.00428725	-0.00241056	-0.00473432	-0.00473441	-0.147117	-0.144604	-0.173113	-0.0981201	-1.6905	-1.67703	-0.00413659	-0.00407973	-0.0141175	-0.0122873	-0.0868204	-0.07839	-0.193732	-0.0128611	-0.0039695	-0.00436626	-0.00712097	-0.0586368	-0.115234	-0.140229	-5.15044e-07	-2.48774e-07	-0.0874825	-0.0166823	-0.000483094	-0.00979516	-0.078283	-0.0124083	-0.00403297	-0.00600025	-0.0221006	-0.00406773	-0.0200593	-0.116319	-0.134702	-0.0634268	-0.00170806	-0.00153783	-0.00544871	-0.0142432	-0.000664605	-0.00116624	-0.0105687	-0.00414616	-0.0373438	-0.477025	-0.0375599	-0.00443372	-0.0183175	-0.0660363	-1.67183	-0.771742	-0.00213013	-0.00323172	-0.284722	-0.00165057	-0.000475894	-0.00148387	-0.00930074	-0.00437894	-0.0144493	-0.0593942	-0.00649166	-0.00417229	-0.0185055	-0.105617	-1.60607e-06	-4.04293e-06	-0.0011384	-0.00419014	-0.00182929	-0.00220067	-0.000481599	-0.00100162	-0.00742273	-0.00404942	-0.0356806	-1.61804	-0.00042409	-0.000400016	-0.018449	-0.0768646	-0.00383629	-0.000439859	-0.0976401	-0.00122334	-0.0149882	-0.0019052	-0.000448027	-0.000697959	-0.000650666	-0.00190992	-0.0178523	-3.21936e-05	-0.000412371	-0.000412659	-0.017694	-0.0966235	-0.00134214	-0.0022901	-0.000812398	-0.000517725	-0.000413478	-0.00124343	-0.000425868	-0.00343497	-0.000411143	-0.00241907	-0.142229	-3.98937	-0.000424639	-0.00041099	-0.00494505	-0.0628572	-0.000917064	-0.00063978	-0.00634553	-0.000409229	-0.000427239	-0.000490061	-0.00041621	-0.00415951	-0.000409217	-0.00317133	-0.133199	-2.13079e-15	-0.000423589	-0.000411278	-0.0108697	-0.0825342	-0.000960044	-0.000497132	-0.00197147	-0.000443367	-0.000445057	-0.00229898	-0.000414792	-0.00414517	-0.000440157	-0.00381975	-0.00460967	-3.73285	-0.000424604	-0.000410932	-0.0364299	-0.0708619	-0.000743311	-0.000708019	-0.00133654	-0.000409392	-0.000426988	-0.0014739	-0.000412754	-0.00424345	-0.00121113	-0.00375678	-0.00976714	-1.23273e-15	-0.000423567	-0.000411274	-0.0235899	-0.0676114	-0.000754937	-0.000983869	-0.00121102	-0.000443556	-0.000445615	-0.00319837	-0.000416405	-0.00416213	-0.000510787	-0.00390749	-0.0074625	-0.000556562	-0.000424236	-0.000411593	-0.000786015	-0.00148042	-0.000748773	-0.000749588	-0.0011354	-0.000422783	-0.000428498	-0.00182684	-0.000416524	-0.00426866	-0.000576395	-0.000865473	-0.00952762	-0.000644974	-0.00042341	-0.000436363	-0.000755824	-0.00106338	-0.000745615	-0.000995459	-0.00116837	-0.000443309	-0.000421913	-0.00184344	-0.000418473	-0.00413174	-0.000500608	-0.00121898	-0.00940784	-0.000585302	-0.000424098	-0.000432238	-0.000599589	-0.00108416	-0.000746122	-0.000842176	-0.0011521	-0.000427216	-0.000427822	-0.00270075	-0.000426076	-0.00426836	-0.000578675	-0.000682417	-0.0762457	-0.000592075	-0.000423355	-0.000442043	-0.00062055	-0.00109065	-0.000744728	-0.00167415	-0.00116238	-0.000442701	-0.000421901	-0.00144597	-0.000422736	-0.00208525	-0.000495063	-0.000991881	-0.0355731	-0.000593539	-0.000424071	-0.000432226	-0.000580629	-0.00108886	-0.000745639	-0.001865	-0.00115537	-0.000427888	-0.000427822	-0.00148663	-0.000439237	-0.00172188	-0.000565898	-0.000673064	-0.419982	-0.000593538	-0.000423343	-0.000442043	-0.000598631	-0.00116886	-0.000744026	-0.00281878	-0.00116058	-0.00044235	-0.000421888	-0.00167494	-0.000429962	-0.00172736	-0.000486338	-0.000953791	-0.012443	-0.000593538	-0.000424065	-0.000432226	-0.000567213	-0.00119495	-0.000746519	-0.00166403	-0.00115673	-0.000428283	-0.000427825	-0.000754427	-0.000453968	-0.00169233	-0.000539786	-0.00127221	-5.56125	-0.000579112	-0.000423341	-0.000442043	-0.000585222	-0.00119262	-0.000743213	-0.00199897	-0.00115966	-0.000442115	-0.00042188	-0.000956047	-0.000435679	-0.00173958	-0.000462448	-0.00132052	-2.82458e-19	-0.000578962	-0.000424064	-0.000432226	-0.000557248	-0.00119278	-0.000747096	-0.00123835	-0.00115746	-0.000428533	-0.000427831	-0.000634496	-0.00046118	-0.00160241	-0.000485517	-0.0012937	-6.91907	-0.000579434	-0.00042334	-0.000442043	-0.000577326	-0.00119276	-0.000742426	-0.00114293	-0.00115913	-0.000441941	-0.000421874	-0.000976147	-0.000437451	-0.001775	-0.000449397	-0.000566086	-7.40493e-23	-0.000579314	-0.000424063	-0.000432226	-0.000552929	-0.00095422	-0.000747596	-0.00115092	-0.00115787	-0.00042871	-0.000427836	-0.000632852	-0.000462818	-0.00168809	-0.000484224	-0.00145376	-7.97441	-0.000579343	-0.00042334	-0.000442043	-0.000578931	-0.00961559	-0.000741665	-0.00114929	-0.00115726	-0.000441803	-0.00042187	-0.000713815	-0.000437787	-0.00177305	-0.000449356	-0.00056401	-4.82393e-26	-0.000579336	-0.000424063	-0.000432226	-0.000483575	-0.000880684	-0.000748071	-0.00114974	-0.00166164	-0.000428847	-0.000427841	-0.000642205	-0.0004631	-0.00168853	-0.000484387	-0.00149336	-4.90516	-0.000579338	-0.000423339	-0.000442043	-0.13953	-0.0100359	-0.000740949	-0.00114961	-0.00110493	-0.000441688	-0.000421867	-0.000713956	-0.000437842	-0.00539946	-0.000449347	-0.000617083	-3.20804e-19	-0.000579338	-0.000424063	-0.000432226	-0.000243464	-0.000855069	-0.000748512	-0.00113907	-0.00187738	-0.000428958	-0.000427844	-0.000642405	-0.000463147	-0.00926103	-0.000484449	-0.0011344	-0.00460286	-0.000579338	-0.000423339	-0.000442043	-0.0600196	-0.00987514	-0.000740301	-0.00118446	-0.00109284	-0.000441589	-0.000421866	-0.000714235	-0.000437851	-0.00895058	-0.000449342	-0.000924479	-0.000137992	-0.000579338	-0.000424063	-0.000432226	-0.000310566	-0.000948359	-0.000748906	-0.00117242	-0.00188476	-0.000429052	-0.000427846	-0.000642326	-0.000463154	-0.0092222	-0.000484476	-0.00132314	-4.31559e-06	-0.000579338	-0.000423339	-0.000442043	-0.0648986	-0.000997192	-0.000739738	-0.00117646	-0.00109082	-0.000441502	-0.000421864	-0.000714492	-0.000437852	-0.00871666	-0.000449341	-0.000944224	-2.5854e-07	-0.000579338	-0.000424063	-0.000432226	-0.000321896	-0.00102402	-0.000749241	-0.0011762	-0.00152688	-0.000429134	0	0	0	0	0	0	0	0	0	0	0	0	0	0	0	0	-0.000286923	-0.000286923	-0.000286923	-0.000286923	-0.000286923	-0.000286923	-0.000286923	-0.000286923	-0.000286923	-0.000286923	-0.000286923	-0.000286923	-0.000286923	-0.000286923	-0.000286923	-0.000286923	-0.00120247	-0.00120247	-0.00120247	-0.00120247	-0.00120247	-0.00120247	-0.00120247	-0.00120247	-0.00120247	-0.00120247	-0.00120247	-0.00120247	-0.00120247	-0.00120247	-0.00120247	-0.00120247	-0.0011867	-0.0011867	-0.0011867	-0.0011867	-0.0011867	-0.0011867	-0.0011867	-0.0011867	-0.0011867	-0.0011867	-0.0011867	-0.0011867	-0.0011867	-0.0011867	-0.0011867	-0.0011867	-0.00118353	-0.00118353	-0.00118353	-0.00118353	-0.00118353	-0.00118353	-0.00118353	-0.00118353	-0.00118353	-0.00118353	-0.00118353	-0.00118353	-0.00118353	-0.00118353	-0.00118353	-0.00118353	-0.00119814	-0.00119814	-0.00119814	-0.00119814	-0.00119814	-0.00119814	-0.00119814	-0.00119814	-0.00119814	-0.00119814	-0.00119814	-0.00119814	-0.00119814	-0.00119814	-0.00119814	-0.00119814	-0.00119811	-0.00119811	-0.00119811	-0.00119811	-0.00119811	-0.00119811	-0.00119811	-0.00119811	-0.00119811	-0.00119811	-0.00119811	-0.00119811	-0.00119811	-0.00119811	-0.00119811	-0.00119811	-0.0011981	-0.0011981	-0.0011981	-0.0011981	-0.0011981	-0.0011981	-0.0011981	-0.0011981	-0.0011981	-0.0011981	-0.0011981	-0.0011981	-0.0011981	-0.0011981	-0.0011981	-0.0011981	-0.0011981	-0.0011981	-0.0011981	-0.0011981	-0.0011981	-0.0011981	-0.0011981	-0.0011981	-0.0011981	-0.0011981	-0.0011981	-0.0011981	-0.0011981	-0.0011981	-0.0011981	-0.0011981	-0.0011981	-0.0011981	-0.0011981	-0.0011981	-0.0011981	-0.0011981	-0.0011981	-0.0011981	-0.0011981	-0.0011981	-0.0011981	-0.0011981	-0.0011981	-0.0011981	-0.0011981	-0.0011981	-0.00119816	-0.00119816	-0.00119815	-0.00119815	-0.00119815	-0.00119815	-0.00120142	-0.00120142	-0.00119815	-0.00119815	-0.00140936	-0.00140936	-0.00120142	-0.00120142	-0.00119816	-0.00119816	-0.0023235	-0.0023235	-9.72484e-05	-9.72484e-05	-0.000479891	-0.000479891	-0.0121843	-0.0121843	-0.00434311	-0.00434311	-0.0116685	-0.0116685	-0.00180396	-0.00180396	-0.0183768	-0.0183768	-0.00243104	-0.00243104	-6.23178e-05	-6.23178e-05	-0.00167225	-0.00167225	-0.00593249	-0.00593249	-0.00923898	-0.00923898	-0.00488041	-0.00488041	-0.00763207	-0.00763207	-0.0691022	-0.0691022	-0.00235337	-0.00235337	-5.66948e-05	-5.66948e-05	-0.00415291	-0.00415291	-0.0111022	-0.0111022	-0.00524846	-0.00524846	-0.0175261	-0.0175261	-0.00426102	-0.00426102	-0.0467624	-0.0467624	-0.00232799	-0.00232799	-5.98051e-05	-5.98051e-05	-0.00138884	-0.00138884	-0.00443493	-0.00443493	-0.00589007	-0.00589007	-0.0255308	-0.0255308	-0.00395453	-0.00395453	-0.0556158	-0.0556158	-0.00223173	-0.00223173	-5.66242e-05	-5.66242e-05	-0.00114561	-0.00114561	-0.00932592	-0.00932592	-0.0054044	-0.0054044	-0.0114985	-0.0114985	-0.00394981	-0.00394981	-0.0475474	-0.0475474	-0.00221926	-0.00221926	-5.61919e-05	-5.61919e-05	-0.00128746	-0.00128746	-0.00141745	-0.00141745	-0.00551159	-0.00551159	-0.0310166	-0.0310166	-0.00397105	-0.00397105	-0.0555379	-0.0555379	-0.00220401	-0.00220401	-5.61889e-05	-5.61889e-05	-0.00111663	-0.00111663	-0.00870456	-0.00870456	-0.00549301	-0.00549301	-0.0112063	-0.0112063	-0.00395872	-0.00395872	-0.0519108	-0.0519108	-0.00222164	-0.00222164	-5.59407e-05	-5.59407e-05	-0.00109263	-0.00109263	-0.00154425	-0.00154425	-0.0056903	-0.0056903	-0.0228311	-0.0228311	-0.00397699	-0.00397699	-0.0538138	-0.0538138	-0.00220395	-0.00220395	-5.57795e-05	-5.57795e-05	-0.00108487	-0.00108487	-0.00876055	-0.00876055	-0.00550383	-0.00550383	-0.0152044	-0.0152044	-0.00395815	-0.00395815	-0.0528815	-0.0528815	-0.00869833	-0.00867473	-5.60409e-05	-5.60405e-05	-0.00108959	-0.00108959	-0.00181424	-0.00154238	-0.0055864	-0.00558644	-0.00351829	-0.00351829	-0.00466328	-0.00396477	-0.0529169	-0.0527744	-0.000139145	-0.000120446	-7.36526e-05	-6.22572e-05	-0.00105856	-0.00108904	-0.00871579	-0.00161837	-0.00421174	-0.00517454	-0.00157775	-0.00388989	-0.00548962	-0.00719401	-0.00272099	-0.00228228	-0.00120698	-6.0808e-05	-0.000301401	-6.94674e-05	-0.000878706	-0.00269418	-0.00188554	-0.000462144	-0.00124784	-0.00444845	-0.00158856	-0.00394811	-0.00471782	-0.00398791	-0.00052144	-0.00137206	-0.000277713	-6.85813e-05	-0.000337263	-0.000177436	-6.17241e-05	-0.00506846	-0.00306577	-0.0026518	-0.000736364	-0.00511471	-0.00159244	-0.00372087	-0.0348847	-0.0575383	-0.000586877	-0.00362314	-0.00137649	-0.000151791	-0.000284189	-0.000163941	-7.51833e-05	-0.00513811	-0.00205129	-0.00257499	-0.000279046	-0.00454316	-0.00159024	-0.00388246	-0.0102473	-0.000361974	-0.000447589	-0.00479905	-0.00102421	-0.000140782	-0.000300258	-0.000194293	-7.96554e-05	-0.00466103	-0.0031057	-0.00388238	-0.000276454	-0.000279467	-0.00158905	-0.00388572	-0.000788214	-0.00030936	-0.0030985	-0.00110524	-0.000270625	-0.000149289	-0.000285035	-0.00022673	-0.000229276	-0.00140699	-0.0023092	-0.00186583	-0.000285467	-0.00028934	-0.00157611	-0.00390377	-0.000465069	-0.0023708	-0.000519022	-0.000379867	-0.000302316	-0.000178847	-0.000289248	-0.000113647	-0.000285825	-0.00221172	-0.00718576	-0.00272091	-0.00028207	-0.000287732	-0.000895256	-0.00346007	-0.000377225	-0.000495351	-0.00094032	-0.000286386	-0.000287614	-0.000265379	-0.000285844	-0.000103735	-0.000286267	-0.00335206	-0.0116188	-6.99132e-05	-0.000282415	-0.000287851	-0.00124644	-0.00350059	-0.000381547	-0.000369241	-0.000574522	-0.0003109	-0.000294459	-0.000135293	-0.000287421	-0.000103653	-0.000277798	-0.00433679	-0.0013378	-0.00202866	-0.000282076	-0.000287657	-0.00242565	-0.00349209	-0.000341247	-0.000571395	-0.000479731	-0.000286491	-0.000287673	-0.000163924	-0.000286168	-0.0001026	-0.000178824	-0.00425246	-0.00146399	-0.000143021	-0.000282418	-0.000287855	-0.00208981	-0.00334439	-0.000343357	-0.000858087	-0.000458977	-0.000310937	-0.000294365	-0.000116955	-0.00028806	-0.000103441	-0.000260311	-0.00445562	-0.0010278	-0.00025447	-0.000282235	-0.00028813	-0.000413998	-0.000623685	-0.000341908	-0.00060959	-0.000446193	-0.000295361	-0.00028841	-0.000148788	-0.000285843	-0.000102336	-0.000247131	-0.000722079	-0.00148497	-0.000235595	-0.000282537	-0.000305639	-0.000375725	-0.00044442	-0.000341263	-0.000865029	-0.000451708	-0.000310806	-0.000287316	-0.000148638	-0.00028849	-0.000103763	-0.000263	-0.00110093	-0.00110583	-0.00024571	-0.000282308	-0.000303468	-0.000339978	-0.000448193	-0.000341406	-0.000703939	-0.000448993	-0.000298052	-0.000288074	-0.000125993	-0.000284959	-0.00010235	-0.000246728	-0.00053897	-0.00449368	-0.000247597	-0.000282569	-0.00030987	-0.000345779	-0.000449379	-0.000341075	-0.00164218	-0.000450714	-0.000310325	-0.000287293	-0.000165051	-0.000289281	-0.000140353	-0.000264356	-0.00085371	-0.00233085	-0.000247319	-0.000282323	-0.000303464	-0.000335857	-0.000449062	-0.000341381	-0.00187677	-0.00044954	-0.000298549	-0.000288073	-0.000163699	-0.000283438	-0.000154543	-0.000249183	-0.000529751	-0.0136542	-0.000247319	-0.000282577	-0.00030987	-0.000341115	-0.000459515	-0.000340929	-0.00312356	-0.000450415	-0.00031004	-0.000287285	-0.000155287	-0.000290506	-0.000154639	-0.000266536	-0.000813486	-0.00444967	-0.000247319	-0.000282327	-0.000303464	-0.000333118	-0.000464027	-0.000341668	-0.00163083	-0.000449769	-0.000298853	-0.000288076	-0.000219696	-0.000281557	-0.000155796	-0.000254486	-0.00116055	-0.0605226	-0.000246686	-0.000282578	-0.00030987	-0.000338654	-0.000463659	-0.000340768	-0.00204592	-0.00045026	-0.000309849	-0.00028728	-0.00019842	-0.000291443	-0.000154226	-0.000273056	-0.00121548	-0.00401845	-0.000246737	-0.000282328	-0.000303464	-0.000331486	-0.000463683	-0.000341788	-0.00111419	-0.000449892	-0.000299048	-0.000288079	-0.00023737	-0.000280619	-0.000159213	-0.00026715	-0.00118519	-0.0796511	-0.000246648	-0.000282579	-0.00030987	-0.000338029	-0.000463681	-0.000340612	-0.00100933	-0.000450172	-0.000309707	-0.000287278	-0.000196602	-0.000291748	-0.000153086	-0.000277271	-0.000428153	-0.0118849	-0.00024667	-0.000282328	-0.000303464	-0.000331806	-0.000402809	-0.000341883	-0.00101793	-0.00044996	-0.000299188	-0.000288082	-0.000237615	-0.000280406	-0.000155936	-0.000267504	-0.00136708	-0.14252	-0.000246665	-0.000282579	-0.00030987	-0.000340434	-0.00109609	-0.000340462	-0.00101616	-0.000449743	-0.000309594	-0.000287276	-0.000225352	-0.000291807	-0.000153115	-0.000277286	-0.000426262	-0.0155978	-0.000246666	-0.000282328	-0.000303464	-0.000319583	-0.000398019	-0.000341974	-0.00101665	-0.000526107	-0.000299296	-0.000288084	-0.000236297	-0.000280369	-0.00015592	-0.000267463	-0.0014132	-0.0635039	-0.000246666	-0.000282579	-0.00030987	-0.00371726	-0.00111644	-0.00034032	-0.00101651	-0.000441279	-0.0003095	-0.000287275	-0.000225364	-0.000291817	-0.000100843	-0.000277289	-0.000476219	-0.000642561	-0.000246666	-0.000282328	-0.000303464	-0.000356721	-0.000393421	-0.000342058	-0.00101395	-0.000554692	-0.000299385	-0.000288086	-0.000236256	-0.000280363	-9.88509e-05	-0.000267447	-0.00100724	-0.00129767	-0.000246666	-0.000282579	-0.00030987	-0.00253984	-0.00110857	-0.000340192	-0.00106388	-0.000439391	-0.000309418	-0.000287273	-0.000225339	-0.000291818	-0.000103239	-0.00027729	-0.00078339	-0.000321451	-0.000246666	-0.000282328	-0.000303464	-0.000308062	-0.000420431	-0.000342134	-0.00105062	-0.000555624	-0.00029946	-0.000288087	-0.000236264	-0.000280362	-0.00010137	-0.00026744	-0.00121802	-0.000172591	-0.000246666	-0.000282579	-0.00030987	-0.00262991	-0.00041942	-0.000340081	-0.00105506	-0.000439101	-0.000309347	-0.000287273	-0.00022531	-0.000291818	-0.000104892	-0.000277291	-0.000804189	-3.39057e-05	-0.000246666	-0.000282328	-0.000303464	-0.000315266	-0.000424391	-0.000342198	-0.00105366	-0.000507192	-0.000299525	0	0	0	0	0	0	0	0	0	0	0	0	0	0	0	0	-0.000318629	-0.000318629	-0.000318629	-0.000318629	-0.000318629	-0.000318629	-0.000318629	-0.000318629	-0.000318629	-0.000318629	-0.000318629	-0.000318629	-0.000318629	-0.000318629	-0.000318629	-0.000318629	-2.29878e-05	-2.29878e-05	-2.29878e-05	-2.29878e-05	-2.29878e-05	-2.29878e-05	-2.29878e-05	-2.29878e-05	-2.29878e-05	-2.29878e-05	-2.29878e-05	-2.29878e-05	-2.29878e-05	-2.29878e-05	-2.29878e-05	-2.29878e-05	-2.35272e-05	-2.35272e-05	-2.35272e-05	-2.35272e-05	-2.35272e-05	-2.35272e-05	-2.35272e-05	-2.35272e-05	-2.35272e-05	-2.35272e-05	-2.35272e-05	-2.35272e-05	-2.35272e-05	-2.35272e-05	-2.35272e-05	-2.35272e-05	-2.3594e-05	-2.3594e-05	-2.3594e-05	-2.3594e-05	-2.3594e-05	-2.3594e-05	-2.3594e-05	-2.3594e-05	-2.3594e-05	-2.3594e-05	-2.3594e-05	-2.3594e-05	-2.3594e-05	-2.3594e-05	-2.3594e-05	-2.3594e-05	-2.28289e-05	-2.28289e-05	-2.28289e-05	-2.28289e-05	-2.28289e-05	-2.28289e-05	-2.28289e-05	-2.28289e-05	-2.28289e-05	-2.28289e-05	-2.28289e-05	-2.28289e-05	-2.28289e-05	-2.28289e-05	-2.28289e-05	-2.28289e-05	-2.28261e-05	-2.28261e-05	-2.28261e-05	-2.28261e-05	-2.28261e-05	-2.28261e-05	-2.28261e-05	-2.28261e-05	-2.28261e-05	-2.28261e-05	-2.28261e-05	-2.28261e-05	-2.28261e-05	-2.28261e-05	-2.28261e-05	-2.28261e-05	-2.28268e-05	-2.28268e-05	-2.28268e-05	-2.28268e-05	-2.28268e-05	-2.28268e-05	-2.28268e-05	-2.28268e-05	-2.28268e-05	-2.28268e-05	-2.28268e-05	-2.28268e-05	-2.28268e-05	-2.28268e-05	-2.28268e-05	-2.28268e-05	-2.28268e-05	-2.28268e-05	-2.28268e-05	-2.28268e-05	-2.28268e-05	-2.28268e-05	-2.28268e-05	-2.28268e-05	-2.28268e-05	-2.28268e-05	-2.28268e-05	-2.28268e-05	-2.28268e-05	-2.28268e-05	-2.28268e-05	-2.28268e-05	-2.28268e-05	-2.28268e-05	-2.28268e-05	-2.28268e-05	-2.28268e-05	-2.28268e-05	-2.28268e-05	-2.28268e-05	-2.28268e-05	-2.28268e-05	-2.28268e-05	-2.28268e-05	-2.28268e-05	-2.28268e-05	-2.28268e-05	-2.28268e-05	-4.0631e-05	-4.0631e-05	-2.34697e-05	-2.34697e-05	-2.28406e-05	-2.28406e-05	-2.30624e-05	-2.30624e-05	-2.2837e-05	-2.2837e-05	-2.28374e-05	-2.28374e-05	-2.2837e-05	-2.2837e-05	-2.2837e-05	-2.2837e-05	-0.000130334	-0.000130334	-2.14275e-05	-2.14275e-05	-6.37289e-05	-6.37289e-05	-0.00032719	-0.00032719	-6.97149e-07	-6.97149e-07	-0.000970476	-0.000970476	-0.000428686	-0.000428686	-3.15441e-08	-3.15441e-08	-0.000119771	-0.000119771	-1.47815e-05	-1.47815e-05	-6.31669e-06	-6.31669e-06	-0.000991371	-0.000991371	-9.47356e-07	-9.47356e-07	-4.9515e-06	-4.9515e-06	-1.62575e-07	-1.62575e-07	-1.36553e-09	-1.36553e-09	-0.000112572	-0.000112572	-1.30526e-05	-1.30526e-05	-3.67671e-07	-3.67671e-07	-0.00121193	-0.00121193	-5.85991e-07	-5.85991e-07	-0.000611236	-0.000611236	-8.51279e-07	-8.51279e-07	-1.39833e-09	-1.39833e-09	-0.000110637	-0.000110637	-1.35983e-05	-1.35983e-05	-1.53362e-08	-1.53362e-08	-0.000923164	-0.000923164	-6.07222e-07	-6.07222e-07	-7.01389e-05	-7.01389e-05	-7.42994e-07	-7.42994e-07	-1.38027e-09	-1.38027e-09	-0.000101534	-0.000101534	-1.31408e-05	-1.31408e-05	-2.0712e-08	-2.0712e-08	-0.00113762	-0.00113762	-5.90454e-07	-5.90454e-07	-0.00137239	-0.00137239	-7.49023e-07	-7.49023e-07	-1.67249e-09	-1.67249e-09	-0.000103337	-0.000103337	-1.30286e-05	-1.30286e-05	-1.59044e-08	-1.59044e-08	-0.000516389	-0.000516389	-5.96894e-07	-5.96894e-07	-7.20127e-05	-7.20127e-05	-7.33846e-07	-7.33846e-07	-1.36488e-09	-1.36488e-09	-0.000100277	-0.000100277	-1.3045e-05	-1.3045e-05	-2.3406e-08	-2.3406e-08	-0.00111223	-0.00111223	-5.86331e-07	-5.86331e-07	-0.00131477	-0.00131477	-7.44616e-07	-7.44616e-07	-1.38901e-09	-1.38901e-09	-0.000103415	-0.000103415	-1.3022e-05	-1.3022e-05	-2.31714e-08	-2.31714e-08	-0.000515703	-0.000515703	-5.98286e-07	-5.98286e-07	-3.95174e-06	-3.95174e-06	-7.3417e-07	-7.3417e-07	-1.36116e-09	-1.36116e-09	-9.50243e-05	-9.50243e-05	-1.29123e-05	-1.29123e-05	-2.30728e-08	-2.30728e-08	-0.00111447	-0.00111447	-5.88813e-07	-5.88813e-07	-0.000562844	-0.000562844	-7.44864e-07	-7.44864e-07	-1.37387e-09	-1.37387e-09	-0.00080612	-0.000820354	-2.26103e-05	-1.27103e-05	-2.37973e-08	-2.31559e-08	-0.00050824	-0.000904182	-6.01162e-07	-6.01067e-07	-1.62806e-06	-1.61214e-06	-7.34471e-07	-7.34457e-07	-1.39991e-09	-1.39991e-09	-6.15417e-05	-5.34699e-05	-3.16589e-05	-1.5673e-05	-3.42256e-08	-2.46822e-08	-0.00104073	-0.000927141	-8.87791e-07	-6.30352e-07	-7.22059e-06	-7.77771e-07	-8.65957e-07	-2.08735e-07	-7.53222e-07	-1.17684e-06	-0.000178478	-1.37876e-05	-0.000533978	-1.94448e-05	-4.33251e-08	-1.59059e-07	-0.000423308	-0.000316111	-3.63005e-07	-8.16168e-07	-7.48193e-06	-7.4513e-07	-7.16709e-07	-7.02657e-07	-7.81685e-05	-1.12135e-05	-8.51729e-05	-1.60775e-05	-0.000553291	-0.000121461	-1.07333e-05	-6.54049e-07	-0.000436999	-0.00038596	-2.59092e-07	-6.35103e-07	-7.40339e-06	-8.51889e-07	-2.45006e-05	-2.59074e-09	-6.19471e-05	-1.46586e-06	-0.000128801	-8.75917e-05	-0.00050015	-9.98578e-05	-2.01945e-05	-6.39363e-07	-0.000400868	-0.000219603	-6.11517e-06	-7.72183e-07	-7.42059e-06	-7.76068e-07	-1.21097e-07	-7.20084e-05	-0.000114856	-7.77178e-07	-0.000265179	-5.88215e-05	-0.000530583	-0.000139916	-2.60466e-05	-7.8197e-07	-0.000422539	-0.000300224	-0.00029686	-0.000313266	-7.42936e-06	-7.61945e-07	-6.19722e-05	-0.000269036	-1.38267e-06	-1.70785e-05	-2.4607e-05	-6.61466e-05	-0.000515854	-0.000191085	-0.000210537	-7.41315e-06	-0.000443794	-0.000102849	-0.000315549	-0.000310888	-7.48942e-06	-7.56391e-07	-0.000152316	-3.65646e-06	-7.84076e-05	-0.000172867	-0.000106187	-9.48227e-05	-0.000534472	-4.9091e-05	-0.000324416	-3.54317e-06	-0.000734116	-0.000148061	-0.000307322	-0.000314512	-2.46982e-05	-9.99044e-07	-0.000249091	-9.95216e-05	-2.10751e-05	-0.000317522	-0.00010391	-9.09869e-05	-0.000532379	-4.10048e-05	-0.000326463	-1.59047e-06	-0.000842664	-2.43313e-05	-0.000307914	-0.000314222	-1.54566e-05	-9.80422e-07	-0.000237274	-0.000184462	-6.45197e-05	-0.000266639	-9.89993e-05	-2.43247e-05	-0.000536266	-4.09369e-05	-0.00030735	-9.39738e-07	-0.000107925	-0.000108299	-0.00030734	-0.000314681	-1.28259e-05	-9.85146e-07	-0.00030543	-7.31437e-05	-9.79983e-05	-0.0003174	-0.000103946	-3.53026e-05	-0.000547075	-4.10543e-05	-0.000129401	-9.66544e-07	-0.000344866	-0.000136878	-0.000307908	-0.0003142	-1.20779e-05	-9.80426e-07	-0.000300654	-3.08807e-05	-0.000108602	-0.000266645	-0.000106312	-2.08791e-05	-0.000549049	-4.17097e-05	-0.000269992	-8.7487e-07	-4.86674e-05	-0.000429336	-0.000307488	-0.000313567	-0.000162527	-4.58288e-05	-0.000305573	-6.36694e-05	-0.000115874	-0.000297326	-0.00018015	-3.3412e-05	-0.000544433	-4.08404e-05	-0.000244071	-4.22213e-05	-0.000388284	-0.000316451	-0.000307927	-0.000276486	-0.000184256	-0.000104185	-0.000306813	-3.04818e-05	-0.000112686	-0.000266791	-0.000180285	-3.33975e-05	-0.000548879	-4.19642e-05	-0.000275585	-1.83729e-05	-3.07821e-05	-0.000343884	-0.000307537	-0.000280798	-0.000232549	-0.000102467	-0.000306841	-4.69417e-05	-0.00011424	-0.00029158	-0.000179944	-3.64822e-05	-0.000537887	-3.54873e-05	-0.000243308	-8.26357e-05	-0.000288166	-0.000349877	-0.000307943	-0.000268513	-0.00022933	-0.000101845	-0.000307108	-7.84996e-06	-0.00011325	-0.000267669	-0.00018029	-6.19365e-05	-0.000548347	-6.50531e-05	-0.000278308	-3.15284e-05	-4.24875e-06	-0.000349103	-0.000307546	-0.000280804	-0.000244341	-0.000102008	-0.00030755	-5.83311e-06	-0.000113925	-0.000290549	-0.000179944	-3.30721e-06	-0.000528541	-7.72184e-05	-0.000248045	-8.60352e-05	-0.000465019	-0.000349103	-0.000307946	-0.000268514	-0.000241917	-0.000101938	-0.000307354	-1.98008e-06	-0.000113422	-0.00026819	-0.00018029	-2.98472e-06	-0.000547248	-7.71399e-05	-0.000282717	-3.49167e-05	-1.34389e-06	-0.000349103	-0.000307548	-0.000280804	-0.000254409	-9.96708e-05	-0.000308018	-7.66607e-06	-0.000113793	-0.000289921	-0.000179945	-5.89624e-06	-0.000518109	-7.85917e-05	-0.000258405	-1.64119e-05	-3.37494e-05	-0.000381167	-0.000307947	-0.000268514	-0.000253038	-9.98454e-05	-0.000307688	-4.86169e-06	-0.00011351	-0.000268541	-0.000180291	-4.82989e-06	-0.000546355	-7.66665e-05	-0.000295872	-1.48035e-05	-8.50668e-07	-0.000381213	-0.000307548	-0.000280804	-0.000265225	-9.98341e-05	-0.000307824	-1.76347e-05	-0.000113722	-0.000289521	-0.000179947	-6.86677e-06	-0.000513111	-8.85192e-05	-0.000283645	-1.56011e-05	-1.99553e-05	-0.000380944	-0.000307948	-0.000268514	-0.000265576	-9.98351e-05	-0.000308019	-2.20548e-05	-0.000113561	-0.000268802	-0.000180291	-4.74618e-06	-0.000546114	-8.08106e-05	-0.000304148	-0.000134201	-1.32061e-06	-0.000381012	-0.000307548	-0.000280804	-0.000277428	-9.9836e-05	-0.000307594	-2.16986e-05	-0.000113683	-0.000289233	-0.000179948	-2.95424e-05	-0.000511989	-8.44826e-05	-0.000284346	-1.16736e-05	-3.44212e-06	-0.000380996	-0.000307948	-0.000268514	-0.000278554	-1.01668e-05	-0.00030834	-2.17755e-05	-0.00011359	-0.00026901	-0.000180291	-2.6664e-05	-0.000546073	-8.0848e-05	-0.000304177	-0.000135079	-2.03298e-06	-0.000381	-0.000307548	-0.000280804	-0.000287966	-0.000101553	-0.000307373	-2.17537e-05	-7.93945e-05	-0.000289011	-0.000179948	-2.92255e-05	-0.000511795	-6.75703e-05	-0.000284261	-1.08836e-05	-1.94992e-05	-0.000380999	-0.000307948	-0.000268514	-9.30295e-07	-9.74968e-06	-0.000308644	-2.176e-05	-0.000118504	-0.000269184	-0.000180291	-2.66623e-05	-0.000546066	-2.32825e-05	-0.000304183	-0.000106804	-3.58274e-05	-0.000380999	-0.000307548	-0.000280804	-0.000165331	-0.000104248	-0.000307168	-2.17582e-05	-7.0375e-05	-0.00028883	-0.000179949	-2.92166e-05	-0.000511764	-1.13099e-05	-0.000284229	-2.22481e-05	-0.000154388	-0.000380999	-0.000307948	-0.000268514	-1.99538e-06	-9.90851e-06	-0.00030892	-1.96575e-05	-0.000119619	-0.000269333	-0.000180292	-2.66547e-05	-0.000546065	-1.08769e-05	-0.000304185	-3.75474e-05	-0.000249015	-0.000380999	-0.000307548	-0.000280804	-0.000235455	-0.00010521	-0.000306986	-2.01695e-05	-7.01072e-05	-0.000288677	-0.000179949	-2.9219e-05	-0.000511758	-1.06937e-05	-0.000284215	-1.48253e-05	-0.000623659	-0.000380999	-0.000307948	-0.000268514	-1.84523e-06	-0.00010698	-0.000309161	-1.99947e-05	-0.000119914	-0.000269465	-0.000180292	-2.66472e-05	-0.000546065	-1.10788e-05	-0.000304186	-3.54073e-05	-0.000304771	-0.000380999	-0.000307548	-0.000280804	-0.000234859	-0.000104141	-0.000306832	-2.00627e-05	-8.64052e-05	-0.000288544	0	0	0	0	0	0	0	0	0	0	0	0	0	0	0	0	-0.000125329	-0.000125329	-0.000125329	-0.000125329	-0.000125329	-0.000125329	-0.000125329	-0.000125329	-0.000125329	-0.000125329	-0.000125329	-0.000125329	-0.000125329	-0.000125329	-0.000125329	-0.000125329	-2.76377e-05	-2.76377e-05	-2.76377e-05	-2.76377e-05	-2.76377e-05	-2.76377e-05	-2.76377e-05	-2.76377e-05	-2.76377e-05	-2.76377e-05	-2.76377e-05	-2.76377e-05	-2.76377e-05	-2.76377e-05	-2.76377e-05	-2.76377e-05	-2.82571e-05	-2.82571e-05	-2.82571e-05	-2.82571e-05	-2.82571e-05	-2.82571e-05	-2.82571e-05	-2.82571e-05	-2.82571e-05	-2.82571e-05	-2.82571e-05	-2.82571e-05	-2.82571e-05	-2.82571e-05	-2.82571e-05	-2.82571e-05	-2.81592e-05	-2.81592e-05	-2.81592e-05	-2.81592e-05	-2.81592e-05	-2.81592e-05	-2.81592e-05	-2.81592e-05	-2.81592e-05	-2.81592e-05	-2.81592e-05	-2.81592e-05	-2.81592e-05	-2.81592e-05	-2.81592e-05	-2.81592e-05	-2.73469e-05	-2.73469e-05	-2.73469e-05	-2.73469e-05	-2.73469e-05	-2.73469e-05	-2.73469e-05	-2.73469e-05	-2.73469e-05	-2.73469e-05	-2.73469e-05	-2.73469e-05	-2.73469e-05	-2.73469e-05	-2.73469e-05	-2.73469e-05	-2.73461e-05	-2.73461e-05	-2.73461e-05	-2.73461e-05	-2.73461e-05	-2.73461e-05	-2.73461e-05	-2.73461e-05	-2.73461e-05	-2.73461e-05	-2.73461e-05	-2.73461e-05	-2.73461e-05	-2.73461e-05	-2.73461e-05	-2.73461e-05	-2.73462e-05	-2.73462e-05	-2.73462e-05	-2.73462e-05	-2.73462e-05	-2.73462e-05	-2.73462e-05	-2.73462e-05	-2.73462e-05	-2.73462e-05	-2.73462e-05	-2.73462e-05	-2.73462e-05	-2.73462e-05	-2.73462e-05	-2.73462e-05	-2.73462e-05	-2.73462e-05	-2.73462e-05	-2.73462e-05	-2.73462e-05	-2.73462e-05	-2.73462e-05	-2.73462e-05	-2.73462e-05	-2.73462e-05	-2.73462e-05	-2.73462e-05	-2.73462e-05	-2.73462e-05	-2.73462e-05	-2.73462e-05	-2.73462e-05	-2.73462e-05	-2.73462e-05	-2.73462e-05	-2.73462e-05	-2.73462e-05	-2.73462e-05	-2.73462e-05	-2.73462e-05	-2.73462e-05	-2.73462e-05	-2.73462e-05	-2.73462e-05	-2.73462e-05	-2.73462e-05	-2.73462e-05	-0.000209849	-0.000209849	-3.02903e-05	-3.02903e-05	-2.74868e-05	-2.74868e-05	-3.02903e-05	-3.02903e-05	-2.74716e-05	-2.74716e-05	-2.74868e-05	-2.74868e-05	-2.74716e-05	-2.74716e-05	-2.74709e-05	-2.74709e-05	-5.07839e-06	-5.07839e-06	-3.35814e-06	-3.35814e-06	-5.42174e-05	-5.42174e-05	-4.17993e-05	-4.17993e-05	-1.21397e-05	-1.21397e-05	-2.62571e-05	-2.62571e-05	-7.17709e-05	-7.17709e-05	-1.70677e-05	-1.70677e-05	-3.87283e-06	-3.87283e-06	-1.54814e-06	-1.54814e-06	-2.73375e-05	-2.73375e-05	-5.3839e-05	-5.3839e-05	-9.54595e-06	-9.54595e-06	-0.000126889	-0.000126889	-5.46017e-05	-5.46017e-05	-1.21068e-05	-1.21068e-05	-3.53894e-06	-3.53894e-06	-1.29427e-06	-1.29427e-06	-4.27252e-06	-4.27252e-06	-4.74378e-05	-4.74378e-05	-8.35414e-06	-8.35414e-06	-4.54447e-05	-4.54447e-05	-0.000173207	-0.000173207	-1.21647e-05	-1.21647e-05	-3.46051e-06	-3.46051e-06	-1.3169e-06	-1.3169e-06	-8.75755e-08	-8.75755e-08	-5.93861e-05	-5.93861e-05	-8.07551e-06	-8.07551e-06	-5.71714e-05	-5.71714e-05	-0.000181216	-0.000181216	-1.2139e-05	-1.2139e-05	-3.05143e-06	-3.05143e-06	-1.29922e-06	-1.29922e-06	-7.8501e-08	-7.8501e-08	-4.92185e-05	-4.92185e-05	-8.34786e-06	-8.34786e-06	-4.24161e-05	-4.24161e-05	-0.000181218	-0.000181218	-1.3225e-05	-1.3225e-05	-3.18324e-06	-3.18324e-06	-1.29183e-06	-1.29183e-06	-7.96743e-08	-7.96743e-08	-8.0574e-05	-8.0574e-05	-8.34556e-06	-8.34556e-06	-5.48652e-05	-5.48652e-05	-0.000179363	-0.000179363	-1.21092e-05	-1.21092e-05	-3.01997e-06	-3.01997e-06	-1.29138e-06	-1.29138e-06	-7.65865e-08	-7.65865e-08	-5.05078e-05	-5.05078e-05	-8.29821e-06	-8.29821e-06	-4.25648e-05	-4.25648e-05	-0.000181223	-0.000181223	-1.22109e-05	-1.22109e-05	-3.18496e-06	-3.18496e-06	-1.29037e-06	-1.29037e-06	-7.71819e-08	-7.71819e-08	-7.79394e-05	-7.79394e-05	-8.21625e-06	-8.21625e-06	-9.50864e-05	-9.50864e-05	-0.000180038	-0.000180038	-1.20953e-05	-1.20953e-05	-2.20239e-06	-2.20239e-06	-1.22901e-06	-1.22901e-06	-7.6733e-08	-7.6733e-08	-5.04413e-05	-5.04413e-05	-8.35128e-06	-8.35128e-06	-4.6169e-05	-4.6169e-05	-0.000181217	-0.000181217	-1.2259e-05	-1.2259e-05	-1.60986e-05	-1.60986e-05	-8.64117e-06	-1.13178e-06	-8.56735e-08	-7.77012e-08	-6.74946e-05	-0.00051524	-8.34704e-06	-8.34221e-06	-0.000169257	-0.000153508	-0.0001816	-0.000181495	-1.23466e-05	-1.23466e-05	-8.43662e-06	-7.18445e-06	-1.25612e-05	-1.53424e-06	-9.41069e-08	-8.0151e-08	-4.46444e-05	-0.000380647	-9.47908e-06	-8.55991e-06	-0.000163356	-0.000172724	-0.00017116	-0.000105761	-0.00018279	-0.000132839	-7.00418e-06	-1.0621e-06	-0.0007778	-2.09735e-06	-1.19009e-07	-1.17512e-06	-7.51467e-05	-0.0001727	-1.21176e-06	-9.25044e-06	-0.000162732	-0.000173201	-0.000175467	-0.000174131	-0.000137144	-3.06962e-05	-7.96764e-06	-1.2664e-06	-0.000737776	-3.01326e-05	-1.20701e-06	-8.43437e-06	-6.82876e-05	-3.6497e-05	-4.88766e-07	-8.43934e-06	-0.000162917	-0.000171778	-6.12361e-05	-1.40248e-05	-0.000139158	-1.2542e-05	-3.14001e-06	-1.59303e-05	-0.000692971	-2.09957e-05	-2.64096e-06	-8.55071e-06	-7.55186e-05	-1.18615e-05	-3.24678e-06	-8.98753e-06	-0.000162906	-0.000172741	-5.3537e-05	-0.000110554	-0.000133915	-9.77436e-06	-1.18733e-05	-6.49062e-06	-0.000745048	-3.48319e-05	-3.55077e-06	-9.33749e-06	-6.84412e-05	-1.41045e-05	-0.000113344	-0.000124461	-0.000162904	-0.000181753	-0.000102844	-0.000118379	-0.000175358	-3.56527e-05	-1.6186e-07	-7.70086e-06	-0.000745658	-5.43908e-05	-7.29002e-05	-2.12151e-05	-7.40415e-05	-3.70859e-06	-0.000124125	-0.000124132	-0.00017506	-0.000185989	-0.000121037	-1.85456e-05	-0.000136498	-9.69105e-05	-2.73667e-06	-1.30157e-05	-0.000787834	-7.59441e-06	-0.000136767	-1.67509e-05	-5.29924e-05	-5.15733e-06	-0.000119608	-0.0001248	-0.000164218	-0.000181989	-0.000125496	-7.56531e-05	-0.000148105	-0.000125213	-2.75554e-06	-2.21974e-06	-0.000791897	-5.84329e-06	-0.000138129	-1.24504e-05	-3.97409e-05	-6.91494e-06	-0.000119966	-0.000124786	-0.000164452	-0.000182216	-0.000127453	-9.90319e-05	-0.000138168	-0.000117351	-2.79267e-06	-3.2876e-07	-0.000798645	-5.82898e-06	-0.000126445	-1.01423e-05	-9.00857e-05	-3.43348e-06	-0.000119612	-0.000124837	-0.000145627	-0.000182152	-0.000125598	-6.66183e-05	-0.000134629	-0.000125207	-2.75671e-06	-5.62585e-07	-0.000856123	-6.07538e-06	-3.61037e-05	-1.02772e-05	-7.4533e-05	-0.000101517	-0.00011992	-0.000124732	-0.000151803	-0.000183142	-0.000125742	-4.59781e-05	-0.000133768	-0.000117349	-4.22378e-06	-3.27415e-07	-0.000855861	-6.21721e-06	-0.000104367	-9.8163e-06	-0.000110663	-0.000543672	-0.000119688	-0.000124624	-0.000144273	-0.00014125	-0.000125547	-6.2733e-05	-0.00013323	-0.000122431	-1.78994e-05	-6.4618e-07	-0.000848696	-6.03001e-06	-9.03081e-05	-5.25857e-05	-7.2922e-05	-0.00017635	-0.000119978	-0.000119006	-0.000141484	-0.00013399	-0.000125523	-4.57072e-05	-0.00013346	-0.000117395	-1.80466e-05	-6.46316e-07	-0.000853944	-6.27237e-06	-0.000107633	-3.67705e-05	-0.000117167	-0.000199244	-0.000119738	-0.000119463	-0.0001394	-0.000134118	-0.000125502	-5.50357e-05	-0.000133348	-0.000121689	-1.78986e-05	-1.73111e-06	-0.000831145	-4.82574e-06	-8.99193e-05	-7.01662e-05	-6.39688e-05	-0.000216936	-0.000119998	-0.000117673	-0.000139181	-0.000134167	-0.000125519	-2.55171e-05	-0.000133419	-0.00011755	-1.80449e-05	-3.72551e-06	-0.000849753	-1.17125e-05	-0.000109161	-4.63754e-05	-0.00014556	-0.000216228	-0.000119748	-0.000119462	-0.000138676	-0.000134154	-0.000125455	-2.24646e-05	-0.00013337	-0.000121525	-1.78986e-05	-3.74446e-08	-0.000807144	-1.51738e-05	-9.24605e-05	-7.13902e-05	-4.59225e-05	-0.000216227	-0.000120002	-0.000117673	-0.00013841	-0.000133815	-0.000125515	-1.41163e-05	-0.000133407	-0.000117644	-1.80445e-05	-3.22664e-08	-0.000842459	-1.51762e-05	-0.000111654	-4.84483e-05	-0.000148929	-0.000216227	-0.00011975	-0.000119462	-0.000138029	-0.000134001	-0.000125398	-2.52572e-05	-0.00013338	-0.00012142	-1.78986e-05	-8.65095e-08	-0.000781196	-1.55559e-05	-9.80865e-05	-3.50257e-05	-4.97464e-05	-0.000348881	-0.000120003	-0.000117673	-0.000137633	-0.000133986	-0.000125507	-2.07629e-05	-0.0001334	-0.000117708	-1.80445e-05	-6.49405e-08	-0.000836774	-1.50486e-05	-0.000119139	-3.35086e-05	-0.00015142	-0.000348706	-0.00011975	-0.000119462	-0.000137253	-0.000133987	-0.0001254	-3.61255e-05	-0.000133385	-0.000121353	-1.78987e-05	-1.07904e-07	-0.000768972	-1.86026e-05	-0.000112142	-3.42733e-05	-5.08769e-05	-0.000348353	-0.000120004	-0.000117673	-0.000136615	-0.000133987	-0.000125498	-3.97674e-05	-0.000133397	-0.000117755	-1.80444e-05	-6.33317e-08	-0.000835093	-1.64278e-05	-0.000123849	-8.64139e-05	-8.44376e-05	-0.000348442	-0.00011975	-0.000119462	-0.000136223	-0.000134028	-0.000125407	-3.94896e-05	-0.000133388	-0.000121305	-1.78987e-05	-1.06738e-06	-0.000766243	-1.74397e-05	-0.00011254	-3.02556e-05	-6.52534e-05	-0.00034842	-0.000120004	-0.000117673	-0.000135341	-0.000154927	-0.00012549	-3.95497e-05	-0.000133395	-0.000117793	-1.80444e-05	-9.2108e-07	-0.000834783	-1.64373e-05	-0.000123866	-8.66572e-05	-9.38019e-05	-0.000348426	-0.00011975	-0.000119462	-0.00013585	-0.000133874	-0.000125414	-3.95327e-05	-0.000136445	-0.000121267	-1.78987e-05	-1.05095e-06	-0.000765773	-1.54511e-05	-0.000112493	-2.93574e-05	-5.9048e-05	-0.000348425	-0.000120004	-0.000117673	-0.000196339	-0.000155328	-0.000125482	-3.95376e-05	-0.000133041	-0.000117824	-1.80444e-05	-9.20923e-07	-0.000834733	-3.6782e-06	-0.000123869	-7.83374e-05	-0.000139945	-0.000348425	-0.00011975	-0.000119462	-0.000144087	-0.000133663	-0.00012542	-3.95353e-05	-0.000137468	-0.000121236	-1.78987e-05	-1.0505e-06	-0.000765696	-1.85115e-06	-0.000112474	-3.99169e-05	-0.000104984	-0.000348425	-0.000120004	-0.000117673	-0.000189285	-0.000155173	-0.000125475	-3.78473e-05	-0.000132964	-0.000117851	-1.80444e-05	-9.20528e-07	-0.000834724	-1.86803e-06	-0.000123871	-4.99857e-05	-0.000140317	-0.000348425	-0.00011975	-0.000119462	-0.000141	-0.00013357	-0.000125425	-3.8268e-05	-0.0001375	-0.00012121	-1.78987e-05	-1.05063e-06	-0.000765684	-1.80448e-06	-0.000112466	-3.35281e-05	-7.80193e-05	-0.000348425	-0.000120004	-0.000117673	-0.000190182	-0.00013347	-0.000125468	-3.81251e-05	-0.000132943	-0.000117875	-1.80444e-05	-9.20142e-07	-0.000834723	-1.93158e-06	-0.000123871	-4.8742e-05	-0.000126623	-0.000348425	-0.00011975	-0.000119462	-0.00014066	-0.000133674	-0.00012543	-3.8181e-05	-0.000135703	-0.000121187	0	0	0	0	0	0	0	0	0	0	0	0	0	0	0	0	-0.000283371	-0.000283371	-0.000283371	-0.000283371	-0.000283371	-0.000283371	-0.000283371	-0.000283371	-0.000283371	-0.000283371	-0.000283371	-0.000283371	-0.000283371	-0.000283371	-0.000283371	-0.000283371	-0.00206149	-0.00206149	-0.00206149	-0.00206149	-0.00206149	-0.00206149	-0.00206149	-0.00206149	-0.00206149	-0.00206149	-0.00206149	-0.00206149	-0.00206149	-0.00206149	-0.00206149	-0.00206149	-0.00200009	-0.00200009	-0.00200009	-0.00200009	-0.00200009	-0.00200009	-0.00200009	-0.00200009	-0.00200009	-0.00200009	-0.00200009	-0.00200009	-0.00200009	-0.00200009	-0.00200009	-0.00200009	-0.00188192	-0.00188192	-0.00188192	-0.00188192	-0.00188192	-0.00188192	-0.00188192	-0.00188192	-0.00188192	-0.00188192	-0.00188192	-0.00188192	-0.00188192	-0.00188192	-0.00188192	-0.00188192	-0.00192814	-0.00192814	-0.00192814	-0.00192814	-0.00192814	-0.00192814	-0.00192814	-0.00192814	-0.00192814	-0.00192814	-0.00192814	-0.00192814	-0.00192814	-0.00192814	-0.00192814	-0.00192814	-0.00192752	-0.00192752	-0.00192752	-0.00192752	-0.00192752	-0.00192752	-0.00192752	-0.00192752	-0.00192752	-0.00192752	-0.00192752	-0.00192752	-0.00192752	-0.00192752	-0.00192752	-0.00192752	-0.00192755	-0.00192755	-0.00192755	-0.00192755	-0.00192755	-0.00192755	-0.00192755	-0.00192755	-0.00192755	-0.00192755	-0.00192755	-0.00192755	-0.00192755	-0.00192755	-0.00192755	-0.00192755	-0.00192755	-0.00192755	-0.00192755	-0.00192755	-0.00192755	-0.00192755	-0.00192755	-0.00192755	-0.00192755	-0.00192755	-0.00192755	-0.00192755	-0.00192755	-0.00192755	-0.00192755	-0.00192755	-0.00192755	-0.00192755	-0.00192755	-0.00192755	-0.00192755	-0.00192755	-0.00192755	-0.00192755	-0.00192755	-0.00192755	-0.00192755	-0.00192755	-0.00192755	-0.00192755	-0.00192755	-0.00192755	-0.145849	-0.145849	-0.0024419	-0.0024419	-0.00198342	-0.00198342	-0.00352357	-0.00352357	-0.00198125	-0.00198125	-0.00200048	-0.00200048	-0.00198182	-0.00198182	-0.00198094	-0.00198094	-5.99981	-5.99981	-0.00976254	-0.00976254	-0.000399061	-0.000399061	-0.128471	-0.128471	-0.000419873	-0.000419873	-0.236068	-0.236068	-0.00519534	-0.00519534	-0.000310823	-0.000310823	-1.26953e-17	-1.26953e-17	-0.0182292	-0.0182292	-0.00035401	-0.00035401	-0.0363367	-0.0363367	-0.000977482	-0.000977482	-0.000173726	-0.000173726	-0.000426826	-0.000426826	-0.000295306	-0.000295306	-6.22338	-6.22338	-0.0195606	-0.0195606	-0.000710596	-0.000710596	-0.189286	-0.189286	-0.000338775	-0.000338775	-0.138721	-0.138721	-0.000310896	-0.000310896	-0.000295156	-0.000295156	-2.57731e-18	-2.57731e-18	-0.0203073	-0.0203073	-0.0206933	-0.0206933	-0.0142751	-0.0142751	-0.000388191	-0.000388191	-0.0239024	-0.0239024	-0.000246051	-0.000246051	-0.000295187	-0.000295187	-6.23016	-6.23016	-0.0191838	-0.0191838	-0.0186581	-0.0186581	-0.165159	-0.165159	-0.000332675	-0.000332675	-0.133782	-0.133782	-0.00024602	-0.00024602	-0.000293425	-0.000293425	-2.5717e-18	-2.5717e-18	-0.0192674	-0.0192674	-0.0188128	-0.0188128	-0.00219863	-0.00219863	-0.000343546	-0.000343546	-0.0314755	-0.0314755	-0.000247052	-0.000247052	-0.000295419	-0.000295419	-6.22999	-6.22999	-0.0192946	-0.0192946	-0.0199865	-0.0199865	-0.155771	-0.155771	-0.000337514	-0.000337514	-0.125809	-0.125809	-0.000245924	-0.000245924	-0.000295021	-0.000295021	-2.5761e-18	-2.5761e-18	-0.0192214	-0.0192214	-0.019008	-0.019008	-0.00265738	-0.00265738	-0.000360649	-0.000360649	-0.00318695	-0.00318695	-0.000246458	-0.000246458	-0.000295472	-0.000295472	-6.13387	-6.13387	-0.0167756	-0.0167756	-0.019148	-0.019148	-0.15707	-0.15707	-0.000357025	-0.000357025	-0.12729	-0.12729	-0.000245943	-0.000245943	-0.000311423	-0.000311423	-1.31483e-21	-9.11043e-22	-0.88835	-0.013719	-0.0246581	-0.0200198	-0.00114486	-0.0842943	-0.000370577	-0.000370113	-0.000203408	-0.000114379	-0.000260328	-0.000257784	-0.000311477	-0.000311387	-0.00198167	-0.00141602	-0.00122573	-0.0106785	-0.0291675	-0.0201174	-0.053532	-0.256988	-0.000369277	-0.000351729	-0.000385353	-0.000188303	-0.000369039	-0.000267	-0.000259277	-0.000268942	-0.0400568	-0.00701084	-0.0235726	-0.00825924	-0.020106	-0.00175483	-0.00232605	-0.0405557	-0.00317659	-0.000363925	-0.000389443	-0.000187748	-0.000263616	-0.000260527	-0.000282959	-0.000319405	-0.00366383	-0.00620073	-0.0246808	-0.000773226	-0.0195983	-0.000354427	-0.00655389	-4.63196	-0.0078919	-0.000359317	-0.000388167	-0.000188148	-0.0487031	-0.000307654	-0.000281697	-0.000339587	-0.138202	-0.000570168	-0.0140701	-0.00079741	-0.0102159	-0.000348372	-0.00338935	-6.6912e-14	-0.00356098	-0.000369044	-0.000388	-0.000187824	-0.000242028	-0.000286649	-0.000285211	-0.000345444	-0.000215893	-0.000345114	-0.0164358	-0.000554716	-0.00886123	-0.000353852	-0.00649168	-6.02493	-0.000303163	-0.000283412	-0.000387867	-0.000245955	-0.000388076	-0.000293252	-0.000255525	-0.00030805	-7.05545e-06	-0.00029607	-0.0150507	-0.000372665	-0.000580647	-0.000385913	-0.00492045	-6.75324e-18	-0.000286246	-0.000283619	-0.000581535	-0.000281369	-0.000287326	-0.000326122	-0.000275711	-0.000287822	-1.73038e-07	-0.000184209	-0.0143877	-0.00217713	-0.000350522	-0.000356237	-0.035659	-6.18844	-0.0002957	-0.000283509	-0.000557377	-0.000283255	-0.000290794	-0.00030141	-0.000268954	-0.000282924	-1.60714e-07	-1.34483e-07	-0.0141307	-0.00271689	-0.000351315	-0.000347549	-0.0293803	-3.89715e-21	-0.000294871	-0.000283509	-0.000658738	-0.000283176	-0.000285972	-0.000289425	-0.00027468	-0.000284098	-1.58372e-07	-7.4294e-07	-0.0140972	-0.00271183	-0.000380809	-0.000344975	-0.000361165	-6.06743	-0.000295682	-0.000283503	-0.00154085	-0.000283192	-0.000286855	-0.000296595	-0.000276838	-0.00028293	-1.60651e-07	-4.60557e-07	-0.0156879	-0.00311165	-0.00116957	-0.000344208	-0.000977568	-6.45152e-22	-0.000294106	-0.000282784	-0.0012	-0.000297457	-0.000286432	-0.000304007	-0.000277258	-0.000283983	-6.79962e-07	-2.07524e-06	-0.0156333	-0.00303873	-0.000445141	-0.000342826	-0.000161421	-0.0116892	-0.000294616	-0.000282802	-0.000624725	-0.000278899	-0.000285601	-0.000296531	-0.000277595	-0.000283188	-6.82867e-06	-1.13114e-06	-0.0156589	-0.00312479	-0.000508816	-0.000300077	-0.00107631	-0.000654105	-0.000293941	-0.000283624	-0.000505602	-0.000283331	-0.000285579	-0.000302833	-0.00027745	-0.000283962	-6.71559e-06	-1.12965e-06	-0.0157164	-0.00301446	-0.000435474	-0.00030756	-0.00013293	-0.000638952	-0.000294489	-0.000283573	-0.000509529	-0.000283242	-0.00028577	-0.000299059	-0.000277521	-0.000283286	-6.81695e-06	-3.80476e-05	-0.0160341	-0.00276903	-0.000511385	-0.000294328	-0.00665866	-0.000953959	-0.000293888	-0.000283829	-0.000517384	-0.000283211	-0.000285531	-0.000314934	-0.000277476	-0.000283937	-6.71605e-06	-1.91618e-05	-0.0158367	-0.00125062	-0.000430114	-0.000302749	-0.000159615	-0.000954353	-0.000294464	-0.000283573	-0.000516967	-0.000283219	-0.000286171	-0.000317629	-0.000277507	-0.000283311	-6.81696e-06	-1.66079e-06	-0.0165529	-0.00100009	-0.000498869	-0.000293993	-0.0463389	-0.00095436	-0.000293877	-0.000283829	-0.000525326	-0.000276332	-0.000285503	-0.000327817	-0.000277483	-0.000283922	-6.71603e-06	-1.89662e-06	-0.0160533	-0.00100158	-0.000421691	-0.000301678	-0.000157746	-0.000954359	-0.000294458	-0.000283573	-0.000524528	-0.000276231	-0.000286806	-0.000315077	-0.000277501	-0.000283327	-6.81701e-06	-7.84487e-07	-0.0171254	-0.000980213	-0.000473384	-0.000308404	-0.0746029	-0.00409578	-0.000293875	-0.000283829	-0.000535348	-0.00027624	-0.00028551	-0.000319329	-0.000277488	-0.000283912	-6.71598e-06	-1.01202e-06	-0.0162043	-0.00100916	-0.000398676	-0.000309322	-0.000135985	-0.00399804	-0.000294457	-0.000283573	-0.000535181	-0.00027624	-0.000286835	-0.000307763	-0.000277498	-0.000283337	-6.81709e-06	-6.43562e-07	-0.0174002	-0.00098131	-0.000420789	-0.000308857	-0.0787626	-0.00400461	-0.000293874	-0.000283829	-0.000551091	-0.00027624	-0.000285521	-0.000305783	-0.00027749	-0.000283904	-6.71593e-06	-1.03464e-06	-0.0162391	-0.00109455	-0.000386072	-0.000290011	-0.000296011	-0.0040035	-0.000294456	-0.000283573	-0.000551942	-0.000277659	-0.000286811	-0.000305933	-0.000277496	-0.000283345	-6.81717e-06	-2.20242e-06	-0.0174626	-0.00103799	-0.000419532	-0.000311517	-0.171499	-0.00400376	-0.000293874	-0.000283829	-0.000574465	-0.0002663	-0.000285533	-0.000305901	-0.000277514	-0.000283898	-6.71591e-06	-2.50998e-06	-0.0162445	-0.00109355	-0.000386032	-0.000289959	-0.00558469	-0.0040037	-0.000294456	-0.000283573	-0.000600935	-0.00027776	-0.000286787	-0.00030591	-0.000275679	-0.000283351	-6.81723e-06	-2.23356e-06	-0.0174735	-0.00117153	-0.00041969	-0.000312152	-0.16232	-0.00400371	-0.000293874	-0.000283829	-0.00049709	-0.000266103	-0.000285544	-0.000305907	-0.000277737	-0.000283893	-6.71588e-06	-2.51067e-06	-0.0162453	-0.00407228	-0.000386022	-0.000291961	-0.00015841	-0.00400371	-0.000294456	-0.000283573	-0.000508248	-0.000277895	-0.000286765	-0.000305785	-0.000275087	-0.000283355	-6.81728e-06	-2.23435e-06	-0.0174753	-0.00649767	-0.00041975	-0.000305684	-0.00195955	-0.00400371	-0.000293874	-0.000283829	-0.000471129	-0.000266175	-0.000285555	-0.000306694	-0.000277787	-0.000283888	-6.71586e-06	-2.51174e-06	-0.0162454	-0.00618479	-0.000386019	-0.000301025	-0.000809543	-0.00400371	-0.000294456	-0.000283573	-0.000511144	-0.000277231	-0.000286745	-0.000306462	-0.000275067	-0.000283359	-6.81731e-06	-2.23406e-06	-0.0174756	-0.00641667	-0.000419775	-0.000309328	-0.00604104	-0.00400371	-0.000293874	-0.000283829	-0.000470762	-0.000277302	-0.000285565	-0.00030654	-0.000277789	-0.000283884	-6.71586e-06	-2.51273e-06	-0.0162454	-0.00599173	-0.000386017	-0.000301533	-0.000340374	-0.00400371	-0.000294456	-0.000283573	-0.000498683	-0.000277163	-0.000286728	-0.000306534	-0.000276081	-0.000283363	0	0	0	0	0	0	0	0	0	0	0	0	0	0	0	0	0.000405685	0.000405685	0.000405685	0.000405685	0.000405685	0.000405685	0.000405685	0.000405685	0.000405685	0.000405685	0.000405685	0.000405685	0.000405685	0.000405685	0.000405685	0.000405685	0.00848733	0.00848733	0.00848733	0.00848733	0.00848733	0.00848733	0.00848733	0.00848733	0.00848733	0.00848733	0.00848733	0.00848733	0.00848733	0.00848733	0.00848733	0.00848733	0.00879633	0.00879633	0.00879633	0.00879633	0.00879633	0.00879633	0.00879633	0.00879633	0.00879633	0.00879633	0.00879633	0.00879633	0.00879633	0.00879633	0.00879633	0.00879633	0.00720859	0.00720859	0.00720859	0.00720859	0.00720859	0.00720859	0.00720859	0.00720859	0.00720859	0.00720859	0.00720859	0.00720859	0.00720859	0.00720859	0.00720859	0.00720859	0.0073919	0.0073919	0.0073919	0.0073919	0.0073919	0.0073919	0.0073919	0.0073919	0.0073919	0.0073919	0.0073919	0.0073919	0.0073919	0.0073919	0.0073919	0.0073919	0.00740283	0.00740283	0.00740283	0.00740283	0.00740283	0.00740283	0.00740283	0.00740283	0.00740283	0.00740283	0.00740283	0.00740283	0.00740283	0.00740283	0.00740283	0.00740283	0.00740333	0.00740333	0.00740333	0.00740333	0.00740333	0.00740333	0.00740333	0.00740333	0.00740333	0.00740333	0.00740333	0.00740333	0.00740333	0.00740333	0.00740333	0.00740333	0.00740336	0.00740336	0.00740336	0.00740336	0.00740336	0.00740336	0.00740336	0.00740336	0.00740336	0.00740336	0.00740336	0.00740336	0.00740336	0.00740336	0.00740336	0.00740336	0.00740336	0.00740336	0.00740336	0.00740336	0.00740336	0.00740336	0.00740336	0.00740336	0.00740336	0.00740336	0.00740336	0.00740336	0.00740336	0.00740336	0.00740336	0.00740336	1.71034	1.71034	0.010686	0.010686	0.00817576	0.00817576	0.0619832	0.0619832	0.00816721	0.00816721	0.00899938	0.00899938	0.00819968	0.00819968	0.0081627	0.0081627	8.98962	8.98962	0.0930367	0.0930367	0.00157897	0.00157897	0.0372378	0.0372378	0.0269643	0.0269643	0.00327347	0.00327347	0.000988303	0.000988303	0.220618	0.220618	8.98962	8.98962	0.453486	0.453486	0.00536235	0.00536235	0.0119696	0.0119696	0.0266881	0.0266881	0.0165251	0.0165251	0.130469	0.130469	4.66062	4.66062	8.98962	8.98962	4.57668	4.57668	0.0583441	0.0583441	0.0124778	0.0124778	0.023386	0.023386	0.00311901	0.00311901	0.0948219	0.0948219	8.98962	8.98962	8.98962	8.98962	8.98962	8.98962	6.5213	6.5213	0.00872409	0.00872409	0.0231159	0.0231159	0.0110088	0.0110088	0.0735809	0.0735809	8.98962	8.98962	8.98962	8.98962	8.98962	8.98962	8.98962	8.98962	0.0113258	0.0113258	0.0220965	0.0220965	0.00170357	0.00170357	0.0623274	0.0623274	8.98962	8.98962	8.98962	8.98962	8.98962	8.98962	8.98962	8.98962	0.00601372	0.00601372	0.0220637	0.0220637	0.0116488	0.0116488	0.0583112	0.0583112	8.98962	8.98962	8.98962	8.98962	8.98962	8.98962	8.98962	8.98962	0.0106716	0.0106716	0.022123	0.022123	0.00176497	0.00176497	0.055807	0.055807	8.98962	8.98962	8.98962	8.98962	8.98962	8.98962	8.98962	8.98962	0.0062478	0.0062478	0.022388	0.022388	0.0430071	0.0430071	0.0553954	0.0553954	8.98962	8.98962	8.98962	8.98962	8.98962	8.98962	8.98962	8.98962	0.0107255	0.0107255	0.0264273	0.0264273	0.0039558	0.0039558	0.0545848	0.0545848	8.98962	8.98962	8.98962	8.98962	8.98962	8.98962	8.98962	8.98962	0.000347261	0.0806946	0.0273086	0.0272651	0.0710655	0.00940947	0.069241	0.0628428	8.98962	8.98962	8.98962	8.98962	8.98962	8.98962	8.98962	8.98962	0.000531473	0.20069	0.0227774	0.0264307	0.0336968	0.0143536	0.0779824	0.144891	8.98962	8.98962	8.98962	8.98962	8.98962	8.98962	8.98962	8.98962	0.000367558	1.34143	0.375737	0.0233967	0.0248597	0.0153804	0.0834773	0.126376	8.98962	8.98962	8.98962	8.98962	8.98962	8.98962	8.98962	8.98962	0.000463105	8.98843	6.08191	0.0261525	0.023415	0.0140074	0.0440937	2.53848	8.98962	8.98962	8.98962	8.98962	8.98962	8.98962	8.98962	8.98962	0.000388026	8.98962	8.98962	0.0248111	0.0231163	0.0148732	0.187108	8.98931	8.98962	8.98962	8.98962	8.98962	8.98962	8.98962	8.98962	8.98962	0.000475021	8.98962	8.98962	0.000498972	0.0230406	0.0347867	0.00722625	8.98962	8.98962	8.98962	8.98962	8.98962	8.98962	8.98962	8.98962	8.98962	0.000636342	8.98962	8.98962	0.000416574	0.0843738	0.0655008	0.00082746	8.98962	8.98962	8.98962	8.98962	8.98962	8.98962	8.98962	8.98962	8.98962	0.000931263	8.98962	8.98962	0.000413365	0.0532828	0.0668933	0.000554226	8.98962	8.98962	8.98962	8.98962	8.98962	8.98962	8.98962	8.98962	8.98962	6.29267e-05	8.98962	8.98962	0.000413615	0.0641705	0.0685611	0.000571542	8.98962	8.98962	8.98962	8.98962	8.98962	8.98962	8.98962	8.98962	8.98962	5.35876e-05	8.98962	8.98962	0.000413216	0.11108	0.0691726	0.00047206	8.98962	8.98962	8.98962	8.98962	8.98962	8.98962	8.98962	8.98962	8.98962	2.99291e-05	8.98962	8.98962	0.000409816	0.15025	0.0911712	0.000476955	8.98962	8.98962	8.98962	8.98962	8.98962	8.98962	8.98962	8.98962	8.98962	6.65095e-05	8.98962	8.98962	0.000410322	0.0218575	0.00391826	0.000460709	8.98962	8.98962	8.98962	8.98962	8.98962	8.98962	8.98962	8.98962	8.98962	2.83708e-05	8.98962	8.98962	0.000444752	0.00481512	0.00108773	0.000459207	8.98962	8.98962	8.98962	8.98962	8.98962	8.98962	8.98962	8.98962	8.98962	8.75321e-05	8.98962	8.98962	0.00044035	0.00355292	0.00107778	0.000459277	8.98962	8.98962	8.98962	8.98962	8.98962	8.98962	8.98962	8.98962	8.98962	0.000265401	8.98962	8.98962	0.000453278	0.00357697	0.00108268	0.000458832	8.98962	8.98962	8.98962	8.98962	8.98962	8.98962	8.98962	8.98962	8.98962	0.00159709	8.98962	8.98962	0.000440389	0.00340767	0.00108142	0.000458713	8.98962	8.98962	8.98962	8.98962	8.98962	8.98962	8.98962	8.98962	8.98962	0.000395686	8.98962	8.98962	0.000453277	0.00345034	0.000945182	0.000458531	8.98962	8.98962	8.98962	8.98962	8.98962	8.98962	8.98962	8.98962	8.98962	0.00429853	8.98962	8.98962	0.000440389	0.00331947	0.000960409	0.000458569	8.98962	8.98962	8.98962	8.98962	8.98962	8.98962	8.98962	8.98962	8.98962	0.00360395	8.98962	8.98962	0.000453277	0.00335605	0.000959262	0.000458155	8.98962	8.98962	8.98962	8.98962	8.98962	8.98962	8.98962	8.98962	8.98962	0.00641806	8.98962	8.98962	0.000440389	0.00323828	0.000959334	0.000458804	8.98962	8.98962	8.98962	8.98962	8.98962	8.98962	8.98962	8.98962	8.98962	0.00558611	8.98962	8.98962	0.000453277	0.00326873	0.000959327	0.000457787	8.98962	8.98962	8.98962	8.98962	8.98962	8.98962	8.98962	8.98962	8.98962	0.000106534	8.98962	8.98962	0.000440389	0.0031643	0.00100772	0.00045905	8.98962	8.98962	8.98962	8.98962	8.98962	8.98962	8.98962	8.98962	8.98962	0.104523	8.98962	8.98962	0.000453277	0.00320095	0.00567955	0.000457432	8.98962	8.98962	8.98962	8.98962	8.98962	8.98962	8.98962	8.98962	8.98962	0.148477	8.98962	8.98962	0.000440389	0.00408382	0.00103148	0.000459284	8.98962	8.98962	8.98962	8.98962	8.98962	8.98962	8.98962	8.98962	8.98962	0.0850316	8.98962	8.98962	0.000453277	0.294959	0.00586335	0.000457096	8.98962	8.98962	8.98962	8.98962	8.98962	8.98962	8.98962	8.98962	8.98962	0.00357406	8.98962	8.98962	0.000440389	0.0529009	0.00101268	0.000459501	8.98962	8.98962	8.98962	8.98962	8.98962	8.98962	8.98962	8.98962	8.98962	0.00104216	8.98962	8.98962	0.000453277	0.235068	0.00579117	0.000456793	8.98962	8.98962	8.98962	8.98962	8.98962	8.98962	8.98962	8.98962	8.98962	0.00202671	8.98962	8.98962	0.000440389	0.0258068	0.000980687	0.000459695	8.98962	8.98962	8.98962	8.98962	8.98962	8.98962	8.98962	8.98962	8.98962	0.00166466	8.98962	8.98962	0.000453277	0.203886	0.000933342	0.000456529	8.98962	8.98962	8.98962	8.98962	8.98962	8.98962	8.98962	8.98962	8.98962	0.000954615	8.98962	8.98962	0.000440389	0.0178578	0.000952136	0.00045986	8.98962	8.98962	8.98962	0	0	0	0	0	0	0	0	0	0	0	0	0	0	0	0	0.000180096	0.000180096	0.000180096	0.000180096	0.000180096	0.000180096	0.000180096	0.000180096	0.000180096	0.000180096	0.000180096	0.000180096	0.000180096	0.000180096	0.000180096	0.000180096	0.000362013	0.000362013	0.000362013	0.000362013	0.000362013	0.000362013	0.000362013	0.000362013	0.000362013	0.000362013	0.000362013	0.000362013	0.000362013	0.000362013	0.000362013	0.000362013	0.000363119	0.000363119	0.000363119	0.000363119	0.000363119	0.000363119	0.000363119	0.000363119	0.000363119	0.000363119	0.000363119	0.000363119	0.000363119	0.000363119	0.000363119	0.000363119	0.000239659	0.000239659	0.000239659	0.000239659	0.000239659	0.000239659	0.000239659	0.000239659	0.000239659	0.000239659	0.000239659	0.000239659	0.000239659	0.000239659	0.000239659	0.000239659	0.000238836	0.000238836	0.000238836	0.000238836	0.000238836	0.000238836	0.000238836	0.000238836	0.000238836	0.000238836	0.000238836	0.000238836	0.000238836	0.000238836	0.000238836	0.000238836	0.000238832	0.000238832	0.000238832	0.000238832	0.000238832	0.000238832	0.000238832	0.000238832	0.000238832	0.000238832	0.000238832	0.000238832	0.000238832	0.000238832	0.000238832	0.000238832	0.000238829	0.000238829	0.000238829	0.000238829	0.000238829	0.000238829	0.000238829	0.000238829	0.000238829	0.000238829	0.000238829	0.000238829	0.000238829	0.000238829	0.000238829	0.000238829	0.000238829	0.000238829	0.000238829	0.000238829	0.000238829	0.000238829	0.000238829	0.000238829	0.000238829	0.000238829	0.000238829	0.000238829	0.000238829	0.000238829	0.000238829	0.000238829	0.000238829	0.000238829	0.000238829	0.000238829	0.000238829	0.000238829	0.000238829	0.000238829	0.000238829	0.000238829	0.000238829	0.000238829	0.000238829	0.000238829	0.000238829	0.000238829	0.0220647	0.0220647	0.000362955	0.000362955	0.000294792	0.000294792	0.0220647	0.0220647	0.000294792	0.000294792	0.0005238	0.0005238	0.000302579	0.000302579	0.000294469	0.000294469	0.00743838	0.00743838	0.00777719	0.00777719	0.000207081	0.000207081	0.000257026	0.000257026	0.000159056	0.000159056	2.4925e-06	2.4925e-06	1.81346e-05	1.81346e-05	0.00198106	0.00198106	0.00696359	0.00696359	0.0209126	0.0209126	0.000133534	0.000133534	0.000147307	0.000147307	2.66255e-05	2.66255e-05	0.00425888	0.00425888	0.0167882	0.0167882	0.00793285	0.00793285	0.00763391	0.00763391	0.0290641	0.0290641	0.00011046	0.00011046	7.33858e-05	7.33858e-05	3.94957e-05	3.94957e-05	3.36135e-06	3.36135e-06	0.0271951	0.0271951	0.00822617	0.00822617	0.0079005	0.0079005	0.0280761	0.0280761	0.00734235	0.00734235	0.000217783	0.000217783	3.35879e-05	3.35879e-05	3.24288e-05	3.24288e-05	0.0382707	0.0382707	0.00828698	0.00828698	0.00902032	0.00902032	0.0304937	0.0304937	0.00624286	0.00624286	9.14639e-05	9.14639e-05	3.73904e-05	3.73904e-05	1.4742e-06	1.4742e-06	0.0412947	0.0412947	0.00870116	0.00870116	0.00898912	0.00898912	0.0315274	0.0315274	0.00777641	0.00777641	0.0011521	0.0011521	3.68343e-05	3.68343e-05	2.71131e-05	2.71131e-05	0.0425448	0.0425448	0.00835987	0.00835987	0.00933439	0.00933439	0.0317681	0.0317681	0.00545317	0.00545317	0.0001034	0.0001034	3.69073e-05	3.69073e-05	1.53519e-06	1.53519e-06	0.0428289	0.0428289	0.0083642	0.0083642	0.00899593	0.00899593	0.0320465	0.0320465	0.00554036	0.00554036	0.00104144	0.00104144	3.50479e-05	3.50479e-05	0.00147065	0.00147065	0.043061	0.043061	0.00833739	0.00833739	0.000602385	0.000602385	0.0286398	0.0286398	0.00561019	0.00561019	0.000102513	0.000102513	5.33251e-05	5.33251e-05	3.67741e-06	3.67741e-06	0.0429805	0.0429805	0.0124179	0.0124179	8.87296e-06	1.45163e-07	1.18839	0.022361	0.00998125	0.00811045	3.19162e-06	0.00013517	5.21437e-05	5.20864e-05	0.110312	0.00154665	0.0920685	0.0522841	0.0131959	0.0128574	0.00708027	0.000157139	3.98806	0.0155035	0.00936104	0.00802134	3.67832e-07	0.000150631	6.59217e-05	5.64791e-05	0.0859939	0.0039593	0.0937143	0.0426985	0.0504355	0.0173832	0.000316605	0.00134817	3.99077	0.0105789	0.0101915	0.000481152	4.64781e-06	0.00158411	0.0011231	6.32475e-05	0.0691709	0.00419145	0.12518	0.0487267	0.00113147	0.000128282	0.00272865	0.00103131	3.99077	0.000608036	0.0366789	5.90395e-05	3.09512e-06	0.000238222	0.00354942	5.82736e-05	0.0617093	0.0037323	0.000289588	0.0119986	0.000956005	6.90964e-05	0.000376995	8.11287e-05	3.99077	0.000801889	0.0214616	5.65337e-05	4.87922e-06	0.000429169	0.00289086	6.56923e-05	0.0582724	0.00403601	0.0159983	0.000453117	0.000561579	6.43403e-05	2.87384e-07	0.000810801	3.99077	0.00051107	0.01552	6.22587e-05	3.1907e-06	0.000207751	0.000209157	0.000182966	0.056753	0.015193	0.000843154	0.000208545	0.0224993	9.67452e-05	5.46925e-05	0.000681569	3.99077	0.00031653	0.000500518	0.000107335	1.07331e-05	0.00356313	0.000186041	0.000183103	0.507415	0.0458176	0.000541863	7.28636e-05	0.000758582	0.000161667	1.08619e-05	0.000392296	3.99077	0.00254961	0.000228987	7.94829e-05	2.07897e-06	0.00175679	0.000193028	0.00018372	2.45435	0.0447368	0.000402949	0.000143626	0.00204875	0.000182455	1.16467e-05	2.41324e-07	3.99077	0.00342486	0.000228163	6.24018e-05	2.19689e-09	0.000831776	0.0001924	0.000183796	3.99076	0.0451149	0.000432811	0.00016682	0.000771515	0.000179707	1.21456e-05	1.83361e-06	3.99077	0.00345675	0.000250197	5.43133e-05	2.00363e-07	6.50028e-06	0.000193038	0.000183764	3.99077	0.0450489	0.00034738	0.000136972	0.00052823	0.00018248	1.16417e-05	1.03303e-06	3.99077	0.00335664	0.000947014	5.45301e-05	4.55491e-08	6.80911e-05	0.000188599	0.000180172	3.99077	0.101972	0.000352108	0.000113579	0.000478045	0.000178441	0.000645729	2.00809e-06	3.99077	0.00327301	0.000299557	5.2266e-05	7.50483e-07	1.19682e-05	0.000188974	0.00018009	3.99077	0.00283456	0.000323367	0.000123818	0.00045127	0.000180467	0.000180746	9.73412e-07	3.99077	0.00337851	0.000347766	0.000116629	3.87832e-08	1.25619e-06	0.000188444	0.000178391	3.99077	0.000646053	0.000322191	0.000105578	0.000462388	0.000178076	0.000180579	9.74459e-07	3.99077	0.00324299	0.000288515	9.74751e-05	1.25826e-06	1.1067e-06	0.000188867	0.000177886	3.99077	0.000644435	0.000321989	0.000115937	0.00045689	0.000180636	0.000180435	3.54433e-05	3.99077	0.00421964	0.000349327	0.000134923	4.71296e-07	2.4018e-05	0.000188399	0.0001778	3.99077	0.000647877	0.000321948	7.8724e-05	0.000460381	0.000178172	0.000180584	1.56988e-05	3.99077	0.0016544	0.000284152	0.000109586	0.000175758	2.41026e-05	0.000188845	0.000177883	3.99077	0.000646992	0.00032105	7.3815e-05	0.000457996	0.000180565	0.000180435	0.00156344	3.99077	0.001227	0.000339069	0.00013612	9.4606e-08	2.41028e-05	0.000188389	0.0001778	3.99077	0.00042798	0.00032174	5.83742e-05	0.000459773	0.000178233	0.000180587	0.00185392	3.99077	0.00122282	0.000277269	0.000111862	0.00040064	2.41028e-05	0.00018884	0.000177883	3.99077	0.000435827	0.000320175	7.82446e-05	0.000458461	0.00018051	0.000180432	0.000651897	3.99077	0.00119207	0.00031828	9.49735e-05	6.93008e-07	8.26947e-05	0.000188387	0.0001778	3.99077	0.000435186	0.000321428	7.08832e-05	0.000459459	0.000178275	0.000180589	0.000877004	3.99077	0.00123308	0.0002582	9.28638e-05	0.000574253	8.26838e-05	0.000188839	0.000177883	3.99077	0.000435227	0.000320327	9.84218e-05	0.000458711	0.000180471	0.000180429	0.000511766	3.99077	0.00099492	0.000275384	9.39318e-05	1.06031e-06	8.27737e-05	0.000188386	0.0001778	3.99077	0.000435224	0.000321121	0.00010333	0.000459281	0.000178306	0.00018059	0.000900081	3.99077	0.00112852	0.000247006	0.000149647	6.41937e-09	8.27512e-05	0.000188839	0.000177883	3.99077	0.000570173	0.000320549	0.000102971	0.000458851	0.000180443	0.000180426	5.17403e-05	3.99077	0.00106258	0.000274273	8.82571e-05	4.76811e-06	8.27569e-05	0.000188386	0.0001778	3.99077	0.00430779	0.000320824	0.00010305	0.000461269	0.000178331	0.000180591	6.02032e-05	3.99077	0.00112847	0.000246965	0.000149846	2.79554e-05	8.27555e-05	0.000188839	0.000177883	3.99077	0.000578733	0.000320764	0.000103027	0.000633198	0.000180421	0.000180424	5.22575e-05	3.99077	0.00122351	0.000274399	8.69204e-05	1.06451e-06	8.27558e-05	0.000188386	0.0001778	3.99077	0.00446987	0.000320543	0.000103034	0.000445022	0.000178352	0.000180591	6.02049e-05	3.99077	0.00519763	0.000246958	0.000142411	2.13978e-05	8.27557e-05	0.000188839	0.000177883	3.99077	0.000566274	0.000320962	0.000100528	0.000704114	0.000180402	0.000180422	5.2283e-05	3.99077	0.00874135	0.000274447	0.000101463	2.72717e-06	8.27558e-05	0.000188386	0.0001778	3.99077	0.00440621	0.000320287	9.83393e-05	0.000441625	0.00017837	0.000180591	6.0229e-05	3.99077	0.00851636	0.000246955	0.000113582	4.63065e-05	8.27557e-05	0.000188839	0.000177883	3.99077	0.000490539	0.000321139	9.88866e-05	0.000706462	0.000180386	0.000180421	5.22769e-05	3.99077	0.00887666	0.000274467	9.29114e-05	9.65767e-05	8.27558e-05	0.000188386	0.0001778	3.99077	0.000469143	0.000320065	9.87008e-05	0.000439677	0.000178386	0.000180592	6.02541e-05	3.99077	0.00819162	0.000246953	0.00011214	0.00101946	8.27558e-05	0.000188839	0.000177883	3.99077	0.000480178	0.00032129	9.92808e-05	0.000585955	0.000180373	0	0	0	0	0	0	0	0	0	0	0	0	0	0	0	0	-0.000418591	-0.000418591	-0.000418591	-0.000418591	-0.000418591	-0.000418591	-0.000418591	-0.000418591	-0.000418591	-0.000418591	-0.000418591	-0.000418591	-0.000418591	-0.000418591	-0.000418591	-0.000418591	-1.9022e-05	-1.9022e-05	-1.9022e-05	-1.9022e-05	-1.9022e-05	-1.9022e-05	-1.9022e-05	-1.9022e-05	-1.9022e-05	-1.9022e-05	-1.9022e-05	-1.9022e-05	-1.9022e-05	-1.9022e-05	-1.9022e-05	-1.9022e-05	-1.93723e-05	-1.93723e-05	-1.93723e-05	-1.93723e-05	-1.93723e-05	-1.93723e-05	-1.93723e-05	-1.93723e-05	-1.93723e-05	-1.93723e-05	-1.93723e-05	-1.93723e-05	-1.93723e-05	-1.93723e-05	-1.93723e-05	-1.93723e-05	-1.13659e-05	-1.13659e-05	-1.13659e-05	-1.13659e-05	-1.13659e-05	-1.13659e-05	-1.13659e-05	-1.13659e-05	-1.13659e-05	-1.13659e-05	-1.13659e-05	-1.13659e-05	-1.13659e-05	-1.13659e-05	-1.13659e-05	-1.13659e-05	-1.10631e-05	-1.10631e-05	-1.10631e-05	-1.10631e-05	-1.10631e-05	-1.10631e-05	-1.10631e-05	-1.10631e-05	-1.10631e-05	-1.10631e-05	-1.10631e-05	-1.10631e-05	-1.10631e-05	-1.10631e-05	-1.10631e-05	-1.10631e-05	-1.10613e-05	-1.10613e-05	-1.10613e-05	-1.10613e-05	-1.10613e-05	-1.10613e-05	-1.10613e-05	-1.10613e-05	-1.10613e-05	-1.10613e-05	-1.10613e-05	-1.10613e-05	-1.10613e-05	-1.10613e-05	-1.10613e-05	-1.10613e-05	-1.10615e-05	-1.10615e-05	-1.10615e-05	-1.10615e-05	-1.10615e-05	-1.10615e-05	-1.10615e-05	-1.10615e-05	-1.10615e-05	-1.10615e-05	-1.10615e-05	-1.10615e-05	-1.10615e-05	-1.10615e-05	-1.10615e-05	-1.10615e-05	-1.10615e-05	-1.10615e-05	-1.10615e-05	-1.10615e-05	-1.10615e-05	-1.10615e-05	-1.10615e-05	-1.10615e-05	-1.10615e-05	-1.10615e-05	-1.10615e-05	-1.10615e-05	-1.10615e-05	-1.10615e-05	-1.10615e-05	-1.10615e-05	-1.10615e-05	-1.10615e-05	-1.10615e-05	-1.10615e-05	-1.10615e-05	-1.10615e-05	-1.10615e-05	-1.10615e-05	-1.10615e-05	-1.10615e-05	-1.10615e-05	-1.10615e-05	-1.10615e-05	-1.10615e-05	-1.10615e-05	-1.10615e-05	-0.000110658	-0.000110658	-1.59719e-05	-1.59719e-05	-1.44936e-05	-1.44936e-05	-0.00374343	-0.00374343	-1.45088e-05	-1.45088e-05	-0.000110658	-0.000110658	-1.59719e-05	-1.59719e-05	-1.44936e-05	-1.44936e-05	-4.42563e-06	-4.42563e-06	-0.00049082	-0.00049082	-0.000112943	-0.000112943	-4.78364e-05	-4.78364e-05	-2.79621e-06	-2.79621e-06	-1.60356e-06	-1.60356e-06	-8.91261e-06	-8.91261e-06	-1.89173e-07	-1.89173e-07	-3.52001e-06	-3.52001e-06	-0.000761584	-0.000761584	-1.52441e-05	-1.52441e-05	-0.000167435	-0.000167435	-7.51297e-07	-7.51297e-07	-1.0878e-05	-1.0878e-05	-6.26714e-07	-6.26714e-07	-1.35551e-08	-1.35551e-08	-3.58131e-06	-3.58131e-06	-0.000831605	-0.000831605	-2.71245e-06	-2.71245e-06	-5.20914e-05	-5.20914e-05	-2.35593e-06	-2.35593e-06	-8.74157e-07	-8.74157e-07	-1.64377e-06	-1.64377e-06	-1.38145e-08	-1.38145e-08	-3.62062e-06	-3.62062e-06	-0.000759064	-0.000759064	-3.58822e-06	-3.58822e-06	-0.000301955	-0.000301955	-2.00798e-06	-2.00798e-06	-3.55828e-07	-3.55828e-07	-2.00922e-06	-2.00922e-06	-1.3669e-08	-1.3669e-08	-3.69705e-06	-3.69705e-06	-0.00083496	-0.00083496	-5.22591e-06	-5.22591e-06	-7.5527e-05	-7.5527e-05	-2.37288e-06	-2.37288e-06	-1.46358e-06	-1.46358e-06	-2.02341e-06	-2.02341e-06	-1.58647e-08	-1.58647e-08	-3.81445e-06	-3.81445e-06	-0.000844637	-0.000844637	-4.1825e-06	-4.1825e-06	-0.003055	-0.003055	-2.29339e-06	-2.29339e-06	-2.64229e-07	-2.64229e-07	-2.0009e-06	-2.0009e-06	-1.35525e-08	-1.35525e-08	-3.77172e-06	-3.77172e-06	-0.000844178	-0.000844178	-5.48015e-06	-5.48015e-06	-8.88237e-05	-8.88237e-05	-2.31442e-06	-2.31442e-06	-1.41975e-06	-1.41975e-06	-2.01429e-06	-2.01429e-06	-1.37291e-08	-1.37291e-08	-3.80931e-06	-3.80931e-06	-0.000850592	-0.000850592	-5.73962e-06	-5.73962e-06	-0.00261051	-0.00261051	-2.15484e-06	-2.15484e-06	-5.11962e-07	-5.11962e-07	-1.99686e-06	-1.99686e-06	-1.35249e-08	-1.35249e-08	-5.54159e-07	-5.54159e-07	-0.000962811	-0.000962811	-5.80159e-06	-5.80159e-06	-8.78088e-05	-8.78088e-05	-3.7338e-06	-3.7338e-06	-8.87508e-07	-8.87508e-07	-2.01467e-06	-2.01467e-06	-2.23603e-08	-2.23603e-08	-8.95288e-06	-3.81835e-08	-0.00664542	-0.000870928	-1.03248e-05	-9.37905e-06	-5.57589e-06	-5.57589e-06	-3.61918e-06	-3.61918e-06	-3.61287e-05	-1.54087e-07	-1.56016e-05	-2.04342e-06	-2.50132e-08	-2.27219e-08	-0.0132248	-6.82742e-05	-0.00455182	-0.000824519	-1.03399e-05	-9.39337e-06	-2.67012e-07	-4.68835e-06	-5.65091e-06	-4.13008e-06	-0.000206355	-1.52174e-07	-1.11336e-05	-7.66909e-07	-3.34468e-06	-4.64353e-06	-0.000223705	-0.000113573	-0.00225686	-0.000777027	-1.55315e-05	-6.04606e-06	-5.07909e-06	-3.33692e-05	-1.6476e-05	-5.2279e-06	-0.000209193	-1.47032e-07	-1.508e-05	-1.95368e-06	-0.000174838	-3.87008e-05	-0.00395868	-9.85335e-05	-0.00181764	-0.000464334	-0.00119283	-4.42498e-06	-2.13772e-06	-6.4102e-07	-2.73249e-05	-4.22968e-06	-0.000208181	-1.64895e-07	-2.70066e-07	-2.56724e-08	-0.000143276	-7.96493e-06	-0.000129598	-7.2289e-05	-0.00324612	-0.000608057	-0.00114312	-4.25171e-06	-4.67535e-06	-3.90701e-07	-0.000192564	-5.30304e-06	-0.000208732	-1.52304e-07	-3.10187e-06	-0.000104725	-0.000248116	-4.95597e-06	-3.06592e-06	-0.000719396	-0.00279411	-0.0005211	-0.00119524	-5.18465e-06	-2.07945e-06	-1.974e-07	-0.000436422	-0.000423388	-0.000209045	-3.01887e-07	-0.000601137	-0.000391024	-4.47388e-06	-4.38392e-05	-0.00188525	-0.000694638	-0.00308929	-0.000480546	-0.000529265	-2.71644e-05	-1.36872e-05	-1.50268e-06	-0.000428085	-0.00042029	-0.00156941	-1.11087e-06	-0.00172776	-1.29056e-05	-0.000139914	-0.000265443	-0.00562465	-0.000632436	-0.0030772	-0.000700199	-0.000472002	-1.4053e-05	-1.43804e-06	-8.92353e-07	-0.000430593	-0.000424075	-0.00468087	-1.40657e-06	-0.00253998	-0.000165586	-4.5636e-05	-0.000426122	-0.00601571	-2.79336e-05	-0.00315367	-0.000735055	-0.000469121	-7.14725e-06	-1.79314e-10	-3.40685e-07	-0.000430248	-0.00042375	-0.00241358	-1.384e-06	-0.00246685	-0.0002759	-0.000118474	-0.000371262	-0.00575746	-4.06579e-05	-0.00313219	-0.000735202	-0.000476244	-4.65488e-06	-1.27653e-08	-4.89408e-10	-0.000430587	-0.000424246	-0.000652901	-1.38977e-06	-0.00306669	-0.000134703	-0.000169134	-0.000425891	-0.00600925	-3.65149e-05	-0.00282376	-0.000661283	-0.000606078	-4.75236e-06	-1.22115e-08	-3.13633e-07	-0.000419326	-0.000412988	-0.000874916	-5.10225e-06	-0.0030183	-6.8922e-05	-0.0001825	-0.000367082	-0.125463	-2.29241e-05	-0.00279613	-0.00065868	-0.000482857	-4.32698e-06	-2.54447e-08	-2.39266e-07	-0.000419499	-0.000412374	-0.0208869	-9.53775e-05	-0.00273494	-0.000108235	-0.00019286	-0.000396198	-0.00540805	-2.00621e-05	-0.00282611	-0.000662573	-0.000497518	-8.70284e-05	-1.19028e-08	-3.03534e-06	-0.000419176	-0.000373443	-0.0157996	-0.000192053	-0.00275095	-6.10455e-05	-0.000188323	-0.000363886	-0.0135431	-2.00931e-05	-0.0027854	-0.000657552	-0.000480105	-4.55246e-05	-2.21678e-08	-2.9666e-06	-0.000419398	-0.000378155	-0.0199497	-0.000189283	-0.00274839	-8.54285e-05	-0.000190537	-0.000390099	-0.0126268	-9.43736e-05	-0.00281537	-0.00076264	-0.0004976	-0.000146748	-7.07758e-08	-0.000157343	-0.00041913	-0.000364981	-0.0187113	-0.000188306	-0.00275364	-2.12478e-05	-0.000189127	-0.000364826	-0.012826	-8.1317e-05	-0.00276509	-0.000638882	-0.000478637	-6.92977e-05	-2.66362e-07	-0.000157256	-0.000419377	-0.000378167	-0.0199858	-0.000188563	-0.00274865	-1.68674e-05	-0.000190088	-0.000389014	-0.0126954	-0.00150583	-0.00280572	-0.000603623	-0.000494843	-0.000151409	-7.55955e-09	-0.000157256	-0.00041912	-0.000364982	-0.0192003	-9.81528e-05	-0.00275594	-7.27494e-06	-0.000189372	-0.000365382	-0.01282	-0.00153427	-0.00273263	-0.000603125	-0.000476319	-7.49382e-05	-6.54989e-08	-0.000157256	-0.000419372	-0.000378167	-0.0202255	-9.63542e-05	-0.00274398	-2.08684e-05	-0.0001899	-0.000388354	-0.0126958	-0.00126822	-0.00279878	-0.000601353	-0.000488979	-4.16467e-05	-3.92061e-10	-4.58351e-05	-0.000419118	-0.000364982	-0.0194288	-9.64979e-05	-0.00275856	-1.46391e-05	-0.000189498	-0.000365756	-0.0128203	-0.00134477	-0.00270783	-0.000603866	-0.000469218	-3.84394e-05	-3.99894e-08	-4.5867e-05	-0.000419372	-0.000378167	-0.0203747	-9.64886e-05	-0.00274205	-4.75834e-05	-0.000189799	-0.000387935	-0.0126955	-0.00121717	-0.00279624	-0.000554783	-0.000475214	-4.00458e-05	-2.29369e-10	-4.58764e-05	-0.000419117	-0.000364982	-0.0194628	-9.64895e-05	-0.00276105	-5.66232e-05	-0.00018957	-0.000366034	-0.0128205	-0.00135244	-0.00270006	-0.000564823	-0.00046426	-0.000213831	-1.31855e-14	-4.5874e-05	-0.000419371	-0.000378167	-0.0203156	-0.000220733	-0.00274051	-5.59077e-05	-0.000189743	-0.000387633	-0.0126952	-0.000283318	-0.00279574	-0.000560409	-0.000474819	-3.19334e-05	-3.22006e-14	-4.58747e-05	-0.000419117	-0.000364982	-0.0191845	-3.13865e-05	-0.00276345	-5.60619e-05	-0.000192324	-0.000366255	-0.0128207	-0.000294318	-0.00269857	-0.000564767	-0.000464243	-0.000214918	-3.85318e-13	-4.58745e-05	-0.000419371	-0.000378167	-0.0734121	-0.00022395	-0.00273906	-5.60184e-05	-0.000141689	-0.0003874	-0.012695	-0.000286391	-0.00279566	-0.000586559	-0.000474862	-3.02379e-05	-1.51001e-13	-4.58745e-05	-0.000419117	-0.000364982	-0.000413669	-3.02834e-05	-0.00276571	-5.6031e-05	-0.000199423	-0.000366439	-0.0128208	-0.000294266	-0.00269832	-0.000703213	-0.00046424	-0.000179006	-6.80188e-10	-4.58745e-05	-0.000419371	-0.000378167	-0.0653168	-0.000229006	-0.00273771	-5.13141e-05	-0.000127826	-0.00038721	-0.0126949	-0.000286427	-0.00279565	-0.000591112	-0.000474879	-5.27602e-05	-4.22218e-10	-4.58745e-05	-0.000419117	-0.000364982	-0.00092477	-3.07042e-05	-0.00276777	-4.74162e-05	-0.000201031	-0.000366599	-0.0128209	-0.00029427	-0.00269828	-0.000558704	-0.000464238	-7.93237e-05	-1.1818e-08	-4.58745e-05	-0.000419371	-0.000378167	-0.0878716	-0.0001526	-0.00273651	-4.83756e-05	-0.000127411	-0.00038705	-0.0126948	-0.000286427	-0.00279564	-0.000567308	-0.000474886	-3.84788e-05	-1.57984e-05	-4.58745e-05	-0.000419117	-0.000364982	-0.0007291	-0.000154727	-0.00276955	-4.80488e-05	-0.000200027	-0.000366739	-0.012821	-0.000294284	-0.00269827	-0.000552059	-0.000464238	-7.57867e-05	-0.000405952	-4.58745e-05	-0.000419371	-0.000378167	-0.0459457	-0.000151224	-0.00273549	-4.90752e-05	-0.000151233	-0.00038691	0	0	0	0	0	0	0	0	0	0	0	0	0	0	0	0	-8.94974e-05	-8.94974e-05	-8.94974e-05	-8.94974e-05	-8.94974e-05	-8.94974e-05	-8.94974e-05	-8.94974e-05	-8.94974e-05	-8.94974e-05	-8.94974e-05	-8.94974e-05	-8.94974e-05	-8.94974e-05	-8.94974e-05	-8.94974e-05	-0.000905743	-0.000905743	-0.000905743	-0.000905743	-0.000905743	-0.000905743	-0.000905743	-0.000905743	-0.000905743	-0.000905743	-0.000905743	-0.000905743	-0.000905743	-0.000905743	-0.000905743	-0.000905743	-0.000888927	-0.000888927	-0.000888927	-0.000888927	-0.000888927	-0.000888927	-0.000888927	-0.000888927	-0.000888927	-0.000888927	-0.000888927	-0.000888927	-0.000888927	-0.000888927	-0.000888927	-0.000888927	-0.000583272	-0.000583272	-0.000583272	-0.000583272	-0.000583272	-0.000583272	-0.000583272	-0.000583272	-0.000583272	-0.000583272	-0.000583272	-0.000583272	-0.000583272	-0.000583272	-0.000583272	-0.000583272	-0.000596942	-0.000596942	-0.000596942	-0.000596942	-0.000596942	-0.000596942	-0.000596942	-0.000596942	-0.000596942	-0.000596942	-0.000596942	-0.000596942	-0.000596942	-0.000596942	-0.000596942	-0.000596942	-0.000596938	-0.000596938	-0.000596938	-0.000596938	-0.000596938	-0.000596938	-0.000596938	-0.000596938	-0.000596938	-0.000596938	-0.000596938	-0.000596938	-0.000596938	-0.000596938	-0.000596938	-0.000596938	-0.000596929	-0.000596929	-0.000596929	-0.000596929	-0.000596929	-0.000596929	-0.000596929	-0.000596929	-0.000596929	-0.000596929	-0.000596929	-0.000596929	-0.000596929	-0.000596929	-0.000596929	-0.000596929	-0.000596929	-0.000596929	-0.000596929	-0.000596929	-0.000596929	-0.000596929	-0.000596929	-0.000596929	-0.000596929	-0.000596929	-0.000596929	-0.000596929	-0.000596929	-0.000596929	-0.000596929	-0.000596929	-0.000596929	-0.000596929	-0.000596929	-0.000596929	-0.000596929	-0.000596929	-0.000596929	-0.000596929	-0.000596929	-0.000596929	-0.000596929	-0.000596929	-0.000596929	-0.000596929	-0.000596929	-0.000596929	-0.00130881	-0.00130881	-0.000756217	-0.000756217	-0.000735955	-0.000735955	-0.0539592	-0.0539592	-0.000736762	-0.000736762	-0.0539592	-0.0539592	-0.000907056	-0.000907056	-0.000736762	-0.000736762	-0.00426976	-0.00426976	-0.000533885	-0.000533885	-0.000194078	-0.000194078	-0.0336897	-0.0336897	-0.00274056	-0.00274056	-0.0212354	-0.0212354	-0.000239997	-0.000239997	-0.0384631	-0.0384631	-0.00491193	-0.00491193	-0.000686741	-0.000686741	-0.000712921	-0.000712921	-0.0155095	-0.0155095	-0.00263965	-0.00263965	-0.280174	-0.280174	-0.0375625	-0.0375625	-0.261612	-0.261612	-0.00510887	-0.00510887	-0.000740273	-0.000740273	-0.00307033	-0.00307033	-0.0234651	-0.0234651	-0.00197388	-0.00197388	-0.00583433	-0.00583433	-0.0134423	-0.0134423	-0.0533422	-0.0533422	-0.00515325	-0.00515325	-0.000740248	-0.000740248	-0.0281518	-0.0281518	-0.0145852	-0.0145852	-0.00201647	-0.00201647	-0.203356	-0.203356	-0.0163948	-0.0163948	-0.235564	-0.235564	-0.00548131	-0.00548131	-0.000735952	-0.000735952	-0.0174336	-0.0174336	-0.0216057	-0.0216057	-0.00193824	-0.00193824	-0.0054253	-0.0054253	-0.0159223	-0.0159223	-0.0592404	-0.0592404	-0.00532893	-0.00532893	-0.000737221	-0.000737221	-0.0237029	-0.0237029	-0.00961588	-0.00961588	-0.00195631	-0.00195631	-0.218235	-0.218235	-0.016179	-0.016179	-0.228092	-0.228092	-0.00548939	-0.00548939	-0.00073718	-0.00073718	-0.0164906	-0.0164906	-0.0214744	-0.0214744	-0.00195692	-0.00195692	-0.00502479	-0.00502479	-0.0160235	-0.0160235	-0.0687523	-0.0687523	-0.00532804	-0.00532804	-0.000736612	-0.000736612	-0.0172512	-0.0172512	-0.0100421	-0.0100421	-0.00198227	-0.00198227	-0.725741	-0.725741	-0.016178	-0.016178	-0.214262	-0.214262	-0.00263935	-0.00263935	-0.000921297	-0.000921297	-0.017159	-0.017159	-0.0214915	-0.0214915	-0.00284822	-0.00284822	-0.00021045	-0.00021045	-0.0160195	-0.0160195	-0.108243	-0.108243	-0.0164474	-0.000226168	-0.00158018	-0.000888603	-0.0255665	-0.0249168	-0.00131506	-3.10702e-05	-0.0028337	-0.00283681	-0.0852068	-0.00145551	-0.611316	-0.0116734	-0.268893	-0.224098	-0.00818909	-0.000134449	-0.00135312	-0.000765135	-0.0214766	-0.0229164	-0.00275932	-4.20187e-05	-0.00228288	-0.00270981	-0.0108486	-0.0022533	-0.00986799	-0.0231711	-0.00339643	-0.00212269	-0.0158743	-0.000337864	-0.000176999	-0.000656829	-0.0182654	-0.00631819	-0.00184027	-4.91271e-05	-0.0051534	-0.00238378	-0.0184733	-0.00232393	-0.631646	-0.0111766	-0.000430971	-0.000606861	-0.00986949	-0.000313709	-0.0001885	-0.000178556	-0.0010617	-0.00266034	-0.00242503	-0.000180825	-0.00677012	-0.00271682	-0.0175847	-0.00206502	-0.00363747	-0.192492	-0.000540229	-0.00175465	-0.0255162	-8.84565e-05	-0.000199254	-0.000229361	-0.000789588	-0.0027577	-0.00196983	-0.000343476	-0.00119856	-0.00255623	-0.0176627	-0.00224498	-1.00086	-4.73494e-05	-0.000317847	-0.00249654	-0.000532326	-0.000327604	-0.000175479	-0.000161791	-0.000683014	-0.00252668	-0.00249464	-0.000342294	-9.50552e-05	-9.03556e-05	-0.0176315	-0.0011325	-1.11969e-05	-8.03631e-05	-0.0127599	-0.000417812	-0.018929	-0.000300581	-0.000173245	-0.000129536	-0.000127857	-0.000663028	-0.00554249	-0.00174293	-9.16393e-05	-9.23404e-05	-0.0240734	-0.00318802	-0.010481	-0.000810304	-0.000337811	-0.000126681	-0.00336023	-0.000232128	-0.000168437	-0.000340866	-9.42951e-05	-0.000974882	-0.00832042	-0.00155499	-9.33239e-05	-9.18065e-05	-0.00788737	-0.00245346	-0.00663567	-0.000142784	-0.00117466	-9.19227e-05	-0.00371392	-5.77332e-05	-0.000167446	-0.000387144	-9.28411e-05	-0.00145221	-2.14804e-05	-1.05163e-06	-9.31945e-05	-9.18677e-05	-0.0144873	-0.00250836	-0.00712791	-0.000102833	-0.00043745	-0.000101425	-0.00385927	-0.000147636	-0.000166847	-0.000387485	-9.69826e-05	-0.00190359	-1.9684e-05	-3.51573e-06	-9.33228e-05	-9.1783e-05	-0.0235972	-0.00249664	-0.00569311	-0.000166844	-0.000304703	-9.19225e-05	-0.00369919	-0.000113381	-0.000155422	-0.000366316	-0.000179496	-0.00186895	-9.96915e-06	-2.69007e-07	-9.13558e-05	-9.00582e-05	-0.0208832	-0.00506545	-0.00582928	-0.000262032	-0.000276932	-0.000100802	-0.0164538	-0.000119815	-0.000155666	-0.000362265	-0.00010545	-0.0019536	-2.54478e-05	-1.17145e-07	-9.14453e-05	-9.01548e-05	-0.00160908	-0.000242232	-0.00540792	-0.000168804	-0.000261652	-9.30573e-05	-0.00336644	-8.58269e-05	-0.000156134	-0.000367745	-0.000113233	-0.00025477	-9.36315e-06	-1.22967e-05	-9.13465e-05	-9.68541e-05	-0.00227714	-0.000121957	-0.00540552	-0.000248366	-0.000268154	-9.8808e-05	-0.0036967	-8.58234e-05	-0.000155926	-0.000360694	-0.000103874	-0.000399025	-3.50388e-05	-1.15958e-05	-9.1432e-05	-9.5892e-05	-0.00184904	-0.000123806	-0.00540651	-0.000198021	-0.000264943	-9.41716e-05	-0.00370545	-0.000163687	-0.000157905	-0.000384817	-0.000113449	-0.000181305	-0.000505498	-0.000253876	-9.13416e-05	-9.84571e-05	-0.00189024	-0.000124467	-0.00540054	-0.000505408	-0.000266979	-9.86343e-05	-0.00368711	-0.000112286	-0.000156478	-0.000249644	-0.000103162	-0.000300807	-0.00411426	-0.000253802	-9.14293e-05	-9.58929e-05	-0.00178593	-0.000124293	-0.00539895	-0.00058924	-0.000265589	-9.43576e-05	-0.00370571	-0.00029566	-0.000160386	-0.00022083	-0.00011191	-0.000177638	-0.000760335	-0.000253803	-9.13405e-05	-9.8457e-05	-0.00181585	-8.74451e-05	-0.00539679	-0.00103683	-0.000266623	-9.85315e-05	-0.00368705	-0.000317612	-0.000157426	-0.000221013	-0.000102031	-0.000284982	-0.0128651	-0.000253803	-9.14288e-05	-9.58929e-05	-0.00173517	-8.92136e-05	-0.00539704	-0.000508486	-0.00026586	-9.44694e-05	-0.00370571	-0.000195666	-0.000163172	-0.000218154	-0.000108718	-0.000423018	-0.00896442	-2.57339e-05	-9.13403e-05	-9.8457e-05	-0.00176025	-8.90766e-05	-0.00539175	-0.000647989	-0.00026644	-9.84627e-05	-0.00368701	-0.000225478	-0.000158175	-0.000221967	-9.88637e-05	-0.000446075	-0.0186582	-2.57721e-05	-9.14287e-05	-9.58929e-05	-0.00168793	-8.90855e-05	-0.00540046	-0.000480078	-0.000266005	-9.45404e-05	-0.00370572	-0.000175669	-0.000164531	-0.000206108	-0.000101834	-0.00043392	-0.0139688	-2.5785e-05	-9.13402e-05	-9.8457e-05	-0.00170875	-8.90847e-05	-0.00538659	-0.000427515	-0.000266336	-9.84116e-05	-0.00368699	-0.000228295	-0.000158403	-0.000219675	-9.70392e-05	-0.00014051	-1.88481e-06	-2.57817e-05	-9.14286e-05	-9.58929e-05	-0.00164485	-0.000328454	-0.00540403	-0.000431341	-0.000266086	-9.45912e-05	-0.00370573	-0.000108719	-0.000164839	-0.000212959	-0.000101659	-0.000506029	-2.67716e-08	-2.57825e-05	-9.13402e-05	-9.8457e-05	-0.00166891	-0.00244064	-0.00538159	-0.000430531	-0.000272385	-9.83709e-05	-0.00368697	-0.000116966	-0.000158446	-0.000219599	-9.7033e-05	-0.000139958	-1.63575e-08	-2.57823e-05	-9.14286e-05	-9.58929e-05	-0.00326877	-0.000318063	-0.00540744	-0.000430758	-0.000373118	-9.46305e-05	-0.00370574	-0.000109645	-0.000164892	-0.000214746	-0.00010168	-0.000524939	-5.71575e-09	-2.57824e-05	-9.13402e-05	-9.8457e-05	-0.385925	-0.00253216	-0.00537688	-0.000430693	-0.000262289	-9.83371e-05	-0.00368696	-0.000116978	-0.000158453	-0.000449037	-9.70318e-05	-0.000158266	-2.57804e-10	-2.57824e-05	-9.14286e-05	-9.58929e-05	-0.000272302	-0.000310632	-0.00541061	-0.000356866	-0.000414816	-9.46626e-05	-0.00370574	-0.000109667	-0.0001649	-0.000701407	-0.000101688	-0.000360912	-1.25126e-10	-2.57824e-05	-9.13402e-05	-9.8457e-05	-0.216901	-0.00249658	-0.00537261	-0.000376574	-0.000260075	-9.8308e-05	-0.00368695	-0.000117003	-0.000158455	-0.000711176	-9.70312e-05	-0.000274031	-7.0052e-12	-2.57824e-05	-9.14286e-05	-9.58929e-05	-0.000716297	-0.000160523	-0.00541343	-0.000371483	-0.000416209	-9.46897e-05	-0.00370574	-0.00010966	-0.000164902	-0.000721087	-0.000101691	-0.000446201	-1.03206e-07	-2.57824e-05	-9.13402e-05	-9.8457e-05	-0.229811	-0.000160929	-0.00536889	-0.000373195	-0.000256586	-9.82823e-05	-0.00368695	-0.000117028	-0.000158455	-0.000700945	-9.7031e-05	-0.000282414	-5.51814e-08	-2.57824e-05	-9.14286e-05	-9.58929e-05	-0.000457854	-0.000164754	-0.00541585	-0.000387658	-0.00034246	-9.47133e-05	0	0	0	0	0	0	0	0	0	0	0	0	0	0	0	0	-0.000446948	-0.000446948	-0.000446948	-0.000446948	-0.000446948	-0.000446948	-0.000446948	-0.000446948	-0.000446948	-0.000446948	-0.000446948	-0.000446948	-0.000446948	-0.000446948	-0.000446948	-0.000446948	-0.00013739	-0.00013739	-0.00013739	-0.00013739	-0.00013739	-0.00013739	-0.00013739	-0.00013739	-0.00013739	-0.00013739	-0.00013739	-0.00013739	-0.00013739	-0.00013739	-0.00013739	-0.00013739	-0.000140438	-0.000140438	-0.000140438	-0.000140438	-0.000140438	-0.000140438	-0.000140438	-0.000140438	-0.000140438	-0.000140438	-0.000140438	-0.000140438	-0.000140438	-0.000140438	-0.000140438	-0.000140438	-0.000116347	-0.000116347	-0.000116347	-0.000116347	-0.000116347	-0.000116347	-0.000116347	-0.000116347	-0.000116347	-0.000116347	-0.000116347	-0.000116347	-0.000116347	-0.000116347	-0.000116347	-0.000116347	-0.00011321	-0.00011321	-0.00011321	-0.00011321	-0.00011321	-0.00011321	-0.00011321	-0.00011321	-0.00011321	-0.00011321	-0.00011321	-0.00011321	-0.00011321	-0.00011321	-0.00011321	-0.00011321	-0.000113208	-0.000113208	-0.000113208	-0.000113208	-0.000113208	-0.000113208	-0.000113208	-0.000113208	-0.000113208	-0.000113208	-0.000113208	-0.000113208	-0.000113208	-0.000113208	-0.000113208	-0.000113208	-0.000113207	-0.000113207	-0.000113207	-0.000113207	-0.000113207	-0.000113207	-0.000113207	-0.000113207	-0.000113207	-0.000113207	-0.000113207	-0.000113207	-0.000113207	-0.000113207	-0.000113207	-0.000113207	-0.000113207	-0.000113207	-0.000113207	-0.000113207	-0.000113207	-0.000113207	-0.000113207	-0.000113207	-0.000113207	-0.000113207	-0.000113207	-0.000113207	-0.000113207	-0.000113207	-0.000113207	-0.000113207	-0.000113207	-0.000113207	-0.000113207	-0.000113207	-0.000113207	-0.000113207	-0.000113207	-0.000113207	-0.000113207	-0.000113207	-0.000113207	-0.000113207	-0.000113207	-0.000113207	-0.000113207	-0.000113207	-0.000137636	-0.000137636	-0.000125395	-0.000125395	-0.000124829	-0.000124829	-0.000953518	-0.000953518	-0.000124898	-0.000124898	-0.0321673	-0.0321673	-0.000163461	-0.000163461	-0.000125028	-0.000125028	-1.17848e-06	-1.17848e-06	-0.000193851	-0.000193851	-0.000242593	-0.000242593	-2.89651e-05	-2.89651e-05	-5.29434e-05	-5.29434e-05	-0.000327794	-0.000327794	-4.74175e-05	-4.74175e-05	-0.000257818	-0.000257818	-9.20216e-07	-9.20216e-07	-0.000188554	-0.000188554	-9.91452e-05	-9.91452e-05	-3.19437e-05	-3.19437e-05	-1.1975e-05	-1.1975e-05	-0.291549	-0.291549	-0.00285859	-0.00285859	-0.000376991	-0.000376991	-9.06987e-07	-9.06987e-07	-0.000189556	-0.000189556	-1.90628e-05	-1.90628e-05	-1.50409e-05	-1.50409e-05	-1.7862e-05	-1.7862e-05	-8.18335e-05	-8.18335e-05	-0.00884359	-0.00884359	-0.00037656	-0.00037656	-9.07923e-07	-9.07923e-07	-0.000178265	-0.000178265	-1.04379e-05	-1.04379e-05	-4.8946e-05	-4.8946e-05	-1.52983e-05	-1.52983e-05	-0.00361658	-0.00361658	-0.0107951	-0.0107951	-0.000376843	-0.000376843	-8.87822e-07	-8.87822e-07	-0.000189572	-0.000189572	-8.69939e-06	-8.69939e-06	-1.90374e-05	-1.90374e-05	-1.73341e-05	-1.73341e-05	-0.000435322	-0.000435322	-0.0106002	-0.0106002	-0.000417506	-0.000417506	-9.18762e-07	-9.18762e-07	-0.000190888	-0.000190888	-9.91685e-06	-9.91685e-06	-0.000273793	-0.000273793	-1.70441e-05	-1.70441e-05	-0.00296012	-0.00296012	-0.0105706	-0.0105706	-0.000376954	-0.000376954	-8.9757e-07	-8.9757e-07	-0.000190759	-0.000190759	-7.83e-06	-7.83e-06	-2.15576e-05	-2.15576e-05	-1.70545e-05	-1.70545e-05	-0.000448678	-0.000448678	-0.0106441	-0.0106441	-0.000380471	-0.000380471	-9.18041e-07	-9.18041e-07	-0.000191692	-0.000191692	-8.11477e-06	-8.11477e-06	-0.000243991	-0.000243991	-1.61569e-05	-1.61569e-05	-0.0726589	-0.0726589	-0.0106002	-0.0106002	-0.000376648	-0.000376648	-7.88677e-07	-7.88677e-07	-0.000220845	-0.000220845	-8.14825e-06	-8.14825e-06	-2.13763e-05	-2.13763e-05	-2.01726e-05	-2.01726e-05	-0.000468263	-0.000468263	-0.0106394	-0.0106394	-0.000440782	-0.000440782	-1.03351e-05	-1.35903e-06	-0.000242944	-0.000220338	-9.74495e-06	-9.70632e-06	-0.00315805	-1.34731e-05	-1.97168e-05	-1.97483e-05	-0.0123095	-0.00211222	-1.43277	-0.00648552	-0.000580625	-0.000443649	-0.00139629	-0.00019996	-0.000214478	-0.000231782	-9.50844e-06	-9.72303e-06	-0.000325435	-1.05744e-05	-2.58172e-05	-2.15184e-05	-0.00690213	-0.00425567	-2.55549e-05	-0.00356204	-0.0132779	-0.00445367	-8.12194e-05	-0.000162445	-0.00043709	-0.000243702	-1.31361e-05	-1.5782e-05	-0.00427816	-3.29282e-05	-2.79927e-05	-2.47007e-05	-0.00700365	-0.00428458	-1.44536	-0.00633762	-0.00114319	-9.06614e-05	-0.000591466	-0.000154992	-0.00036554	-0.000374721	-0.000209828	-2.2352e-05	-0.00256443	-1.31662e-06	-2.73109e-05	-2.16931e-05	-0.00705189	-0.00400286	-1.02625e-07	-0.000300958	-0.00140951	-3.23876e-05	-4.19881e-05	-0.000262781	-0.000501289	-0.000377729	-0.000251891	-2.20329e-05	-0.00430351	-6.69171e-07	-0.000115664	-2.4511e-05	-0.00704355	-0.00420431	-0.262292	-0.000438338	-0.00101469	-2.44376e-05	-9.77448e-05	-0.000351361	-0.000448215	-0.000380516	-0.000273104	-2.44485e-05	-0.0026102	-4.37131e-07	-0.000443206	-0.00044772	-0.00704169	-0.00115294	-0.0111675	-0.00026945	-0.0089176	-0.000105304	-0.000613763	-0.000361528	-0.000479997	-0.000407848	-0.000407929	-7.17288e-05	-0.00554369	-7.81439e-07	-0.000448778	-0.000445537	-0.00308195	-0.00191186	-0.0933785	-3.4841e-05	-0.00107884	-0.000338993	-0.00304895	-0.000395002	-0.000487133	-0.000297316	-0.000450993	-4.84656e-05	-0.000981088	-5.98367e-07	-0.00044551	-0.000448488	-0.00181529	-0.0016342	-0.0446386	-0.0001759	-0.00223177	-0.000454256	-0.0031986	-0.000416061	-0.000496296	-0.000285299	-0.000448482	-3.1913e-05	-2.67687e-05	-4.84021e-06	-0.000445681	-0.000448527	-0.00204005	-0.00165348	-0.068041	-0.000243796	-0.00125265	-0.000424684	-0.00330334	-0.000307415	-0.000495335	-0.000285218	-0.000441599	-2.4555e-05	-0.00203447	-4.08135e-08	-0.000445521	-0.000448653	-0.00118751	-0.00164906	-0.0503602	-0.00015388	-0.00101993	-0.000454007	-0.00319269	-0.00033427	-0.000486687	-0.000277503	-0.000361545	-2.48953e-05	-0.000635771	-1.00608e-05	-0.000441581	-0.000444395	-0.00147493	-0.000817614	-0.0580188	-9.99576e-05	-0.000975545	-0.000427325	-0.0049938	-0.000251255	-0.000482619	-0.000278545	-0.000427039	-2.36408e-05	-0.00641201	-1.36415e-05	-0.000441449	-0.000443962	-0.000662698	-0.000224951	-0.0576495	-0.000152587	-0.000944175	-0.000435956	-0.00294493	-0.000279706	-0.000484971	-0.000277174	-0.000417479	-0.000162589	-0.000540771	-0.000252379	-0.00044155	-0.000423718	-0.00127554	-0.000148132	-0.0577015	-0.000105515	-0.000957853	-0.000416792	-0.00302298	-0.000279961	-0.000481012	-0.000278938	-0.000428925	-0.000107123	-0.00928629	-0.000256779	-0.000441441	-0.000424627	-0.00112568	-0.000149411	-0.0576413	-0.000131035	-0.000951129	-0.000433805	-0.00299384	-0.000278369	-0.000480697	-0.000279472	-0.000417079	-0.000227408	-0.000928308	-0.00110473	-0.000441544	-0.000418752	-0.0011217	-0.000149868	-0.0576847	-5.35309e-05	-0.00095538	-0.000417413	-0.00302172	-0.000314397	-0.00047784	-0.000321388	-0.000429787	-0.000140324	-0.120836	-0.00109714	-0.000441439	-0.000424635	-0.00108769	-0.000149747	-0.057521	-4.61683e-05	-0.000952482	-0.000433184	-0.00299387	-0.000373408	-0.00047539	-0.000333838	-0.000418877	-0.000231995	-7.43137e-05	-0.0010972	-0.000441543	-0.000418753	-0.00108033	-0.000213007	-0.0577183	-2.68663e-05	-0.000954639	-0.00041779	-0.00302173	-0.000364696	-0.000472685	-0.0003338	-0.000431177	-0.000147656	-0.172385	-0.0010972	-0.000441438	-0.000424635	-0.00105494	-0.000215351	-0.057367	-5.291e-05	-0.000953047	-0.000432777	-0.00299384	-0.000426743	-0.000469963	-0.000335307	-0.000422673	-0.000101238	-0.000128891	-0.000255552	-0.000441543	-0.000418753	-0.00104199	-0.000215157	-0.0577531	-4.21032e-05	-0.000954257	-0.000418045	-0.00302175	-0.000407946	-0.000468728	-0.000333276	-0.000434874	-9.61725e-05	-0.205282	-0.000257195	-0.000441438	-0.000424635	-0.00101825	-0.00021517	-0.0573652	-0.000130309	-0.000953349	-0.000432512	-0.0029938	-0.000441925	-0.000467439	-0.000338002	-0.000430943	-9.8735e-05	-0.000125138	-0.000257152	-0.000441542	-0.000418753	-0.000995794	-0.000215168	-0.0577218	-0.000145658	-0.00095404	-0.000418236	-0.00302176	-0.000406406	-0.000467502	-0.000330443	-0.000436564	-0.000289879	-0.000353617	-0.000257162	-0.000441438	-0.000424635	-0.000973399	-0.000435122	-0.057403	-0.000144461	-0.000953519	-0.00043232	-0.00299376	-0.000404931	-0.000466876	-0.000334125	-0.000431131	-8.52975e-05	-8.57168e-10	-0.00025716	-0.000441542	-0.000418753	-0.000943103	-0.00139669	-0.0576743	-0.000144718	-0.000965739	-0.000418388	-0.00302177	-0.000395981	-0.000467268	-0.000330493	-0.00043657	-0.000290842	-5.48354e-09	-0.00025716	-0.000441438	-0.000424635	-0.000460261	-0.0004277	-0.0574471	-0.000144646	-0.00115947	-0.00043217	-0.00299373	-0.000403903	-0.000466779	-0.000334388	-0.000431105	-8.23513e-05	-3.69014e-10	-0.00025716	-0.000441542	-0.000418753	-0.00906593	-0.00142678	-0.0576257	-0.000144666	-0.000943771	-0.000418515	-0.00302178	-0.000395922	-0.00046723	-0.000253048	-0.000436571	-0.000258581	-1.9829e-08	-0.00025716	-0.000441438	-0.000424635	-0.000646243	-0.000421988	-0.05749	-0.000113529	-0.0012329	-0.000432047	-0.00299371	-0.000403888	-0.000466764	-0.00019469	-0.000431094	-0.00011781	-3.69802e-09	-0.00025716	-0.000441542	-0.000418753	-0.00646738	-0.00141517	-0.0575803	-0.000107928	-0.0009388	-0.000418623	-0.00302178	-0.000395877	-0.000467223	-0.00018971	-0.000436571	-0.000153203	-4.44553e-10	-0.00025716	-0.000441438	-0.000424635	-0.000551099	-0.000295403	-0.057529	-0.00010933	-0.00123534	-0.000431944	-0.0029937	-0.000403903	-0.000466761	-0.000189458	-0.00043109	-9.62109e-05	-6.7238e-12	-0.00025716	-0.000441542	-0.000418753	-0.00672919	-0.000295387	-0.0575401	-0.000108854	-0.000931856	-0.000418719	-0.00302179	-0.000395841	-0.000467222	-0.000190189	-0.000436572	-0.000148788	-7.86301e-11	-0.00025716	-0.000441438	-0.000424635	-0.0007831	-0.00029937	-0.057563	-0.000114791	-0.00110366	-0.000431853	0	0	0	0	0	0	0	0	0	0	0	0	0	0	0	0	-0.000634491	-0.000634491	-0.000634491	-0.000634491	-0.000634491	-0.000634491	-0.000634491	-0.000634491	-0.000634491	-0.000634491	-0.000634491	-0.000634491	-0.000634491	-0.000634491	-0.000634491	-0.000634491	-0.00338899	-0.00338899	-0.00338899	-0.00338899	-0.00338899	-0.00338899	-0.00338899	-0.00338899	-0.00338899	-0.00338899	-0.00338899	-0.00338899	-0.00338899	-0.00338899	-0.00338899	-0.00338899	-0.00334545	-0.00334545	-0.00334545	-0.00334545	-0.00334545	-0.00334545	-0.00334545	-0.00334545	-0.00334545	-0.00334545	-0.00334545	-0.00334545	-0.00334545	-0.00334545	-0.00334545	-0.00334545	-0.00317101	-0.00317101	-0.00317101	-0.00317101	-0.00317101	-0.00317101	-0.00317101	-0.00317101	-0.00317101	-0.00317101	-0.00317101	-0.00317101	-0.00317101	-0.00317101	-0.00317101	-0.00317101	-0.00314024	-0.00314024	-0.00314024	-0.00314024	-0.00314024	-0.00314024	-0.00314024	-0.00314024	-0.00314024	-0.00314024	-0.00314024	-0.00314024	-0.00314024	-0.00314024	-0.00314024	-0.00314024	-0.00314088	-0.00314088	-0.00314088	-0.00314088	-0.00314088	-0.00314088	-0.00314088	-0.00314088	-0.00314088	-0.00314088	-0.00314088	-0.00314088	-0.00314088	-0.00314088	-0.00314088	-0.00314088	-0.00314089	-0.00314089	-0.00314089	-0.00314089	-0.00314089	-0.00314089	-0.00314089	-0.00314089	-0.00314089	-0.00314089	-0.00314089	-0.00314089	-0.00314089	-0.00314089	-0.00314089	-0.00314089	-0.00314089	-0.00314089	-0.00314089	-0.00314089	-0.00314089	-0.00314089	-0.00314089	-0.00314089	-0.00314089	-0.00314089	-0.00314089	-0.00314089	-0.00314089	-0.00314089	-0.00314089	-0.00314089	-0.00314089	-0.00314089	-0.00314089	-0.00314089	-0.00314089	-0.00314089	-0.00314089	-0.00314089	-0.00314089	-0.00314089	-0.00314089	-0.00314089	-0.00314089	-0.00314089	-0.00314089	-0.00314089	-0.00325974	-0.00325974	-0.00322933	-0.00322933	-0.0032279	-0.0032279	-0.00574196	-0.00574196	-0.0032284	-0.0032284	-0.23915	-0.23915	-0.0039791	-0.0039791	-0.00323194	-0.00323194	-3.44577	-3.44577	-0.0595553	-0.0595553	-0.000391583	-0.000391583	-0.0345521	-0.0345521	-1.46292e-05	-1.46292e-05	-0.57558	-0.57558	-0.00510083	-0.00510083	-0.000181654	-0.000181654	-3.56739e-11	-3.56739e-11	-0.120707	-0.120707	-4.36239e-05	-4.36239e-05	-0.0168833	-0.0168833	-5.52032e-06	-5.52032e-06	-0.0954682	-0.0954682	-0.041981	-0.041981	-0.00030554	-0.00030554	-5.22587	-5.22587	-0.0962074	-0.0962074	-4.45045e-06	-4.45045e-06	-0.0408733	-0.0408733	-1.00848e-06	-1.00848e-06	-1.6797	-1.6797	-0.197625	-0.197625	-0.000305151	-0.000305151	-5.85521e-17	-5.85521e-17	-0.115734	-0.115734	-0.00053265	-0.00053265	-0.01264	-0.01264	-1.00109e-06	-1.00109e-06	-5.18754e-05	-5.18754e-05	-0.0584489	-0.0584489	-0.000305463	-0.000305463	-5.85843	-5.85843	-0.0991791	-0.0991791	-0.000395732	-0.000395732	-0.0332597	-0.0332597	-9.05566e-07	-9.05566e-07	-1.74792	-1.74792	-0.164844	-0.164844	-0.000377552	-0.000377552	-5.38843e-19	-5.38843e-19	-0.112434	-0.112434	-0.000504922	-0.000504922	-0.00366372	-0.00366372	-9.427e-07	-9.427e-07	-3.61241e-05	-3.61241e-05	-0.0740065	-0.0740065	-0.000305922	-0.000305922	-5.88456	-5.88456	-0.102111	-0.102111	-0.000362795	-0.000362795	-0.0323447	-0.0323447	-9.04808e-07	-9.04808e-07	-1.80639	-1.80639	-0.147298	-0.147298	-0.000311374	-0.000311374	-4.4209e-19	-4.4209e-19	-0.110398	-0.110398	-0.000354682	-0.000354682	-0.00383554	-0.00383554	-9.45874e-07	-9.45874e-07	-6.15366e-05	-6.15366e-05	-0.0846249	-0.0846249	-0.000305444	-0.000305444	-5.88465	-5.88465	-0.109454	-0.109454	-0.000356457	-0.000356457	-0.0326386	-0.0326386	-9.50993e-07	-9.50993e-07	-3.13573	-3.13573	-0.136007	-0.136007	-0.000318533	-0.000318533	-5.51303e-21	-3.10003e-21	-0.109483	-0.108422	-0.000372481	-0.000372374	-0.12281	-0.00166018	-9.89059e-07	-9.90301e-07	-9.68023e-12	-6.70742e-12	-3.64268	-0.0650254	-0.00039902	-0.000323725	-0.0293085	-0.0192803	-0.0738336	-0.0742272	-0.000592907	-0.000388322	-0.323381	-0.0044425	-1.70081e-06	-1.04636e-06	-0.0350059	-0.187859	-1.70918e-11	-0.030028	-0.25995	-0.0425539	-0.102183	-0.181898	-0.000484879	-0.0644877	-0.000562073	-1.29309e-05	-0.0216964	-0.00690606	-0.000100588	-1.50354e-06	-0.0262233	-0.0477053	-6.54749	-0.12586	-0.000427415	-1.60851e-05	-0.0211974	-0.0443401	-0.000966419	-0.00232075	-0.196976	-1.17552e-06	-0.352452	-0.185388	-0.000521166	-1.10711e-06	-0.0282366	-0.120351	-7.46632e-21	-0.000115378	-0.00380184	-2.45913e-06	-0.376764	-0.00467456	-0.000784587	-0.0049495	-0.0204235	-1.08253e-06	-0.0191565	-0.252331	-0.00290633	-1.45063e-06	-0.0277381	-0.0761878	-0.44072	-0.000917174	-0.00199709	-1.36826e-06	-0.00100462	-0.00889792	-0.000736558	-0.00255748	-0.0601056	-1.33742e-06	-0.370471	-0.150015	-0.000708271	-0.000625869	-0.0278029	-0.0477086	-0.00245682	-0.000379251	-0.13932	-3.06689e-05	-0.073482	-0.00692128	-0.000713961	-0.00146607	-0.000915059	-2.02335e-05	-0.0210879	-1.64066	-0.000640928	-0.000620659	-0.0139073	-0.0681933	-0.0509052	-4.67788e-06	-0.00101833	-0.000346796	-0.000691296	-0.00358378	-0.000663712	-0.0183012	-0.000637789	-7.44934e-06	-0.855529	-1.78274e-05	-0.000669485	-0.000629168	-0.00465397	-0.044026	-0.0289968	-0.000140163	-0.0102627	-0.000637875	-0.00115128	-0.000833626	-0.000654165	-0.0225351	-0.000632691	-2.86181e-06	-0.00124877	-0.12267	-0.000666539	-0.000629237	-0.00902887	-0.0538028	-0.0368225	-0.000261847	-0.0032584	-0.000553491	-0.00119008	-0.00977439	-0.000648064	-0.0218961	-0.00070899	-1.5926e-06	-0.159042	-0.880466	-0.000669359	-0.00062963	-0.0209198	-0.049739	-0.0272748	-0.00010019	-0.00229517	-0.000637013	-0.00114632	-0.0046029	-0.000644597	-0.0227386	-0.00351996	-1.63427e-06	-0.0295279	-4.48086e-06	-0.000664799	-0.000627611	-0.0166379	-0.0140131	-0.0297167	-4.08815e-05	-0.00211727	-0.000559851	-0.00127568	-0.0158131	-0.000646928	-0.0219367	-0.000884724	-1.47764e-06	-0.122829	-0.000401392	-0.000666427	-0.000626312	-0.000794588	-0.000690449	-0.0321304	-9.70358e-05	-0.00199155	-0.000603973	-0.00112781	-0.00609904	-0.000652123	-0.0229472	-0.00108487	-7.78059e-05	-0.0373422	-0.00127095	-0.000663983	-0.000567675	-0.0011181	-0.000342975	-0.0314274	-4.51006e-05	-0.00204758	-0.000549624	-0.00111336	-0.00655855	-0.000649645	-0.0216559	-0.000866314	-3.27915e-05	-0.154454	-0.00108388	-0.000665884	-0.000570569	-0.000892801	-0.000349143	-0.0316013	-7.06848e-05	-0.00201998	-0.000597499	-0.00112827	-0.0120363	-0.000671422	-0.0230036	-0.0010916	-0.000156243	-0.18677	-0.00161086	-0.00066375	-0.000553885	-0.000917643	-0.000351158	-0.031519	-1.10219e-05	-0.00203735	-0.000551341	-0.00111338	-0.00433681	-0.00065544	-0.00726226	-0.000850892	-5.74342e-05	-0.443323	-0.00161089	-0.000665773	-0.000570604	-0.000861709	-0.000350622	-0.0315414	-8.10147e-06	-0.00202551	-0.000595704	-0.00112827	-0.00481805	-0.000699039	-0.00580105	-0.00105355	-0.000162909	-0.0647175	-0.00161091	-0.000663699	-0.000553886	-0.000881842	-0.000673612	-0.0315063	-2.63463e-06	-0.00203431	-0.00055238	-0.00111337	-0.00580488	-0.000665486	-0.00586062	-0.00082701	-6.38552e-05	-3.39967	-0.00161091	-0.000665748	-0.000570604	-0.000838264	-0.000686677	-0.0315515	-1.07454e-05	-0.00202781	-0.000594536	-0.00112827	-0.00163273	-0.000730883	-0.00568878	-0.000977216	-2.91697e-05	-2.44344e-10	-0.000998394	-0.000663688	-0.000553886	-0.000857001	-0.00068546	-0.0314713	-6.69153e-06	-0.00203275	-0.000553084	-0.00111336	-0.00242529	-0.000673445	-0.00592468	-0.000762132	-2.62111e-05	-6.49921	-0.00100241	-0.000665743	-0.000570604	-0.00081808	-0.000685541	-0.0315813	-3.71616e-05	-0.00202905	-0.000593776	-0.00112827	-0.00126229	-0.000746718	-0.0052405	-0.000824452	-2.76785e-05	-2.82125e-20	-0.00100368	-0.000663685	-0.000553886	-0.00083685	-0.000685534	-0.0314324	-4.68723e-05	-0.00203186	-0.00055361	-0.00111335	-0.00251091	-0.000675862	-0.0061127	-0.000726701	-0.000258518	-6.30458	-0.00100334	-0.000665742	-0.000570604	-0.000802662	-0.000338999	-0.0316112	-4.60847e-05	-0.00202974	-0.000593225	-0.00112828	-0.00124529	-0.000750332	-0.00565764	-0.000820942	-2.04585e-05	-4.08944e-22	-0.00100342	-0.000663685	-0.000553886	-0.000826008	-0.00311902	-0.0313946	-4.62543e-05	-0.00200648	-0.000554029	-0.00111334	-0.00151704	-0.000676314	-0.00608972	-0.000726595	-0.00026028	-0.0590316	-0.0010034	-0.000665742	-0.000570604	-0.00021612	-0.000327632	-0.03164	-4.62064e-05	-0.00283905	-0.000592796	-0.00112828	-0.00127996	-0.000750957	-0.00566103	-0.000821387	-1.90191e-05	-0.0240445	-0.00100341	-0.000663685	-0.000553886	-0.0508592	-0.00324782	-0.0313588	-4.62203e-05	-0.00191478	-0.000554378	-0.00111334	-0.00151704	-0.000676388	-0.0297855	-0.000726568	-0.000203946	-0.000157569	-0.00100341	-0.000665742	-0.000570604	-0.00022295	-0.000319219	-0.0316667	-3.82911e-05	-0.00319135	-0.000592445	-0.00112829	-0.00128065	-0.000751059	-0.0340575	-0.000821557	-3.99738e-05	-0.000129044	-0.00100341	-0.000663685	-0.000553886	-0.0231229	-0.00319763	-0.0313263	-3.44611e-05	-0.00189267	-0.000554679	-0.00111334	-0.00151787	-0.0006764	-0.0294339	-0.000726557	-6.88746e-05	-4.25205e-06	-0.00100341	-0.000665742	-0.000570604	-0.000195422	-0.000450161	-0.0316908	-3.53942e-05	-0.00320359	-0.000592147	-0.00112829	-0.00128042	-0.000751076	-0.0323494	-0.00082163	-2.62457e-05	-1.16404e-09	-0.00100341	-0.000663685	-0.000553886	-0.0249364	-0.000452294	-0.0312978	-3.50755e-05	-0.0018997	-0.000554945	-0.00111333	-0.00151869	-0.000676402	-0.0282687	-0.000726552	-6.48058e-05	-2.32391e-10	-0.00100341	-0.000665742	-0.000570604	-0.000370987	-0.000463892	-0.0317115	-3.66296e-05	-0.00263236	-0.000591888	0	0	0	0	0	0	0	0	0	0	0	0	0	0	0	0	0.000396551	0.000396551	0.000396551	0.000396551	0.000396551	0.000396551	0.000396551	0.000396551	0.000396551	0.000396551	0.000396551	0.000396551	0.000396551	0.000396551	0.000396551	0.000396551	0.000412729	0.000412729	0.000412729	0.000412729	0.000412729	0.000412729	0.000412729	0.000412729	0.000412729	0.000412729	0.000412729	0.000412729	0.000412729	0.000412729	0.000412729	0.000412729	0.000418325	0.000418325	0.000418325	0.000418325	0.000418325	0.000418325	0.000418325	0.000418325	0.000418325	0.000418325	0.000418325	0.000418325	0.000418325	0.000418325	0.000418325	0.000418325	0.000415519	0.000415519	0.000415519	0.000415519	0.000415519	0.000415519	0.000415519	0.000415519	0.000415519	0.000415519	0.000415519	0.000415519	0.000415519	0.000415519	0.000415519	0.000415519	0.000407431	0.000407431	0.000407431	0.000407431	0.000407431	0.000407431	0.000407431	0.000407431	0.000407431	0.000407431	0.000407431	0.000407431	0.000407431	0.000407431	0.000407431	0.000407431	0.000407383	0.000407383	0.000407383	0.000407383	0.000407383	0.000407383	0.000407383	0.000407383	0.000407383	0.000407383	0.000407383	0.000407383	0.000407383	0.000407383	0.000407383	0.000407383	0.000407388	0.000407388	0.000407388	0.000407388	0.000407388	0.000407388	0.000407388	0.000407388	0.000407388	0.000407388	0.000407388	0.000407388	0.000407388	0.000407388	0.000407388	0.000407388	0.000407388	0.000407388	0.000407388	0.000407388	0.000407388	0.000407388	0.000407388	0.000407388	0.000407388	0.000407388	0.000407388	0.000407388	0.000407388	0.000407388	0.000407388	0.000407388	0.000407388	0.000407388	0.000407388	0.000407388	0.000407388	0.000407388	0.000407388	0.000407388	0.000407388	0.000407388	0.000407388	0.000407388	0.000407388	0.000407388	0.000407388	0.000407388	0.000409482	0.000409482	0.000409256	0.000409256	0.000409245	0.000409245	0.000451245	0.000451245	0.000409256	0.000409256	0.00312544	0.00312544	0.000451245	0.000451245	0.000409482	0.000409482	0.0213354	0.0213354	0.0017376	0.0017376	0.000177231	0.000177231	0.00247717	0.00247717	6.08848e-06	6.08848e-06	0.0366261	0.0366261	0.00125724	0.00125724	1.20184e-05	1.20184e-05	0.0306461	0.0306461	0.00281028	0.00281028	2.32567e-05	2.32567e-05	0.00264917	0.00264917	3.43855e-06	3.43855e-06	0.024228	0.024228	0.000533297	0.000533297	6.48611e-06	6.48611e-06	0.0341926	0.0341926	0.00307437	0.00307437	2.17799e-06	2.17799e-06	0.00417002	0.00417002	1.1261e-06	1.1261e-06	0.0424411	0.0424411	0.0028602	0.0028602	6.53093e-06	6.53093e-06	0.0354077	0.0354077	0.00311657	0.00311657	9.26139e-06	9.26139e-06	0.00235001	0.00235001	1.12241e-06	1.12241e-06	0.0671068	0.0671068	0.00275743	0.00275743	6.50979e-06	6.50979e-06	0.0377658	0.0377658	0.00307612	0.00307612	8.35476e-06	8.35476e-06	0.00360407	0.00360407	1.05924e-06	1.05924e-06	0.048547	0.048547	0.00274836	0.00274836	7.86115e-06	7.86115e-06	0.0373953	0.0373953	0.00306883	0.00306883	8.98204e-06	8.98204e-06	0.00103125	0.00103125	1.08673e-06	1.08673e-06	0.0765658	0.0765658	0.00272485	0.00272485	6.49563e-06	6.49563e-06	0.0383433	0.0383433	0.00307524	0.00307524	8.16988e-06	8.16988e-06	0.00337604	0.00337604	1.0554e-06	1.0554e-06	0.0526955	0.0526955	0.0027495	0.0027495	6.60017e-06	6.60017e-06	0.0375605	0.0375605	0.00307514	0.00307514	8.05268e-06	8.05268e-06	0.00104457	0.00104457	1.08575e-06	1.08575e-06	0.0730086	0.0730086	0.00272994	0.00272994	6.48185e-06	6.48185e-06	0.0385312	0.0385312	0.00311448	0.00311448	8.06224e-06	8.06224e-06	0.00339705	0.00339705	1.06496e-06	1.06496e-06	0.0611077	0.0611077	0.00274942	0.00274942	6.55095e-06	6.55095e-06	0.00773963	0.00701999	0.00310292	0.00310112	8.11275e-06	8.11275e-06	0.0069136	0.000906131	1.09477e-06	1.0954e-06	0.00388608	0.00388608	0.0180221	0.00236466	7.33777e-06	6.65495e-06	0.00149244	0.0013903	0.00280756	0.00271585	1.18532e-05	8.49e-06	0.0200353	0.00132668	1.70814e-06	1.15249e-06	0.00139902	0.00261668	0.0224805	0.00071878	0.00268615	0.00101957	0.00398692	0.0029634	0.000456196	0.00236308	1.27163e-05	2.69368e-06	0.00991619	0.00123244	1.1355e-05	1.54726e-06	0.0013652	0.00262356	0.0193207	0.00211041	0.000680488	1.83261e-05	0.00198266	0.00284968	0.000484452	0.000739402	0.00247855	1.24336e-06	0.0122351	0.00672326	2.42945e-05	1.19176e-06	0.00136742	0.00251958	0.054462	8.18892e-06	0.000718505	2.53555e-06	0.00680614	0.000906511	0.00042972	0.00080396	0.0020814	1.17909e-06	0.00972786	0.013572	0.000203263	1.48311e-06	0.00136621	0.00258796	0.00185379	0.000338336	0.00058806	1.45866e-06	0.00188361	0.000992197	0.000425598	0.00064905	0.00198884	1.42569e-06	0.0123387	0.0154515	0.000415123	0.000390712	0.0013655	0.00199152	0.00243972	0.000290406	0.00221931	2.52628e-05	0.00232384	0.000921027	0.000415696	0.000533114	0.000531981	1.47298e-05	0.0106995	0.0259766	0.00039968	0.000390372	0.00106605	0.00203284	0.00269187	5.16382e-06	0.000666386	0.000226642	0.000460843	0.000731233	0.000404961	0.00125511	0.000399155	6.47601e-06	0.0211323	0.027145	0.000405031	0.000395031	0.000723164	0.00185111	0.0027597	0.000113123	0.000977818	0.000397722	0.000442652	0.000441457	0.000401532	0.00141486	0.000397903	2.84792e-06	0.0272794	0.00371179	0.000404408	0.000394983	0.000894614	0.00185945	0.00285311	0.000200993	0.000699822	0.000346799	0.000447117	0.00101121	0.000400479	0.00141814	0.000413764	1.69938e-06	0.00809539	0.0204132	0.000405047	0.000395307	0.00136487	0.00185659	0.00264916	8.42323e-05	0.000615558	0.000398174	0.000442524	0.000804466	0.000399731	0.00143563	0.000714331	1.74175e-06	0.00682905	0.000989706	0.000404229	0.000394809	0.00125731	0.000812856	0.00265589	3.72991e-05	0.000600602	0.000349291	0.000450164	0.00121344	0.000400857	0.00142137	0.000450737	1.58856e-06	0.00574139	0.000406209	0.00040455	0.000394059	0.00042568	0.000291993	0.00283689	7.91217e-05	0.000588901	0.000379038	0.000442149	0.000905858	0.000401487	0.00144023	0.000478858	5.90999e-05	0.00673567	0.000512975	0.000403962	0.000357116	0.000449476	0.000225867	0.00283736	3.95325e-05	0.000593795	0.00034633	0.000439262	0.00090331	0.000401666	0.00141593	0.000443929	2.70157e-05	0.00608362	0.000487366	0.000404392	0.000359668	0.000419511	0.0002268	0.00283769	5.93687e-05	0.000591388	0.000374307	0.000441857	0.00111017	0.000405921	0.00143998	0.000479831	0.000111275	0.0145395	0.000519463	0.000403891	0.000348453	0.000423946	0.000227208	0.00283633	1.10115e-05	0.000592918	0.000347313	0.000439263	0.000796538	0.000403357	0.000971612	0.000441253	4.49572e-05	0.0117954	0.000520296	0.00040436	0.00035963	0.000415585	0.000227103	0.00283718	8.32152e-06	0.000591874	0.000373222	0.000441857	0.000803294	0.00041204	0.000856853	0.000474052	0.000115608	0.0300639	0.000520301	0.000403876	0.000348454	0.000419691	0.000343542	0.00283551	3.00523e-06	0.000592652	0.000347914	0.000439261	0.00085692	0.00040622	0.000855494	0.000436961	4.94979e-05	0.0213719	0.000520301	0.000404353	0.00035963	0.000412947	0.000346177	0.00283836	1.0754e-05	0.000592078	0.000372532	0.000441857	0.000557941	0.00041885	0.000847836	0.000462053	2.42904e-05	0.0887161	0.000476533	0.000403873	0.000348454	0.000417224	0.000346002	0.00283463	7.00065e-06	0.000592514	0.00034832	0.000439258	0.000629562	0.000408484	0.000858122	0.000424988	2.20351e-05	0.039361	0.000476279	0.000404351	0.00035963	0.000411145	0.000346013	0.00283899	2.80897e-05	0.000592187	0.000372086	0.000441859	0.000505772	0.000422163	0.000826189	0.000436109	2.31505e-05	0.121936	0.000476487	0.000403872	0.000348454	0.000416113	0.000346013	0.00283375	3.46857e-05	0.000592437	0.000348624	0.000439257	0.000636138	0.000409185	0.000865501	0.00041808	0.000175684	0.0852452	0.000476435	0.00040435	0.00035963	0.000410794	9.38385e-05	0.00283951	3.41606e-05	0.000592248	0.000371764	0.000441861	0.00050488	0.000422914	0.000847049	0.000435423	1.76495e-05	0.0322455	0.000476448	0.000403872	0.000348454	0.000417311	0.00018813	0.00283291	3.42743e-05	0.000579103	0.000348866	0.000439256	0.000537544	0.000409318	0.000865491	0.000418054	0.000176753	0.0100209	0.000476445	0.00040435	0.00035963	0.00018025	9.32701e-05	0.00284001	3.42422e-05	0.000645717	0.000371513	0.000441862	0.000507964	0.000423043	0.000847155	0.000435503	1.65207e-05	0.0106319	0.000476446	0.000403872	0.000348454	0.000977136	0.00019052	0.00283212	3.42514e-05	0.000572005	0.000349068	0.000439255	0.000537614	0.00040934	0.001397	0.000418049	0.000141673	0.00074925	0.000476446	0.00040435	0.00035963	0.000200241	9.25502e-05	0.00284046	3.13676e-05	0.000669603	0.000371309	0.000441864	0.000508055	0.000423064	0.00126932	0.000435534	3.23832e-05	0.000768602	0.000476446	0.000403872	0.000348454	0.000754456	0.000189588	0.0028314	2.85061e-05	0.000570512	0.000349241	0.000439255	0.000537718	0.000409344	0.00117446	0.000418047	5.29394e-05	0.000201806	0.000476446	0.00040435	0.00035963	0.000179636	0.000177238	0.00284087	2.92038e-05	0.000670361	0.000371136	0.000441864	0.000508025	0.000423067	0.0012046	0.000435547	2.20728e-05	4.36119e-07	0.000476446	0.000403872	0.000348454	0.00077242	0.000176374	0.00283078	2.89656e-05	0.000576599	0.000349395	0.000439254	0.000537817	0.000409345	0.00114822	0.000418046	5.00862e-05	1.61214e-07	0.000476446	0.00040435	0.00035963	0.000271926	0.000177743	0.00284122	2.96007e-05	0.000636247	0.000370985	0	0	0	0	0	0	0	0	0	0	0	0	0	0	0	0	-0.000241398	-0.000241398	-0.000241398	-0.000241398	-0.000241398	-0.000241398	-0.000241398	-0.000241398	-0.000241398	-0.000241398	-0.000241398	-0.000241398	-0.000241398	-0.000241398	-0.000241398	-0.000241398	-0.000267001	-0.000267001	-0.000267001	-0.000267001	-0.000267001	-0.000267001	-0.000267001	-0.000267001	-0.000267001	-0.000267001	-0.000267001	-0.000267001	-0.000267001	-0.000267001	-0.000267001	-0.000267001	-0.000269843	-0.000269843	-0.000269843	-0.000269843	-0.000269843	-0.000269843	-0.000269843	-0.000269843	-0.000269843	-0.000269843	-0.000269843	-0.000269843	-0.000269843	-0.000269843	-0.000269843	-0.000269843	-0.000269853	-0.000269853	-0.000269853	-0.000269853	-0.000269853	-0.000269853	-0.000269853	-0.000269853	-0.000269853	-0.000269853	-0.000269853	-0.000269853	-0.000269853	-0.000269853	-0.000269853	-0.000269853	-0.000265448	-0.000265448	-0.000265448	-0.000265448	-0.000265448	-0.000265448	-0.000265448	-0.000265448	-0.000265448	-0.000265448	-0.000265448	-0.000265448	-0.000265448	-0.000265448	-0.000265448	-0.000265448	-0.00026544	-0.00026544	-0.00026544	-0.00026544	-0.00026544	-0.00026544	-0.00026544	-0.00026544	-0.00026544	-0.00026544	-0.00026544	-0.00026544	-0.00026544	-0.00026544	-0.00026544	-0.00026544	-0.000265446	-0.000265446	-0.000265446	-0.000265446	-0.000265446	-0.000265446	-0.000265446	-0.000265446	-0.000265446	-0.000265446	-0.000265446	-0.000265446	-0.000265446	-0.000265446	-0.000265446	-0.000265446	-0.000265445	-0.000265445	-0.000265445	-0.000265445	-0.000265445	-0.000265445	-0.000265445	-0.000265445	-0.000265445	-0.000265445	-0.000265445	-0.000265445	-0.000265445	-0.000265445	-0.000265445	-0.000265445	-0.000265445	-0.000265445	-0.000265445	-0.000265445	-0.000265445	-0.000265445	-0.000265445	-0.000265445	-0.000265445	-0.000265445	-0.000265445	-0.000265445	-0.000265445	-0.000265445	-0.000265445	-0.000265445	-0.000265569	-0.000265569	-0.000265564	-0.000265564	-0.000265564	-0.000265564	-0.000268185	-0.000268185	-0.000265564	-0.000265564	-0.000472467	-0.000472467	-0.000272921	-0.000272921	-0.000265606	-0.000265606	-0.062631	-0.062631	-0.00118386	-0.00118386	-0.000102679	-0.000102679	-0.0044798	-0.0044798	-2.87996e-06	-2.87996e-06	-0.0234305	-0.0234305	-0.0013555	-0.0013555	-2.97825e-06	-2.97825e-06	-0.0514519	-0.0514519	-0.00192473	-0.00192473	-1.22848e-05	-1.22848e-05	-0.00496194	-0.00496194	-2.31545e-06	-2.31545e-06	-0.00124411	-0.00124411	-0.000100103	-0.000100103	-1.0691e-06	-1.0691e-06	-0.0583195	-0.0583195	-0.00207164	-0.00207164	-1.21559e-06	-1.21559e-06	-0.00963741	-0.00963741	-6.30949e-07	-6.30949e-07	-0.0189104	-0.0189104	-0.000511828	-0.000511828	-1.07929e-06	-1.07929e-06	-0.0558145	-0.0558145	-0.00213096	-0.00213096	-5.39914e-06	-5.39914e-06	-0.00373571	-0.00373571	-6.54286e-07	-6.54286e-07	-0.0129996	-0.0129996	-0.000449321	-0.000449321	-1.07416e-06	-1.07416e-06	-0.0603293	-0.0603293	-0.00206569	-0.00206569	-5.2261e-06	-5.2261e-06	-0.00787836	-0.00787836	-5.96295e-07	-5.96295e-07	-0.0172936	-0.0172936	-0.000449061	-0.000449061	-1.29889e-06	-1.29889e-06	-0.0562477	-0.0562477	-0.00205772	-0.00205772	-5.32861e-06	-5.32861e-06	-0.00101728	-0.00101728	-6.15498e-07	-6.15498e-07	-0.0151323	-0.0151323	-0.00044478	-0.00044478	-1.07047e-06	-1.07047e-06	-0.0599525	-0.0599525	-0.00206306	-0.00206306	-5.29674e-06	-5.29674e-06	-0.00735126	-0.00735126	-5.95934e-07	-5.95934e-07	-0.0170408	-0.0170408	-0.000448878	-0.000448878	-1.08785e-06	-1.08785e-06	-0.0564228	-0.0564228	-0.00206025	-0.00206025	-5.1688e-06	-5.1688e-06	-0.00106548	-0.00106548	-6.22884e-07	-6.22884e-07	-0.00497999	-0.00497999	-0.000445286	-0.000445286	-1.06812e-06	-1.06812e-06	-0.0599077	-0.0599077	-0.0020716	-0.0020716	-5.16947e-06	-5.16947e-06	-0.0074119	-0.0074119	-5.98227e-07	-5.98227e-07	-0.0178225	-0.0178225	-0.000448881	-0.000448881	-1.07562e-06	-1.07562e-06	-0.00959027	-0.00949669	-0.00206156	-0.00206152	-5.16493e-06	-5.16494e-06	-0.00186984	-0.00105114	-6.20161e-07	-6.20258e-07	-0.000468515	-0.000476787	-0.000763797	-0.000429392	-1.12401e-06	-1.09371e-06	-0.000844992	-0.000841805	-0.00194514	-0.00178964	-7.97646e-06	-5.44207e-06	-0.0104461	-0.00179568	-9.61507e-07	-6.43995e-07	-0.000373793	-0.000445418	-0.000935442	-0.000128752	-0.000448601	-0.000223657	-0.00560994	-0.00204972	-0.000278572	-0.0015513	-8.11455e-06	-1.58961e-06	-0.00213306	-0.00118415	-6.81096e-06	-8.69099e-07	-0.00037544	-0.00044697	-0.000710635	-0.000393992	-0.000283822	-1.04621e-05	-0.0015153	-0.00196199	-0.000320337	-0.000452045	-0.00170689	-6.95981e-07	-0.00343941	-0.0156927	-1.52238e-05	-6.66629e-07	-0.000375117	-0.000440983	-0.0115193	-1.46048e-06	-0.00029068	-1.43378e-06	-0.0112913	-0.000562701	-0.000263304	-0.000504681	-0.00136275	-6.58665e-07	-0.00231851	-0.0322721	-0.00012933	-8.32072e-07	-0.000374922	-0.000444892	-5.81362e-05	-0.000172917	-0.000272114	-8.1864e-07	-0.00187143	-0.000634848	-0.000265206	-0.000403063	-0.0013021	-7.98885e-07	-0.00344436	-0.0348059	-0.000252663	-0.000237595	-0.000374794	-0.000424673	-0.000327557	-0.000200591	-0.000421091	-1.47695e-05	-0.00192512	-0.000585509	-0.000254107	-0.000327883	-0.000321481	-8.59816e-06	-0.00266523	-0.0524945	-0.000242018	-0.000236208	-0.000357553	-0.000425893	-0.000373824	-3.31299e-06	-0.000282418	-0.000136309	-0.00025368	-0.000457928	-0.000246773	-0.00081672	-0.000241369	-3.72732e-06	-0.00866549	-0.048108	-0.000245584	-0.000239031	-0.000305767	-0.000410926	-0.000412528	-7.66772e-05	-0.000321773	-0.000241026	-0.000245681	-0.000267913	-0.000243451	-0.000919	-0.000241051	-1.61819e-06	-0.0136661	-0.00188487	-0.000245168	-0.000238961	-0.000357004	-0.000411819	-0.000419262	-0.000136534	-0.00028804	-0.000208446	-0.000245151	-0.000648974	-0.000242989	-0.000919361	-0.000251379	-9.56938e-07	-0.0010493	-0.0661857	-0.000245579	-0.000239182	-0.000617427	-0.000411562	-0.000409142	-5.6419e-05	-0.000276407	-0.000240953	-0.000245647	-0.000505415	-0.000242278	-0.000931809	-0.000449244	-9.81129e-07	-0.00164524	-0.000393076	-0.000245153	-0.000238946	-0.000533289	-0.000314298	-0.000409486	-2.47352e-05	-0.000274247	-0.000208931	-0.000245218	-0.000786285	-0.000243545	-0.000921739	-0.000274309	-8.93733e-07	-0.000666325	-0.000290322	-0.000245363	-0.000238487	-0.000267078	-0.000221857	-0.000418491	-5.05431e-05	-0.000272496	-0.000229092	-0.000246154	-0.000573327	-0.000243555	-0.000934949	-0.000293491	-3.50249e-05	-0.00172728	-0.000313692	-0.000244987	-0.000215112	-0.000257199	-0.000203778	-0.000418286	-2.49943e-05	-0.000273246	-0.000208583	-0.000243851	-0.000573787	-0.000244252	-0.000917932	-0.000270732	-1.58237e-05	-0.000621104	-0.00029675	-0.000245265	-0.000217019	-0.00025174	-0.00020409	-0.000418405	-3.7768e-05	-0.00027288	-0.000225978	-0.000245906	-0.000714342	-0.00024677	-0.000934795	-0.000294155	-6.65158e-05	-0.00431478	-0.000296899	-0.000244943	-0.000209788	-0.000254535	-0.000204204	-0.000418199	-6.83893e-06	-0.000273111	-0.000209202	-0.000243857	-0.000500536	-0.000245706	-0.000614903	-0.00026901	-2.65049e-05	-0.000679131	-0.000297327	-0.000245244	-0.000217019	-0.000252631	-0.000204174	-0.000418643	-5.1508e-06	-0.000272953	-0.000225296	-0.000245906	-0.000506549	-0.000251144	-0.000541365	-0.000290409	-6.91281e-05	-0.0136742	-0.000297328	-0.000244934	-0.000209788	-0.000255436	-0.000233708	-0.000418139	-1.83401e-06	-0.000273071	-0.000209575	-0.000243856	-0.000542453	-0.000248154	-0.000541207	-0.000266274	-2.922e-05	-0.000858514	-0.000297328	-0.00024524	-0.000217019	-0.000253777	-0.000234172	-0.000419129	-6.68208e-06	-0.000272984	-0.000224865	-0.000245908	-0.000343464	-0.000255971	-0.000536063	-0.000282641	-1.42078e-05	-0.0245272	-0.000294592	-0.000244931	-0.000209788	-0.000257162	-0.00023413	-0.000418096	-4.32358e-06	-0.00027305	-0.000209827	-0.000243854	-0.000391922	-0.00025008	-0.000543051	-0.000258681	-1.28749e-05	-0.00086567	-0.000294537	-0.000245239	-0.000217019	-0.000255772	-0.000234133	-0.000419181	-1.55499e-05	-0.000273001	-0.000224587	-0.000245909	-0.000310325	-0.000258311	-0.000521432	-0.000265969	-1.35364e-05	-0.0268757	-0.000294675	-0.000244931	-0.000209788	-0.000260419	-0.000234133	-0.000418057	-1.92535e-05	-0.000273038	-0.000210015	-0.000243853	-0.000396508	-0.000250677	-0.000548215	-0.000254446	-0.000105698	-0.00290472	-0.00029464	-0.000245238	-0.000217019	-0.000259401	-0.000102348	-0.000419193	-1.89565e-05	-0.00027301	-0.000224387	-0.000245911	-0.000309895	-0.00025884	-0.000535463	-0.000265557	-1.02615e-05	-0.0224446	-0.000294648	-0.000244931	-0.000209788	-0.000265791	-0.000129453	-0.000418021	-1.90206e-05	-0.00026918	-0.000210165	-0.000243852	-0.000331727	-0.00025079	-0.000548055	-0.000254432	-0.000106358	-0.00534857	-0.000294646	-0.000245238	-0.000217019	-0.000201609	-0.000102267	-0.000419202	-1.90025e-05	-0.00027915	-0.000224231	-0.000245913	-0.000312321	-0.000258931	-0.000535534	-0.000265608	-9.59623e-06	-0.0180277	-0.000294647	-0.000244931	-0.000209788	-0.000337697	-0.000129993	-0.000417986	-1.90077e-05	-0.000268037	-0.000210289	-0.000243852	-0.00033177	-0.000250808	-0.000917272	-0.000254428	-8.49856e-05	-0.0004267	-0.000294647	-0.000245238	-0.000217019	-0.000193149	-0.000102013	-0.000419211	-1.85442e-05	-0.000282521	-0.000224104	-0.000245914	-0.000312379	-0.000258946	-0.00083614	-0.000265628	-1.89971e-05	-0.00092376	-0.000294647	-0.000244931	-0.000209788	-0.0003002	-0.000129782	-0.000417957	-1.68303e-05	-0.000267786	-0.000210397	-0.000243851	-0.000331842	-0.000250811	-0.000773417	-0.000254427	-3.13137e-05	-0.000328047	-0.000294647	-0.000245238	-0.000217019	-0.000186455	-0.000154163	-0.000419218	-1.72487e-05	-0.000282627	-0.000223997	-0.000245914	-0.000312357	-0.000258949	-0.000795181	-0.000265636	-1.28927e-05	-0.000125889	-0.000294647	-0.000244931	-0.000209788	-0.000302655	-0.000153929	-0.00041793	-1.71059e-05	-0.00026963	-0.000210492	-0.000243851	-0.000331909	-0.000250812	-0.000755904	-0.000254427	-2.96066e-05	-2.34312e-05	-0.000294647	-0.000245238	-0.000217019	-0.000213457	-0.000154292	-0.000419226	-1.72497e-05	-0.000278649	-0.000223903	0	0	0	0	0	0	0	0	0	0	0	0	0	0	0	0	-0.000445389	-0.000445389	-0.000445389	-0.000445389	-0.000445389	-0.000445389	-0.000445389	-0.000445389	-0.000445389	-0.000445389	-0.000445389	-0.000445389	-0.000445389	-0.000445389	-0.000445389	-0.000445389	-0.00248189	-0.00248189	-0.00248189	-0.00248189	-0.00248189	-0.00248189	-0.00248189	-0.00248189	-0.00248189	-0.00248189	-0.00248189	-0.00248189	-0.00248189	-0.00248189	-0.00248189	-0.00248189	-0.002359	-0.002359	-0.002359	-0.002359	-0.002359	-0.002359	-0.002359	-0.002359	-0.002359	-0.002359	-0.002359	-0.002359	-0.002359	-0.002359	-0.002359	-0.002359	-0.00232045	-0.00232045	-0.00232045	-0.00232045	-0.00232045	-0.00232045	-0.00232045	-0.00232045	-0.00232045	-0.00232045	-0.00232045	-0.00232045	-0.00232045	-0.00232045	-0.00232045	-0.00232045	-0.00242911	-0.00242911	-0.00242911	-0.00242911	-0.00242911	-0.00242911	-0.00242911	-0.00242911	-0.00242911	-0.00242911	-0.00242911	-0.00242911	-0.00242911	-0.00242911	-0.00242911	-0.00242911	-0.00242709	-0.00242709	-0.00242709	-0.00242709	-0.00242709	-0.00242709	-0.00242709	-0.00242709	-0.00242709	-0.00242709	-0.00242709	-0.00242709	-0.00242709	-0.00242709	-0.00242709	-0.00242709	-0.00242717	-0.00242717	-0.00242717	-0.00242717	-0.00242717	-0.00242717	-0.00242717	-0.00242717	-0.00242717	-0.00242717	-0.00242717	-0.00242717	-0.00242717	-0.00242717	-0.00242717	-0.00242717	-0.00242717	-0.00242717	-0.00242717	-0.00242717	-0.00242717	-0.00242717	-0.00242717	-0.00242717	-0.00242717	-0.00242717	-0.00242717	-0.00242717	-0.00242717	-0.00242717	-0.00242717	-0.00242717	-0.00242717	-0.00242717	-0.00242717	-0.00242717	-0.00242717	-0.00242717	-0.00242717	-0.00242717	-0.00242717	-0.00242717	-0.00242717	-0.00242717	-0.00242717	-0.00242717	-0.00242717	-0.00242717	-0.00831006	-0.00831006	-0.00286276	-0.00286276	-0.00244041	-0.00244041	-0.00248583	-0.00248583	-0.00243389	-0.00243389	-0.00243389	-0.00243389	-0.0024338	-0.0024338	-0.00243378	-0.00243378	-9.73072	-9.73072	-0.17614	-0.17614	-0.000814618	-0.000814618	-0.0871826	-0.0871826	-0.00080681	-0.00080681	-0.659651	-0.659651	-0.00749211	-0.00749211	-2.08145e-05	-2.08145e-05	-1.53496e-29	-1.53496e-29	-0.177025	-0.177025	-0.000714943	-0.000714943	-0.059692	-0.059692	-0.00347266	-0.00347266	-1.11838e-07	-1.11838e-07	-3.66563e-06	-3.66563e-06	-3.19481e-06	-3.19481e-06	-9.80953	-9.80953	-0.22815	-0.22815	-0.00589595	-0.00589595	-0.178513	-0.178513	-0.00206451	-0.00206451	-0.127652	-0.127652	-9.26472e-07	-9.26472e-07	-3.22425e-06	-3.22425e-06	-1.00778e-29	-1.00778e-29	-0.16135	-0.16135	-1.56215	-1.56215	-0.0181663	-0.0181663	-0.00249704	-0.00249704	-0.00287978	-0.00287978	-6.6217e-07	-6.6217e-07	-3.20452e-06	-3.20452e-06	-9.82196	-9.82196	-0.255412	-0.255412	-2.39614e-05	-2.39614e-05	-0.185248	-0.185248	-0.00210949	-0.00210949	-0.323015	-0.323015	-6.66954e-07	-6.66954e-07	-3.02861e-06	-3.02861e-06	-1.02341e-29	-1.02341e-29	-0.127132	-0.127132	-1.96074	-1.96074	-0.00205326	-0.00205326	-0.00216317	-0.00216317	-0.000827889	-0.000827889	-6.71165e-07	-6.71165e-07	-3.19186e-06	-3.19186e-06	-9.82218	-9.82218	-0.329212	-0.329212	-1.42425e-06	-1.42425e-06	-0.180152	-0.180152	-0.00214738	-0.00214738	-0.312419	-0.312419	-6.63285e-07	-6.63285e-07	-3.17219e-06	-3.17219e-06	-1.02165e-29	-1.02165e-29	-0.0731366	-0.0731366	-2.71698	-2.71698	-0.00243461	-0.00243461	-0.00230188	-0.00230188	-6.11162e-06	-6.11162e-06	-6.65546e-07	-6.65546e-07	-3.19364e-06	-3.19364e-06	-9.81235	-9.81235	-0.466338	-0.466338	-4.49554e-09	-4.49554e-09	-0.181419	-0.181419	-0.00217793	-0.00217793	-0.111113	-0.111113	-6.63551e-07	-6.63551e-07	-3.19876e-06	-3.19876e-06	-5.72946e-33	-6.59844e-33	-0.0705575	-0.0208134	-3.05011	-2.71897	-0.00233822	-0.00798362	-0.00226162	-0.00225548	-9.63893e-07	-9.43709e-07	-6.69033e-07	-6.69004e-07	-3.19158e-06	-3.1917e-06	-0.0248888	-0.0333417	-0.848763	-0.359211	-4.94342e-10	-4.37224e-09	-0.14288	-0.0653842	-0.00214922	-0.00212919	-8.26175e-06	-6.88409e-07	-1.04124e-06	-9.15317e-07	-6.76176e-07	-2.39497e-06	-0.369243	-0.474014	-3.43808e-06	-0.0174926	-2.43302	-0.0499378	-0.00194628	-0.0461418	-0.076276	-0.00213766	-8.65896e-06	-6.56585e-07	-7.22023e-07	-7.22828e-07	-9.86725e-05	-0.000955413	-0.00370697	-0.0143931	-0.00266295	-0.00330472	-9.24766e-09	-0.00153973	-0.00958287	-5.06573	-0.221569	-0.00220329	-8.5404e-06	-7.57954e-07	-0.00214977	-3.93534e-06	-7.68773e-05	-0.00167089	-2.10309	-0.00735227	-0.00138359	-0.00399836	-0.267623	-0.00212687	-0.00502913	-3.25178e-15	-0.011709	-0.00219369	-8.5584e-06	-6.86095e-07	-3.72523e-06	-0.00016392	-0.000149335	-0.00182952	-3.72192e-09	-0.00474186	-0.00138491	-0.00188676	-0.0238032	-0.00204539	-0.00902171	-9.30917	-0.000480303	-0.000440038	-8.56672e-06	-6.81122e-07	-0.000194128	-0.000451639	-1.29014e-06	-0.000911735	-0.0125858	-0.00367774	-0.00129713	-0.000946308	-0.00121226	-0.00155004	-0.00682509	-2.83431e-28	-0.000451755	-0.000445925	-8.79394e-06	-6.79443e-07	-0.000250652	-0.00132804	-9.88182e-05	-0.000507419	-4.29567e-05	-0.00160022	-0.00118216	-0.0218932	-0.000523715	-0.00158888	-0.0566246	-9.75622	-0.000479181	-0.000444148	-3.01089e-05	-9.27724e-07	-0.000357024	-0.00060382	-2.409e-05	-0.000443153	-4.3997e-05	-7.04456e-05	-0.00115353	-0.0283697	-0.00052224	-0.00177671	-0.0896764	-3.7126e-32	-0.000476783	-0.000443928	-2.0959e-05	-9.09065e-07	-0.000325903	-0.000509993	-8.01693e-05	-0.000450774	-4.07061e-05	-0.00148896	-0.00114169	-0.0271228	-0.000602002	-0.00193547	-0.000226057	-9.77149	-0.000479093	-0.00044403	-3.39598e-05	-9.13879e-07	-0.00042613	-0.000640688	-0.00012564	-0.000443345	-4.39679e-05	-0.000627814	-0.00130209	-0.0328023	-0.00442786	-0.00191535	-0.00281375	-3.45622e-34	-0.000476562	-0.000443751	-2.62324e-05	-9.09966e-07	-0.000418496	-0.000794261	-0.000140297	-0.000450744	-4.55507e-05	-0.00465547	-0.00131061	-0.0302945	-0.000788846	-0.00196118	-8.26755e-05	-0.00285826	-0.000478031	-0.000443973	-0.000243569	-5.57286e-05	-0.000426101	-0.000661873	-0.000150415	-0.000443769	-0.000136684	-0.00153251	-0.00132054	-0.0324098	-0.00101932	-0.000727599	-0.00344299	-0.0024311	-0.00047612	-0.000448447	-0.000258933	-0.00013545	-0.000427854	-0.000796369	-0.000145973	-0.000450456	-0.000133586	-0.00156697	-0.0013189	-0.0299608	-0.000772412	-0.000904019	-4.34126e-05	-0.00201688	-0.000477683	-0.000450038	-0.000333212	-0.000133073	-0.000428185	-0.000713976	-0.000148136	-0.000443174	-0.000136383	-0.0063802	-0.00137225	-0.0142206	-0.00102953	-0.00062014	-0.00776872	-0.00199889	-0.000475977	-0.000450068	-0.00033232	-0.000132212	-0.00042823	-0.00111687	-0.000146759	-0.000450181	-0.000133617	-0.00181702	-0.00133632	-0.00388893	-0.00075539	-0.000790471	-4.45039e-06	-0.00200914	-0.000477613	-0.000450038	-0.000355203	-0.000132438	-0.00042974	-0.00119895	-0.000147697	-0.000443368	-0.000136384	-4.00683e-06	-0.00144639	-0.00277073	-0.00098507	-0.000614441	-0.0607805	-0.00200902	-0.000475945	-0.000450067	-0.000355992	-0.000132289	-0.000428556	-0.00157093	-0.000146997	-0.000450005	-0.000133621	-5.14589e-06	-0.00136648	-0.00279115	-0.000729171	-0.000770258	-1.11092e-06	-0.00200902	-0.000477597	-0.000450038	-0.000375067	-0.000129133	-0.00043122	-0.00111697	-0.000147513	-0.000443523	-0.000136384	-1.07011e-06	-0.00153243	-0.00268599	-0.000897114	-0.000929136	-0.00557483	-0.00242473	-0.000475939	-0.000450067	-0.00037905	-0.000129377	-0.000429055	-0.00125643	-0.000147121	-0.000449884	-0.000133622	-1.68616e-06	-0.00139033	-0.00283016	-0.000659075	-0.000952276	-1.09208e-06	-0.00241527	-0.000477594	-0.000450038	-0.000398358	-0.000129361	-0.000430969	-0.000909505	-0.000147415	-0.00044363	-0.000136386	-7.52536e-07	-0.00157549	-0.00365304	-0.000726473	-0.000939762	-0.0033388	-0.00241934	-0.000475937	-0.000450067	-0.000408364	-0.000129363	-0.000429557	-0.000862294	-0.000147191	-0.000449793	-0.000133623	-1.75431e-06	-0.00139755	-0.00441006	-0.000621607	-0.000548966	-9.81549e-06	-0.00241829	-0.000477593	-0.000450038	-0.000428282	-0.000129368	-0.000430601	-0.000866112	-0.00014736	-0.000443709	-0.000136387	-1.65225e-05	-0.00158533	-0.00399513	-0.000722622	-0.00101337	-0.000556325	-0.00241856	-0.000475937	-0.000450067	-0.000444098	-1.10221e-05	-0.000430045	-0.000865322	-0.000147232	-0.000449721	-0.000133623	-2.08678e-05	-0.00139889	-0.00439479	-0.000621494	-0.000547791	-5.72119e-05	-0.00241849	-0.000477593	-0.000450038	-0.000458923	-0.000131772	-0.000430247	-0.000865544	-0.000100098	-0.000443773	-0.000136388	-1.69359e-05	-0.00158704	-0.00108442	-0.000723108	-0.00103135	-0.00344532	-0.00241851	-0.000475937	-0.000450067	-9.06064e-07	-1.05374e-05	-0.000430506	-0.000865479	-0.000154108	-0.00044966	-0.000133623	-2.08757e-05	-0.00139911	-0.0104444	-0.000621466	-0.000580847	-6.34992e-05	-0.0024185	-0.000477592	-0.000450038	-0.000222991	-0.000135514	-0.000429918	-0.000865493	-8.79384e-05	-0.000443825	-0.000136388	-1.69469e-05	-0.00158732	-0.0248872	-0.000723294	-0.000862362	-0.000857562	-0.0024185	-0.000475937	-0.000450067	-1.94854e-06	-1.07218e-05	-0.000430927	-0.00088774	-0.000155669	-0.000449608	-0.000133623	-2.08908e-05	-0.00139915	-0.0213913	-0.000621454	-0.000755147	-0.00045977	-0.0024185	-0.000477592	-0.000450038	-0.000325714	-0.000136848	-0.000429626	-0.000881908	-8.75785e-05	-0.000443869	-0.000136389	-1.69432e-05	-0.00158736	-0.0233045	-0.000723374	-0.000953191	-0.00920517	-0.0024185	-0.000475937	-0.000450067	-1.7921e-06	-0.000139237	-0.000431293	-0.000883868	-0.00015608	-0.000449562	-0.000133623	-2.09051e-05	-0.00139915	-0.0204676	-0.000621449	-0.000765785	-0.000419542	-0.0024185	-0.000477592	-0.000450038	-0.000324691	-0.00013532	-0.000429378	-0.000883105	-0.000109679	-0.000443907	0	0	0	0	0	0	0	0	0	0	0	0	0	0	0	0	-0.000583103	-0.000583103	-0.000583103	-0.000583103	-0.000583103	-0.000583103	-0.000583103	-0.000583103	-0.000583103	-0.000583103	-0.000583103	-0.000583103	-0.000583103	-0.000583103	-0.000583103	-0.000583103	-0.000638816	-0.000638816	-0.000638816	-0.000638816	-0.000638816	-0.000638816	-0.000638816	-0.000638816	-0.000638816	-0.000638816	-0.000638816	-0.000638816	-0.000638816	-0.000638816	-0.000638816	-0.000638816	-0.00064067	-0.00064067	-0.00064067	-0.00064067	-0.00064067	-0.00064067	-0.00064067	-0.00064067	-0.00064067	-0.00064067	-0.00064067	-0.00064067	-0.00064067	-0.00064067	-0.00064067	-0.00064067	-0.000607307	-0.000607307	-0.000607307	-0.000607307	-0.000607307	-0.000607307	-0.000607307	-0.000607307	-0.000607307	-0.000607307	-0.000607307	-0.000607307	-0.000607307	-0.000607307	-0.000607307	-0.000607307	-0.000602639	-0.000602639	-0.000602639	-0.000602639	-0.000602639	-0.000602639	-0.000602639	-0.000602639	-0.000602639	-0.000602639	-0.000602639	-0.000602639	-0.000602639	-0.000602639	-0.000602639	-0.000602639	-0.000602608	-0.000602608	-0.000602608	-0.000602608	-0.000602608	-0.000602608	-0.000602608	-0.000602608	-0.000602608	-0.000602608	-0.000602608	-0.000602608	-0.000602608	-0.000602608	-0.000602608	-0.000602608	-0.000602615	-0.000602615	-0.000602615	-0.000602615	-0.000602615	-0.000602615	-0.000602615	-0.000602615	-0.000602615	-0.000602615	-0.000602615	-0.000602615	-0.000602615	-0.000602615	-0.000602615	-0.000602615	-0.000602614	-0.000602614	-0.000602614	-0.000602614	-0.000602614	-0.000602614	-0.000602614	-0.000602614	-0.000602614	-0.000602614	-0.000602614	-0.000602614	-0.000602614	-0.000602614	-0.000602614	-0.000602614	-0.000602615	-0.000602615	-0.000602615	-0.000602615	-0.000602615	-0.000602615	-0.000602615	-0.000602615	-0.000602615	-0.000602615	-0.000602615	-0.000602615	-0.000602615	-0.000602615	-0.000602615	-0.000602615	-0.0465013	-0.0465013	-0.00110182	-0.00110182	-0.000625423	-0.000625423	-0.000763471	-0.000763471	-0.000619586	-0.000619586	-0.000620087	-0.000620087	-0.000619408	-0.000619408	-0.000619311	-0.000619311	-2.1982	-2.1982	-0.104755	-0.104755	-0.00036961	-0.00036961	-0.000201829	-0.000201829	-1.3814e-05	-1.3814e-05	-0.000343632	-0.000343632	-0.000340239	-0.000340239	-1.40355e-05	-1.40355e-05	-3.01012e-07	-3.01012e-07	-0.17055	-0.17055	-4.53952e-05	-4.53952e-05	-0.000251441	-0.000251441	-4.15354e-06	-4.15354e-06	-0.000775451	-0.000775451	-0.000379014	-0.000379014	-5.72763e-06	-5.72763e-06	-3.92269	-3.92269	-0.136352	-0.136352	-1.03633e-05	-1.03633e-05	-0.000227985	-0.000227985	-2.83163e-06	-2.83163e-06	-0.00020562	-0.00020562	-0.00116266	-0.00116266	-5.77094e-06	-5.77094e-06	-7.60066e-13	-7.60066e-13	-0.166711	-0.166711	-0.00129513	-0.00129513	-0.00028323	-0.00028323	-2.62899e-06	-2.62899e-06	-0.000294074	-0.000294074	-0.00122169	-0.00122169	-5.74849e-06	-5.74849e-06	-4.48597	-4.48597	-0.139782	-0.139782	-0.0013648	-0.0013648	-0.000235701	-0.000235701	-2.66049e-06	-2.66049e-06	-0.000182441	-0.000182441	-0.00121946	-0.00121946	-6.81221e-06	-6.81221e-06	-1.21476e-14	-1.21476e-14	-0.172579	-0.172579	-0.00140344	-0.00140344	-0.00037938	-0.00037938	-2.67876e-06	-2.67876e-06	-0.000281439	-0.000281439	-0.00121598	-0.00121598	-5.73661e-06	-5.73661e-06	-4.54443	-4.54443	-0.135315	-0.135315	-0.00133786	-0.00133786	-0.000241778	-0.000241778	-2.63143e-06	-2.63143e-06	-0.000183563	-0.000183563	-0.00121957	-0.00121957	-5.81492e-06	-5.81492e-06	-7.79824e-15	-7.79824e-15	-0.179584	-0.179584	-0.00134723	-0.00134723	-0.000362937	-0.000362937	-2.61535e-06	-2.61535e-06	-0.000588803	-0.000588803	-0.00121428	-0.00121428	-5.72624e-06	-5.72624e-06	-1.98051	-1.98051	-0.0995142	-0.0995142	-0.00136243	-0.00136243	-0.000241598	-0.000241598	-2.74788e-06	-2.74788e-06	-0.000209886	-0.000209886	-0.00121952	-0.00121952	-6.0745e-06	-6.0745e-06	-6.40992e-11	-9.25087e-11	-4.80317	-0.101652	-0.00249044	-0.00140051	-0.000255674	-0.0192135	-2.79797e-06	-2.77063e-06	-0.00110685	-0.000897997	-0.00127545	-0.00127385	-6.16923e-06	-6.17101e-06	-0.00555218	-0.010471	-1.51064e-15	-0.0669467	-0.00314795	-0.0014178	-0.000171139	-0.0274665	-4.65733e-06	-3.03697e-06	-0.000963477	-0.00105622	-0.00118838	-0.000433849	-0.00129405	-0.000683612	-0.00174383	-0.128826	-0.0375633	-0.0574141	-0.00319769	-3.95766e-05	-0.000308681	-0.136668	-0.000251042	-4.1458e-06	-0.000958703	-0.00106101	-0.00118513	-0.00117211	-0.000709713	-3.63152e-05	-0.00391277	-0.0404108	-0.0277421	-0.00177613	-0.392617	-3.21749e-06	-0.000282507	-0.114147	-0.00134637	-3.20378e-06	-0.000960476	-0.00104299	-0.000328547	-7.87249e-06	-0.000734142	-6.17014e-06	-0.00396155	-0.00286838	-0.0133604	-0.00158548	-0.0090468	-2.97776e-06	-0.000312586	-0.464814	-0.00447672	-4.05117e-06	-0.000960249	-0.00105524	-0.000116403	-0.000464155	-0.000678508	-3.76799e-06	-0.000241328	-0.000483386	-0.0155889	-0.000954146	-0.128934	-3.72682e-06	-0.000283774	-0.0216118	-0.000653723	-0.000576911	-0.000960161	-0.00126213	-0.000422887	-0.000529848	-0.00116399	-4.81774e-05	-5.50079e-06	-0.00039223	-0.0158175	-0.000528687	-0.000916339	-3.66148e-05	-0.000319928	-3.46971	-0.000595769	-0.000572343	-0.001228	-0.00135299	-0.00055143	-1.3173e-05	-0.00069166	-0.000350413	-2.22607e-07	-0.000195373	-0.014718	-0.00731146	-0.00102468	-1.56049e-05	-0.000224501	-1.23746e-11	-0.000624108	-0.000578475	-0.0010623	-0.00129347	-0.000587711	-0.000215462	-0.000821098	-0.000581775	-2.27709e-07	-4.385e-07	-0.0148611	-0.00985443	-0.0010384	-7.15345e-06	-0.000154836	-6.99169	-0.000621293	-0.00057832	-0.00109941	-0.00129732	-0.000603658	-0.000366066	-0.000710796	-0.000510914	-2.2672e-07	-5.6158e-06	-0.0146548	-0.00969897	-0.00116754	-4.37171e-06	-0.000389444	-4.35666e-23	-0.000623992	-0.000578788	-0.000990696	-0.00129635	-0.000585326	-0.000166494	-0.00067416	-0.000581195	-2.27581e-07	-2.73917e-06	-0.0222679	-0.0152596	-0.00620544	-4.46362e-06	-0.000299628	-0.473229	-0.000618716	-0.000575939	-0.00103585	-0.00132135	-0.000586652	-7.98481e-05	-0.000665205	-0.000510724	-4.35317e-07	-4.20872e-05	-0.0209341	-0.0141878	-0.00141076	-4.03275e-06	-0.000500649	-0.00148623	-0.000620299	-0.000574964	-0.000825653	-0.000744138	-0.000583868	-0.000147725	-0.000659735	-0.00055574	-9.62572e-06	-1.69759e-05	-0.0214482	-0.0148971	-0.00177375	-0.000104354	-0.000290835	-0.00867386	-0.000617982	-0.000524718	-0.000754388	-0.000669882	-0.000583631	-7.8786e-05	-0.000662109	-0.000511186	-9.56247e-06	-1.6983e-05	-0.021098	-0.0140599	-0.00141013	-5.13167e-05	-0.000545699	-0.00700732	-0.000619796	-0.00052887	-0.0007323	-0.000671512	-0.000583503	-0.000113925	-0.000660949	-0.000549092	-9.6316e-06	-0.000314241	-0.0219676	-0.00404516	-0.00179762	-0.000184951	-0.000273708	-0.00777634	-0.000617766	-0.000513272	-0.000731986	-0.000672003	-0.000583578	-2.47841e-05	-0.000661683	-0.000512553	-9.56355e-06	-0.000112774	-0.0210971	-0.00132551	-0.00138347	-8.12972e-05	-0.000804667	-0.00776369	-0.000619695	-0.000528898	-0.00072626	-0.000671871	-0.000583186	-1.92522e-05	-0.000661183	-0.000547615	-9.63164e-06	-7.16026e-09	-0.0227713	-0.000946616	-0.00173224	-0.000191392	-0.00019247	-0.00776453	-0.000617719	-0.000513273	-0.000725443	-0.000665732	-0.000583532	-7.6579e-06	-0.000661555	-0.00051337	-9.56382e-06	-8.74239e-09	-0.0211189	-0.000948233	-0.0013428	-8.8463e-05	-0.000890211	-0.00776448	-0.000619672	-0.000528898	-0.00072102	-0.000667674	-0.000582857	-2.42901e-05	-0.00066128	-0.000546681	-9.63153e-06	-2.34557e-09	-0.0237089	-0.000919634	-0.00160115	-4.64955e-05	-0.000248624	-0.0214952	-0.000617709	-0.000513273	-0.000719319	-0.000667514	-0.000583452	-1.64663e-05	-0.000661489	-0.000513922	-9.5639e-06	-3.43567e-09	-0.0210898	-0.000958503	-0.00123153	-4.25906e-05	-0.000932673	-0.0193651	-0.000619666	-0.000528898	-0.00071509	-0.000667524	-0.000582891	-4.94218e-05	-0.000661332	-0.000546079	-9.63145e-06	-1.74648e-09	-0.0241846	-0.00162126	-0.00133899	-4.45532e-05	-0.000263282	-0.0197058	-0.000617706	-0.000513273	-0.000711848	-0.000667524	-0.000583371	-5.97967e-05	-0.000661452	-0.000514333	-9.56395e-06	-3.55306e-09	-0.0210495	-0.00188593	-0.0011703	-0.00027905	-0.000563973	-0.0196485	-0.000619666	-0.000528898	-0.000707747	-0.000668271	-0.000582951	-5.89693e-05	-0.000661362	-0.000545644	-9.63138e-06	-2.21798e-07	-0.0242996	-0.0017474	-0.00133314	-3.47516e-05	-0.000470112	-0.0196586	-0.000617706	-0.000513273	-0.000703164	-0.00090146	-0.000583292	-5.91475e-05	-0.000661462	-0.000514662	-9.56399e-06	-2.70108e-07	-0.0210377	-0.00188289	-0.00117013	-0.000280614	-0.000687533	-0.0196567	-0.000619665	-0.000528898	-0.000713712	-0.000665723	-0.000583009	-5.90971e-05	-0.000693077	-0.000545306	-9.63131e-06	-2.26423e-07	-0.0243204	-0.000864494	-0.0013339	-3.27325e-05	-0.000378992	-0.0196571	-0.000617706	-0.000513273	-0.00150574	-0.000906317	-0.000583218	-5.91117e-05	-0.000657717	-0.000514935	-9.56401e-06	-2.70148e-07	-0.0210355	-0.00504327	-0.00117008	-0.000229685	-0.000832321	-0.019657	-0.000619665	-0.000528898	-0.000780351	-0.000663534	-0.000583062	-5.90997e-05	-0.000703881	-0.00054503	-9.63128e-06	-2.26556e-07	-0.0243238	-0.00737297	-0.00133419	-6.02283e-05	-0.000570113	-0.019657	-0.000617706	-0.000513273	-0.00137919	-0.00090445	-0.00058315	-5.4198e-05	-0.000656884	-0.00051517	-9.56403e-06	-2.70295e-07	-0.0210351	-0.00652927	-0.00117006	-9.41698e-05	-0.000714011	-0.019657	-0.000619665	-0.000528898	-0.000746691	-0.000662426	-0.00058311	-5.54008e-05	-0.000704228	-0.000544797	-9.63125e-06	-2.2652e-07	-0.0243244	-0.00697729	-0.00133432	-4.26393e-05	-0.000355001	-0.019657	-0.000617706	-0.000513273	-0.00139318	-0.000662385	-0.000583092	-5.49908e-05	-0.000656661	-0.000515377	-9.56403e-06	-2.70441e-07	-0.0210351	-0.00620397	-0.00117005	-8.95815e-05	-0.000594214	-0.019657	-0.000619665	-0.000528898	-0.000739971	-0.000664486	-0.00058315	-5.5153e-05	-0.000685321	-0.000544593	0	0	0	0	0	0	0	0	0	0	0	0	0	0	0	0	-0.000355036	-0.000355036	-0.000355036	-0.000355036	-0.000355036	-0.000355036	-0.000355036	-0.000355036	-0.000355036	-0.000355036	-0.000355036	-0.000355036	-0.000355036	-0.000355036	-0.000355036	-0.000355036	-0.000146415	-0.000146415	-0.000146415	-0.000146415	-0.000146415	-0.000146415	-0.000146415	-0.000146415	-0.000146415	-0.000146415	-0.000146415	-0.000146415	-0.000146415	-0.000146415	-0.000146415	-0.000146415	-0.000149643	-0.000149643	-0.000149643	-0.000149643	-0.000149643	-0.000149643	-0.000149643	-0.000149643	-0.000149643	-0.000149643	-0.000149643	-0.000149643	-0.000149643	-0.000149643	-0.000149643	-0.000149643	-0.000108837	-0.000108837	-0.000108837	-0.000108837	-0.000108837	-0.000108837	-0.000108837	-0.000108837	-0.000108837	-0.000108837	-0.000108837	-0.000108837	-0.000108837	-0.000108837	-0.000108837	-0.000108837	-0.000105817	-0.000105817	-0.000105817	-0.000105817	-0.000105817	-0.000105817	-0.000105817	-0.000105817	-0.000105817	-0.000105817	-0.000105817	-0.000105817	-0.000105817	-0.000105817	-0.000105817	-0.000105817	-0.000105814	-0.000105814	-0.000105814	-0.000105814	-0.000105814	-0.000105814	-0.000105814	-0.000105814	-0.000105814	-0.000105814	-0.000105814	-0.000105814	-0.000105814	-0.000105814	-0.000105814	-0.000105814	-0.000105814	-0.000105814	-0.000105814	-0.000105814	-0.000105814	-0.000105814	-0.000105814	-0.000105814	-0.000105814	-0.000105814	-0.000105814	-0.000105814	-0.000105814	-0.000105814	-0.000105814	-0.000105814	-0.000105814	-0.000105814	-0.000105814	-0.000105814	-0.000105814	-0.000105814	-0.000105814	-0.000105814	-0.000105814	-0.000105814	-0.000105814	-0.000105814	-0.000105814	-0.000105814	-0.000105814	-0.000105814	-0.000105814	-0.000105814	-0.000105814	-0.000105814	-0.000105814	-0.000105814	-0.000105814	-0.000105814	-0.000105814	-0.000105814	-0.000105814	-0.000105814	-0.000105814	-0.000105814	-0.000105814	-0.000105814	-1.03797	-1.03797	-0.000425236	-0.000425236	-0.000127133	-0.000127133	-0.000425236	-0.000425236	-0.000124809	-0.000124809	-0.000127133	-0.000127133	-0.000124809	-0.000124809	-0.000124476	-0.000124476	-4.23974e-05	-4.23974e-05	-0.000694849	-0.000694849	-0.000155422	-0.000155422	-6.87481e-05	-6.87481e-05	-1.60409e-05	-1.60409e-05	-1.35462e-05	-1.35462e-05	-7.86521e-05	-7.86521e-05	-7.21834e-05	-7.21834e-05	-0.0942784	-0.0942784	-0.000731645	-0.000731645	-4.12e-05	-4.12e-05	-7.36394e-05	-7.36394e-05	-4.55979e-06	-4.55979e-06	-0.00146425	-0.00146425	-0.00127173	-0.00127173	-8.23513e-05	-8.23513e-05	-0.0462333	-0.0462333	-0.000740441	-0.000740441	-5.00834e-06	-5.00834e-06	-5.06365e-05	-5.06365e-05	-4.00939e-06	-4.00939e-06	-2.18054e-05	-2.18054e-05	-0.00552059	-0.00552059	-8.25039e-05	-8.25039e-05	-0.0663949	-0.0663949	-0.000713758	-0.000713758	-3.65864e-06	-3.65864e-06	-9.53343e-05	-9.53343e-05	-3.58282e-06	-3.58282e-06	-8.2582e-05	-8.2582e-05	-0.00626719	-0.00626719	-8.24731e-05	-8.24731e-05	-0.0565226	-0.0565226	-0.00074027	-0.00074027	-3.02478e-06	-3.02478e-06	-5.68591e-05	-5.68591e-05	-3.84177e-06	-3.84177e-06	-1.39422e-05	-1.39422e-05	-0.00620946	-0.00620946	-9.49434e-05	-9.49434e-05	-0.0620048	-0.0620048	-0.000742748	-0.000742748	-3.44104e-06	-3.44104e-06	-0.000244225	-0.000244225	-3.83133e-06	-3.83133e-06	-7.39871e-05	-7.39871e-05	-0.00617177	-0.00617177	-8.2447e-05	-8.2447e-05	-0.0587948	-0.0587948	-0.00074289	-0.00074289	-2.76861e-06	-2.76861e-06	-6.09294e-05	-6.09294e-05	-3.79275e-06	-3.79275e-06	-1.42746e-05	-1.42746e-05	-0.00622735	-0.00622735	-8.34698e-05	-8.34698e-05	-0.0609286	-0.0609286	-0.000745294	-0.000745294	-2.82609e-06	-2.82609e-06	-0.000226014	-0.000226014	-3.68529e-06	-3.68529e-06	-0.000779203	-0.000779203	-0.00619145	-0.00619145	-8.2327e-05	-8.2327e-05	-0.00141575	-0.00141575	-0.000326364	-0.000326364	-2.8333e-06	-2.8333e-06	-6.06972e-05	-6.06972e-05	-4.94199e-06	-4.94199e-06	-2.34008e-05	-2.34008e-05	-0.00622526	-0.00622526	-0.000113516	-0.000113516	-1.03415e-06	-1.03415e-06	-0.825388	-9.80437e-05	-1.24034e-05	-3.64035e-06	-2.94572e-05	-0.267627	-5.0027e-06	-4.89813e-06	-0.00549306	-0.00161298	-0.00825445	-0.00808209	-0.000115104	-0.000115104	-1.77184e-05	-1.86768e-05	-0.00165938	-0.000100377	-1.39383e-05	-3.71066e-06	-8.52407e-06	-0.0341622	-7.04813e-06	-5.29474e-06	-0.00284648	-0.00275275	-0.00662436	-0.00332439	-0.0088653	-0.00347048	-3.50178e-06	-1.73876e-05	-0.999803	-0.000102523	-1.56743e-05	-3.99999e-06	-4.04052e-05	-0.374319	-1.13116e-05	-6.45782e-06	-0.00284079	-0.00279076	-0.00759865	-0.00754106	-0.000791454	-4.24389e-05	-1.0843e-05	-1.68505e-05	-0.0005457	-0.000123098	-0.00073993	-4.80348e-06	-3.18412e-05	-0.00493835	-1.29875e-05	-5.37518e-06	-0.00285941	-0.00260713	-0.000172395	-0.000114414	-0.000946012	-1.00724e-05	-2.43756e-06	-2.14386e-05	-0.316796	-3.28441e-05	-0.000847629	-4.6817e-06	-4.17629e-05	-0.055942	-8.75711e-05	-6.55001e-06	-0.00285617	-0.00273579	-0.00082906	-0.000489658	-0.000696209	-6.92332e-06	-3.88779e-07	-1.40357e-06	-0.0443151	-5.13726e-05	-0.00107995	-6.40733e-06	-3.2404e-05	-0.0297681	-0.000367858	-0.000358691	-0.00285492	-0.00720068	-0.000462355	-0.000378964	-0.00560442	-4.69777e-05	-4.10137e-11	-1.42153e-06	-0.347752	-5.2823e-05	-0.00116025	-2.90081e-05	-5.50816e-05	-0.05994	-0.000369484	-0.000356833	-0.0112277	-0.0105695	-0.000443466	-1.66767e-05	-0.000697021	-0.000237201	-9.62653e-11	-1.47656e-06	-0.036762	-4.62319e-05	-0.00118226	-1.65538e-05	-2.06975e-05	-0.0407077	-0.000367881	-0.000360054	-0.00589691	-0.00885226	-0.000404905	-0.000159908	-0.00140791	-0.000357001	-9.99349e-11	-9.86768e-11	-0.373536	-4.54218e-05	-0.00127014	-9.94671e-06	-3.75497e-06	-0.21791	-0.000367895	-0.00036006	-0.00728833	-0.00905489	-0.000427342	-0.000247731	-0.000793986	-0.000323989	-1.03021e-10	-8.69318e-11	-0.0305564	-4.54157e-05	-0.00126086	-6.87987e-06	-5.49549e-05	-0.00385472	-0.000367886	-0.000360232	-0.00577461	-0.00901796	-0.000376798	-0.000130649	-0.000645017	-0.00035682	-9.99381e-11	-8.99749e-11	-0.718381	-8.70401e-05	-0.00115928	-7.01035e-06	-2.3101e-05	-0.400611	-0.000358952	-0.000351303	-0.00658666	-0.0107785	-0.000380033	-7.18146e-05	-0.000610333	-0.000322678	-1.01575e-09	-8.33471e-10	-0.0043299	-8.71462e-05	-0.0011403	-6.10838e-06	-0.000119686	-0.0239322	-0.000358919	-0.000350837	-0.00227837	-0.000944991	-0.000367639	-0.000115845	-0.000590711	-0.000344232	-1.25433e-07	-8.71425e-10	-0.857338	-8.69639e-05	-0.00113005	-8.8317e-05	-2.10135e-05	-0.0008571	-0.000358892	-0.000327805	-0.00140946	-0.00066748	-0.000366966	-6.94603e-05	-0.000599192	-0.000322825	-1.26193e-07	-8.71977e-10	-0.00151156	-8.71971e-05	-0.00115597	-4.95639e-05	-0.000161668	-0.0010287	-0.000358885	-0.000329129	-0.0012594	-0.000674228	-0.00036681	-9.37794e-05	-0.000595021	-0.000341524	-1.25545e-07	-1.07654e-07	-0.870211	-4.30037e-05	-0.00114241	-0.000140704	-2.78715e-05	-0.00197423	-0.000358874	-0.0003223	-0.00126221	-0.000676251	-0.000366814	-2.71019e-05	-0.000597661	-0.000323501	-1.26188e-07	-1.13293e-07	-0.00136631	-4.54899e-05	-0.00115679	-7.20833e-05	-0.000899658	-0.00195976	-0.000358878	-0.000329134	-0.00122309	-0.000675704	-0.000366176	-2.20673e-05	-0.000595861	-0.000340824	-1.25545e-07	-6.13874e-10	-0.86668	-4.60518e-05	-0.00114445	-0.000144681	-1.06013e-05	-0.00195997	-0.00035887	-0.0003223	-0.00122219	-0.00061903	-0.000366682	-1.04183e-05	-0.000597201	-0.00032391	-1.26188e-07	-6.07974e-10	-0.00139483	-4.60423e-05	-0.00115829	-7.66631e-05	-0.00143619	-0.00195997	-0.000358876	-0.000329134	-0.0011924	-0.000626392	-0.000365578	-2.66563e-05	-0.000596212	-0.000340371	-1.25544e-07	-6.49394e-10	-0.862041	-4.61622e-05	-0.00114871	-4.5414e-05	-3.28176e-05	-0.0430031	-0.000358869	-0.0003223	-0.0011868	-0.000625805	-0.000366481	-1.94236e-05	-0.000596964	-0.000324187	-1.26188e-07	-6.37154e-10	-0.00143789	-4.60013e-05	-0.0011621	-4.22838e-05	-0.00176286	-0.0315745	-0.000358876	-0.000329134	-0.00115927	-0.000625843	-0.000365677	-4.77195e-05	-0.000596399	-0.000340077	-1.25543e-07	-6.59055e-10	-0.859705	-6.60788e-05	-0.00115773	-4.39009e-05	-4.17233e-05	-0.0344102	-0.000358869	-0.0003223	-0.00114613	-0.00062584	-0.00036628	-5.57244e-05	-0.00059683	-0.000324394	-1.26188e-07	-6.362e-10	-0.00146137	-6.52407e-05	-0.00116353	-0.000195416	-0.000312425	-0.0336838	-0.000358875	-0.000329134	-0.00112067	-0.000637519	-0.000365824	-5.50963e-05	-0.000596506	-0.000339864	-1.25543e-07	-8.94841e-09	-0.859103	-6.56581e-05	-0.00115791	-3.58737e-05	-0.000682043	-0.0338684	-0.000358869	-0.0003223	-0.00110204	-0.00204741	-0.000366084	-5.52318e-05	-0.000597254	-0.000324559	-1.26188e-07	-8.86596e-09	-0.00146762	-6.52466e-05	-0.00116353	-0.000196305	-0.00194958	-0.0338214	-0.000358875	-0.000329134	-0.00129422	-0.000625523	-0.000365965	-5.51935e-05	-0.000716959	-0.000339698	-1.25542e-07	-8.93847e-09	-0.858987	-0.000132774	-0.00115788	-3.41678e-05	-0.000284655	-0.0338334	-0.000358869	-0.0003223	-0.0243743	-0.00209151	-0.000365899	-5.52046e-05	-0.000584069	-0.000324696	-1.26188e-07	-8.86516e-09	-0.00146885	-0.000111831	-0.00116354	-0.000166779	-0.00180709	-0.0338303	-0.000358875	-0.000329134	-0.00152735	-0.000617135	-0.000366096	-5.5076e-05	-0.000762234	-0.000339563	-1.25541e-07	-8.93838e-09	-0.858966	-8.44056e-05	-0.00115787	-5.60945e-05	-0.000533499	-0.0338311	-0.000358869	-0.0003223	-0.0169723	-0.00207455	-0.000365731	-5.13287e-05	-0.000581125	-0.000324814	-1.26188e-07	-8.86464e-09	-0.00146907	-8.09319e-05	-0.00116354	-8.06893e-05	-0.00114986	-0.0338309	-0.000358875	-0.000329134	-0.00135073	-0.000608728	-0.000366213	-5.22538e-05	-0.000763723	-0.000339448	-1.25541e-07	-8.93853e-09	-0.858964	-8.12679e-05	-0.00115787	-4.23424e-05	-0.00010991	-0.033831	-0.000358869	-0.0003223	-0.0176719	-0.000610349	-0.000365585	-5.19388e-05	-0.000580152	-0.000324919	-1.26188e-07	-8.86426e-09	-0.0014691	-8.07575e-05	-0.00116354	-7.74745e-05	-0.000453229	-0.0338309	-0.000358875	-0.000329134	-0.00123209	-0.000618517	-0.000366312	-5.21035e-05	-0.000686275	-0.000339347	0	0	0	0	0	0	0	0	0	0	0	0	0	0	0	0	-0.000132254	-0.000132254	-0.000132254	-0.000132254	-0.000132254	-0.000132254	-0.000132254	-0.000132254	-0.000132254	-0.000132254	-0.000132254	-0.000132254	-0.000132254	-0.000132254	-0.000132254	-0.000132254	-0.00198123	-0.00198123	-0.00198123	-0.00198123	-0.00198123	-0.00198123	-0.00198123	-0.00198123	-0.00198123	-0.00198123	-0.00198123	-0.00198123	-0.00198123	-0.00198123	-0.00198123	-0.00198123	-0.00189157	-0.00189157	-0.00189157	-0.00189157	-0.00189157	-0.00189157	-0.00189157	-0.00189157	-0.00189157	-0.00189157	-0.00189157	-0.00189157	-0.00189157	-0.00189157	-0.00189157	-0.00189157	-0.00059359	-0.00059359	-0.00059359	-0.00059359	-0.00059359	-0.00059359	-0.00059359	-0.00059359	-0.00059359	-0.00059359	-0.00059359	-0.00059359	-0.00059359	-0.00059359	-0.00059359	-0.00059359	-0.000628332	-0.000628332	-0.000628332	-0.000628332	-0.000628332	-0.000628332	-0.000628332	-0.000628332	-0.000628332	-0.000628332	-0.000628332	-0.000628332	-0.000628332	-0.000628332	-0.000628332	-0.000628332	-0.000628239	-0.000628239	-0.000628239	-0.000628239	-0.000628239	-0.000628239	-0.000628239	-0.000628239	-0.000628239	-0.000628239	-0.000628239	-0.000628239	-0.000628239	-0.000628239	-0.000628239	-0.000628239	-0.000628228	-0.000628228	-0.000628228	-0.000628228	-0.000628228	-0.000628228	-0.000628228	-0.000628228	-0.000628228	-0.000628228	-0.000628228	-0.000628228	-0.000628228	-0.000628228	-0.000628228	-0.000628228	-0.000628228	-0.000628228	-0.000628228	-0.000628228	-0.000628228	-0.000628228	-0.000628228	-0.000628228	-0.000628228	-0.000628228	-0.000628228	-0.000628228	-0.000628228	-0.000628228	-0.000628228	-0.000628228	-0.000628228	-0.000628228	-0.000628228	-0.000628228	-0.000628228	-0.000628228	-0.000628228	-0.000628228	-0.000628228	-0.000628228	-0.000628228	-0.000628228	-0.000628228	-0.000628228	-0.000628228	-0.000628228	-2.87287	-2.87287	-0.0054216	-0.0054216	-0.00114849	-0.00114849	-0.0818888	-0.0818888	-0.00112857	-0.00112857	-0.00137758	-0.00137758	-0.00114849	-0.00114849	-0.00111804	-0.00111804	-4.47467e-07	-4.47467e-07	-0.0154289	-0.0154289	-0.000413695	-0.000413695	-0.0139492	-0.0139492	-0.0343383	-0.0343383	-0.00030776	-0.00030776	-0.000133133	-0.000133133	-0.0940179	-0.0940179	-2.92511	-2.92511	-0.0265671	-0.0265671	-0.00416848	-0.00416848	-0.0103096	-0.0103096	-0.0409729	-0.0409729	-0.000534161	-0.000534161	-0.00598988	-0.00598988	-0.319027	-0.319027	-4.19569e-07	-4.19569e-07	-0.0288623	-0.0288623	-0.13948	-0.13948	-0.0112648	-0.0112648	-0.0612022	-0.0612022	-0.000248549	-0.000248549	-0.0006163	-0.0006163	-0.0627808	-0.0627808	-2.92568	-2.92568	-0.0277685	-0.0277685	-1.55272	-1.55272	-0.00949645	-0.00949645	-0.0547039	-0.0547039	-0.000473799	-0.000473799	-0.000641492	-0.000641492	-0.389773	-0.389773	-4.83328e-07	-4.83328e-07	-0.0284371	-0.0284371	-7.2473e-05	-7.2473e-05	-0.0111378	-0.0111378	-0.0560484	-0.0560484	-0.000191767	-0.000191767	-0.000639231	-0.000639231	-0.0301142	-0.0301142	-2.92608	-2.92608	-0.0284967	-0.0284967	-2.26808	-2.26808	-0.00838364	-0.00838364	-0.0551392	-0.0551392	-0.000492952	-0.000492952	-0.000652528	-0.000652528	-0.484345	-0.484345	-4.87218e-07	-4.87218e-07	-0.0284639	-0.0284639	-3.16195e-07	-3.16195e-07	-0.0109892	-0.0109892	-0.05654	-0.05654	-0.000194461	-0.000194461	-0.00064086	-0.00064086	-0.0182085	-0.0182085	-2.92608	-2.92608	-0.0284808	-0.0284808	-2.20179	-2.20179	-0.00879109	-0.00879109	-0.0561	-0.0561	-0.000852128	-0.000852128	-0.000650115	-0.000650115	-0.523098	-0.523098	-2.71634e-10	-2.71634e-10	-0.00778682	-0.00778682	-5.21929e-07	-5.21929e-07	-0.0109629	-0.0109629	-0.141934	-0.141934	-0.000251977	-0.000251977	-0.000640802	-0.000640802	-0.0409315	-0.0409315	-1.35236e-05	-8.71953e-07	-2.89545	-0.00190035	-2.85393	-2.59513	-7.83963e-06	-0.646393	-0.0764292	-0.0744536	-0.00213178	-2.90951e-05	-0.00178449	-0.00144833	-1.0361	-1.02441	-3.49929e-05	-2.66142e-06	-5.41101e-08	-0.00147321	-3.3321e-08	-6.3689e-08	-1.0467e-05	-0.00796385	-0.0804667	-0.113785	-0.00115804	-3.4328e-05	-0.00177777	-0.00588717	-7.61709e-07	-1.10244e-06	-3.52029e-05	-1.7532e-05	-1.49278	-0.00108708	-2.74572	-0.84517	-7.87634e-06	-1.30238	-0.307115	-0.0650182	-0.00115449	-3.48373e-05	-0.00189013	-0.00151846	-0.000375416	-0.00912838	-3.50816e-05	-1.46764e-05	-3.9423e-05	-7.96571e-05	-8.81703e-11	-0.00027182	-8.77471e-06	-0.000498356	-0.112304	-0.12149	-0.00115811	-3.32326e-05	-0.00158786	-0.742108	-0.000406268	-0.0838838	-7.4876e-05	-1.22773e-06	-0.97782	-4.92421e-05	-0.038339	-0.155923	-8.01663e-06	-2.64839	-0.0150635	-0.0776043	-0.00115702	-3.43513e-05	-0.0264326	-1.48152e-06	-0.000342268	-0.0974605	-2.96261e-08	-5.52533e-06	-0.0016437	-5.88203e-05	-0.029905	-0.0580163	-8.8779e-06	-4.53138e-08	-0.000144964	-8.10697e-05	-0.00115646	-0.000638249	-0.00063466	-0.000264296	-0.000935262	-0.00173928	-6.6999e-10	-4.67132e-06	-1.39222	-3.78826e-05	-0.00101583	-0.00643687	-3.48078e-05	-2.90801	-0.000148271	-0.000146457	-0.0887888	-0.00273641	-0.000265019	-0.0214287	-0.000225142	-0.000266063	-4.47688e-11	-2.78951e-06	-6.80787e-05	-0.000262443	-0.000672337	-0.021124	-4.2845e-05	-7.50912e-08	-0.000153944	-0.000144411	-0.0303058	-0.00245943	-0.000201614	-0.00046454	-0.000359262	-0.000137052	-4.46128e-11	-3.55775e-12	-1.35863	-0.000339098	-0.000746833	-0.0505966	-4.96491e-07	-1.33384	-0.000153519	-0.000144497	-0.0570796	-0.00248072	-0.000201381	-0.000270945	-0.000242205	-0.000164058	-4.50243e-11	-2.32579e-11	-8.66501e-05	-0.000339724	-0.000813996	-0.0717512	-4.25449e-07	-0.00015098	-0.000153938	-0.000144311	-0.0589223	-0.00247633	-0.000184006	-0.000763182	-0.000209288	-0.000137114	-4.45943e-11	-1.37143e-11	-1.61037	-0.000497013	-0.00278765	-0.0594839	-3.289e-07	-0.167436	-0.0001406	-0.000132346	-0.0566199	-0.00645073	-0.000184977	-0.00199944	-0.000197353	-0.000160356	-5.73798e-09	-1.2033e-10	-1.83686e-05	-0.000485319	-0.000800465	-0.0628368	-4.62123e-07	-0.00961132	-0.000140885	-0.000132657	-0.0203226	-0.000375615	-0.000160714	-0.000769712	-0.00019292	-0.000142344	-7.71788e-08	-6.16729e-11	-1.61654	-0.000500162	-0.000936307	-0.000814232	-3.21334e-07	-2.30805e-06	-0.000140585	-0.000150858	-0.00588261	-0.000295582	-0.000160499	-0.00177238	-0.000194827	-0.000159572	-7.66133e-08	-6.16654e-11	-1.75668e-05	-0.000481119	-0.000792414	-0.00330189	-5.23387e-07	-2.20747e-06	-0.000140846	-0.000148926	-0.0060482	-0.000297497	-0.000160528	-0.00108465	-0.000193887	-0.000144967	-7.71806e-08	-4.94628e-08	-1.63118	-0.00101096	-0.000946513	-0.000601892	-4.66888e-06	-2.14573e-05	-0.000140571	-0.000155573	-0.00608823	-0.00029814	-0.000160438	-0.00806668	-0.000194484	-0.000159009	-7.66177e-08	-2.32843e-08	-1.57981e-05	-0.000423441	-0.000781449	-0.00180624	-1.00852e-05	-2.15204e-05	-0.000140839	-0.000148928	-0.00595036	-0.00029797	-0.000160447	-0.0106644	-0.000194077	-0.000145505	-7.71808e-08	-4.38639e-06	-1.65173	-0.000331854	-0.000921	-0.000581796	-5.78836e-06	-2.15206e-05	-0.000140568	-0.000155572	-0.00599643	-0.000184706	-0.000160389	-0.0348119	-0.00019438	-0.000158672	-7.66183e-08	-5.07776e-06	-1.36341e-05	-0.000332263	-0.000764412	-0.00157956	-1.60731e-05	-2.15206e-05	-0.000140837	-0.000148928	-0.00588675	-0.000186335	-0.000160436	-0.00642702	-0.000194156	-0.000145842	-7.71804e-08	-1.92606e-06	-1.67461	-0.000323854	-0.000869138	-0.00365145	-1.61732e-05	-0.00274101	-0.000140567	-0.000155572	-0.00592665	-0.000186219	-0.000160327	-0.0132406	-0.000194326	-0.000158446	-7.66184e-08	-2.55564e-06	-1.1541e-05	-0.000335159	-0.00071737	-0.00403509	-1.91893e-05	-0.00268393	-0.000140836	-0.000148928	-0.00582683	-0.000186227	-0.000160475	-0.00311789	-0.000194198	-0.000146059	-7.71802e-08	-1.5502e-06	-1.68564	-0.000212709	-0.00076211	-0.00380328	-1.97066e-05	-0.00268777	-0.000140567	-0.000155572	-0.00586224	-0.000186226	-0.000160267	-0.00262002	-0.000194296	-0.000158277	-7.66184e-08	-2.61955e-06	-1.06378e-05	-0.000241755	-0.000690946	-0.000342263	-2.11604e-06	-0.00268702	-0.000140836	-0.000148928	-0.0057729	-0.000222006	-0.000160516	-0.00267816	-0.000194223	-0.000146215	-7.718e-08	-1.13874e-07	-1.68813	-0.000227264	-0.000759574	-0.00540451	-0.00898873	-0.0026872	-0.000140567	-0.000155572	-0.00581425	-0.000493006	-0.000160209	-0.00266642	-0.000195879	-0.000158143	-7.66184e-08	-1.31651e-07	-1.04432e-05	-0.000241583	-0.000690865	-0.000335699	-0.00665704	-0.00268716	-0.000140836	-0.000148928	-0.0149003	-0.000220211	-0.000160555	-0.00266963	-0.000222029	-0.000146337	-7.71799e-08	-1.15622e-07	-1.68856	-0.000838102	-0.000759891	-0.00584559	-0.00460631	-0.00268717	-0.000140567	-0.000155572	-0.0998611	-0.000500331	-0.000160154	-0.00266871	-0.000192968	-0.000158032	-7.66184e-08	-1.31672e-07	-1.041e-05	-0.00368653	-0.000690845	-0.000435286	-0.00120441	-0.00268717	-0.000140836	-0.000148928	-0.00864158	-0.000218164	-0.00016059	-0.00260892	-0.00023165	-0.000146436	-7.71799e-08	-1.1567e-07	-1.68863	-0.00905215	-0.000760014	-0.00262205	-0.00094877	-0.00268717	-0.000140567	-0.000155572	-0.0795656	-0.000497501	-0.000160104	-0.00292425	-0.000192323	-0.000157936	-7.66183e-08	-1.31728e-07	-1.04045e-05	-0.00901175	-0.000690836	-0.00143647	-0.00422706	-0.00268717	-0.000140836	-0.000148928	-0.00889389	-0.000199163	-0.000160622	-0.00283458	-0.000231962	-0.00014652	-7.71799e-08	-1.15656e-07	-1.68864	-0.00926232	-0.000760065	-0.00410074	-0.000705625	-0.00268717	-0.000140567	-0.000155572	-0.0815683	-0.000198343	-0.00016006	-0.00286426	-0.000191369	-0.000157851	-7.66183e-08	-1.31783e-07	-1.04037e-05	-0.00874783	-0.000690833	-0.00151708	-0.00053273	-0.00268717	-0.000140836	-0.000148928	-0.00544001	-0.000200272	-0.00016065	-0.00287624	-0.000214709	-0.000146594	0	0	0	0	0	0	0	0	0	0	0	0	0	0	0	0	0.000322923	0.000322923	0.000322923	0.000322923	0.000322923	0.000322923	0.000322923	0.000322923	0.000322923	0.000322923	0.000322923	0.000322923	0.000322923	0.000322923	0.000322923	0.000322923	0.00350935	0.00350935	0.00350935	0.00350935	0.00350935	0.00350935	0.00350935	0.00350935	0.00350935	0.00350935	0.00350935	0.00350935	0.00350935	0.00350935	0.00350935	0.00350935	0.00360053	0.00360053	0.00360053	0.00360053	0.00360053	0.00360053	0.00360053	0.00360053	0.00360053	0.00360053	0.00360053	0.00360053	0.00360053	0.00360053	0.00360053	0.00360053	0.000308251	0.000308251	0.000308251	0.000308251	0.000308251	0.000308251	0.000308251	0.000308251	0.000308251	0.000308251	0.000308251	0.000308251	0.000308251	0.000308251	0.000308251	0.000308251	0.000301095	0.000301095	0.000301095	0.000301095	0.000301095	0.000301095	0.000301095	0.000301095	0.000301095	0.000301095	0.000301095	0.000301095	0.000301095	0.000301095	0.000301095	0.000301095	0.000301099	0.000301099	0.000301099	0.000301099	0.000301099	0.000301099	0.000301099	0.000301099	0.000301099	0.000301099	0.000301099	0.000301099	0.000301099	0.000301099	0.000301099	0.000301099	0.000301099	0.000301099	0.000301099	0.000301099	0.000301099	0.000301099	0.000301099	0.000301099	0.000301099	0.000301099	0.000301099	0.000301099	0.000301099	0.000301099	0.000301099	0.000301099	0.000301099	0.000301099	0.000301099	0.000301099	0.000301099	0.000301099	0.000301099	0.000301099	0.000301099	0.000301099	0.000301099	0.000301099	0.000301099	0.000301099	0.000301099	0.000301099	0.000301099	0.000301099	0.000301099	0.000301099	0.000301099	0.000301099	0.000301099	0.000301099	0.000301099	0.000301099	0.000301099	0.000301099	0.000301099	0.000301099	0.000301099	0.000301099	4.15046	4.15046	0.00351299	0.00351299	0.0010506	0.0010506	4.15046	4.15046	0.0010506	0.0010506	0.00351299	0.00351299	0.00120992	0.00120992	0.0010314	0.0010314	7.15569	7.15569	0.00122253	0.00122253	0.000107075	0.000107075	7.15569	7.15569	8.63346e-05	8.63346e-05	0.327773	0.327773	0.00326681	0.00326681	0.00174119	0.00174119	7.15569	7.15569	0.00139351	0.00139351	7.6701e-05	7.6701e-05	7.15569	7.15569	0.000109077	0.000109077	1.37011	1.37011	0.0312172	0.0312172	0.00917068	0.00917068	7.15569	7.15569	0.00142722	0.00142722	3.2098e-05	3.2098e-05	7.15569	7.15569	1.83389e-05	1.83389e-05	7.15284	7.15284	0.0888909	0.0888909	0.00960919	0.00960919	7.15569	7.15569	0.0015258	0.0015258	0.000125958	0.000125958	7.15569	7.15569	2.01218e-05	2.01218e-05	7.15569	7.15569	0.116889	0.116889	0.00969791	0.00969791	7.15569	7.15569	0.00142134	0.00142134	8.33186e-05	8.33186e-05	7.15569	7.15569	1.71564e-05	1.71564e-05	7.15569	7.15569	0.142703	0.142703	0.0103168	0.0103168	7.15569	7.15569	0.00140722	0.00140722	0.000108659	0.000108659	7.15569	7.15569	1.79606e-05	1.79606e-05	7.15569	7.15569	0.172985	0.172985	0.00980087	0.00980087	7.15569	7.15569	0.00141011	0.00141011	7.71286e-05	7.71286e-05	7.15569	7.15569	1.73914e-05	1.73914e-05	7.15569	7.15569	0.216816	0.216816	0.00981039	0.00981039	7.15569	7.15569	0.00140326	0.00140326	7.39115e-05	7.39115e-05	7.15569	7.15569	1.86664e-05	1.86664e-05	7.15569	7.15569	0.298579	0.298579	0.00975994	0.00975994	7.15569	7.15569	0.000695307	0.000695307	7.34776e-05	7.34776e-05	7.15569	7.15569	0.000134145	0.000134145	7.15569	7.15569	0.534713	0.534713	0.0927614	0.0927614	7.15569	7.15569	1.52518	0.000206085	0.00189028	0.00056522	7.15569	7.15569	0.000140218	0.000137655	7.15569	7.15569	5.9939	4.30958	0.201419	0.175543	7.15569	7.15569	7.15545	0.000186371	0.00263128	0.000587936	7.15569	7.15569	0.000152634	0.000131777	7.15569	7.15569	7.15569	7.15569	1.91887	0.501729	7.15569	7.15569	7.15569	0.000168983	0.00190073	0.000220517	7.15569	7.15569	0.000448573	0.000144886	7.15569	7.15569	7.15569	7.15569	7.15015	0.0175908	7.15569	7.15569	7.15569	7.39635e-05	0.00900637	0.000122583	7.15569	7.15569	0.000650626	0.000133657	7.15569	7.15569	7.15569	7.15569	7.15569	0.000243995	7.15569	7.15569	7.15569	0.000159703	0.00783564	0.000120073	7.15569	7.15569	0.00151271	0.000208741	7.15569	7.15569	7.15569	7.15569	7.15569	0.000220075	7.15569	7.15569	7.15569	0.000195501	0.011897	0.000205835	7.15569	7.15569	0.000407094	0.000381511	7.15569	7.15569	7.15569	7.15569	7.15569	0.000161682	7.15569	7.15569	7.15569	0.000169365	0.00172113	0.000153269	7.15569	7.15569	0.000392448	0.000381922	7.15569	7.15569	7.15569	7.15569	7.15569	0.000310669	7.15569	7.15569	7.15569	0.000313157	0.0013235	0.000117774	7.15569	7.15569	0.000396312	0.000383541	7.15569	7.15569	7.15569	7.15569	7.15569	0.000362992	7.15569	7.15569	7.15569	0.000340281	0.0013992	9.73538e-05	7.15569	7.15569	0.000395914	0.00038373	7.15569	7.15569	7.15569	7.15569	7.15569	0.000355488	7.15569	7.15569	7.15569	0.000340626	0.00144164	8.37381e-05	7.15569	7.15569	0.000396324	0.00038366	7.15569	7.15569	7.15569	7.15569	7.15569	0.000363117	7.15569	7.15569	7.15569	0.000241704	0.00213101	8.43058e-05	7.15569	7.15569	0.000328022	0.00031793	7.15569	7.15569	7.15569	7.15569	7.15569	0.000331347	7.15569	7.15569	7.15569	0.000239791	0.00120902	6.78157e-05	7.15569	7.15569	0.000328048	0.000317597	7.15569	7.15569	7.15569	7.15569	7.15569	0.000329236	7.15569	7.15569	7.15569	0.000242077	0.00125447	0.000193481	7.15569	7.15569	0.000327752	0.000313349	7.15569	7.15569	7.15569	7.15569	7.15569	0.000323418	7.15569	7.15569	7.15569	0.000239129	0.00118218	0.000153938	7.15569	7.15569	0.00032798	0.00031236	7.15569	7.15569	7.15569	7.15569	7.15569	0.000329478	7.15569	7.15569	7.15569	0.000892442	0.00124845	0.000233059	7.15569	7.15569	0.000327723	0.000311945	7.15569	7.15569	7.15569	7.15569	7.15569	0.000323646	7.15569	7.15569	7.15569	0.0006787	0.0011773	0.000178756	7.15569	7.15569	0.000327967	0.000312353	7.15569	7.15569	7.15569	7.15569	7.15569	0.000329304	7.15569	7.15569	7.15569	0.000623397	0.00123781	0.00023572	7.15569	7.15569	0.000327716	0.000311946	7.15569	7.15569	7.15569	7.15569	7.15569	0.000323788	7.15569	7.15569	7.15569	0.000623262	0.00116946	0.000179207	7.15569	7.15569	0.000327964	0.000312353	7.15569	7.15569	7.15569	7.15569	7.15569	0.00032917	7.15569	7.15569	7.15569	0.000618646	0.00121575	0.000145424	7.15569	7.15569	0.000327715	0.000311946	7.15569	7.15569	7.15569	7.15569	7.15569	0.000323886	7.15569	7.15569	7.15569	0.000624758	0.00114832	0.000141302	7.15569	7.15569	0.000327963	0.000312353	7.15569	7.15569	7.15569	7.15569	7.15569	0.00032908	7.15569	7.15569	7.15569	0.000315877	0.00116864	0.000143808	7.15569	7.15569	0.000327714	0.000311946	7.15569	7.15569	7.15569	7.15569	7.15569	0.000323959	7.15569	7.15569	7.15569	0.000326891	0.00113718	0.00026047	7.15569	7.15569	0.000327963	0.000312353	7.15569	7.15569	7.15569	7.15569	7.15569	0.000329012	7.15569	7.15569	7.15569	0.00032123	0.00116741	0.000132871	7.15569	7.15569	0.000327714	0.000311946	7.15569	7.15569	7.15569	7.15569	7.15569	0.000324017	7.15569	7.15569	7.15569	0.000326857	0.00113713	0.000260921	7.15569	7.15569	0.000327963	0.000312353	7.15569	7.15569	7.15569	7.15569	7.15569	0.000328959	7.15569	7.15569	7.15569	0.000734893	0.00116756	0.000130312	7.15569	7.15569	0.000327714	0.000311946	7.15569	7.15569	7.15569	7.15569	7.15569	0.000324066	7.15569	7.15569	7.15569	0.00110082	0.00113713	0.000244533	7.15569	7.15569	0.000327963	0.000312353	7.15569	7.15569	7.15569	7.15569	7.15569	0.000328915	7.15569	7.15569	7.15569	0.00118309	0.00116761	0.000158484	7.15569	7.15569	0.000327714	0.000311946	7.15569	7.15569	7.15569	7.15569	7.15569	0.000324108	7.15569	7.15569	7.15569	0.00114971	0.00113713	0.000182983	7.15569	7.15569	0.000327963	0.000312353	7.15569	7.15569	7.15569	7.15569	7.15569	0.000328878	7.15569	7.15569	7.15569	0.00116651	0.00116764	0.000141622	7.15569	7.15569	0.000327714	0.000311946	7.15569	7.15569	7.15569	7.15569	7.15569	0.000324145	7.15569	7.15569	7.15569	0.0011345	0.00113712	0.000180015	7.15569	7.15569	0.000327963	0.000312353	7.15569	7.15569	7.15569	7.15569	7.15569	0.000328846	0	0	0	0	0	0	0	0	0	0	0	0	0	0	0	0	-0.000352225	-0.000352225	-0.000352225	-0.000352225	-0.000352225	-0.000352225	-0.000352225	-0.000352225	-0.000352225	-0.000352225	-0.000352225	-0.000352225	-0.000352225	-0.000352225	-0.000352225	-0.000352225	-0.000269199	-0.000269199	-0.000269199	-0.000269199	-0.000269199	-0.000269199	-0.000269199	-0.000269199	-0.000269199	-0.000269199	-0.000269199	-0.000269199	-0.000269199	-0.000269199	-0.000269199	-0.000269199	-0.000267459	-0.000267459	-0.000267459	-0.000267459	-0.000267459	-0.000267459	-0.000267459	-0.000267459	-0.000267459	-0.000267459	-0.000267459	-0.000267459	-0.000267459	-0.000267459	-0.000267459	-0.000267459	-1.12949e-05	-1.12949e-05	-1.12949e-05	-1.12949e-05	-1.12949e-05	-1.12949e-05	-1.12949e-05	-1.12949e-05	-1.12949e-05	-1.12949e-05	-1.12949e-05	-1.12949e-05	-1.12949e-05	-1.12949e-05	-1.12949e-05	-1.12949e-05	-1.14045e-05	-1.14045e-05	-1.14045e-05	-1.14045e-05	-1.14045e-05	-1.14045e-05	-1.14045e-05	-1.14045e-05	-1.14045e-05	-1.14045e-05	-1.14045e-05	-1.14045e-05	-1.14045e-05	-1.14045e-05	-1.14045e-05	-1.14045e-05	-1.14041e-05	-1.14041e-05	-1.14041e-05	-1.14041e-05	-1.14041e-05	-1.14041e-05	-1.14041e-05	-1.14041e-05	-1.14041e-05	-1.14041e-05	-1.14041e-05	-1.14041e-05	-1.14041e-05	-1.14041e-05	-1.14041e-05	-1.14041e-05	-1.14042e-05	-1.14042e-05	-1.14042e-05	-1.14042e-05	-1.14042e-05	-1.14042e-05	-1.14042e-05	-1.14042e-05	-1.14042e-05	-1.14042e-05	-1.14042e-05	-1.14042e-05	-1.14042e-05	-1.14042e-05	-1.14042e-05	-1.14042e-05	-1.14042e-05	-1.14042e-05	-1.14042e-05	-1.14042e-05	-1.14042e-05	-1.14042e-05	-1.14042e-05	-1.14042e-05	-1.14042e-05	-1.14042e-05	-1.14042e-05	-1.14042e-05	-1.14042e-05	-1.14042e-05	-1.14042e-05	-1.14042e-05	-1.14042e-05	-1.14042e-05	-1.14042e-05	-1.14042e-05	-1.14042e-05	-1.14042e-05	-1.14042e-05	-1.14042e-05	-1.14042e-05	-1.14042e-05	-1.14042e-05	-1.14042e-05	-1.14042e-05	-1.14042e-05	-1.14042e-05	-1.14042e-05	-0.00417291	-0.00417291	-9.85786e-05	-9.85786e-05	-5.59541e-05	-5.59541e-05	-3.75208	-3.75208	-5.69422e-05	-5.69422e-05	-0.00417291	-0.00417291	-9.85786e-05	-9.85786e-05	-5.59541e-05	-5.59541e-05	-0.130727	-0.130727	-0.000254947	-0.000254947	-6.11197e-05	-6.11197e-05	-2.31344e-11	-2.31344e-11	-2.65557e-05	-2.65557e-05	-0.0685377	-0.0685377	-0.000333445	-0.000333445	-2.59167e-06	-2.59167e-06	-0.0588421	-0.0588421	-0.000311193	-0.000311193	-4.00466e-05	-4.00466e-05	-7.06459	-7.06459	-5.46208e-05	-5.46208e-05	-0.000222326	-0.000222326	-2.30286e-06	-2.30286e-06	-5.68322e-07	-5.68322e-07	-0.102556	-0.102556	-0.000319158	-0.000319158	-4.78595e-05	-4.78595e-05	-6.41298e-22	-6.41298e-22	-4.64022e-05	-4.64022e-05	-0.035234	-0.035234	-1.84238e-06	-1.84238e-06	-5.73684e-07	-5.73684e-07	-0.074132	-0.074132	-0.000327464	-0.000327464	-7.96763e-05	-7.96763e-05	-6.93461	-6.93461	-5.00861e-05	-5.00861e-05	-0.00492114	-0.00492114	-1.58094e-06	-1.58094e-06	-5.70473e-07	-5.70473e-07	-0.0940299	-0.0940299	-0.000319632	-0.000319632	-0.000105243	-0.000105243	-1.55451e-21	-1.55451e-21	-4.72518e-05	-4.72518e-05	-0.0627529	-0.0627529	-1.58949e-06	-1.58949e-06	-5.76079e-07	-5.76079e-07	-0.0794297	-0.0794297	-0.000318748	-0.000318748	-8.70638e-05	-8.70638e-05	-6.07597	-6.07597	-4.76041e-05	-4.76041e-05	-0.00432827	-0.00432827	-1.58443e-06	-1.58443e-06	-5.67891e-07	-5.67891e-07	-0.0900706	-0.0900706	-0.000319009	-0.000319009	-0.000117186	-0.000117186	-9.73959e-19	-9.73959e-19	-4.744e-05	-4.744e-05	-0.0610475	-0.0610475	-1.58341e-06	-1.58341e-06	-5.68346e-07	-5.68346e-07	-0.0818409	-0.0818409	-0.000318475	-0.000318475	-0.000115187	-0.000115187	-6.13521	-6.13521	-4.8722e-05	-4.8722e-05	-0.000312758	-0.000312758	-1.57991e-06	-1.57991e-06	-5.67708e-07	-5.67708e-07	-0.000371944	-0.000371944	-0.000644664	-0.000644664	-0.000115179	-0.000115179	-6.2432e-19	-6.2432e-19	-0.00065603	-0.00065603	-0.0326931	-0.0326931	-1.58382e-06	-1.58382e-06	-8.81984e-06	-8.81984e-06	-0.517685	-7.5645e-06	-0.0270791	-0.000364155	-0.00279035	-0.00161203	-5.86078e-06	-5.86078e-06	-0.000650866	-0.000650866	-6.27087e-05	-8.5554e-10	-0.000135324	-1.81363e-06	-1.55749e-05	-8.99655e-06	-0.00142472	-9.58484e-07	-0.0223572	-0.000343777	-0.00304656	-0.00161218	-1.68386e-05	-7.16289e-06	-0.000667519	-0.00064105	-0.000217395	-5.78885e-10	-0.000163877	-1.65598e-06	-2.48146e-05	-2.92105e-05	-0.240305	-1.33019e-06	-0.0101918	-0.000323568	-0.00313032	-0.00107126	-4.52647e-06	-4.83479e-06	-0.0010765	-0.000660898	-0.000223366	-5.60932e-10	-0.000139515	-1.86694e-06	-0.000721554	-0.000874099	-0.0169444	-1.32841e-06	-0.0121357	-0.000192051	-0.00475222	-0.000742817	-5.29206e-06	-2.38713e-05	-0.00139788	-0.000645299	-0.000221498	-6.18189e-10	-0.00601355	-1.43994e-06	-0.000606562	-0.000771062	-0.312362	-7.70624e-07	-0.0387091	-0.000741086	-0.00411327	-0.000736473	-4.33088e-06	-3.68807e-05	-0.00238251	-0.00107081	-0.000221851	-5.77868e-10	-0.000206688	-6.74245e-05	-0.00118853	-0.000893116	-1.29142e-05	-0.00121897	-0.022568	-0.000472349	-0.00576143	-0.0010909	-5.16248e-06	-4.34279e-05	-0.000441558	-0.000436891	-0.000222022	-6.68553e-09	-0.0185815	-0.000530559	-1.21145e-05	-0.000351336	-1.46547	-0.00116747	-0.0247439	-0.000435391	-0.000852726	-0.00036255	-0.000261037	-0.00261652	-0.000440129	-0.000438551	-0.136701	-3.5341e-07	-0.0161546	-0.000273424	-0.000229523	-0.000414278	-9.69278e-06	-0.00105275	-0.0240189	-0.00063815	-0.000800667	-0.000336088	-0.000581868	-0.00276578	-0.000443393	-0.000438687	-0.114531	-4.3516e-07	-0.0215522	-0.000354611	-8.82756e-05	-0.000435736	-0.56809	-8.63658e-06	-0.0239395	-0.000670489	-0.000753091	-0.000293651	-3.10684e-09	-1.16893e-09	-0.000443112	-0.000438499	-0.100468	-4.29225e-07	-0.0196597	-0.00036841	-0.000199154	-0.000424559	-0.00798726	-1.25919e-05	-0.023948	-0.000670635	-0.000766865	-0.000279891	-2.59658e-10	-1.03763e-08	-0.000443383	-0.000438674	-0.11795	-4.30753e-07	-0.0239119	-0.000344036	-0.000269682	-0.000435731	-0.537076	-1.13603e-05	-0.0124621	-0.000351236	-0.000977631	-0.000280393	-7.12378e-10	-6.21922e-10	-0.000347753	-0.000344134	-0.0939892	-4.17553e-05	-0.0228971	-0.000323278	-0.000259817	-0.00037973	-1.10669	-1.3846e-06	-0.0136408	-0.000350499	-0.000658468	-0.000240096	-1.15882e-10	-4.42081e-10	-0.000348132	-0.000344329	-0.593977	-0.000198157	-0.0121772	-0.000177409	-0.000272383	-0.000352694	-0.000142231	-1.21474e-06	-0.0135057	-0.000352597	-0.00067851	-0.000317956	-7.92483e-10	-8.30413e-08	-0.00034795	-0.000337609	-0.00460148	-0.000360531	-0.0132419	-0.000168386	-0.000266906	-0.000347922	-0.565136	-1.21411e-06	-0.0135573	-0.000349894	-0.000648619	-0.000299155	-7.9727e-11	-8.11404e-08	-0.000348095	-0.000339231	-0.443857	-0.000355929	-0.0131397	-0.000173715	-0.000269579	-0.000351199	-0.00852955	-1.3127e-05	-0.0136016	-0.000806522	-0.000671539	-0.000333683	-4.3986e-07	-4.08157e-05	-0.000347935	-0.000336282	-0.016837	-0.000354376	-0.0131547	-0.000152594	-0.000267879	-0.000348042	-0.532813	-1.13171e-05	-0.0135951	-0.000675466	-0.000646953	-0.000311071	-9.17328e-09	-4.08277e-05	-0.000348087	-0.000339234	-0.422079	-0.000354788	-0.0131748	-0.000149342	-0.000269037	-0.000351031	-0.0108883	-0.00552507	-0.0137134	-0.000641687	-0.00066797	-0.000334633	-9.61732e-07	-4.08278e-05	-0.000347931	-0.000336282	-0.0206952	-3.59566e-05	-0.0131585	-0.000138151	-0.000268174	-0.000348107	-0.524032	-0.0054531	-0.0136628	-0.000641517	-0.000644243	-0.000307202	-4.26731e-09	-4.08278e-05	-0.000348086	-0.000339234	-0.423423	-3.54595e-05	-0.0131958	-0.000152412	-0.000268811	-0.000350943	-0.0116349	-0.00450789	-0.0138311	-0.000638793	-0.000660491	-0.00029088	-1.61119e-07	-3.00752e-06	-0.000347931	-0.000336282	-0.0212525	-3.55044e-05	-0.0131669	-0.000147478	-0.000268326	-0.00034815	-0.521279	-0.00479518	-0.0137126	-0.000642538	-0.000636716	-0.000288744	-3.10674e-09	-3.00814e-06	-0.000348085	-0.000339234	-0.435802	-3.55015e-05	-0.0131894	-0.000421558	-0.000268689	-0.00035089	-0.0118793	-0.00434026	-0.0138857	-0.00041707	-0.00064415	-0.000290554	-1.11602e-07	-3.00872e-06	-0.00034793	-0.000336282	-0.0201773	-3.55018e-05	-0.0131778	-0.000427563	-0.000268413	-0.000348182	-0.520382	-0.0048239	-0.0137262	-0.000427381	-0.000632631	-0.000339644	-8.68664e-12	-3.00857e-06	-0.000348085	-0.000339234	-0.455856	-0.000654484	-0.013181	-0.000427041	-0.000268622	-0.000350852	-0.0119601	-0.00019674	-0.0138977	-0.000422802	-0.000643757	-0.000284437	-3.14056e-08	-3.00861e-06	-0.00034793	-0.000336282	-0.018122	-0.000123387	-0.0131886	-0.000427152	-0.000309034	-0.000348207	-0.520086	-0.000209538	-0.0137286	-0.000427318	-0.000632619	-0.000339824	-1.33042e-08	-3.0086e-06	-0.000348085	-0.000339234	-6.74272	-0.000661853	-0.0131729	-0.000427121	-0.000238035	-0.000350824	-0.0119869	-0.000204354	-0.0138998	-0.000553942	-0.000643808	-0.000283007	-1.09488e-07	-3.0086e-06	-0.00034793	-0.000336282	-6.18056e-23	-0.000119684	-0.0131989	-0.00042713	-0.000318713	-0.000348228	-0.519987	-0.000209544	-0.013729	-0.000719828	-0.000632616	-0.000334094	-4.65213e-08	-3.0086e-06	-0.000348085	-0.000339234	-6.43252	-0.000674538	-0.0131654	-0.000264714	-0.000218063	-0.000350802	-0.0119959	-0.000204368	-0.0139001	-0.000777456	-0.000643827	-0.000297705	-1.78426e-07	-3.0086e-06	-0.00034793	-0.000336282	-1.10571e-21	-0.000121088	-0.0132082	-0.000263096	-0.000320921	-0.000348246	-0.519955	-0.000209565	-0.0137291	-0.000767977	-0.000632615	-0.000309289	-0.000956599	-3.0086e-06	-0.000348085	-0.000339234	-6.6991	-0.000158152	-0.0131587	-0.00026359	-0.000217457	-0.000350782	-0.0119988	-0.000204362	-0.0139002	-0.000774408	-0.000643837	-0.000289093	-1.51916	-3.0086e-06	-0.00034793	-0.000336282	-1.39193e-22	-0.000160084	-0.0132164	-0.000263423	-0.000299649	-0.000348262	-0.519943	-0.000209584	-0.0137291	-0.00076223	-0.000632614	-0.000307994	-6.15083e-06	-3.0086e-06	-0.000348085	-0.000339234	-2.96641	-0.000157014	-0.0131529	-0.000314113	-0.000236015	-0.000350765	0	0	0	0	0	0	0	0	0	0	0	0	0	0	0	0	0.000288362	0.000288362	0.000288362	0.000288362	0.000288362	0.000288362	0.000288362	0.000288362	0.000288362	0.000288362	0.000288362	0.000288362	0.000288362	0.000288362	0.000288362	0.000288362	0.000208344	0.000208344	0.000208344	0.000208344	0.000208344	0.000208344	0.000208344	0.000208344	0.000208344	0.000208344	0.000208344	0.000208344	0.000208344	0.000208344	0.000208344	0.000208344	0.00020734	0.00020734	0.00020734	0.00020734	0.00020734	0.00020734	0.00020734	0.00020734	0.00020734	0.00020734	0.00020734	0.00020734	0.00020734	0.00020734	0.00020734	0.00020734	1.77161e-05	1.77161e-05	1.77161e-05	1.77161e-05	1.77161e-05	1.77161e-05	1.77161e-05	1.77161e-05	1.77161e-05	1.77161e-05	1.77161e-05	1.77161e-05	1.77161e-05	1.77161e-05	1.77161e-05	1.77161e-05	1.77015e-05	1.77015e-05	1.77015e-05	1.77015e-05	1.77015e-05	1.77015e-05	1.77015e-05	1.77015e-05	1.77015e-05	1.77015e-05	1.77015e-05	1.77015e-05	1.77015e-05	1.77015e-05	1.77015e-05	1.77015e-05	1.76996e-05	1.76996e-05	1.76996e-05	1.76996e-05	1.76996e-05	1.76996e-05	1.76996e-05	1.76996e-05	1.76996e-05	1.76996e-05	1.76996e-05	1.76996e-05	1.76996e-05	1.76996e-05	1.76996e-05	1.76996e-05	1.77001e-05	1.77001e-05	1.77001e-05	1.77001e-05	1.77001e-05	1.77001e-05	1.77001e-05	1.77001e-05	1.77001e-05	1.77001e-05	1.77001e-05	1.77001e-05	1.77001e-05	1.77001e-05	1.77001e-05	1.77001e-05	1.77e-05	1.77e-05	1.77e-05	1.77e-05	1.77e-05	1.77e-05	1.77e-05	1.77e-05	1.77e-05	1.77e-05	1.77e-05	1.77e-05	1.77e-05	1.77e-05	1.77e-05	1.77e-05	1.77e-05	1.77e-05	1.77e-05	1.77e-05	1.77e-05	1.77e-05	1.77e-05	1.77e-05	1.77e-05	1.77e-05	1.77e-05	1.77e-05	1.77e-05	1.77e-05	1.77e-05	1.77e-05	0.000206597	0.000206597	7.11336e-05	7.11336e-05	6.06365e-05	6.06365e-05	0.532509	0.532509	6.17654e-05	6.17654e-05	0.532509	0.532509	0.000206597	0.000206597	6.17654e-05	6.17654e-05	0.479521	0.479521	0.00693149	0.00693149	4.37333e-05	4.37333e-05	6.14924	6.14924	9.30355e-07	9.30355e-07	6.34742	6.34742	0.000714461	0.000714461	5.62255e-08	5.62255e-08	5.23939	5.23939	0.0241231	0.0241231	4.38877e-06	4.38877e-06	6.38985	6.38985	8.90441e-07	8.90441e-07	6.38985	6.38985	1.35723e-06	1.35723e-06	4.00285e-09	4.00285e-09	6.38985	6.38985	0.0345454	0.0345454	1.35221e-06	1.35221e-06	6.38985	6.38985	4.87375e-07	4.87375e-07	6.38985	6.38985	2.87513e-06	2.87513e-06	4.07612e-09	4.07612e-09	6.38985	6.38985	0.0371372	0.0371372	8.51476e-05	8.51476e-05	6.38985	6.38985	5.07172e-07	5.07172e-07	6.38985	6.38985	2.4619e-06	2.4619e-06	4.03427e-09	4.03427e-09	6.38985	6.38985	0.0380647	0.0380647	0.000124609	0.000124609	6.38985	6.38985	4.73446e-07	4.73446e-07	6.38985	6.38985	2.47552e-06	2.47552e-06	4.72988e-09	4.72988e-09	6.38985	6.38985	0.0384479	0.0384479	0.000101109	0.000101109	6.38985	6.38985	4.81501e-07	4.81501e-07	6.38985	6.38985	2.45722e-06	2.45722e-06	4.00401e-09	4.00401e-09	6.38985	6.38985	0.0386579	0.0386579	0.000140205	0.000140205	6.38985	6.38985	4.71706e-07	4.71706e-07	6.38985	6.38985	2.46389e-06	2.46389e-06	4.0559e-09	4.0559e-09	6.38985	6.38985	0.0387683	0.0387683	0.000137785	0.000137785	6.38985	6.38985	4.86768e-07	4.86768e-07	6.38985	6.38985	2.44679e-06	2.44679e-06	3.99602e-09	3.99602e-09	6.38985	6.38985	0.141831	0.141831	0.00013889	0.00013889	6.38985	6.38985	3.63832e-06	3.63832e-06	6.38985	6.38985	2.46456e-06	2.46456e-06	2.73379e-08	2.73379e-08	6.38985	6.38985	0.792026	0.254766	0.00124241	0.00107881	6.38985	6.38985	3.66933e-06	3.73765e-06	6.38985	6.38985	0.0033972	3.61398e-07	9.2933e-08	2.77831e-08	6.38985	6.38985	5.92625	0.403279	0.00178755	0.00111897	6.38985	6.38985	5.77965e-06	3.9457e-06	6.38985	6.38985	0.00425026	1.27198e-07	1.69055e-05	7.00335e-06	6.38985	6.38985	6.38985	0.792183	0.00213564	5.45831e-05	6.38985	6.38985	0.000214504	5.31901e-06	6.38985	6.38985	0.00342663	3.47043e-07	0.000650143	3.68351e-05	6.38985	6.38985	6.38985	0.601236	0.226059	5.44168e-06	6.38985	6.38985	0.00106112	4.14895e-06	6.38985	6.38985	0.156548	3.32489e-09	0.000544362	6.82709e-06	6.38985	6.38985	6.38985	0.437213	0.537139	5.04457e-06	6.38985	6.38985	0.0053672	7.51176e-06	6.38985	6.38985	0.00250945	1.30009e-05	0.000996987	4.56519e-06	6.38985	6.38985	6.38985	0.0389863	3.01293	7.13996e-06	6.38985	6.38985	0.00040222	0.000343222	6.38985	6.38985	0.228545	7.5142e-05	1.18895e-05	3.2807e-05	6.38985	6.38985	6.38985	0.00112478	6.38985	2.38183e-05	6.38985	6.38985	0.000346557	0.000342596	6.38985	6.38985	2.31725	3.05263e-06	0.00028196	0.000223047	6.38985	6.38985	6.38985	0.00927185	6.38985	1.0511e-05	6.38985	6.38985	0.000361495	0.000345897	6.38985	6.38985	6.38985	4.70478e-05	0.000100631	0.000369682	6.38985	6.38985	6.38985	0.0135669	6.38985	4.32489e-06	6.38985	6.38985	0.000360114	0.000345657	6.38985	6.38985	6.38985	7.81168e-05	0.000242086	0.000320838	6.38985	6.38985	6.38985	0.014056	6.38985	2.67206e-06	6.38985	6.38985	0.000361534	0.000346068	6.38985	6.38985	6.38985	3.63352e-05	0.000336698	0.000370054	6.38985	6.38985	6.38985	0.00967008	6.38985	2.72699e-06	6.38985	6.38985	0.00029835	0.00028638	6.38985	6.38985	6.38985	1.77767e-05	0.000343945	0.000302047	6.38985	6.38985	6.38985	0.00909507	6.38985	2.34921e-06	6.38985	6.38985	0.000298893	0.000285774	6.38985	6.38985	6.38985	2.2747e-05	0.000361966	0.000273535	6.38985	6.38985	6.38985	0.00939883	6.38985	5.57648e-05	6.38985	6.38985	0.000297874	0.000257672	6.38985	6.38985	6.38985	1.23647e-05	0.000354178	0.000250157	6.38985	6.38985	6.38985	0.00897925	6.38985	2.80272e-05	6.38985	6.38985	0.000298667	0.000260819	6.38985	6.38985	6.38985	1.76724e-05	0.000357985	0.000269099	6.38985	6.38985	6.38985	0.0122912	6.38985	9.72494e-05	6.38985	6.38985	0.000297777	0.000251437	6.38985	6.38985	6.38985	4.02155e-06	0.000355557	0.000250819	6.38985	6.38985	6.38985	0.0042436	6.38985	4.38476e-05	6.38985	6.38985	0.000298621	0.000260798	6.38985	6.38985	6.38985	3.14406e-06	0.000357212	0.000268318	6.38985	6.38985	6.38985	0.00287809	6.38985	0.00010057	6.38985	6.38985	0.000297756	0.000251438	6.38985	6.38985	6.38985	1.28551e-06	0.000355977	0.00025122	6.38985	6.38985	6.38985	0.00284408	6.38985	4.72774e-05	6.38985	6.38985	0.000298611	0.000260798	6.38985	6.38985	6.38985	3.94169e-06	0.000356888	0.000267841	6.38985	6.38985	6.38985	0.00276616	6.38985	2.52903e-05	6.38985	6.38985	0.000297751	0.000251438	6.38985	6.38985	6.38985	2.70385e-06	0.000356195	0.000251489	6.38985	6.38985	6.38985	0.00286918	6.38985	2.32145e-05	6.38985	6.38985	0.000298609	0.000260798	6.38985	6.38985	6.38985	6.03314e-05	0.000356714	0.000267537	6.38985	6.38985	6.38985	0.0022364	6.38985	2.42713e-05	6.38985	6.38985	0.00029775	0.000251438	6.38985	6.38985	6.38985	7.2639e-05	0.000356319	0.00025169	6.38985	6.38985	6.38985	0.00256504	6.38985	0.000144096	6.38985	6.38985	0.000298608	0.000260798	6.38985	6.38985	6.38985	7.16753e-05	0.000356617	0.000267319	6.38985	6.38985	6.38985	0.00240413	6.38985	1.91224e-05	6.38985	6.38985	0.00029775	0.000251438	6.38985	6.38985	6.38985	7.18846e-05	0.000445492	0.00025185	6.38985	6.38985	6.38985	0.00256674	6.38985	0.000144867	6.38985	6.38985	0.000298608	0.000260798	6.38985	6.38985	6.38985	7.18254e-05	0.000336421	0.00026715	6.38985	6.38985	6.38985	0.00252631	6.38985	1.80444e-05	6.38985	6.38985	0.000297749	0.000251438	6.38985	6.38985	6.38985	7.18424e-05	0.000460405	0.000251984	6.38985	6.38985	6.38985	0.0124996	6.38985	0.000119271	6.38985	6.38985	0.000298608	0.000260798	6.38985	6.38985	6.38985	2.59217e-05	0.000306046	0.000267012	6.38985	6.38985	6.38985	0.0192759	6.38985	3.25817e-05	6.38985	6.38985	0.000297749	0.000251438	6.38985	6.38985	6.38985	2.38239e-05	0.000463677	0.000252099	6.38985	6.38985	6.38985	0.0183952	6.38985	5.01859e-05	6.38985	6.38985	0.000298608	0.000260798	6.38985	6.38985	6.38985	2.43357e-05	0.00030514	0.000266896	6.38985	6.38985	6.38985	0.0193101	6.38985	2.32629e-05	6.38985	6.38985	0.000297749	0.000251438	6.38985	6.38985	6.38985	2.41612e-05	0.000415523	0.0002522	6.38985	6.38985	6.38985	0.0175091	6.38985	4.78007e-05	6.38985	6.38985	0.000298608	0.000260798	6.38985	6.38985	6.38985	3.52965e-05	0.000321525	0.000266794	0	0	0	0	0	0	0	0	0	0	0	0	0	0	0	0	-0.00010413	-0.00010413	-0.00010413	-0.00010413	-0.00010413	-0.00010413	-0.00010413	-0.00010413	-0.00010413	-0.00010413	-0.00010413	-0.00010413	-0.00010413	-0.00010413	-0.00010413	-0.00010413	-6.88983e-06	-6.88983e-06	-6.88983e-06	-6.88983e-06	-6.88983e-06	-6.88983e-06	-6.88983e-06	-6.88983e-06	-6.88983e-06	-6.88983e-06	-6.88983e-06	-6.88983e-06	-6.88983e-06	-6.88983e-06	-6.88983e-06	-6.88983e-06	-7.01178e-06	-7.01178e-06	-7.01178e-06	-7.01178e-06	-7.01178e-06	-7.01178e-06	-7.01178e-06	-7.01178e-06	-7.01178e-06	-7.01178e-06	-7.01178e-06	-7.01178e-06	-7.01178e-06	-7.01178e-06	-7.01178e-06	-7.01178e-06	-2.22388e-06	-2.22388e-06	-2.22388e-06	-2.22388e-06	-2.22388e-06	-2.22388e-06	-2.22388e-06	-2.22388e-06	-2.22388e-06	-2.22388e-06	-2.22388e-06	-2.22388e-06	-2.22388e-06	-2.22388e-06	-2.22388e-06	-2.22388e-06	-2.16095e-06	-2.16095e-06	-2.16095e-06	-2.16095e-06	-2.16095e-06	-2.16095e-06	-2.16095e-06	-2.16095e-06	-2.16095e-06	-2.16095e-06	-2.16095e-06	-2.16095e-06	-2.16095e-06	-2.16095e-06	-2.16095e-06	-2.16095e-06	-2.16062e-06	-2.16062e-06	-2.16062e-06	-2.16062e-06	-2.16062e-06	-2.16062e-06	-2.16062e-06	-2.16062e-06	-2.16062e-06	-2.16062e-06	-2.16062e-06	-2.16062e-06	-2.16062e-06	-2.16062e-06	-2.16062e-06	-2.16062e-06	-2.16067e-06	-2.16067e-06	-2.16067e-06	-2.16067e-06	-2.16067e-06	-2.16067e-06	-2.16067e-06	-2.16067e-06	-2.16067e-06	-2.16067e-06	-2.16067e-06	-2.16067e-06	-2.16067e-06	-2.16067e-06	-2.16067e-06	-2.16067e-06	-2.16067e-06	-2.16067e-06	-2.16067e-06	-2.16067e-06	-2.16067e-06	-2.16067e-06	-2.16067e-06	-2.16067e-06	-2.16067e-06	-2.16067e-06	-2.16067e-06	-2.16067e-06	-2.16067e-06	-2.16067e-06	-2.16067e-06	-2.16067e-06	-2.16067e-06	-2.16067e-06	-2.16067e-06	-2.16067e-06	-2.16067e-06	-2.16067e-06	-2.16067e-06	-2.16067e-06	-2.16067e-06	-2.16067e-06	-2.16067e-06	-2.16067e-06	-2.16067e-06	-2.16067e-06	-2.16067e-06	-2.16067e-06	-4.73912e-06	-4.73912e-06	-3.95073e-06	-3.95073e-06	-3.84594e-06	-3.84594e-06	-0.000289639	-0.000289639	-3.88217e-06	-3.88217e-06	-0.411845	-0.411845	-1.8677e-05	-1.8677e-05	-3.95073e-06	-3.95073e-06	-1.08304e-05	-1.08304e-05	-3.25988e-05	-3.25988e-05	-1.4172e-05	-1.4172e-05	-0.000315966	-0.000315966	-1.3667e-07	-1.3667e-07	-0.0623995	-0.0623995	-9.52128e-05	-9.52128e-05	-5.29437e-09	-5.29437e-09	-1.0177e-05	-1.0177e-05	-3.9163e-05	-3.9163e-05	-1.18549e-06	-1.18549e-06	-0.00106943	-0.00106943	-9.64184e-08	-9.64184e-08	-0.033661	-0.033661	-1.37729e-07	-1.37729e-07	-2.06288e-10	-2.06288e-10	-1.00986e-05	-1.00986e-05	-3.94675e-05	-3.94675e-05	-1.0045e-07	-1.0045e-07	-0.000811761	-0.000811761	-1.02819e-07	-1.02819e-07	-0.44277	-0.44277	-5.77538e-07	-5.77538e-07	-2.11263e-10	-2.11263e-10	-1.00921e-05	-1.00921e-05	-3.89372e-05	-3.89372e-05	-4.07698e-08	-4.07698e-08	-0.00125718	-0.00125718	-9.92814e-08	-9.92814e-08	-0.00377974	-0.00377974	-5.62761e-07	-5.62761e-07	-2.08493e-10	-2.08493e-10	-9.97563e-06	-9.97563e-06	-3.96704e-05	-3.96704e-05	-5.96836e-08	-5.96836e-08	-0.000885637	-0.000885637	-1.02981e-07	-1.02981e-07	-0.902079	-0.902079	-5.67399e-07	-5.67399e-07	-2.53051e-10	-2.53051e-10	-1.00894e-05	-1.00894e-05	-3.96891e-05	-3.96891e-05	-4.55314e-08	-4.55314e-08	-0.00189739	-0.00189739	-1.02563e-07	-1.02563e-07	-0.000107941	-0.000107941	-5.57797e-07	-5.57797e-07	-2.0623e-10	-2.0623e-10	-1.00013e-05	-1.00013e-05	-3.97284e-05	-3.97284e-05	-6.64611e-08	-6.64611e-08	-0.000923824	-0.000923824	-1.01525e-07	-1.01525e-07	-0.894341	-0.894341	-5.64073e-07	-5.64073e-07	-2.09792e-10	-2.09792e-10	-1.00874e-05	-1.00874e-05	-3.98153e-05	-3.98153e-05	-6.70691e-08	-6.70691e-08	-0.00179098	-0.00179098	-1.00441e-07	-1.00441e-07	-1.79003e-05	-1.79003e-05	-5.57069e-07	-5.57069e-07	-2.0568e-10	-2.0568e-10	-1.00014e-05	-1.00014e-05	-9.13102e-05	-9.13102e-05	-6.72874e-08	-6.72874e-08	-0.00092098	-0.00092098	-2.64382e-07	-2.64382e-07	-0.518822	-0.518822	-5.64247e-07	-5.64247e-07	-4.31771e-10	-4.31771e-10	-0.000862549	-1.17682e-05	-0.000109768	-8.90808e-05	-1.79654e-07	-1.76536e-07	-0.15652	-1.58728e-06	-2.63149e-07	-2.70319e-07	-1.67828e-08	-1.08209e-09	-0.00404533	-3.19356e-08	-2.0808e-09	-4.32508e-10	-0.0032697	-4.57019e-05	-0.000107758	-9.15608e-05	-2.34805e-07	-1.84016e-07	-0.0286857	-1.70317e-06	-4.22166e-07	-2.95054e-07	-4.63251e-06	-3.21232e-08	-0.00391137	-8.96191e-09	-1.18816e-06	-3.94668e-07	-0.00144694	-3.97779e-05	-0.000156611	-9.40931e-05	-3.56058e-07	-2.77214e-07	-0.109768	-2.27138e-06	-7.52247e-07	-3.94198e-07	-4.77837e-06	-3.07631e-08	-0.00380709	-3.03904e-08	-0.000139804	-4.1916e-06	-0.0025572	-3.9556e-05	-0.000148716	-0.000117941	-9.70668e-05	-3.54542e-07	-0.0457241	-8.76035e-07	-1.01555e-06	-3.01797e-07	-4.73394e-06	-3.53053e-08	-0.0114213	-1.07214e-10	-0.000110046	-5.37972e-07	-0.00116793	-5.10377e-05	-0.00021075	-0.000151917	-0.000118104	-3.39997e-07	-0.0905515	-6.93122e-07	-1.84239e-05	-4.46601e-07	-4.74636e-06	-3.20821e-08	-0.000553855	-3.56461e-06	-0.000183892	-2.51073e-07	-0.000545069	-0.000129999	-0.000138003	-0.000104694	-0.000136605	-4.3814e-07	-0.0509742	-6.20121e-07	-0.000111508	-0.000113734	-4.75296e-06	-3.21884e-10	-0.155239	-6.77633e-06	-1.3614e-06	-6.39945e-06	-0.00506	-0.000131939	-0.000140733	-0.000109366	-0.000110795	-2.97556e-06	-0.329027	-2.58597e-06	-0.000112334	-0.000113031	-2.09917e-07	-1.36853e-09	-0.253741	-1.69875e-07	-8.61611e-05	-6.61992e-05	-0.00859463	-0.000138289	-0.000141649	-9.20504e-05	-0.000117503	-1.3162e-06	-0.0296048	-2.4344e-06	-0.000111818	-0.000114358	-7.3753e-07	-1.82034e-09	-0.202931	-4.72359e-06	-2.23495e-05	-0.000122407	-0.00854865	-0.000122565	-0.00014242	-8.99809e-05	-0.000109753	-5.25636e-07	-0.00228081	-1.02763e-07	-0.00011182	-0.000114252	-4.18199e-07	-1.78543e-09	-0.275655	-8.91064e-06	-7.05268e-05	-0.000102655	-0.00811382	-0.000103879	-0.000142398	-8.99618e-05	-0.000108887	-3.04179e-07	-0.0029471	-2.63614e-08	-0.000111818	-0.000114421	-2.2715e-07	-1.7943e-09	-0.212655	-3.50902e-06	-0.000108338	-0.000122414	-0.00858001	-0.000108778	-0.000124584	-7.84051e-05	-9.76336e-05	-3.12627e-07	-0.00663163	-1.41399e-07	-0.000102413	-0.000104638	-2.40476e-07	-1.51628e-10	-0.320034	-1.46865e-06	-0.000127884	-0.000109047	-0.0155416	-6.20737e-05	-0.000124308	-7.8562e-05	-0.00010447	-2.7759e-07	-0.00205264	-1.65317e-07	-0.000102399	-0.000104433	-4.90305e-06	-7.78218e-08	-0.216084	-4.33347e-06	-0.000136678	-9.55129e-05	-0.00562148	-6.58467e-05	-0.00012443	-7.83551e-05	-0.000103188	-1.3703e-05	-0.00720183	-7.99288e-05	-0.000102385	-9.19468e-05	-5.75221e-05	-1.80973e-07	-0.428041	-2.06132e-06	-0.000132816	-8.56311e-05	-0.00607449	-6.58649e-05	-0.00012418	-7.86212e-05	-0.000104509	-5.91788e-06	-0.00139872	-8.07128e-05	-0.000102384	-9.33863e-05	-7.29528e-05	-1.7799e-07	-0.10113	-3.1864e-06	-0.000134698	-9.36587e-05	-0.00604059	-7.06624e-05	-0.000124013	-8.2309e-05	-0.00010291	-2.69922e-05	-0.0258599	-0.000796839	-0.000102378	-8.92515e-05	-7.13873e-05	-1.76878e-07	-0.812861	-5.24141e-07	-0.000133499	-8.59131e-05	-0.00605586	-7.55213e-05	-0.000123923	-8.82554e-05	-0.00010463	-1.02093e-05	-0.00167424	-0.000792322	-0.000102381	-9.33845e-05	-7.6262e-05	-1.77167e-07	-0.00575551	-3.88283e-07	-0.000134316	-9.33244e-05	-0.00604145	-0.000109802	-0.000123474	-8.94329e-05	-0.000103156	-2.81151e-05	-0.0163846	-0.000792348	-0.000102376	-8.92518e-05	-7.48933e-05	-6.07524e-07	-1.21891	-1.30467e-07	-0.000133707	-8.60817e-05	-0.00605599	-0.000108375	-0.0001235	-8.93228e-05	-0.000104825	-1.12889e-05	-0.000474646	-0.000792348	-0.00010238	-9.33845e-05	-7.89606e-05	-5.93645e-07	-0.000267728	-5.11603e-07	-0.000134156	-9.31207e-05	-0.00604143	-0.000118068	-0.000122906	-8.9699e-05	-0.000103676	-5.267e-06	-0.000867769	-3.59365e-05	-0.000102376	-8.92518e-05	-7.77431e-05	-5.94702e-07	-1.24338	-3.23074e-07	-0.000133815	-8.61953e-05	-0.00605608	-0.000115076	-0.000123173	-8.92164e-05	-0.000105364	-4.74577e-06	-0.000320765	-3.6144e-05	-0.00010238	-9.33845e-05	-8.1636e-05	-5.94634e-07	-0.000222343	-1.63281e-05	-0.000134071	-9.29909e-05	-0.0060414	-0.00012034	-0.000122638	-8.8297e-05	-0.000104832	-5.00541e-06	-0.000490721	-3.61408e-05	-0.000102376	-8.92518e-05	-8.0588e-05	-5.9464e-07	-1.2442	-2.04633e-05	-0.000133876	-8.62797e-05	-0.00605613	-0.000114831	-0.000123071	-8.67304e-05	-0.000105652	-4.39394e-05	-1.56627e-05	-3.61416e-05	-0.00010238	-9.33845e-05	-8.42504e-05	-6.99978e-06	-0.000220801	-2.01298e-05	-0.000134023	-9.28979e-05	-0.00604137	-9.97277e-05	-0.000122578	-8.75495e-05	-0.000104861	-3.73736e-06	-2.53492e-11	-3.61414e-05	-0.000102376	-8.92518e-05	-8.29677e-05	-6.69456e-07	-1.24482	-2.02017e-05	-0.000151099	-8.63471e-05	-0.00605617	-9.84919e-05	-0.000123052	-8.67402e-05	-0.000105653	-4.42279e-05	-4.22911e-11	-3.61414e-05	-0.00010238	-9.33845e-05	-7.30751e-06	-7.11856e-06	-0.000219624	-2.01814e-05	-0.000104571	-9.28259e-05	-0.00604135	-9.96038e-05	-0.000122567	-8.79963e-05	-0.000104857	-3.48211e-06	-1.54198e-10	-3.61414e-05	-0.000102376	-8.92518e-05	-2.10518e-08	-6.41258e-07	-1.2454	-2.01873e-05	-0.000157809	-8.64031e-05	-0.00605619	-9.84864e-05	-0.000123048	-6.99069e-05	-0.000105653	-3.48922e-05	-4.90645e-09	-3.61414e-05	-0.00010238	-9.33845e-05	-4.45797e-06	-7.31259e-06	-0.000218525	-5.44072e-06	-9.23835e-05	-9.27673e-05	-0.00604133	-9.96012e-05	-0.000122566	-4.67077e-05	-0.000104856	-7.16425e-06	-1.18527e-08	-3.61414e-05	-0.000102376	-8.92518e-05	-4.76297e-08	-6.52013e-07	-1.24592	-4.91127e-06	-0.000159338	-8.64515e-05	-0.00605621	-9.84806e-05	-0.000123048	-4.39124e-05	-0.000105653	-1.21451e-05	-2.42103e-05	-3.61414e-05	-0.00010238	-9.33845e-05	-6.41356e-06	-2.15158e-06	-0.000217534	-5.04035e-06	-9.20223e-05	-9.27177e-05	-0.00604133	-9.96029e-05	-0.000122565	-4.41991e-05	-0.000104855	-4.75405e-06	-5.03867e-05	-3.61414e-05	-0.000102376	-8.92518e-05	-4.39607e-08	-2.19032e-06	-1.24638	-4.99627e-06	-0.000150381	-8.64941e-05	-0.00605622	-9.84761e-05	-0.000123048	-4.37568e-05	-0.000105653	-1.14461e-05	-9.66629e-05	-3.61414e-05	-0.00010238	-9.33845e-05	-2.19511e-05	-2.13068e-06	-0.000216678	-8.14e-06	-0.000107395	-9.26744e-05	0	0	0	0	0	0	0	0	0	0	0	0	0	0	0	0	-0.000417657	-0.000417657	-0.000417657	-0.000417657	-0.000417657	-0.000417657	-0.000417657	-0.000417657	-0.000417657	-0.000417657	-0.000417657	-0.000417657	-0.000417657	-0.000417657	-0.000417657	-0.000417657	-4.26112e-05	-4.26112e-05	-4.26112e-05	-4.26112e-05	-4.26112e-05	-4.26112e-05	-4.26112e-05	-4.26112e-05	-4.26112e-05	-4.26112e-05	-4.26112e-05	-4.26112e-05	-4.26112e-05	-4.26112e-05	-4.26112e-05	-4.26112e-05	-4.36326e-05	-4.36326e-05	-4.36326e-05	-4.36326e-05	-4.36326e-05	-4.36326e-05	-4.36326e-05	-4.36326e-05	-4.36326e-05	-4.36326e-05	-4.36326e-05	-4.36326e-05	-4.36326e-05	-4.36326e-05	-4.36326e-05	-4.36326e-05	-3.17816e-05	-3.17816e-05	-3.17816e-05	-3.17816e-05	-3.17816e-05	-3.17816e-05	-3.17816e-05	-3.17816e-05	-3.17816e-05	-3.17816e-05	-3.17816e-05	-3.17816e-05	-3.17816e-05	-3.17816e-05	-3.17816e-05	-3.17816e-05	-3.08353e-05	-3.08353e-05	-3.08353e-05	-3.08353e-05	-3.08353e-05	-3.08353e-05	-3.08353e-05	-3.08353e-05	-3.08353e-05	-3.08353e-05	-3.08353e-05	-3.08353e-05	-3.08353e-05	-3.08353e-05	-3.08353e-05	-3.08353e-05	-3.08333e-05	-3.08333e-05	-3.08333e-05	-3.08333e-05	-3.08333e-05	-3.08333e-05	-3.08333e-05	-3.08333e-05	-3.08333e-05	-3.08333e-05	-3.08333e-05	-3.08333e-05	-3.08333e-05	-3.08333e-05	-3.08333e-05	-3.08333e-05	-3.08332e-05	-3.08332e-05	-3.08332e-05	-3.08332e-05	-3.08332e-05	-3.08332e-05	-3.08332e-05	-3.08332e-05	-3.08332e-05	-3.08332e-05	-3.08332e-05	-3.08332e-05	-3.08332e-05	-3.08332e-05	-3.08332e-05	-3.08332e-05	-3.08332e-05	-3.08332e-05	-3.08332e-05	-3.08332e-05	-3.08332e-05	-3.08332e-05	-3.08332e-05	-3.08332e-05	-3.08332e-05	-3.08332e-05	-3.08332e-05	-3.08332e-05	-3.08332e-05	-3.08332e-05	-3.08332e-05	-3.08332e-05	-3.08332e-05	-3.08332e-05	-3.08332e-05	-3.08332e-05	-3.08332e-05	-3.08332e-05	-3.08332e-05	-3.08332e-05	-3.08332e-05	-3.08332e-05	-3.08332e-05	-3.08332e-05	-3.08332e-05	-3.08332e-05	-3.08332e-05	-3.08332e-05	-3.70454e-05	-3.70454e-05	-3.63683e-05	-3.63683e-05	-3.6271e-05	-3.6271e-05	-0.000123913	-0.000123913	-3.63683e-05	-3.63683e-05	-0.335779	-0.335779	-0.000123913	-0.000123913	-3.70454e-05	-3.70454e-05	-3.7949e-08	-3.7949e-08	-3.29614e-05	-3.29614e-05	-0.000179375	-0.000179375	-2.29301e-06	-2.29301e-06	-4.14172e-05	-4.14172e-05	-0.000200707	-0.000200707	-4.80798e-05	-4.80798e-05	-4.73436e-05	-4.73436e-05	-2.52389e-08	-2.52389e-08	-2.29523e-05	-2.29523e-05	-8.74704e-05	-8.74704e-05	-3.79129e-06	-3.79129e-06	-1.20405e-05	-1.20405e-05	-0.667852	-0.667852	-0.000370849	-0.000370849	-3.01148e-05	-3.01148e-05	-2.39103e-08	-2.39103e-08	-2.1395e-05	-2.1395e-05	-2.01765e-05	-2.01765e-05	-1.34313e-06	-1.34313e-06	-3.06959e-05	-3.06959e-05	-2.4584e-05	-2.4584e-05	-0.000896205	-0.000896205	-3.02656e-05	-3.02656e-05	-2.37206e-08	-2.37206e-08	-2.00817e-05	-2.00817e-05	-1.89754e-06	-1.89754e-06	-6.46394e-06	-6.46394e-06	-2.61853e-05	-2.61853e-05	-0.00793808	-0.00793808	-0.00115048	-0.00115048	-3.0195e-05	-3.0195e-05	-2.19418e-08	-2.19418e-08	-2.14667e-05	-2.14667e-05	-1.87325e-06	-1.87325e-06	-1.86189e-06	-1.86189e-06	-3.0824e-05	-3.0824e-05	-0.00316304	-0.00316304	-0.00114915	-0.00114915	-3.2609e-05	-3.2609e-05	-2.32483e-08	-2.32483e-08	-2.16069e-05	-2.16069e-05	-1.87054e-06	-1.87054e-06	-5.82431e-05	-5.82431e-05	-2.99106e-05	-2.99106e-05	-0.00596837	-0.00596837	-0.00114101	-0.00114101	-3.01239e-05	-3.01239e-05	-2.21334e-08	-2.21334e-08	-2.15753e-05	-2.15753e-05	-1.77228e-06	-1.77228e-06	-2.19451e-06	-2.19451e-06	-3.02473e-05	-3.02473e-05	-0.00322574	-0.00322574	-0.00114923	-0.00114923	-3.03434e-05	-3.03434e-05	-2.32319e-08	-2.32319e-08	-2.16851e-05	-2.16851e-05	-1.85338e-06	-1.85338e-06	-5.07038e-05	-5.07038e-05	-2.82097e-05	-2.82097e-05	-0.0720728	-0.0720728	-0.00114358	-0.00114358	-3.00939e-05	-3.00939e-05	-2.51911e-08	-2.51911e-08	-2.8371e-05	-2.8371e-05	-1.85907e-06	-1.85907e-06	-2.16708e-06	-2.16708e-06	-3.93144e-05	-3.93144e-05	-0.00238281	-0.00238281	-0.00114913	-0.00114913	-3.43759e-05	-3.43759e-05	-8.92265e-07	-2.61875e-07	-2.91401e-05	-2.85309e-05	-2.44264e-06	-2.44264e-06	-0.0616164	-6.59521e-06	-3.79191e-05	-3.87286e-05	-0.000305394	-0.000305394	-1.22015	-0.00014943	-0.000115743	-3.39704e-05	-0.000227738	-6.92298e-05	-2.93023e-05	-3.43014e-05	-2.18322e-06	-2.43731e-06	-0.00220415	-4.13183e-06	-4.61878e-05	-4.22167e-05	-0.000460516	-0.000505229	-9.57039e-05	-9.24626e-05	-0.00131803	-0.00030992	-7.36125e-06	-2.47944e-05	-0.000367941	-4.13668e-05	-3.35843e-06	-1.32241e-05	-0.0688116	-1.14504e-05	-1.50321e-05	-4.59367e-05	-0.0004545	-0.000505183	-1.18615	-0.000144115	-0.00135271	-0.000112791	-8.05324e-05	-2.52029e-05	-0.000291937	-0.000203967	-2.77279e-05	-4.34469e-05	-0.0206745	-1.33651e-07	-9.14263e-06	-4.19924e-05	-0.000456004	-0.000505889	-6.21514e-07	-1.51841e-05	-0.00134985	-5.04643e-05	-2.41357e-06	-0.000132626	-0.000435869	-0.00018756	-4.51778e-05	-4.35807e-05	-0.0586132	-3.78221e-08	-4.19983e-05	-4.70976e-05	-0.000456247	-0.000505459	-0.392403	-0.000131896	-0.00108463	-3.215e-05	-2.73806e-05	-0.000128129	-0.000369979	-0.000218896	-5.45776e-05	-4.74052e-05	-0.0223442	-2.45257e-08	-0.000401581	-0.000433024	-0.000456433	-2.74169e-05	-0.0122979	-4.03486e-05	-0.000986706	-0.000142284	-6.42897e-05	-0.000142243	-0.000401433	-0.000285861	-0.000292845	-9.27111e-05	-0.0676798	-2.40216e-08	-0.000423114	-0.000431041	-3.74524e-05	-4.16045e-05	-0.49	-1.14728e-05	-0.00101684	-0.000350376	-0.00136673	-0.000195785	-0.00041783	-8.78873e-05	-0.000426963	-7.2304e-05	-0.00568972	-2.00436e-08	-0.000413662	-0.000433118	-4.06195e-05	-4.14878e-05	-0.0145738	-4.01985e-05	-0.0010069	-0.000441319	-0.00147005	-0.000384101	-0.000428079	-7.52172e-05	-0.000418978	-5.29351e-05	-0.000962774	-2.42627e-06	-0.000414409	-0.000433052	-3.34051e-05	-4.14801e-05	-0.514069	-5.23785e-05	-0.00101516	-0.000415494	-0.00148521	-0.000122757	-0.000428589	-7.51135e-05	-0.000396771	-4.3637e-05	-0.120119	-6.39516e-09	-0.000413688	-0.000433223	-1.31253e-05	-4.14815e-05	-0.012488	-3.67125e-05	-0.0010181	-0.000441147	-0.00146912	-0.000169033	-0.000420592	-7.20279e-05	-0.000187534	-4.41413e-05	-0.0218113	-1.73036e-05	-0.000404345	-0.000422521	-1.70949e-05	-4.26324e-07	-0.524409	-2.6281e-05	-0.00113908	-0.000464547	-0.0016607	-8.76531e-05	-0.000416449	-7.30312e-05	-0.000352769	-4.23162e-05	-0.299675	-4.93081e-05	-0.000403902	-0.000422225	-3.76044e-05	-1.89009e-06	-0.0221607	-6.67957e-05	-0.00113857	-0.000400033	-0.00135352	-0.00013141	-0.000417412	-7.17059e-05	-0.000323556	-0.000191222	-0.00508424	-0.000355257	-0.000404469	-0.000404593	-0.000176986	-1.89825e-06	-0.895622	-5.02106e-05	-0.00113833	-0.000385128	-0.00137809	-0.000131554	-0.000414422	-7.34186e-05	-0.000358833	-0.000138348	-0.409665	-0.00038067	-0.00040399	-0.000406178	-0.00017662	-1.89785e-06	-0.00134	-5.93655e-05	-0.00113845	-0.000397966	-0.00135901	-0.000100249	-0.000409544	-7.20903e-05	-0.000322477	-0.000247937	-0.000904679	-0.000737103	-0.000404503	-0.000400466	-0.000173622	-1.89774e-06	-1.03153	-2.96823e-05	-0.00113838	-0.000385597	-0.00137798	-0.000158454	-0.00041035	-0.000122483	-0.000361766	-0.000170533	-0.892365	-0.000733753	-0.000404008	-0.000406184	-0.000174072	-1.89777e-06	-0.000478771	-2.64592e-05	-0.00113843	-0.000397471	-0.00135901	-0.000162651	-0.000399377	-0.000142809	-0.000327836	-0.000251791	-2.84285e-06	-0.000733766	-0.00040451	-0.000400466	-0.000171002	-1.87189e-05	-1.03763	-1.73976e-05	-0.00113839	-0.000385878	-0.00137799	-0.000148901	-0.000403675	-0.000142786	-0.000366517	-0.000177344	-0.653234	-0.000733766	-0.000404012	-0.000406184	-0.000171516	-1.87133e-05	-0.000456087	-2.94128e-05	-0.00113842	-0.000397159	-0.001359	-0.000268467	-0.000388749	-0.00014495	-0.000339454	-0.00013238	-9.53924e-06	-0.000264782	-0.000404512	-0.000400466	-0.000167709	-1.87135e-05	-1.03779	-2.46457e-05	-0.0011384	-0.000386068	-0.00137801	-0.000226374	-0.000398554	-0.000142056	-0.000380188	-0.000127225	-0.603776	-0.000265791	-0.000404012	-0.000406184	-0.000167972	-1.87135e-05	-0.000455486	-0.00031202	-0.00113841	-0.000396958	-0.00135898	-0.000306238	-0.00038379	-0.000150584	-0.000366871	-0.000129852	-1.28718e-05	-0.00026563	-0.000404513	-0.000400466	-0.000162688	-1.87135e-05	-1.03778	-0.000339571	-0.0011384	-0.000386209	-0.00137802	-0.00022303	-0.000396985	-0.000139647	-0.000388011	-0.000299175	-0.0319456	-0.00026567	-0.000404013	-0.000406184	-0.000162592	-1.58973e-06	-0.000455544	-0.000337368	-0.00113841	-0.000396812	-0.00135896	-0.000300716	-0.000382685	-0.000144822	-0.000367583	-0.000115923	-1.51254e-07	-0.00026566	-0.000404513	-0.000400466	-0.000155657	-1.56552e-06	-1.03776	-0.000337836	-0.00100892	-0.000386321	-0.00137803	-0.000275573	-0.000396689	-0.000139702	-0.000388037	-0.00029995	-1.99452e-06	-0.000265662	-0.000404013	-0.000406184	-1.60839e-06	-1.59019e-06	-0.000455624	-0.000337704	-0.00100746	-0.0003967	-0.00135895	-0.000297768	-0.000382495	-0.00014484	-0.000367493	-0.000112813	-2.05779e-07	-0.000265662	-0.000404513	-0.000400466	-1.68901e-06	-1.56496e-06	-1.03775	-0.000337742	-0.00101021	-0.000386415	-0.00137803	-0.00027551	-0.000396639	-6.0451e-05	-0.000388043	-0.000273833	-0.000114414	-0.000265662	-0.000404013	-0.000406184	-1.90539e-06	-1.59055e-06	-0.000455707	-0.000121868	-0.00100645	-0.000396608	-0.00135893	-0.000297703	-0.000382464	-3.8287e-05	-0.000367458	-0.000148884	-2.91324e-05	-0.000265662	-0.000404513	-0.000400466	-1.83065e-06	-1.5652e-06	-1.03773	-0.000117353	-0.00101029	-0.000386496	-0.00137804	-0.000275425	-0.000396631	-3.81791e-05	-0.000388046	-0.000182512	-0.00228535	-0.000265662	-0.000404013	-0.000406184	-1.91273e-06	-5.45759e-06	-0.000455786	-0.000118533	-0.00100643	-0.00039653	-0.00135893	-0.000297731	-0.000382459	-3.74437e-05	-0.000367443	-0.00012726	-4.73242e-07	-0.000265662	-0.000404513	-0.000400466	-1.82821e-06	-5.45867e-06	-1.03772	-0.000118133	-0.00107318	-0.000386567	-0.00137804	-0.000275349	-0.00039663	-3.89181e-05	-0.000388047	-0.000178431	-1.04639e-05	-0.000265662	-0.000404013	-0.000406184	-1.8867e-05	-5.45706e-06	-0.000455858	-0.00017232	-0.00107025	-0.000396462	0	0	0	0	0	0	0	0	0	0	0	0	0	0	0	0	0.000315346	0.000315346	0.000315346	0.000315346	0.000315346	0.000315346	0.000315346	0.000315346	0.000315346	0.000315346	0.000315346	0.000315346	0.000315346	0.000315346	0.000315346	0.000315346	0.000639997	0.000639997	0.000639997	0.000639997	0.000639997	0.000639997	0.000639997	0.000639997	0.000639997	0.000639997	0.000639997	0.000639997	0.000639997	0.000639997	0.000639997	0.000639997	0.000643444	0.000643444	0.000643444	0.000643444	0.000643444	0.000643444	0.000643444	0.000643444	0.000643444	0.000643444	0.000643444	0.000643444	0.000643444	0.000643444	0.000643444	0.000643444	0.000610807	0.000610807	0.000610807	0.000610807	0.000610807	0.000610807	0.000610807	0.000610807	0.000610807	0.000610807	0.000610807	0.000610807	0.000610807	0.000610807	0.000610807	0.000610807	0.00060971	0.00060971	0.00060971	0.00060971	0.00060971	0.00060971	0.00060971	0.00060971	0.00060971	0.00060971	0.00060971	0.00060971	0.00060971	0.00060971	0.00060971	0.00060971	0.000609734	0.000609734	0.000609734	0.000609734	0.000609734	0.000609734	0.000609734	0.000609734	0.000609734	0.000609734	0.000609734	0.000609734	0.000609734	0.000609734	0.000609734	0.000609734	0.000609723	0.000609723	0.000609723	0.000609723	0.000609723	0.000609723	0.000609723	0.000609723	0.000609723	0.000609723	0.000609723	0.000609723	0.000609723	0.000609723	0.000609723	0.000609723	0.000609723	0.000609723	0.000609723	0.000609723	0.000609723	0.000609723	0.000609723	0.000609723	0.000609723	0.000609723	0.000609723	0.000609723	0.000609723	0.000609723	0.000609723	0.000609723	0.000609723	0.000609723	0.000609723	0.000609723	0.000609723	0.000609723	0.000609723	0.000609723	0.000609723	0.000609723	0.000609723	0.000609723	0.000609723	0.000609723	0.000609723	0.000609723	0.000627401	0.000627401	0.000626714	0.000626714	0.000626616	0.000626616	0.000772469	0.000772469	0.000626894	0.000626894	0.0469047	0.0469047	0.00111478	0.00111478	0.0006328	0.0006328	1.76246e-05	1.76246e-05	0.000377748	0.000377748	0.000492898	0.000492898	5.11596e-05	5.11596e-05	0.00224028	0.00224028	0.00147052	0.00147052	0.000167875	0.000167875	0.0364435	0.0364435	1.55196e-05	1.55196e-05	0.000367425	0.000367425	0.00102971	0.00102971	2.82319e-05	2.82319e-05	0.000938902	0.000938902	0.560927	0.560927	0.102599	0.102599	0.337219	0.337219	1.55788e-05	1.55788e-05	0.00037517	0.00037517	0.00143462	0.00143462	1.86279e-05	1.86279e-05	0.00126339	0.00126339	0.144549	0.144549	0.205794	0.205794	2.28749	2.28749	1.56376e-05	1.56376e-05	0.000360058	0.000360058	0.00231729	0.00231729	3.52675e-05	3.52675e-05	0.00115437	0.00115437	0.0513527	0.0513527	0.518295	0.518295	6.98778	6.98778	1.5702e-05	1.5702e-05	0.000374004	0.000374004	0.001705	0.001705	2.1182e-05	2.1182e-05	0.00123848	0.00123848	0.00147041	0.00147041	3.20164	3.20164	6.98778	6.98778	1.59374e-05	1.59374e-05	0.000376195	0.000376195	0.00213994	0.00213994	0.000100555	0.000100555	0.00122571	0.00122571	0.0158161	0.0158161	6.98778	6.98778	6.98778	6.98778	1.583e-05	1.583e-05	0.000375823	0.000375823	0.00149603	0.00149603	2.26722e-05	2.26722e-05	0.00123427	0.00123427	0.00116915	0.00116915	6.98778	6.98778	6.98778	6.98778	1.59286e-05	1.59286e-05	0.000376802	0.000376802	0.00152066	0.00152066	9.54327e-05	9.54327e-05	0.00119303	0.00119303	0.389396	0.389396	6.98778	6.98778	6.98778	6.98778	1.63945e-05	1.63945e-05	0.000395673	0.000395673	0.00152417	0.00152417	2.25712e-05	2.25712e-05	0.00128412	0.00128412	0.0439403	0.0439403	6.98778	6.98778	6.98778	6.98778	1.71135e-05	1.38841e-05	0.000395663	0.000395168	0.0015944	0.00159486	0.00505508	6.72173e-05	0.0012597	0.00127213	0.0429362	0.0617978	6.98778	6.98778	6.98778	6.98778	0.000370135	0.000323502	0.000347924	0.000390351	0.00133819	0.00155643	0.00136726	5.59759e-05	0.00117693	0.00129066	0.0127358	0.153141	6.98778	6.98778	6.98778	6.98778	6.8006e-05	0.000374333	0.000299902	0.000385113	0.00142481	0.00141146	0.00684347	0.00012449	0.00115793	0.00121293	0.00979336	0.310261	6.98778	6.98778	6.98778	6.98778	0.000221475	0.000354963	0.000270981	0.000345037	0.000418955	0.00127402	0.00581959	2.17743e-05	0.00107623	0.00128433	0.00967671	0.833297	6.98778	6.98778	6.98778	6.98778	5.07331e-05	0.000342525	0.000317347	0.000349275	0.000391781	0.00128577	0.00745726	1.68681e-05	0.000581353	0.00123683	0.00964969	6.18262	6.98778	6.98778	6.98778	6.98778	9.73778e-05	0.000344781	0.000300112	0.000333874	0.000380804	0.00122915	0.00602629	1.27064e-05	0.000319481	0.000323868	0.00963868	6.98778	6.98778	6.98778	6.98778	6.98778	0.00021034	0.000342618	0.000312706	0.00032622	0.000326576	0.000715609	0.0068549	1.75669e-05	0.000317631	0.000322215	0.00397269	6.98778	6.98778	6.98778	6.98778	6.98778	0.000376143	0.000335828	0.000313167	0.000355278	0.000317845	0.0008491	0.00250111	1.42583e-05	0.000318063	0.000321559	0.00134574	6.98778	6.98778	6.98778	6.98778	6.98778	0.000391236	0.000320928	0.000316505	0.00035941	0.000316287	0.00101843	0.00131027	0.000225088	0.000318038	0.000321739	0.00189871	6.98778	6.98778	6.98778	6.98778	6.98778	0.000411243	0.000349352	0.000315773	0.000359468	0.000317225	0.00115297	0.0289883	1.36369e-05	0.000318064	0.000321541	0.0017547	6.98778	6.98778	6.98778	6.98778	6.98778	0.000391334	0.000340731	0.000315988	0.000358982	0.00033511	0.00114716	0.0103145	0.000240474	0.000316735	0.000320424	0.00198362	6.98778	6.98778	6.98778	6.98778	6.98778	0.000415619	0.000352454	0.000314361	0.000358639	0.000319542	0.00117195	0.0838778	0.000228863	0.000316761	0.000320566	0.000243199	6.98778	6.98778	6.98778	6.98778	6.98778	0.000387261	0.000341767	0.000315656	0.000359101	0.000321693	0.000497115	0.0136872	0.000341972	0.000316749	0.000333165	0.00035384	6.98778	6.98778	6.98778	6.98778	6.98778	0.00038937	0.000341967	0.000313823	0.000358503	0.000319075	0.000594222	0.135269	0.0003405	0.000316767	0.000330852	0.000287792	6.98778	6.98778	6.98778	6.98778	6.98778	0.000387541	0.000349176	0.000314885	0.000359206	0.000321732	0.000426781	0.0195958	0.000380375	0.000316752	0.000335996	0.000289815	6.98778	6.98778	6.98778	6.98778	6.98778	0.000389344	0.000337549	0.000312778	0.000346452	0.000318832	0.000527176	0.861969	0.000380546	0.000316768	0.000330861	0.000274121	6.98778	6.98778	6.98778	6.98778	6.98778	0.00038754	0.000338693	0.000314055	0.000343442	0.000321312	0.000422778	1.42042	0.000380546	0.000316753	0.000335996	0.000275192	6.98778	6.98778	6.98778	6.98778	6.98778	0.00038934	0.000341039	0.000311101	0.000343641	0.000318445	0.000515397	6.98729	0.000380546	0.000316768	0.000330861	0.000263353	6.98778	6.98778	6.98778	6.98778	6.98778	0.000387538	0.000326586	0.000313302	0.000343039	0.000320404	0.000609285	6.98778	0.000315293	0.000316753	0.000335996	0.000262996	6.98778	6.98778	6.98778	6.98778	6.98778	0.000389339	0.000331089	0.00030981	0.000343796	0.000317196	0.000623773	6.98778	0.000315123	0.000316768	0.000330861	0.000252319	6.98778	6.98778	6.98778	6.98778	6.98778	0.000387535	0.000323446	0.000312966	0.000341776	0.000318148	0.000616662	6.98778	0.000315138	0.000316753	0.000335996	0.00024984	6.98778	6.98778	6.98778	6.98778	6.98778	0.000389339	0.000331516	0.000309405	0.000344238	0.000316219	0.000383553	6.98778	0.000315135	0.000316768	0.000330861	0.000240269	6.98778	6.98778	6.98778	6.98778	6.98778	0.000387532	0.000323013	0.000312892	0.000342958	0.000318072	0.000656028	6.98778	0.000315135	0.000316753	0.000335996	0.0002366	6.98778	6.98778	6.98778	6.98778	6.98778	0.000389338	0.000325327	0.000309327	0.000344229	0.000316215	0.000383113	6.98778	0.000315135	0.000316768	0.000330861	1.24794e-05	6.98778	6.98778	6.98778	6.98778	6.98778	0.00038753	0.000323185	0.000312879	0.000342965	0.000318079	0.000666215	6.98778	0.000315135	0.000316753	0.000335996	0.00206879	6.98778	6.98778	6.98778	6.98778	6.98778	0.000389338	0.000325305	0.000309314	0.00037248	0.000316214	0.000403509	6.98778	0.000315135	0.000316768	0.000330861	2.17228e-05	6.98778	6.98778	6.98778	6.98778	6.98778	0.000387528	0.000323196	0.000312877	0.000412168	0.000318082	0.000569139	6.98778	0.000315135	0.000316753	0.000335996	0.00107349	6.98778	6.98778	6.98778	6.98778	6.98778	0.000389338	0.000325304	0.000309313	0.000417542	0.000316214	0.000507795	6.98778	0.000315135	0.000316768	0.000330861	1.57599e-05	6.98778	6.98778	6.98778	6.98778	6.98778	0.000387527	0.000323198	0.000312877	0.000417348	0.000318083	0.000623062	6.98778	0.000315135	0.000316753	0.000335996	0.00114981	6.98778	6.98778	6.98778	6.98778	6.98778	0.000389338	0.000325306	0.000309312	0.000417516	0.000316214	0.000514628	6.98778	0.000315135	0.000316768	0.000330861	6.78527e-05	6.98778	6.98778	6.98778	6.98778	6.98778	0	0	0	0	0	0	0	0	0	0	0	0	0	0	0	0	0.000104615	0.000104615	0.000104615	0.000104615	0.000104615	0.000104615	0.000104615	0.000104615	0.000104615	0.000104615	0.000104615	0.000104615	0.000104615	0.000104615	0.000104615	0.000104615	3.46116e-05	3.46116e-05	3.46116e-05	3.46116e-05	3.46116e-05	3.46116e-05	3.46116e-05	3.46116e-05	3.46116e-05	3.46116e-05	3.46116e-05	3.46116e-05	3.46116e-05	3.46116e-05	3.46116e-05	3.46116e-05	3.42481e-05	3.42481e-05	3.42481e-05	3.42481e-05	3.42481e-05	3.42481e-05	3.42481e-05	3.42481e-05	3.42481e-05	3.42481e-05	3.42481e-05	3.42481e-05	3.42481e-05	3.42481e-05	3.42481e-05	3.42481e-05	3.39414e-05	3.39414e-05	3.39414e-05	3.39414e-05	3.39414e-05	3.39414e-05	3.39414e-05	3.39414e-05	3.39414e-05	3.39414e-05	3.39414e-05	3.39414e-05	3.39414e-05	3.39414e-05	3.39414e-05	3.39414e-05	3.438e-05	3.438e-05	3.438e-05	3.438e-05	3.438e-05	3.438e-05	3.438e-05	3.438e-05	3.438e-05	3.438e-05	3.438e-05	3.438e-05	3.438e-05	3.438e-05	3.438e-05	3.438e-05	3.43803e-05	3.43803e-05	3.43803e-05	3.43803e-05	3.43803e-05	3.43803e-05	3.43803e-05	3.43803e-05	3.43803e-05	3.43803e-05	3.43803e-05	3.43803e-05	3.43803e-05	3.43803e-05	3.43803e-05	3.43803e-05	3.43805e-05	3.43805e-05	3.43805e-05	3.43805e-05	3.43805e-05	3.43805e-05	3.43805e-05	3.43805e-05	3.43805e-05	3.43805e-05	3.43805e-05	3.43805e-05	3.43805e-05	3.43805e-05	3.43805e-05	3.43805e-05	3.43805e-05	3.43805e-05	3.43805e-05	3.43805e-05	3.43805e-05	3.43805e-05	3.43805e-05	3.43805e-05	3.43805e-05	3.43805e-05	3.43805e-05	3.43805e-05	3.43805e-05	3.43805e-05	3.43805e-05	3.43805e-05	3.43805e-05	3.43805e-05	3.43805e-05	3.43805e-05	3.43805e-05	3.43805e-05	3.43805e-05	3.43805e-05	3.43805e-05	3.43805e-05	3.43805e-05	3.43805e-05	3.43805e-05	3.43805e-05	3.43805e-05	3.43805e-05	3.44757e-05	3.44757e-05	3.44744e-05	3.44744e-05	3.44742e-05	3.44742e-05	3.52117e-05	3.52117e-05	3.44757e-05	3.44757e-05	0.000117777	0.000117777	4.05523e-05	4.05523e-05	3.45681e-05	3.45681e-05	1.18173e-05	1.18173e-05	5.59514e-06	5.59514e-06	0.000111897	0.000111897	0.000180014	0.000180014	0.000456561	0.000456561	0.000839378	0.000839378	0.000163543	0.000163543	1.55513e-05	1.55513e-05	1.02158e-05	1.02158e-05	2.72453e-06	2.72453e-06	0.000333328	0.000333328	0.000325544	0.000325544	0.00206808	0.00206808	2.56226e-06	2.56226e-06	4.02277e-07	4.02277e-07	3.46947e-06	3.46947e-06	9.48756e-06	9.48756e-06	2.30327e-06	2.30327e-06	0.0014316	0.0014316	0.000337278	0.000337278	0.00399998	0.00399998	0.000486724	0.000486724	1.14104e-07	1.14104e-07	3.49606e-06	3.49606e-06	9.29704e-06	9.29704e-06	2.40768e-06	2.40768e-06	5.6297e-05	5.6297e-05	0.000290884	0.000290884	0.0044922	0.0044922	4.23443e-05	4.23443e-05	9.83108e-08	9.83108e-08	3.4783e-06	3.4783e-06	8.39469e-06	8.39469e-06	2.31719e-06	2.31719e-06	8.13666e-05	8.13666e-05	0.000334386	0.000334386	0.00442343	0.00442343	0.00124961	0.00124961	9.92285e-08	9.92285e-08	3.07102e-06	3.07102e-06	8.59262e-06	8.59262e-06	2.30148e-06	2.30148e-06	6.01816e-05	6.01816e-05	0.000201529	0.000201529	0.00437177	0.00437177	4.38069e-05	4.38069e-05	9.9033e-08	9.9033e-08	3.46089e-06	3.46089e-06	8.28086e-06	8.28086e-06	2.29894e-06	2.29894e-06	9.4545e-05	9.4545e-05	0.000327198	0.000327198	0.00445207	0.00445207	0.00118857	0.00118857	9.86818e-08	9.86818e-08	3.42682e-06	3.42682e-06	8.59948e-06	8.59948e-06	2.29101e-06	2.29101e-06	9.37249e-05	9.37249e-05	0.000209896	0.000209896	0.00449948	0.00449948	1.63059e-06	1.63059e-06	9.87261e-08	9.87261e-08	3.46438e-06	3.46438e-06	8.31603e-06	8.31603e-06	2.29061e-06	2.29061e-06	9.31583e-05	9.31583e-05	0.000326975	0.000326975	0.0044996	0.0044996	0.000443762	0.000443762	9.87195e-08	9.87195e-08	3.43822e-06	3.43822e-06	0.000210601	0.000206192	2.31578e-06	2.31568e-06	9.40191e-05	9.40226e-05	0.000693053	0.000202907	0.00447869	0.00449086	2.07782e-07	2.39297e-07	2.73253e-07	8.01982e-08	3.99724e-06	3.39826e-06	1.57767e-05	1.29391e-05	3.39303e-06	2.96746e-06	8.0823e-05	9.33241e-05	0.00112555	0.000152643	0.00316244	0.0042081	1.20631e-06	1.02774e-07	3.20073e-07	1.69324e-07	9.99794e-08	4.09715e-07	4.29437e-05	2.5902e-06	9.75156e-05	3.8331e-06	7.51393e-05	0.000813144	0.000421146	4.73086e-05	0.000234755	0.00340321	1.25646e-06	9.77294e-08	3.02186e-07	8.96134e-08	2.3406e-05	0.000678719	2.13325e-05	3.08555e-06	0.000100689	3.37319e-05	2.64211e-06	0.00382042	0.000402488	4.4549e-05	8.44019e-05	0.00403347	1.24123e-06	1.14411e-07	1.47753e-05	3.66883e-06	1.78266e-05	0.00244969	2.77788e-05	2.33366e-05	9.65511e-05	2.82639e-05	4.42622e-06	0.00410029	0.000383398	2.17142e-05	3.43888e-05	0.00347884	1.24466e-06	1.026e-07	3.50422e-06	3.82535e-05	3.5239e-05	0.00317226	8.39143e-05	1.93994e-05	0.000102294	4.18543e-05	5.24486e-06	0.00364938	0.000386674	3.0154e-05	9.6315e-05	0.000108794	1.24641e-06	8.36593e-08	9.36828e-05	8.01722e-05	1.94812e-07	0.000602422	1.72483e-05	2.22965e-05	9.95749e-05	6.06123e-05	6.20356e-05	0.000749295	0.000426017	8.74913e-06	0.000103812	0.000106214	1.0538e-06	8.33857e-08	0.000146886	0.00105036	2.25077e-05	0.000147595	0.000108309	3.42059e-05	0.0001039	1.20988e-05	0.000104103	0.0013083	0.000662357	1.30728e-05	0.000101021	0.000105342	4.30673e-06	1.17455e-07	0.000206617	0.000156381	4.80275e-06	0.000104525	0.000106345	8.70754e-05	0.000103607	9.75555e-06	0.000104638	0.0022701	0.000734739	2.38872e-06	0.000101289	0.000105294	2.45301e-06	1.14855e-07	0.000188863	0.000107729	1.79059e-05	0.000111707	0.000100499	1.82035e-05	0.00010447	9.73521e-06	9.73781e-05	0.00318637	8.98858e-05	9.19148e-06	0.000101018	0.000105286	1.85127e-06	1.1553e-07	0.000253512	0.000185613	2.93047e-05	0.000104488	0.000106376	2.82853e-05	0.000104159	9.5056e-06	3.48716e-05	0.00316236	0.000329815	1.90294e-05	0.000101251	0.000105253	1.75594e-06	4.41102e-08	0.000249152	0.000309533	3.38474e-05	0.000114274	0.000100673	1.29172e-05	0.000104534	9.68708e-06	8.33326e-05	0.00334691	3.7627e-05	7.41784e-05	0.000101095	0.000105378	3.92744e-05	4.40251e-06	0.000290626	0.000231092	3.65354e-05	0.000106207	0.000106433	2.25591e-05	0.000103553	9.4482e-06	7.40497e-05	0.000354221	0.000376276	6.6592e-05	0.00010133	0.000110314	5.02284e-05	1.16655e-05	0.000292083	0.000357066	3.53596e-05	0.000111391	0.00010669	2.25549e-05	0.000104465	9.75759e-06	8.54861e-05	0.000565935	2.22686e-05	7.34245e-05	0.000101147	0.000110413	6.60673e-05	1.14502e-05	0.000292165	0.000276792	3.59319e-05	0.000106548	0.000106379	1.53276e-05	0.000102026	9.45138e-06	7.37669e-05	0.000233245	0.000239532	7.51861e-05	0.000101353	0.000111702	6.49554e-05	1.1369e-05	0.000292424	0.000796157	3.55672e-05	0.000111208	0.000106693	2.87239e-05	0.000104284	1.96363e-05	8.64871e-05	0.000410902	2.19495e-06	7.49939e-05	0.000101158	0.000110416	6.99971e-05	1.13901e-05	0.000292955	0.000952357	3.58155e-05	0.000106707	0.000106379	2.82066e-05	9.98681e-05	2.44436e-05	7.54762e-05	0.000227475	0.000364829	7.49933e-05	0.000101358	0.000111702	6.91123e-05	1.83675e-05	0.000292703	0.00180695	3.56303e-05	0.000111095	0.000106693	2.49629e-05	0.000103939	2.4449e-05	8.81184e-05	0.000386823	5.55841e-07	7.49933e-05	0.00010116	0.000110416	7.33457e-05	1.78891e-05	0.000293457	0.000817598	3.57669e-05	0.000106816	0.00010638	5.60074e-05	9.74786e-05	2.49208e-05	7.92336e-05	0.000605059	1.60342e-05	7.35149e-05	0.000101359	0.000111702	7.2784e-05	1.79256e-05	0.000293078	0.00106261	3.56629e-05	0.000111018	0.000106694	4.43085e-05	0.000103659	2.42919e-05	9.30049e-05	0.000644167	3.21227e-07	7.35452e-05	0.000101161	0.000110416	7.69387e-05	1.79232e-05	0.000293242	0.000651366	3.57408e-05	0.000106888	0.000106381	6.71397e-05	9.63386e-05	2.62564e-05	8.85008e-05	0.000624709	8.60036e-06	7.34839e-05	0.000101359	0.000111702	7.69089e-05	1.79235e-05	0.000293447	0.000568927	3.56815e-05	0.00011096	0.000106694	4.34056e-05	0.000103578	2.38519e-05	9.61126e-05	0.000175207	4.76331e-07	7.34992e-05	0.000101161	0.000110416	8.09708e-05	9.72167e-07	0.000292989	0.000574057	3.57263e-05	0.000106941	0.000106381	6.72949e-05	9.60828e-05	2.49704e-05	8.87679e-05	0.000738606	6.44216e-07	7.34953e-05	0.000101359	0.000111702	8.11378e-05	6.52848e-08	0.000293804	0.000572882	3.10064e-05	0.000110915	0.000106694	5.96267e-05	0.000103563	2.3861e-05	9.6124e-05	0.00017469	4.1171e-07	7.34964e-05	0.000101161	0.000110416	3.24125e-05	9.90867e-07	0.000292747	0.000573215	2.03118e-05	0.000106982	0.000106382	6.64562e-05	9.60386e-05	2.49644e-05	8.87367e-05	0.000769926	4.97377e-06	7.34961e-05	0.000101359	0.000111702	3.82393e-08	6.21461e-08	0.000294142	0.000573119	3.25796e-05	0.000110876	0.000106695	5.96215e-05	0.000103561	8.57224e-06	9.61262e-05	0.00020075	1.55455e-05	7.34961e-05	0.000101161	0.000110416	1.69994e-05	1.02169e-06	0.000292523	0.000500754	1.76251e-05	0.000107016	0.000106382	6.64321e-05	9.60314e-05	6.81814e-06	8.87249e-05	0.000504787	7.90365e-05	7.34961e-05	0.000101359	0.000111702	9.41996e-08	6.3342e-08	0.000294449	0.000531426	3.29372e-05	0.000110844	0.000106695	5.96021e-05	0.000103561	7.29892e-06	9.61272e-05	0.000371521	0.000172725	7.34961e-05	0.000101161	0.000110416	2.57695e-05	4.43426e-06	0.000292323	0.000523539	1.75465e-05	0.000107045	0.000106382	6.64385e-05	9.60303e-05	7.03052e-06	8.87197e-05	0.000642448	7.16759e-05	7.34961e-05	0.000101359	0.000111702	8.5972e-08	4.52337e-06	0.000294717	0.000526206	3.54406e-05	0.000110815	0.000106695	5.95825e-05	0.000103561	7.549e-06	9.61275e-05	0.000385041	3.80542e-05	7.34961e-05	0.000101161	0.000110416	4.14644e-05	4.38469e-06	0.000292154	0.000551648	2.40955e-05	0.00010707	0	0	0	0	0	0	0	0	0	0	0	0	0	0	0	0	0.000281375	0.000281375	0.000281375	0.000281375	0.000281375	0.000281375	0.000281375	0.000281375	0.000281375	0.000281375	0.000281375	0.000281375	0.000281375	0.000281375	0.000281375	0.000281375	0.00350222	0.00350222	0.00350222	0.00350222	0.00350222	0.00350222	0.00350222	0.00350222	0.00350222	0.00350222	0.00350222	0.00350222	0.00350222	0.00350222	0.00350222	0.00350222	0.00351661	0.00351661	0.00351661	0.00351661	0.00351661	0.00351661	0.00351661	0.00351661	0.00351661	0.00351661	0.00351661	0.00351661	0.00351661	0.00351661	0.00351661	0.00351661	0.00342438	0.00342438	0.00342438	0.00342438	0.00342438	0.00342438	0.00342438	0.00342438	0.00342438	0.00342438	0.00342438	0.00342438	0.00342438	0.00342438	0.00342438	0.00342438	0.00351889	0.00351889	0.00351889	0.00351889	0.00351889	0.00351889	0.00351889	0.00351889	0.00351889	0.00351889	0.00351889	0.00351889	0.00351889	0.00351889	0.00351889	0.00351889	0.00352152	0.00352152	0.00352152	0.00352152	0.00352152	0.00352152	0.00352152	0.00352152	0.00352152	0.00352152	0.00352152	0.00352152	0.00352152	0.00352152	0.00352152	0.00352152	0.00352161	0.00352161	0.00352161	0.00352161	0.00352161	0.00352161	0.00352161	0.00352161	0.00352161	0.00352161	0.00352161	0.00352161	0.00352161	0.00352161	0.00352161	0.00352161	0.00352161	0.00352161	0.00352161	0.00352161	0.00352161	0.00352161	0.00352161	0.00352161	0.00352161	0.00352161	0.00352161	0.00352161	0.00352161	0.00352161	0.00352161	0.00352161	0.00352161	0.00352161	0.00352161	0.00352161	0.00352161	0.00352161	0.00352161	0.00352161	0.00352161	0.00352161	0.00352161	0.00352161	0.00352161	0.00352161	0.00352161	0.00352161	0.0172406	0.0172406	0.00632459	0.00632459	0.00365483	0.00365483	0.00365483	0.00365483	0.00355795	0.00355795	0.00355656	0.00355656	0.00355643	0.00355643	0.00355636	0.00355636	5.91982	5.91982	0.104864	0.104864	0.000538693	0.000538693	0.0432497	0.0432497	0.000563273	0.000563273	0.128464	0.128464	0.00387642	0.00387642	0.000788117	0.000788117	6.23502	6.23502	0.630736	0.630736	0.000412975	0.000412975	0.0357763	0.0357763	0.000803831	0.000803831	0.00653234	0.00653234	0.00195857	0.00195857	0.00107433	0.00107433	6.23502	6.23502	5.51448	5.51448	0.0010077	0.0010077	0.0793585	0.0793585	0.000294212	0.000294212	0.0715983	0.0715983	0.0012993	0.0012993	0.00107295	0.00107295	6.23502	6.23502	6.23502	6.23502	0.232518	0.232518	0.0312815	0.0312815	0.000322771	0.000322771	0.09993	0.09993	0.00107991	0.00107991	0.00107476	0.00107476	6.23502	6.23502	6.23502	6.23502	1.14407	1.14407	0.0587974	0.0587974	0.000281239	0.000281239	0.134706	0.134706	0.00107527	0.00107527	0.00107616	0.00107616	6.23502	6.23502	6.23502	6.23502	6.20851	6.20851	0.00466213	0.00466213	0.000289666	0.000289666	0.195291	0.195291	0.00108366	0.00108366	0.00107751	0.00107751	6.23502	6.23502	6.23502	6.23502	6.23502	6.23502	0.0422695	0.0422695	0.000284506	0.000284506	0.272242	0.272242	0.00107623	0.00107623	0.0010762	0.0010762	6.23502	6.23502	6.23502	6.23502	6.23502	6.23502	0.00455133	0.00455133	0.000301238	0.000301238	0.132175	0.132175	0.00108045	0.00108045	0.00107779	0.00107779	6.23502	6.23502	6.23502	6.23502	6.23502	6.23502	0.0426868	0.0426868	0.000290179	0.000290179	0.17497	0.17497	0.00107619	0.00107619	0.00109721	0.00109721	6.23502	6.23502	6.23502	6.23502	6.23502	6.23502	0.00435808	0.0211156	0.000307932	0.000299632	0.0050905	0.00495348	0.00110019	0.00110013	0.00109763	0.0010981	6.23502	6.23502	6.23502	6.23502	6.23502	6.23502	0.0318697	0.0367478	0.000327766	0.000290279	0.000739058	0.00107329	0.00145358	0.00109734	0.00109347	0.000868976	6.23502	6.23502	6.23502	6.23502	6.23502	6.23502	0.00408922	0.0511172	0.0109208	0.000310677	0.000716851	0.00105069	0.00110065	0.00109458	0.000391106	0.000289732	6.23502	6.23502	6.23502	6.23502	6.23502	6.23502	0.00595961	2.70529	0.0524669	0.000300712	0.000716419	0.00101942	0.0532304	0.00103317	0.000409556	0.000285723	6.23502	6.23502	6.23502	6.23502	6.23502	6.23502	0.00348508	6.23502	0.0239381	0.000315867	0.000715736	0.00104038	0.00162093	0.000360767	0.0003573	0.000288898	6.23502	6.23502	6.23502	6.23502	6.23502	6.23502	0.00597241	6.23502	0.000401569	0.000282588	0.000715307	0.00108855	0.000477119	0.00028824	0.000941975	0.000282201	6.23502	6.23502	6.23502	6.23502	6.23502	6.23502	0.00427215	6.23502	0.000294726	0.000282564	0.000752644	0.00110365	0.000324676	0.000285898	0.000386702	0.000282882	6.23502	6.23502	6.23502	6.23502	6.23502	6.23502	0.0224385	6.23502	0.00031006	0.00028261	0.000545621	0.00103701	0.000301579	0.000288875	0.000515163	0.000282233	6.23502	6.23502	6.23502	6.23502	6.23502	6.23502	0.0535383	6.23502	0.000308735	0.000282644	0.000708891	0.00104094	0.00030191	0.000283092	0.000402442	0.000283501	6.23502	6.23502	6.23502	6.23502	6.23502	6.23502	0.00195264	6.23502	0.000310094	0.000282617	0.00160742	0.0010398	0.000285148	0.00028248	0.000366479	0.000282231	6.23502	6.23502	6.23502	6.23502	6.23502	6.23502	0.00203133	6.23502	0.000308017	0.000282003	0.00131599	0.00104351	0.000285768	0.000282315	0.000358052	0.00028346	6.23502	6.23502	6.23502	6.23502	6.23502	6.23502	0.000633625	6.23502	0.000308861	0.000282002	0.00038932	0.000436207	0.000284818	0.000282299	0.000352916	0.000282912	6.23502	6.23502	6.23502	6.23502	6.23502	6.23502	0.00213098	6.23502	0.000307725	0.000283014	0.000341443	0.000361565	0.000284521	0.000282129	0.000355085	0.000283485	6.23502	6.23502	6.23502	6.23502	6.23502	6.23502	0.000593275	6.23502	0.000308642	0.000282668	0.000324865	0.000362647	0.000284678	0.000282188	0.000354018	0.000283207	6.23502	6.23502	6.23502	6.23502	6.23502	6.23502	0.00829123	6.23502	0.000307634	0.000283192	0.000330449	0.000363138	0.000284412	0.000282006	0.000354697	0.000283477	6.23502	6.23502	6.23502	6.23502	6.23502	6.23502	0.00084679	6.23502	0.000308598	0.000282668	0.000325278	0.000363012	0.000284881	0.000282007	0.000354233	0.000283228	6.23502	6.23502	6.23502	6.23502	6.23502	6.23502	0.0432282	6.23502	0.000307615	0.000283192	0.000330817	0.000362614	0.000284334	0.000281954	0.000354579	0.000283472	6.23502	6.23502	6.23502	6.23502	6.23502	6.23502	0.0018853	6.23502	0.000308588	0.000282668	0.000326444	0.000364425	0.000285349	0.000281964	0.000354324	0.000283237	6.23502	6.23502	6.23502	6.23502	6.23502	6.23502	0.124489	6.23502	0.00030761	0.000283192	0.000332966	0.00036429	0.000284269	0.000281935	0.000354517	0.00028347	6.23502	6.23502	6.23502	6.23502	6.23502	6.23502	0.00412607	6.23502	0.000308586	0.000282668	0.000329191	0.000364299	0.000285416	0.000281956	0.000354372	0.000283242	6.23502	6.23502	6.23502	6.23502	6.23502	6.23502	0.150227	6.23502	0.000307609	0.000283192	0.000337947	0.000364298	0.000284206	0.000281958	0.000354483	0.000283468	6.23502	6.23502	6.23502	6.23502	6.23502	6.23502	0.0308372	6.23502	0.000308585	0.000282668	0.000334963	0.000364329	0.000285445	0.000281958	0.000354399	0.000283245	6.23502	6.23502	6.23502	6.23502	6.23502	6.23502	0.304698	6.23502	0.000307609	0.000283192	0.000347011	0.000606266	0.000284147	0.000281958	0.000354467	0.000283466	6.23502	6.23502	6.23502	6.23502	6.23502	6.23502	0.38034	6.23502	0.000308585	0.000282668	0.000343901	0.000363671	0.000285472	0.000281958	0.000383874	0.000283248	6.23502	6.23502	6.23502	6.23502	6.23502	6.23502	1.9945	6.23502	0.000307609	0.000283192	0.00113807	0.000611942	0.000284091	0.000281958	0.000351249	0.000283465	6.23502	6.23502	6.23502	6.23502	6.23502	6.23502	6.22052	6.23502	0.000308585	0.000282668	0.000339221	0.000361589	0.000285496	0.000281954	0.000394304	0.00028325	6.23502	6.23502	6.23502	6.23502	6.23502	6.23502	6.23502	6.23502	0.000307609	0.000283192	0.000903042	0.000609723	0.00028404	0.000281953	0.000350553	0.000283464	6.23502	6.23502	6.23502	6.23502	6.23502	6.23502	6.23502	6.23502	0.000308585	0.000282668	0.00031277	0.000360836	0.000285518	0.000281953	0.000394634	0.000283251	6.23502	6.23502	6.23502	6.23502	6.23502	6.23502	6.23502	6.23502	0.000307609	0.000283192	0.000919127	0.000358808	0.000283996	0.000281953	0.000350362	0.000283463	6.23502	6.23502	6.23502	6.23502	6.23502	6.23502	6.23502	6.23502	0.000308585	0.000282668	0.000312584	0.000360922	0.000285537	0.000281956	0.000376649	0.000283253	0	0	0	0	0	0	0	0	0	0	0	0	0	0	0	0	0.000450601	0.000450601	0.000450601	0.000450601	0.000450601	0.000450601	0.000450601	0.000450601	0.000450601	0.000450601	0.000450601	0.000450601	0.000450601	0.000450601	0.000450601	0.000450601	0.0013634	0.0013634	0.0013634	0.0013634	0.0013634	0.0013634	0.0013634	0.0013634	0.0013634	0.0013634	0.0013634	0.0013634	0.0013634	0.0013634	0.0013634	0.0013634	0.00135534	0.00135534	0.00135534	0.00135534	0.00135534	0.00135534	0.00135534	0.00135534	0.00135534	0.00135534	0.00135534	0.00135534	0.00135534	0.00135534	0.00135534	0.00135534	0.0011151	0.0011151	0.0011151	0.0011151	0.0011151	0.0011151	0.0011151	0.0011151	0.0011151	0.0011151	0.0011151	0.0011151	0.0011151	0.0011151	0.0011151	0.0011151	0.00113541	0.00113541	0.00113541	0.00113541	0.00113541	0.00113541	0.00113541	0.00113541	0.00113541	0.00113541	0.00113541	0.00113541	0.00113541	0.00113541	0.00113541	0.00113541	0.00113567	0.00113567	0.00113567	0.00113567	0.00113567	0.00113567	0.00113567	0.00113567	0.00113567	0.00113567	0.00113567	0.00113567	0.00113567	0.00113567	0.00113567	0.00113567	0.00113564	0.00113564	0.00113564	0.00113564	0.00113564	0.00113564	0.00113564	0.00113564	0.00113564	0.00113564	0.00113564	0.00113564	0.00113564	0.00113564	0.00113564	0.00113564	0.00113564	0.00113564	0.00113564	0.00113564	0.00113564	0.00113564	0.00113564	0.00113564	0.00113564	0.00113564	0.00113564	0.00113564	0.00113564	0.00113564	0.00113564	0.00113564	0.00113564	0.00113564	0.00113564	0.00113564	0.00113564	0.00113564	0.00113564	0.00113564	0.00113564	0.00113564	0.00113564	0.00113564	0.00113564	0.00113564	0.00113564	0.00113564	0.313602	0.313602	0.00955797	0.00955797	0.00138067	0.00138067	0.00163969	0.00163969	0.00125789	0.00125789	0.00125421	0.00125421	0.0012529	0.0012529	0.00125221	0.00125221	0.0155239	0.0155239	0.0271364	0.0271364	0.00171788	0.00171788	3.82419e-06	3.82419e-06	0.0687779	0.0687779	5.67517e-07	5.67517e-07	2.39197e-05	2.39197e-05	0.798744	0.798744	0.0013939	0.0013939	0.0444998	0.0444998	0.0122144	0.0122144	1.93307e-06	1.93307e-06	0.0368135	0.0368135	0.00324461	0.00324461	0.156189	0.156189	9.964	9.964	0.00131691	0.00131691	0.0578163	0.0578163	0.147128	0.147128	6.764e-07	6.764e-07	0.116976	0.116976	9.21658e-07	9.21658e-07	0.119524	0.119524	9.98491	9.98491	0.00134139	0.00134139	0.0578571	0.0578571	3.55708	3.55708	3.1124e-06	3.1124e-06	0.183553	0.183553	9.36457e-06	9.36457e-06	0.124329	0.124329	9.98491	9.98491	0.00143459	0.00143459	0.0636202	0.0636202	9.98491	9.98491	9.42053e-07	9.42053e-07	0.347936	0.347936	4.20782e-07	4.20782e-07	0.128095	0.128095	9.98491	9.98491	0.00145784	0.00145784	0.0675136	0.0675136	9.98491	9.98491	3.15587e-05	3.15587e-05	1.074	1.074	7.36723e-06	7.36723e-06	0.134093	0.134093	9.98491	9.98491	0.00147022	0.00147022	0.069352	0.069352	9.98491	9.98491	1.1011e-06	1.1011e-06	9.66437	9.66437	4.37189e-07	4.37189e-07	0.138463	0.138463	9.98491	9.98491	0.001456	0.001456	0.0707566	0.0707566	9.98491	9.98491	2.85055e-05	2.85055e-05	9.98491	9.98491	0.000588504	0.000588504	0.144786	0.144786	9.98491	9.98491	0.000153168	0.000153168	0.0275918	0.0275918	9.98491	9.98491	1.08737e-06	1.08737e-06	9.98491	9.98491	1.02091e-06	1.02091e-06	0.149902	0.149902	9.98491	9.98491	8.71845e-08	5.08613e-07	0.626926	0.00285211	9.98491	9.98491	1.73859e-05	0.00448555	9.98491	9.98491	0.0190509	0.0145629	0.18765	0.187355	9.98491	9.98491	0.000151125	0.00112846	7.94384	0.00200078	9.98491	9.98491	8.89148e-07	0.00340958	9.98491	9.98491	0.00924126	0.0435322	0.160399	0.694038	9.98491	9.98491	3.15608e-06	0.0038048	9.98491	0.00167033	9.98491	9.98491	2.09788e-05	0.0311939	9.98491	9.98491	0.00825718	0.056087	0.205413	5.46779	9.98491	9.98491	4.68267e-05	0.00316312	9.98491	0.000379314	9.98491	9.98491	1.14274e-05	0.00134695	9.98491	9.98491	0.00828782	0.0554581	0.000171157	9.98491	9.98491	9.98491	2.30351e-06	0.000912588	9.98491	2.29911e-05	9.98491	9.98491	2.15241e-05	0.000992115	9.98491	9.98491	0.00827803	0.0594257	0.247875	9.98491	9.98491	9.98491	7.13029e-06	6.42647e-06	9.98491	2.82706e-05	9.98491	9.98491	1.17487e-05	0.000472516	9.98491	9.98491	0.00827238	0.0906046	0.00953337	9.98491	9.98491	9.98491	2.59196e-08	5.81749e-06	9.98491	2.19748e-05	9.98491	9.98491	1.79837e-05	0.00176624	9.98491	9.98491	0.0134608	0.12872	0.000883214	9.98491	9.98491	9.98491	2.74971e-08	4.36979e-06	9.98491	6.58538e-05	9.98491	9.98491	2.05298e-06	0.000943498	9.98491	9.98491	0.0057341	0.137382	0.000549076	9.98491	9.98491	9.98491	3.0037e-08	1.98628e-07	9.98491	7.62512e-05	9.98491	9.98491	7.41557e-07	0.664253	9.98491	9.98491	0.00670569	0.148713	0.000575677	9.98491	9.98491	9.98491	3.13697e-08	5.78896e-07	9.98491	7.63631e-05	9.98491	9.98491	0.00020178	0.209401	9.98491	9.98491	0.00363383	0.1612	0.000471565	9.98491	9.98491	9.98491	3.00302e-08	4.27187e-07	9.98491	0.000333197	9.98491	9.98491	4.07924e-05	1.05392	9.98491	9.98491	0.00463182	0.18467	0.000477458	9.98491	9.98491	9.98491	4.45822e-08	1.61105e-05	9.98491	0.000329602	9.98491	9.98491	0.000943558	9.65109	9.98491	9.98491	0.00111006	0.00869135	0.000466638	9.98491	9.98491	9.98491	2.26211e-06	1.09938e-05	9.98491	0.000335247	9.98491	9.98491	3.43536e-05	9.98491	9.98491	9.98491	0.000870911	0.00119498	0.000465149	9.98491	9.98491	9.98491	2.28187e-06	1.10094e-05	9.98491	0.000327992	9.98491	9.98491	0.00160446	9.98491	9.98491	9.98491	0.000720546	0.00114377	0.000464832	9.98491	9.98491	9.98491	2.26708e-06	4.91081e-05	9.98491	3.44513e-06	9.98491	9.98491	1.30842e-05	9.98491	9.98491	9.98491	0.000717414	0.0011489	0.000464859	9.98491	9.98491	9.98491	2.28185e-06	3.19909e-05	9.98491	2.10709e-06	9.98491	9.98491	0.00950588	9.98491	9.98491	9.98491	0.000683279	0.00114749	0.00046341	9.98491	9.98491	9.98491	2.26708e-06	1.27314e-10	9.98491	1.835e-06	9.98491	9.98491	1.65818e-06	9.98491	9.98491	9.98491	0.000678503	0.00112533	0.000464602	9.98491	9.98491	9.98491	2.28189e-06	1.38439e-10	9.98491	1.83642e-06	9.98491	9.98491	0.0179521	9.98491	9.98491	9.98491	0.000653236	0.00114548	0.000461939	9.98491	9.98491	9.98491	2.26704e-06	7.97875e-11	9.98491	1.80882e-06	9.98491	9.98491	8.86116e-06	9.98491	9.98491	9.98491	0.000643879	0.00114407	0.00046419	9.98491	9.98491	9.98491	2.28191e-06	9.3934e-11	9.98491	1.84561e-06	9.98491	9.98491	0.0242263	9.98491	9.98491	9.98491	0.00062079	0.00114416	0.000462123	9.98491	9.98491	9.98491	2.26699e-06	7.05405e-11	9.98491	1.71525e-05	9.98491	9.98491	1.33225e-05	9.98491	9.98491	9.98491	0.000603861	0.00114415	0.000463786	9.98491	9.98491	9.98491	2.28193e-06	9.5307e-11	9.98491	1.84694e-05	9.98491	9.98491	0.00285029	9.98491	9.98491	9.98491	0.000582713	0.00114693	0.000462425	9.98491	9.98491	9.98491	2.26695e-06	3.5525e-08	9.98491	1.78159e-05	9.98491	9.98491	7.03492e-05	9.98491	9.98491	9.98491	0.0005602	0.00705787	0.000463394	9.98491	9.98491	9.98491	2.28194e-06	3.86409e-08	9.98491	1.8463e-05	9.98491	9.98491	0.000724373	9.98491	9.98491	9.98491	0.00057014	0.00118386	0.000462717	9.98491	9.98491	9.98491	2.26693e-06	3.58255e-08	9.98491	1.51374e-06	9.98491	9.98491	1.81809e-05	9.98491	9.98491	9.98491	0.0587703	0.00729881	0.000463023	9.98491	9.98491	9.98491	2.28195e-06	3.86379e-08	9.98491	3.59937e-06	9.98491	9.98491	0.00203418	9.98491	9.98491	9.98491	0.00159003	0.00116154	0.000462988	9.98491	9.98491	9.98491	2.2669e-06	3.58354e-08	9.98491	6.56624e-06	9.98491	9.98491	0.00020722	9.98491	9.98491	9.98491	0.0344183	0.00720441	0.000462686	9.98491	9.98491	9.98491	2.28195e-06	3.86449e-08	9.98491	6.79904e-06	9.98491	9.98491	0.000482804	9.98491	9.98491	9.98491	0.000999069	0.00115085	0.000463228	9.98491	9.98491	9.98491	2.26688e-06	3.58336e-08	9.98491	6.88964e-06	9.98491	9.98491	2.00651e-05	9.98491	9.98491	9.98491	0.0364219	0.00108417	0.000462392	9.98491	9.98491	9.98491	2.28196e-06	3.8653e-08	9.98491	6.70104e-06	9.98491	9.98491	0.000448615	9.98491	9.98491	9.98491	0.000996246	0.0011071	0.000463433	9.98491	9.98491	9.98491	0	0	0	0	0	0	0	0	0	0	0	0	0	0	0	0	0.000582803	0.000582803	0.000582803	0.000582803	0.000582803	0.000582803	0.000582803	0.000582803	0.000582803	0.000582803	0.000582803	0.000582803	0.000582803	0.000582803	0.000582803	0.000582803	0.007051	0.007051	0.007051	0.007051	0.007051	0.007051	0.007051	0.007051	0.007051	0.007051	0.007051	0.007051	0.007051	0.007051	0.007051	0.007051	0.00720368	0.00720368	0.00720368	0.00720368	0.00720368	0.00720368	0.00720368	0.00720368	0.00720368	0.00720368	0.00720368	0.00720368	0.00720368	0.00720368	0.00720368	0.00720368	0.00226284	0.00226284	0.00226284	0.00226284	0.00226284	0.00226284	0.00226284	0.00226284	0.00226284	0.00226284	0.00226284	0.00226284	0.00226284	0.00226284	0.00226284	0.00226284	0.00226817	0.00226817	0.00226817	0.00226817	0.00226817	0.00226817	0.00226817	0.00226817	0.00226817	0.00226817	0.00226817	0.00226817	0.00226817	0.00226817	0.00226817	0.00226817	0.00226847	0.00226847	0.00226847	0.00226847	0.00226847	0.00226847	0.00226847	0.00226847	0.00226847	0.00226847	0.00226847	0.00226847	0.00226847	0.00226847	0.00226847	0.00226847	0.00226845	0.00226845	0.00226845	0.00226845	0.00226845	0.00226845	0.00226845	0.00226845	0.00226845	0.00226845	0.00226845	0.00226845	0.00226845	0.00226845	0.00226845	0.00226845	0.00226845	0.00226845	0.00226845	0.00226845	0.00226845	0.00226845	0.00226845	0.00226845	0.00226845	0.00226845	0.00226845	0.00226845	0.00226845	0.00226845	0.00226845	0.00226845	0.00226845	0.00226845	0.00226845	0.00226845	0.00226845	0.00226845	0.00226845	0.00226845	0.00226845	0.00226845	0.00226845	0.00226845	0.00226845	0.00226845	0.00226845	0.00226845	12.6052	12.6052	0.297178	0.297178	0.00497447	0.00497447	0.0195825	0.0195825	0.00414719	0.00414719	0.00414719	0.00414719	0.00407524	0.00407524	0.00403722	0.00403722	12.9144	12.9144	5.59469	5.59469	0.00158981	0.00158981	0.0204085	0.0204085	0.0323083	0.0323083	0.00403332	0.00403332	0.00101119	0.00101119	0.0682233	0.0682233	12.9144	12.9144	12.9144	12.9144	0.00772871	0.00772871	0.0102972	0.0102972	0.062748	0.062748	0.00196445	0.00196445	0.0106346	0.0106346	0.474725	0.474725	12.9144	12.9144	12.9144	12.9144	0.125093	0.125093	0.0124968	0.0124968	0.0846098	0.0846098	0.00297233	0.00297233	0.00213613	0.00213613	5.79822	5.79822	12.9144	12.9144	12.9144	12.9144	7.3052	7.3052	0.00808611	0.00808611	0.105311	0.105311	0.00433819	0.00433819	0.00190471	0.00190471	12.9144	12.9144	12.9144	12.9144	12.9144	12.9144	12.9144	12.9144	0.0113055	0.0113055	0.116683	0.116683	0.00251843	0.00251843	0.00189595	0.00189595	12.9144	12.9144	12.9144	12.9144	12.9144	12.9144	12.9144	12.9144	0.00459387	0.00459387	0.127434	0.127434	0.00469761	0.00469761	0.0019267	0.0019267	12.9144	12.9144	12.9144	12.9144	12.9144	12.9144	12.9144	12.9144	0.0104705	0.0104705	0.139338	0.139338	0.00255182	0.00255182	0.00190004	0.00190004	12.9144	12.9144	12.9144	12.9144	12.9144	12.9144	12.9144	12.9144	0.0048476	0.0048476	0.154889	0.154889	0.00446692	0.00446692	0.00192054	0.00192054	12.9144	12.9144	12.9144	12.9144	12.9144	12.9144	12.9144	12.9144	0.0105251	0.0105251	0.385596	0.385596	0.00302709	0.00302709	0.00189981	0.00189981	12.9144	12.9144	12.9144	12.9144	12.9144	12.9144	12.9144	12.9144	0.000278893	9.46172	2.25477	1.89207	0.00237703	0.000494154	0.00508934	0.0049544	12.9144	12.9144	12.9144	12.9144	12.9144	12.9144	12.9144	12.9144	0.000549165	12.9144	12.9143	12.9135	0.00135115	0.000502796	0.00564576	0.0139321	12.9144	12.9144	12.9144	12.9144	12.9144	12.9144	12.9144	12.9144	0.000243733	12.9144	12.9144	12.9144	0.00133267	0.000508728	0.00549397	0.00577552	12.9144	12.9144	12.9144	12.9144	12.9144	12.9144	12.9144	12.9144	0.000306075	12.9144	12.9144	12.9144	0.00133496	0.000489571	0.0144647	0.528856	12.9144	12.9144	12.9144	12.9144	12.9144	12.9144	12.9144	12.9144	0.000248291	12.9144	12.9144	12.9144	0.00133386	0.000502831	0.0398059	0.0893781	12.9144	12.9144	12.9144	12.9144	12.9144	12.9144	12.9144	12.9144	0.000308953	12.9144	12.9144	12.9144	0.00133321	0.00388654	0.00330063	0.00226501	12.9144	12.9144	12.9144	12.9144	12.9144	12.9144	12.9144	12.9144	0.000506383	12.9144	12.9144	12.9144	0.01963	0.00767764	0.000893268	0.0230519	12.9144	12.9144	12.9144	12.9144	12.9144	12.9144	12.9144	12.9144	0.000919752	12.9144	12.9144	12.9144	0.0156477	0.00733326	0.000712169	0.0019338	12.9144	12.9144	12.9144	12.9144	12.9144	12.9144	12.9144	12.9144	0.000606132	12.9144	12.9144	12.9144	0.0185541	0.00735338	0.000709475	0.00099377	12.9144	12.9144	12.9144	12.9144	12.9144	12.9144	12.9144	12.9144	0.000205011	12.9144	12.9144	12.9144	0.0276073	0.00734472	0.000659142	0.00207167	12.9144	12.9144	12.9144	12.9144	12.9144	12.9144	12.9144	12.9144	0.000195258	12.9144	12.9144	12.9144	0.0274484	0.0107121	0.000661475	0.00418068	12.9144	12.9144	12.9144	12.9144	12.9144	12.9144	12.9144	12.9144	0.000175794	12.9144	12.9144	12.9144	0.00999849	0.00131551	0.000603234	0.00217491	12.9144	12.9144	12.9144	12.9144	12.9144	12.9144	12.9144	12.9144	0.000195436	12.9144	12.9144	12.9144	0.00295415	0.000970926	0.000602204	0.003872	12.9144	12.9144	12.9144	12.9144	12.9144	12.9144	12.9144	12.9144	0.000186879	12.9144	12.9144	12.9144	0.00262297	0.000973	0.000602368	0.00277193	12.9144	12.9144	12.9144	12.9144	12.9144	12.9144	12.9144	12.9144	0.000517535	12.9144	12.9144	12.9144	0.00264209	0.000974733	0.000601991	0.0115714	12.9144	12.9144	12.9144	12.9144	12.9144	12.9144	12.9144	12.9144	0.000444382	12.9144	12.9144	12.9144	0.00259317	0.000974297	0.000602292	0.0157003	12.9144	12.9144	12.9144	12.9144	12.9144	12.9144	12.9144	12.9144	0.000939948	12.9144	12.9144	12.9144	0.00261551	0.000807357	0.000601826	0.0385635	12.9144	12.9144	12.9144	12.9144	12.9144	12.9144	12.9144	12.9144	0.000696428	12.9144	12.9144	12.9144	0.00257628	0.000811548	0.000602541	0.0154633	12.9144	12.9144	12.9144	12.9144	12.9144	12.9144	12.9144	12.9144	0.00243577	12.9144	12.9144	12.9144	0.00259951	0.000811172	0.00060164	0.0187254	12.9144	12.9144	12.9144	12.9144	12.9144	12.9144	12.9144	12.9144	0.000826626	12.9144	12.9144	12.9144	0.00256423	0.000811197	0.000602675	0.00691365	12.9144	12.9144	12.9144	12.9144	12.9144	12.9144	12.9144	12.9144	0.00290349	12.9144	12.9144	12.9144	0.00259103	0.000811194	0.00060146	0.00528226	12.9144	12.9144	12.9144	12.9144	12.9144	12.9144	12.9144	12.9144	0.00326949	12.9144	12.9144	12.9144	0.00256033	0.000844149	0.000602788	0.00528611	12.9144	12.9144	12.9144	12.9144	12.9144	12.9144	12.9144	12.9144	0.0786058	12.9144	12.9144	12.9144	0.0025956	0.00161751	0.000601286	0.00527127	12.9144	12.9144	12.9144	12.9144	12.9144	12.9144	12.9144	12.9144	0.072156	12.9144	12.9144	12.9144	0.00374012	0.000845318	0.000602895	0.00527491	12.9144	12.9144	12.9144	12.9144	12.9144	12.9144	12.9144	12.9144	0.0791095	12.9144	12.9144	12.9144	0.0188352	0.00163704	0.000601121	0.00527383	12.9144	12.9144	12.9144	12.9144	12.9144	12.9144	12.9144	12.9144	0.00793097	12.9144	12.9144	12.9144	0.00467091	0.000839093	0.000602996	0.00523682	12.9144	12.9144	12.9144	12.9144	12.9144	12.9144	12.9144	12.9144	0.00490986	12.9144	12.9144	12.9144	0.0148672	0.0016294	0.000600973	0.00568057	12.9144	12.9144	12.9144	12.9144	12.9144	12.9144	12.9144	12.9144	0.00216611	12.9144	12.9144	12.9144	0.00409518	0.000820323	0.000603085	0.00558314	12.9144	12.9144	12.9144	12.9144	12.9144	12.9144	12.9144	12.9144	0.00180787	12.9144	12.9144	12.9144	0.0151389	0.000811134	0.000600843	0.00561818	12.9144	12.9144	12.9144	12.9144	12.9144	12.9144	12.9144	12.9144	0.000761156	12.9144	12.9144	12.9144	0.00340238	0.000817455	0.00060316	0.00562988	12.9144	12.9144	0	0	0	0	0	0	0	0	0	0	0	0	0	0	0	0	-0.000127811	-0.000127811	-0.000127811	-0.000127811	-0.000127811	-0.000127811	-0.000127811	-0.000127811	-0.000127811	-0.000127811	-0.000127811	-0.000127811	-0.000127811	-0.000127811	-0.000127811	-0.000127811	-0.000240416	-0.000240416	-0.000240416	-0.000240416	-0.000240416	-0.000240416	-0.000240416	-0.000240416	-0.000240416	-0.000240416	-0.000240416	-0.000240416	-0.000240416	-0.000240416	-0.000240416	-0.000240416	-0.000241031	-0.000241031	-0.000241031	-0.000241031	-0.000241031	-0.000241031	-0.000241031	-0.000241031	-0.000241031	-0.000241031	-0.000241031	-0.000241031	-0.000241031	-0.000241031	-0.000241031	-0.000241031	-4.1261e-06	-4.1261e-06	-4.1261e-06	-4.1261e-06	-4.1261e-06	-4.1261e-06	-4.1261e-06	-4.1261e-06	-4.1261e-06	-4.1261e-06	-4.1261e-06	-4.1261e-06	-4.1261e-06	-4.1261e-06	-4.1261e-06	-4.1261e-06	-4.11149e-06	-4.11149e-06	-4.11149e-06	-4.11149e-06	-4.11149e-06	-4.11149e-06	-4.11149e-06	-4.11149e-06	-4.11149e-06	-4.11149e-06	-4.11149e-06	-4.11149e-06	-4.11149e-06	-4.11149e-06	-4.11149e-06	-4.11149e-06	-4.11139e-06	-4.11139e-06	-4.11139e-06	-4.11139e-06	-4.11139e-06	-4.11139e-06	-4.11139e-06	-4.11139e-06	-4.11139e-06	-4.11139e-06	-4.11139e-06	-4.11139e-06	-4.11139e-06	-4.11139e-06	-4.11139e-06	-4.11139e-06	-4.11144e-06	-4.11144e-06	-4.11144e-06	-4.11144e-06	-4.11144e-06	-4.11144e-06	-4.11144e-06	-4.11144e-06	-4.11144e-06	-4.11144e-06	-4.11144e-06	-4.11144e-06	-4.11144e-06	-4.11144e-06	-4.11144e-06	-4.11144e-06	-4.11144e-06	-4.11144e-06	-4.11144e-06	-4.11144e-06	-4.11144e-06	-4.11144e-06	-4.11144e-06	-4.11144e-06	-4.11144e-06	-4.11144e-06	-4.11144e-06	-4.11144e-06	-4.11144e-06	-4.11144e-06	-4.11144e-06	-4.11144e-06	-4.11144e-06	-4.11144e-06	-4.11144e-06	-4.11144e-06	-4.11144e-06	-4.11144e-06	-4.11144e-06	-4.11144e-06	-4.11144e-06	-4.11144e-06	-4.11144e-06	-4.11144e-06	-4.11144e-06	-4.11144e-06	-4.11144e-06	-4.11144e-06	-2.76491	-2.76491	-0.00809714	-0.00809714	-4.11305e-05	-4.11305e-05	-0.00809714	-0.00809714	-3.46323e-05	-3.46323e-05	-4.11305e-05	-4.11305e-05	-3.46323e-05	-3.46323e-05	-3.15521e-05	-3.15521e-05	-2.30547e-05	-2.30547e-05	-0.0205205	-0.0205205	-1.38554e-05	-1.38554e-05	-0.145139	-0.145139	-1.2729e-06	-1.2729e-06	-0.00218933	-0.00218933	-0.000137529	-0.000137529	-1.30271e-06	-1.30271e-06	-2.83197	-2.83197	-0.0282944	-0.0282944	-3.57415e-06	-3.57415e-06	-0.0509061	-0.0509061	-1.43434e-06	-1.43434e-06	-9.04293e-05	-9.04293e-05	-1.54858e-05	-1.54858e-05	-7.41109e-07	-7.41109e-07	-1.92968e-05	-1.92968e-05	-0.0285792	-0.0285792	-9.14868e-07	-9.14868e-07	-0.204571	-0.204571	-4.39724e-07	-4.39724e-07	-0.0017778	-0.0017778	-4.18508e-05	-4.18508e-05	-7.45052e-07	-7.45052e-07	-2.83198	-2.83198	-0.0295836	-0.0295836	-4.31288e-06	-4.31288e-06	-0.0241777	-0.0241777	-4.68256e-07	-4.68256e-07	-0.00133304	-0.00133304	-3.60378e-05	-3.60378e-05	-7.43083e-07	-7.43083e-07	-2.05946e-05	-2.05946e-05	-0.028255	-0.028255	-4.15591e-06	-4.15591e-06	-0.198948	-0.198948	-4.21226e-07	-4.21226e-07	-0.00176499	-0.00176499	-3.59954e-05	-3.59954e-05	-8.37796e-07	-8.37796e-07	-2.83198	-2.83198	-0.0283994	-0.0283994	-4.25713e-06	-4.25713e-06	-0.00580504	-0.00580504	-4.3424e-07	-4.3424e-07	-0.00157137	-0.00157137	-3.58064e-05	-3.58064e-05	-7.41787e-07	-7.41787e-07	-2.04989e-05	-2.04989e-05	-0.0284296	-0.0284296	-4.23215e-06	-4.23215e-06	-0.205389	-0.205389	-4.22951e-07	-4.22951e-07	-0.00176431	-0.00176431	-3.59906e-05	-3.59906e-05	-7.49255e-07	-7.49255e-07	-2.83198	-2.83198	-0.0283607	-0.0283607	-4.11405e-06	-4.11405e-06	-0.00589156	-0.00589156	-4.44016e-07	-4.44016e-07	-0.0004226	-0.0004226	-3.58241e-05	-3.58241e-05	-7.40789e-07	-7.40789e-07	-1.29637e-11	-1.29637e-11	-0.000295622	-0.000295622	-4.11044e-06	-4.11044e-06	-0.207044	-0.207044	-7.82891e-06	-7.82891e-06	-0.00171008	-0.00171008	-3.59911e-05	-3.59911e-05	-3.1377e-05	-3.1377e-05	-3.0592e-07	-3.0592e-07	-1.83519	-1.84226e-06	-0.0148668	-6.37391e-05	-3.04148e-07	-0.660088	-9.61958e-06	-7.37937e-06	-0.00010812	-4.61143e-07	-0.000783687	-0.00060122	-3.4799e-05	-3.4799e-05	-1.02073e-08	-1.01117e-08	-4.74703e-06	-1.60802e-06	-0.0186795	-6.62361e-05	-9.74132e-06	-0.0434737	-1.25946e-05	-7.42647e-06	-7.25701e-05	-3.68652e-07	-0.0009859	-0.000280203	-0.00151212	-0.000943924	-8.76858e-08	-2.22731e-08	-0.596962	-1.39623e-06	-0.00458516	-5.34978e-06	-1.60038e-06	-1.36914	-6.39363e-05	-9.03789e-06	-7.29021e-05	-3.69979e-07	-0.000746278	-0.000567794	-0.000897969	-0.000107397	-1.95887e-08	-2.17503e-08	-0.00955216	-4.19477e-07	-0.142814	-2.33583e-06	-2.56975e-06	-0.00213854	-0.000125109	-7.61939e-06	-7.28273e-05	-3.64442e-07	-0.0195227	-1.64602e-05	-0.000925403	-3.0808e-05	-1.87152e-07	-6.33718e-09	-0.0542088	-3.93479e-08	-0.0405766	-2.24459e-06	-1.64926e-06	-2.78259	-0.00110728	-2.29238e-05	-7.27837e-05	-3.6811e-07	-0.000144275	-0.000265572	-0.00113179	-2.85188e-05	-2.01098e-07	-4.81761e-08	-0.345992	-3.12046e-07	-0.52085	-1.94761e-05	-2.57783e-06	-1.51406e-07	-0.000254183	-0.000185964	-7.27552e-05	-0.000179572	-0.00106152	-0.000744235	-0.000283623	-2.82548e-05	-2.06217e-10	-4.45392e-08	-0.0406496	-2.55009e-07	-0.00100487	-2.09315e-05	-1.9067e-05	-2.82951	-0.000245524	-0.000185268	-0.310749	-0.00176917	-0.000237308	-1.30026e-05	-0.000182781	-0.000114645	-2.46099e-11	-3.50255e-08	-0.352893	-6.19997e-07	-0.0337135	-1.21367e-05	-7.41754e-05	-1.66599e-06	-0.00024922	-0.000186666	-0.0276299	-0.00168634	-0.00025057	-9.49482e-05	-0.00021144	-0.000164075	-2.33555e-11	-2.5682e-11	-0.036933	-6.98001e-07	-0.0501381	-1.36421e-05	-1.14698e-05	-1.92534	-0.00024883	-0.000186637	-0.257719	-0.00169118	-0.000252781	-0.000135528	-0.000186824	-0.000149896	-2.3309e-11	-6.06705e-11	-0.356323	-6.9879e-07	-0.0461999	-9.76085e-06	-6.0738e-07	-0.000121744	-0.000249215	-0.000186742	-0.0907861	-0.00169004	-0.000245798	-7.76057e-05	-0.000178399	-0.000164056	-2.33509e-11	-4.77137e-11	-0.11924	-2.42916e-06	-0.0826762	-9.91324e-06	-9.19372e-07	-0.951279	-0.000154213	-0.000115668	-0.255113	-0.0129358	-0.000246015	-4.61577e-05	-0.000154106	-0.000130964	-3.16372e-10	-9.94828e-10	-0.594504	-2.40383e-06	-0.0143768	-4.91461e-06	-3.22314e-07	-0.000491339	-0.000154454	-0.00011559	-0.0361821	-0.000355104	-0.000152298	-4.42424e-05	-0.000153031	-0.000135838	-9.03113e-09	-7.33142e-10	-0.0205124	-2.4372e-06	-0.025599	-4.93595e-05	-9.69824e-07	-2.7011e-06	-0.000154241	-0.000108402	-0.00805833	-0.00035556	-0.000152328	-2.83894e-05	-0.000153502	-0.00012811	-8.93823e-09	-7.32463e-10	-1.01944	-2.39423e-06	-0.0231181	-2.99169e-05	-2.96851e-07	-2.56889e-06	-0.000154402	-0.000108971	-0.00972598	-0.000356146	-0.000152386	-3.68234e-05	-0.000153272	-0.000134706	-9.02028e-09	-2.57653e-08	-0.00084185	-2.8684e-05	-0.0255091	-7.39257e-05	-9.51026e-06	-8.75655e-06	-0.000154219	-0.000106713	-0.0097267	-0.000356374	-0.000152292	-1.25463e-05	-0.000153418	-0.000128347	-8.93842e-09	-1.8244e-08	-1.12284	-1.91168e-05	-0.0229925	-4.14019e-05	-1.13747e-06	-8.76845e-06	-0.000154392	-0.00010897	-0.00964544	-0.000356314	-0.000152492	-1.04948e-05	-0.000153318	-0.000134452	-9.02028e-09	-1.48794e-05	-0.000392196	-1.68957e-05	-0.0252195	-7.57389e-05	-3.62852e-05	-8.76849e-06	-0.000154214	-0.000106713	-0.0097746	-0.000128588	-0.000152267	-5.47572e-06	-0.000153392	-0.000128491	-8.93835e-09	-1.59031e-05	-1.13257	-1.68861e-05	-0.0228166	-3.64758e-05	-1.61244e-06	-8.76849e-06	-0.00015439	-0.00010897	-0.00969418	-0.000129129	-0.000152701	-1.23646e-05	-0.000153338	-0.000134291	-9.02034e-09	-1.01948e-05	-0.000371499	-1.67204e-05	-0.0246016	-2.31624e-05	-7.09267e-05	-0.00441612	-0.000154213	-0.000106713	-0.00984918	-0.000129104	-0.000152249	-9.39839e-06	-0.000153379	-0.000128588	-8.93826e-09	-1.1578e-05	-1.13849	-1.69441e-05	-0.0222951	-2.17693e-05	-1.78747e-06	-0.00427072	-0.000154389	-0.00010897	-0.00977869	-0.000129106	-0.000152723	-2.34911e-05	-0.000153348	-0.000134187	-9.02042e-09	-9.22634e-06	-0.000358552	-4.73911e-06	-0.023295	-2.33802e-05	-7.87339e-05	-0.00427735	-0.000154213	-0.000106713	-0.00998926	-0.000129105	-0.000152233	-2.68738e-05	-0.000153372	-0.00012866	-8.93821e-09	-1.17067e-05	-1.14035	-4.98673e-06	-0.0221626	-8.53318e-05	-9.00989e-05	-0.00427664	-0.000154389	-0.00010897	-0.00993092	-0.000188074	-0.000152728	-2.66117e-05	-0.000153354	-0.000134112	-9.02051e-09	-3.24271e-07	-0.000354266	-4.86852e-06	-0.0232828	-1.96358e-05	-0.485773	-0.00427679	-0.000154213	-0.000106713	-0.0102183	-0.000243434	-0.000152219	-2.66684e-05	-0.000161104	-0.000128718	-8.93818e-09	-3.46257e-07	-1.14072	-4.98571e-06	-0.0221634	-8.56691e-05	-0.003352	-0.00427676	-0.000154389	-0.00010897	-0.0759504	-0.000187575	-0.000152731	-2.66523e-05	-0.000167713	-0.000134053	-9.02055e-09	-3.26619e-07	-0.00035342	-0.000473657	-0.023287	-1.88238e-05	-0.392774	-0.00427677	-0.000154213	-0.000106713	-0.0819011	-0.000244571	-0.000152205	-2.6657e-05	-0.000160333	-0.000128765	-8.93816e-09	-3.46314e-07	-1.14078	-0.000826286	-0.0221624	-7.43798e-05	-0.000351672	-0.00427677	-0.000154389	-0.00010897	-0.0424659	-0.000187045	-0.000152735	-2.48443e-05	-0.000169979	-0.000134006	-9.02061e-09	-3.26675e-07	-0.000353278	-0.000848083	-0.0232888	-2.8372e-05	-0.0143387	-0.00427677	-0.000154213	-0.000106713	-0.0919852	-0.000244128	-0.000152192	-2.33722e-05	-0.000160167	-0.000128807	-8.93814e-09	-3.46389e-07	-1.14079	-0.000802277	-0.022162	-3.88722e-05	-0.00479362	-0.00427677	-0.000154389	-0.00010897	-0.0378731	-0.000154821	-0.000152738	-2.37367e-05	-0.00017005	-0.000133965	-9.02064e-09	-3.26653e-07	-0.000353254	-0.000821524	-0.0232896	-2.22256e-05	-0.00335249	-0.00427677	-0.000154213	-0.000106713	-0.0959653	-0.00015467	-0.000152182	-2.36127e-05	-0.000156231	-0.000128843	-8.93813e-09	-3.46459e-07	-1.14079	-0.000786226	-0.0221619	-3.7524e-05	-0.000482689	-0.00427677	-0.000154389	-0.00010897	-0.0133802	-0.000155098	-0.000152741	-2.47638e-05	-0.000162056	-0.00013393	0	0	0	0	0	0	0	0	0	0	0	0	0	0	0	0	2.60094e-05	2.60094e-05	2.60094e-05	2.60094e-05	2.60094e-05	2.60094e-05	2.60094e-05	2.60094e-05	2.60094e-05	2.60094e-05	2.60094e-05	2.60094e-05	2.60094e-05	2.60094e-05	2.60094e-05	2.60094e-05	2.74111e-06	2.74111e-06	2.74111e-06	2.74111e-06	2.74111e-06	2.74111e-06	2.74111e-06	2.74111e-06	2.74111e-06	2.74111e-06	2.74111e-06	2.74111e-06	2.74111e-06	2.74111e-06	2.74111e-06	2.74111e-06	2.85361e-06	2.85361e-06	2.85361e-06	2.85361e-06	2.85361e-06	2.85361e-06	2.85361e-06	2.85361e-06	2.85361e-06	2.85361e-06	2.85361e-06	2.85361e-06	2.85361e-06	2.85361e-06	2.85361e-06	2.85361e-06	5.07666e-10	5.07666e-10	5.07666e-10	5.07666e-10	5.07666e-10	5.07666e-10	5.07666e-10	5.07666e-10	5.07666e-10	5.07666e-10	5.07666e-10	5.07666e-10	5.07666e-10	5.07666e-10	5.07666e-10	5.07666e-10	4.80551e-10	4.80551e-10	4.80551e-10	4.80551e-10	4.80551e-10	4.80551e-10	4.80551e-10	4.80551e-10	4.80551e-10	4.80551e-10	4.80551e-10	4.80551e-10	4.80551e-10	4.80551e-10	4.80551e-10	4.80551e-10	4.80524e-10	4.80524e-10	4.80524e-10	4.80524e-10	4.80524e-10	4.80524e-10	4.80524e-10	4.80524e-10	4.80524e-10	4.80524e-10	4.80524e-10	4.80524e-10	4.80524e-10	4.80524e-10	4.80524e-10	4.80524e-10	4.80527e-10	4.80527e-10	4.80527e-10	4.80527e-10	4.80527e-10	4.80527e-10	4.80527e-10	4.80527e-10	4.80527e-10	4.80527e-10	4.80527e-10	4.80527e-10	4.80527e-10	4.80527e-10	4.80527e-10	4.80527e-10	4.80527e-10	4.80527e-10	4.80527e-10	4.80527e-10	4.80527e-10	4.80527e-10	4.80527e-10	4.80527e-10	4.80527e-10	4.80527e-10	4.80527e-10	4.80527e-10	4.80527e-10	4.80527e-10	4.80527e-10	4.80527e-10	4.80527e-10	4.80527e-10	4.80527e-10	4.80527e-10	4.80527e-10	4.80527e-10	4.80527e-10	4.80527e-10	4.80527e-10	4.80527e-10	4.80527e-10	4.80527e-10	4.80527e-10	4.80527e-10	4.80527e-10	4.80527e-10	0.00468367	0.00468367	2.72848e-06	2.72848e-06	4.46385e-08	4.46385e-08	0.00468367	0.00468367	4.46385e-08	4.46385e-08	1.75923e-07	1.75923e-07	6.44228e-08	6.44228e-08	3.72125e-08	3.72125e-08	3.32067e-05	3.32067e-05	6.52919e-08	6.52919e-08	8.69223e-08	8.69223e-08	0.0201049	0.0201049	3.29515e-09	3.29515e-09	4.72386e-07	4.72386e-07	4.64975e-07	4.64975e-07	9.76038e-09	9.76038e-09	2.17614e-05	2.17614e-05	1.89389e-08	1.89389e-08	1.70739e-08	1.70739e-08	0.0298154	0.0298154	1.95584e-09	1.95584e-09	6.82843e-06	6.82843e-06	4.10466e-07	4.10466e-07	6.45272e-09	6.45272e-09	1.88179e-05	1.88179e-05	1.41343e-08	1.41343e-08	3.68616e-10	3.68616e-10	0.0330187	0.0330187	9.55482e-10	9.55482e-10	1.36097e-06	1.36097e-06	4.88812e-06	4.88812e-06	6.50359e-09	6.50359e-09	1.81304e-05	1.81304e-05	1.47334e-08	1.47334e-08	6.8903e-13	6.8903e-13	0.035108	0.035108	9.10342e-10	9.10342e-10	2.80289e-06	2.80289e-06	5.14503e-06	5.14503e-06	6.48263e-09	6.48263e-09	1.48109e-05	1.48109e-05	1.42117e-08	1.42117e-08	5.19034e-13	5.19034e-13	0.0337411	0.0337411	9.32723e-10	9.32723e-10	1.02581e-06	1.02581e-06	5.13549e-06	5.13549e-06	7.88123e-09	7.88123e-09	1.57535e-05	1.57535e-05	1.40476e-08	1.40476e-08	5.66336e-13	5.66336e-13	0.0375088	0.0375088	9.43274e-10	9.43274e-10	2.75783e-06	2.75783e-06	5.03763e-06	5.03763e-06	6.45838e-09	6.45838e-09	1.45223e-05	1.45223e-05	1.40493e-08	1.40493e-08	4.8737e-13	4.8737e-13	0.034672	0.034672	9.24193e-10	9.24193e-10	1.04156e-06	1.04156e-06	5.14061e-06	5.14061e-06	6.57841e-09	6.57841e-09	1.57704e-05	1.57704e-05	1.40206e-08	1.40206e-08	4.89734e-13	4.89734e-13	0.036399	0.036399	9.22393e-10	9.22393e-10	7.83105e-06	7.83105e-06	5.07572e-06	5.07572e-06	6.44247e-09	6.44247e-09	4.84845e-12	4.84845e-12	1.18591e-09	1.18591e-09	4.84481e-13	4.84481e-13	0.0344345	0.0344345	4.48432e-07	4.48432e-07	1.40231e-06	1.40231e-06	5.14006e-06	5.14006e-06	1.16647e-05	1.16647e-05	2.70202e-09	1.56129e-12	2.10271e-06	1.98776e-11	1.45267e-08	2.3766e-10	8.87673e-11	2.38264e-06	4.5279e-07	3.77464e-07	1.75122e-05	2.38927e-10	0.00134474	0.000284973	2.05217e-05	1.42197e-05	2.96165e-10	1.28706e-13	4.0126e-06	3.2448e-11	1.9267e-08	2.54371e-10	6.07816e-11	1.25959e-06	6.24479e-07	3.96378e-07	1.04724e-05	3.11411e-10	0.00129908	8.3948e-05	0.00901665	0.00246394	4.22293e-10	5.77394e-15	0.00304724	5.37031e-11	1.42358e-08	9.61671e-09	9.17464e-11	2.62377e-07	2.94651e-08	4.87374e-07	1.03447e-05	3.1613e-10	0.00124743	0.000257204	0.00192448	3.22612e-05	3.29297e-10	7.80245e-15	0.00300739	3.94322e-09	2.84203e-06	2.3538e-07	9.28531e-11	4.29471e-08	7.40545e-09	3.90048e-07	1.0383e-05	3.0161e-10	0.000338328	8.1573e-07	0.0019778	4.12583e-06	1.31394e-10	4.48775e-13	0.0356285	3.25231e-08	1.04109e-05	2.37924e-07	9.49389e-11	7.87712e-09	2.49445e-06	3.51896e-06	1.03746e-05	3.11473e-10	7.61023e-05	3.20924e-05	0.00363199	5.41661e-06	5.23792e-09	9.92707e-08	0.138673	2.43209e-07	0.000233873	3.95817e-06	9.39663e-11	1.1573e-08	6.12044e-05	5.91088e-05	1.03703e-05	5.10671e-06	0.00265015	0.000558505	0.000412094	3.13284e-06	3.5321e-07	1.30693e-07	0.23352	4.98325e-07	0.0013919	1.32685e-06	1.17077e-08	1.53304e-07	7.09926e-05	5.89066e-05	0.561286	0.00065207	0.000325962	8.62421e-07	9.75558e-05	3.02556e-05	2.57329e-05	3.04176e-07	0.347897	2.08732e-08	0.00435273	7.2039e-07	9.9416e-09	2.81012e-07	6.6837e-05	5.96364e-05	0.576007	0.000587584	0.000323335	2.07356e-05	0.000154268	5.40064e-05	2.56111e-05	1.0435e-08	0.451962	1.36736e-08	0.00639347	4.99562e-07	5.08386e-11	9.69187e-10	6.71486e-05	5.96285e-05	0.576089	0.000591291	0.000337863	3.79081e-05	0.000104221	4.68596e-05	2.64949e-05	4.80167e-10	0.513003	1.36195e-08	0.00564043	3.09078e-07	1.04034e-10	9.31867e-10	6.68348e-05	5.9678e-05	0.576105	0.000590224	0.00030988	1.54406e-05	8.9933e-05	5.40257e-05	2.56287e-05	1.14207e-09	0.454648	3.78854e-09	0.000750091	3.18114e-07	6.95083e-11	6.86081e-08	2.42328e-05	2.1517e-05	0.576111	0.191998	0.000311473	6.65966e-06	5.73425e-05	3.09842e-05	0.000751705	1.80382e-11	0.407239	3.93206e-09	0.0010812	1.26227e-07	1.37281e-10	1.01839e-06	2.41495e-05	2.14687e-05	0.575762	0.00249901	7.21619e-05	3.13778e-06	5.60359e-05	2.97345e-05	2.57828e-05	5.39831e-11	0.359473	3.74299e-09	0.000859325	5.55833e-06	6.67097e-11	9.58794e-10	2.42412e-05	1.94045e-05	0.507633	0.000445814	7.19354e-05	1.53157e-06	5.65847e-05	2.709e-05	2.59353e-05	5.39874e-11	0.310615	3.98841e-09	0.00107055	2.47384e-06	1.61091e-10	1.16202e-09	2.41643e-05	1.95488e-05	0.462585	0.00044133	7.1922e-05	2.33219e-06	5.6315e-05	2.93563e-05	2.56343e-05	3.4259e-10	0.251227	3.64387e-07	0.000802879	1.06877e-05	1.01296e-09	1.61586e-08	2.42472e-05	1.89252e-05	0.428799	0.000442237	7.19109e-05	4.08874e-07	5.64861e-05	2.71702e-05	2.59307e-05	1.1785e-09	0.195177	1.51857e-06	0.00109468	4.18611e-06	4.38946e-09	1.60771e-08	2.41672e-05	1.95479e-05	0.396311	0.000441999	7.18598e-05	3.06225e-07	5.63693e-05	2.92686e-05	2.56341e-05	0.000289093	0.135819	2.30014e-06	0.000839909	1.11166e-05	8.62097e-10	1.60768e-08	2.42485e-05	1.89252e-05	0.365059	2.00584e-05	7.18907e-05	1.06882e-07	5.64562e-05	2.72189e-05	2.59296e-05	0.000227911	0.100568	2.30067e-06	0.00113564	3.62863e-06	6.57364e-09	1.60768e-08	2.41679e-05	1.95479e-05	0.330061	2.01526e-05	7.1818e-05	3.99169e-07	5.6392e-05	2.92126e-05	2.56344e-05	0.00111492	0.0721985	2.39504e-06	0.000924067	1.7395e-06	2.16831e-09	4.56839e-07	2.42487e-05	1.89252e-05	0.292496	2.01403e-05	7.18636e-05	2.56125e-07	5.6441e-05	2.72519e-05	2.59293e-05	0.000706993	0.0660382	2.2693e-06	0.00126197	1.57312e-06	7.72007e-09	4.57215e-07	2.41681e-05	1.95479e-05	0.24941	2.01411e-05	7.18329e-05	2.05396e-06	5.64044e-05	2.91765e-05	2.56346e-05	0.00159629	0.0559864	2.70857e-07	0.00114795	1.74285e-06	2.60795e-09	4.56465e-07	2.42488e-05	1.89252e-05	0.204626	2.0141e-05	7.18365e-05	2.55386e-06	5.64322e-05	2.72764e-05	2.59292e-05	0.000681424	0.0590495	2.21293e-07	0.00134636	1.41569e-05	1.2034e-06	4.56652e-07	2.41681e-05	1.95479e-05	0.160609	0.000154655	7.18517e-05	2.5138e-06	5.64112e-05	2.91505e-05	2.56348e-05	3.18738e-06	0.0531002	2.43902e-07	0.00115537	1.3153e-06	0.0142058	4.56605e-07	2.42488e-05	1.89252e-05	0.12486	0.000348379	7.18106e-05	2.52246e-06	7.39236e-05	2.7296e-05	2.59291e-05	2.49973e-06	0.057875	2.215e-07	0.00134674	1.42464e-05	0.0185391	4.56618e-07	2.41681e-05	1.95479e-05	0.57072	0.00015416	7.1869e-05	2.52002e-06	8.3933e-05	2.91302e-05	2.56348e-05	3.09292e-06	0.0526274	4.49449e-06	0.00115458	1.22848e-06	0.00897305	4.56615e-07	2.42488e-05	1.89252e-05	0.576319	0.000353532	7.17861e-05	2.52073e-06	7.28497e-05	2.73123e-05	2.59289e-05	2.49912e-06	0.0576845	4.31023e-07	0.00134679	1.13346e-05	0.00663715	4.56615e-07	2.41681e-05	1.95479e-05	0.576191	0.000152775	7.18855e-05	1.66645e-06	8.75623e-05	2.91136e-05	2.56349e-05	3.09079e-06	0.0525509	1.2904e-07	0.00115427	2.40102e-06	0.0039414	4.56615e-07	2.42488e-05	1.89252e-05	0.576311	0.000351523	7.1764e-05	1.50961e-06	7.26148e-05	2.73264e-05	2.59289e-05	2.49741e-06	0.0576539	1.2859e-07	0.00134681	3.99354e-06	0.0226058	4.56615e-07	2.41681e-05	1.95479e-05	0.576171	5.49613e-05	7.19001e-05	1.54784e-06	8.76793e-05	2.90995e-05	2.56349e-05	3.09141e-06	0.0525387	1.21946e-07	0.00115414	1.61661e-06	0.00283278	4.56615e-07	2.42488e-05	1.89252e-05	0.576313	5.45293e-05	7.17447e-05	1.53479e-06	6.33878e-05	2.73389e-05	2.59289e-05	2.49573e-06	0.057649	1.35459e-07	0.00134682	3.77156e-06	0.00310169	4.56615e-07	2.41681e-05	1.95479e-05	0.572536	5.50257e-05	7.19124e-05	2.01741e-06	7.11359e-05	2.90873e-05	0	0	0	0	0	0	0	0	0	0	0	0	0	0	0	0	-7.86171e-05	-7.86171e-05	-7.86171e-05	-7.86171e-05	-7.86171e-05	-7.86171e-05	-7.86171e-05	-7.86171e-05	-7.86171e-05	-7.86171e-05	-7.86171e-05	-7.86171e-05	-7.86171e-05	-7.86171e-05	-7.86171e-05	-7.86171e-05	-3.1626e-05	-3.1626e-05	-3.1626e-05	-3.1626e-05	-3.1626e-05	-3.1626e-05	-3.1626e-05	-3.1626e-05	-3.1626e-05	-3.1626e-05	-3.1626e-05	-3.1626e-05	-3.1626e-05	-3.1626e-05	-3.1626e-05	-3.1626e-05	-3.15359e-05	-3.15359e-05	-3.15359e-05	-3.15359e-05	-3.15359e-05	-3.15359e-05	-3.15359e-05	-3.15359e-05	-3.15359e-05	-3.15359e-05	-3.15359e-05	-3.15359e-05	-3.15359e-05	-3.15359e-05	-3.15359e-05	-3.15359e-05	-4.72027e-10	-4.72027e-10	-4.72027e-10	-4.72027e-10	-4.72027e-10	-4.72027e-10	-4.72027e-10	-4.72027e-10	-4.72027e-10	-4.72027e-10	-4.72027e-10	-4.72027e-10	-4.72027e-10	-4.72027e-10	-4.72027e-10	-4.72027e-10	-4.74064e-10	-4.74064e-10	-4.74064e-10	-4.74064e-10	-4.74064e-10	-4.74064e-10	-4.74064e-10	-4.74064e-10	-4.74064e-10	-4.74064e-10	-4.74064e-10	-4.74064e-10	-4.74064e-10	-4.74064e-10	-4.74064e-10	-4.74064e-10	-4.74066e-10	-4.74066e-10	-4.74066e-10	-4.74066e-10	-4.74066e-10	-4.74066e-10	-4.74066e-10	-4.74066e-10	-4.74066e-10	-4.74066e-10	-4.74066e-10	-4.74066e-10	-4.74066e-10	-4.74066e-10	-4.74066e-10	-4.74066e-10	-4.74063e-10	-4.74063e-10	-4.74063e-10	-4.74063e-10	-4.74063e-10	-4.74063e-10	-4.74063e-10	-4.74063e-10	-4.74063e-10	-4.74063e-10	-4.74063e-10	-4.74063e-10	-4.74063e-10	-4.74063e-10	-4.74063e-10	-4.74063e-10	-4.74063e-10	-4.74063e-10	-4.74063e-10	-4.74063e-10	-4.74063e-10	-4.74063e-10	-4.74063e-10	-4.74063e-10	-4.74063e-10	-4.74063e-10	-4.74063e-10	-4.74063e-10	-4.74063e-10	-4.74063e-10	-4.74063e-10	-4.74063e-10	-4.74063e-10	-4.74063e-10	-4.74063e-10	-4.74063e-10	-4.74063e-10	-4.74063e-10	-4.74063e-10	-4.74063e-10	-4.74063e-10	-4.74063e-10	-4.74063e-10	-4.74063e-10	-4.74063e-10	-4.74063e-10	-4.74063e-10	-4.74063e-10	-3.16858e-05	-3.16858e-05	-9.36303e-07	-9.36303e-07	-1.3514e-07	-1.3514e-07	-0.360257	-0.360257	-1.60498e-07	-1.60498e-07	-3.16858e-05	-3.16858e-05	-9.36303e-07	-9.36303e-07	-1.3514e-07	-1.3514e-07	-5.32844e-07	-5.32844e-07	-4.80149e-07	-4.80149e-07	-4.23277e-07	-4.23277e-07	-0.00375606	-0.00375606	-2.09584e-06	-2.09584e-06	-2.27487e-06	-2.27487e-06	-4.6414e-07	-4.6414e-07	-6.3459e-07	-6.3459e-07	-4.20257e-07	-4.20257e-07	-3.32346e-07	-3.32346e-07	-1.0846e-06	-1.0846e-06	-0.0695868	-0.0695868	-2.3319e-06	-2.3319e-06	-6.69445e-06	-6.69445e-06	-4.55524e-07	-4.55524e-07	-5.33398e-07	-5.33398e-07	-4.04204e-07	-4.04204e-07	-3.10435e-07	-3.10435e-07	-3.14775e-06	-3.14775e-06	-0.0241333	-0.0241333	-6.49639e-06	-6.49639e-06	-2.18799e-06	-2.18799e-06	-1.96432e-07	-1.96432e-07	-5.33275e-07	-5.33275e-07	-4.01315e-07	-4.01315e-07	-3.02951e-07	-3.02951e-07	-6.39566e-07	-6.39566e-07	-0.0750347	-0.0750347	-6.26933e-06	-6.26933e-06	-1.46338e-06	-1.46338e-06	-2.14263e-07	-2.14263e-07	-5.33144e-07	-5.33144e-07	-3.79715e-07	-3.79715e-07	-3.11278e-07	-3.11278e-07	-7.34705e-07	-7.34705e-07	-0.0278501	-0.0278501	-6.80117e-06	-6.80117e-06	-2.78042e-06	-2.78042e-06	-2.14984e-07	-2.14984e-07	-4.86259e-07	-4.86259e-07	-3.92468e-07	-3.92468e-07	-3.12245e-07	-3.12245e-07	-6.65848e-07	-6.65848e-07	-0.205376	-0.205376	-6.62894e-06	-6.62894e-06	-1.28417e-06	-1.28417e-06	-2.15458e-07	-2.15458e-07	-5.32809e-07	-5.32809e-07	-3.80614e-07	-3.80614e-07	-3.11716e-07	-3.11716e-07	-7.52017e-07	-7.52017e-07	-0.0113877	-0.0113877	-6.77762e-06	-6.77762e-06	-2.74169e-06	-2.74169e-06	-2.14671e-07	-2.14671e-07	-5.28798e-07	-5.28798e-07	-3.92375e-07	-3.92375e-07	-3.12184e-07	-3.12184e-07	-7.68101e-07	-7.68101e-07	-0.219624	-0.219624	-6.5331e-06	-6.5331e-06	-1.65905e-06	-1.65905e-06	-2.15197e-07	-2.15197e-07	-5.333e-07	-5.333e-07	-2.75678e-10	-2.75678e-10	-3.66356e-06	-3.66356e-06	-7.68461e-07	-7.68461e-07	-0.0101533	-0.0101533	-0.0189418	-0.0189418	-2.20235e-06	-2.20235e-06	-2.14689e-07	-2.14689e-07	-0.00303898	-0.00303898	-2.14872e-05	-4.42969e-11	-0.000124605	-5.31468e-07	-0.0149626	-0.00258322	-6.94479e-11	-6.94479e-11	-0.0135046	-0.0135046	-4.23559e-07	-8.73177e-13	-8.57747e-05	-3.65841e-07	-0.0202204	-0.00349976	-0.000243053	-4.96671e-10	-0.000132321	-6.06182e-07	-0.0103447	-0.00246439	-1.77466e-11	-5.17448e-11	-0.0114297	-0.0139922	-9.37514e-07	-8.58439e-13	-7.34406e-05	-6.47397e-07	-0.00106129	-0.000406209	-4.93004e-05	-2.30225e-10	-0.000802413	-6.93511e-07	-0.0230309	-0.0156874	-6.29105e-11	-7.25178e-11	-0.00269347	-0.0119917	-9.43989e-07	-8.44917e-13	-8.97102e-05	-3.86768e-07	-0.00756198	-0.009774	-0.0001499	-2.38405e-10	-0.000713972	-2.17776e-06	-0.00165892	-0.0312949	-4.20935e-11	-7.39879e-12	-0.00160426	-0.013854	-9.41849e-07	-8.90821e-13	-1.57667e-05	-5.9237e-06	-0.00657658	-0.0235015	-2.61385e-05	-7.57082e-10	-0.0788768	-0.000192895	-0.00251324	-0.0287617	-6.00985e-11	-3.47929e-12	-0.00952355	-0.154515	-9.42986e-07	-8.59049e-13	-0.000350626	-3.2099e-06	-0.0307229	-0.0957538	-2.49315e-05	-0.000412814	-0.0131678	-6.91117e-05	-0.0204963	-0.186593	-4.15583e-11	-2.93426e-12	-0.000218766	-7.69144e-05	-9.43636e-07	-1.56806e-10	-0.0596209	-0.000403719	-6.05547e-05	-0.000525684	-1.36694	-0.000443357	-0.0223442	-8.39528e-05	-0.00124786	-0.000370385	-2.72427e-08	-9.80484e-10	-0.000244085	-0.000247687	-0.0835417	-7.88292e-08	-0.0140899	-0.000819523	-0.000373417	-0.000376029	-0.0012911	-0.000556889	-0.0214287	-3.59944e-05	-0.00236763	-0.00230284	-9.8481e-09	-9.5082e-10	-0.000240591	-0.000245916	-0.0742216	-8.8518e-08	-0.0213154	-0.000185417	-0.00022233	-0.000288397	-1.67126	-7.77997e-05	-0.0218324	-3.2162e-05	-0.00165558	-0.00239837	-7.64158e-12	-2.03875e-11	-0.000240943	-0.000245904	-0.059981	-8.78503e-08	-0.0196703	-0.000142737	-0.000345536	-0.000306834	-0.000132679	-3.4393e-05	-0.0218078	-3.21281e-05	-0.00160115	-0.00308213	-5.15646e-11	-1.21661e-12	-0.000240596	-0.000245834	-0.0371607	-8.80272e-08	-0.0219604	-0.000216947	-0.000406989	-0.00028852	-1.67187	-4.32785e-05	-0.00224208	-3.21686e-06	-0.000934775	-0.00303143	-5.1005e-11	-7.61427e-11	-6.49499e-05	-6.62866e-05	-0.0497154	-0.00142664	-0.0214761	-0.000320463	-0.000220632	-0.000159796	-0.00179195	-2.25413e-07	-0.00258739	-3.24977e-06	-0.000535272	-0.00166688	-6.9984e-11	-1.5986e-10	-6.49835e-05	-6.64369e-05	-0.178983	-0.000470007	-0.00222259	-2.34011e-05	-0.000226657	-9.5088e-05	-0.674328	-3.01736e-07	-0.00257994	-3.20738e-06	-0.00050486	-0.000299399	-5.04656e-11	-1.22164e-07	-6.5066e-05	-6.937e-05	-0.00610065	-0.000656327	-0.00257467	-3.27335e-05	-0.000224182	-9.91289e-05	-0.00683018	-3.01948e-07	-0.00257413	-3.26218e-06	-0.000486748	-0.000440457	-6.55207e-11	-1.28601e-07	-6.50028e-05	-6.92185e-05	-0.0244195	-0.000651355	-0.00256713	-2.69219e-05	-0.000225392	-9.55938e-05	-0.659018	-8.45357e-07	-0.00254953	-5.9142e-05	-0.000450804	-0.000223093	-5.31284e-10	-3.67724e-06	-6.50744e-05	-7.0133e-05	-0.0209869	-0.00064984	-0.00256925	-6.04439e-05	-0.000224623	-9.89957e-05	-0.00766495	-1.17491e-06	-0.00256108	-8.69162e-05	-0.000489841	-0.000345257	-9.35649e-10	-3.67222e-06	-6.50066e-05	-6.92195e-05	-0.0220951	-0.000650248	-0.00256751	-6.91051e-05	-0.000225147	-9.57196e-05	-0.656433	-0.00328903	-0.00250916	-9.7631e-05	-0.000456194	-0.000219213	-1.94056e-10	-3.6722e-06	-6.50762e-05	-7.01328e-05	-0.0216148	-5.10143e-06	-0.00257022	-0.000112658	-0.000224756	-9.89149e-05	-0.00781567	-0.00301091	-0.00253921	-9.76539e-05	-0.000494508	-0.000273171	-4.92007e-10	-3.6722e-06	-6.50074e-05	-6.92195e-05	-0.0221538	-5.08128e-06	-0.00256567	-6.109e-05	-0.000225044	-9.58013e-05	-0.655966	-0.00460595	-0.00246619	-9.86075e-05	-0.000467814	-0.000384097	-4.98935e-11	-1.2923e-07	-6.50765e-05	-7.01328e-05	-0.0217462	-5.08475e-06	-0.00257134	-7.50992e-05	-0.000224825	-9.88602e-05	-0.00784327	-0.00403075	-0.00252248	-9.73293e-05	-0.000507974	-0.0004021	-3.92506e-10	-1.29259e-07	-6.50076e-05	-6.92195e-05	-0.0222307	-5.08453e-06	-0.00256485	-0.000773035	-0.000224989	-9.58548e-05	-0.655878	-0.00502566	-0.002446	-2.35948e-05	-0.000494972	-0.00040858	-3.89948e-11	-1.29203e-07	-6.50767e-05	-7.01328e-05	-0.0217716	-5.08455e-06	-0.0025724	-0.000695038	-0.000224864	-9.88195e-05	-0.00784854	-0.00397579	-0.00251747	-2.24697e-05	-0.000515808	-0.000154543	-1.04566e-07	-1.29217e-07	-6.50076e-05	-6.92195e-05	-0.0222101	-0.0024699	-0.0025642	-0.000700571	-0.000224959	-9.58935e-05	-0.655859	-9.48685e-05	-0.00244151	-2.30031e-05	-0.000495674	-0.000466516	-2.72552e-06	-1.29213e-07	-6.50767e-05	-7.01328e-05	-0.0216413	-0.000981281	-0.00257342	-0.000699425	-0.000514383	-9.87871e-05	-0.00784967	-9.17598e-05	-0.00251653	-2.24743e-05	-0.000515834	-0.000154022	-8.38989e-06	-1.29214e-07	-6.50077e-05	-6.92195e-05	-1.73378	-0.00246752	-0.00256358	-0.000699747	-0.000445483	-9.59237e-05	-0.655854	-9.70374e-05	-0.00244073	-5.98826e-05	-0.000495585	-0.000481556	-5.5553e-06	-1.29214e-07	-6.50767e-05	-7.01328e-05	-9.53729e-05	-0.000965254	-0.00257439	-0.000699654	-0.000522116	-9.87601e-05	-0.00785001	-9.17459e-05	-0.00251637	-3.46563e-05	-0.000515839	-0.000171247	-0.000250153	-1.29214e-07	-6.50077e-05	-6.92195e-05	-1.73411	-0.00249312	-0.002563	-0.000163001	-0.000424799	-9.59483e-05	-0.65585	-9.70208e-05	-0.0024406	-3.23097e-05	-0.000495551	-0.000341729	-0.000203608	-1.29214e-07	-6.50767e-05	-7.01328e-05	-0.000133924	-0.000971252	-0.00257526	-0.000171348	-0.000524108	-9.8737e-05	-0.00785022	-9.17273e-05	-0.00251635	-3.37951e-05	-0.000515843	-0.000269492	-0.280602	-1.29214e-07	-6.50077e-05	-6.92195e-05	-1.73514	-0.000113592	-0.00256249	-0.00016936	-0.000424159	-9.59693e-05	-0.655848	-9.70268e-05	-0.00244058	-3.309e-05	-0.000495536	-0.000410251	-0.0836055	-1.29214e-07	-6.50767e-05	-7.01328e-05	-0.000128829	-0.00011508	-0.00257602	-0.000170029	-0.000346888	-9.87163e-05	-0.00785034	-9.17101e-05	-0.00251635	-3.4431e-05	-0.000515843	-0.000276598	-0.85535	-1.29214e-07	-6.50077e-05	-6.92195e-05	-1.15305	-0.000113896	-0.00256206	-0.000441942	-0.000305052	-9.59875e-05	0	0	0	0	0	0	0	0	0	0	0	0	0	0	0	0	-0.000317415	-0.000317415	-0.000317415	-0.000317415	-0.000317415	-0.000317415	-0.000317415	-0.000317415	-0.000317415	-0.000317415	-0.000317415	-0.000317415	-0.000317415	-0.000317415	-0.000317415	-0.000317415	-0.000108201	-0.000108201	-0.000108201	-0.000108201	-0.000108201	-0.000108201	-0.000108201	-0.000108201	-0.000108201	-0.000108201	-0.000108201	-0.000108201	-0.000108201	-0.000108201	-0.000108201	-0.000108201	-0.000111804	-0.000111804	-0.000111804	-0.000111804	-0.000111804	-0.000111804	-0.000111804	-0.000111804	-0.000111804	-0.000111804	-0.000111804	-0.000111804	-0.000111804	-0.000111804	-0.000111804	-0.000111804	-1.9828e-08	-1.9828e-08	-1.9828e-08	-1.9828e-08	-1.9828e-08	-1.9828e-08	-1.9828e-08	-1.9828e-08	-1.9828e-08	-1.9828e-08	-1.9828e-08	-1.9828e-08	-1.9828e-08	-1.9828e-08	-1.9828e-08	-1.9828e-08	-1.90349e-08	-1.90349e-08	-1.90349e-08	-1.90349e-08	-1.90349e-08	-1.90349e-08	-1.90349e-08	-1.90349e-08	-1.90349e-08	-1.90349e-08	-1.90349e-08	-1.90349e-08	-1.90349e-08	-1.90349e-08	-1.90349e-08	-1.90349e-08	-1.90343e-08	-1.90343e-08	-1.90343e-08	-1.90343e-08	-1.90343e-08	-1.90343e-08	-1.90343e-08	-1.90343e-08	-1.90343e-08	-1.90343e-08	-1.90343e-08	-1.90343e-08	-1.90343e-08	-1.90343e-08	-1.90343e-08	-1.90343e-08	-1.90344e-08	-1.90344e-08	-1.90344e-08	-1.90344e-08	-1.90344e-08	-1.90344e-08	-1.90344e-08	-1.90344e-08	-1.90344e-08	-1.90344e-08	-1.90344e-08	-1.90344e-08	-1.90344e-08	-1.90344e-08	-1.90344e-08	-1.90344e-08	-1.90344e-08	-1.90344e-08	-1.90344e-08	-1.90344e-08	-1.90344e-08	-1.90344e-08	-1.90344e-08	-1.90344e-08	-1.90344e-08	-1.90344e-08	-1.90344e-08	-1.90344e-08	-1.90344e-08	-1.90344e-08	-1.90344e-08	-1.90344e-08	-1.90344e-08	-1.90344e-08	-1.90344e-08	-1.90344e-08	-1.90344e-08	-1.90344e-08	-1.90344e-08	-1.90344e-08	-1.90344e-08	-1.90344e-08	-1.90344e-08	-1.90344e-08	-1.90344e-08	-1.90344e-08	-1.90344e-08	-1.90344e-08	-6.96856e-06	-6.96856e-06	-2.55188e-06	-2.55188e-06	-1.47404e-06	-1.47404e-06	-0.182202	-0.182202	-1.7682e-06	-1.7682e-06	-0.182202	-0.182202	-0.000108078	-0.000108078	-1.7682e-06	-1.7682e-06	-1.2793e-06	-1.2793e-06	-1.36033e-07	-1.36033e-07	-1.24539e-06	-1.24539e-06	-0.542012	-0.542012	-8.73307e-08	-8.73307e-08	-0.498082	-0.498082	-0.00075981	-0.00075981	-4.35315e-07	-4.35315e-07	-1.07681e-06	-1.07681e-06	-5.84203e-08	-5.84203e-08	-2.79201e-07	-2.79201e-07	-0.0389647	-0.0389647	-6.49519e-08	-6.49519e-08	-0.164639	-0.164639	-0.000740903	-0.000740903	-4.15036e-07	-4.15036e-07	-9.76463e-07	-9.76463e-07	-4.74827e-08	-4.74827e-08	-1.05212e-08	-1.05212e-08	-1.92086	-1.92086	-2.12126e-08	-2.12126e-08	-1.21659	-1.21659	-0.00664117	-0.00664117	-4.17004e-07	-4.17004e-07	-9.50478e-07	-9.50478e-07	-5.00607e-08	-5.00607e-08	-1.52533e-10	-1.52533e-10	-1.04294e-06	-1.04294e-06	-2.11311e-08	-2.11311e-08	-0.00110296	-0.00110296	-0.00620709	-0.00620709	-4.16341e-07	-4.16341e-07	-8.30127e-07	-8.30127e-07	-4.76141e-08	-4.76141e-08	-1.12178e-10	-1.12178e-10	-2.15317	-2.15317	-2.04102e-08	-2.04102e-08	-2.36704	-2.36704	-0.00620651	-0.00620651	-4.97422e-07	-4.97422e-07	-8.55576e-07	-8.55576e-07	-4.70597e-08	-4.70597e-08	-1.27122e-10	-1.27122e-10	-9.0405e-08	-9.0405e-08	-2.08946e-08	-2.08946e-08	-1.98152e-07	-1.98152e-07	-0.00611417	-0.00611417	-4.15513e-07	-4.15513e-07	-8.14921e-07	-8.14921e-07	-4.71021e-08	-4.71021e-08	-1.05674e-10	-1.05674e-10	-2.08382	-2.08382	-2.03475e-08	-2.03475e-08	-2.41126	-2.41126	-0.00622144	-0.00622144	-4.22382e-07	-4.22382e-07	-8.56505e-07	-8.56505e-07	-4.69584e-08	-4.69584e-08	-1.04567e-10	-1.04567e-10	-1.53864e-07	-1.53864e-07	-2.0807e-08	-2.0807e-08	-2.42958e-07	-2.42958e-07	-0.00615329	-0.00615329	-4.14627e-07	-4.14627e-07	-8.14869e-07	-8.14869e-07	-4.55803e-06	-4.55803e-06	-1.03558e-10	-1.03558e-10	-2.09225	-2.09225	-9.89567e-06	-9.89567e-06	-2.98736	-2.98736	-0.00621879	-0.00621879	-0.000100548	-0.000100548	-1.26761	-2.10959e-05	-1.26584e-05	-2.6776e-06	-8.77888e-08	-6.08288e-08	-8.88265e-12	-3.30927e-16	-8.43553e-06	-1.01189e-05	-8.65634e-14	-5.0018e-17	-0.801788	-8.55464e-06	-0.00622475	-0.000101927	-2.99018e-06	-4.68296e-07	-2.11268e-05	-3.72342e-06	-1.2283e-07	-6.49319e-08	-0.000157404	-2.20631e-09	-1.13661e-05	-1.03949e-05	-0.000233572	-3.92499e-07	-0.00237034	-2.95684e-06	-1.22515	-0.00896447	-0.172834	-5.54576e-08	-0.00181373	-5.22875e-06	-5.76931e-07	-4.43248e-06	-8.95269e-05	-4.54477e-10	-1.79763e-06	-1.27557e-05	-0.000230174	-4.00726e-07	-0.765363	-8.12137e-06	-1.45713e-05	-6.6191e-05	-0.0179671	-7.00977e-08	-0.00187341	-9.47633e-05	-7.16808e-05	-3.89129e-05	-0.00011773	-4.62447e-10	-7.54783e-07	-1.03381e-05	-0.000231108	-3.74749e-07	-0.00350143	-4.24558e-08	-0.168642	-1.11025e-05	-0.0869235	-1.02279e-06	-0.0322829	-0.00137261	-0.000176882	-3.88291e-05	-9.44117e-05	-1.8139e-10	-0.000132961	-9.29279e-05	-0.000230794	-3.9238e-07	-0.0630195	-4.99157e-07	-0.070958	-1.3709e-05	-0.0186383	-0.000389895	-0.0028327	-0.000233074	-0.000651634	-0.000120107	-0.000119694	-2.83779e-10	-0.000656127	-0.000866042	-0.000230624	-2.15545e-09	-0.395905	-4.65196e-06	-0.0867942	-9.50681e-05	-4.21706	-0.000467559	-0.00340864	-0.000380812	-0.000788296	-3.58873e-05	-0.0126067	-6.88569e-09	-0.000722145	-0.000858139	-0.000159479	-2.75917e-07	-0.108171	-3.60111e-07	-0.010376	-0.000741333	-1.90902e-12	-0.000824166	-0.00359007	-4.48219e-05	-0.00179647	-1.97861e-05	-0.0201112	-1.18295e-08	-0.000692526	-0.00086793	-8.5751e-05	-2.37409e-07	-0.812303	-6.44553e-06	-0.0354871	-0.00124375	-6.67566	-0.00140301	-0.00356988	-3.37891e-05	-0.000937433	-5.25637e-06	-0.000135327	-6.0956e-12	-0.000694829	-0.000867843	-0.000116408	-2.39702e-07	-0.00467816	-1.10267e-05	-0.0168356	-0.0010935	-1.61154e-20	-0.000175141	-0.00361031	-3.37022e-05	-0.000857905	-3.37517e-06	-7.23472e-05	-4.1137e-11	-0.000692668	-0.000868426	-0.000181356	-2.39087e-07	-1.46922	-4.88589e-06	-0.0157308	-0.00124069	-6.67582	-0.000317398	-0.000837623	-7.60594e-06	-0.00021989	-3.46225e-06	-5.54171e-05	-9.5016e-11	-0.000250744	-0.000313166	-0.000169072	-4.41709e-05	-2.89569e-05	-2.28216e-06	-0.0106029	-0.000769043	-5.5201e-20	-5.08608e-06	-0.000859654	-7.80048e-06	-0.000435155	-2.3422e-06	-7.14062e-05	-5.76782e-10	-0.000251053	-0.000313926	-3.46524e-05	-8.85717e-05	-0.518993	-1.25906e-06	-0.0106705	-0.000302776	-3.84388	-1.0683e-05	-0.000848682	-7.54553e-06	-0.000371272	-7.12954e-05	-5.42711e-05	-0.000120479	-0.000251675	-0.00028732	-0.000426688	-5.83985e-05	-0.0110254	-6.57671e-07	-0.0108138	-0.000279746	-2.01819e-12	-1.06781e-05	-0.000858898	-7.8756e-06	-0.0004189	-3.42467e-05	-8.31647e-05	-0.00013702	-0.000251145	-0.000289022	-0.000379073	-5.88693e-05	-0.47954	-9.62419e-07	-0.010729	-0.000300662	-3.84238	-9.09704e-06	-0.000832245	-1.96536e-05	-0.000344333	-0.000128808	-0.00153432	-0.00189	-0.000251711	-0.000281087	-0.000384235	-5.90455e-05	-0.0148422	-1.98983e-07	-0.0107823	-0.000280494	-2.04093e-12	-2.0929e-05	-0.00085716	-5.13618e-05	-0.000425506	-5.51024e-05	-0.00282754	-0.00185876	-0.000251163	-0.000289025	-0.000371943	-5.89993e-05	-0.466516	-1.5318e-07	-0.0107462	-0.000299865	-3.84237	-0.000281121	-0.000809115	-6.78178e-05	-0.000354935	-0.000133456	-0.00262374	-0.00185917	-0.000251719	-0.000281088	-0.000376305	-4.34724e-06	-0.0163677	-5.90734e-08	-0.0107728	-0.000280947	-2.04099e-12	-0.00023858	-0.000853759	-6.78179e-05	-0.000436142	-5.52165e-05	-0.00564756	-0.00185917	-0.000251167	-0.000289025	-0.000366576	-4.39808e-06	-0.461549	-1.94688e-07	-0.0107532	-0.000299353	-3.8424	-0.00069695	-0.000783673	-6.97002e-05	-0.000378525	-2.84017e-05	-0.0118101	-3.68673e-06	-0.000251721	-0.000281088	-0.000370678	-4.39426e-06	-0.0169836	-1.30284e-07	-0.010768	-0.000281254	-2.04064e-12	-0.000507869	-0.000851044	-6.7185e-05	-0.000468414	-2.5937e-05	-0.00682542	-3.74095e-06	-0.000251168	-0.000289025	-0.000361871	-4.39451e-06	-0.459695	-0.000197233	-0.0107569	-0.000299022	-3.84241	-0.000884182	-0.000771607	-4.65304e-05	-0.000438221	-2.76712e-05	-0.0156163	-3.7368e-06	-0.000251721	-0.000281088	-0.000365998	-4.39449e-06	-0.0172138	-0.000239857	-0.0107654	-0.000281483	-2.04033e-12	-0.000493413	-0.000850296	-4.05558e-05	-0.000489032	-0.000184235	-1.72026	-3.73784e-06	-0.000251169	-0.000289025	-0.000358176	-0.0707029	-0.459093	-0.000236372	-0.010759	-0.000298782	-3.84243	-0.000239104	-0.000768908	-4.33385e-05	-0.000439895	-2.142e-05	-9.29583e-08	-3.73758e-06	-0.000251721	-0.000281088	-0.000363346	-0.129828	-0.0172834	-0.000237115	-0.0395282	-0.000281666	-2.04007e-12	-0.000203961	-0.000850165	-4.05831e-05	-0.000489101	-0.000185299	-0.0220318	-3.73764e-06	-0.000251169	-0.000289025	-0.0651261	-0.0264404	-0.459005	-0.000236905	-0.0380803	-0.000298595	-3.84244	-0.000235648	-0.000768442	-5.16481e-05	-0.000439689	-2.01356e-05	-0.0144676	-3.73763e-06	-0.000251721	-0.000281088	-0.621919	-0.183831	-0.0172866	-0.000236966	-0.0315147	-0.000281817	-2.03988e-12	-0.000203943	-0.000850145	-1.03699e-05	-0.000489117	-0.000150662	-0.00105175	-3.73763e-06	-0.000251169	-0.000289025	-0.00074001	-0.0173715	-0.459123	-1.07435e-05	-0.0429426	-0.000298442	-3.84245	-0.000235536	-0.000768366	-4.24955e-06	-0.000439611	-3.74617e-05	-0.000943113	-3.73763e-06	-0.000251721	-0.000281088	-0.667785	-0.194975	-0.0172638	-9.84094e-06	-0.0302419	-0.000281948	-2.03973e-12	-0.000203852	-0.000850141	-4.17877e-06	-0.000489124	-5.94269e-05	-3.70799	-3.73763e-06	-0.000251169	-0.000289025	-0.00043831	-0.000124992	-0.459311	-1.00664e-05	-0.0434372	-0.000298314	-3.84246	-0.000235566	-0.000768354	-4.04079e-06	-0.000439578	-2.62084e-05	-1.47667e-09	-3.73763e-06	-0.000251721	-0.000281088	-0.693197	-0.00054109	-0.0172328	-9.98947e-06	-0.0157034	-0.000282064	-2.03963e-12	-0.000203761	-0.00085014	-4.32145e-06	-0.000489126	-5.64343e-05	-6.98435	-3.73763e-06	-0.000251169	-0.000289025	-2.66749e-05	-0.000546464	-0.459509	-7.69522e-05	-0.0227978	-0.000298201	0	0	0	0	0	0	0	0	0	0	0	0	0	0	0	0	-4.95135e-05	-4.95135e-05	-4.95135e-05	-4.95135e-05	-4.95135e-05	-4.95135e-05	-4.95135e-05	-4.95135e-05	-4.95135e-05	-4.95135e-05	-4.95135e-05	-4.95135e-05	-4.95135e-05	-4.95135e-05	-4.95135e-05	-4.95135e-05	-3.73449e-05	-3.73449e-05	-3.73449e-05	-3.73449e-05	-3.73449e-05	-3.73449e-05	-3.73449e-05	-3.73449e-05	-3.73449e-05	-3.73449e-05	-3.73449e-05	-3.73449e-05	-3.73449e-05	-3.73449e-05	-3.73449e-05	-3.73449e-05	-3.81017e-05	-3.81017e-05	-3.81017e-05	-3.81017e-05	-3.81017e-05	-3.81017e-05	-3.81017e-05	-3.81017e-05	-3.81017e-05	-3.81017e-05	-3.81017e-05	-3.81017e-05	-3.81017e-05	-3.81017e-05	-3.81017e-05	-3.81017e-05	-6.57562e-07	-6.57562e-07	-6.57562e-07	-6.57562e-07	-6.57562e-07	-6.57562e-07	-6.57562e-07	-6.57562e-07	-6.57562e-07	-6.57562e-07	-6.57562e-07	-6.57562e-07	-6.57562e-07	-6.57562e-07	-6.57562e-07	-6.57562e-07	-6.39056e-07	-6.39056e-07	-6.39056e-07	-6.39056e-07	-6.39056e-07	-6.39056e-07	-6.39056e-07	-6.39056e-07	-6.39056e-07	-6.39056e-07	-6.39056e-07	-6.39056e-07	-6.39056e-07	-6.39056e-07	-6.39056e-07	-6.39056e-07	-6.39011e-07	-6.39011e-07	-6.39011e-07	-6.39011e-07	-6.39011e-07	-6.39011e-07	-6.39011e-07	-6.39011e-07	-6.39011e-07	-6.39011e-07	-6.39011e-07	-6.39011e-07	-6.39011e-07	-6.39011e-07	-6.39011e-07	-6.39011e-07	-6.39011e-07	-6.39011e-07	-6.39011e-07	-6.39011e-07	-6.39011e-07	-6.39011e-07	-6.39011e-07	-6.39011e-07	-6.39011e-07	-6.39011e-07	-6.39011e-07	-6.39011e-07	-6.39011e-07	-6.39011e-07	-6.39011e-07	-6.39011e-07	-6.39009e-07	-6.39009e-07	-6.39009e-07	-6.39009e-07	-6.39009e-07	-6.39009e-07	-6.39009e-07	-6.39009e-07	-6.39009e-07	-6.39009e-07	-6.39009e-07	-6.39009e-07	-6.39009e-07	-6.39009e-07	-6.39009e-07	-6.39009e-07	-6.39011e-07	-6.39011e-07	-6.39011e-07	-6.39011e-07	-6.39011e-07	-6.39011e-07	-6.39011e-07	-6.39011e-07	-6.39011e-07	-6.39011e-07	-6.39011e-07	-6.39011e-07	-6.39011e-07	-6.39011e-07	-6.39011e-07	-6.39011e-07	-6.39264e-06	-6.39264e-06	-5.38267e-06	-5.38267e-06	-4.90392e-06	-4.90392e-06	-0.00126064	-0.00126064	-5.38267e-06	-5.38267e-06	-1.03444	-1.03444	-0.00126064	-0.00126064	-6.39264e-06	-6.39264e-06	-2.65993e-06	-2.65993e-06	-0.000103773	-0.000103773	-3.58103e-06	-3.58103e-06	-3.61864e-05	-3.61864e-05	-1.71094e-07	-1.71094e-07	-0.000139238	-0.000139238	-0.000241825	-0.000241825	-2.81575e-06	-2.81575e-06	-2.69895e-06	-2.69895e-06	-0.000235797	-0.000235797	-4.712e-07	-4.712e-07	-3.26512e-05	-3.26512e-05	-1.91281e-08	-1.91281e-08	-1.095	-1.095	-0.0549369	-0.0549369	-4.83365e-06	-4.83365e-06	-2.89958e-06	-2.89958e-06	-0.000284205	-0.000284205	-3.91184e-08	-3.91184e-08	-1.89144e-05	-1.89144e-05	-1.52964e-08	-1.52964e-08	-0.000136211	-0.000136211	-0.204039	-0.204039	-4.83222e-06	-4.83222e-06	-2.96594e-06	-2.96594e-06	-0.000261565	-0.000261565	-7.66942e-07	-7.66942e-07	-4.78871e-05	-4.78871e-05	-1.27688e-08	-1.27688e-08	-0.914953	-0.914953	-0.0954265	-0.0954265	-4.83735e-06	-4.83735e-06	-3.26993e-06	-3.26993e-06	-0.000282938	-0.000282938	-5.82796e-07	-5.82796e-07	-2.24369e-05	-2.24369e-05	-1.40531e-08	-1.40531e-08	-0.000233219	-0.000233219	-0.194181	-0.194181	-5.92164e-06	-5.92164e-06	-3.25364e-06	-3.25364e-06	-0.000286154	-0.000286154	-7.39912e-07	-7.39912e-07	-0.000197046	-0.000197046	-1.40177e-08	-1.40177e-08	-0.889071	-0.889071	-0.101124	-0.101124	-4.84558e-06	-4.84558e-06	-3.34028e-06	-3.34028e-06	-0.000286398	-0.000286398	-5.02864e-07	-5.02864e-07	-2.48457e-05	-2.48457e-05	-1.37897e-08	-1.37897e-08	-0.000295943	-0.000295943	-0.188039	-0.188039	-4.92735e-06	-4.92735e-06	-3.2493e-06	-3.2493e-06	-0.000288323	-0.000288323	-5.18309e-07	-5.18309e-07	-0.000175867	-0.000175867	-1.32169e-08	-1.32169e-08	-1.09222	-1.09222	-0.105765	-0.105765	-4.83581e-06	-4.83581e-06	-1.67021e-05	-1.67021e-05	-0.00532522	-0.00532522	-5.235e-07	-5.235e-07	-2.471e-05	-2.471e-05	-2.52085e-07	-2.52085e-07	-0.000155177	-0.000155177	-0.182583	-0.182583	-2.4349e-05	-2.4349e-05	-0.000147319	-6.28389e-07	-0.00602182	-0.00462535	-1.05264e-05	-1.05264e-05	-0.0252184	-9.12125e-09	-2.27754e-07	-2.96895e-07	-0.00188641	-0.00188641	-1.03396	-6.34181e-06	-0.00486425	-2.08377e-05	-0.0433403	-0.00024554	-0.00368302	-0.0036638	-1.24236e-05	-1.06521e-05	-0.00331516	-1.08784e-08	-3.99815e-07	-3.36898e-07	-0.000561237	-0.00470775	-0.0204004	-7.22517e-06	-0.744559	-0.00214813	-0.00203621	-0.00124046	-0.000149639	-0.00288165	-3.74148e-05	-3.0752e-06	-0.0407687	-7.61545e-08	-6.96106e-06	-4.6656e-07	-0.000545341	-0.00480073	-1.07531	-2.18868e-05	-0.000112038	-1.42634e-06	-0.0189077	-0.000990124	-0.000133744	-0.000352234	-0.00970307	-7.1084e-07	-0.0224185	-1.20468e-08	-2.13659e-05	-3.51839e-07	-0.000551689	-0.00423467	-4.26298e-05	-5.52561e-08	-0.0374598	-1.77704e-07	-0.00264694	-0.000150926	-0.00042777	-0.00110999	-0.00580255	-6.66583e-07	-0.0376624	-1.7596e-08	-0.000396797	-1.16409e-06	-0.000550605	-0.00463563	-0.720908	-1.47842e-07	-0.00804297	-5.1368e-08	-0.000515026	-0.000620522	-9.09146e-05	-0.000175346	-0.00683279	-1.06605e-06	-0.0236751	-9.56799e-09	-7.86456e-05	-9.33228e-05	-0.000550106	-2.92146e-07	-0.00013061	-6.57327e-09	-0.225925	-6.00448e-06	-0.0639705	-0.000540904	-9.77247e-05	-0.000123445	-0.000144936	-3.1118e-06	-0.240556	-3.87344e-07	-7.33491e-05	-9.29376e-05	-3.33855e-07	-3.00832e-06	-0.238224	-9.08748e-10	-0.00124555	-6.07205e-05	-0.014606	-0.0003585	-9.41431e-05	-0.000588821	-9.6619e-05	-1.26058e-06	-0.0135625	-2.13747e-07	-7.52618e-05	-9.41509e-05	-1.1332e-07	-2.27805e-06	-0.0393756	-2.26995e-08	-0.0228494	-0.000108765	-0.0223966	-0.000129374	-9.54904e-05	-0.000722607	-6.36183e-05	-3.44514e-07	-0.00358083	-2.18306e-06	-7.50582e-05	-9.41666e-05	-1.60422e-07	-2.31906e-06	-0.169957	-4.24617e-08	-0.00690492	-9.51977e-05	-0.0221332	-0.000592566	-9.45286e-05	-0.000723325	-6.81729e-05	-1.99176e-07	-0.207822	-2.97489e-08	-7.52611e-05	-9.42219e-05	-1.23252e-07	-2.30819e-06	-0.0563018	-1.70563e-08	-0.00526991	-0.000108759	-0.0211744	-0.000384228	-5.89462e-05	-0.000458822	-0.000184602	-2.04283e-07	-0.0124399	-3.53997e-07	-4.65162e-05	-5.83597e-05	-1.47606e-07	-1.25838e-08	-0.125951	-7.25018e-09	-0.00687878	-0.000135382	-0.0314667	-0.000297357	-5.84382e-05	-0.000451375	-6.91198e-05	-1.70264e-07	-0.478697	-9.68169e-08	-4.65952e-05	-5.82594e-05	-1.85895e-08	-4.42053e-08	-0.225488	-5.09551e-08	-0.00639734	-3.99474e-05	-0.00763343	-0.000173024	-5.92091e-05	-0.000462457	-7.76498e-05	-7.53764e-06	-0.00138321	-0.000322562	-4.64834e-05	-5.30601e-05	-2.19184e-06	-2.03003e-08	-0.118791	-2.4564e-08	-0.00658903	-3.65553e-05	-0.00915946	-0.000173352	-5.83636e-05	-0.000448197	-6.59856e-05	-3.30791e-06	-0.643852	-0.000292682	-4.65683e-05	-5.32923e-05	-1.75961e-06	-2.06023e-08	-0.234558	-3.7687e-08	-0.00649645	-3.95688e-05	-0.00903864	-0.000267721	-5.98565e-05	-0.000551108	-7.61835e-05	-1.4659e-05	-0.000877861	-0.000991665	-4.64716e-05	-5.18137e-05	-1.76793e-06	-2.07188e-08	-0.111637	-6.40938e-09	-0.00655367	-3.66625e-05	-0.00906338	-0.000145406	-5.82425e-05	-0.000270259	-6.52348e-05	-5.64865e-06	-1.06584	-0.000988912	-4.65627e-05	-5.32907e-05	-1.66756e-06	-2.06883e-08	-0.24413	-4.7768e-09	-0.00651489	-3.94561e-05	-0.00904516	-0.000240548	-6.08589e-05	-0.000218225	-7.45031e-05	-1.52573e-05	-8.5496e-06	-0.000988938	-4.64691e-05	-5.18139e-05	-1.66906e-06	-2.80987e-07	-0.104519	-1.63617e-09	-0.00654357	-3.67278e-05	-0.00906301	-0.000270716	-5.80748e-05	-0.000218183	-6.40495e-05	-6.09801e-06	-1.08452	-0.000988938	-4.65615e-05	-5.32908e-05	-1.59403e-06	-2.86964e-07	-0.253986	-6.25325e-09	-0.00652239	-3.93826e-05	-0.00904509	-0.000123556	-6.20548e-05	-0.000214346	-7.10564e-05	-2.88636e-06	-6.60441e-05	-1.8601e-05	-4.64685e-05	-5.18139e-05	-1.58518e-06	-2.86497e-07	-0.0975888	-3.98054e-09	-0.00653845	-3.67722e-05	-0.00906309	-0.00015539	-5.79521e-05	-0.000219515	-6.07152e-05	-2.60586e-06	-1.08858	-1.87299e-05	-4.6561e-05	-5.32908e-05	-1.51755e-06	-2.86527e-07	-0.264464	-4.03901e-05	-0.00652639	-3.93349e-05	-0.00904492	-0.000103733	-6.2651e-05	-0.000186865	-6.37491e-05	-2.75888e-06	-0.000101359	-1.87451e-05	-4.64684e-05	-5.18139e-05	-1.49288e-06	-2.86524e-07	-0.0906849	-5.03962e-05	-0.00653559	-3.68053e-05	-0.00906313	-0.000158595	-5.79099e-05	-0.000204557	-5.87316e-05	-2.32415e-05	-1.09379	-1.87413e-05	-4.65612e-05	-5.32908e-05	-1.43218e-06	-5.28007e-05	-0.275234	-4.9588e-05	-0.00652863	-3.93002e-05	-0.0090448	-8.12217e-05	-6.27868e-05	-0.000195969	-6.35603e-05	-2.07107e-06	-3.54606e-07	-1.87423e-05	-4.64683e-05	-5.18139e-05	-1.39763e-06	-0.00045449	-0.0840588	-4.97621e-05	-0.0131334	-3.68317e-05	-0.00906318	-9.14728e-05	-5.79014e-05	-0.00020447	-5.87247e-05	-2.33907e-05	-0.00667886	-1.8742e-05	-4.65612e-05	-5.32908e-05	-7.36937e-09	-5.18236e-05	-0.285843	-4.9713e-05	-0.0174338	-3.92732e-05	-0.0090447	-8.226e-05	-6.28103e-05	-0.000199671	-6.3582e-05	-1.93191e-06	-0.00026641	-1.87421e-05	-4.64683e-05	-5.18139e-05	-1.65712e-06	-0.000472661	-0.0779721	-4.97272e-05	-0.011641	-3.68537e-05	-0.00906318	-9.14715e-05	-5.78998e-05	-0.000537705	-5.87233e-05	-1.85351e-05	-0.00305542	-1.87421e-05	-4.65612e-05	-5.32908e-05	-1.3477e-08	-5.05702e-05	-0.295819	-9.3446e-07	-0.0196983	-3.92512e-05	-0.00904462	-8.22905e-05	-6.28142e-05	-0.000577674	-6.35903e-05	-3.912e-06	-0.000399881	-1.87421e-05	-4.64683e-05	-5.18139e-05	-8.4055e-07	-0.000465554	-0.0726237	-8.45361e-07	-0.0113472	-3.68728e-05	-0.0090632	-9.14977e-05	-5.78996e-05	-0.000526238	-5.87228e-05	-6.56569e-06	-0.768799	-1.87421e-05	-4.65612e-05	-5.32908e-05	-9.68331e-09	-3.69393e-06	-0.304767	-8.67154e-07	-0.0198105	-3.92325e-05	-0.00904457	-8.22837e-05	-6.28149e-05	-0.000548137	-6.35942e-05	-2.61653e-06	-0.00945622	-1.87421e-05	-4.64683e-05	-5.18139e-05	-9.03685e-07	-3.6493e-06	-0.0681207	-8.59711e-07	-0.00797899	-3.68895e-05	-0.00906319	-9.15257e-05	-5.78995e-05	-0.000508032	-5.87224e-05	-6.19469e-06	-1.05046	-1.87421e-05	-4.65612e-05	-5.32908e-05	-1.31749e-07	-3.74038e-06	-0.312428	-1.18737e-05	-0.0118263	-3.92161e-05	0	0	0	0	0	0	0	0	0	0	0	0	0	0	0	0	-0.000100199	-0.000100199	-0.000100199	-0.000100199	-0.000100199	-0.000100199	-0.000100199	-0.000100199	-0.000100199	-0.000100199	-0.000100199	-0.000100199	-0.000100199	-0.000100199	-0.000100199	-0.000100199	-8.19232e-05	-8.19232e-05	-8.19232e-05	-8.19232e-05	-8.19232e-05	-8.19232e-05	-8.19232e-05	-8.19232e-05	-8.19232e-05	-8.19232e-05	-8.19232e-05	-8.19232e-05	-8.19232e-05	-8.19232e-05	-8.19232e-05	-8.19232e-05	-8.34828e-05	-8.34828e-05	-8.34828e-05	-8.34828e-05	-8.34828e-05	-8.34828e-05	-8.34828e-05	-8.34828e-05	-8.34828e-05	-8.34828e-05	-8.34828e-05	-8.34828e-05	-8.34828e-05	-8.34828e-05	-8.34828e-05	-8.34828e-05	-2.65174e-05	-2.65174e-05	-2.65174e-05	-2.65174e-05	-2.65174e-05	-2.65174e-05	-2.65174e-05	-2.65174e-05	-2.65174e-05	-2.65174e-05	-2.65174e-05	-2.65174e-05	-2.65174e-05	-2.65174e-05	-2.65174e-05	-2.65174e-05	-2.581e-05	-2.581e-05	-2.581e-05	-2.581e-05	-2.581e-05	-2.581e-05	-2.581e-05	-2.581e-05	-2.581e-05	-2.581e-05	-2.581e-05	-2.581e-05	-2.581e-05	-2.581e-05	-2.581e-05	-2.581e-05	-2.58081e-05	-2.58081e-05	-2.58081e-05	-2.58081e-05	-2.58081e-05	-2.58081e-05	-2.58081e-05	-2.58081e-05	-2.58081e-05	-2.58081e-05	-2.58081e-05	-2.58081e-05	-2.58081e-05	-2.58081e-05	-2.58081e-05	-2.58081e-05	-2.58083e-05	-2.58083e-05	-2.58083e-05	-2.58083e-05	-2.58083e-05	-2.58083e-05	-2.58083e-05	-2.58083e-05	-2.58083e-05	-2.58083e-05	-2.58083e-05	-2.58083e-05	-2.58083e-05	-2.58083e-05	-2.58083e-05	-2.58083e-05	-2.58083e-05	-2.58083e-05	-2.58083e-05	-2.58083e-05	-2.58083e-05	-2.58083e-05	-2.58083e-05	-2.58083e-05	-2.58083e-05	-2.58083e-05	-2.58083e-05	-2.58083e-05	-2.58083e-05	-2.58083e-05	-2.58083e-05	-2.58083e-05	-2.58083e-05	-2.58083e-05	-2.58083e-05	-2.58083e-05	-2.58083e-05	-2.58083e-05	-2.58083e-05	-2.58083e-05	-2.58083e-05	-2.58083e-05	-2.58083e-05	-2.58083e-05	-2.58083e-05	-2.58083e-05	-2.58083e-05	-2.58083e-05	-4.71892e-05	-4.71892e-05	-4.63704e-05	-4.63704e-05	-4.59377e-05	-4.59377e-05	-0.00022307	-0.00022307	-4.71892e-05	-4.71892e-05	-1.61975	-1.61975	-0.00345469	-0.00345469	-5.66059e-05	-5.66059e-05	-0.000253208	-0.000253208	-0.000702457	-0.000702457	-2.5393e-05	-2.5393e-05	-6.11166e-05	-6.11166e-05	-6.11123e-07	-6.11123e-07	-9.47586e-06	-9.47586e-06	-0.00215099	-0.00215099	-4.4002e-06	-4.4002e-06	-0.000285766	-0.000285766	-0.00152485	-0.00152485	-2.44291e-06	-2.44291e-06	-6.10968e-05	-6.10968e-05	-1.20359e-07	-1.20359e-07	-2.17253	-2.17253	-0.0294731	-0.0294731	-3.96016e-06	-3.96016e-06	-0.000305573	-0.000305573	-0.0017849	-0.0017849	-1.5736e-07	-1.5736e-07	-5.49167e-05	-5.49167e-05	-5.99578e-08	-5.99578e-08	-1.77933e-07	-1.77933e-07	-0.167944	-0.167944	-3.97666e-06	-3.97666e-06	-0.000311353	-0.000311353	-0.00170207	-0.00170207	-2.28626e-06	-2.28626e-06	-7.22465e-05	-7.22465e-05	-5.3638e-08	-5.3638e-08	-1.84139	-1.84139	-0.0698269	-0.0698269	-3.97082e-06	-3.97082e-06	-0.000341525	-0.000341525	-0.0017764	-0.0017764	-1.87419e-06	-1.87419e-06	-5.67339e-05	-5.67339e-05	-5.52032e-08	-5.52032e-08	-1.24127e-06	-1.24127e-06	-0.141043	-0.141043	-4.96527e-06	-4.96527e-06	-0.000335179	-0.000335179	-0.0017864	-0.0017864	-2.22144e-06	-2.22144e-06	-0.000112784	-0.000112784	-5.58353e-08	-5.58353e-08	-1.82375	-1.82375	-0.0839898	-0.0839898	-3.96909e-06	-3.96909e-06	-0.000346137	-0.000346137	-0.00178926	-0.00178926	-1.70354e-06	-1.70354e-06	-5.87492e-05	-5.87492e-05	-5.4453e-08	-5.4453e-08	-1.46092e-06	-1.46092e-06	-0.127856	-0.127856	-4.04391e-06	-4.04391e-06	-0.000334896	-0.000334896	-0.00179667	-0.00179667	-1.72249e-06	-1.72249e-06	-0.000105936	-0.000105936	-5.38397e-08	-5.38397e-08	-2.1708	-2.1708	-0.092663	-0.092663	-3.95973e-06	-3.95973e-06	-0.000720868	-0.000720868	-0.0047016	-0.0047016	-1.73467e-06	-1.73467e-06	-5.8728e-05	-5.8728e-05	-1.23992e-07	-1.23992e-07	-1.91865e-07	-1.91865e-07	-0.120152	-0.120152	-3.99135e-06	-3.99135e-06	-0.000183898	-3.82269e-05	-0.00463832	-0.00451553	-3.98506e-06	-4.05543e-06	-0.571414	-6.06356e-06	-1.21826e-07	-1.5012e-07	-0.00248497	-0.037925	-1.80356	-9.0828e-05	-0.000248562	-3.39038e-06	-0.00315807	-0.000780948	-0.00322458	-0.0036125	-5.38612e-06	-4.18238e-06	-0.00556606	-8.40892e-06	-2.18258e-07	-1.66782e-07	-0.000936905	-0.0494083	-2.47269e-05	-5.57808e-05	-0.226877	-0.000886588	-0.000947538	-0.00337414	-0.000155053	-0.00288342	-8.65041e-06	-7.80988e-07	-0.74799	-2.76142e-05	-3.64268e-06	-2.38298e-07	-0.00092456	-0.0466989	-2.00989	-0.000196453	-0.0019741	-1.57202e-06	-0.00219732	-0.00280229	-0.000151735	-0.00040128	-0.00428199	-2.00686e-07	-0.00385115	-2.20098e-05	-1.11749e-05	-1.7446e-07	-0.000931586	-0.0435968	-2.50313e-07	-2.67246e-07	-0.0125885	-1.54365e-07	-0.00134601	-0.000453408	-0.000192713	-0.00057319	-0.00279694	-1.87405e-07	-0.782014	-4.03643e-05	-0.00014737	-2.9734e-07	-0.000930127	-0.047422	-0.531829	-4.63031e-06	-0.00208246	-2.25886e-08	-0.000343938	-0.000550222	-0.000112498	-0.000247724	-0.00264588	-2.45133e-07	-0.00304802	-2.86586e-05	-0.000120229	-0.000135048	-0.000929434	-9.83877e-05	-8.43508e-05	-3.3625e-08	-0.0441163	-4.74713e-06	-0.00263989	-0.000484582	-0.00011612	-0.000177698	-0.000185893	-2.64906e-06	-1.08684	-0.000175882	-0.000112395	-0.000134347	-3.6689e-06	-0.000271718	-0.0217038	-1.23512e-09	-0.0021264	-6.2609e-05	-0.000545962	-0.000328785	-0.00011178	-0.000768471	-0.000119269	-9.82215e-07	-0.000340779	-0.000118244	-0.000115115	-0.000136267	-1.65939e-06	-0.000221295	-0.0167937	-4.56212e-08	-0.00709018	-0.000120497	-0.000568439	-0.000139238	-0.000112267	-0.000929973	-0.000103852	-3.22686e-07	-0.414685	-0.000432435	-0.000114818	-0.000136264	-2.23381e-06	-0.000224269	-0.018661	-9.07895e-08	-0.0032073	-0.000103064	-0.000586151	-0.000578501	-0.000111389	-0.000930585	-0.000110869	-1.75281e-07	-0.135205	-8.08066e-05	-0.000115114	-0.000136376	-2.31215e-06	-0.000223491	-0.0155728	-3.27391e-08	-0.00248807	-0.00012049	-0.000568089	-0.00038603	-0.000102335	-0.000870919	-0.00028187	-1.80354e-07	-0.409868	-6.76096e-05	-0.00010031	-0.000119048	-2.471e-06	-1.37993e-08	-0.0161042	-1.25953e-08	-0.00447586	-0.000197917	-0.000622256	-0.000652752	-0.000101925	-0.000856427	-0.000124606	-1.5959e-07	-0.253164	-1.97084e-05	-0.000100459	-0.000118799	-4.59352e-07	-2.27886e-08	-0.14717	-2.76673e-07	-0.00421988	-7.92338e-05	-0.000472836	-0.000392405	-0.000102863	-0.000876177	-0.000138948	-1.10564e-05	-0.173567	-0.00031135	-0.000100227	-0.000106388	-9.36804e-06	-1.2963e-08	-0.0568494	-1.22488e-07	-0.00430825	-7.15245e-05	-0.000472666	-0.000393308	-0.000101955	-0.000850761	-0.000121416	-4.40779e-06	-1.14697	-0.00028426	-0.000100402	-0.000107133	-7.99741e-06	-1.31011e-08	-0.109768	-1.97522e-07	-0.00426587	-7.82695e-05	-0.000473689	-0.000562104	-0.000104205	-0.000892288	-0.000138866	-2.32355e-05	-0.000328264	-0.000399788	-0.000100202	-0.000103499	-8.05779e-06	-1.31544e-08	-0.0747626	-2.7323e-08	-0.00429229	-7.1763e-05	-0.000472668	-0.000317232	-0.000102056	-0.000457144	-0.000120135	-8.01079e-06	-2.12371	-0.000400373	-0.00010039	-0.000107131	-7.72048e-06	-1.31405e-08	-0.0963003	-1.96758e-08	-0.00427434	-7.8011e-05	-0.000473689	-0.000340214	-0.000106183	-0.000373967	-0.000136005	-2.42967e-05	-1.19592e-07	-0.000400374	-0.000100196	-0.000103499	-7.75857e-06	-1.6758e-06	-0.0824392	-5.94992e-09	-0.00428765	-7.19081e-05	-0.00047267	-0.000380101	-0.000102266	-0.00037391	-0.000118111	-8.93182e-06	-2.17347	-0.000400374	-0.000100387	-0.000107131	-7.50002e-06	-1.70146e-06	-0.0909741	-2.65848e-08	-0.00427782	-7.78447e-05	-0.000473685	-0.000182314	-0.000108478	-0.000367883	-0.000130129	-3.87494e-06	-4.58108e-07	-0.000107928	-0.000100195	-0.000103499	-7.51036e-06	-1.69946e-06	-0.0856363	-1.60571e-08	-0.00428529	-7.20062e-05	-0.000472671	-0.00022585	-0.00010244	-0.000376023	-0.000112445	-3.45696e-06	-2.18551	-0.000108125	-0.000100387	-0.000107131	-7.27508e-06	-1.69958e-06	-0.0889223	-3.24779e-05	-0.00427968	-7.77369e-05	-0.000473681	-0.000154811	-0.000109613	-0.000348212	-0.00011767	-3.66646e-06	-5.92855e-07	-0.000108207	-0.000100195	-0.000103499	-7.24503e-06	-1.69957e-06	-0.0868625	-4.15867e-05	-0.00428395	-7.20794e-05	-0.000472671	-0.000230186	-0.000102488	-0.000378521	-0.000109129	-3.95955e-05	-2.19028	-0.000108187	-0.000100387	-0.000107131	-7.0322e-06	-9.22237e-09	-0.0881769	-4.08432e-05	-0.00428073	-7.76591e-05	-0.000473678	-0.000150554	-0.000109871	-0.00036385	-0.000117352	-2.66179e-06	-7.82449e-09	-0.000108192	-0.000100195	-0.000103499	-6.98211e-06	-4.38696e-08	-0.0872753	-4.10033e-05	-0.00212005	-7.21379e-05	-0.000472672	-0.000168189	-0.000102497	-0.000378354	-0.000109117	-3.988e-05	-0.197203	-0.00010819	-0.000100387	-0.000107131	-4.20259e-10	-9.12152e-09	-0.0879539	-4.09581e-05	-0.0027499	-7.75984e-05	-0.000473676	-0.000152368	-0.000109916	-0.000364335	-0.00011739	-2.46295e-06	-0.00851717	-0.000108191	-0.000100195	-0.000103499	-2.06087e-08	-4.51309e-08	-0.0873611	-4.09711e-05	-0.00208432	-7.21866e-05	-0.000472672	-0.000168196	-0.000102498	-0.000904532	-0.000109115	-3.07568e-05	-0.0428969	-0.000108191	-0.000100387	-0.000107131	-6.23829e-10	-8.96275e-09	-0.0879369	-1.85748e-06	-0.00298437	-7.75489e-05	-0.000473675	-0.000152419	-0.000109923	-0.000907029	-0.000117404	-5.42791e-06	-0.0109114	-0.000108191	-0.000100195	-0.000103499	-1.2392e-08	-4.46385e-08	-0.0873212	-1.66068e-06	-0.0020676	-7.22286e-05	-0.000472672	-0.000168245	-0.000102499	-0.00082187	-0.000109114	-9.67732e-06	-0.592906	-0.000108191	-0.000100387	-0.000107131	-4.91107e-10	-1.20928e-07	-0.0879962	-1.70855e-06	-0.00299244	-7.7507e-05	-0.000473673	-0.000152405	-0.000109924	-0.000855608	-0.00011741	-3.46429e-06	-0.000911681	-0.000108191	-0.000100195	-0.000103499	-1.30603e-08	-1.19585e-07	-0.0872395	-1.69219e-06	-0.00293407	-7.22657e-05	-0.000472672	-0.000168295	-0.000102499	-0.000794389	-0.000109113	-9.06885e-06	-0.162927	-0.000108191	-0.000100387	-0.000107131	-6.27099e-08	-1.21721e-07	-0.0880772	-1.30455e-05	-0.00366558	-7.74704e-05	0	0	0	0	0	0	0	0	0	0	0	0	0	0	0	0	-0.000106467	-0.000106467	-0.000106467	-0.000106467	-0.000106467	-0.000106467	-0.000106467	-0.000106467	-0.000106467	-0.000106467	-0.000106467	-0.000106467	-0.000106467	-0.000106467	-0.000106467	-0.000106467	-0.000306111	-0.000306111	-0.000306111	-0.000306111	-0.000306111	-0.000306111	-0.000306111	-0.000306111	-0.000306111	-0.000306111	-0.000306111	-0.000306111	-0.000306111	-0.000306111	-0.000306111	-0.000306111	-0.00029823	-0.00029823	-0.00029823	-0.00029823	-0.00029823	-0.00029823	-0.00029823	-0.00029823	-0.00029823	-0.00029823	-0.00029823	-0.00029823	-0.00029823	-0.00029823	-0.00029823	-0.00029823	-0.000243155	-0.000243155	-0.000243155	-0.000243155	-0.000243155	-0.000243155	-0.000243155	-0.000243155	-0.000243155	-0.000243155	-0.000243155	-0.000243155	-0.000243155	-0.000243155	-0.000243155	-0.000243155	-0.000252253	-0.000252253	-0.000252253	-0.000252253	-0.000252253	-0.000252253	-0.000252253	-0.000252253	-0.000252253	-0.000252253	-0.000252253	-0.000252253	-0.000252253	-0.000252253	-0.000252253	-0.000252253	-0.000252262	-0.000252262	-0.000252262	-0.000252262	-0.000252262	-0.000252262	-0.000252262	-0.000252262	-0.000252262	-0.000252262	-0.000252262	-0.000252262	-0.000252262	-0.000252262	-0.000252262	-0.000252262	-0.000252262	-0.000252262	-0.000252262	-0.000252262	-0.000252262	-0.000252262	-0.000252262	-0.000252262	-0.000252262	-0.000252262	-0.000252262	-0.000252262	-0.000252262	-0.000252262	-0.000252262	-0.000252262	-0.000252262	-0.000252262	-0.000252262	-0.000252262	-0.000252262	-0.000252262	-0.000252262	-0.000252262	-0.000252262	-0.000252262	-0.000252262	-0.000252262	-0.000252262	-0.000252262	-0.000252262	-0.000252262	-0.000252262	-0.000252262	-0.000252262	-0.000252262	-0.000252262	-0.000252262	-0.000252262	-0.000252262	-0.000252262	-0.000252262	-0.000252262	-0.000252262	-0.000252262	-0.000252262	-0.000252262	-0.000252262	-0.000278601	-0.000278601	-0.000278309	-0.000278309	-0.000278155	-0.000278155	-0.000364229	-0.000364229	-0.000279417	-0.000279417	-0.0697919	-0.0697919	-0.00212324	-0.00212324	-0.000306692	-0.000306692	-0.0022747	-0.0022747	-9.58016e-06	-9.58016e-06	-0.000225872	-0.000225872	-0.0318351	-0.0318351	-0.010826	-0.010826	-1.69363	-1.69363	-0.0116882	-0.0116882	-0.00146447	-0.00146447	-0.00240118	-0.00240118	-4.25664e-06	-4.25664e-06	-0.0024999	-0.0024999	-0.0215492	-0.0215492	-0.111983	-0.111983	-9.5533e-09	-9.5533e-09	-7.54605e-05	-7.54605e-05	-0.0014386	-0.0014386	-0.00224918	-0.00224918	-3.5389e-06	-3.5389e-06	-0.0443611	-0.0443611	-0.0521404	-0.0521404	-0.0509485	-0.0509485	-1.766	-1.766	-9.97534e-06	-9.97534e-06	-0.00143365	-0.00143365	-0.0022022	-0.0022022	-3.91176e-06	-3.91176e-06	-0.00248314	-0.00248314	-0.0110394	-0.0110394	-0.0983405	-0.0983405	-1.27906e-06	-1.27906e-06	-7.38049e-06	-7.38049e-06	-0.00143529	-0.00143529	-0.0020199	-0.0020199	-3.54962e-06	-3.54962e-06	-0.00418371	-0.00418371	-0.0437889	-0.0437889	-0.0609648	-0.0609648	-2.02791	-2.02791	-7.42249e-06	-7.42249e-06	-0.00113821	-0.00113821	-0.00200878	-0.00200878	-3.50205e-06	-3.50205e-06	-0.00340757	-0.00340757	-0.00166433	-0.00166433	-0.0810376	-0.0810376	-2.22078e-07	-2.22078e-07	-7.47114e-06	-7.47114e-06	-0.0014387	-0.0014387	-0.0019742	-0.0019742	-3.49981e-06	-3.49981e-06	-0.00477725	-0.00477725	-0.0406826	-0.0406826	-0.0708986	-0.0708986	-2.01743	-2.01743	-7.39839e-06	-7.39839e-06	-0.00140784	-0.00140784	-0.00201261	-0.00201261	-3.4713e-06	-3.4713e-06	-0.00453762	-0.00453762	-0.00197919	-0.00197919	-0.0808817	-0.0808817	-3.77462e-09	-3.77462e-09	-7.44891e-06	-7.44891e-06	-0.00143929	-0.00143929	-0.00230015	-0.00230015	-4.11135e-06	-4.11135e-06	-0.00449382	-0.00449382	-0.0409519	-0.0409519	-0.08213	-0.08213	-1.71368	-1.71368	-7.40062e-06	-7.40062e-06	-0.00125396	-0.00125396	-0.0480188	-0.0368671	-4.15332e-06	-4.14668e-06	-0.00521182	-0.00523251	-0.276986	-0.00121524	-0.0822887	-0.0904084	-6.34382e-12	-3.70083e-11	-9.6956e-05	-4.13528e-07	-0.00850715	-0.00112218	-2.51851e-05	-1.60735e-05	-6.95734e-06	-5.1381e-06	-0.0044328	-0.00513594	-0.533917	-0.00149756	-0.0438564	-0.0733832	-6.1724e-06	-6.13499e-06	-0.000144936	-1.75639e-06	-6.16951e-06	-3.72862e-06	-0.00139849	-4.73422e-06	-0.000123844	-6.42258e-06	-0.00321802	-0.0337078	-0.00455815	-0.000153741	-0.00368863	-0.058201	-6.3985e-06	-5.93021e-06	-0.000110586	-4.80879e-07	-0.000222747	-0.00353726	-0.000108308	-5.94398e-06	-0.000150431	-4.28755e-05	-5.2599e-06	-0.0967812	-0.36073	-0.00278952	-0.00166666	-0.0888728	-6.33131e-06	-6.56367e-06	-0.123135	-0.00045226	-0.000186537	-0.0379721	-0.00162784	-3.07581e-05	-0.000114423	-3.73823e-05	-7.76738e-06	-0.0652253	-0.0160774	-0.00238953	-0.000155011	-0.0570443	-6.33992e-06	-6.11941e-06	-0.00179615	-3.1005e-05	-0.000130509	-0.0243242	-0.00108596	-2.54245e-05	-0.000115927	-4.83354e-05	-8.65613e-06	-0.0660166	-0.327361	-0.00499852	-0.000100761	-7.91676e-05	-6.34368e-06	-7.82075e-07	-0.000510178	-2.57341e-06	-4.83933e-06	-0.00245764	-9.6653e-05	-2.86569e-05	-0.000105858	-6.66726e-05	-6.93717e-05	-0.0035116	-0.0300956	-0.00134931	-0.000107552	-0.00012232	-9.23808e-07	-8.68976e-07	-0.000645868	-0.000578987	-0.000104213	-0.000200159	-0.000154407	-4.14367e-05	-0.000109197	-1.63547e-05	-0.000108983	-0.015571	-1.11983	-0.00270208	-0.000105142	-0.000120489	-2.16981e-06	-1.09269e-06	-0.000732414	-1.38697e-05	-3.83879e-05	-0.000103312	-0.000142062	-9.26707e-05	-0.000107016	-1.35645e-05	-0.000106697	-0.0377188	-0.0011469	-4.12462e-06	-0.000105406	-0.000120488	-1.75957e-06	-1.07699e-06	-0.00067167	-6.71547e-06	-8.98889e-05	-0.000121368	-0.000136558	-2.35594e-05	-0.000108141	-1.35402e-05	-0.000100341	-0.0593843	-0.0290793	-0.00138708	-0.000105143	-0.000120388	-3.0961e-06	-1.08112e-06	-0.000810773	-1.92927e-05	-0.000123536	-0.000103348	-0.000142123	-3.47462e-05	-0.000106322	-1.31405e-05	-4.09406e-05	-0.0491543	-0.102454	-1.88848e-05	-0.000103035	-0.000117777	-2.42123e-06	-2.21407e-09	-0.000799815	-5.19026e-05	-0.000202024	-0.00018355	-0.000137484	-1.71505e-05	-0.000107558	-1.33598e-05	-8.75811e-05	-0.0590461	-0.0032405	-6.03513e-05	-0.000102901	-0.000118052	-9.73222e-06	-1.12789e-07	-0.00347559	-9.71926e-05	-0.00021212	-0.000102078	-0.000139973	-2.79636e-05	-0.000106025	-1.3072e-05	-7.88793e-05	-0.000694173	-0.144368	-8.35547e-05	-0.000103133	-0.000132229	-2.77654e-05	-2.12388e-07	-0.00341571	-0.000225982	-0.000207668	-0.000113619	-0.000139025	-2.79248e-05	-0.000107815	-1.34447e-05	-8.94632e-05	-0.00279668	-0.0014317	-9.09771e-05	-0.00010296	-0.000131318	-3.32112e-05	-2.09875e-07	-0.00342012	-0.000137597	-0.000209839	-0.000103511	-0.000139683	-1.99524e-05	-0.000105233	-1.30904e-05	-7.85856e-05	-0.000491975	-0.358686	-9.77063e-05	-0.000103159	-0.000136033	-3.32958e-05	-2.08919e-07	-0.00341913	-0.001069	-0.000208458	-
[truncated: 716,520 more chars]
