# Supplementary material for: The Importance of Lateral Connections in the Parietal Cortex for Generating Motor Plans
Source: PLoS One. 2015 Aug 7;10(8):e0134669. doi: 10.1371/journal.pone.0134669 (PMC4529220; doi:10.1371/journal.pone.0134669)
Supplement: S1 Dataset — The complete dataset utilized in the data-dependent figures. (ZIP) [file pone.0134669.s001.zip › Champion_Data/Evolved_Jump_Task/TS_10/fblat_A10_2to4_9T1/ppc_sc_input.txt]

0	0	0	0	0	0	0	0	0	0	0	0	0	0	0	0	-0.00535271	-0.00535271	-0.00535271	-0.00535271	-0.00535271	-0.00535271	-0.00535271	-0.00535271	-0.00535271	-0.00535271	-0.00535271	-0.00535271	-0.00535271	-0.00535271	-0.00535271	-0.00535271	-0.00642945	-0.00642945	-0.00642945	-0.00642945	-0.00642945	-0.00642945	-0.00642945	-0.00642945	-0.00642945	-0.00642945	-0.00642945	-0.00642945	-0.00642945	-0.00642945	-0.00642945	-0.00642945	-0.00690771	-0.00690771	-0.00690771	-0.00690771	-0.00690771	-0.00690771	-0.00690771	-0.00690771	-0.00690771	-0.00690771	-0.00690771	-0.00690771	-0.00690771	-0.00690771	-0.00690771	-0.00690771	-0.00524435	-0.00524435	-0.00524435	-0.00524435	-0.00524435	-0.00524435	-0.00524435	-0.00524435	-0.00524435	-0.00524435	-0.00524435	-0.00524435	-0.00524435	-0.00524435	-0.00524435	-0.00524435	-0.0052378	-0.0052378	-0.0052378	-0.0052378	-0.0052378	-0.0052378	-0.0052378	-0.0052378	-0.0052378	-0.0052378	-0.0052378	-0.0052378	-0.0052378	-0.0052378	-0.0052378	-0.0052378	-0.00523763	-0.00523763	-0.00523763	-0.00523763	-0.00523763	-0.00523763	-0.00523763	-0.00523763	-0.00523763	-0.00523763	-0.00523763	-0.00523763	-0.00523763	-0.00523763	-0.00523763	-0.00523763	-0.0052376	-0.0052376	-0.0052376	-0.0052376	-0.0052376	-0.0052376	-0.0052376	-0.0052376	-0.0052376	-0.0052376	-0.0052376	-0.0052376	-0.0052376	-0.0052376	-0.0052376	-0.0052376	-0.00523761	-0.00523761	-0.00523761	-0.00523761	-0.00523761	-0.00523761	-0.00523761	-0.00523761	-0.00523761	-0.00523761	-0.00523761	-0.00523761	-0.00523761	-0.00523761	-0.00523761	-0.00523761	-0.00523761	-0.00523761	-0.00523761	-0.00523761	-0.00523761	-0.00523761	-0.00523761	-0.00523761	-0.00523761	-0.00523761	-0.00523761	-0.00523761	-0.00523761	-0.00523761	-0.00523761	-0.00523761	-0.0285568	-0.0285568	-0.386764	-0.386764	0.0286614	0.0286614	0.374653	0.374653	0.278084	0.278084	0.399118	0.399118	0.190494	0.190494	0.0783911	0.0783911	-0.0377741	-0.0377741	-0.494285	-0.494285	0.198084	0.198084	0.383876	0.383876	0.478281	0.478281	-0.230213	-0.230213	-0.297309	-0.297309	0.0374986	0.0374986	-0.0478512	-0.0478512	-0.518924	-0.518924	0.360152	0.360152	0.440678	0.440678	0.479478	0.479478	0.386272	0.386272	-0.426695	-0.426695	0.0375615	0.0375615	-0.0508589	-0.0508589	-0.509861	-0.509861	-0.060426	-0.060426	0.347079	0.347079	0.496036	0.496036	0.192337	0.192337	-0.449921	-0.449921	0.0374666	0.0374666	-0.0646632	-0.0646632	-0.518427	-0.518427	-0.0434098	-0.0434098	0.422721	0.422721	0.486906	0.486906	0.453337	0.453337	-0.449336	-0.449336	0.0216631	0.0216631	-0.0629307	-0.0629307	-0.51981	-0.51981	-0.0623308	-0.0623308	0.206558	0.206558	0.487516	0.487516	0.208343	0.208343	-0.44933	-0.44933	0.0372852	0.0372852	-0.0671868	-0.0671868	-0.519892	-0.519892	-0.0314364	-0.0314364	0.412513	0.412513	0.488609	0.488609	0.449911	0.449911	-0.449673	-0.449673	0.0360234	0.0360234	-0.0627757	-0.0627757	-0.520602	-0.520602	-0.0343543	-0.0343543	0.217083	0.217083	0.492823	0.492823	-0.135791	-0.135791	-0.449441	-0.449441	0.037436	0.037436	-0.0671954	-0.0671954	-0.521322	-0.521322	-0.0355826	-0.0355826	0.413128	0.413128	0.489372	0.489372	0.376769	0.376769	-0.449645	-0.449645	0.0369384	0.0369384	0.370154	0.370154	-0.519804	-0.519804	-0.0347687	-0.0347687	0.217444	0.217444	0.490453	0.490453	-0.366299	-0.366299	-0.449321	-0.449321	0.0356417	0.0356417	-0.247047	-0.277034	-0.458003	-0.486074	-0.0449763	-0.0345105	0.401448	0.192613	0.441598	0.478921	-0.275931	-0.44617	-0.418901	-0.351561	-0.448562	-0.325528	0.0372647	-0.501418	-0.00275179	-0.451178	-0.0640134	0.259336	0.175896	-0.0334847	0.097621	0.451129	-0.272704	-0.44944	-0.439157	-0.43794	-0.104343	0.250309	-0.161039	-0.473575	0.0104402	-0.154118	-0.502572	0.469965	0.211154	0.114961	-0.0420463	0.474309	-0.273654	-0.439516	0.112746	0.0294589	-0.121527	0.414336	0.00613572	-0.204124	-0.00886514	-0.178514	-0.431842	0.476545	0.171298	0.0431801	-0.15737	0.454045	-0.273508	-0.446376	-0.170111	-0.0422974	-0.0756203	0.456221	0.0898203	-0.228835	0.00191525	-0.124586	-0.408349	0.460806	0.208588	0.111841	-0.0113102	0.00129065	-0.273441	-0.44818	-0.0263148	0.00943359	-0.40384	0.226312	-0.184288	-0.209948	-0.00533793	-0.0744755	-0.0712933	0.253232	0.191367	-0.074701	-0.00113286	0.00155977	-0.2734	-0.448811	-0.0308813	0.342894	-0.104042	0.0455266	0.00584486	-0.151835	0.000136556	-0.294207	-0.000798408	0.329572	0.334857	-0.00309575	-0.00492596	0.000546273	-0.188292	-0.426765	-0.0140197	0.0917471	-0.201542	-3.8527e-05	-0.000423984	-0.0249268	-0.00119064	-0.323511	-7.39274e-05	0.401725	0.393458	-0.491516	-0.0045634	0.000531913	-0.213439	-0.428178	-0.0213283	0.0424952	-0.118471	0.0103218	-0.00376635	-0.238585	0.000111288	-0.323791	-0.00980646	0.445809	0.000896277	-0.0623436	-0.00492648	0.000486468	-0.180852	-0.427806	-0.00288572	0.113715	-0.0873754	-5.40633e-05	-0.000377504	-0.178254	-0.000553274	-0.327027	-0.149868	0.443912	0.127724	-0.224372	-0.00455872	0.000533532	-0.198462	-0.428177	-0.00408144	0.180544	-0.0797206	0.0103161	-0.00370512	-0.285208	0.000383436	-0.324446	-0.0309089	0.451369	-0.113106	-0.0407438	-0.00476901	0.000689	-0.0438712	-0.143504	-0.00283237	0.124527	-0.0748986	0.00324437	-4.33102e-05	-0.209043	-0.00122735	-0.327854	-0.0471135	0.156405	0.141523	-0.0625252	-0.00445393	0.00797521	-0.0388218	-0.0818255	-0.00254889	0.181525	-0.0769641	0.010224	-0.000149419	-0.209137	0.000451207	-0.323457	-0.0274716	0.220741	-0.157127	-0.0491986	-0.00469933	0.00764306	-0.021379	-0.0829956	-0.0024883	0.148086	-0.0759506	0.00404174	-0.000205446	-0.261788	-0.00296329	-0.32781	-0.047634	0.104439	0.195693	-0.0475042	-0.00442388	0.00983238	-0.0215392	-0.0834429	-0.00248703	0.286482	-0.0765945	0.00999546	-0.000153827	-0.176082	0.000523107	-0.228046	-0.0258707	0.178932	-0.31292	-0.0478557	-0.00468515	0.00764621	-0.0169332	-0.0833262	-0.00223616	0.30945	-0.0761554	0.00426408	-0.00020569	-0.178592	-0.00554009	-0.198141	-0.0445031	0.101312	0.336444	-0.0478568	-0.00441732	0.00983214	-0.0167823	-0.0833649	-0.00243383	0.393156	-0.0764826	0.00985632	-0.000155835	-0.195287	0.000571528	-0.198072	-0.0233046	0.171029	-0.381383	-0.0478568	-0.00468197	0.00764622	-0.0131695	-0.0850333	-0.00199755	0.288409	-0.0762412	0.00440942	-0.000204025	-0.0850474	-0.00851215	-0.195494	-0.0378571	0.22947	0.170451	-0.0478568	-0.00441583	0.00983214	-0.0124473	-0.0849042	-0.00235275	0.323697	-0.0764248	0.0097622	-0.000156821	-0.11713	0.000592157	-0.198954	-0.0158531	0.237459	-0.411431	-0.0477971	-0.00468124	0.00764622	-0.00900669	-0.0849125	-0.0020372	0.22398	-0.0762871	0.00450412	-0.000202311	-0.0603447	-0.00996474	-0.188366	-0.0226716	0.233402	0.134944	-0.0479113	-0.00441548	0.00983214	-0.00730714	-0.0849118	-0.00227229	0.206664	-0.076392	0.00969191	-0.000157408	-0.119968	0.000607796	-0.201442	-0.0112608	0.0669082	-0.261359	-0.0478827	-0.00468107	0.00764622	-0.00400558	-0.0849118	-0.00209575	0.207921	-0.0763128	0.0045729	-0.000200889	-0.0600225	-0.0102935	-0.195215	-0.0222571	0.255794	0.00828604	-0.0478898	-0.0044154	0.00983214	-0.0015228	-0.255571	-0.00219416	0.207648	-0.0763728	0.00963587	-0.000157795	-0.0766123	0.000611982	-0.201387	-0.0112445	0.0664095	-0.146166	-0.0478881	-0.00468103	0.00764622	0.000688612	-0.0837036	-0.00215217	0.207725	-0.103096	0.00462652	-0.000199789	-0.0617416	-0.0103502	-0.195248	-0.0223053	0.261229	0.134388	-0.0478885	-0.00441538	0.00983214	-0.429684	-0.258679	-0.0021203	0.207703	-0.0732395	0.0095892	-0.000158066	-0.0766164	0.000612722	-0.341524	-0.0112413	0.0845876	-0.13454	-0.0478884	-0.00468102	0.00764622	-0.049317	-0.0817738	-0.00220446	0.207709	-0.112046	0.00467037	-0.000198959	-0.0617926	-0.0103595	-0.373863	-0.0223238	0.20591	0.0424401	-0.0478884	-0.00441538	0.00983214	-0.376821	-0.257477	-0.00205317	0.215567	-0.0725495	0.00954905	-0.000158261	-0.0766588	0.00061284	-0.364773	-0.01124	0.165466	0.000596409	-0.0478884	-0.00468102	0.00764622	-0.0231289	-0.0810988	-0.00225092	0.213578	-0.112328	0.00470757	-0.000198334	-0.0617802	-0.010361	-0.369855	-0.0223316	0.237338	0.206852	-0.0478884	-0.00441538	0.00983214	-0.382552	-0.0798574	-0.00199469	0.214251	-0.0723676	0.00951357	-0.000158404	-0.0767028	0.000612863	-0.360201	-0.0112394	0.170011	0.000510128	-0.0478884	-0.00468102	0.00764622	-0.0233078	-0.0818118	-0.00229046	0.213988	-0.0967462	0.00473999	-0.000197863	-0.0617689	-0.0103612	-0.362345	-0.022335	0.237633	0.180438	-0.0478884	-0.00441538	0.00983214	-0.201914	-0.0810681	-0.00194584	0.213866	-0.0754614	0.00948155	0	0	0	0	0	0	0	0	0	0	0	0	0	0	0	0	-0.132012	-0.132012	-0.132012	-0.132012	-0.132012	-0.132012	-0.132012	-0.132012	-0.132012	-0.132012	-0.132012	-0.132012	-0.132012	-0.132012	-0.132012	-0.132012	-0.13225	-0.13225	-0.13225	-0.13225	-0.13225	-0.13225	-0.13225	-0.13225	-0.13225	-0.13225	-0.13225	-0.13225	-0.13225	-0.13225	-0.13225	-0.13225	-0.131943	-0.131943	-0.131943	-0.131943	-0.131943	-0.131943	-0.131943	-0.131943	-0.131943	-0.131943	-0.131943	-0.131943	-0.131943	-0.131943	-0.131943	-0.131943	-0.131555	-0.131555	-0.131555	-0.131555	-0.131555	-0.131555	-0.131555	-0.131555	-0.131555	-0.131555	-0.131555	-0.131555	-0.131555	-0.131555	-0.131555	-0.131555	-0.131553	-0.131553	-0.131553	-0.131553	-0.131553	-0.131553	-0.131553	-0.131553	-0.131553	-0.131553	-0.131553	-0.131553	-0.131553	-0.131553	-0.131553	-0.131553	-0.131555	-0.131555	-0.131555	-0.131555	-0.131555	-0.131555	-0.131555	-0.131555	-0.131555	-0.131555	-0.131555	-0.131555	-0.131555	-0.131555	-0.131555	-0.131555	-0.131555	-0.131555	-0.131555	-0.131555	-0.131555	-0.131555	-0.131555	-0.131555	-0.131555	-0.131555	-0.131555	-0.131555	-0.131555	-0.131555	-0.131555	-0.131555	-0.131555	-0.131555	-0.131555	-0.131555	-0.131555	-0.131555	-0.131555	-0.131555	-0.131555	-0.131555	-0.131555	-0.131555	-0.131555	-0.131555	-0.131555	-0.131555	-0.131555	-0.131555	-0.131555	-0.131555	-0.131555	-0.131555	-0.131555	-0.131555	-0.131555	-0.131555	-0.131555	-0.131555	-0.131555	-0.131555	-0.131555	-0.131555	-1.11422	-1.11422	-0.245978	-0.245978	0.0655539	0.0655539	-0.724384	-0.724384	0.387675	0.387675	-0.899312	-0.899312	-0.396165	-0.396165	0.386169	0.386169	-1.16553	-1.16553	-0.305356	-0.305356	0.262696	0.262696	-0.710675	-0.710675	0.330489	0.330489	-0.239986	-0.239986	0.0394328	0.0394328	0.475829	0.475829	-1.17161	-1.17161	-0.314366	-0.314366	0.456592	0.456592	-0.852484	-0.852484	0.539773	0.539773	-0.860938	-0.860938	-0.102775	-0.102775	0.475015	0.475015	-1.17243	-1.17243	-0.322422	-0.322422	0.227231	0.227231	-0.649224	-0.649224	0.525536	0.525536	-0.787811	-0.787811	-0.0723144	-0.0723144	0.475427	0.475427	-1.1812	-1.1812	-0.31409	-0.31409	0.232265	0.232265	-0.807698	-0.807698	0.546175	0.546175	-0.869097	-0.869097	-0.072155	-0.072155	0.458109	0.458109	-1.17423	-1.17423	-0.313018	-0.313018	0.229906	0.229906	-0.360517	-0.360517	0.540653	0.540653	-0.820262	-0.820262	-0.071355	-0.071355	0.475702	0.475702	-1.17999	-1.17999	-0.313385	-0.313385	0.227446	0.227446	-0.78708	-0.78708	0.54507	0.54507	-0.868964	-0.868964	-0.0721032	-0.0721032	0.474257	0.474257	-1.17433	-1.17433	-0.312867	-0.312867	0.233035	0.233035	-0.37398	-0.37398	0.535644	0.535644	-0.536226	-0.536226	-0.0714117	-0.0714117	0.475897	0.475897	-1.17999	-1.17999	-0.313385	-0.313385	0.233381	0.233381	-0.78886	-0.78886	0.544229	0.544229	-0.853094	-0.853094	-0.0721089	-0.0721089	0.475286	0.475286	-0.915502	-0.915502	-0.31265	-0.31265	0.233457	0.233457	-0.374413	-0.374413	0.53802	0.53802	-0.125103	-0.125103	-0.0713188	-0.0713188	0.473748	0.473748	-0.206602	-0.20069	-0.31534	-0.292049	0.176192	0.226868	-0.747098	-0.452453	0.501185	0.53935	-0.059203	-0.0718048	-0.118427	0.0384557	-0.0716466	-0.00771035	-0.64016	-0.313936	-0.031005	-0.271063	0.195325	0.407956	-0.384605	-0.316706	0.262255	0.510876	-0.0603709	-0.0720933	-0.065916	-0.0638252	-0.0167114	0.285481	-0.337986	-0.313477	-0.0596191	-0.0923859	-0.293852	0.531296	-0.47636	-0.869083	0.163053	0.535597	-0.060071	-0.0704426	-0.737554	0.447168	-0.0194536	0.46675	-0.774644	-0.125311	-0.0157747	-0.10712	-0.256276	0.53715	-0.389494	-1.0196	-0.0126221	0.514642	-0.0599764	-0.0715141	0.141425	0.0264194	-0.0120546	0.517237	-0.447846	-0.141648	-0.0197355	-0.0747086	-0.245681	0.519499	-0.476645	-1.0761	-0.00675936	0.00146208	-0.0599115	-0.071832	-0.00724127	0.0112217	-0.0647166	0.254452	-0.374982	-0.129914	-0.00945672	-0.0447393	-0.0429265	0.298044	-0.421276	-1.11915	-0.000648895	0.00183008	-0.0598833	-0.071904	0.005494	0.385028	-0.0166458	0.0520177	-0.0122853	-0.0940331	-0.00483512	-0.176726	-0.000417558	0.377039	-0.689994	-1.14505	-0.00286882	0.000746788	-0.0368754	-0.0679172	-0.00328241	0.0977049	-0.0322666	5.44474e-05	-0.00182517	-0.0157887	-0.00179197	-0.194332	-7.29499e-05	0.454591	-0.808073	-0.374719	-0.00264079	0.000770097	-0.0669125	-0.0681675	-0.00377608	0.046985	-0.0189409	0.0131493	-0.00110259	-0.143351	-0.00170874	-0.1945	-0.00621891	0.503057	-0.21711	-1.12199	-0.00286921	0.000687187	-0.188352	-0.0680939	-0.000689646	0.127642	-0.0139407	3.24209e-05	-0.00179557	-0.107791	-0.000968829	-0.196447	-0.0901718	0.500824	-0.30871	-0.149503	-0.0026378	0.00077219	-0.155235	-0.0681536	-0.0007054	0.202836	-0.0127104	0.0131447	-0.00107805	-0.171421	-0.00223413	-0.194892	-0.0191443	0.509287	-0.0862959	-0.0315561	-0.00276346	0.000947304	-0.0261007	-0.0228054	-0.000639435	0.139817	-0.0119361	0.00456943	-0.00231707	-0.126171	-0.00186895	-0.196941	-0.0286725	0.175797	-0.320222	-0.038154	-0.00256043	0.0102954	-0.0129463	-0.0125866	-0.000575852	0.203977	-0.0122661	0.0130702	-0.000409887	-0.125988	-0.00283497	-0.194298	-0.0170737	0.248137	-0.0659298	-0.0301504	-0.00271479	0.00952378	-0.010509	-0.0127611	-0.000655918	0.166387	-0.0121047	0.00580211	-0.00207421	-0.157711	-0.004099	-0.196913	-0.0289984	0.117373	-0.52142	-0.0291951	-0.00253905	0.0125843	-0.0128454	-0.0128297	-0.000538767	0.322053	-0.012207	0.0128028	-0.000412831	-0.106476	-0.00404937	-0.136672	-0.0161666	0.20114	-0.0684363	-0.0294031	-0.00270485	0.00952727	-0.0118171	-0.0128119	-0.000813878	0.347893	-0.0121373	0.0060762	-0.00207417	-0.107957	-0.0070301	-0.118328	-0.0271522	0.113857	-0.786254	-0.0294041	-0.00253437	0.012584	-0.0141983	-0.0128178	-0.00051435	0.441942	-0.0121892	0.0126413	-0.000410977	-0.11783	-0.00605994	-0.118241	-0.0147067	0.192257	-0.125334	-0.0294041	-0.00270262	0.00952728	-0.0132594	-0.013085	-0.00109646	0.324196	-0.0121509	0.00624988	-0.00207559	-0.0518166	-0.0101658	-0.116774	-0.023254	0.25795	-0.891467	-0.0294041	-0.0025333	0.012584	-0.0161849	-0.0130641	-0.000502778	0.363843	-0.01218	0.0125323	-0.000409321	-0.0706372	-0.00762659	-0.118752	-0.0106245	0.266932	-0.141049	-0.0293761	-0.0027021	0.00952728	-0.0154635	-0.0130654	-0.00111883	0.251759	-0.0121582	0.00636202	-0.00207751	-0.0369859	-0.0116581	-0.112615	-0.0145758	0.26237	-0.906745	-0.0294432	-0.00253306	0.012584	-0.0195299	-0.0130653	-0.000492901	0.232294	-0.0121748	0.0124511	-0.000408163	-0.0722631	-0.00811272	-0.120182	-0.00835682	0.0752017	-0.42854	-0.0294263	-0.00270199	0.00952728	-0.0191179	-0.0130653	-0.00111777	0.233708	-0.0121623	0.00644303	-0.00207927	-0.0367949	-0.0119935	-0.11661	-0.0143541	0.287532	-0.940987	-0.0294305	-0.002533	0.012584	-0.0246387	-0.0411884	-0.000483738	0.2334	-0.0121718	0.0123864	-0.000407361	-0.0464751	-0.00820505	-0.120151	-0.00834884	0.0746344	-0.646663	-0.0294295	-0.00270196	0.00952728	-0.0235912	-0.0128722	-0.00111597	0.233487	-0.0165413	0.006506	-0.0020807	-0.0378599	-0.0120514	-0.11663	-0.0143816	0.293637	-0.913491	-0.0294297	-0.00253299	0.012584	-0.0804798	-0.0416932	-0.000475351	0.233462	-0.0116652	0.0123325	-0.000406795	-0.0465045	-0.00822038	-0.200118	-0.00834726	0.0950633	-0.0986341	-0.0294297	-0.00270195	0.00952728	-0.0082688	-0.0125697	-0.00111424	0.233469	-0.0179957	0.00655743	-0.00208178	-0.0378845	-0.0120609	-0.205234	-0.0143921	0.231458	-0.257425	-0.0294297	-0.00253298	0.012584	-0.0618242	-0.0414949	-0.000467927	0.242302	-0.0115549	0.0122861	-0.000406388	-0.0465386	-0.00822286	-0.197162	-0.00834658	0.185987	-0.0548343	-0.0294297	-0.00270195	0.00952728	-0.00390225	-0.0124654	-0.00111281	0.240066	-0.0180405	0.00660103	-0.00208261	-0.0378737	-0.0120624	-0.200611	-0.0143966	0.266794	-0.395427	-0.0294297	-0.00253298	0.012584	-0.0628467	-0.0122965	-0.000461613	0.240823	-0.0115259	0.0122451	-0.000406089	-0.0465693	-0.00822326	-0.194145	-0.00834629	0.191096	-0.00960301	-0.0294297	-0.00270195	0.00952728	-0.00392581	-0.0125877	-0.00111171	0.240528	-0.0154734	0.00663901	-0.00208324	-0.0378651	-0.0120627	-0.196004	-0.0143985	0.267126	-0.345463	-0.0294297	-0.00253298	0.012584	-0.0329032	-0.01248	-0.000456451	0.24039	-0.0120261	0.0122082	0	0	0	0	0	0	0	0	0	0	0	0	0	0	0	0	0.0274938	0.0274938	0.0274938	0.0274938	0.0274938	0.0274938	0.0274938	0.0274938	0.0274938	0.0274938	0.0274938	0.0274938	0.0274938	0.0274938	0.0274938	0.0274938	0.0264587	0.0264587	0.0264587	0.0264587	0.0264587	0.0264587	0.0264587	0.0264587	0.0264587	0.0264587	0.0264587	0.0264587	0.0264587	0.0264587	0.0264587	0.0264587	0.025788	0.025788	0.025788	0.025788	0.025788	0.025788	0.025788	0.025788	0.025788	0.025788	0.025788	0.025788	0.025788	0.025788	0.025788	0.025788	0.0272417	0.0272417	0.0272417	0.0272417	0.0272417	0.0272417	0.0272417	0.0272417	0.0272417	0.0272417	0.0272417	0.0272417	0.0272417	0.0272417	0.0272417	0.0272417	0.0272444	0.0272444	0.0272444	0.0272444	0.0272444	0.0272444	0.0272444	0.0272444	0.0272444	0.0272444	0.0272444	0.0272444	0.0272444	0.0272444	0.0272444	0.0272444	0.0272463	0.0272463	0.0272463	0.0272463	0.0272463	0.0272463	0.0272463	0.0272463	0.0272463	0.0272463	0.0272463	0.0272463	0.0272463	0.0272463	0.0272463	0.0272463	0.0272463	0.0272463	0.0272463	0.0272463	0.0272463	0.0272463	0.0272463	0.0272463	0.0272463	0.0272463	0.0272463	0.0272463	0.0272463	0.0272463	0.0272463	0.0272463	0.0272463	0.0272463	0.0272463	0.0272463	0.0272463	0.0272463	0.0272463	0.0272463	0.0272463	0.0272463	0.0272463	0.0272463	0.0272463	0.0272463	0.0272463	0.0272463	0.0272463	0.0272463	0.0272463	0.0272463	0.0272463	0.0272463	0.0272463	0.0272463	0.0272463	0.0272463	0.0272463	0.0272463	0.0272463	0.0272463	0.0272463	0.0272463	0.58142	0.58142	-0.224861	-0.224861	-0.0188517	-0.0188517	0.715077	0.715077	0.00486983	0.00486983	0.856612	0.856612	0.381978	0.381978	-0.283486	-0.283486	0.601109	0.601109	-0.288758	-0.288758	0.0170529	0.0170529	0.740655	0.740655	0.239229	0.239229	-0.23316	-0.23316	-0.487186	-0.487186	-0.437676	-0.437676	0.595147	0.595147	-0.306432	-0.306432	0.0695149	0.0695149	0.866874	0.866874	0.140349	0.140349	0.79745	0.79745	-0.541249	-0.541249	-0.436757	-0.436757	0.592822	0.592822	-0.293589	-0.293589	-0.202152	-0.202152	0.6735	0.6735	0.164592	0.164592	0.511493	0.511493	-0.582141	-0.582141	-0.437319	-0.437319	0.584895	0.584895	-0.306007	-0.306007	-0.176168	-0.176168	0.827124	0.827124	0.144976	0.144976	0.8903	0.8903	-0.581425	-0.581425	-0.442472	-0.442472	0.582691	0.582691	-0.307867	-0.307867	-0.201172	-0.201172	0.386517	0.386517	0.148275	0.148275	0.543256	0.543256	-0.582007	-0.582007	-0.437846	-0.437846	0.581916	0.581916	-0.30774	-0.30774	-0.158355	-0.158355	0.806766	0.806766	0.147098	0.147098	0.88564	0.88564	-0.581936	-0.581936	-0.438218	-0.438218	0.582886	0.582886	-0.308675	-0.308675	-0.164126	-0.164126	0.403549	0.403549	0.156139	0.156139	-0.0101433	-0.0101433	-0.582196	-0.582196	-0.437824	-0.437824	0.581906	0.581906	-0.309054	-0.309054	-0.165397	-0.165397	0.808232	0.808232	0.148353	0.148353	0.782092	0.782092	-0.581897	-0.581897	-0.437947	-0.437947	0.840313	0.840313	-0.308056	-0.308056	-0.164717	-0.164717	0.404118	0.404118	0.152699	0.152699	-0.452966	-0.452966	-0.582129	-0.582129	-0.438238	-0.438238	-0.114761	-0.145598	-0.249682	-0.288237	-0.142627	-0.160822	0.776645	0.424141	0.128236	0.141474	-0.35228	-0.577271	-0.525843	-0.553027	-0.580717	-0.467264	0.383571	-0.290423	0.0143819	-0.267555	-0.170371	0.0109558	0.359961	0.141924	-0.0600655	0.131671	-0.34755	-0.581579	-0.574245	-0.574284	-0.135038	0.0699879	0.036115	-0.265037	0.0421402	-0.0917211	-0.302628	0.137685	0.437691	0.580004	-0.132564	0.139304	-0.348925	-0.568756	0.381657	-0.419777	-0.157293	0.121861	0.42828	-0.119588	0.000443415	-0.106063	-0.257884	0.14044	0.355856	0.596032	-0.140189	0.132258	-0.34876	-0.577665	-0.415939	-0.0892853	-0.0979268	0.130765	0.327041	-0.133429	0.0125308	-0.074106	-0.24197	0.135816	0.434333	0.69008	-0.00674544	0.000372209	-0.34869	-0.579969	-0.0610259	0.00149209	-0.5226	0.0670642	0.0348918	-0.122439	0.000244277	-0.0441702	-0.042227	0.0674986	0.393149	0.541801	-0.000715715	0.000383472	-0.348644	-0.580822	-0.0514515	0.101125	-0.134668	0.012632	0.012002	-0.0885053	0.00276365	-0.174488	-0.000508805	0.094028	0.673081	0.621865	-0.00297384	2.47129e-05	-0.241513	-0.5529	-0.0189144	0.0300367	-0.260844	-0.000112595	0.000597895	-0.0143384	-0.000118723	-0.191864	-2.83961e-05	0.117378	0.78995	-0.248145	-0.00276442	-2.03925e-05	-0.265705	-0.554713	-0.0275704	0.0130145	-0.153358	0.00146081	-0.00470255	-0.141477	0.00103466	-0.192031	-0.00563682	0.130872	0.0712084	0.55473	-0.00297411	-9.22824e-07	-0.182716	-0.554242	-0.00367363	0.0337908	-0.113137	-0.000112481	0.000624558	-0.105326	1.90572e-05	-0.193948	-0.088801	0.130368	0.271423	-0.125034	-0.00276174	-2.01944e-05	-0.217096	-0.554725	-0.00527783	0.0535924	-0.103235	0.00145725	-0.00462842	-0.169093	0.00157191	-0.19242	-0.0180159	0.132535	-0.124386	-0.0203001	-0.00288696	2.55677e-05	-0.050633	-0.185931	-0.00361697	0.0369861	-0.0969963	7.6202e-06	0.00121249	-0.123648	-0.000110522	-0.194439	-0.0277385	0.0463991	0.293702	-0.0367566	-0.00270774	0.000988429	-0.0480726	-0.10646	-0.00325203	0.0538588	-0.0996702	0.0013998	5.51412e-05	-0.123834	0.00196212	-0.191834	-0.0159805	0.065468	-0.190195	-0.0288522	-0.00284945	0.00130216	-0.0253897	-0.107989	-0.00315066	0.0439282	-0.0983576	-0.000103971	0.000932203	-0.155008	-0.000492269	-0.194413	-0.02804	0.0309911	0.431472	-0.0278132	-0.00269179	0.00133105	-0.0248524	-0.108571	-0.0031806	0.0849401	-0.0991917	0.00134293	5.58473e-05	-0.104044	0.00269088	-0.135458	-0.0150014	0.0530672	-0.399058	-0.0280234	-0.00284185	0.00130314	-0.0189874	-0.108419	-0.0027628	0.0917329	-0.0986228	-6.30347e-05	0.000932065	-0.105547	-0.00126581	-0.11797	-0.0261643	0.0300646	0.706275	-0.0280239	-0.00268831	0.00133098	-0.0180171	-0.108469	-0.00311663	0.116607	-0.0990468	0.00130697	5.37917e-05	-0.115533	0.00383238	-0.117974	-0.013435	0.050723	-0.472872	-0.0280239	-0.00284014	0.00130315	-0.0134602	-0.110629	-0.00235302	0.0855397	-0.098734	-3.05997e-05	0.000934354	-0.0500408	-0.00229167	-0.116386	-0.0221716	0.0680544	0.516818	-0.0280239	-0.00268752	0.00133098	-0.0115459	-0.110462	-0.00301116	0.0960296	-0.0989719	0.00128231	5.23436e-05	-0.0693153	0.0047061	-0.118507	-0.0088009	0.0704224	-0.508289	-0.0279841	-0.00283975	0.00130315	-0.00715153	-0.110473	-0.00239947	0.0664466	-0.0987934	-8.39052e-06	0.000936953	-0.0353862	-0.00281508	-0.112088	-0.0129235	0.0692201	0.473961	-0.0280527	-0.00268734	0.00133098	-0.00355494	-0.110472	-0.00290596	0.0613096	-0.0989293	0.00126377	5.13876e-05	-0.0710415	0.00498573	-0.120023	-0.00580958	0.0198505	-0.214132	-0.0280356	-0.00283966	0.00130315	0.000750291	-0.110472	-0.00247879	0.0616826	-0.0988268	8.17841e-06	0.000939201	-0.0351938	-0.00293473	-0.11622	-0.0126628	0.0758702	0.314555	-0.0280399	-0.00268729	0.00133098	0.00586917	-0.330673	-0.00280365	0.0616015	-0.0989045	0.00124895	5.07359e-05	-0.0451883	0.00503995	-0.119989	-0.00579891	0.0197064	0.0113661	-0.0280388	-0.00283964	0.00130315	0.00850149	-0.108906	-0.00255551	0.0616244	-0.13341	2.12846e-05	0.000940972	-0.0361957	-0.0029554	-0.11624	-0.0126922	0.0774873	0.475392	-0.0280391	-0.00268728	0.00133098	-0.552288	-0.334692	-0.00270684	0.0616178	-0.0948543	0.00123659	5.02774e-05	-0.0451761	0.005049	-0.205402	-0.00579687	0.0251012	-0.149262	-0.028039	-0.00283963	0.00130315	-0.0637027	-0.106401	-0.00262663	0.0616196	-0.144983	3.20775e-05	0.000942317	-0.0362292	-0.00295879	-0.232681	-0.0127035	0.0610758	0.14011	-0.028039	-0.00268728	0.00133098	-0.487163	-0.333139	-0.00261878	0.0639507	-0.093961	0.00122595	4.99473e-05	-0.0451964	0.00505046	-0.228771	-0.005796	0.0490839	0.0184731	-0.028039	-0.00283963	0.00130315	-0.0298674	-0.105524	-0.0026898	0.0633608	-0.145349	4.12689e-05	0.000943333	-0.0362237	-0.00295934	-0.231559	-0.0127083	0.0703885	0.405864	-0.028039	-0.00268728	0.00133098	-0.494546	-0.103889	-0.00254202	0.0635605	-0.0937254	0.00121655	4.97047e-05	-0.0452203	0.0050507	-0.226212	-0.00579562	0.0504313	0.00378229	-0.028039	-0.00283963	0.00130315	-0.0301005	-0.10644	-0.00274352	0.0634825	-0.125234	4.92967e-05	0.0009441	-0.036218	-0.00295942	-0.227159	-0.0127103	0.0704757	0.354208	-0.028039	-0.00268728	0.00133098	-0.261112	-0.105467	-0.00247786	0.0634463	-0.0977247	0.00120807	0	0	0	0	0	0	0	0	0	0	0	0	0	0	0	0	-0.0486224	-0.0486224	-0.0486224	-0.0486224	-0.0486224	-0.0486224	-0.0486224	-0.0486224	-0.0486224	-0.0486224	-0.0486224	-0.0486224	-0.0486224	-0.0486224	-0.0486224	-0.0486224	-0.0475957	-0.0475957	-0.0475957	-0.0475957	-0.0475957	-0.0475957	-0.0475957	-0.0475957	-0.0475957	-0.0475957	-0.0475957	-0.0475957	-0.0475957	-0.0475957	-0.0475957	-0.0475957	-0.0470411	-0.0470411	-0.0470411	-0.0470411	-0.0470411	-0.0470411	-0.0470411	-0.0470411	-0.0470411	-0.0470411	-0.0470411	-0.0470411	-0.0470411	-0.0470411	-0.0470411	-0.0470411	-0.048397	-0.048397	-0.048397	-0.048397	-0.048397	-0.048397	-0.048397	-0.048397	-0.048397	-0.048397	-0.048397	-0.048397	-0.048397	-0.048397	-0.048397	-0.048397	-0.0483976	-0.0483976	-0.0483976	-0.0483976	-0.0483976	-0.0483976	-0.0483976	-0.0483976	-0.0483976	-0.0483976	-0.0483976	-0.0483976	-0.0483976	-0.0483976	-0.0483976	-0.0483976	-0.0483992	-0.0483992	-0.0483992	-0.0483992	-0.0483992	-0.0483992	-0.0483992	-0.0483992	-0.0483992	-0.0483992	-0.0483992	-0.0483992	-0.0483992	-0.0483992	-0.0483992	-0.0483992	-0.0483992	-0.0483992	-0.0483992	-0.0483992	-0.0483992	-0.0483992	-0.0483992	-0.0483992	-0.0483992	-0.0483992	-0.0483992	-0.0483992	-0.0483992	-0.0483992	-0.0483992	-0.0483992	-0.0483992	-0.0483992	-0.0483992	-0.0483992	-0.0483992	-0.0483992	-0.0483992	-0.0483992	-0.0483992	-0.0483992	-0.0483992	-0.0483992	-0.0483992	-0.0483992	-0.0483992	-0.0483992	-0.0483992	-0.0483992	-0.0483992	-0.0483992	-0.0483992	-0.0483992	-0.0483992	-0.0483992	-0.0483992	-0.0483992	-0.0483992	-0.0483992	-0.0483992	-0.0483992	-0.0483992	-0.0483992	-0.61639	-0.61639	-0.00396322	-0.00396322	0.00990773	0.00990773	-0.516608	-0.516608	0.0429762	0.0429762	-0.642788	-0.642788	-0.278025	-0.278025	0.255845	0.255845	-0.641852	-0.641852	0.000732371	0.000732371	0.020615	0.020615	-0.535315	-0.535315	-0.104265	-0.104265	0.158369	0.158369	0.346142	0.346142	0.381763	0.381763	-0.641747	-0.641747	0.00448303	0.00448303	-0.0135668	-0.0135668	-0.6279	-0.6279	-0.0244294	-0.0244294	-0.579476	-0.579476	0.378204	0.378204	0.381008	0.381008	-0.641153	-0.641153	-0.00337403	-0.00337403	0.00978092	0.00978092	-0.487175	-0.487175	-0.0410087	-0.0410087	-0.376592	-0.376592	0.407578	0.407578	0.381467	0.381467	-0.641263	-0.641263	0.00432936	0.00432936	-0.01203	-0.01203	-0.598851	-0.598851	-0.0263419	-0.0263419	-0.644898	-0.644898	0.407095	0.407095	0.382707	0.382707	-0.637954	-0.637954	0.00537619	0.00537619	0.00556992	0.00556992	-0.278316	-0.278316	-0.028937	-0.028937	-0.399583	-0.399583	0.407415	0.407415	0.381853	0.381853	-0.639708	-0.639708	0.00523455	0.00523455	-0.0249084	-0.0249084	-0.584078	-0.584078	-0.0277439	-0.0277439	-0.641615	-0.641615	0.407463	0.407463	0.381948	0.381948	-0.638062	-0.638062	0.00579926	0.00579926	-0.0206969	-0.0206969	-0.290334	-0.290334	-0.0343994	-0.0343994	-0.00459992	-0.00459992	0.407643	0.407643	0.38186	0.38186	-0.639703	-0.639703	0.00583263	0.00583263	-0.0201196	-0.0201196	-0.585159	-0.585159	-0.0286393	-0.0286393	-0.56848	-0.56848	0.407435	0.407435	0.3819	0.3819	-0.643748	-0.643748	0.00575378	0.00575378	-0.0203432	-0.0203432	-0.290735	-0.290735	-0.0320497	-0.0320497	0.315706	0.315706	0.407619	0.407619	0.381876	0.381876	-0.0298633	-0.0160775	-0.0173209	0.00556847	-0.040652	-0.0229835	-0.561636	-0.321962	-0.0238275	-0.0255155	0.246321	0.404183	0.367064	0.402384	0.406642	0.334293	-0.372784	-0.00137663	-0.0164644	0.00518055	-0.0179	-0.023034	-0.261362	-0.166653	-0.0119141	-0.0242674	0.242969	0.407204	0.403036	0.4033	0.094552	-0.00966209	-0.133727	-0.0108377	-0.0371512	0.00218463	0.00484709	-0.0252953	-0.31813	-0.528632	-0.0125211	-0.0253951	0.243942	0.398228	-0.282989	0.364835	0.110137	-0.0211348	-0.437496	0.000839574	-0.00577056	0.00230245	0.00468312	-0.025292	-0.258673	-0.588096	-0.00376044	-0.0244588	0.243828	0.40447	0.322329	0.0678717	0.0685767	-0.0203579	-0.28305	0.000285492	-0.0117602	0.0017145	0.00435332	-0.0246004	-0.315777	-0.64382	0.000162877	-6.08076e-05	0.24378	0.406079	0.0480354	0.000640458	0.365912	-0.0119722	-0.146402	0.000286178	-0.00345128	0.000859822	0.000750883	-0.0144658	-0.285593	-0.602887	6.36822e-05	-1.55236e-05	0.243749	0.406682	0.0377431	-0.0176849	0.094296	-0.00167385	-0.0088291	0.000162484	-0.00276549	0.00337996	-2.46968e-07	-0.0180311	-0.488283	-0.642443	4.8112e-05	8.83334e-05	0.16895	0.387231	0.0134147	-0.00718327	0.182642	8.85549e-05	-0.000867556	-0.000170954	-0.000592118	0.00371456	-1.90296e-05	-0.0214491	-0.573073	-0.0390202	4.26804e-05	0.000124047	0.185302	0.388498	0.0193109	-0.00259335	0.107385	0.000820328	0.00327386	0.00273196	-0.000999481	0.00371971	-7.23517e-05	-0.0232984	-0.0548245	-0.608812	4.81226e-05	9.82733e-05	0.124303	0.38817	0.00256935	-0.00609037	0.0792259	8.53427e-05	-0.0008672	0.00165335	-0.000351654	0.00375434	0.00164456	-0.0231942	-0.19757	-0.0056871	4.2607e-05	0.000124202	0.149197	0.388509	0.00369664	-0.00962575	0.0722933	0.000822233	0.00322254	0.00323308	-0.0013897	0.00372701	3.10496e-05	-0.023597	0.0855329	-0.00351055	4.45037e-05	0.000116222	0.0350179	0.13022	0.00253044	-0.00665517	0.0679257	0.000643962	-0.00127079	0.00207295	-0.000622359	0.00376329	0.000333888	-0.00831755	-0.213482	0.000385471	3.91223e-05	0.000753764	0.0335061	0.07463	0.00227457	-0.00965737	0.0697981	0.000852876	-0.000134866	0.00220763	-0.00175117	0.0037155	-5.39743e-06	-0.0117263	0.132238	0.000229872	4.26544e-05	0.000418838	0.0176167	0.0757031	0.0022027	-0.00786958	0.0688789	0.000899249	-0.00107982	0.00276174	-0.00126965	0.00376273	0.000332666	-0.00556079	-0.314742	0.000174996	3.82885e-05	0.000833143	0.0171878	0.076111	0.00222515	-0.0151933	0.069463	0.000855696	-0.000139421	0.00163409	-0.002459	0.00266214	-5.45652e-05	-0.00950468	0.278995	0.000180777	4.22719e-05	0.000418625	0.0130883	0.0760045	0.00192707	-0.016397	0.0690646	0.000908823	-0.00107986	0.00167804	-0.00201758	0.00235603	0.000277139	-0.00539532	-0.513721	0.000180618	3.81049e-05	0.000833154	0.012354	0.0760398	0.00218067	-0.0208847	0.0693615	0.00085855	-0.00013881	0.00195721	-0.00360621	0.00238764	-0.0001301	-0.00908463	0.329633	0.000180616	4.21856e-05	0.000418623	0.00917205	0.0775521	0.0016333	-0.01532	0.0691425	0.000910226	-0.00108121	0.000567335	-0.00274261	0.0023379	0.000147545	-0.0121878	-0.382865	0.000180616	3.80629e-05	0.000833154	0.00776233	0.0774353	0.00210678	-0.0172148	0.0693091	0.000860766	-0.000138046	0.00116123	-0.00449414	0.00239574	-0.00043785	-0.0126112	0.354192	0.000175538	4.21658e-05	0.000418623	0.00469	0.0774429	0.00166551	-0.0119112	0.0691841	0.000910223	-0.00108285	0.000273888	-0.00307427	0.00226568	-0.000277274	-0.0123964	-0.353077	0.000177721	3.80533e-05	0.000833154	0.0020729	0.0774422	0.00203303	-0.0109905	0.0692793	0.000862523	-0.000137494	0.00123776	-0.00477289	0.00242759	-0.0007672	-0.00355939	0.141204	0.000177212	4.21612e-05	0.000418623	-0.00094325	0.0774422	0.00172133	-0.0110573	0.0692075	0.000909844	-0.0010843	0.000268364	-0.00314807	0.00233999	-0.0002974	-0.0135927	-0.241784	0.000177336	3.8051e-05	0.000833154	-0.00466222	0.231528	0.00196129	-0.0110428	0.0692619	0.000863964	-0.000137109	0.000617471	-0.00482625	0.00242763	-0.000768413	-0.00353598	-0.02212	0.000177305	4.21601e-05	0.000418623	-0.00648834	0.0763453	0.00177533	-0.0110469	0.0934107	0.000909387	-0.00108546	0.000270668	-0.00316081	0.00234021	-0.000296018	-0.0138854	-0.354233	0.000177313	3.80505e-05	0.000833154	0.386431	0.234341	0.00189341	-0.0110457	0.0664267	0.000865175	-0.000136837	0.000602199	-0.00483513	0.0035262	-0.000768625	-0.00450438	0.10275	0.000177311	4.21599e-05	0.000418623	0.0445949	0.0745906	0.0018254	-0.0110461	0.101513	0.00090895	-0.00108634	0.000274743	-0.00316288	0.00274828	-0.000295486	-0.0109431	-0.10414	0.000177311	3.80503e-05	0.000833154	0.341066	0.233254	0.00183165	-0.0114639	0.0658012	0.00086622	-0.000136641	0.000597577	-0.00483656	0.00243818	-0.000768715	-0.00879692	-0.0141882	0.000177311	4.21598e-05	0.000418623	0.020908	0.0739756	0.00186987	-0.0113582	0.101769	0.000908549	-0.00108701	0.000276534	-0.00316321	0.00252519	-0.00029526	-0.0126063	-0.293972	0.000177311	3.80503e-05	0.000833154	0.346233	0.0728269	0.00177782	-0.011394	0.0656362	0.000867147	-0.000136496	0.000595621	-0.0048368	0.00236422	-0.000768754	-0.00903792	-0.0028696	0.000177311	4.21598e-05	0.000418623	0.0210713	0.0746164	0.00190768	-0.01138	0.0876916	0.000908185	-0.00108752	0.000277428	-0.00316326	0.00243139	-0.000295163	-0.0126217	-0.256565	0.000177311	3.80503e-05	0.000833154	0.182811	0.0739329	0.00173282	-0.0113736	0.0684357	0.00086798	0	0	0	0	0	0	0	0	0	0	0	0	0	0	0	0	0.0287309	0.0287309	0.0287309	0.0287309	0.0287309	0.0287309	0.0287309	0.0287309	0.0287309	0.0287309	0.0287309	0.0287309	0.0287309	0.0287309	0.0287309	0.0287309	0.0273718	0.0273718	0.0273718	0.0273718	0.0273718	0.0273718	0.0273718	0.0273718	0.0273718	0.0273718	0.0273718	0.0273718	0.0273718	0.0273718	0.0273718	0.0273718	0.0273385	0.0273385	0.0273385	0.0273385	0.0273385	0.0273385	0.0273385	0.0273385	0.0273385	0.0273385	0.0273385	0.0273385	0.0273385	0.0273385	0.0273385	0.0273385	0.0292009	0.0292009	0.0292009	0.0292009	0.0292009	0.0292009	0.0292009	0.0292009	0.0292009	0.0292009	0.0292009	0.0292009	0.0292009	0.0292009	0.0292009	0.0292009	0.0292035	0.0292035	0.0292035	0.0292035	0.0292035	0.0292035	0.0292035	0.0292035	0.0292035	0.0292035	0.0292035	0.0292035	0.0292035	0.0292035	0.0292035	0.0292035	0.0292015	0.0292015	0.0292015	0.0292015	0.0292015	0.0292015	0.0292015	0.0292015	0.0292015	0.0292015	0.0292015	0.0292015	0.0292015	0.0292015	0.0292015	0.0292015	0.0292016	0.0292016	0.0292016	0.0292016	0.0292016	0.0292016	0.0292016	0.0292016	0.0292016	0.0292016	0.0292016	0.0292016	0.0292016	0.0292016	0.0292016	0.0292016	0.0292016	0.0292016	0.0292016	0.0292016	0.0292016	0.0292016	0.0292016	0.0292016	0.0292016	0.0292016	0.0292016	0.0292016	0.0292016	0.0292016	0.0292016	0.0292016	0.0292016	0.0292016	0.0292016	0.0292016	0.0292016	0.0292016	0.0292016	0.0292016	0.0292016	0.0292016	0.0292016	0.0292016	0.0292016	0.0292016	0.0292016	0.0292016	-0.386657	-0.386657	0.222464	0.222464	0.0999666	0.0999666	-0.531768	-0.531768	0.362838	0.362838	-0.639995	-0.639995	-0.294423	-0.294423	0.422759	0.422759	-0.399704	-0.399704	0.270965	0.270965	0.23734	0.23734	-0.549012	-0.549012	0.273293	0.273293	-0.063224	-0.063224	0.223706	0.223706	0.53829	0.53829	-0.394175	-0.394175	0.285527	0.285527	0.455886	0.455886	-0.656039	-0.656039	0.425917	0.425917	-0.643586	-0.643586	0.0831956	0.0831956	0.537263	0.537263	-0.392155	-0.392155	0.275747	0.275747	0.714894	0.714894	-0.501697	-0.501697	0.412963	0.412963	-0.533376	-0.533376	0.109064	0.109064	0.53779	0.53779	-0.384721	-0.384721	0.285258	0.285258	0.718213	0.718213	-0.622036	-0.622036	0.42783	0.42783	-0.671154	-0.671154	0.108928	0.108928	0.524393	0.524393	-0.383496	-0.383496	0.286862	0.286862	0.723377	0.723377	-0.277901	-0.277901	0.423857	0.423857	-0.557941	-0.557941	0.110273	0.110273	0.538265	0.538265	-0.382327	-0.382327	0.286656	0.286656	0.711971	0.711971	-0.606374	-0.606374	0.426968	0.426968	-0.669923	-0.669923	0.109107	0.109107	0.537039	0.537039	-0.38365	-0.38365	0.287299	0.287299	0.716238	0.716238	-0.288194	-0.288194	0.419773	0.419773	-0.273385	-0.273385	0.110019	0.110019	0.538441	0.538441	-0.382319	-0.382319	0.287395	0.287395	0.717284	0.717284	-0.607698	-0.607698	0.426254	0.426254	-0.635739	-0.635739	0.109094	0.109094	0.537846	0.537846	-0.622685	-0.622685	0.286353	0.286353	0.716728	0.716728	-0.288522	-0.288522	0.421657	0.421657	0.0495903	0.0495903	0.110053	0.110053	0.536645	0.536645	0.114737	0.140087	0.237596	0.267844	0.672971	0.709752	-0.576749	-0.313409	0.40188	0.424307	0.0580471	0.108058	0.0713067	0.195807	0.109102	0.130772	-0.264336	0.271641	-0.00928382	0.248621	0.674764	0.546755	-0.287919	-0.089299	0.494287	0.407412	0.0562525	0.108992	0.11283	0.114466	0.0253266	0.225128	-2.61062e-05	0.250306	-0.0299993	0.0847908	0.300115	0.422237	-0.355137	-0.408306	0.535006	0.424167	0.0567521	0.106621	-0.471295	0.508408	0.0295135	0.365896	-0.289787	0.111497	0.00104088	0.0982971	0.24672	0.423274	-0.289709	-0.408523	0.309241	0.41131	0.0567591	0.108319	0.254907	0.0491054	0.0184227	0.406749	-0.234148	0.124565	-0.0087407	0.0685637	0.225402	0.409764	-0.354442	-0.482331	0.00627455	0.00115285	0.056775	0.108723	0.0269676	0.00955749	0.0979775	0.199278	0.00431096	0.1143	0.000642311	0.0410444	0.0393057	0.259441	-0.31546	-0.354138	0.000624854	0.00146338	0.056778	0.108915	0.0205154	0.302152	0.0252752	0.0410557	-0.00911788	0.0826329	-0.0018829	0.162198	0.000626386	0.308078	-0.524312	-0.418957	0.00297208	0.000635657	0.0416968	0.104206	0.00373311	0.0766677	0.0489339	7.99761e-05	-0.000350711	0.0134377	0.000262661	0.178347	4.44088e-05	0.361651	-0.61422	0.241725	0.00280105	0.000668913	0.0323285	0.104529	0.00503449	0.0368134	0.0287958	0.0108877	0.000626966	0.131467	-0.000713342	0.178499	0.00528704	0.396821	-0.129677	-0.364679	0.00297215	0.00059187	-0.0510388	0.104451	0.000574979	0.0999844	0.0212721	6.09845e-05	-0.000375579	0.0979715	7.21327e-05	0.180279	0.0825402	0.394886	-0.227138	0.118228	0.00279896	0.000670656	-0.0253478	0.104543	0.000969931	0.158851	0.0194193	0.0108848	0.000620528	0.157141	-0.00111711	0.178862	0.016824	0.401668	-0.0131794	0.0198495	0.00291885	0.000807974	-0.000712785	0.0350612	0.000585953	0.109518	0.0182513	0.00393058	-0.000830353	0.114982	0.000261919	0.180743	0.0258288	0.137665	-0.238664	0.0342411	0.00278455	0.00857043	0.00541341	0.0204863	0.000524841	0.159747	0.0187535	0.0108376	-6.67671e-05	0.115124	-0.00139006	0.178319	0.0149322	0.19432	0.013842	0.0269	0.00290072	0.00781421	0.000972102	0.0207866	0.000461419	0.130322	0.0185065	0.00502434	-0.000614223	0.144103	0.000781823	0.18072	0.0261101	0.0919125	-0.376874	0.0259441	0.00277783	0.0104396	-0.000365617	0.0208985	0.000525931	0.252207	0.0186637	0.0106242	-6.121e-05	0.096779	-0.00189164	0.126466	0.0140302	0.157517	0.0650341	0.0261391	0.00289715	0.00781692	-0.00130857	0.0208693	0.000283916	0.272447	0.0185564	0.00524821	-0.000613917	0.0981718	0.00169379	0.110909	0.0243721	0.0891592	-0.582276	0.0261396	0.00277639	0.0104394	-0.00277809	0.0208789	0.000522305	0.346076	0.0186364	0.0104957	-5.81495e-05	0.107434	-0.00266759	0.110939	0.0125864	0.15056	0.0542963	0.0261396	0.00289636	0.00781692	-0.00343827	0.0212843	3.67684e-05	0.253872	0.0185774	0.00538815	-0.000615749	0.0466137	0.00283599	0.109339	0.0206753	0.202006	-0.588853	0.0261396	0.00277607	0.0104394	-0.00542505	0.0212532	0.000501718	0.284909	0.0186223	0.0104092	-5.64038e-05	0.0645703	-0.00325903	0.111477	0.00833675	0.209041	0.0551259	0.0261035	0.00289618	0.00781692	-0.00615583	0.0212552	3.70832e-05	0.197141	0.0185886	0.00547814	-0.00061781	0.0330122	0.00340905	0.105072	0.0121448	0.205467	-0.585952	0.0261671	0.002776	0.0104394	-0.00915221	0.0212551	0.000480313	0.1819	0.0186142	0.0103447	-5.53026e-05	0.0661653	-0.00344971	0.113011	0.00562725	0.058889	-0.166533	0.0261512	0.00289614	0.00781692	-0.0100189	0.0212551	5.76625e-05	0.183006	0.0185949	0.00554299	-0.000619582	0.0328353	0.00353954	0.109165	0.0119065	0.225166	-0.563535	0.0261552	0.00277598	0.0104394	-0.0141462	0.0618818	0.000459259	0.182766	0.0186095	0.0102934	-5.45609e-05	0.0420917	-0.00348687	0.112974	0.00561758	0.0584445	-0.335578	0.0261542	0.00289613	0.00781692	-0.0142649	0.0209598	7.79768e-05	0.182834	0.0250027	0.00559333	-0.000620974	0.0337683	0.00356208	0.109184	0.0119336	0.229943	-0.58978	0.0261544	0.00277597	0.0104394	0.0973142	0.0626315	0.000439189	0.182814	0.0178544	0.0102506	-5.40408e-05	0.0420849	-0.00349307	0.202039	0.00561573	0.0744415	-0.0132801	0.0261544	0.00289613	0.00781692	0.0117476	0.0204836	9.68466e-05	0.18282	0.0271605	0.00563442	-0.00062203	0.0337983	0.00356577	0.259022	0.011944	0.181254	-0.167744	0.0261544	0.00277597	0.0104394	0.0905586	0.0623439	0.000420823	0.189736	0.0176866	0.0102139	-5.36667e-05	0.0421058	-0.00349408	0.261151	0.00561493	0.145644	-0.0328694	0.0261544	0.00289613	0.00781692	0.00549468	0.0203153	0.000113556	0.187986	0.0272294	0.00566924	-0.000622827	0.0337926	0.00356637	0.262874	0.0119484	0.208931	-0.305569	0.0261544	0.00277597	0.0104394	0.0918868	0.0199815	0.000404732	0.188578	0.0176423	0.0101814	-5.33923e-05	0.042129	-0.00349424	0.25937	0.00561459	0.149646	-0.00589429	0.0261544	0.00289613	0.00781692	0.00554112	0.0204807	0.000127703	0.188347	0.0235116	0.00569957	-0.000623429	0.033787	0.00356646	0.258997	0.0119503	0.209192	-0.266865	0.0261544	0.00277597	0.0104394	0.0486583	0.0202873	0.000391224	0.188239	0.018388	0.010152	0	0	0	0	0	0	0	0	0	0	0	0	0	0	0	0	0.135643	0.135643	0.135643	0.135643	0.135643	0.135643	0.135643	0.135643	0.135643	0.135643	0.135643	0.135643	0.135643	0.135643	0.135643	0.135643	0.133682	0.133682	0.133682	0.133682	0.133682	0.133682	0.133682	0.133682	0.133682	0.133682	0.133682	0.133682	0.133682	0.133682	0.133682	0.133682	0.132815	0.132815	0.132815	0.132815	0.132815	0.132815	0.132815	0.132815	0.132815	0.132815	0.132815	0.132815	0.132815	0.132815	0.132815	0.132815	0.1357	0.1357	0.1357	0.1357	0.1357	0.1357	0.1357	0.1357	0.1357	0.1357	0.1357	0.1357	0.1357	0.1357	0.1357	0.1357	0.135707	0.135707	0.135707	0.135707	0.135707	0.135707	0.135707	0.135707	0.135707	0.135707	0.135707	0.135707	0.135707	0.135707	0.135707	0.135707	0.135708	0.135708	0.135708	0.135708	0.135708	0.135708	0.135708	0.135708	0.135708	0.135708	0.135708	0.135708	0.135708	0.135708	0.135708	0.135708	0.135708	0.135708	0.135708	0.135708	0.135708	0.135708	0.135708	0.135708	0.135708	0.135708	0.135708	0.135708	0.135708	0.135708	0.135708	0.135708	0.135708	0.135708	0.135708	0.135708	0.135708	0.135708	0.135708	0.135708	0.135708	0.135708	0.135708	0.135708	0.135708	0.135708	0.135708	0.135708	0.135708	0.135708	0.135708	0.135708	0.135708	0.135708	0.135708	0.135708	0.135708	0.135708	0.135708	0.135708	0.135708	0.135708	0.135708	0.135708	0.692345	0.692345	-0.11356	-0.11356	0.044351	0.044351	0.755356	0.755356	0.244083	0.244083	0.864168	0.864168	0.392289	0.392289	0.0595484	0.0595484	0.717587	0.717587	-0.162383	-0.162383	0.170762	0.170762	0.738707	0.738707	0.478192	0.478192	-0.0835253	-0.0835253	-0.21723	-0.21723	0.018682	0.018682	0.71415	0.71415	-0.175266	-0.175266	0.339563	0.339563	0.8641	0.8641	0.392261	0.392261	0.817456	0.817456	-0.339964	-0.339964	0.0187262	0.0187262	0.712487	0.712487	-0.163442	-0.163442	0.194921	0.194921	0.670268	0.670268	0.416433	0.416433	0.599825	0.599825	-0.377859	-0.377859	0.018639	0.018639	0.708075	0.708075	-0.175097	-0.175097	0.211022	0.211022	0.824582	0.824582	0.396749	0.396749	0.883885	0.883885	-0.37742	-0.37742	0.00576213	0.00576213	0.704882	0.704882	-0.176694	-0.176694	0.194936	0.194936	0.389656	0.389656	0.39982	0.39982	0.632141	0.632141	-0.377213	-0.377213	0.0185237	0.0185237	0.705479	0.705479	-0.176606	-0.176606	0.225092	0.225092	0.804064	0.804064	0.39926	0.39926	0.880639	0.880639	-0.377729	-0.377729	0.0174479	0.0174479	0.705055	0.705055	-0.177515	-0.177515	0.219382	0.219382	0.407711	0.407711	0.408033	0.408033	0.160922	0.160922	-0.377442	-0.377442	0.0186534	0.0186534	0.70547	0.70547	-0.177882	-0.177882	0.21824	0.21824	0.805536	0.805536	0.400453	0.400453	0.804451	0.804451	-0.377701	-0.377701	0.0181925	0.0181925	0.853788	0.853788	-0.177342	-0.177342	0.218817	0.218817	0.408321	0.408321	0.404254	0.404254	-0.272014	-0.272014	-0.377355	-0.377355	0.0171599	0.0171599	-0.0472145	-0.0727404	-0.130807	-0.166062	0.228114	0.220377	0.774253	0.43016	0.363723	0.390631	-0.223787	-0.374683	-0.324317	-0.297903	-0.376857	-0.2747	0.436222	-0.163205	0.0178213	-0.154154	0.189072	0.316083	0.368885	0.179041	0.211823	0.370512	-0.220182	-0.377557	-0.368108	-0.367383	-0.0876614	0.203582	0.0991731	-0.143297	0.0456839	-0.0528853	-0.16373	0.385358	0.449995	0.639097	0.153611	0.388173	-0.221222	-0.36925	0.50395	0.0127174	-0.102095	0.337151	0.499592	-0.0680325	0.00365002	-0.061128	-0.144632	0.388987	0.366863	0.683048	0.0192214	0.373323	-0.221138	-0.375014	-0.132324	-0.0362969	-0.0635307	0.371153	0.351437	-0.0755229	0.0140046	-0.0427209	-0.138964	0.376354	0.447771	0.768986	-0.00386469	0.00105211	-0.22111	-0.376529	-0.000573348	0.00813514	-0.339276	0.184163	0.105949	-0.0693171	0.00217132	-0.0254465	-0.024263	0.218098	0.402392	0.661132	-0.000409397	0.00126775	-0.221088	-0.377055	-0.0255419	0.279762	-0.0874074	0.037025	0.0120552	-0.0500796	0.00319076	-0.100498	-0.000205989	0.274121	0.678582	0.729649	-0.0015947	0.000441007	-0.154603	-0.358447	-0.0103959	0.0767945	-0.169321	-3.40225e-05	0.000856186	-0.00799646	0.000283168	-0.110509	2.2079e-06	0.329502	0.796086	-0.117105	-0.00146111	0.000428205	-0.161813	-0.359626	-0.0176631	0.034887	-0.0995302	0.00835726	-0.00289283	-0.081509	0.00117386	-0.110607	-0.00313899	0.364005	0.116795	0.671947	-0.00159495	0.000392117	-0.0667685	-0.359317	-0.00229394	0.0926314	-0.0734063	-4.65409e-05	0.000871076	-0.0604559	0.000218707	-0.111713	-0.0511172	0.362375	0.283132	-0.0672636	-0.00145935	0.000429516	-0.100757	-0.359627	-0.00339237	0.146974	-0.0669753	0.00835258	-0.00284942	-0.0973983	0.00170697	-0.11083	-0.0101913	0.368515	-0.0586109	-0.00939554	-0.00152917	0.000556053	-0.026665	-0.120547	-0.00227218	0.101423	-0.0629242	0.00261495	0.00144461	-0.0710507	0.000305226	-0.111992	-0.0158611	0.127283	0.302054	-0.0209837	-0.00140802	0.0064536	-0.0290213	-0.0687392	-0.00204652	0.147761	-0.0646596	0.00827679	0.000139179	-0.0712339	0.0021405	-0.110491	-0.00902019	0.179636	-0.110239	-0.0164262	-0.00149815	0.0061943	-0.0141725	-0.0697216	-0.00194341	0.12056	-0.063808	0.00325463	0.00117246	-0.0891664	0.000470992	-0.111976	-0.016031	0.0849972	0.459666	-0.0158067	-0.00139427	0.0079594	-0.0130726	-0.0700976	-0.00200915	0.233134	-0.064349	0.00809112	0.000139356	-0.0597205	0.00296942	-0.0776817	-0.0084381	0.145613	-0.253111	-0.0159288	-0.0014918	0.00619686	-0.00935659	-0.0699995	-0.00162395	0.25182	-0.0639801	0.0034349	0.0011723	-0.0605952	0.000475171	-0.0671888	-0.0149389	0.0824533	0.73142	-0.0159289	-0.00139126	0.0079592	-0.00794453	-0.070032	-0.00197311	0.319936	-0.064255	0.00797804	0.000137096	-0.0663973	0.00429051	-0.0671586	-0.00750882	0.139181	-0.286081	-0.0159289	-0.00149037	0.00619687	-0.00510005	-0.0714334	-0.00125041	0.234698	-0.0640522	0.00355289	0.0011744	-0.0285881	0.000323544	-0.0663254	-0.0126075	0.18674	0.63395	-0.0159289	-0.00139057	0.0079592	-0.00286819	-0.0713249	-0.00190429	0.263413	-0.0642065	0.00790153	0.000135495	-0.0397687	0.00530748	-0.0674422	-0.00470956	0.193242	-0.305471	-0.0159036	-0.00149004	0.00619687	-6.6168e-05	-0.0713319	-0.00127496	0.182267	-0.0640908	0.0036298	0.00117686	-0.0201317	0.000223607	-0.0640016	-0.00713373	0.18994	0.60924	-0.0159436	-0.00139041	0.0079592	0.00368038	-0.0713313	-0.00183516	0.168176	-0.0641789	0.00784439	0.000134432	-0.0407876	0.00562974	-0.0682419	-0.00282526	0.0544508	-0.0126368	-0.0159336	-0.00148996	0.00619687	0.00652026	-0.0713313	-0.00132958	0.169199	-0.0641124	0.00368567	0.00117901	-0.020019	0.00019957	-0.066239	-0.00697461	0.20816	0.510277	-0.0159361	-0.00139037	0.0079592	0.0117692	-0.214575	-0.00176781	0.168977	-0.0641628	0.00779884	0.000133707	-0.0258645	0.00569183	-0.0682259	-0.00281852	0.0540472	0.210402	-0.0159355	-0.00148995	0.00619687	0.0132611	-0.0703176	-0.00138263	0.169039	-0.0866013	0.00372922	0.00118071	-0.0205874	0.000195409	-0.0662498	-0.00699203	0.212582	0.61233	-0.0159356	-0.00139036	0.0079592	-0.354789	-0.217182	-0.00170401	0.169021	-0.0615307	0.0077609	0.000133196	-0.0258483	0.00570217	-0.112126	-0.00281725	0.0688414	-0.0718571	-0.0159356	-0.00148994	0.00619687	-0.0412369	-0.0686963	-0.00143181	0.169027	-0.0941108	0.00376485	0.001182	-0.0206089	0.000194717	-0.110253	-0.00699871	0.167565	0.176789	-0.0159356	-0.00139036	0.0079592	-0.315816	-0.216175	-0.00164591	0.175421	-0.060951	0.00772826	0.000132828	-0.0258566	0.00570385	-0.104794	-0.0028167	0.134656	0.0298477	-0.0159356	-0.00148994	0.00619687	-0.0193268	-0.0681291	-0.00147546	0.173802	-0.0943484	0.00379507	0.00118297	-0.0206069	0.000194601	-0.106885	-0.00700154	0.193143	0.402699	-0.0159356	-0.00139036	0.0079592	-0.320576	-0.0670831	-0.00159522	0.17435	-0.0607981	0.00769942	0.000132558	-0.0258687	0.00570412	-0.102988	-0.00281646	0.138354	0.00560197	-0.0159356	-0.00148994	0.00619687	-0.0194797	-0.0687262	-0.00151254	0.174136	-0.0812763	0.00382142	0.00118371	-0.0206043	0.000194587	-0.104233	-0.00700275	0.193383	0.351559	-0.0159356	-0.00139036	0.0079592	-0.169345	-0.0681008	-0.00155282	0.174037	-0.0633971	0.00767339	0	0	0	0	0	0	0	0	0	0	0	0	0	0	0	0	0.128823	0.128823	0.128823	0.128823	0.128823	0.128823	0.128823	0.128823	0.128823	0.128823	0.128823	0.128823	0.128823	0.128823	0.128823	0.128823	0.126239	0.126239	0.126239	0.126239	0.126239	0.126239	0.126239	0.126239	0.126239	0.126239	0.126239	0.126239	0.126239	0.126239	0.126239	0.126239	0.12568	0.12568	0.12568	0.12568	0.12568	0.12568	0.12568	0.12568	0.12568	0.12568	0.12568	0.12568	0.12568	0.12568	0.12568	0.12568	0.129331	0.129331	0.129331	0.129331	0.129331	0.129331	0.129331	0.129331	0.129331	0.129331	0.129331	0.129331	0.129331	0.129331	0.129331	0.129331	0.129338	0.129338	0.129338	0.129338	0.129338	0.129338	0.129338	0.129338	0.129338	0.129338	0.129338	0.129338	0.129338	0.129338	0.129338	0.129338	0.129336	0.129336	0.129336	0.129336	0.129336	0.129336	0.129336	0.129336	0.129336	0.129336	0.129336	0.129336	0.129336	0.129336	0.129336	0.129336	0.129337	0.129337	0.129337	0.129337	0.129337	0.129337	0.129337	0.129337	0.129337	0.129337	0.129337	0.129337	0.129337	0.129337	0.129337	0.129337	0.129337	0.129337	0.129337	0.129337	0.129337	0.129337	0.129337	0.129337	0.129337	0.129337	0.129337	0.129337	0.129337	0.129337	0.129337	0.129337	0.129337	0.129337	0.129337	0.129337	0.129337	0.129337	0.129337	0.129337	0.129337	0.129337	0.129337	0.129337	0.129337	0.129337	0.129337	0.129337	0.100312	0.100312	0.220224	0.220224	0.129418	0.129418	-0.0781491	-0.0781491	0.496628	0.496628	-0.117645	-0.117645	-0.0587485	-0.0587485	0.468961	0.468961	0.106566	0.106566	0.255293	0.255293	0.329556	0.329556	-0.110552	-0.110552	0.532911	0.532911	-0.0746203	-0.0746203	0.139593	0.139593	0.569355	0.569355	0.111686	0.111686	0.265692	0.265692	0.643712	0.643712	-0.141831	-0.141831	0.627843	0.627843	-0.15098	-0.15098	-0.0674935	-0.0674935	0.5683	0.5683	0.113141	0.113141	0.262353	0.262353	0.886003	0.886003	-0.103738	-0.103738	0.628576	0.628576	-0.153267	-0.153267	-0.0633908	-0.0633908	0.568809	0.568809	0.12022	0.12022	0.265438	0.265438	0.897106	0.897106	-0.131688	-0.131688	0.631559	0.631559	-0.14578	-0.14578	-0.06334	-0.06334	0.548823	0.548823	0.118885	0.118885	0.266209	0.266209	0.894902	0.894902	-0.0470464	-0.0470464	0.629557	0.629557	-0.15849	-0.15849	-0.0618045	-0.0618045	0.569259	0.569259	0.121305	0.121305	0.266075	0.266075	0.898277	0.898277	-0.128289	-0.128289	0.632144	0.632144	-0.146121	-0.146121	-0.0633051	-0.0633051	0.567468	0.567468	0.118821	0.118821	0.266222	0.266222	0.899148	0.899148	-0.046748	-0.046748	0.6302	0.6302	-0.133265	-0.133265	-0.0622026	-0.0622026	0.569504	0.569504	0.121309	0.121309	0.266193	0.266193	0.899638	0.899638	-0.128716	-0.128716	0.632111	0.632111	-0.150287	-0.150287	-0.0633039	-0.0633039	0.568657	0.568657	-0.101899	-0.101899	0.265224	0.265224	0.899327	0.899327	-0.0467188	-0.0467188	0.62989	0.62989	-0.0658965	-0.0658965	-0.0621285	-0.0621285	0.566926	0.566926	0.130465	0.143964	0.236669	0.247926	0.862842	0.893213	-0.117058	-0.0521528	0.589814	0.625068	-0.0421598	-0.0629427	-0.0700259	0.0643763	-0.0629176	0.00750761	0.0315905	0.256724	0.00364583	0.230123	0.840452	0.738895	-0.0658865	0.0418007	0.641014	0.598557	-0.0420932	-0.0633511	-0.054657	-0.052685	-0.0146892	0.329827	0.100564	0.243756	-0.000292858	0.0783157	0.285851	0.620856	-0.0836583	0.0133944	0.667431	0.624035	-0.042127	-0.0619371	-0.141481	0.535451	-0.017089	0.539001	0.0563093	0.104317	0.00532047	0.0908859	0.231339	0.623282	-0.0681927	0.0578275	0.361085	0.604023	-0.0420908	-0.0628686	0.207909	0.034179	-0.0105746	0.597477	-0.00748981	0.117034	0.000618528	0.0633505	0.209067	0.603329	-0.0839949	0.0302671	0.00581263	0.00169392	-0.0420693	-0.0631582	0.0340673	0.013903	-0.0568975	0.293809	0.11418	0.107371	0.00320079	0.0379909	0.0364514	0.374814	-0.0732038	0.120142	0.000563736	0.00211802	-0.0420588	-0.063203	0.00958688	0.445938	-0.0146233	0.0601017	-0.00188536	0.0776574	0.000308459	0.150155	0.000646496	0.450467	-0.118281	0.0888829	0.00284037	0.000868611	-0.028008	-0.0593619	-0.000590428	0.116399	-0.0283574	6.73532e-05	0.000327917	0.0127775	0.000693603	0.165103	6.10267e-05	0.531525	-0.137994	0.256913	0.00269193	0.000897241	-0.0372927	-0.0595762	-0.00295989	0.0547649	-0.0166358	0.0152539	-0.000627931	0.121691	8.08756e-05	0.165242	0.00503221	0.584038	-0.0482428	0.114693	0.00284038	0.000800105	-0.0608746	-0.0595124	-0.0004396	0.147548	-0.0122333	4.17102e-05	0.00030427	0.0909746	0.000332959	0.166889	0.0764571	0.581241	-0.0552851	0.115562	0.00269017	0.000899671	-0.0553493	-0.0595616	-0.000568804	0.2343	-0.0111503	0.0152487	-0.000616492	0.145482	-5.78113e-06	0.165579	0.0158136	0.591196	-0.0311111	0.021325	0.00280299	0.00110196	-0.0104145	-0.019951	-0.000424359	0.161593	-0.0104689	0.00531846	0.000182548	0.106671	0.000715381	0.167321	0.0240614	0.202998	-0.0563983	0.0319414	0.00269233	0.0119488	-0.00696339	-0.0108604	-0.000385796	0.235598	-0.0107588	0.015164	5.96282e-05	0.106704	9.35022e-06	0.165077	0.0140604	0.286526	-0.0312058	0.0251498	0.00279343	0.0110398	-0.00457889	-0.0110076	-0.000389041	0.192214	-0.0106172	0.00675722	0.000241337	0.133564	0.00169167	0.167301	0.0243268	0.135541	-0.0954962	0.0242915	0.0026896	0.0146009	-0.00511532	-0.0110672	-0.000371195	0.371873	-0.0107069	0.0148548	6.61477e-05	0.0898667	6.99128e-05	0.117307	0.0132485	0.232258	-0.0481366	0.0244708	0.00279164	0.0110438	-0.00439902	-0.0110516	-0.000394451	0.401705	-0.0106458	0.00707481	0.000241577	0.0911446	0.00311297	0.1032	0.0227327	0.131482	-0.13965	0.0244714	0.00268905	0.0146006	-0.00491248	-0.0110568	-0.000360482	0.510294	-0.0106913	0.0146681	6.80252e-05	0.099654	0.000202883	0.103241	0.0119465	0.222001	-0.0679744	0.0244714	0.00279125	0.0110439	-0.00432023	-0.011291	-0.000428957	0.374339	-0.0106577	0.00727582	0.000240881	0.0434541	0.00473389	0.101707	0.0193507	0.297858	-0.180546	0.0244714	0.00268892	0.0146006	-0.00489434	-0.0112726	-0.000349495	0.420113	-0.0106833	0.0145421	6.88487e-05	0.0599475	0.000314389	0.103757	0.00817845	0.30823	-0.0745741	0.0244412	0.00279116	0.0110439	-0.00436723	-0.0112738	-0.000437703	0.290695	-0.0106641	0.00740557	0.000240191	0.0308773	0.00552296	0.0976425	0.0116412	0.302962	-0.187684	0.0244994	0.0026889	0.0146006	-0.00509136	-0.0112737	-0.00033898	0.268221	-0.0106787	0.0144482	6.93245e-05	0.0613919	0.000344674	0.10523	0.00587647	0.086838	-0.122113	0.0244848	0.00279114	0.0110439	-0.00464529	-0.0112737	-0.000443361	0.269853	-0.0106677	0.00749927	0.000239632	0.0307154	0.00570134	0.101537	0.011432	0.332012	-0.208639	0.0244884	0.00268889	0.0146006	-0.00560987	-0.036034	-0.000328886	0.269498	-0.010676	0.0143734	6.96365e-05	0.0391688	0.000349859	0.105192	0.00586828	0.0861867	-0.158759	0.0244875	0.00279114	0.0110439	-0.00513572	-0.0111067	-0.000448612	0.269598	-0.0145264	0.00757211	0.000239204	0.031591	0.00573214	0.101556	0.0114565	0.339058	-0.189239	0.0244878	0.00268889	0.0146006	-0.0631408	-0.0364736	-0.000319415	0.269569	-0.0102295	0.0143111	6.9854e-05	0.0391741	0.000350699	0.191678	0.0058667	0.109777	-0.0361043	0.0244877	0.00279114	0.0110439	-0.00702901	-0.0108432	-0.000453455	0.269577	-0.0157945	0.00763159	0.000238883	0.0316161	0.00573717	0.257644	0.0114659	0.267262	-0.0528427	0.0244877	0.00268889	0.0146006	-0.0534236	-0.0363021	-0.000310856	0.279776	-0.0101327	0.0142575	7.00103e-05	0.0391975	0.000350836	0.262024	0.00586601	0.214761	-0.0121324	0.0244877	0.00279113	0.0110439	-0.00330241	-0.0107527	-0.000457776	0.277195	-0.0158341	0.00768201	0.000238642	0.0316093	0.00573798	0.263256	0.0114698	0.30807	-0.0662717	0.0244877	0.00268889	0.0146006	-0.0542544	-0.0106097	-0.000303437	0.278069	-0.0101072	0.0142101	7.01247e-05	0.0392209	0.000350856	0.260625	0.00586572	0.220661	-0.00208342	0.0244877	0.00279113	0.0110439	-0.00332645	-0.0108597	-0.000461479	0.277727	-0.0135872	0.00772594	0.00023846	0.0316033	0.00573811	0.259755	0.0114715	0.308453	-0.0579273	0.0244877	0.00268889	0.0146006	-0.0285763	-0.0107681	-0.000297266	0.277568	-0.0105481	0.0141674	0	0	0	0	0	0	0	0	0	0	0	0	0	0	0	0	-0.0485415	-0.0485415	-0.0485415	-0.0485415	-0.0485415	-0.0485415	-0.0485415	-0.0485415	-0.0485415	-0.0485415	-0.0485415	-0.0485415	-0.0485415	-0.0485415	-0.0485415	-0.0485415	-0.0479176	-0.0479176	-0.0479176	-0.0479176	-0.0479176	-0.0479176	-0.0479176	-0.0479176	-0.0479176	-0.0479176	-0.0479176	-0.0479176	-0.0479176	-0.0479176	-0.0479176	-0.0479176	-0.0478556	-0.0478556	-0.0478556	-0.0478556	-0.0478556	-0.0478556	-0.0478556	-0.0478556	-0.0478556	-0.0478556	-0.0478556	-0.0478556	-0.0478556	-0.0478556	-0.0478556	-0.0478556	-0.0488236	-0.0488236	-0.0488236	-0.0488236	-0.0488236	-0.0488236	-0.0488236	-0.0488236	-0.0488236	-0.0488236	-0.0488236	-0.0488236	-0.0488236	-0.0488236	-0.0488236	-0.0488236	-0.0488272	-0.0488272	-0.0488272	-0.0488272	-0.0488272	-0.0488272	-0.0488272	-0.0488272	-0.0488272	-0.0488272	-0.0488272	-0.0488272	-0.0488272	-0.0488272	-0.0488272	-0.0488272	-0.0488261	-0.0488261	-0.0488261	-0.0488261	-0.0488261	-0.0488261	-0.0488261	-0.0488261	-0.0488261	-0.0488261	-0.0488261	-0.0488261	-0.0488261	-0.0488261	-0.0488261	-0.0488261	-0.0488262	-0.0488262	-0.0488262	-0.0488262	-0.0488262	-0.0488262	-0.0488262	-0.0488262	-0.0488262	-0.0488262	-0.0488262	-0.0488262	-0.0488262	-0.0488262	-0.0488262	-0.0488262	-0.0488262	-0.0488262	-0.0488262	-0.0488262	-0.0488262	-0.0488262	-0.0488262	-0.0488262	-0.0488262	-0.0488262	-0.0488262	-0.0488262	-0.0488262	-0.0488262	-0.0488262	-0.0488262	-0.0488262	-0.0488262	-0.0488262	-0.0488262	-0.0488262	-0.0488262	-0.0488262	-0.0488262	-0.0488262	-0.0488262	-0.0488262	-0.0488262	-0.0488262	-0.0488262	-0.0488262	-0.0488262	0.122241	0.122241	-0.0408444	-0.0408444	-0.0525813	-0.0525813	0.111192	0.111192	-0.218969	-0.218969	0.16442	0.16442	0.0681784	0.0681784	-0.29327	-0.29327	0.127361	0.127361	-0.0432826	-0.0432826	-0.142548	-0.142548	0.137048	0.137048	-0.20315	-0.20315	-0.0636031	-0.0636031	-0.194385	-0.194385	-0.385393	-0.385393	0.126486	0.126486	-0.045536	-0.045536	-0.249124	-0.249124	0.164126	0.164126	-0.248492	-0.248492	0.14896	0.14896	-0.127542	-0.127542	-0.384668	-0.384668	0.12611	0.12611	-0.0431944	-0.0431944	-0.304246	-0.304246	0.12606	0.12606	-0.245477	-0.245477	0.0852937	0.0852937	-0.135542	-0.135542	-0.385058	-0.385058	0.124953	0.124953	-0.045402	-0.045402	-0.298076	-0.298076	0.155593	0.155593	-0.249319	-0.249319	0.16982	0.16982	-0.135369	-0.135369	-0.377335	-0.377335	0.124427	0.124427	-0.0458021	-0.0458021	-0.304113	-0.304113	0.0671191	0.0671191	-0.24818	-0.24818	0.0910826	0.0910826	-0.136032	-0.136032	-0.385384	-0.385384	0.124419	0.124419	-0.0457144	-0.0457144	-0.294405	-0.294405	0.151787	0.151787	-0.249335	-0.249335	0.168761	0.168761	-0.135521	-0.135521	-0.384699	-0.384699	0.124462	0.124462	-0.0458427	-0.0458427	-0.295511	-0.295511	0.0691038	0.0691038	-0.247381	-0.247381	-0.0230887	-0.0230887	-0.135999	-0.135999	-0.385486	-0.385486	0.124418	0.124418	-0.0457784	-0.0457784	-0.295691	-0.295691	0.152114	0.152114	-0.249124	-0.249124	0.145752	0.145752	-0.135512	-0.135512	-0.385168	-0.385168	0.162574	0.162574	-0.0455639	-0.0455639	-0.295614	-0.295614	0.0691633	0.0691633	-0.247641	-0.247641	-0.108421	-0.108421	-0.136025	-0.136025	-0.384442	-0.384442	-0.015017	-0.0203918	-0.0355694	-0.0426248	-0.277346	-0.292902	0.144242	0.0810344	-0.231868	-0.246606	-0.0826445	-0.134401	-0.124731	-0.18597	-0.13534	-0.13561	0.0790282	-0.0425228	0.00311474	-0.0395666	-0.273772	-0.266471	0.0666481	0.0303565	-0.223271	-0.235532	-0.0816017	-0.135394	-0.137593	-0.138433	-0.0314448	-0.131759	0.0134612	-0.0382183	0.00844998	-0.0136183	-0.0538135	-0.244451	0.0815287	0.117241	-0.219055	-0.245881	-0.0819036	-0.132408	0.0516787	-0.364747	-0.0366378	-0.2132	0.0895378	-0.0175943	0.000417084	-0.015722	-0.0415436	-0.245881	0.0659954	0.123339	-0.107466	-0.237585	-0.081862	-0.1345	-0.217852	-0.0409981	-0.0228393	-0.237544	0.0652566	-0.0195908	0.00255611	-0.0109981	-0.0359933	-0.237907	0.0807541	0.140539	-0.00102334	-0.000671696	-0.0818435	-0.135018	-0.0395829	-0.0061141	-0.121669	-0.116037	0.0140559	-0.0179788	0.000246268	-0.00653511	-0.00626509	-0.145125	0.0733183	0.116288	-0.000119316	-0.000864402	-0.081832	-0.13524	-0.0190291	-0.17653	-0.0313708	-0.0240438	0.00228965	-0.0129934	0.000573466	-0.0258341	-0.000148479	-0.176447	0.127086	0.130448	-0.000541182	-0.000392072	-0.0565026	-0.129138	-0.00547108	-0.0456096	-0.0607476	-6.27941e-05	0.000139237	-0.00209345	1.74731e-05	-0.0284036	-9.40185e-06	-0.209308	0.149074	-0.0340659	-0.0005213	-0.00041801	-0.0632011	-0.129555	-0.00651227	-0.0215724	-0.0357323	-0.00659598	-0.00111332	-0.0209212	0.000212155	-0.0284278	-0.000824141	-0.230527	0.00793863	0.118525	-0.000541142	-0.000367854	-0.0489349	-0.12945	-0.00087573	-0.058269	-0.0263791	-5.09789e-05	0.000143078	-0.015553	2.35824e-05	-0.0287091	-0.0131295	-0.229442	0.0500989	-0.0179945	-0.000521093	-0.00041907	-0.0555131	-0.129565	-0.00124232	-0.0925187	-0.0240761	-0.0065946	-0.00109552	-0.025005	0.000314936	-0.0284862	-0.00264621	-0.233355	-0.0316695	-0.00276462	-0.000541331	-0.000499059	-0.0125546	-0.0434277	-0.000859896	-0.0638171	-0.0226248	-0.00244167	0.00025364	-0.0182669	2.08716e-05	-0.0287851	-0.00409053	-0.0801551	0.0547399	-0.00541733	-0.000530081	-0.00521089	-0.0114617	-0.0251269	-0.000770647	-0.0930369	-0.0232478	-0.00657193	1.24467e-05	-0.0183034	0.000394038	-0.0284004	-0.00234553	-0.11314	-0.0459019	-0.00424987	-0.000543709	-0.0047044	-0.00619941	-0.025492	-0.000756017	-0.075914	-0.0229417	-0.00313433	0.000201024	-0.0229099	4.32974e-06	-0.028782	-0.00413437	-0.053518	0.0784686	-0.00409447	-0.000531571	-0.00633259	-0.00616661	-0.0256292	-0.000752822	-0.146853	-0.0231364	-0.00644593	1.32079e-05	-0.0153638	0.000543802	-0.0203608	-0.00219902	-0.0917114	-0.0936473	-0.00412574	-0.000544246	-0.00470597	-0.00479141	-0.0255934	-0.000675752	-0.158639	-0.0230035	-0.00326869	0.000201026	-0.015587	-6.39039e-05	-0.0181496	-0.00385588	-0.0519151	0.131017	-0.0041258	-0.00053191	-0.00633247	-0.00466167	-0.0256053	-0.000737078	-0.2015	-0.0231025	-0.00637029	1.29645e-05	-0.0170709	0.000780726	-0.0181853	-0.0019648	-0.0876612	-0.112681	-0.00412579	-0.00054437	-0.00470597	-0.00358848	-0.0261086	-0.000595298	-0.147816	-0.0230295	-0.00335188	0.000201444	-0.00738181	-0.000170708	-0.0178744	-0.00326237	-0.117616	0.0837861	-0.00412579	-0.000531989	-0.00633247	-0.00326455	-0.0260699	-0.000712502	-0.165882	-0.0230851	-0.00631939	1.27484e-05	-0.0102953	0.000962675	-0.0182846	-0.00126695	-0.121711	-0.121401	-0.00411955	-0.000544398	-0.00470597	-0.00223765	-0.0260724	-0.000607014	-0.114781	-0.0230434	-0.00340521	0.000201923	-0.00522073	-0.000227505	-0.0171068	-0.00188034	-0.119631	0.0734279	-0.00412977	-0.000532007	-0.00633247	-0.00157441	-0.0260722	-0.000688032	-0.105907	-0.0230751	-0.00628148	1.25998e-05	-0.0105541	0.00102059	-0.0185743	-0.000808859	-0.0342883	-0.0657534	-0.00412722	-0.000544405	-0.00470597	-0.00058129	-0.0260722	-0.000625244	-0.106552	-0.0230512	-0.00344359	0.00020234	-0.00519285	-0.000240608	-0.0178431	-0.0018409	-0.131099	0.0357643	-0.00412785	-0.000532011	-0.00633247	0.000372915	-0.0770115	-0.000664237	-0.106411	-0.0230693	-0.00625129	1.24975e-05	-0.00668447	0.00103178	-0.0185665	-0.000807219	-0.0340305	-0.0225291	-0.00412769	-0.000544406	-0.00470597	0.00100793	-0.0257055	-0.00064286	-0.106451	-0.0310628	-0.00347335	0.000202668	-0.00533885	-0.000242872	-0.0178464	-0.0018453	-0.13388	0.0734969	-0.00412773	-0.000532012	-0.00633247	-0.129033	-0.0779472	-0.000641727	-0.10644	-0.0221289	-0.00622617	1.24254e-05	-0.0066821	0.00103364	-0.035758	-0.000806907	-0.043345	-0.0378228	-0.00412772	-0.000544407	-0.00470597	-0.0148459	-0.0251182	-0.000659197	-0.106443	-0.0337563	-0.00349763	0.000202919	-0.00534388	-0.000243244	-0.0550128	-0.00184699	-0.105531	0.0221084	-0.00412773	-0.000532012	-0.00633247	-0.113468	-0.0775862	-0.000621254	-0.11047	-0.0219207	-0.00620455	1.23734e-05	-0.00668517	0.00103394	-0.0572097	-0.000806772	-0.0848006	0.00210774	-0.00412772	-0.000544407	-0.00470597	-0.00696126	-0.0249116	-0.000673713	-0.10945	-0.0338415	-0.00351819	0.000203108	-0.00534312	-0.000243305	-0.0572025	-0.0018477	-0.121648	0.0774455	-0.00412773	-0.000532012	-0.00633247	-0.11519	-0.0245157	-0.000603413	-0.109796	-0.0218658	-0.00618545	1.23351e-05	-0.00668873	0.00103399	-0.0571187	-0.000806715	-0.0871303	0.000494917	-0.00412773	-0.000544407	-0.00470597	-0.00701533	-0.0251221	-0.000686063	-0.109661	-0.0291792	-0.00353611	0.00020325	-0.00534231	-0.000243313	-0.0566535	-0.00184801	-0.121799	0.0675746	-0.00412773	-0.000532012	-0.00633247	-0.060808	-0.0248889	-0.000588505	-0.109598	-0.0227944	-0.00616821	0	0	0	0	0	0	0	0	0	0	0	0	0	0	0	0	0.307472	0.307472	0.307472	0.307472	0.307472	0.307472	0.307472	0.307472	0.307472	0.307472	0.307472	0.307472	0.307472	0.307472	0.307472	0.307472	0.303779	0.303779	0.303779	0.303779	0.303779	0.303779	0.303779	0.303779	0.303779	0.303779	0.303779	0.303779	0.303779	0.303779	0.303779	0.303779	0.302559	0.302559	0.302559	0.302559	0.302559	0.302559	0.302559	0.302559	0.302559	0.302559	0.302559	0.302559	0.302559	0.302559	0.302559	0.302559	0.307716	0.307716	0.307716	0.307716	0.307716	0.307716	0.307716	0.307716	0.307716	0.307716	0.307716	0.307716	0.307716	0.307716	0.307716	0.307716	0.307724	0.307724	0.307724	0.307724	0.307724	0.307724	0.307724	0.307724	0.307724	0.307724	0.307724	0.307724	0.307724	0.307724	0.307724	0.307724	0.307724	0.307724	0.307724	0.307724	0.307724	0.307724	0.307724	0.307724	0.307724	0.307724	0.307724	0.307724	0.307724	0.307724	0.307724	0.307724	0.307724	0.307724	0.307724	0.307724	0.307724	0.307724	0.307724	0.307724	0.307724	0.307724	0.307724	0.307724	0.307724	0.307724	0.307724	0.307724	0.307724	0.307724	0.307724	0.307724	0.307724	0.307724	0.307724	0.307724	0.307724	0.307724	0.307724	0.307724	0.307724	0.307724	0.307724	0.307724	0.307724	0.307724	0.307724	0.307724	0.307724	0.307724	0.307724	0.307724	0.307724	0.307724	0.307724	0.307724	0.307724	0.307724	0.307724	0.307724	1.28699	1.28699	0.498617	0.498617	0.119717	0.119717	0.694364	0.694364	0.348047	0.348047	0.829657	0.829657	0.355538	0.355538	0.242933	0.242933	1.34724	1.34724	0.591615	0.591615	0.229058	0.229058	0.6429	0.6429	0.5002	0.5002	0.0541722	0.0541722	0.0484879	0.0484879	0.266504	0.266504	1.35904	1.35904	0.611408	0.611408	0.509894	0.509894	0.753475	0.753475	0.424621	0.424621	0.732245	0.732245	-0.12778	-0.12778	0.26597	0.26597	1.36142	1.36142	0.616585	0.616585	1.01493	1.01493	0.582803	0.582803	0.443667	0.443667	0.598816	0.598816	-0.158324	-0.158324	0.266182	0.266182	1.37812	1.37812	0.610884	0.610884	1.03255	1.03255	0.718965	0.718965	0.425041	0.425041	0.768022	0.768022	-0.158232	-0.158232	0.25263	0.25263	1.36934	1.36934	0.610633	0.610633	1.0258	1.0258	0.341133	0.341133	0.427898	0.427898	0.627455	0.627455	-0.156905	-0.156905	0.266446	0.266446	1.37798	1.37798	0.610807	0.610807	1.04257	1.04257	0.700835	0.700835	0.427305	0.427305	0.766359	0.766359	-0.158347	-0.158347	0.265152	0.265152	1.36937	1.36937	0.610356	0.610356	1.03752	1.03752	0.357314	0.357314	0.435001	0.435001	0.284929	0.284929	-0.157471	-0.157471	0.266619	0.266619	1.37798	1.37798	0.610722	0.610722	1.03766	1.03766	0.702148	0.702148	0.42829	0.42829	0.722759	0.722759	-0.158331	-0.158331	0.26595	0.26595	0.864157	0.864157	0.608849	0.608849	1.03728	1.03728	0.357867	0.357867	0.431696	0.431696	-0.0855798	-0.0855798	-0.157437	-0.157437	0.26485	0.26485	0.355481	0.363339	0.581815	0.568892	1.04241	1.03539	0.674263	0.426221	0.403795	0.421412	-0.0874846	-0.157033	-0.113968	-0.0726263	-0.157932	-0.0907404	0.711791	0.6013	0.0366869	0.528025	0.987345	0.68046	0.330134	0.380296	0.661423	0.407986	-0.0852747	-0.158337	-0.150073	-0.149198	-0.0367611	0.220436	0.463517	0.587251	0.0629077	0.179674	0.621978	0.422116	0.404172	0.935637	0.777159	0.42299	-0.0859022	-0.154876	0.540947	0.249039	-0.042801	0.36177	0.88023	0.241941	0.0222893	0.208511	0.517946	0.420689	0.330297	1.14154	0.500547	0.412424	-0.0858972	-0.157277	0.0666087	0.00333697	-0.0266076	0.400156	0.467018	0.272561	0.0215723	0.145338	0.479388	0.407626	0.403183	1.17263	0.0132569	0.00113898	-0.0859085	-0.157929	0.0392867	0.00966886	-0.142297	0.197323	0.51698	0.250015	0.013374	0.0871616	0.0836597	0.272823	0.359919	1.31225	0.00126503	0.00140319	-0.0859082	-0.158124	-0.00345385	0.300374	-0.0366424	0.0401429	0.0109875	0.180902	0.00545017	0.344421	0.001212	0.312952	0.598451	1.30703	0.00613934	0.000548117	-0.0620035	-0.149881	-0.0022924	0.0816998	-0.070998	1.9104e-05	0.00227268	0.0301015	0.00262681	0.37872	0.000149241	0.361518	0.701998	0.666001	0.00575666	0.000556723	-0.0540079	-0.150375	-0.00713102	0.0372891	-0.0417177	0.00983191	-0.000981915	0.279236	0.0018971	0.379041	0.0118577	0.394291	0.140636	1.30959	0.00613966	0.000500036	0.0393151	-0.150243	-0.000848722	0.0992436	-0.0307506	3.10009e-06	0.00221665	0.209415	0.0013762	0.382827	0.175556	0.392264	0.257627	0.27935	0.00575189	0.000558282	0.00990394	-0.15037	-0.00138352	0.157451	-0.0280511	0.00982793	-0.000970618	0.333876	0.00236339	0.379811	0.0368353	0.399076	0.0041791	0.0557576	0.00600521	0.000694123	-0.00312653	-0.0504166	-0.000858735	0.108665	-0.026351	0.00332557	0.00263856	0.245316	0.00273077	0.383807	0.0555614	0.136356	0.271349	0.0738549	0.00569381	0.00766984	-0.00933146	-0.0285044	-0.000777137	0.158302	-0.0270785	0.00976327	0.000471944	0.245158	0.00301655	0.378657	0.0328069	0.192455	-0.0290393	0.0582693	0.00595375	0.00716598	-0.00294599	-0.0289073	-0.000687863	0.129175	-0.0267218	0.00420199	0.00244378	0.306878	0.00611618	0.383758	0.0561841	0.0910525	0.42599	0.0563595	0.00567321	0.00939729	-0.00150927	-0.0290635	-0.000773086	0.24977	-0.0269483	0.00955839	0.000484459	0.206863	0.00436795	0.267949	0.0309962	0.156004	-0.0984184	0.0567676	0.00594347	0.0071687	-7.03921e-05	-0.0290227	-0.000466996	0.269798	-0.0267938	0.00440885	0.00244406	0.20977	0.0107107	0.234187	0.0525597	0.0883271	0.661205	0.0567692	0.00566876	0.00939708	0.00153738	-0.0290362	-0.000764987	0.342741	-0.0269089	0.00943433	0.000485115	0.229137	0.00663952	0.234162	0.0280872	0.149115	-0.0928397	0.0567692	0.00594118	0.00716871	0.00258164	-0.0296233	-0.000171711	0.251428	-0.026824	0.0045411	0.00244482	0.100385	0.0157311	0.230921	0.0448904	0.200067	0.65348	0.0567692	0.00566775	0.00939708	0.00480196	-0.0295777	-0.000735644	0.282177	-0.0268886	0.00935058	0.000484518	0.137649	0.00841777	0.23527	0.0198198	0.207033	-0.0963145	0.0567078	0.00594065	0.00716871	0.0059099	-0.0295806	-0.000174853	0.195251	-0.0268401	0.00462672	0.00244612	0.0715179	0.0181387	0.222094	0.0276285	0.203495	0.64716	0.0568398	0.00566752	0.00939708	0.00931401	-0.0295804	-0.000705526	0.180156	-0.026877	0.0092881	0.000483964	0.140884	0.00896504	0.238404	0.0150095	0.0583312	0.158605	0.0568067	0.00594053	0.00716871	0.0105614	-0.0295804	-0.000201899	0.181252	-0.0268492	0.00468868	0.00244738	0.0711469	0.0186809	0.230559	0.0271748	0.223006	0.611531	0.056815	0.00566746	0.00939708	0.0152631	-0.0898725	-0.000676028	0.181014	-0.0268703	0.00923831	0.000483557	0.090255	0.00906839	0.238329	0.0149925	0.0578976	0.351753	0.0568129	0.0059405	0.00716871	0.0156047	-0.0291581	-0.000228437	0.181081	-0.0363102	0.00473687	0.00244843	0.0731903	0.0187746	0.230599	0.0272296	0.227738	0.651272	0.0568134	0.00566745	0.00939708	-0.143916	-0.0909633	-0.000647982	0.181062	-0.0257642	0.00919686	0.000483266	0.0902921	0.00908553	0.419435	0.0149892	0.0737452	0.00238701	0.0568133	0.0059405	0.00716871	-0.0171404	-0.0284821	-0.000253059	0.181067	-0.0394539	0.00477625	0.00244923	0.0732424	0.0187898	0.513168	0.0272505	0.179514	0.185619	0.0568133	0.00566745	0.00939708	-0.131864	-0.0905424	-0.000622363	0.187917	-0.0255212	0.00916119	0.000483057	0.0903533	0.0090883	0.512712	0.0149877	0.144255	0.0357042	0.0568133	0.00594049	0.00716871	-0.00802349	-0.0282463	-0.000274868	0.186183	-0.0395537	0.00480964	0.00244985	0.0732238	0.0187923	0.517125	0.0272594	0.206925	0.349698	0.0568133	0.00566745	0.00939708	-0.133817	-0.0278199	-0.000599952	0.18677	-0.0254572	0.00912968	0.000482902	0.0904105	0.00908875	0.508416	0.0149871	0.148218	0.00643614	0.0568133	0.00594049	0.00716871	-0.00808977	-0.0284981	-0.000293347	0.186541	-0.0340649	0.00483873	0.00245031	0.0732084	0.0187927	0.508709	0.0272632	0.207183	0.305386	0.0568133	0.00566745	0.00939708	-0.0708025	-0.0282415	-0.000581161	0.186434	-0.0265494	0.00910124	0	0	0	0	0	0	0	0	0	0	0	0	0	0	0	0	0.462407	0.462407	0.462407	0.462407	0.462407	0.462407	0.462407	0.462407	0.462407	0.462407	0.462407	0.462407	0.462407	0.462407	0.462407	0.462407	0.460134	0.460134	0.460134	0.460134	0.460134	0.460134	0.460134	0.460134	0.460134	0.460134	0.460134	0.460134	0.460134	0.460134	0.460134	0.460134	0.459317	0.459317	0.459317	0.459317	0.459317	0.459317	0.459317	0.459317	0.459317	0.459317	0.459317	0.459317	0.459317	0.459317	0.459317	0.459317	0.463011	0.463011	0.463011	0.463011	0.463011	0.463011	0.463011	0.463011	0.463011	0.463011	0.463011	0.463011	0.463011	0.463011	0.463011	0.463011	0.463027	0.463027	0.463027	0.463027	0.463027	0.463027	0.463027	0.463027	0.463027	0.463027	0.463027	0.463027	0.463027	0.463027	0.463027	0.463027	0.463026	0.463026	0.463026	0.463026	0.463026	0.463026	0.463026	0.463026	0.463026	0.463026	0.463026	0.463026	0.463026	0.463026	0.463026	0.463026	0.463026	0.463026	0.463026	0.463026	0.463026	0.463026	0.463026	0.463026	0.463026	0.463026	0.463026	0.463026	0.463026	0.463026	0.463026	0.463026	0.463026	0.463026	0.463026	0.463026	0.463026	0.463026	0.463026	0.463026	0.463026	0.463026	0.463026	0.463026	0.463026	0.463026	0.463026	0.463026	0.463026	0.463026	0.463026	0.463026	0.463026	0.463026	0.463026	0.463026	0.463026	0.463026	0.463026	0.463026	0.463026	0.463026	0.463026	0.463026	1.26675	1.26675	0.424273	0.424273	0.132617	0.132617	0.870395	0.870395	0.426238	0.426238	0.907182	0.907182	0.435019	0.435019	0.812955	0.812955	1.32409	1.32409	0.486651	0.486651	0.261515	0.261515	0.711263	0.711263	0.496219	0.496219	0.780233	0.780233	0.899974	0.899974	1.1278	1.1278	1.33374	1.33374	0.501265	0.501265	0.428693	0.428693	0.85218	0.85218	0.32671	0.32671	0.942827	0.942827	0.828112	0.828112	1.12557	1.12557	1.3355	1.3355	0.507639	0.507639	0.882079	0.882079	0.644695	0.644695	0.341185	0.341185	1.11457	1.11457	0.808097	0.808097	1.12683	1.12683	1.34926	1.34926	0.500285	0.500285	0.836	0.836	0.8074	0.8074	0.320627	0.320627	0.85605	0.85605	0.806964	0.806964	1.11759	1.11759	1.34092	1.34092	0.499713	0.499713	0.870483	0.870483	0.374853	0.374853	0.325415	0.325415	1.14937	1.14937	0.808597	0.808597	1.12795	1.12795	1.34862	1.34862	0.499912	0.499912	0.826943	0.826943	0.786005	0.786005	0.323122	0.323122	0.861009	0.861009	0.807632	0.807632	1.12703	1.12703	1.34099	1.34099	0.499355	0.499355	0.821557	0.821557	0.391942	0.391942	0.331661	0.331661	1.15786	1.15786	0.808687	0.808687	1.12812	1.12812	1.34862	1.34862	0.499661	0.499661	0.821231	0.821231	0.787834	0.787834	0.323739	0.323739	0.943397	0.943397	0.807599	0.807599	1.12763	1.12763	0.927927	0.927927	0.498158	0.498158	0.821125	0.821125	0.392516	0.392516	0.328041	0.328041	0.777546	0.777546	0.808677	0.808677	1.12659	1.12659	0.302111	0.303893	0.483774	0.465405	0.834254	0.820624	0.746332	0.459318	0.304893	0.317494	0.522179	0.801513	0.844819	0.872332	0.805912	0.697513	0.710969	0.494376	0.0357129	0.431971	0.782322	0.529369	0.421003	0.368857	0.531424	0.307756	0.519314	0.806965	0.807867	0.808403	0.187357	0.174771	0.426043	0.486042	0.0642597	0.147958	0.508017	0.318321	0.526084	0.947638	0.619905	0.318855	0.520216	0.78905	1.18527	1.07282	0.21827	0.274532	0.871251	0.198447	0.0202636	0.171173	0.423385	0.317285	0.433508	1.13692	0.402789	0.311175	0.519827	0.801444	0.863415	0.161578	0.135941	0.310693	0.479511	0.223786	0.021704	0.119566	0.392266	0.307168	0.530452	1.18133	0.010927	0.000877167	0.519609	0.804608	0.222053	0.0118065	0.725033	0.148706	0.474252	0.205267	0.0121548	0.0713169	0.0684612	0.207492	0.459316	1.28215	0.00115397	0.00121949	0.519498	0.805854	0.0866791	0.230131	0.186871	0.0320268	0.0124449	0.148538	0.00541373	0.281772	0.000985423	0.236608	0.717727	1.29126	0.00501893	0.000696283	0.349988	0.768265	0.0338208	0.0633367	0.361921	0.000223386	0.00219944	0.0247834	0.0023583	0.309827	0.000128145	0.272934	0.839321	0.56027	0.00470382	0.000787187	0.441467	0.770799	0.0394528	0.0283272	0.212819	0.01071	0.00761608	0.22844	0.00189712	0.310094	0.00976423	0.298295	0.383632	1.28197	0.0050192	0.00067641	0.607683	0.770143	0.00566014	0.0749455	0.15704	0.000201579	0.00215321	0.171454	0.00124974	0.313185	0.143645	0.296745	0.354403	0.231386	0.00469989	0.000788943	0.575593	0.770824	0.00749579	0.118666	0.143307	0.0107109	0.00748107	0.273151	0.0024123	0.310724	0.0302459	0.301885	0.32394	0.0469888	0.0049076	0.000891917	0.112634	0.258293	0.00548394	0.0820374	0.134655	0.00447631	0.0026589	0.200801	0.00245396	0.313986	0.045525	0.102675	0.35397	0.0605338	0.00465061	0.00861997	0.081639	0.148405	0.00491889	0.119317	0.138365	0.0107244	0.000593743	0.200625	0.00307121	0.309779	0.0269493	0.144924	0.35436	0.0477843	0.0048646	0.00738882	0.0509871	0.150547	0.00500555	0.0974505	0.136543	0.00585534	0.00242642	0.251135	0.00545397	0.313946	0.046037	0.0685613	0.628882	0.0462341	0.00463334	0.0103509	0.0553748	0.151358	0.00475885	0.188159	0.137701	0.0105476	0.000589168	0.169364	0.00442099	0.21933	0.0254787	0.117478	0.594317	0.0465674	0.004856	0.00739076	0.0466029	0.151146	0.00491906	0.203269	0.136911	0.00606277	0.00242609	0.171737	0.00948122	0.191823	0.0430788	0.0665093	0.885804	0.0465687	0.0046296	0.0103507	0.0506006	0.151216	0.00463368	0.258089	0.1375	0.0104432	0.000585321	0.18755	0.00667542	0.19188	0.0231147	0.11229	0.79882	0.0465687	0.00485408	0.00739076	0.0434897	0.154215	0.00507431	0.189334	0.137066	0.0061844	0.00242727	0.0822634	0.0138505	0.189176	0.036823	0.150666	1.32319	0.0465687	0.00462876	0.0103507	0.0475914	0.153983	0.00449011	0.212434	0.137396	0.0103734	0.000582683	0.112664	0.00843684	0.192784	0.0164281	0.155913	0.872378	0.04652	0.00485364	0.00739076	0.0411324	0.153998	0.00517567	0.146995	0.137148	0.00626102	0.00242903	0.0586504	0.0159405	0.181968	0.0227879	0.153247	1.40393	0.0466277	0.00462856	0.0103507	0.0457851	0.153997	0.00435035	0.135631	0.137337	0.0103216	0.000580921	0.115295	0.0089808	0.19536	0.0125883	0.0439218	1.15838	0.0466007	0.00485354	0.00739076	0.0400957	0.153997	0.00526346	0.136456	0.137195	0.00631558	0.00243068	0.0583475	0.0164109	0.188893	0.022422	0.16792	1.65604	0.0466075	0.00462851	0.0103507	0.046148	0.459364	0.0042153	0.136276	0.137303	0.0102804	0.000579714	0.0739241	0.00908376	0.1953	0.0125748	0.0435958	1.37019	0.0466058	0.00485352	0.00739076	0.0409848	0.151815	0.00534679	0.136327	0.185143	0.00635765	0.00243202	0.0600253	0.0164921	0.188925	0.0224665	0.171471	1.41672	0.0466062	0.0046285	0.0103507	0.791977	0.464954	0.00408809	0.136312	0.131687	0.0102461	0.000578866	0.0739597	0.00910085	0.342602	0.0125721	0.0555276	0.378264	0.0466061	0.00485351	0.00739076	0.0891927	0.148332	0.00542395	0.136317	0.201235	0.00639188	0.00243305	0.0600667	0.0165054	0.417708	0.0224836	0.135167	0.392365	0.0466061	0.0046285	0.0103507	0.679019	0.462791	0.00397278	0.141473	0.130448	0.0102166	0.000578256	0.0740115	0.00910361	0.417057	0.012571	0.108623	0.0963907	0.0466061	0.00485351	0.00739076	0.041871	0.147111	0.0054927	0.140168	0.201742	0.00642082	0.00243384	0.0600508	0.0165075	0.420703	0.0224908	0.155827	0.388608	0.0466061	0.0046285	0.0103507	0.689492	0.144824	0.00387261	0.14061	0.130121	0.0101906	0.000577808	0.0740591	0.00910405	0.413513	0.0125705	0.111607	0.0162607	0.0466061	0.00485351	0.00739076	0.0421831	0.148383	0.00555144	0.140438	0.173801	0.00644601	0.00243443	0.0600379	0.0165078	0.413808	0.0224939	0.156022	0.339926	0.0466061	0.0046285	0.0103507	0.363445	0.147022	0.00378912	0.140356	0.135665	0.0101671	0	0	0	0	0	0	0	0	0	0	0	0	0	0	0	0	0.189778	0.189778	0.189778	0.189778	0.189778	0.189778	0.189778	0.189778	0.189778	0.189778	0.189778	0.189778	0.189778	0.189778	0.189778	0.189778	0.188947	0.188947	0.188947	0.188947	0.188947	0.188947	0.188947	0.188947	0.188947	0.188947	0.188947	0.188947	0.188947	0.188947	0.188947	0.188947	0.188589	0.188589	0.188589	0.188589	0.188589	0.188589	0.188589	0.188589	0.188589	0.188589	0.188589	0.188589	0.188589	0.188589	0.188589	0.188589	0.190208	0.190208	0.190208	0.190208	0.190208	0.190208	0.190208	0.190208	0.190208	0.190208	0.190208	0.190208	0.190208	0.190208	0.190208	0.190208	0.19022	0.19022	0.19022	0.19022	0.19022	0.19022	0.19022	0.19022	0.19022	0.19022	0.19022	0.19022	0.19022	0.19022	0.19022	0.19022	0.190219	0.190219	0.190219	0.190219	0.190219	0.190219	0.190219	0.190219	0.190219	0.190219	0.190219	0.190219	0.190219	0.190219	0.190219	0.190219	0.190219	0.190219	0.190219	0.190219	0.190219	0.190219	0.190219	0.190219	0.190219	0.190219	0.190219	0.190219	0.190219	0.190219	0.190219	0.190219	0.190219	0.190219	0.190219	0.190219	0.190219	0.190219	0.190219	0.190219	0.190219	0.190219	0.190219	0.190219	0.190219	0.190219	0.190219	0.190219	0.190219	0.190219	0.190219	0.190219	0.190219	0.190219	0.190219	0.190219	0.190219	0.190219	0.190219	0.190219	0.190219	0.190219	0.190219	0.190219	0.277815	0.277815	-0.141864	-0.141864	0.0692186	0.0692186	0.496777	0.496777	0.360569	0.360569	0.470142	0.470142	0.243984	0.243984	0.5516	0.5516	0.284926	0.284926	-0.20181	-0.20181	0.233594	0.233594	0.412464	0.412464	0.463627	0.463627	0.365001	0.365001	0.43543	0.43543	0.744976	0.744976	0.280738	0.280738	-0.214349	-0.214349	0.355118	0.355118	0.489187	0.489187	0.393665	0.393665	0.527526	0.527526	0.364118	0.364118	0.743597	0.743597	0.279226	0.279226	-0.207292	-0.207292	0.212707	0.212707	0.372882	0.372882	0.404938	0.404938	0.590081	0.590081	0.350871	0.350871	0.744369	0.744369	0.273615	0.273615	-0.214516	-0.214516	0.184479	0.184479	0.464599	0.464599	0.394191	0.394191	0.492319	0.492319	0.350406	0.350406	0.732328	0.732328	0.272778	0.272778	-0.215533	-0.215533	0.199674	0.199674	0.220216	0.220216	0.396305	0.396305	0.609905	0.609905	0.351111	0.351111	0.744967	0.744967	0.271853	0.271853	-0.21554	-0.21554	0.180989	0.180989	0.452452	0.452452	0.395965	0.395965	0.494396	0.494396	0.350721	0.350721	0.743951	0.743951	0.272891	0.272891	-0.216125	-0.216125	0.177945	0.177945	0.230927	0.230927	0.400616	0.400616	0.568928	0.568928	0.351317	0.351317	0.745124	0.745124	0.271847	0.271847	-0.216518	-0.216518	0.176979	0.176979	0.453428	0.453428	0.396393	0.396393	0.526638	0.526638	0.350708	0.350708	0.744692	0.744692	0.453139	0.453139	-0.215901	-0.215901	0.177533	0.177533	0.231288	0.231288	0.398178	0.398178	0.346456	0.346456	0.351376	0.351376	0.74349	0.74349	-0.0873568	-0.106104	-0.179765	-0.20199	0.173717	0.177472	0.432014	0.230431	0.360882	0.388124	0.228685	0.348054	0.37367	0.430231	0.350061	0.32702	0.189766	-0.205034	0.00657746	-0.187494	0.149059	0.297276	0.236343	0.0647617	0.198596	0.367705	0.227648	0.350391	0.354446	0.355381	0.0813574	0.209224	-0.00346611	-0.189187	0.0216711	-0.0634872	-0.202305	0.382491	0.293811	0.294669	0.125878	0.385447	0.227981	0.342606	0.618852	0.706235	0.0947914	0.336757	0.207285	-0.084124	-0.000935392	-0.0738397	-0.177039	0.386672	0.241837	0.29297	-0.00295049	0.370432	0.227803	0.348004	0.486521	0.0883757	0.0590634	0.376234	0.169325	-0.0940013	0.00629	-0.0513873	-0.169386	0.373846	0.295689	0.347214	-0.00463647	0.0010604	0.227702	0.349361	0.123123	0.0110311	0.314816	0.183137	-0.00707064	-0.0862541	-0.000574064	-0.0309411	-0.0295789	0.214925	0.257489	0.251537	-0.000396939	0.0013875	0.227651	0.349924	0.0438429	0.280247	0.0811578	0.0382092	0.00681899	-0.0623582	0.00135098	-0.122236	-0.000278004	0.271497	0.406899	0.299422	-0.0019707	0.00066046	0.152835	0.333979	0.0158368	0.0752383	0.157167	0.000129938	0.000258668	-0.0101445	-0.000210289	-0.134416	-1.71437e-05	0.327307	0.476008	-0.183324	-0.00181267	0.000713894	0.19592	0.335076	0.0172552	0.0345093	0.0924339	0.0108971	0.00335427	-0.0991454	0.000514081	-0.13453	-0.00398762	0.362525	0.194403	0.259393	-0.00197097	0.000624669	0.284335	0.334795	0.00249852	0.0921223	0.068224	0.000109852	0.000277545	-0.0738923	-6.17205e-05	-0.13588	-0.0622437	0.360911	0.196044	-0.0893752	-0.0018106	0.000715653	0.265801	0.335093	0.00327321	0.146097	0.0622631	0.0108955	0.00329432	-0.118503	0.000808216	-0.134802	-0.0126923	0.367002	0.149386	-0.0150692	-0.00189623	0.000841948	0.0513578	0.112283	0.0024157	0.100867	0.0585071	0.00414423	0.000618489	-0.0867182	-0.000211448	-0.136222	-0.0194815	0.1265	0.197616	-0.0258269	-0.00175479	0.00864306	0.0363121	0.0647497	0.0021643	0.146901	0.0601185	0.0108689	0.000110143	-0.086819	0.00100532	-0.134391	-0.0112652	0.178545	0.159084	-0.0202865	-0.0018616	0.00771796	0.0230531	0.0656885	0.00221908	0.119904	0.0593271	0.00534343	0.000457361	-0.108676	-0.000620574	-0.136203	-0.0196946	0.0844687	0.343869	-0.0195656	-0.00173954	0.0104767	0.0252547	0.0660417	0.0020912	0.231772	0.0598302	0.0106667	9.94059e-05	-0.0729926	0.00136632	-0.094451	-0.0105854	0.144729	0.260412	-0.0197124	-0.00185453	0.00772042	0.0214105	0.0659496	0.0022092	0.250371	0.059487	0.00556308	0.000456887	-0.0740426	-0.00132725	-0.0816776	-0.0183843	0.08194	0.492239	-0.0197128	-0.0017362	0.0104765	0.023455	0.0659801	0.00203458	0.317991	0.0597428	0.0105457	9.54784e-05	-0.0810201	0.00192348	-0.0815811	-0.00949737	0.138337	0.355115	-0.0197127	-0.00185293	0.00772043	0.0203234	0.0672826	0.00232001	0.233274	0.059554	0.00569762	0.000458266	-0.0351475	-0.00220665	-0.0805956	-0.0155974	0.185612	0.692222	-0.0197127	-0.00173544	0.0104765	0.0224947	0.0671823	0.00197234	0.261774	0.0596976	0.0104644	9.34434e-05	-0.0485526	0.00234782	-0.0819337	-0.00629622	0.192075	0.388496	-0.0196859	-0.00185257	0.00772043	0.0196714	0.0671888	0.00236635	0.181135	0.0595899	0.00578358	0.000459833	-0.0248728	-0.0026471	-0.0777268	-0.00916908	0.188792	0.728508	-0.0197338	-0.00173526	0.0104765	0.022249	0.0671882	0.00191194	0.167131	0.0596719	0.0104039	9.21893e-05	-0.049752	0.00248478	-0.0829109	-0.00425776	0.0541144	0.553051	-0.0197218	-0.00185248	0.00772043	0.0197983	0.0671882	0.00240332	0.168147	0.0596101	0.00584531	0.000461178	-0.0247376	-0.00274735	-0.0804784	-0.00898962	0.206887	0.839757	-0.0197248	-0.00173522	0.0104765	0.0231865	0.199507	0.00185362	0.167926	0.059657	0.0103557	9.13499e-05	-0.0317033	0.00251149	-0.0828897	-0.0042505	0.053711	0.675185	-0.0197241	-0.00185246	0.00772043	0.0208614	0.0662386	0.0024383	0.167989	0.0803956	0.00589313	0.000462232	-0.0254446	-0.00276467	-0.080492	-0.00901006	0.211274	0.734909	-0.0197243	-0.00173521	0.0104765	0.345362	0.201935	0.00179871	0.167971	0.057221	0.0103156	9.07626e-05	-0.0316976	0.00251595	-0.138112	-0.00424911	0.0684123	0.174125	-0.0197242	-0.00185246	0.00772043	0.0387756	0.0647224	0.0024707	0.167976	0.0873837	0.00593212	0.000463032	-0.0254675	-0.0027675	-0.140806	-0.00901789	0.166538	0.204216	-0.0197242	-0.00173521	0.0104765	0.295011	0.200996	0.00174896	0.17433	0.0566826	0.0102811	9.03402e-05	-0.0317126	0.00251667	-0.135064	-0.00424851	0.133829	0.0488983	-0.0197242	-0.00185246	0.00772043	0.0182057	0.06419	0.00249959	0.172722	0.0876036	0.00596514	0.000463635	-0.0254633	-0.00276796	-0.137476	-0.00902121	0.191973	0.223634	-0.0197242	-0.00173521	0.0104765	0.299572	0.0631836	0.00170576	0.173267	0.0565405	0.0102506	9.00308e-05	-0.0317296	0.00251679	-0.132961	-0.00424826	0.137505	0.00830141	-0.0197242	-0.00185246	0.00772043	0.0183406	0.0647404	0.00252428	0.173054	0.0754873	0.00599389	0.000464091	-0.0254591	-0.00276803	-0.134283	-0.00902263	0.192213	0.195553	-0.0197242	-0.00173521	0.0104765	0.157876	0.0641434	0.00166977	0.172954	0.0589457	0.0102231	0	0	0	0	0	0	0	0	0	0	0	0	0	0	0	0	-0.347323	-0.347323	-0.347323	-0.347323	-0.347323	-0.347323	-0.347323	-0.347323	-0.347323	-0.347323	-0.347323	-0.347323	-0.347323	-0.347323	-0.347323	-0.347323	-0.344552	-0.344552	-0.344552	-0.344552	-0.344552	-0.344552	-0.344552	-0.344552	-0.344552	-0.344552	-0.344552	-0.344552	-0.344552	-0.344552	-0.344552	-0.344552	-0.344058	-0.344058	-0.344058	-0.344058	-0.344058	-0.344058	-0.344058	-0.344058	-0.344058	-0.344058	-0.344058	-0.344058	-0.344058	-0.344058	-0.344058	-0.344058	-0.348417	-0.348417	-0.348417	-0.348417	-0.348417	-0.348417	-0.348417	-0.348417	-0.348417	-0.348417	-0.348417	-0.348417	-0.348417	-0.348417	-0.348417	-0.348417	-0.348434	-0.348434	-0.348434	-0.348434	-0.348434	-0.348434	-0.348434	-0.348434	-0.348434	-0.348434	-0.348434	-0.348434	-0.348434	-0.348434	-0.348434	-0.348434	-0.34843	-0.34843	-0.34843	-0.34843	-0.34843	-0.34843	-0.34843	-0.34843	-0.34843	-0.34843	-0.34843	-0.34843	-0.34843	-0.34843	-0.34843	-0.34843	-0.34843	-0.34843	-0.34843	-0.34843	-0.34843	-0.34843	-0.34843	-0.34843	-0.34843	-0.34843	-0.34843	-0.34843	-0.34843	-0.34843	-0.34843	-0.34843	-0.34843	-0.34843	-0.34843	-0.34843	-0.34843	-0.34843	-0.34843	-0.34843	-0.34843	-0.34843	-0.34843	-0.34843	-0.34843	-0.34843	-0.34843	-0.34843	-0.34843	-0.34843	-0.34843	-0.34843	-0.34843	-0.34843	-0.34843	-0.34843	-0.34843	-0.34843	-0.34843	-0.34843	-0.34843	-0.34843	-0.34843	-0.34843	-0.194289	-0.194289	-0.360467	-0.360467	-0.21275	-0.21275	0.00228935	0.00228935	-0.809792	-0.809792	0.147362	0.147362	0.0393153	0.0393153	-1.21912	-1.21912	-0.205376	-0.205376	-0.409565	-0.409565	-0.518348	-0.518348	0.149187	0.149187	-0.769263	-0.769263	-0.549621	-0.549621	-1.00189	-1.00189	-1.63432	-1.63432	-0.213583	-0.213583	-0.426019	-0.426019	-0.89443	-0.89443	0.176417	0.176417	-0.832782	-0.832782	0.0862077	0.0862077	-0.783403	-0.783403	-1.63118	-1.63118	-0.215883	-0.215883	-0.420606	-0.420606	-1.31452	-1.31452	0.140645	0.140645	-0.828076	-0.828076	-0.199471	-0.199471	-0.801393	-0.801393	-1.6329	-1.6329	-0.227238	-0.227238	-0.42513	-0.42513	-1.27479	-1.27479	0.167981	0.167981	-0.831779	-0.831779	0.193237	0.193237	-0.800324	-0.800324	-1.60751	-1.60751	-0.22492	-0.22492	-0.426265	-0.426265	-1.30971	-1.30971	0.0637454	0.0637454	-0.830344	-0.830344	-0.195223	-0.195223	-0.803031	-0.803031	-1.63438	-1.63438	-0.228893	-0.228893	-0.426098	-0.426098	-1.25862	-1.25862	0.164589	0.164589	-0.832705	-0.832705	0.187566	0.187566	-0.801104	-0.801104	-1.63206	-1.63206	-0.224822	-0.224822	-0.426331	-0.426331	-1.25995	-1.25995	0.063544	0.063544	-0.830036	-0.830036	-0.579099	-0.579099	-0.802973	-0.802973	-1.63474	-1.63474	-0.228898	-0.228898	-0.426365	-0.426365	-1.26051	-1.26051	0.164855	0.164855	-0.832253	-0.832253	0.0752994	0.0752994	-0.80106	-0.80106	-1.63363	-1.63363	0.128708	0.128708	-0.424857	-0.424857	-1.26013	-1.26013	0.0635166	0.0635166	-0.82953	-0.82953	-0.697801	-0.697801	-0.803032	-0.803032	-1.63115	-1.63115	-0.210754	-0.231645	-0.380338	-0.397152	-1.21207	-1.25168	0.157691	0.0666224	-0.777978	-0.823239	-0.501402	-0.794742	-0.781256	-0.969384	-0.799703	-0.740699	-0.0707065	-0.411628	-0.0067306	-0.368636	-1.18079	-1.00521	0.0392627	-0.0756451	-0.896231	-0.789079	-0.496695	-0.800412	-0.806269	-0.808885	-0.185864	-0.442619	-0.168411	-0.391351	-0.00152993	-0.126386	-0.451903	-0.818254	0.0428548	-0.0498567	-0.940824	-0.822246	-0.498091	-0.782707	-0.339268	-1.54975	-0.216541	-0.71165	-0.113816	-0.167185	-0.00883965	-0.146157	-0.368316	-0.821256	0.0314565	-0.124355	-0.522816	-0.796415	-0.497784	-0.795032	-1.04136	-0.196712	-0.134919	-0.795563	-0.00322743	-0.187603	-0.00162442	-0.102121	-0.334769	-0.794744	0.0383826	-0.0831711	-0.00937747	-0.00224909	-0.497628	-0.798139	-0.216569	-0.0223583	-0.719214	-0.386932	-0.190921	-0.172112	-0.00531676	-0.0608671	-0.0583791	-0.497284	0.0445936	-0.225047	-0.0010136	-0.00294402	-0.497541	-0.799407	-0.0975403	-0.590473	-0.185401	-0.0808444	0.0021791	-0.124484	-0.000642872	-0.240522	-0.000986964	-0.594893	0.111171	-0.177064	-0.00448815	-0.00141418	-0.339761	-0.762616	-0.0324105	-0.153871	-0.35905	-0.000288116	-0.000605364	-0.0204926	-0.00114311	-0.264464	-9.45674e-05	-0.700863	0.131577	-0.413928	-0.00424208	-0.00153243	-0.401718	-0.765103	-0.0387403	-0.0721796	-0.21116	-0.023238	-0.00700919	-0.194936	-0.000183271	-0.264691	-0.00806995	-0.770441	-0.140075	-0.216617	-0.00448822	-0.00133957	-0.426397	-0.764468	-0.00536313	-0.19441	-0.155847	-0.000245046	-0.000567331	-0.145752	-0.000552483	-0.267324	-0.122479	-0.766723	0.0128069	-0.185564	-0.00423911	-0.00153618	-0.434346	-0.765143	-0.00737869	-0.308542	-0.142228	-0.0232349	-0.00689134	-0.233047	-6.53934e-05	-0.26523	-0.0253482	-0.779851	-0.245883	-0.0343745	-0.00441916	-0.00180317	-0.0906214	-0.256429	-0.00523446	-0.212904	-0.133647	-0.00888403	-0.000413274	-0.170892	-0.00117986	-0.268014	-0.0385543	-0.267254	0.0284282	-0.0511836	-0.00423096	-0.0184458	-0.0735397	-0.147791	-0.00469408	-0.310267	-0.137329	-0.0231827	-0.000240634	-0.170937	-0.000108936	-0.264426	-0.0225396	-0.377234	-0.306411	-0.0403031	-0.00439834	-0.0164363	-0.0427376	-0.14993	-0.0046806	-0.253207	-0.13552	-0.0114644	-0.000490541	-0.213967	-0.00277968	-0.267981	-0.0389801	-0.178443	-0.0119609	-0.03893	-0.00422394	-0.0223478	-0.0445323	-0.150737	-0.00456542	-0.489668	-0.13667	-0.0227541	-0.000237235	-0.143977	-0.000243842	-0.187853	-0.0212405	-0.305788	-0.569303	-0.0392171	-0.00439434	-0.0164415	-0.036152	-0.150527	-0.00437518	-0.528973	-0.135886	-0.0119319	-0.000490435	-0.146023	-0.00509812	-0.165155	-0.0364276	-0.173099	0.0512922	-0.039218	-0.00422247	-0.0223474	-0.0374551	-0.150596	-0.00445884	-0.671836	-0.13647	-0.0224978	-0.000236619	-0.159648	-0.000518332	-0.165278	-0.0191572	-0.292284	-0.721327	-0.039218	-0.00439345	-0.0164415	-0.0307998	-0.153571	-0.00417402	-0.492847	-0.136039	-0.0122176	-0.000489476	-0.0696267	-0.00773524	-0.162812	-0.0310127	-0.392162	-0.295568	-0.039218	-0.00422214	-0.0223474	-0.0315021	-0.153342	-0.00431485	-0.55306	-0.136367	-0.0223256	-0.000236274	-0.0960021	-0.000744571	-0.16609	-0.0131327	-0.405819	-0.782227	-0.0391699	-0.00439325	-0.0164415	-0.0252831	-0.153357	-0.00425684	-0.38269	-0.136121	-0.0124	-0.000488583	-0.0494761	-0.00901787	-0.156389	-0.018676	-0.398882	-0.365051	-0.0392631	-0.00422207	-0.0223474	-0.0250959	-0.153355	-0.00417288	-0.353103	-0.136308	-0.0221974	-0.000236044	-0.0983129	-0.000808035	-0.168424	-0.00945957	-0.114324	-0.721084	-0.0392398	-0.0043932	-0.0164415	-0.0193226	-0.153355	-0.00435548	-0.355251	-0.136167	-0.0125309	-0.000487869	-0.0492164	-0.00930778	-0.162556	-0.0183417	-0.43711	-0.599694	-0.0392456	-0.00422205	-0.0223474	-0.0187749	-0.45542	-0.0040352	-0.354784	-0.136274	-0.0220953	-0.000235886	-0.0627465	-0.000819202	-0.168367	-0.00944652	-0.113466	-0.669322	-0.0392441	-0.00439319	-0.0164415	-0.0144202	-0.15119	-0.00445014	-0.354916	-0.183635	-0.0126323	-0.000487325	-0.0506207	-0.00935782	-0.162585	-0.0183809	-0.446375	-0.370373	-0.0392445	-0.00422204	-0.0223474	-0.772756	-0.460957	-0.00390519	-0.354878	-0.130709	-0.0220104	-0.000235775	-0.0627556	-0.000821024	-0.303483	-0.00944399	-0.144523	-0.289915	-0.0392444	-0.00439319	-0.0164415	-0.0880721	-0.147728	-0.00453786	-0.354889	-0.199576	-0.012715	-0.000486916	-0.0506608	-0.009366	-0.399	-0.0183959	-0.35186	-0.0967432	-0.0392444	-0.00422204	-0.0223474	-0.671977	-0.458817	-0.00378712	-0.368314	-0.129479	-0.0219373	-0.000235695	-0.0627932	-0.000821321	-0.404173	-0.0094429	-0.282743	-0.0348149	-0.0392444	-0.00439319	-0.0164415	-0.0413182	-0.146512	-0.0046159	-0.364916	-0.200079	-0.012785	-0.00048661	-0.0506499	-0.00936732	-0.406419	-0.0184023	-0.405604	0.088902	-0.0392444	-0.00422204	-0.0223474	-0.682251	-0.14421	-0.00368437	-0.366067	-0.129154	-0.0218728	-0.000235637	-0.0628307	-0.000821365	-0.401742	-0.00944243	-0.29051	-0.0054102	-0.0392444	-0.00439319	-0.0164415	-0.0416334	-0.147766	-0.00468239	-0.365618	-0.17244	-0.0128459	-0.000486379	-0.0506403	-0.00936753	-0.400745	-0.018405	-0.406109	0.0772027	-0.0392444	-0.00422204	-0.0223474	-0.359923	-0.146403	-0.0035986	-0.365407	-0.134649	-0.0218145	0	0	0	0	0	0	0	0	0	0	0	0	0	0	0	0	-0.199777	-0.199777	-0.199777	-0.199777	-0.199777	-0.199777	-0.199777	-0.199777	-0.199777	-0.199777	-0.199777	-0.199777	-0.199777	-0.199777	-0.199777	-0.199777	-0.196944	-0.196944	-0.196944	-0.196944	-0.196944	-0.196944	-0.196944	-0.196944	-0.196944	-0.196944	-0.196944	-0.196944	-0.196944	-0.196944	-0.196944	-0.196944	-0.196199	-0.196199	-0.196199	-0.196199	-0.196199	-0.196199	-0.196199	-0.196199	-0.196199	-0.196199	-0.196199	-0.196199	-0.196199	-0.196199	-0.196199	-0.196199	-0.20007	-0.20007	-0.20007	-0.20007	-0.20007	-0.20007	-0.20007	-0.20007	-0.20007	-0.20007	-0.20007	-0.20007	-0.20007	-0.20007	-0.20007	-0.20007	-0.200074	-0.200074	-0.200074	-0.200074	-0.200074	-0.200074	-0.200074	-0.200074	-0.200074	-0.200074	-0.200074	-0.200074	-0.200074	-0.200074	-0.200074	-0.200074	-0.200074	-0.200074	-0.200074	-0.200074	-0.200074	-0.200074	-0.200074	-0.200074	-0.200074	-0.200074	-0.200074	-0.200074	-0.200074	-0.200074	-0.200074	-0.200074	-0.200074	-0.200074	-0.200074	-0.200074	-0.200074	-0.200074	-0.200074	-0.200074	-0.200074	-0.200074	-0.200074	-0.200074	-0.200074	-0.200074	-0.200074	-0.200074	-0.200074	-0.200074	-0.200074	-0.200074	-0.200074	-0.200074	-0.200074	-0.200074	-0.200074	-0.200074	-0.200074	-0.200074	-0.200074	-0.200074	-0.200074	-0.200074	-0.200074	-0.200074	-0.200074	-0.200074	-0.200074	-0.200074	-0.200074	-0.200074	-0.200074	-0.200074	-0.200074	-0.200074	-0.200074	-0.200074	-0.200074	-0.200074	-0.691973	-0.691973	-0.4909	-0.4909	-0.11025	-0.11025	-0.157486	-0.157486	-0.308061	-0.308061	-0.206125	-0.206125	-0.0730893	-0.0730893	-0.263007	-0.263007	-0.728013	-0.728013	-0.593315	-0.593315	-0.200767	-0.200767	-0.124004	-0.124004	-0.339859	-0.339859	0.0021868	0.0021868	-0.109199	-0.109199	-0.308427	-0.308427	-0.739936	-0.739936	-0.617	-0.617	-0.446217	-0.446217	-0.14073	-0.14073	-0.357496	-0.357496	-0.13349	-0.13349	0.0434363	0.0434363	-0.307801	-0.307801	-0.742899	-0.742899	-0.614707	-0.614707	-0.960271	-0.960271	-0.111032	-0.111032	-0.361983	-0.361983	-0.103217	-0.103217	0.0495326	0.0495326	-0.30808	-0.30808	-0.759534	-0.759534	-0.616495	-0.616495	-0.97474	-0.97474	-0.135851	-0.135851	-0.357597	-0.357597	-0.14268	-0.14268	0.0495425	0.0495425	-0.296751	-0.296751	-0.753943	-0.753943	-0.61725	-0.61725	-0.972778	-0.972778	-0.070684	-0.070684	-0.357633	-0.357633	-0.108665	-0.108665	0.0481813	0.0481813	-0.308405	-0.308405	-0.760905	-0.760905	-0.617296	-0.617296	-0.978005	-0.978005	-0.132411	-0.132411	-0.358385	-0.358385	-0.142219	-0.142219	0.049544	0.049544	-0.3073	-0.3073	-0.753872	-0.753872	-0.617399	-0.617399	-0.976981	-0.976981	-0.0750787	-0.0750787	-0.359698	-0.359698	-0.0359496	-0.0359496	0.0486781	0.0486781	-0.308557	-0.308557	-0.76091	-0.76091	-0.617817	-0.617817	-0.977752	-0.977752	-0.132588	-0.132588	-0.358628	-0.358628	-0.131431	-0.131431	0.0495405	0.0495405	-0.307972	-0.307972	-0.241939	-0.241939	-0.615873	-0.615873	-0.977106	-0.977106	-0.0752389	-0.0752389	-0.358768	-0.358768	0.0334864	0.0334864	0.0486623	0.0486623	-0.307034	-0.307034	-0.327365	-0.348609	-0.566402	-0.575644	-0.964692	-0.973001	-0.129875	-0.114814	-0.341951	-0.355361	0.028917	0.0491903	0.0408334	-0.022751	0.0493231	0.00711348	-0.351977	-0.601395	-0.0208078	-0.534304	-0.933047	-0.61734	-0.0610436	-0.21946	-0.613945	-0.345103	0.028405	0.0495742	0.0441091	0.0431095	0.0115021	-0.186484	-0.334937	-0.578138	-0.02703	-0.181923	-0.626714	-0.356724	-0.0736697	-0.4252	-0.734009	-0.357236	0.0285547	0.0484838	-0.0950902	-0.28991	0.0133843	-0.304939	-0.458062	-0.24333	-0.0167463	-0.211058	-0.523179	-0.354906	-0.0603673	-0.573952	-0.483743	-0.349027	0.0285458	0.049221	-0.112972	-0.0170569	0.00829685	-0.337935	-0.193641	-0.273486	-0.0102192	-0.147142	-0.484713	-0.343944	-0.0733721	-0.551076	-0.0134175	-0.000962051	0.0285437	0.0494394	-0.0267638	-0.00802825	0.0445412	-0.16623	-0.376236	-0.250888	-0.0100589	-0.0881986	-0.0845828	-0.234884	-0.065991	-0.730722	-0.00129212	-0.00119697	0.0285414	0.0494831	-0.00463366	-0.252589	0.0114556	-0.033978	-0.00233777	-0.18149	-0.00278116	-0.348509	-0.00120302	-0.266112	-0.110214	-0.687128	-0.00618286	-0.000487424	0.0200986	0.0466123	0.000168322	-0.066783	0.0222082	-3.50105e-05	-0.00142638	-0.0300072	-0.00205861	-0.383216	-0.000130136	-0.305649	-0.129676	-0.629738	-0.00579252	-0.000502301	0.0202764	0.0467733	0.00221847	-0.0311179	0.0130361	-0.00858142	0.000343116	-0.282549	-0.000932188	-0.383542	-0.0118155	-0.332766	-0.0214741	-0.722311	-0.0061832	-0.000448394	0.00420034	0.0467274	0.000282378	-0.0835196	0.00959469	-2.06465e-05	-0.00137057	-0.211517	-0.00103828	-0.387372	-0.177568	-0.331021	-0.0464843	-0.274499	-0.00578764	-0.000503666	0.00967462	0.0467659	0.000431519	-0.132585	0.00874792	-0.00857842	0.000338589	-0.337805	-0.00102121	-0.384321	-0.0369528	-0.33679	0.00576432	-0.0524857	-0.00604299	-0.000618169	0.00295309	0.015675	0.000281819	-0.091463	0.00821495	-0.00297988	-0.00139619	-0.24791	-0.00213354	-0.388363	-0.0560171	-0.114857	-0.049353	-0.074404	-0.00572345	-0.00671835	0.00361746	0.00865639	0.000256471	-0.133315	0.00844223	-0.00852958	-0.000299623	-0.247882	-0.00132536	-0.383153	-0.0328794	-0.162119	0.0133152	-0.0586303	-0.00598842	-0.00621686	0.00165328	0.00877549	0.000234701	-0.108773	0.00833103	-0.00378325	-0.00138821	-0.310286	-0.00489931	-0.388313	-0.0566402	-0.0766912	-0.0759734	-0.0566626	-0.0057014	-0.00821244	0.00144315	0.008823	0.000252438	-0.2104	0.00840152	-0.00835496	-0.000312109	-0.20894	-0.00199353	-0.271069	-0.0310168	-0.131414	0.0326937	-0.0570773	-0.0059775	-0.00621914	0.00096157	0.00881061	0.000184935	-0.227276	0.0083535	-0.00396217	-0.00138861	-0.211896	-0.00877938	-0.236826	-0.0529534	-0.0743949	-0.119772	-0.0570787	-0.00569664	-0.00821227	0.00070764	0.00881471	0.000248371	-0.288714	0.00838927	-0.00824947	-0.000314469	-0.231579	-0.00315791	-0.236802	-0.0280275	-0.125611	0.0357018	-0.0570787	-0.00597506	-0.00621914	0.000342205	0.00899817	0.000124553	-0.211794	0.00836288	-0.00407558	-0.00138804	-0.101173	-0.0131085	-0.233534	-0.0451401	-0.168531	-0.109192	-0.0570787	-0.00569555	-0.00821227	-3.76422e-05	0.00898379	0.000239379	-0.237693	0.00838295	-0.00817831	-0.000315113	-0.139093	-0.00407925	-0.237917	-0.019442	-0.1744	0.037899	-0.0570123	-0.00597449	-0.00621914	-0.000403845	0.00898471	0.000127044	-0.16447	0.0083679	-0.0041488	-0.0013877	-0.0719515	-0.0152002	-0.224638	-0.0274251	-0.171419	-0.106218	-0.0571468	-0.00569531	-0.00821227	-0.00102003	0.00898463	0.000230323	-0.151755	0.00837936	-0.00812524	-0.000315391	-0.14241	-0.0043575	-0.241074	-0.0143007	-0.0491333	-0.00982153	-0.0571131	-0.00597437	-0.00621914	-0.00140106	0.00898464	0.000134324	-0.152678	0.00837071	-0.0042017	-0.00138753	-0.0715742	-0.0156722	-0.233172	-0.0269508	-0.187853	-0.0936164	-0.0571215	-0.00569524	-0.00821227	-0.00225982	0.0281458	0.000221502	-0.152477	0.00837727	-0.00808297	-0.000315553	-0.0910656	-0.00440933	-0.240999	-0.0142825	-0.0487656	-0.0456477	-0.0571194	-0.00597434	-0.00621914	-0.00244189	0.00885373	0.000141396	-0.152534	0.0113664	-0.00424283	-0.00138743	-0.0736248	-0.0157536	-0.233212	-0.027007	-0.191838	-0.10682	-0.0571199	-0.00569523	-0.00821227	0.0462595	0.028488	0.000213146	-0.152518	0.008029	-0.00804777	-0.000315663	-0.091088	-0.0044179	-0.422995	-0.0142789	-0.0621135	0.0072478	-0.0571198	-0.00597433	-0.00621914	0.00540286	0.00864546	0.000147949	-0.152522	0.0123536	-0.00427641	-0.00138736	-0.073681	-0.015767	-0.513797	-0.0270286	-0.151217	-0.0306807	-0.0571198	-0.00569523	-0.00821227	0.0414295	0.0283553	0.000205534	-0.158292	0.00795311	-0.00801749	-0.000315742	-0.0911448	-0.00441929	-0.512598	-0.0142774	-0.121512	-0.00548014	-0.0571198	-0.00597433	-0.00621914	0.00253185	0.00857347	0.000153758	-0.156832	0.0123847	-0.00430488	-0.00138732	-0.0736641	-0.0157691	-0.517175	-0.0270377	-0.174308	-0.064982	-0.0571198	-0.00569523	-0.00821227	0.0420516	0.0084528	0.00019889	-0.157326	0.00793313	-0.00799073	-0.0003158	-0.0912002	-0.00441951	-0.508175	-0.0142767	-0.12485	-0.00100994	-0.0571198	-0.00597433	-0.00621914	0.00255206	0.00865499	0.000158689	-0.157133	0.0106456	-0.00432969	-0.00138729	-0.0736496	-0.0157694	-0.508632	-0.0270416	-0.174526	-0.0567361	-0.0571198	-0.00569523	-0.00821227	0.0222215	0.00857993	0.00019333	-0.157043	0.00827702	-0.00796658	0	0	0	0	0	0	0	0	0	0	0	0	0	0	0	0	0.262718	0.262718	0.262718	0.262718	0.262718	0.262718	0.262718	0.262718	0.262718	0.262718	0.262718	0.262718	0.262718	0.262718	0.262718	0.262718	0.260496	0.260496	0.260496	0.260496	0.260496	0.260496	0.260496	0.260496	0.260496	0.260496	0.260496	0.260496	0.260496	0.260496	0.260496	0.260496	0.259607	0.259607	0.259607	0.259607	0.259607	0.259607	0.259607	0.259607	0.259607	0.259607	0.259607	0.259607	0.259607	0.259607	0.259607	0.259607	0.262698	0.262698	0.262698	0.262698	0.262698	0.262698	0.262698	0.262698	0.262698	0.262698	0.262698	0.262698	0.262698	0.262698	0.262698	0.262698	0.262702	0.262702	0.262702	0.262702	0.262702	0.262702	0.262702	0.262702	0.262702	0.262702	0.262702	0.262702	0.262702	0.262702	0.262702	0.262702	0.262703	0.262703	0.262703	0.262703	0.262703	0.262703	0.262703	0.262703	0.262703	0.262703	0.262703	0.262703	0.262703	0.262703	0.262703	0.262703	0.262703	0.262703	0.262703	0.262703	0.262703	0.262703	0.262703	0.262703	0.262703	0.262703	0.262703	0.262703	0.262703	0.262703	0.262703	0.262703	0.262703	0.262703	0.262703	0.262703	0.262703	0.262703	0.262703	0.262703	0.262703	0.262703	0.262703	0.262703	0.262703	0.262703	0.262703	0.262703	0.262703	0.262703	0.262703	0.262703	0.262703	0.262703	0.262703	0.262703	0.262703	0.262703	0.262703	0.262703	0.262703	0.262703	0.262703	0.262703	1.30652	1.30652	0.44661	0.44661	0.0507024	0.0507024	0.742481	0.742481	0.0575681	0.0575681	0.898625	0.898625	0.390259	0.390259	0.0178216	0.0178216	1.36767	1.36767	0.536682	0.536682	0.0332779	0.0332779	0.698474	0.698474	0.167755	0.167755	0.173684	0.173684	0.0629159	0.0629159	0.00937905	0.00937905	1.37837	1.37837	0.554498	0.554498	0.125374	0.125374	0.827853	0.827853	0.0281843	0.0281843	0.824385	0.824385	0.0162394	0.0162394	0.00929665	0.00929665	1.38041	1.38041	0.560799	0.560799	0.571954	0.571954	0.635281	0.635281	0.0455508	0.0455508	0.727962	0.727962	-0.0148085	-0.0148085	0.00931032	0.00931032	1.39561	1.39561	0.553996	0.553996	0.578204	0.578204	0.787239	0.787239	0.0251922	0.0251922	0.843214	0.843214	-0.01489	-0.01489	0.00851864	0.00851864	1.3869	1.3869	0.55345	0.55345	0.577263	0.577263	0.363542	0.363542	0.029389	0.029389	0.759577	0.759577	-0.0143363	-0.0143363	0.00941242	0.00941242	1.39514	1.39514	0.55372	0.55372	0.585446	0.585446	0.767222	0.767222	0.0270574	0.0270574	0.842491	0.842491	-0.0149403	-0.0149403	0.00923624	0.00923624	1.38695	1.38695	0.553243	0.553243	0.579961	0.579961	0.379223	0.379223	0.0358181	0.0358181	0.448185	0.448185	-0.0146547	-0.0146547	0.00943775	0.00943775	1.39514	1.39514	0.553732	0.553732	0.579956	0.579956	0.768807	0.768807	0.0279984	0.0279984	0.815781	0.815781	-0.0149309	-0.0149309	0.0092821	0.0092821	0.928976	0.928976	0.552132	0.552132	0.579639	0.579639	0.379747	0.379747	0.0327762	0.0327762	0.0465949	0.0465949	-0.0146786	-0.0146786	0.0092622	0.0092622	0.329781	0.333839	0.532731	0.515881	0.607452	0.581156	0.733346	0.458106	0.032325	0.026052	0.00399965	-0.0146587	0.0314803	-0.0100221	-0.0149934	-0.0101159	0.730092	0.546886	0.0370171	0.478821	0.564455	0.260212	0.369969	0.381992	0.31694	0.030541	0.00557731	-0.0149752	-0.0128958	-0.0132582	-0.00348774	0.0125814	0.451137	0.536227	0.0654621	0.16306	0.552001	0.0303051	0.455825	0.968143	0.440178	0.0288685	0.00514748	-0.0146944	0.678121	0.00872213	-0.00405531	0.0207339	0.897624	0.219737	0.0215466	0.189155	0.465149	0.0266261	0.372792	1.16872	0.338897	0.0317184	0.00508945	-0.0149218	0.0241403	-0.000582213	-0.00252389	0.0229085	0.487596	0.247694	0.0222298	0.131881	0.434483	0.0262391	0.455626	1.20939	0.0120047	6.95319e-05	0.00504404	-0.0149833	0.037028	0.00132305	-0.0134993	0.0113081	0.50256	0.227201	0.0129257	0.0790376	0.0758463	0.0409676	0.404193	1.32719	0.00115408	8.05351e-05	0.00502632	-0.0149955	0.000438096	0.0183903	-0.00347502	0.00228934	0.0120427	0.164404	0.00556944	0.312287	0.00100217	0.0304187	0.665163	1.33125	0.00543392	2.97984e-05	-0.000390562	-0.0140765	0.00192428	0.00800297	-0.00673586	-2.41027e-07	0.00226642	0.0273997	0.00251807	0.343389	0.000131271	0.0261851	0.779582	0.614029	0.00507196	2.96728e-05	0.0216805	-0.0141117	-0.0002835	0.00261298	-0.00395724	0.000542333	0.000325918	0.253217	0.00194639	0.343682	0.0107925	0.025193	0.191053	1.32606	0.00543431	2.6907e-05	0.134163	-0.0141041	0.000119407	0.00583677	-0.00291663	-1.09629e-06	0.00221532	0.189989	0.00132848	0.347117	0.159211	0.0248962	0.293711	0.255197	0.00506737	2.97586e-05	0.10198	-0.0141134	-7.50963e-05	0.00910779	-0.00266054	0.00054208	0.000314583	0.30277	0.00245739	0.344379	0.0334744	0.0254383	0.0561607	0.0514647	0.00529498	3.76057e-05	0.0153125	-0.00475927	8.31342e-05	0.00636525	-0.00249917	0.000177982	0.00269361	0.222529	0.00261977	0.348001	0.0504296	0.00782506	0.306237	0.0670459	0.00499217	0.000421421	0.00461857	-0.00269275	7.16817e-05	0.00913874	-0.00256834	0.000537978	0.000491682	0.222354	0.00313137	0.343331	0.0298206	0.0110395	0.0305816	0.0529112	0.00523777	0.000398211	0.00552251	-0.00272985	0.000160166	0.00748657	-0.00253437	0.000223616	0.00247238	0.278334	0.00584126	0.347955	0.0509963	0.00523206	0.492584	0.0511869	0.00496837	0.000517664	0.00754943	-0.00274489	4.97069e-05	0.0143225	-0.00255596	0.000526381	0.000500715	0.187673	0.00451705	0.242575	0.0281855	0.00894904	0.00564292	0.0515565	0.00522624	0.000398367	0.00745076	-0.00274094	0.00034597	0.0154652	-0.00254123	0.00023514	0.00247254	0.190305	0.0101838	0.211491	0.0477141	0.00507661	0.749981	0.0515579	0.00496321	0.000517653	0.00957152	-0.00274225	3.72196e-05	0.0196428	-0.00255221	0.000519341	0.000500317	0.207845	0.00683677	0.211438	0.0255577	0.008554	0.0437656	0.0515579	0.00522366	0.000398368	0.00937861	-0.00279749	0.000639063	0.0144113	-0.00254411	0.000242578	0.00247355	0.0911149	0.0149081	0.208588	0.0407714	0.0114772	0.813547	0.0515579	0.00496203	0.000517653	0.012078	-0.00279318	4.10705e-05	0.0161713	-0.00255027	0.000514585	0.000499217	0.124788	0.00865049	0.212416	0.0181103	0.0118771	0.0524012	0.0515034	0.00522307	0.000398368	0.0120476	-0.00279346	0.000652185	0.0111903	-0.00254565	0.000247407	0.00247512	0.0649313	0.0171701	0.20076	0.0251742	0.0116739	0.820788	0.0516229	0.00496176	0.000517653	0.0159215	-0.00279343	4.62757e-05	0.0103253	-0.00254917	0.000511035	0.000498361	0.127711	0.0092099	0.215174	0.01381	0.00334825	0.331965	0.0515929	0.00522293	0.000398368	0.0161412	-0.00279343	0.000641298	0.0103881	-0.00254651	0.000250907	0.00247662	0.0645944	0.0176795	0.208271	0.0247662	0.0127889	0.828811	0.0516004	0.0049617	0.000517653	0.0214314	-0.00831546	5.16874e-05	0.0103744	-0.00254852	0.000508205	0.000497752	0.0818803	0.0093157	0.21511	0.0137948	0.00332682	0.543649	0.0515985	0.0052229	0.000398368	0.0209034	-0.00275547	0.00063014	0.0103783	-0.00342573	0.000253632	0.00247785	0.0664528	0.0177674	0.208307	0.0248157	0.0130578	0.826628	0.051599	0.00496168	0.000517653	-0.00415818	-0.00841354	5.70337e-05	0.0103772	-0.00244399	0.000505849	0.000497321	0.0819169	0.00933326	0.373188	0.0137918	0.00423733	0.0632807	0.0515989	0.00522289	0.000398368	-0.00132642	-0.00269134	0.000619755	0.0103775	-0.00370955	0.000255859	0.00247879	0.0664994	0.0177817	0.437922	0.0248346	0.0102938	0.233748	0.0515989	0.00496168	0.000517653	-0.0113439	-0.00837753	6.20661e-05	0.01077	-0.00242091	0.000503822	0.00049701	0.0819731	0.0093361	0.433816	0.0137905	0.0082764	0.0483298	0.0515989	0.00522289	0.000398368	-0.000601151	-0.00266875	0.000610618	0.0106706	-0.00371941	0.000257748	0.00247951	0.0664822	0.017784	0.438374	0.0248427	0.01187	0.383747	0.0515989	0.00496168	0.000517653	-0.0114441	-0.00262392	6.65817e-05	0.0107043	-0.00241482	0.000502031	0.000496782	0.0820253	0.00933655	0.429537	0.01379	0.00850314	0.00853336	0.0515989	0.00522289	0.000398368	-0.000611599	-0.00268994	0.000602952	0.0106911	-0.00322717	0.000259395	0.00248006	0.0664681	0.0177844	0.430608	0.0248461	0.0118849	0.335211	0.0515989	0.00496168	0.000517653	-0.00627581	-0.00266472	7.04502e-05	0.0106849	-0.00251812	0.000500414	0	0	0	0	0	0	0	0	0	0	0	0	0	0	0	0	0.401786	0.401786	0.401786	0.401786	0.401786	0.401786	0.401786	0.401786	0.401786	0.401786	0.401786	0.401786	0.401786	0.401786	0.401786	0.401786	0.398437	0.398437	0.398437	0.398437	0.398437	0.398437	0.398437	0.398437	0.398437	0.398437	0.398437	0.398437	0.398437	0.398437	0.398437	0.398437	0.397621	0.397621	0.397621	0.397621	0.397621	0.397621	0.397621	0.397621	0.397621	0.397621	0.397621	0.397621	0.397621	0.397621	0.397621	0.397621	0.402532	0.402532	0.402532	0.402532	0.402532	0.402532	0.402532	0.402532	0.402532	0.402532	0.402532	0.402532	0.402532	0.402532	0.402532	0.402532	0.402544	0.402544	0.402544	0.402544	0.402544	0.402544	0.402544	0.402544	0.402544	0.402544	0.402544	0.402544	0.402544	0.402544	0.402544	0.402544	0.402542	0.402542	0.402542	0.402542	0.402542	0.402542	0.402542	0.402542	0.402542	0.402542	0.402542	0.402542	0.402542	0.402542	0.402542	0.402542	0.402542	0.402542	0.402542	0.402542	0.402542	0.402542	0.402542	0.402542	0.402542	0.402542	0.402542	0.402542	0.402542	0.402542	0.402542	0.402542	0.402542	0.402542	0.402542	0.402542	0.402542	0.402542	0.402542	0.402542	0.402542	0.402542	0.402542	0.402542	0.402542	0.402542	0.402542	0.402542	0.402542	0.402542	0.402542	0.402542	0.402542	0.402542	0.402542	0.402542	0.402542	0.402542	0.402542	0.402542	0.402542	0.402542	0.402542	0.402542	0.933919	0.933919	0.686627	0.686627	0.184237	0.184237	0.280221	0.280221	0.559986	0.559986	0.267139	0.267139	0.121863	0.121863	0.840885	0.840885	0.98216	0.98216	0.819191	0.819191	0.352555	0.352555	0.154521	0.154521	0.539824	0.539824	0.48714	0.48714	0.77665	0.77665	1.12513	1.12513	0.998609	0.998609	0.851661	0.851661	0.665176	0.665176	0.185294	0.185294	0.522587	0.522587	0.253219	0.253219	0.604439	0.604439	1.12289	1.12289	1.00272	1.00272	0.847903	0.847903	1.40589	1.40589	0.137412	0.137412	0.524349	0.524349	0.433505	0.433505	0.606236	0.606236	1.1241	1.1241	1.02566	1.02566	0.850581	0.850581	1.3835	1.3835	0.175714	0.175714	0.51864	0.51864	0.178745	0.178745	0.605363	0.605363	1.10838	1.10838	1.01806	1.01806	0.851663	0.851663	1.40966	1.40966	0.089329	0.089329	0.519462	0.519462	0.442401	0.442401	0.607749	0.607749	1.12523	1.12523	1.02761	1.02761	0.851715	0.851715	1.37431	1.37431	0.170549	0.170549	0.519851	0.519851	0.182788	0.182788	0.605924	0.605924	1.12368	1.12368	1.01796	1.01796	0.851872	0.851872	1.37316	1.37316	0.0950358	0.0950358	0.52137	0.52137	0.615514	0.615514	0.607444	0.607444	1.12548	1.12548	1.02761	1.02761	0.852438	0.852438	1.37409	1.37409	0.170981	0.170981	0.519858	0.519858	0.258176	0.258176	0.605894	0.605894	1.12465	1.12465	0.311594	0.311594	0.849748	0.849748	1.37328	1.37328	0.0952416	0.0952416	0.520031	0.520031	0.550734	0.550734	0.607443	0.607443	1.12313	1.12313	0.450548	0.480328	0.780711	0.794248	1.35421	1.36726	0.161896	0.147537	0.495093	0.515072	0.384403	0.601191	0.608637	0.710862	0.604783	0.549713	0.472703	0.829529	0.0281364	0.73721	1.31032	0.876597	0.112947	0.297122	0.875585	0.499738	0.381424	0.605398	0.608981	0.610459	0.140572	0.276792	0.45742	0.797123	0.0360079	0.251707	0.865561	0.516665	0.143667	0.568367	1.03437	0.517537	0.382323	0.591987	0.518507	1.06767	0.163773	0.443656	0.616812	0.335684	0.0229017	0.291636	0.722176	0.514571	0.120182	0.771495	0.676993	0.505354	0.382066	0.601303	0.75114	0.140978	0.102029	0.496798	0.257377	0.377262	0.0136921	0.203501	0.668796	0.498422	0.147006	0.738021	0.0185749	0.00140847	0.381929	0.603658	0.169162	0.014719	0.543963	0.241094	0.513953	0.346089	0.0137568	0.121701	0.116704	0.338511	0.122317	0.987236	0.00186962	0.00185435	0.381856	0.604612	0.0717011	0.368751	0.140218	0.0505779	0.003184	0.250356	0.00374139	0.480868	0.00166655	0.384774	0.172513	0.925741	0.00854414	0.000914	0.259285	0.5767	0.0251002	0.0971904	0.271553	0.000203591	0.0019616	0.0413868	0.00281956	0.528751	0.000179469	0.442896	0.201266	0.867336	0.00800594	0.000997315	0.315122	0.578589	0.0294419	0.0451596	0.159696	0.0148595	0.00548948	0.389848	0.00125175	0.529204	0.0162962	0.483109	0.180891	0.975432	0.00854461	0.000869361	0.377486	0.578104	0.0041368	0.121203	0.117858	0.000175632	0.00188458	0.291827	0.00142036	0.534485	0.244997	0.480587	0.103879	0.378454	0.00799921	0.000999721	0.3711	0.578615	0.00560053	0.192278	0.107557	0.014858	0.00539473	0.466086	0.00136107	0.530279	0.0509746	0.488937	0.209489	0.0722792	0.008352	0.00116622	0.0751198	0.193904	0.00402489	0.132721	0.101066	0.00576245	0.00191975	0.342043	0.00292184	0.535851	0.0772828	0.166518	0.096796	0.102648	0.00791196	0.0118205	0.0579407	0.111658	0.00360933	0.193348	0.10385	0.0148327	0.00050713	0.342009	0.0017682	0.528667	0.0453545	0.235047	0.245809	0.0808841	0.00827728	0.0104706	0.0347684	0.113274	0.00363101	0.157811	0.102483	0.00745304	0.00191053	0.42811	0.00671468	0.535782	0.0781421	0.111184	0.199745	0.078168	0.00788184	0.0143013	0.036923	0.113883	0.00350263	0.305101	0.103352	0.014563	0.000514133	0.288272	0.00266553	0.374152	0.0427835	0.190531	0.436896	0.0787402	0.00826233	0.0104738	0.030485	0.113724	0.00346878	0.329592	0.102759	0.00775023	0.00191073	0.292351	0.0120412	0.327048	0.0730546	0.107855	0.251047	0.0787422	0.00787532	0.014301	0.0323005	0.113777	0.00341652	0.41859	0.103201	0.0144021	0.000514846	0.319513	0.00423227	0.327076	0.0386574	0.182117	0.567723	0.0787422	0.00825899	0.0104738	0.027143	0.116027	0.00342765	0.307071	0.102875	0.00793076	0.00190995	0.13958	0.017988	0.322517	0.0622724	0.24435	0.540506	0.0787422	0.00787384	0.014301	0.0287236	0.115853	0.00330809	0.34458	0.103123	0.014294	0.000514601	0.191913	0.00547269	0.328616	0.0268038	0.25286	0.617549	0.0786504	0.00825822	0.0104738	0.0239618	0.115865	0.00349586	0.238432	0.102937	0.00804581	0.00190952	0.099262	0.0208619	0.31023	0.0378214	0.248537	0.596365	0.0788359	0.0078735	0.014301	0.0253173	0.115864	0.00320174	0.219998	0.103079	0.0142136	0.000514316	0.196492	0.00584693	0.33299	0.0197006	0.0712322	0.678854	0.0787894	0.00825804	0.0104738	0.0209919	0.115864	0.00356689	0.221337	0.102972	0.00812829	0.00190931	0.0987415	0.0215105	0.322024	0.0371663	0.27235	0.778643	0.078801	0.00787342	0.014301	0.0226199	0.344531	0.00309874	0.221046	0.103053	0.0141496	0.000514098	0.125641	0.0059166	0.332887	0.0196754	0.0706985	0.721297	0.0787981	0.008258	0.0104738	0.0190883	0.114226	0.00363477	0.221128	0.138896	0.00819214	0.00190919	0.10157	0.0216224	0.32208	0.037244	0.278119	0.602692	0.0787988	0.0078734	0.014301	0.588467	0.348721	0.00300158	0.221104	0.0988426	0.0140963	0.000513942	0.125671	0.00592812	0.58414	0.0196705	0.090049	0.245861	0.0787987	0.00825799	0.0104738	0.0667378	0.111609	0.00369767	0.221111	0.150959	0.00824417	0.00190911	0.101648	0.0216407	0.710816	0.0372737	0.219232	0.164322	0.0787987	0.0078734	0.014301	0.508731	0.347101	0.00291342	0.229476	0.0979124	0.0140505	0.000513829	0.125749	0.00592998	0.709423	0.0196684	0.176169	0.0452827	0.0787987	0.00825799	0.0104738	0.0313177	0.11069	0.00375365	0.227359	0.151339	0.00828823	0.00190905	0.101625	0.0216437	0.715694	0.0372864	0.252724	0.0806095	0.0787987	0.0078734	0.014301	0.516537	0.108957	0.00283674	0.228076	0.0976669	0.01401	0.000513747	0.125826	0.00593028	0.703346	0.0196675	0.181008	0.00743317	0.0787987	0.00825799	0.0104738	0.0315544	0.111641	0.0038014	0.227796	0.130415	0.00832659	0.00190902	0.101605	0.0216441	0.703916	0.0372918	0.25304	0.0707613	0.0787987	0.0078734	0.014301	0.272408	0.110612	0.00277277	0.227665	0.101824	0.0139734	0	0	0	0	0	0	0	0	0	0	0	0	0	0	0	0	0.0921463	0.0921463	0.0921463	0.0921463	0.0921463	0.0921463	0.0921463	0.0921463	0.0921463	0.0921463	0.0921463	0.0921463	0.0921463	0.0921463	0.0921463	0.0921463	0.0923675	0.0923675	0.0923675	0.0923675	0.0923675	0.0923675	0.0923675	0.0923675	0.0923675	0.0923675	0.0923675	0.0923675	0.0923675	0.0923675	0.0923675	0.0923675	0.0927657	0.0927657	0.0927657	0.0927657	0.0927657	0.0927657	0.0927657	0.0927657	0.0927657	0.0927657	0.0927657	0.0927657	0.0927657	0.0927657	0.0927657	0.0927657	0.0924343	0.0924343	0.0924343	0.0924343	0.0924343	0.0924343	0.0924343	0.0924343	0.0924343	0.0924343	0.0924343	0.0924343	0.0924343	0.0924343	0.0924343	0.0924343	0.0924328	0.0924328	0.0924328	0.0924328	0.0924328	0.0924328	0.0924328	0.0924328	0.0924328	0.0924328	0.0924328	0.0924328	0.0924328	0.0924328	0.0924328	0.0924328	0.0924311	0.0924311	0.0924311	0.0924311	0.0924311	0.0924311	0.0924311	0.0924311	0.0924311	0.0924311	0.0924311	0.0924311	0.0924311	0.0924311	0.0924311	0.0924311	0.0924311	0.0924311	0.0924311	0.0924311	0.0924311	0.0924311	0.0924311	0.0924311	0.0924311	0.0924311	0.0924311	0.0924311	0.0924311	0.0924311	0.0924311	0.0924311	0.0924311	0.0924311	0.0924311	0.0924311	0.0924311	0.0924311	0.0924311	0.0924311	0.0924311	0.0924311	0.0924311	0.0924311	0.0924311	0.0924311	0.0924311	0.0924311	0.0924311	0.0924311	0.0924311	0.0924311	0.0924311	0.0924311	0.0924311	0.0924311	0.0924311	0.0924311	0.0924311	0.0924311	0.0924311	0.0924311	0.0924311	0.0924311	-0.0736559	-0.0736559	0.497788	0.497788	0.0456746	0.0456746	-0.518872	-0.518872	0.0107846	0.0107846	-0.615003	-0.615003	-0.279801	-0.279801	0.344486	0.344486	-0.0677668	-0.0677668	0.621605	0.621605	-0.0122558	-0.0122558	-0.570674	-0.570674	-0.225427	-0.225427	0.369895	0.369895	0.624239	0.624239	0.526448	0.526448	-0.0551174	-0.0551174	0.652265	0.652265	-0.0372673	-0.0372673	-0.662701	-0.662701	-0.173154	-0.173154	-0.579194	-0.579194	0.671597	0.671597	0.525307	0.525307	-0.0512399	-0.0512399	0.639507	0.639507	0.517925	0.517925	-0.518789	-0.518789	-0.194591	-0.194591	-0.275216	-0.275216	0.706736	0.706736	0.525989	0.525989	-0.033942	-0.033942	0.651498	0.651498	0.489207	0.489207	-0.633653	-0.633653	-0.180404	-0.180404	-0.683954	-0.683954	0.705817	0.705817	0.532391	0.532391	-0.035521	-0.035521	0.653523	0.653523	0.519402	0.519402	-0.298505	-0.298505	-0.182389	-0.182389	-0.298887	-0.298887	0.706778	0.706778	0.526675	0.526675	-0.0304946	-0.0304946	0.653503	0.653503	0.470864	0.470864	-0.618367	-0.618367	-0.182127	-0.182127	-0.678589	-0.678589	0.706418	0.706418	0.527085	0.527085	-0.0357348	-0.0357348	0.654425	0.654425	0.475287	0.475287	-0.311873	-0.311873	-0.188962	-0.188962	0.229205	0.229205	0.706856	0.706856	0.526655	0.526655	-0.0304829	-0.0304829	0.65514	0.65514	0.476859	0.476859	-0.619396	-0.619396	-0.183213	-0.183213	-0.564523	-0.564523	0.706374	0.706374	0.526747	0.526747	-0.579832	-0.579832	0.653121	0.653121	0.475859	0.475859	-0.31232	-0.31232	-0.186194	-0.186194	0.578007	0.578007	0.70676	0.70676	0.527136	0.527136	0.304551	0.344656	0.57142	0.610743	0.462985	0.471895	-0.597921	-0.298032	-0.155189	-0.175486	0.433944	0.700835	0.660071	0.670355	0.704891	0.566724	-0.113631	0.628746	0.000498182	0.566899	0.476501	0.101316	-0.262518	0.013125	0.219748	-0.160524	0.428908	0.705965	0.697777	0.697605	0.163914	-0.0874852	0.178019	0.592118	-0.0197622	0.193798	0.645891	-0.168569	-0.316282	-0.238869	0.370926	-0.171362	0.430386	0.690376	-0.140391	0.505041	0.190931	-0.152046	-0.0861938	0.256207	0.0100857	0.224399	0.54803	-0.173881	-0.256096	-0.159681	0.336074	-0.160777	0.430155	0.70119	0.51549	0.108156	0.118868	-0.163295	-0.163458	0.287106	-0.0045124	0.156647	0.513392	-0.167921	-0.312261	-0.255812	0.0142577	-0.00046242	0.430047	0.703987	0.0915094	-0.00152579	0.634351	-0.083658	0.204909	0.263414	0.00607722	0.0935831	0.089606	-0.0710323	-0.286639	-0.0144644	0.00145287	-0.000481167	0.429983	0.705026	0.062946	-0.125578	0.163466	-0.0157949	-0.00888852	0.190494	-0.000666219	0.369716	0.00111955	-0.110801	-0.503693	-0.111385	0.00635107	-3.66948e-05	0.295986	0.671209	0.0240765	-0.0357067	0.316622	0.000136049	0.000379535	0.0312388	0.00138934	0.406535	9.95488e-05	-0.143581	-0.591675	0.60964	0.00591312	1.77504e-05	0.336327	0.673415	0.0336694	-0.0159816	0.186152	-0.00189184	0.00592482	0.299776	-0.000317889	0.406886	0.0122911	-0.161921	0.00508428	-0.030995	0.00635159	-5.07721e-06	0.28896	0.672841	0.00456228	-0.0420738	0.13733	0.000136112	0.000321368	0.223903	0.000632042	0.410949	0.188296	-0.161386	-0.190791	0.280436	0.00590753	1.74911e-05	0.315554	0.673429	0.00643548	-0.0668073	0.125311	-0.00188748	0.00582842	0.358354	-0.000729524	0.40771	0.0387806	-0.16401	0.179703	0.0504816	0.00617449	-3.95721e-05	0.0694988	0.225703	0.0044753	-0.0460657	0.117738	-5.10372e-05	-0.000169143	0.262602	0.00142941	0.411993	0.0591617	-0.0578724	-0.212054	0.0785048	0.00580283	-0.00129284	0.0611867	0.129234	0.0040224	-0.0671493	0.120984	-0.00181713	0.000173732	0.262745	-0.00087906	0.406469	0.0344625	-0.0816594	0.248034	0.0617623	0.00609951	-0.00166613	0.0338069	0.131091	0.00394061	-0.0547539	0.119391	7.30196e-05	6.80429e-05	0.328891	0.00349096	0.411938	0.0598139	-0.0386507	-0.290872	0.0596276	0.00577118	-0.00172929	0.0341284	0.131798	0.00392418	-0.105951	0.120403	-0.00174571	0.000177397	0.221177	-0.00109568	0.28707	0.0324457	-0.0661915	0.492106	0.0600697	0.00608434	-0.00166736	0.0268882	0.131613	0.00355474	-0.114427	0.119713	2.08667e-05	6.82946e-05	0.224333	0.00658983	0.250103	0.0558765	-0.0374945	-0.503374	0.060071	0.00576429	-0.0017292	0.026724	0.131674	0.0038397	-0.145455	0.120227	-0.00170062	0.000179761	0.245328	-0.00136135	0.250079	0.0292135	-0.0632674	0.601064	0.060071	0.00608094	-0.00166737	0.0210424	0.134296	0.00319387	-0.106701	0.119848	-2.00567e-05	6.59666e-05	0.106797	0.0101889	0.246714	0.0475166	-0.084885	-0.24029	0.060071	0.00576272	-0.0017292	0.0200004	0.134094	0.00371223	-0.119786	0.120136	-0.00166972	0.000181016	0.147229	-0.00154584	0.251219	0.0198121	-0.0878386	0.648672	0.059995	0.00608016	-0.00166737	0.0145966	0.134107	0.00325716	-0.0828843	0.11992	-4.80162e-05	6.353e-05	0.0757675	0.011952	0.237547	0.0283922	-0.0863389	-0.184231	0.0601387	0.00576236	-0.0017292	0.0120597	0.134105	0.00358574	-0.0764765	0.120085	-0.0016465	0.00018178	0.150804	-0.00161527	0.25445	0.0139936	-0.0247586	0.423137	0.0601027	0.00607998	-0.00166737	0.0068861	0.134106	0.00334917	-0.0769418	0.11996	-6.8851e-05	6.14916e-05	0.0753634	0.0123512	0.246354	0.0278687	-0.0946356	0.0151338	0.0601117	0.00576228	-0.0017292	0.00316732	0.401491	0.00346289	-0.0768406	0.120055	-0.00162793	0.000182289	0.0962433	-0.00163006	0.254377	0.013973	-0.024577	0.248996	0.0601095	0.00607994	-0.00166737	-0.000316402	0.132204	0.00343784	-0.0768692	0.161948	-8.53215e-05	5.99086e-05	0.0775185	0.0124201	0.246395	0.0279295	-0.0966538	-0.183161	0.06011	0.00576226	-0.0017292	0.675276	0.406372	0.00334677	-0.0768609	0.115138	-0.00161245	0.000182645	0.0962463	-0.00163258	0.437698	0.013969	-0.0313052	0.213652	0.0601099	0.00607993	-0.00166737	0.077479	0.129164	0.00352003	-0.0768633	0.176003	-9.88806e-05	5.87124e-05	0.077583	0.0124313	0.502581	0.0279528	-0.0761824	-0.0587617	0.0601099	0.00576225	-0.0017292	0.591937	0.404486	0.00324121	-0.0797711	0.114054	-0.00159912	0.000182901	0.0962992	-0.00163298	0.495582	0.0139672	-0.0612221	0.000721738	0.0601099	0.00607992	-0.00166737	0.0363366	0.128099	0.00359307	-0.0790351	0.176447	-0.000110426	5.78117e-05	0.0775677	0.0124332	0.501298	0.0279626	-0.0877966	-0.312112	0.0601099	0.00576225	-0.0017292	0.600942	0.126116	0.00314927	-0.0792843	0.113768	-0.00158734	0.00018309	0.0963544	-0.00163305	0.490296	0.0139665	-0.062903	-0.000510914	0.0601099	0.00607992	-0.00166737	0.0366173	0.129212	0.00365523	-0.079187	0.152016	-0.000120509	5.71329e-05	0.0775537	0.0124335	0.492025	0.0279669	-0.0879054	-0.27224	0.0601099	0.00576225	-0.0017292	0.317174	0.128031	0.00307246	-0.0791419	0.118623	-0.00157672	0	0	0	0	0	0	0	0	0	0	0	0	0	0	0	0	-0.408343	-0.408343	-0.408343	-0.408343	-0.408343	-0.408343	-0.408343	-0.408343	-0.408343	-0.408343	-0.408343	-0.408343	-0.408343	-0.408343	-0.408343	-0.408343	-0.40633	-0.40633	-0.40633	-0.40633	-0.40633	-0.40633	-0.40633	-0.40633	-0.40633	-0.40633	-0.40633	-0.40633	-0.40633	-0.40633	-0.40633	-0.40633	-0.405523	-0.405523	-0.405523	-0.405523	-0.405523	-0.405523	-0.405523	-0.405523	-0.405523	-0.405523	-0.405523	-0.405523	-0.405523	-0.405523	-0.405523	-0.405523	-0.409102	-0.409102	-0.409102	-0.409102	-0.409102	-0.409102	-0.409102	-0.409102	-0.409102	-0.409102	-0.409102	-0.409102	-0.409102	-0.409102	-0.409102	-0.409102	-0.409123	-0.409123	-0.409123	-0.409123	-0.409123	-0.409123	-0.409123	-0.409123	-0.409123	-0.409123	-0.409123	-0.409123	-0.409123	-0.409123	-0.409123	-0.409123	-0.409121	-0.409121	-0.409121	-0.409121	-0.409121	-0.409121	-0.409121	-0.409121	-0.409121	-0.409121	-0.409121	-0.409121	-0.409121	-0.409121	-0.409121	-0.409121	-0.409121	-0.409121	-0.409121	-0.409121	-0.409121	-0.409121	-0.409121	-0.409121	-0.409121	-0.409121	-0.409121	-0.409121	-0.409121	-0.409121	-0.409121	-0.409121	-0.409121	-0.409121	-0.409121	-0.409121	-0.409121	-0.409121	-0.409121	-0.409121	-0.409121	-0.409121	-0.409121	-0.409121	-0.409121	-0.409121	-0.409121	-0.409121	-0.409121	-0.409121	-0.409121	-0.409121	-0.409121	-0.409121	-0.409121	-0.409121	-0.409121	-0.409121	-0.409121	-0.409121	-0.409121	-0.409121	-0.409121	-0.409121	-0.834669	-0.834669	0.0438041	0.0438041	-0.13763	-0.13763	-0.981952	-0.981952	-0.62683	-0.62683	-0.968905	-0.968905	-0.486253	-0.486253	-0.982829	-0.982829	-0.865049	-0.865049	0.102373	0.102373	-0.402344	-0.402344	-0.819989	-0.819989	-0.800619	-0.800619	-0.715862	-0.715862	-0.837291	-0.837291	-1.33138	-1.33138	-0.862767	-0.862767	0.114276	0.114276	-0.630713	-0.630713	-0.97426	-0.97426	-0.649498	-0.649498	-1.04923	-1.04923	-0.709797	-0.709797	-1.32888	-1.32888	-0.861324	-0.861324	0.102276	0.102276	-0.593727	-0.593727	-0.742011	-0.742011	-0.670628	-0.670628	-1.16809	-1.16809	-0.683251	-0.683251	-1.33028	-1.33028	-0.858561	-0.858561	0.114806	0.114806	-0.544012	-0.544012	-0.925004	-0.925004	-0.64855	-0.64855	-0.981094	-0.981094	-0.68232	-0.68232	-1.31058	-1.31058	-0.854427	-0.854427	0.116405	0.116405	-0.57346	-0.57346	-0.435939	-0.435939	-0.653055	-0.653055	-1.20744	-1.20744	-0.683799	-0.683799	-1.33141	-1.33141	-0.855917	-0.855917	0.116343	0.116343	-0.53773	-0.53773	-0.900808	-0.900808	-0.651848	-0.651848	-0.985115	-0.985115	-0.682917	-0.682917	-1.3297	-1.3297	-0.854606	-0.854606	0.117344	0.117344	-0.531612	-0.531612	-0.456722	-0.456722	-0.661294	-0.661294	-1.11998	-1.11998	-0.684066	-0.684066	-1.33168	-1.33168	-0.855908	-0.855908	0.117769	0.117769	-0.530192	-0.530192	-0.902772	-0.902772	-0.652695	-0.652695	-1.04724	-1.04724	-0.682892	-0.682892	-1.33092	-1.33092	-0.953684	-0.953684	0.11746	0.11746	-0.530902	-0.530902	-0.457423	-0.457423	-0.656677	-0.656677	-0.676092	-0.676092	-0.684145	-0.684145	-1.32893	-1.32893	0.0114965	0.0365569	0.0730779	0.110127	-0.530704	-0.530697	-0.859335	-0.48043	-0.597761	-0.639217	-0.445646	-0.677744	-0.728745	-0.81373	-0.681582	-0.625494	-0.5149	0.103918	-0.0218136	0.102236	-0.478535	-0.590585	-0.46985	-0.220926	-0.456263	-0.608048	-0.443669	-0.68229	-0.688632	-0.690084	-0.158417	-0.345114	-0.147912	0.0851805	-0.0527337	0.0341033	0.0955161	-0.631862	-0.584274	-0.743506	-0.389358	-0.636064	-0.444307	-0.667128	-1.22051	-1.2629	-0.184572	-0.554108	-0.59635	0.0442108	-0.00597877	0.0399413	0.091065	-0.637146	-0.480801	-0.809007	-0.13795	-0.612958	-0.443959	-0.677632	-0.897743	-0.163602	-0.114992	-0.619875	-0.403941	0.0486713	-0.0163998	0.0276617	0.0916453	-0.61618	-0.587929	-0.899281	0.00244867	-0.00174823	-0.44376	-0.680283	-0.230819	-0.0188001	-0.613013	-0.301216	-0.160246	0.0446871	-0.00356846	0.0168613	0.0160168	-0.365139	-0.512126	-0.804249	0.000141963	-0.00230117	-0.44366	-0.68137	-0.0826207	-0.461579	-0.158024	-0.0630482	-0.0137724	0.0322571	-0.00379185	0.0666001	2.98079e-05	-0.452264	-0.810048	-0.873157	0.000906104	-0.00111879	-0.297758	-0.650162	-0.0305306	-0.124532	-0.306028	-0.000237628	-0.00113956	0.00502586	-0.000556734	0.0732437	-2.226e-05	-0.540864	-0.947717	0.0505473	0.00080257	-0.0012163	-0.382263	-0.6523	-0.0335825	-0.0568686	-0.179976	-0.0183008	-0.00655404	0.0540553	-0.00138448	0.0733049	0.00196759	-0.597571	-0.38372	-0.814954	0.000906373	-0.00106178	-0.557436	-0.65175	-0.0048666	-0.151563	-0.13283	-0.000203477	-0.00114887	0.039857	-0.000363173	0.0740471	0.0338538	-0.594833	-0.389585	0.0396063	0.000801142	-0.00121926	-0.52049	-0.65233	-0.00637082	-0.240311	-0.121222	-0.0182985	-0.00643659	0.0645703	-0.0019723	0.0734516	0.0065611	-0.604921	-0.292513	0.00381998	0.000844183	-0.00142708	-0.100456	-0.218581	-0.00470466	-0.165943	-0.113908	-0.00704168	-0.00179565	0.0469234	-0.000589431	0.0742283	0.0103929	-0.208055	-0.392971	0.0137135	0.00074268	-0.0145407	-0.0708667	-0.125939	-0.00421597	-0.24163	-0.117045	-0.0182619	-0.000350729	0.0471245	-0.0024786	0.0732262	0.00578605	-0.293655	-0.310743	0.010687	0.000812303	-0.0129218	-0.0450557	-0.127763	-0.00432283	-0.19724	-0.115504	-0.00909629	-0.00149209	0.0589881	-0.00110359	0.0742168	0.0105017	-0.138927	-0.682756	0.0102542	0.000728057	-0.0176057	-0.0493975	-0.12845	-0.00407303	-0.381202	-0.116484	-0.0179268	-0.000335701	0.0393726	-0.00345713	0.050907	0.00538116	-0.238038	-0.507509	0.0103361	0.000805717	-0.0129259	-0.0419046	-0.128271	-0.00430753	-0.411794	-0.115816	-0.00946347	-0.00149137	0.0399619	-0.00157794	0.0432764	0.00976545	-0.134768	-0.978511	0.0103361	0.000724839	-0.0176054	-0.0459427	-0.128331	-0.00396248	-0.522995	-0.116314	-0.0177266	-0.000329278	0.0438605	-0.00502874	0.0431319	0.00473668	-0.227525	-0.693001	0.0103361	0.000804232	-0.0129259	-0.0398355	-0.130867	-0.00453015	-0.383663	-0.115946	-0.00968726	-0.00149368	0.0187042	-0.00193806	0.0427424	0.00818667	-0.305279	-1.36979	0.0103361	0.000724102	-0.0176054	-0.0441358	-0.130671	-0.00384135	-0.43053	-0.116226	-0.0175921	-0.000325696	0.0261883	-0.00624159	0.043292	0.00274447	-0.315909	-0.758245	0.0103168	0.000803889	-0.0129259	-0.0386331	-0.130684	-0.00462068	-0.297906	-0.116016	-0.00983003	-0.00149645	0.0130806	-0.00208316	0.0413893	0.00440375	-0.310509	-1.44068	0.0103438	0.000723933	-0.0176054	-0.043755	-0.130683	-0.00372385	-0.274874	-0.116176	-0.017492	-0.000323436	0.0268895	-0.00662426	0.0437119	0.001326	-0.089002	-1.08593	0.0103371	0.000803812	-0.0129259	-0.0389842	-0.130683	-0.00469235	-0.276546	-0.116055	-0.00993245	-0.00149887	0.0130038	-0.00211429	0.0426845	0.00428886	-0.340267	-1.65764	0.0103388	0.000723893	-0.0176054	-0.0457221	-0.388482	-0.0036104	-0.276183	-0.116147	-0.0174123	-0.000321913	0.0169712	-0.00669776	0.0437043	0.00132091	-0.0883392	-1.32944	0.0103383	0.000803792	-0.0129259	-0.0411762	-0.128834	-0.00476015	-0.276285	-0.156547	-0.0100118	-0.00150079	0.0133718	-0.00211965	0.0426914	0.00430091	-0.347479	-1.4533	0.0103384	0.000723884	-0.0176054	-0.672773	-0.39321	-0.0035036	-0.276256	-0.111402	-0.017346	-0.000320846	0.0169507	-0.00671	0.0666992	0.00131996	-0.112518	-0.340892	0.0103384	0.000803788	-0.0129259	-0.0755127	-0.125884	-0.00482293	-0.276264	-0.170155	-0.0100764	-0.00150225	0.0133883	-0.00212051	0.0438523	0.00430553	-0.273903	-0.403945	0.0103384	0.000723882	-0.0176054	-0.574486	-0.39138	-0.00340685	-0.286715	-0.110354	-0.017289	-0.000320079	0.0169526	-0.00671198	0.036284	0.00131955	-0.220109	-0.096521	0.0103384	0.000803787	-0.0129259	-0.0354551	-0.124848	-0.0048789	-0.28407	-0.170583	-0.0101312	-0.00150335	0.0133883	-0.00212065	0.0382726	0.00430749	-0.315741	-0.445672	0.0103384	0.000723882	-0.0176054	-0.583369	-0.122895	-0.00332283	-0.284965	-0.110077	-0.0172386	-0.000319516	0.0169589	-0.0067123	0.034678	0.00131937	-0.226155	-0.0163953	0.0103384	0.000803787	-0.0129259	-0.0357175	-0.125921	-0.00492676	-0.284616	-0.14698	-0.0101788	-0.00150419	0.0133872	-0.00212068	0.0363694	0.00430833	-0.316135	-0.389703	0.0103384	0.000723882	-0.0176054	-0.307432	-0.124761	-0.00325284	-0.284452	-0.114762	-0.0171931	0	0	0	0	0	0	0	0	0	0	0	0	0	0	0	0	0.306192	0.306192	0.306192	0.306192	0.306192	0.306192	0.306192	0.306192	0.306192	0.306192	0.306192	0.306192	0.306192	0.306192	0.306192	0.306192	0.304529	0.304529	0.304529	0.304529	0.304529	0.304529	0.304529	0.304529	0.304529	0.304529	0.304529	0.304529	0.304529	0.304529	0.304529	0.304529	0.304121	0.304121	0.304121	0.304121	0.304121	0.304121	0.304121	0.304121	0.304121	0.304121	0.304121	0.304121	0.304121	0.304121	0.304121	0.304121	0.30688	0.30688	0.30688	0.30688	0.30688	0.30688	0.30688	0.30688	0.30688	0.30688	0.30688	0.30688	0.30688	0.30688	0.30688	0.30688	0.306893	0.306893	0.306893	0.306893	0.306893	0.306893	0.306893	0.306893	0.306893	0.306893	0.306893	0.306893	0.306893	0.306893	0.306893	0.306893	0.306891	0.306891	0.306891	0.306891	0.306891	0.306891	0.306891	0.306891	0.306891	0.306891	0.306891	0.306891	0.306891	0.306891	0.306891	0.306891	0.306891	0.306891	0.306891	0.306891	0.306891	0.306891	0.306891	0.306891	0.306891	0.306891	0.306891	0.306891	0.306891	0.306891	0.306891	0.306891	0.306891	0.306891	0.306891	0.306891	0.306891	0.306891	0.306891	0.306891	0.306891	0.306891	0.306891	0.306891	0.306891	0.306891	0.306891	0.306891	0.306891	0.306891	0.306891	0.306891	0.306891	0.306891	0.306891	0.306891	0.306891	0.306891	0.306891	0.306891	0.306891	0.306891	0.306891	0.306891	0.464152	0.464152	0.261001	0.261001	0.130746	0.130746	0.296587	0.296587	0.480866	0.480866	0.234719	0.234719	0.131349	0.131349	0.832558	0.832558	0.485682	0.485682	0.29408	0.29408	0.302282	0.302282	0.172516	0.172516	0.477903	0.477903	0.561825	0.561825	0.80136	0.80136	1.1399	1.1399	0.491536	0.491536	0.304162	0.304162	0.496034	0.496034	0.209622	0.209622	0.439326	0.439326	0.289073	0.289073	0.701176	0.701176	1.13769	1.13769	0.492879	0.492879	0.304211	0.304211	0.793071	0.793071	0.154104	0.154104	0.441486	0.441486	0.498217	0.498217	0.703509	0.703509	1.13893	1.13893	0.501106	0.501106	0.303441	0.303441	0.754064	0.754064	0.197655	0.197655	0.436291	0.436291	0.202616	0.202616	0.702563	0.702563	1.12592	1.12592	0.497696	0.497696	0.303665	0.303665	0.784388	0.784388	0.0968263	0.0968263	0.437441	0.437441	0.508255	0.508255	0.704223	0.704223	1.14	1.14	0.501477	0.501477	0.303659	0.303659	0.742198	0.742198	0.191871	0.191871	0.4375	0.4375	0.207328	0.207328	0.703192	0.703192	1.13879	1.13879	0.497682	0.497682	0.303557	0.303557	0.741	0.741	0.102458	0.102458	0.439204	0.439204	0.711573	0.711573	0.704315	0.704315	1.1402	1.1402	0.501478	0.501478	0.303642	0.303642	0.741046	0.741046	0.192404	0.192404	0.437466	0.437466	0.294968	0.294968	0.703157	0.703157	1.13961	1.13961	0.246313	0.246313	0.30264	0.30264	0.740907	0.740907	0.102654	0.102654	0.4378	0.4378	0.638641	0.638641	0.704333	0.704333	1.13825	1.13825	0.167356	0.175123	0.282771	0.282818	0.725988	0.737463	0.180568	0.121109	0.409168	0.431724	0.446029	0.697729	0.705944	0.791415	0.701812	0.622287	0.247135	0.296888	0.0135106	0.262505	0.697268	0.560983	0.128389	0.141788	0.516472	0.414625	0.442566	0.702612	0.704481	0.705701	0.163141	0.234642	0.191575	0.287281	0.02066	0.0901351	0.316697	0.429766	0.163995	0.314113	0.555531	0.431613	0.443612	0.687047	0.593892	1.08281	0.19006	0.373593	0.312222	0.119847	0.00939798	0.104159	0.26032	0.430867	0.13706	0.399091	0.32257	0.418614	0.443314	0.697848	0.801305	0.151781	0.118388	0.419789	0.151342	0.134829	0.00736014	0.0728134	0.238424	0.416935	0.167872	0.398797	0.00667776	0.00118519	0.443156	0.700593	0.182169	0.0133185	0.631308	0.202811	0.214444	0.123684	0.00564223	0.0433436	0.0415924	0.264554	0.139373	0.479326	0.000734699	0.00159277	0.443072	0.701686	0.0786966	0.310976	0.162723	0.0429169	0.00321638	0.0894804	0.00191802	0.17126	0.000662466	0.313685	0.196327	0.465628	0.00314003	0.000827814	0.30088	0.669062	0.0284669	0.0821033	0.315146	0.000214881	0.000904273	0.0148341	0.00113345	0.188307	7.39182e-05	0.368225	0.228675	0.318333	0.00295826	0.000915582	0.365532	0.671257	0.0341166	0.0380326	0.185323	0.0131888	0.00634401	0.138817	0.000657746	0.18847	0.00584332	0.404521	0.208827	0.476366	0.00314012	0.000793703	0.437254	0.670692	0.00479323	0.101988	0.13676	0.000189328	0.000876661	0.103997	0.000582298	0.190346	0.0872557	0.402541	0.118869	0.136507	0.00295603	0.000917728	0.430024	0.671284	0.00649292	0.161748	0.124803	0.0131884	0.00623494	0.165973	0.000778446	0.188854	0.0182207	0.409444	0.242775	0.0265799	0.00308362	0.00105786	0.0870801	0.224958	0.0046642	0.111676	0.11727	0.00525862	0.000985524	0.121864	0.00117602	0.190835	0.0275632	0.140058	0.110582	0.0366224	0.0029408	0.0105362	0.0672087	0.129388	0.00418398	0.162651	0.120501	0.0131801	0.000294965	0.121824	0.000999934	0.188281	0.016219	0.197694	0.285066	0.0288748	0.00306436	0.00922277	0.0403113	0.131258	0.00420569	0.132773	0.118914	0.00683072	0.000938092	0.152493	0.00266781	0.190811	0.0278705	0.0935168	0.228994	0.0279155	0.00293365	0.0127126	0.0427998	0.131964	0.00406034	0.25664	0.119922	0.0129486	0.000289711	0.10273	0.00146941	0.133607	0.0153101	0.160253	0.506944	0.0281189	0.00306058	0.00922545	0.0353284	0.13178	0.00401525	0.277246	0.119234	0.00709147	0.000937858	0.104179	0.00472941	0.117253	0.0260631	0.0907166	0.287067	0.0281197	0.00293212	0.0127124	0.0374229	0.131841	0.00396058	0.35208	0.119747	0.0128109	0.000287618	0.113834	0.0022705	0.117334	0.0138508	0.153176	0.658533	0.0281197	0.00305974	0.00922546	0.0314379	0.134452	0.0039647	0.258282	0.119369	0.00724792	0.000937912	0.0497934	0.00700813	0.115612	0.0222352	0.205521	0.622607	0.0281197	0.00293177	0.0127124	0.0332563	0.134251	0.00383478	0.28982	0.119657	0.0127186	0.000286369	0.0684254	0.00290047	0.117901	0.00967778	0.212678	0.716284	0.0280878	0.00305954	0.00922546	0.0277291	0.134264	0.00404363	0.200541	0.119441	0.00734723	0.000938179	0.0354452	0.00810542	0.111114	0.0135824	0.209042	0.687387	0.0281537	0.00293169	0.0127124	0.0292792	0.134262	0.00371139	0.185037	0.119605	0.0126499	0.000285556	0.0700472	0.0030928	0.119528	0.0072078	0.059913	0.785594	0.0281372	0.0030595	0.00922546	0.0242561	0.134263	0.00412603	0.186163	0.119481	0.00741825	0.000938469	0.0352609	0.00835282	0.115436	0.0133524	0.229069	0.898865	0.0281413	0.00293167	0.0127124	0.026114	0.399842	0.0035919	0.185918	0.119575	0.0125953	0.000285004	0.0448093	0.00312891	0.119489	0.00719905	0.0594644	0.83372	0.0281403	0.00305949	0.00922546	0.0220156	0.132363	0.00420476	0.185987	0.161197	0.00747316	0.000938716	0.0362708	0.00839553	0.115456	0.0133799	0.233921	0.694688	0.0281405	0.00293167	0.0127124	0.682904	0.404705	0.00347919	0.185967	0.114687	0.0125499	0.000284616	0.0448236	0.0031349	0.213004	0.00719734	0.0757398	0.284942	0.0281405	0.00305949	0.00922546	0.0774518	0.129328	0.0042777	0.185973	0.175198	0.00751789	0.000938909	0.0362976	0.00840251	0.272227	0.0133904	0.184392	0.189357	0.0281405	0.00293167	0.0127124	0.590417	0.402825	0.00337691	0.193008	0.113608	0.0125108	0.000284338	0.0448529	0.00313586	0.274309	0.0071966	0.148174	0.0522685	0.0281405	0.00305949	0.00922546	0.0363455	0.128263	0.00434263	0.191228	0.17564	0.00755574	0.000939057	0.0362888	0.00840363	0.276149	0.0133949	0.212564	0.0913649	0.0281405	0.00293167	0.0127124	0.599476	0.126261	0.00328795	0.19183	0.113323	0.0124762	0.000284134	0.0448808	0.00313602	0.272412	0.00719629	0.152245	0.00857676	0.0281405	0.00305949	0.00922546	0.0366202	0.129368	0.004398	0.191595	0.151342	0.00758869	0.00093917	0.0362814	0.00840381	0.27205	0.0133968	0.212829	0.0802122	0.0281405	0.00293167	0.0127124	0.316149	0.128178	0.00321375	0.191485	0.118149	0.0124451	0	0	0	0	0	0	0	0	0	0	0	0	0	0	0	0	-0.155535	-0.155535	-0.155535	-0.155535	-0.155535	-0.155535	-0.155535	-0.155535	-0.155535	-0.155535	-0.155535	-0.155535	-0.155535	-0.155535	-0.155535	-0.155535	-0.152944	-0.152944	-0.152944	-0.152944	-0.152944	-0.152944	-0.152944	-0.152944	-0.152944	-0.152944	-0.152944	-0.152944	-0.152944	-0.152944	-0.152944	-0.152944	-0.151988	-0.151988	-0.151988	-0.151988	-0.151988	-0.151988	-0.151988	-0.151988	-0.151988	-0.151988	-0.151988	-0.151988	-0.151988	-0.151988	-0.151988	-0.151988	-0.155626	-0.155626	-0.155626	-0.155626	-0.155626	-0.155626	-0.155626	-0.155626	-0.155626	-0.155626	-0.155626	-0.155626	-0.155626	-0.155626	-0.155626	-0.155626	-0.155632	-0.155632	-0.155632	-0.155632	-0.155632	-0.155632	-0.155632	-0.155632	-0.155632	-0.155632	-0.155632	-0.155632	-0.155632	-0.155632	-0.155632	-0.155632	-0.155633	-0.155633	-0.155633	-0.155633	-0.155633	-0.155633	-0.155633	-0.155633	-0.155633	-0.155633	-0.155633	-0.155633	-0.155633	-0.155633	-0.155633	-0.155633	-0.155633	-0.155633	-0.155633	-0.155633	-0.155633	-0.155633	-0.155633	-0.155633	-0.155633	-0.155633	-0.155633	-0.155633	-0.155633	-0.155633	-0.155633	-0.155633	-0.155633	-0.155633	-0.155633	-0.155633	-0.155633	-0.155633	-0.155633	-0.155633	-0.155633	-0.155633	-0.155633	-0.155633	-0.155633	-0.155633	-0.155633	-0.155633	-0.155633	-0.155633	-0.155633	-0.155633	-0.155633	-0.155633	-0.155633	-0.155633	-0.155633	-0.155633	-0.155633	-0.155633	-0.155633	-0.155633	-0.155633	-0.155633	-0.785067	-0.785067	-0.0980181	-0.0980181	-0.0677616	-0.0677616	-0.616818	-0.616818	-0.269109	-0.269109	-0.730444	-0.730444	-0.319228	-0.319228	-0.0599244	-0.0599244	-0.817913	-0.817913	-0.101613	-0.101613	-0.185963	-0.185963	-0.6048	-0.6048	-0.465726	-0.465726	0.139567	0.139567	0.222709	0.222709	-0.00954738	-0.00954738	-0.819828	-0.819828	-0.100918	-0.100918	-0.404132	-0.404132	-0.704391	-0.704391	-0.412895	-0.412895	-0.654558	-0.654558	0.374934	0.374934	-0.00957939	-0.00957939	-0.819692	-0.819692	-0.109037	-0.109037	-0.483852	-0.483852	-0.548386	-0.548386	-0.433376	-0.433376	-0.44502	-0.44502	0.40731	0.40731	-0.00948063	-0.00948063	-0.822652	-0.822652	-0.100916	-0.100916	-0.507951	-0.507951	-0.673217	-0.673217	-0.416859	-0.416859	-0.721481	-0.721481	0.406851	0.406851	0.00406966	0.00406966	-0.818122	-0.818122	-0.0999904	-0.0999904	-0.490634	-0.490634	-0.320728	-0.320728	-0.419087	-0.419087	-0.47116	-0.47116	0.406285	0.406285	-0.00940081	-0.00940081	-0.821208	-0.821208	-0.100078	-0.100078	-0.521874	-0.521874	-0.656553	-0.656553	-0.419007	-0.419007	-0.718141	-0.718141	0.407173	0.407173	-0.00821328	-0.00821328	-0.818226	-0.818226	-0.0994337	-0.0994337	-0.517153	-0.517153	-0.335964	-0.335964	-0.426156	-0.426156	-0.047011	-0.047011	0.4067	0.4067	-0.00954536	-0.00954536	-0.821203	-0.821203	-0.0993226	-0.0993226	-0.516608	-0.516608	-0.6577	-0.6577	-0.420045	-0.420045	-0.642792	-0.642792	0.407145	0.407145	-0.00899601	-0.00899601	-0.736932	-0.736932	-0.0989996	-0.0989996	-0.516784	-0.516784	-0.336484	-0.336484	-0.42299	-0.42299	0.309639	0.309639	0.406627	0.406627	-0.00793612	-0.00793612	-0.0881891	-0.0769326	-0.115457	-0.0923043	-0.520031	-0.516555	-0.633879	-0.368525	-0.387345	-0.41164	0.244908	0.403939	0.36228	0.323198	0.406214	0.297098	-0.462933	-0.104209	-0.021345	-0.0856618	-0.479176	-0.454386	-0.296024	-0.218331	-0.376642	-0.393401	0.241433	0.406978	0.397366	0.396497	0.0944895	-0.213893	-0.201709	-0.110456	-0.044761	-0.0287589	-0.112776	-0.408358	-0.359767	-0.643986	-0.3799	-0.410565	0.242443	0.398009	-0.354701	-0.00374478	0.110049	-0.354367	-0.550978	-0.0406534	-0.00909603	-0.0335946	-0.0884192	-0.410253	-0.293004	-0.733507	-0.191486	-0.396865	0.242334	0.404223	0.154363	0.0399408	0.0684814	-0.390038	-0.338928	-0.0464025	-0.0144532	-0.023314	-0.0783628	-0.397175	-0.357402	-0.789811	-0.00214539	-0.00110809	0.242291	0.405856	0.0118524	-0.0082989	0.365702	-0.193573	-0.222459	-0.042542	-0.00544771	-0.0141389	-0.013665	-0.243232	-0.322722	-0.776264	-0.000165858	-0.00133141	0.242262	0.406426	0.0278837	-0.293709	0.0942169	-0.0388977	-0.00995621	-0.0308228	-0.00346426	-0.0559102	-0.000294551	-0.295023	-0.548836	-0.81156	-0.00112675	-0.000460564	0.168294	0.386431	0.0118468	-0.0798481	0.18251	3.8041e-05	-0.00118321	-0.00531051	-0.000992947	-0.0614765	-5.04834e-05	-0.349358	-0.644263	-0.149778	-0.00107937	-0.000446144	0.182466	0.387705	0.0191566	-0.0365452	0.107284	-0.00874831	0.00322826	-0.0453075	-0.00124	-0.0615259	-0.00209825	-0.384031	-0.0725432	-0.781256	-0.0011267	-0.00040898	0.111129	0.38737	0.00253302	-0.0973244	0.0791262	5.10928e-05	-0.00117335	-0.0343417	-0.000558145	-0.0621403	-0.0285541	-0.382219	-0.224355	-0.0530292	-0.00107885	-0.000447515	0.13894	0.387706	0.0036739	-0.154462	0.0721944	-0.00874335	0.00317826	-0.054206	-0.00167668	-0.0616522	-0.00627969	-0.388757	0.079914	-0.0127591	-0.00112253	-0.000580548	0.0334282	0.129951	0.00249896	-0.106568	0.0678278	-0.00272708	-0.00161445	-0.0401047	-0.001038	-0.0623039	-0.00920809	-0.133787	-0.241379	-0.0122937	-0.00109224	-0.00675243	0.0329341	0.0741152	0.00224978	-0.155293	0.0696984	-0.00866301	-0.000203236	-0.0399555	-0.00211947	-0.0614661	-0.00562351	-0.188821	0.12883	-0.00976961	-0.00112481	-0.00648929	0.0170185	0.0751749	0.00216294	-0.126697	0.0687805	-0.00339162	-0.00140646	-0.0500149	-0.00220991	-0.0622968	-0.00931545	-0.089338	-0.359727	-0.00949326	-0.00109404	-0.00833049	0.0164004	0.0755802	0.00220278	-0.245044	0.0693637	-0.0084681	-0.000209663	-0.0339225	-0.00299888	-0.0438169	-0.00535865	-0.153058	0.277321	-0.00955795	-0.00112538	-0.00649198	0.0123244	0.0754744	0.00186823	-0.264687	0.068966	-0.00358054	-0.00140654	-0.0343798	-0.00368131	-0.0387492	-0.00874582	-0.0866639	-0.582074	-0.00955836	-0.00109446	-0.00833029	0.0113933	0.0755095	0.00215992	-0.336285	0.0692623	-0.00834936	-0.000209247	-0.0374425	-0.00443807	-0.038752	-0.00492991	-0.146298	0.324146	-0.00955836	-0.00112551	-0.00649199	0.00823968	0.0770202	0.00154531	-0.246691	0.0690437	-0.00370432	-0.0014079	-0.0166748	-0.00520486	-0.0381567	-0.00755152	-0.196287	-0.457709	-0.00955836	-0.00109455	-0.00833029	0.00658114	0.0769033	0.00208607	-0.276875	0.06921	-0.00826902	-0.000208461	-0.0225697	-0.00555542	-0.0389584	-0.00379694	-0.203121	0.347742	-0.00955237	-0.00112554	-0.00649199	0.00352029	0.0769108	0.00157581	-0.191582	0.0690852	-0.00378503	-0.00140962	-0.0120089	-0.0059208	-0.0365557	-0.00498552	-0.19965	-0.42872	-0.009573	-0.00109458	-0.00833029	0.000547986	0.0769102	0.00201225	-0.17677	0.0691802	-0.00820901	-0.00020787	-0.0230546	-0.0059043	-0.0395419	-0.00327571	-0.0572327	0.108788	-0.00956779	-0.00112555	-0.00649199	-0.00248248	0.0769102	0.0016322	-0.177846	0.0691086	-0.00384366	-0.00141117	-0.0119513	-0.00608124	-0.0380841	-0.00492629	-0.218801	-0.318626	-0.0095691	-0.00109458	-0.00833029	-0.00668599	0.231352	0.00194044	-0.177612	0.0691629	-0.00816116	-0.000207453	-0.0149081	-0.00597084	-0.0395257	-0.0032739	-0.0568074	-0.0735818	-0.00956877	-0.00112555	-0.00649199	-0.00846212	0.0758168	0.00168679	-0.177678	0.0933524	-0.00388938	-0.0014124	-0.0122977	-0.00610892	-0.0380913	-0.00493441	-0.223448	-0.430422	-0.00956885	-0.00109458	-0.00833029	0.385273	0.234164	0.00187247	-0.177659	0.0663259	-0.00812133	-0.000207159	-0.0149289	-0.00598191	-0.0749438	-0.00327353	-0.0723571	0.0963835	-0.00956884	-0.00112555	-0.00649199	0.0445387	0.074069	0.0017374	-0.177665	0.101451	-0.00392678	-0.00141335	-0.0123027	-0.00611344	-0.109692	-0.00493752	-0.176131	-0.125674	-0.00956884	-0.00109458	-0.00833029	0.340764	0.233077	0.00181062	-0.184386	0.065701	-0.00808704	-0.000206946	-0.014944	-0.0059837	-0.113177	-0.00327336	-0.141537	-0.0186802	-0.00956884	-0.00112555	-0.00649199	0.0208801	0.0734575	0.00178234	-0.182685	0.101707	-0.0039585	-0.00141406	-0.0122978	-0.00611416	-0.113357	-0.00493883	-0.203017	-0.328822	-0.00956884	-0.00109458	-0.00833029	0.34592	0.0723305	0.00175669	-0.183261	0.0655362	-0.00805675	-0.00020679	-0.0149558	-0.00598399	-0.112848	-0.00327329	-0.145424	-0.00365999	-0.00956884	-0.00112555	-0.00649199	0.0210437	0.0741019	0.00182054	-0.183036	0.0876094	-0.00398616	-0.00141461	-0.0122943	-0.00611428	-0.112122	-0.00493939	-0.203269	-0.287007	-0.00956884	-0.00109458	-0.00833029	0.182668	0.0734276	0.00171161	-0.182931	0.0683375	-0.00802941	0	0	0	0	0	0	0	0	0	0	0	0	0	0	0	0	0.222204	0.222204	0.222204	0.222204	0.222204	0.222204	0.222204	0.222204	0.222204	0.222204	0.222204	0.222204	0.222204	0.222204	0.222204	0.222204	0.223248	0.223248	0.223248	0.223248	0.223248	0.223248	0.223248	0.223248	0.223248	0.223248	0.223248	0.223248	0.223248	0.223248	0.223248	0.223248	0.223349	0.223349	0.223349	0.223349	0.223349	0.223349	0.223349	0.223349	0.223349	0.223349	0.223349	0.223349	0.223349	0.223349	0.223349	0.223349	0.221885	0.221885	0.221885	0.221885	0.221885	0.221885	0.221885	0.221885	0.221885	0.221885	0.221885	0.221885	0.221885	0.221885	0.221885	0.221885	0.221881	0.221881	0.221881	0.221881	0.221881	0.221881	0.221881	0.221881	0.221881	0.221881	0.221881	0.221881	0.221881	0.221881	0.221881	0.221881	0.221882	0.221882	0.221882	0.221882	0.221882	0.221882	0.221882	0.221882	0.221882	0.221882	0.221882	0.221882	0.221882	0.221882	0.221882	0.221882	0.221882	0.221882	0.221882	0.221882	0.221882	0.221882	0.221882	0.221882	0.221882	0.221882	0.221882	0.221882	0.221882	0.221882	0.221882	0.221882	0.221882	0.221882	0.221882	0.221882	0.221882	0.221882	0.221882	0.221882	0.221882	0.221882	0.221882	0.221882	0.221882	0.221882	0.221882	0.221882	0.221882	0.221882	0.221882	0.221882	0.221882	0.221882	0.221882	0.221882	0.221882	0.221882	0.221882	0.221882	0.221882	0.221882	0.221882	0.221882	1.17988	1.17988	0.607897	0.607897	-0.0569777	-0.0569777	0.46206	0.46206	-0.491659	-0.491659	0.577284	0.577284	0.255569	0.255569	-0.158705	-0.158705	1.24068	1.24068	0.758216	0.758216	-0.350004	-0.350004	0.396009	0.396009	-0.62374	-0.62374	0.671529	0.671529	0.53575	0.53575	-0.0929984	-0.0929984	1.25597	1.25597	0.789138	0.789138	-0.652176	-0.652176	0.495476	0.495476	-0.848536	-0.848536	0.586513	0.586513	0.778948	0.778948	-0.0930431	-0.0930431	1.25949	1.25949	0.789258	0.789258	-0.0195179	-0.0195179	0.364016	0.364016	-0.849512	-0.849512	0.780695	0.780695	0.772189	0.772189	-0.0929086	-0.0929086	1.2809	1.2809	0.788216	0.788216	-0.0582792	-0.0582792	0.463905	0.463905	-0.862773	-0.862773	0.497092	0.497092	0.771121	0.771121	-0.0648912	-0.0648912	1.27214	1.27214	0.788373	0.788373	-0.0261956	-0.0261956	0.192568	0.192568	-0.857459	-0.857459	0.80107	0.80107	0.77076	0.77076	-0.0926376	-0.0926376	1.28191	1.28191	0.788796	0.788796	-0.0697979	-0.0697979	0.451231	0.451231	-0.862883	-0.862883	0.502057	0.502057	0.771631	0.771631	-0.0903736	-0.0903736	1.2721	1.2721	0.78887	0.78887	-0.0729306	-0.0729306	0.197715	0.197715	-0.857014	-0.857014	0.929971	0.929971	0.771044	0.771044	-0.0929103	-0.0929103	1.28191	1.28191	0.789988	0.789988	-0.0722788	-0.0722788	0.452602	0.452602	-0.862808	-0.862808	0.590195	0.590195	0.771597	0.771597	-0.0919974	-0.0919974	0.61757	0.61757	0.78784	0.78784	-0.0730286	-0.0730286	0.197864	0.197864	-0.857598	-0.857598	0.718999	0.718999	0.770849	0.770849	-0.089701	-0.089701	0.434505	0.455159	0.735439	0.736383	-0.0115441	-0.0674672	0.417974	0.297063	-0.785917	-0.850316	0.493764	0.76589	0.788683	0.597371	0.769579	0.555794	0.62964	0.772747	0.0345636	0.683498	-0.0189872	-0.517924	0.258435	0.358205	-0.246434	-0.802383	0.490491	0.771182	0.755602	0.752768	0.179021	-0.444417	0.49377	0.747413	0.0524169	0.233569	0.757593	-0.83537	0.328524	0.797395	-0.0288113	-0.842854	0.491508	0.754075	0.843784	-0.0774848	0.208512	-0.735291	0.796694	0.312001	0.02425	0.270491	0.652653	-0.846279	0.27102	1.01728	0.198198	-0.807798	0.491161	0.765846	0.320128	0.0708983	0.129742	-0.809826	0.383571	0.35098	0.0187269	0.188804	0.619092	-0.818432	0.332751	1.01449	0.0171343	-0.0022919	0.490972	0.768942	0.0999658	-0.0155669	0.692869	-0.401586	0.552836	0.321967	0.0145585	0.112824	0.108113	-0.455968	0.283899	1.22561	0.00172474	-0.00277271	0.490873	0.770035	0.0536494	-0.606602	0.178506	-0.0808369	0.00762132	0.232929	0.00488545	0.445686	0.00118249	-0.588073	0.432262	1.1885	0.00742174	-0.000977485	0.332141	0.732433	0.0274761	-0.157406	0.345785	6.24057e-05	0.00227948	0.0386041	0.00291931	0.490078	0.000144772	-0.714284	0.504446	0.826872	0.00686729	-0.000954392	0.410557	0.734875	0.0372338	-0.0746325	0.203261	-0.01841	0.00712246	0.361449	0.00167052	0.490503	0.0151957	-0.791786	0.292568	1.21753	0.00742257	-0.000871821	0.526152	0.734229	0.00528141	-0.201542	0.149911	9.02521e-05	0.00220733	0.270763	0.00149762	0.495406	0.227176	-0.788372	0.226486	0.35513	0.0068601	-0.000957282	0.50772	0.734871	0.00709508	-0.320233	0.136777	-0.0184001	0.00699799	0.43214	0.00197152	0.491494	0.0474201	-0.801644	0.286339	0.0690531	0.00717899	-0.00123319	0.101102	0.246248	0.00513154	-0.220747	0.128504	-0.00581329	0.00245504	0.317284	0.00303162	0.496657	0.0717537	-0.277522	0.221392	0.0953317	0.00669498	-0.0142329	0.0757151	0.140404	0.00461344	-0.322003	0.132048	-0.0182383	0.000601969	0.317179	0.0025333	0.489996	0.0422073	-0.391698	0.324748	0.0751469	0.00707035	-0.0136193	0.0462819	0.142414	0.00464187	-0.26264	0.130309	-0.00724872	0.00234618	0.397035	0.00689072	0.496589	0.0725558	-0.185302	0.412577	0.0726451	0.00664794	-0.0175407	0.0496857	0.143181	0.00447028	-0.508341	0.131414	-0.0178322	0.000604451	0.267463	0.00372683	0.345335	0.0398387	-0.317509	0.561661	0.0731744	0.00704824	-0.0136249	0.0413939	0.142981	0.00448215	-0.549105	0.130661	-0.00764473	0.00234619	0.271237	0.0122267	0.299875	0.0678487	-0.179752	0.560145	0.0731763	0.00663767	-0.0175403	0.0443922	0.143047	0.00435704	-0.69764	0.131222	-0.017585	0.000603177	0.296366	0.0057659	0.299765	0.0360361	-0.303486	0.741341	0.0731763	0.00704328	-0.0136249	0.0377106	0.14591	0.0045115	-0.511768	0.130808	-0.00790325	0.0023462	0.129589	0.0181275	0.295888	0.0578787	-0.407184	0.951354	0.0731763	0.00663533	-0.0175403	0.0405902	0.145689	0.0042197	-0.574388	0.131123	-0.0174178	0.000601825	0.177747	0.00737001	0.301091	0.0251566	-0.421361	0.807736	0.0730939	0.00704213	-0.0136249	0.0344627	0.145703	0.00460174	-0.397443	0.130887	-0.00807164	0.0023467	0.0921811	0.0209698	0.28515	0.0353351	-0.414161	1.02525	0.0732654	0.00663479	-0.0175403	0.0374235	0.145702	0.00408554	-0.366716	0.131066	-0.0172929	0.000600842	0.181965	0.00785952	0.304831	0.0187089	-0.118719	0.972903	0.0732224	0.00704187	-0.0136249	0.0319266	0.145702	0.00468842	-0.368947	0.130931	-0.00819391	0.00234729	0.0916959	0.0216107	0.29547	0.0347355	-0.453896	1.26143	0.0732331	0.00663466	-0.0175403	0.0356836	0.438832	0.00395582	-0.368462	0.131034	-0.0171934	0.000600154	0.116533	0.0079514	0.30475	0.0186861	-0.117828	1.09527	0.0732305	0.00704181	-0.0136249	0.030962	0.143625	0.00477092	-0.368599	0.176913	-0.00828921	0.0023478	0.094333	0.0217213	0.295519	0.0348071	-0.46354	1.03521	0.0732311	0.00663463	-0.0175403	0.752924	0.444172	0.00383355	-0.368559	0.125657	-0.0171105	0.000599669	0.116568	0.00796662	0.514871	0.0186816	-0.150081	0.335183	0.073231	0.00704179	-0.0136249	0.0851092	0.140314	0.00484731	-0.36857	0.192292	-0.00836715	0.00234821	0.0944039	0.0217394	0.556759	0.0348345	-0.36538	0.284888	0.073231	0.00663462	-0.0175403	0.648442	0.442104	0.00372268	-0.382514	0.124473	-0.0170391	0.000599319	0.116641	0.00796909	0.541694	0.0186797	-0.293603	0.0733552	0.073231	0.00704179	-0.0136249	0.0399472	0.139157	0.00491533	-0.378985	0.192776	-0.00843327	0.00234852	0.0943816	0.0217423	0.549587	0.0348461	-0.421146	0.22529	0.073231	0.00663462	-0.0175403	0.658416	0.137034	0.00362631	-0.38018	0.124161	-0.0169761	0.000599063	0.116712	0.00796948	0.534634	0.0186789	-0.301669	0.0122364	0.073231	0.00704179	-0.0136249	0.0402471	0.140384	0.00497337	-0.379713	0.165995	-0.0084909	0.00234876	0.0943627	0.0217427	0.538163	0.034851	-0.42167	0.197241	0.073231	0.00663462	-0.0175403	0.347155	0.13911	0.00354595	-0.379496	0.12947	-0.0169192	0	0	0	0	0	0	0	0	0	0	0	0	0	0	0	0	0.00489081	0.00489081	0.00489081	0.00489081	0.00489081	0.00489081	0.00489081	0.00489081	0.00489081	0.00489081	0.00489081	0.00489081	0.00489081	0.00489081	0.00489081	0.00489081	0.00665566	0.00665566	0.00665566	0.00665566	0.00665566	0.00665566	0.00665566	0.00665566	0.00665566	0.00665566	0.00665566	0.00665566	0.00665566	0.00665566	0.00665566	0.00665566	0.00696331	0.00696331	0.00696331	0.00696331	0.00696331	0.00696331	0.00696331	0.00696331	0.00696331	0.00696331	0.00696331	0.00696331	0.00696331	0.00696331	0.00696331	0.00696331	0.00436693	0.00436693	0.00436693	0.00436693	0.00436693	0.00436693	0.00436693	0.00436693	0.00436693	0.00436693	0.00436693	0.00436693	0.00436693	0.00436693	0.00436693	0.00436693	0.00435925	0.00435925	0.00435925	0.00435925	0.00435925	0.00435925	0.00435925	0.00435925	0.00435925	0.00435925	0.00435925	0.00435925	0.00435925	0.00435925	0.00435925	0.00435925	0.00436109	0.00436109	0.00436109	0.00436109	0.00436109	0.00436109	0.00436109	0.00436109	0.00436109	0.00436109	0.00436109	0.00436109	0.00436109	0.00436109	0.00436109	0.00436109	0.00436094	0.00436094	0.00436094	0.00436094	0.00436094	0.00436094	0.00436094	0.00436094	0.00436094	0.00436094	0.00436094	0.00436094	0.00436094	0.00436094	0.00436094	0.00436094	0.00436096	0.00436096	0.00436096	0.00436096	0.00436096	0.00436096	0.00436096	0.00436096	0.00436096	0.00436096	0.00436096	0.00436096	0.00436096	0.00436096	0.00436096	0.00436096	0.00436096	0.00436096	0.00436096	0.00436096	0.00436096	0.00436096	0.00436096	0.00436096	0.00436096	0.00436096	0.00436096	0.00436096	0.00436096	0.00436096	0.00436096	0.00436096	0.527402	0.527402	0.19557	0.19557	-0.106301	-0.106301	0.229513	0.229513	-0.552055	-0.552055	0.327586	0.327586	0.139819	0.139819	-0.462208	-0.462208	0.554501	0.554501	0.25783	0.25783	-0.374608	-0.374608	0.236367	0.236367	-0.6272	-0.6272	0.239254	0.239254	0.0256035	0.0256035	-0.543365	-0.543365	0.559723	0.559723	0.268638	0.268638	-0.687595	-0.687595	0.296206	0.296206	-0.774802	-0.774802	0.326056	0.326056	0.248448	0.248448	-0.542449	-0.542449	0.560813	0.560813	0.270177	0.270177	-0.496181	-0.496181	0.218825	0.218825	-0.775234	-0.775234	0.368799	0.368799	0.241281	0.241281	-0.542878	-0.542878	0.568159	0.568159	0.268407	0.268407	-0.50981	-0.50981	0.27721	0.27721	-0.782894	-0.782894	0.301043	0.301043	0.240948	0.240948	-0.517936	-0.517936	0.564491	0.564491	0.268133	0.268133	-0.500236	-0.500236	0.110462	0.110462	-0.779505	-0.779505	0.380273	0.380273	0.239821	0.239821	-0.543167	-0.543167	0.568186	0.568186	0.268417	0.268417	-0.512769	-0.512769	0.269883	0.269883	-0.783374	-0.783374	0.302489	0.302489	0.241036	0.241036	-0.541055	-0.541055	0.564499	0.564499	0.268406	0.268406	-0.514679	-0.514679	0.112387	0.112387	-0.779625	-0.779625	0.36978	0.36978	0.240067	0.240067	-0.543447	-0.543447	0.568187	0.568187	0.269003	0.269003	-0.514521	-0.514521	0.270691	0.270691	-0.783266	-0.783266	0.325758	0.325758	0.241027	0.241027	-0.542528	-0.542528	0.341668	0.341668	0.268398	0.268398	-0.514784	-0.514784	0.11243	0.11243	-0.779612	-0.779612	0.234442	0.234442	0.239934	0.239934	-0.540372	-0.540372	0.154726	0.158986	0.255179	0.250864	-0.464649	-0.508774	0.249802	0.165339	-0.720789	-0.772895	0.156539	0.239349	0.253957	0.0828319	0.240186	0.124985	0.290939	0.264711	0.0151608	0.232846	-0.455465	-0.660677	0.143529	0.155175	-0.470317	-0.733946	0.15579	0.240966	0.229423	0.226919	0.0559212	-0.407443	0.196042	0.257962	0.0254588	0.0795415	0.241749	-0.762895	0.18147	0.379686	-0.369754	-0.768465	0.156038	0.23561	0.370145	-0.508615	0.0651156	-0.667978	0.361208	0.106598	0.00946626	0.0921232	0.216186	-0.769912	0.14879	0.46718	-0.0889907	-0.739656	0.155919	0.239256	-0.112757	-0.0144535	0.0404629	-0.739192	0.188565	0.12005	0.00878919	0.0642969	0.210556	-0.74481	0.182774	0.477509	0.00579663	-0.00209205	0.155852	0.240255	-0.00521351	-0.0163734	0.216475	-0.364304	0.218822	0.110121	0.00568022	0.0384308	0.0368002	-0.435487	0.158278	0.541468	0.000571867	-0.00259647	0.155817	0.240556	0.00419721	-0.552168	0.0557389	-0.0742108	0.0044193	0.0796764	0.00223029	0.151777	0.00027094	-0.544161	0.25007	0.536778	0.00234591	-0.00102713	0.104797	0.228129	0.0072368	-0.143719	0.108	-4.6865e-05	0.000956881	0.0132442	0.00111661	0.1669	4.18058e-05	-0.652727	0.292102	0.290776	0.00213694	-0.00104791	0.133275	0.228905	0.0115721	-0.0678228	0.0634545	-0.0183351	0.00230217	0.123136	0.000772869	0.167046	0.00521169	-0.720996	0.12503	0.539865	0.00234634	-0.000939351	0.188966	0.228693	0.00166853	-0.18291	0.0467666	-1.67784e-05	0.000932024	0.0923194	0.00058248	0.168719	0.0774036	-0.717738	0.121701	0.122679	0.00213415	-0.00105082	0.177641	0.228891	0.00220782	-0.290508	0.0426592	-0.0183279	0.00226102	0.147222	0.000955131	0.167382	0.0162185	-0.729907	0.100012	0.0243392	0.00223977	-0.00130147	0.0345272	0.0766903	0.00161671	-0.200328	0.0400726	-0.00624906	0.0011001	0.108154	0.0011618	0.169139	0.0244851	-0.251716	0.122234	0.0325418	0.0020473	-0.0143177	0.0246933	0.0432559	0.00145723	-0.292118	0.0411788	-0.018212	0.000241976	0.108089	0.00122018	0.16687	0.0144418	-0.355284	0.107766	0.0256631	0.00218846	-0.0133397	0.0155464	0.0438675	0.00147212	-0.238309	0.0406366	-0.00790701	0.00102371	0.135304	0.00261333	0.169115	0.0247603	-0.168071	0.214447	0.0248174	0.00202433	-0.0175308	0.0169669	0.0441041	0.00140847	-0.461111	0.0409807	-0.0178325	0.00024283	0.091194	0.00177126	0.117062	0.013641	-0.287993	0.178292	0.0249972	0.00217793	-0.0133447	0.0143287	0.0440424	0.00144979	-0.498099	0.0407461	-0.00829177	0.0010237	0.0924766	0.00458999	0.100909	0.0231607	-0.163037	0.305027	0.0249979	0.00201929	-0.0175304	0.015637	0.0440628	0.00137095	-0.632769	0.0409209	-0.0176029	0.000242034	0.101016	0.00270026	0.100813	0.0123547	-0.275274	0.241505	0.0249979	0.00217556	-0.0133447	0.0134908	0.0449566	0.00150541	-0.464183	0.040792	-0.00853716	0.00102399	0.0442198	0.00675503	0.0996258	0.0197749	-0.369335	0.439425	0.0249979	0.00201814	-0.0175304	0.0148599	0.0448872	0.00132837	-0.520953	0.04089	-0.0174479	0.00024131	0.0604891	0.00342818	0.101228	0.00869262	-0.382194	0.263876	0.0249709	0.00217502	-0.0133447	0.0129149	0.0448916	0.00153569	-0.36047	0.0408165	-0.00869591	0.0010245	0.0314658	0.00779432	0.0962062	0.0121454	-0.375663	0.463998	0.0250291	0.00201788	-0.0175304	0.0145091	0.0448912	0.00128707	-0.332601	0.0408725	-0.0173323	0.000240799	0.0619154	0.0036519	0.102385	0.00655134	-0.107679	0.36304	0.0250145	0.00217489	-0.0133447	0.0128032	0.0448913	0.0015609	-0.334625	0.0408302	-0.00881072	0.00102501	0.0312997	0.00802847	0.0994963	0.0119442	-0.411691	0.539951	0.0250182	0.00201782	-0.0175304	0.0148898	0.137117	0.00124721	-0.334185	0.0408623	-0.0172401	0.000240443	0.039721	0.0036941	0.102363	0.00654378	-0.106871	0.43808	0.0250173	0.00217486	-0.0133447	0.0132994	0.0442457	0.00158473	-0.334309	0.0552735	-0.00890003	0.00102542	0.0322037	0.00806889	0.0995125	0.0119684	-0.420432	0.46814	0.0250175	0.0020178	-0.0175304	0.237051	0.138787	0.00120971	-0.334273	0.0391778	-0.0171634	0.000240192	0.0397352	0.0037011	0.165679	0.0065423	-0.136124	0.116639	0.0250174	0.00217486	-0.0133447	0.0266468	0.0432188	0.00160676	-0.334284	0.060084	-0.00897298	0.00102574	0.0322274	0.00807549	0.152455	0.0119777	-0.331404	0.129894	0.0250174	0.0020178	-0.0175304	0.202829	0.138139	0.00117574	-0.34693	0.0388084	-0.0170974	0.000240012	0.0397605	0.00370223	0.14231	0.00654166	-0.266303	0.0314068	0.0250174	0.00217485	-0.0133447	0.0125113	0.0428613	0.0016264	-0.343729	0.0602351	-0.00903484	0.00102599	0.0322195	0.00807655	0.145756	0.0119816	-0.381997	0.13671	0.0250174	0.0020178	-0.0175304	0.205962	0.042227	0.00114623	-0.344813	0.038711	-0.0170391	0.000239879	0.0397849	0.00370241	0.139386	0.00654139	-0.273618	0.00532108	0.0250174	0.00217485	-0.0133447	0.0126042	0.0432508	0.00164319	-0.34439	0.0518223	-0.00908873	0.00102618	0.0322129	0.00807672	0.141681	0.0119833	-0.382473	0.11956	0.0250174	0.0020178	-0.0175304	0.108554	0.0428646	0.00112165	-0.344192	0.0403741	-0.0169865	0	0	0	0	0	0	0	0	0	0	0	0	0	0	0	0	0.0135717	0.0135717	0.0135717	0.0135717	0.0135717	0.0135717	0.0135717	0.0135717	0.0135717	0.0135717	0.0135717	0.0135717	0.0135717	0.0135717	0.0135717	0.0135717	0.0149971	0.0149971	0.0149971	0.0149971	0.0149971	0.0149971	0.0149971	0.0149971	0.0149971	0.0149971	0.0149971	0.0149971	0.0149971	0.0149971	0.0149971	0.0149971	0.0151231	0.0151231	0.0151231	0.0151231	0.0151231	0.0151231	0.0151231	0.0151231	0.0151231	0.0151231	0.0151231	0.0151231	0.0151231	0.0151231	0.0151231	0.0151231	0.0129467	0.0129467	0.0129467	0.0129467	0.0129467	0.0129467	0.0129467	0.0129467	0.0129467	0.0129467	0.0129467	0.0129467	0.0129467	0.0129467	0.0129467	0.0129467	0.0129386	0.0129386	0.0129386	0.0129386	0.0129386	0.0129386	0.0129386	0.0129386	0.0129386	0.0129386	0.0129386	0.0129386	0.0129386	0.0129386	0.0129386	0.0129386	0.0129411	0.0129411	0.0129411	0.0129411	0.0129411	0.0129411	0.0129411	0.0129411	0.0129411	0.0129411	0.0129411	0.0129411	0.0129411	0.0129411	0.0129411	0.0129411	0.0129409	0.0129409	0.0129409	0.0129409	0.0129409	0.0129409	0.0129409	0.0129409	0.0129409	0.0129409	0.0129409	0.0129409	0.0129409	0.0129409	0.0129409	0.0129409	0.0129409	0.0129409	0.0129409	0.0129409	0.0129409	0.0129409	0.0129409	0.0129409	0.0129409	0.0129409	0.0129409	0.0129409	0.0129409	0.0129409	0.0129409	0.0129409	0.0129409	0.0129409	0.0129409	0.0129409	0.0129409	0.0129409	0.0129409	0.0129409	0.0129409	0.0129409	0.0129409	0.0129409	0.0129409	0.0129409	0.0129409	0.0129409	0.736872	0.736872	0.210602	0.210602	-0.112713	-0.112713	0.385356	0.385356	-0.585276	-0.585276	0.529912	0.529912	0.224903	0.224903	-0.580859	-0.580859	0.77296	0.77296	0.275803	0.275803	-0.39363	-0.39363	0.403096	0.403096	-0.614387	-0.614387	0.164149	0.164149	-0.118595	-0.118595	-0.716592	-0.716592	0.77852	0.77852	0.286273	0.286273	-0.699582	-0.699582	0.491474	0.491474	-0.786301	-0.786301	0.502232	0.502232	0.0959274	0.0959274	-0.715339	-0.715339	0.779519	0.779519	0.290155	0.290155	-0.502439	-0.502439	0.370689	0.370689	-0.781501	-0.781501	0.470193	0.470193	0.0791146	0.0791146	-0.715969	-0.715969	0.787412	0.787412	0.286099	0.286099	-0.506742	-0.506742	0.463556	0.463556	-0.793773	-0.793773	0.502129	0.502129	0.0789757	0.0789757	-0.69085	-0.69085	0.782562	0.782562	0.285522	0.285522	-0.504174	-0.504174	0.196859	0.196859	-0.789582	-0.789582	0.488716	0.488716	0.0777086	0.0777086	-0.716424	-0.716424	0.787008	0.787008	0.285857	0.285857	-0.504967	-0.504967	0.451668	0.451668	-0.793853	-0.793853	0.502308	0.502308	0.0789171	0.0789171	-0.714295	-0.714295	0.782601	0.782601	0.285682	0.285682	-0.5082	-0.5082	0.202456	0.202456	-0.788004	-0.788004	0.341253	0.341253	0.0778587	0.0778587	-0.716714	-0.716714	0.787006	0.787006	0.286295	0.286295	-0.508183	-0.508183	0.452804	0.452804	-0.793452	-0.793452	0.498106	0.498106	0.0789187	0.0789187	-0.71579	-0.71579	0.545694	0.545694	0.285661	0.285661	-0.508406	-0.508406	0.202621	0.202621	-0.78869	-0.78869	0.104873	0.104873	0.0777302	0.0777302	-0.713563	-0.713563	0.173955	0.174661	0.277961	0.266943	-0.450939	-0.501495	0.424773	0.267088	-0.730705	-0.783724	0.0576511	0.0785272	0.104854	-0.0815624	0.0783919	-0.010034	0.415631	0.283706	0.0208304	0.247767	-0.448678	-0.664235	0.223077	0.212763	-0.47183	-0.744087	0.0581376	0.0789559	0.0686761	0.0660323	0.0183029	-0.414745	0.247218	0.279128	0.0376369	0.0844556	0.258622	-0.773449	0.277967	0.554211	-0.36547	-0.779157	0.0580255	0.0771743	0.437056	-0.673867	0.0212954	-0.677755	0.508935	0.113858	0.0117454	0.0979154	0.230538	-0.780736	0.227099	0.664469	-0.0825664	-0.749855	0.0579561	0.0783353	-0.251772	-0.042993	0.0131762	-0.751266	0.280969	0.128409	0.0126955	0.0682919	0.224172	-0.755217	0.278343	0.691105	0.00615571	-0.0021248	0.0579109	0.0786961	-0.028597	-0.017167	0.0708955	-0.369452	0.275143	0.117783	0.00704465	0.0408917	0.0391807	-0.440978	0.24524	0.748115	0.000586916	-0.00266205	0.0578905	0.0787546	-0.0113988	-0.560273	0.0182214	-0.0755764	0.00717286	0.0852324	0.00316048	0.161505	0.000300043	-0.551494	0.400513	0.754156	0.00251077	-0.00109222	0.0371832	0.074025	0.00167558	-0.145041	0.0353337	-8.48508e-05	0.00126446	0.0142232	0.00136084	0.177598	5.09314e-05	-0.661822	0.468755	0.322135	0.0022902	-0.00112837	0.057618	0.074297	0.00385545	-0.0686746	0.0207287	-0.0191836	0.000971446	0.131029	0.00110675	0.177752	0.00559854	-0.731287	0.134041	0.748059	0.00251121	-0.00100612	0.130112	0.0742155	0.000631077	-0.185475	0.0152432	-5.25987e-05	0.00123777	0.0983475	0.000721835	0.179534	0.0823856	-0.727986	0.18091	0.132894	0.00228726	-0.00113143	0.110999	0.074278	0.000732215	-0.294588	0.0138937	-0.0191771	0.00095154	0.156668	0.00141092	0.17811	0.0173502	-0.740323	0.0619659	0.0270321	0.00239997	-0.00138572	0.0194702	0.0248689	0.000597347	-0.203142	0.0130446	-0.00668922	0.00152913	0.115178	0.00141761	0.179982	0.0261132	-0.255255	0.186964	0.034722	0.00219761	-0.0150272	0.0109662	0.0135363	0.000541318	-0.296229	0.0134059	-0.0190706	0.000287002	0.115071	0.00179571	0.177566	0.0154588	-0.360283	0.0527539	0.0274034	0.00234668	-0.0138833	0.00811911	0.0137202	0.000578633	-0.241668	0.0132294	-0.00849892	0.00139445	0.144044	0.00315221	0.179956	0.0264081	-0.170431	0.307098	0.0265137	0.0021738	-0.0183624	0.00957404	0.0137943	0.000513835	-0.467611	0.0133411	-0.0186818	0.000290183	0.0971484	0.00258351	0.12458	0.0146154	-0.292046	0.0662136	0.0267045	0.00233574	-0.0138883	0.00858369	0.013775	0.00065392	-0.505126	0.0132651	-0.00889832	0.00139449	0.0985089	0.00547702	0.107416	0.0247116	-0.165327	0.459908	0.0267053	0.00216858	-0.018362	0.0100423	0.0137814	0.000494981	-0.641673	0.0133217	-0.0184469	0.000289414	0.107571	0.00389869	0.107304	0.0132599	-0.279148	0.10657	0.0267053	0.00233328	-0.0138883	0.00918289	0.0140735	0.000807162	-0.470715	0.0132799	-0.0091511	0.00139516	0.0471707	0.00799708	0.106041	0.021124	-0.374533	0.537614	0.0267053	0.00216738	-0.018362	0.0109336	0.0140505	0.000481734	-0.528275	0.0133117	-0.0182886	0.00028854	0.0644245	0.00492612	0.107748	0.00942651	-0.387574	0.118521	0.0266779	0.00233272	-0.0138883	0.0102204	0.0140519	0.000823642	-0.365537	0.0132879	-0.00931426	0.00139616	0.0336031	0.00920221	0.102383	0.013077	-0.380951	0.54977	0.0267395	0.00216711	-0.018362	0.0126	0.0140518	0.000469608	-0.337277	0.013306	-0.0181705	0.000287906	0.0659297	0.00524353	0.108985	0.00722691	-0.109193	0.283994	0.026724	0.00233259	-0.0138883	0.0120864	0.0140518	0.00082723	-0.339329	0.0132923	-0.0094321	0.0013971	0.033427	0.00947347	0.1059	0.0128673	-0.417483	0.580623	0.0267279	0.00216704	-0.018362	0.0153035	0.0449867	0.000458118	-0.338883	0.0133027	-0.0180764	0.000287463	0.0423432	0.00530362	0.108961	0.00721915	-0.108372	0.410095	0.0267269	0.00233256	-0.0138883	0.0144797	0.0138429	0.000830179	-0.339008	0.0181081	-0.00952369	0.00139787	0.0343937	0.00952029	0.105917	0.0128928	-0.426345	0.553981	0.0267272	0.00216703	-0.018362	0.0826246	0.0455367	0.000447434	-0.338972	0.0127461	-0.0179981	0.00028715	0.0423627	0.0053136	0.177071	0.00721763	-0.138036	0.0712175	0.0267271	0.00233255	-0.0138883	0.00888297	0.0135146	0.000832863	-0.338983	0.0196942	-0.00959849	0.00139845	0.0344179	0.00952794	0.165206	0.0129026	-0.336065	0.155758	0.0267271	0.00216702	-0.018362	0.0670519	0.0453213	0.000437851	-0.351806	0.0126255	-0.0179307	0.000286924	0.0423912	0.00531521	0.154812	0.00721697	-0.270048	0.0338137	0.0267271	0.00233255	-0.0138883	0.00418144	0.0134019	0.000835308	-0.348561	0.0197434	-0.00966189	0.0013989	0.0344089	0.00952916	0.158419	0.0129067	-0.387374	0.228416	0.0267271	0.00216702	-0.018362	0.0681225	0.0132255	0.0004296	-0.34966	0.0125938	-0.0178711	0.000286759	0.0424179	0.00531547	0.151742	0.00721669	-0.277466	0.00589204	0.0267271	0.00233255	-0.0138883	0.00420967	0.0135364	0.000837462	-0.349231	0.0169318	-0.00971713	0.00139924	0.0344016	0.00952936	0.154098	0.0129085	-0.387856	0.199576	0.0267271	0.00216702	-0.018362	0.0357901	0.0134227	0.000422778	-0.34903	0.0131433	-0.0178174	0	0	0	0	0	0	0	0	0	0	0	0	0	0	0	0	0.227618	0.227618	0.227618	0.227618	0.227618	0.227618	0.227618	0.227618	0.227618	0.227618	0.227618	0.227618	0.227618	0.227618	0.227618	0.227618	0.222937	0.222937	0.222937	0.222937	0.222937	0.222937	0.222937	0.222937	0.222937	0.222937	0.222937	0.222937	0.222937	0.222937	0.222937	0.222937	0.221355	0.221355	0.221355	0.221355	0.221355	0.221355	0.221355	0.221355	0.221355	0.221355	0.221355	0.221355	0.221355	0.221355	0.221355	0.221355	0.227369	0.227369	0.227369	0.227369	0.227369	0.227369	0.227369	0.227369	0.227369	0.227369	0.227369	0.227369	0.227369	0.227369	0.227369	0.227369	0.227367	0.227367	0.227367	0.227367	0.227367	0.227367	0.227367	0.227367	0.227367	0.227367	0.227367	0.227367	0.227367	0.227367	0.227367	0.227367	0.22737	0.22737	0.22737	0.22737	0.22737	0.22737	0.22737	0.22737	0.22737	0.22737	0.22737	0.22737	0.22737	0.22737	0.22737	0.22737	0.22737	0.22737	0.22737	0.22737	0.22737	0.22737	0.22737	0.22737	0.22737	0.22737	0.22737	0.22737	0.22737	0.22737	0.22737	0.22737	0.22737	0.22737	0.22737	0.22737	0.22737	0.22737	0.22737	0.22737	0.22737	0.22737	0.22737	0.22737	0.22737	0.22737	0.22737	0.22737	0.22737	0.22737	0.22737	0.22737	0.22737	0.22737	0.22737	0.22737	0.22737	0.22737	0.22737	0.22737	0.22737	0.22737	0.22737	0.22737	1.73134	1.73134	0.774861	0.774861	0.0822806	0.0822806	0.698956	0.698956	0.0813548	0.0813548	0.977262	0.977262	0.376122	0.376122	-0.402266	-0.402266	1.8161	1.8161	0.948813	0.948813	0.0633956	0.0633956	0.733193	0.733193	0.272762	0.272762	-0.436126	-0.436126	-0.626842	-0.626842	-0.652491	-0.652491	1.83512	1.83512	0.983945	0.983945	0.342342	0.342342	0.852164	0.852164	0.206646	0.206646	0.75023	0.75023	-0.816193	-0.816193	-0.651295	-0.651295	1.83927	1.83927	0.988349	0.988349	1.108	1.108	0.666662	0.666662	0.230396	0.230396	0.374844	0.374844	-0.860606	-0.860606	-0.652107	-0.652107	1.86605	1.86605	0.983569	0.983569	1.17571	1.17571	0.815628	0.815628	0.208521	0.208521	0.878548	0.878548	-0.859655	-0.859655	-0.659572	-0.659572	1.85374	1.85374	0.98363	0.98363	1.13868	1.13868	0.384906	0.384906	0.211457	0.211457	0.405346	0.405346	-0.858823	-0.858823	-0.652631	-0.652631	1.86667	1.86667	0.983934	0.983934	1.20104	1.20104	0.795757	0.795757	0.210542	0.210542	0.871939	0.871939	-0.860384	-0.860384	-0.653448	-0.653448	1.85373	1.85373	0.983591	0.983591	1.19508	1.19508	0.402341	0.402341	0.219715	0.219715	-0.254327	-0.254327	-0.859934	-0.859934	-0.652557	-0.652557	1.86667	1.86667	0.984403	0.984403	1.19587	1.19587	0.797082	0.797082	0.211947	0.211947	0.731665	0.731665	-0.860331	-0.860331	-0.653058	-0.653058	1.03881	1.03881	0.981456	0.981456	1.19497	1.19497	0.402937	0.402937	0.216457	0.216457	-0.700768	-0.700768	-0.859926	-0.859926	-0.653355	-0.653355	0.554989	0.575092	0.925515	0.917182	1.21538	1.19394	0.769556	0.508334	0.209798	0.208913	-0.5278	-0.85359	-0.801437	-0.818475	-0.858549	-0.691329	0.94121	0.965485	0.0500053	0.851301	1.15471	0.625564	0.340133	0.519386	0.682638	0.209312	-0.521584	-0.859848	-0.849847	-0.849694	-0.199644	0.100566	0.67216	0.937773	0.0808987	0.289044	0.986661	0.214808	0.41008	1.21601	0.899746	0.21332	-0.523406	-0.840865	0.207849	-0.625623	-0.23255	0.17544	1.17671	0.389234	0.0326807	0.335776	0.829047	0.209133	0.332404	1.51478	0.653287	0.212701	-0.523128	-0.854035	-0.630735	-0.132489	-0.14478	0.188144	0.596643	0.438137	0.028274	0.233881	0.772309	0.203469	0.405177	1.53446	0.0212809	0.000547506	-0.522999	-0.857442	-0.11017	0.00164817	-0.772627	0.0965549	0.751184	0.401909	0.019615	0.140513	0.1348	0.167013	0.371305	1.78105	0.00194951	0.000551364	-0.522922	-0.858708	-0.0758492	0.144904	-0.199098	0.0181444	0.0125287	0.290782	0.00725375	0.55523	0.00182263	0.169791	0.649551	1.75117	0.00971448	2.92696e-05	-0.360181	-0.817524	-0.0290174	0.0415512	-0.38564	-0.000167171	0.00314984	0.0482767	0.00389703	0.61053	0.000218668	0.184064	0.76359	1.04892	0.00907849	-3.79311e-05	-0.40806	-0.82021	-0.0409711	0.0184951	-0.22673	0.00202325	-0.00712902	0.450192	0.00250404	0.611047	0.0190122	0.195571	0.00429498	1.77353	0.00971512	-8.12139e-06	-0.344254	-0.819511	-0.0055446	0.0485704	-0.167267	-0.000166771	0.00305996	0.337409	0.00201898	0.617158	0.282993	0.194348	0.24829	0.445801	0.00907047	-3.76597e-05	-0.37838	-0.820227	-0.00783481	0.0771148	-0.152627	0.00201802	-0.00701442	0.538263	0.00304156	0.612287	0.0592055	0.197886	-0.215573	0.0876883	0.00947522	2.83939e-05	-0.0837273	-0.274906	-0.00544092	0.0531766	-0.143405	-3.67499e-05	0.00350176	0.395326	0.00404825	0.618732	0.089462	0.0668047	0.274842	0.118885	0.00894659	0.00135445	-0.0741994	-0.157417	-0.0048903	0.0775068	-0.147358	0.00193381	0.000561535	0.395143	0.00389438	0.610425	0.0527122	0.0942802	-0.300122	0.093753	0.0093782	0.00182735	-0.0408338	-0.159679	-0.00478618	0.063199	-0.145417	-0.000214797	0.00329849	0.494624	0.00913653	0.618652	0.0904625	0.0446154	0.380963	0.0906537	0.00890654	0.00183732	-0.0411137	-0.160539	-0.00477195	0.122286	-0.14665	0.00185247	0.000591772	0.333297	0.00568075	0.431332	0.0497757	0.0764233	-0.59848	0.0913125	0.00935868	0.00182878	-0.0323092	-0.160315	-0.00430666	0.132067	-0.145809	-0.000157108	0.00329938	0.337991	0.0161124	0.376157	0.0846083	0.0432808	0.653651	0.0913149	0.00889786	0.00183722	-0.031993	-0.160389	-0.00466979	0.167885	-0.146436	0.00180096	0.000596366	0.369262	0.00870661	0.37601	0.0450598	0.0730479	-0.728975	0.0913149	0.00935432	0.00182878	-0.0250901	-0.163582	-0.00385167	0.123154	-0.145974	-0.000110945	0.00329979	0.161607	0.0237847	0.370951	0.0722137	0.0980026	0.337012	0.0913149	0.00889588	0.00183722	-0.023674	-0.163336	-0.00451446	0.138259	-0.146325	0.00176562	0.000597272	0.221726	0.0110809	0.377761	0.0316064	0.101414	-0.786442	0.0912137	0.00935331	0.00182878	-0.0171003	-0.163352	-0.00392797	0.0956666	-0.146062	-7.9263e-05	0.00330087	0.11505	0.0274729	0.356953	0.0442436	0.0996818	0.269196	0.091427	0.00889543	0.00183722	-0.0138008	-0.16335	-0.00436027	0.0882706	-0.146263	0.00173905	0.000597542	0.226965	0.0118086	0.382688	0.0236963	0.0285795	-0.496693	0.0913735	0.00935308	0.00182878	-0.00749337	-0.16335	-0.00404053	0.0888076	-0.146111	-5.55997e-05	0.00330202	0.11445	0.0283041	0.370374	0.0435034	0.109251	0.0270446	0.0913869	0.00889532	0.00183722	-0.00267799	-0.488997	-0.00421049	0.0886909	-0.146226	0.0017178	0.000597666	0.145337	0.0119456	0.382572	0.0236683	0.0283697	-0.27318	0.0913836	0.00935303	0.00182878	0.00153213	-0.161034	-0.00414905	0.0887238	-0.197248	-3.68699e-05	0.003303	0.117736	0.0284475	0.370438	0.0435922	0.111576	0.268238	0.0913844	0.0088953	0.00183722	-0.821913	-0.494941	-0.00406889	0.0887143	-0.140238	0.00170008	0.000597744	0.145388	0.0119684	0.666753	0.0236628	0.0361359	-0.256505	0.0913842	0.00935302	0.00182878	-0.0943502	-0.157331	-0.00424964	0.088717	-0.214367	-2.14421e-05	0.00330377	0.117823	0.028471	0.791118	0.0436262	0.0879474	0.0843228	0.0913842	0.00889529	0.00183722	-0.720899	-0.492644	-0.00394017	0.0920732	-0.138917	0.00168483	0.000597799	0.145483	0.011972	0.785499	0.0236605	0.0706726	0.00177264	0.0913842	0.00935301	0.00182878	-0.0442478	-0.156034	-0.00433902	0.0912238	-0.214907	-8.30111e-06	0.00330435	0.117794	0.0284747	0.793356	0.0436406	0.101364	0.40083	0.0913842	0.00889529	0.00183722	-0.731862	-0.153619	-0.00382804	0.0915114	-0.138569	0.00167134	0.000597838	0.145574	0.0119726	0.778067	0.0236594	0.0726133	0.00109035	0.0913842	0.00935301	0.00182878	-0.04459	-0.15739	-0.00441508	0.0913991	-0.185153	3.17744e-06	0.0033048	0.11777	0.0284753	0.779609	0.0436468	0.10149	0.349651	0.0913842	0.00889529	0.00183722	-0.386286	-0.15595	-0.00373437	0.091347	-0.144481	0.00165918	0	0	0	0	0	0	0	0	0	0	0	0	0	0	0	0	0.0126498	0.0126498	0.0126498	0.0126498	0.0126498	0.0126498	0.0126498	0.0126498	0.0126498	0.0126498	0.0126498	0.0126498	0.0126498	0.0126498	0.0126498	0.0126498	0.0130888	0.0130888	0.0130888	0.0130888	0.0130888	0.0130888	0.0130888	0.0130888	0.0130888	0.0130888	0.0130888	0.0130888	0.0130888	0.0130888	0.0130888	0.0130888	0.0132458	0.0132458	0.0132458	0.0132458	0.0132458	0.0132458	0.0132458	0.0132458	0.0132458	0.0132458	0.0132458	0.0132458	0.0132458	0.0132458	0.0132458	0.0132458	0.0121921	0.0121921	0.0121921	0.0121921	0.0121921	0.0121921	0.0121921	0.0121921	0.0121921	0.0121921	0.0121921	0.0121921	0.0121921	0.0121921	0.0121921	0.0121921	0.0121806	0.0121806	0.0121806	0.0121806	0.0121806	0.0121806	0.0121806	0.0121806	0.0121806	0.0121806	0.0121806	0.0121806	0.0121806	0.0121806	0.0121806	0.0121806	0.0121822	0.0121822	0.0121822	0.0121822	0.0121822	0.0121822	0.0121822	0.0121822	0.0121822	0.0121822	0.0121822	0.0121822	0.0121822	0.0121822	0.0121822	0.0121822	0.0121821	0.0121821	0.0121821	0.0121821	0.0121821	0.0121821	0.0121821	0.0121821	0.0121821	0.0121821	0.0121821	0.0121821	0.0121821	0.0121821	0.0121821	0.0121821	0.0121821	0.0121821	0.0121821	0.0121821	0.0121821	0.0121821	0.0121821	0.0121821	0.0121821	0.0121821	0.0121821	0.0121821	0.0121821	0.0121821	0.0121821	0.0121821	0.0121821	0.0121821	0.0121821	0.0121821	0.0121821	0.0121821	0.0121821	0.0121821	0.0121821	0.0121821	0.0121821	0.0121821	0.0121821	0.0121821	0.0121821	0.0121821	0.592122	0.592122	0.616	0.616	-0.057347	-0.057347	-0.163586	-0.163586	-0.490719	-0.490719	-0.0658562	-0.0658562	-0.0670239	-0.0670239	-0.488557	-0.488557	0.629463	0.629463	0.784783	0.784783	-0.334894	-0.334894	-0.135085	-0.135085	-0.650226	-0.650226	0.0414888	0.0414888	-0.0530317	-0.0530317	-0.607677	-0.607677	0.645383	0.645383	0.820632	0.820632	-0.530537	-0.530537	-0.147985	-0.147985	-0.700893	-0.700893	-0.133607	-0.133607	0.0952286	0.0952286	-0.606689	-0.606689	0.649637	0.649637	0.813329	0.813329	0.10785	0.10785	-0.119317	-0.119317	-0.710713	-0.710713	-0.0868643	-0.0868643	0.102561	0.102561	-0.607204	-0.607204	0.671673	0.671673	0.820114	0.820114	0.116064	0.116064	-0.143552	-0.143552	-0.709138	-0.709138	-0.149904	-0.149904	0.102378	0.102378	-0.584755	-0.584755	0.665984	0.665984	0.821394	0.821394	0.119826	0.119826	-0.0806608	-0.0806608	-0.708233	-0.708233	-0.0926945	-0.0926945	0.101998	0.101998	-0.607477	-0.607477	0.674304	0.674304	0.821641	0.821641	0.113536	0.113536	-0.140089	-0.140089	-0.71059	-0.71059	-0.149105	-0.149105	0.102385	0.102385	-0.605685	-0.605685	0.665833	0.665833	0.822261	0.822261	0.114394	0.114394	-0.0865136	-0.0865136	-0.711401	-0.711401	0.00491745	0.00491745	0.101814	0.101814	-0.607717	-0.607717	0.674313	0.674313	0.823358	0.823358	0.115886	0.115886	-0.140204	-0.140204	-0.710889	-0.710889	-0.131078	-0.131078	0.102378	0.102378	-0.607019	-0.607019	-0.017162	-0.017162	0.821006	0.821006	0.114764	0.114764	-0.086721	-0.086721	-0.70974	-0.70974	0.0795124	0.0795124	0.10166	0.10166	-0.604994	-0.604994	0.419118	0.454546	0.743255	0.76756	0.146878	0.116424	-0.139788	-0.0204119	-0.642363	-0.697603	0.0620645	0.101661	0.0923656	-0.0407175	0.101905	0.0174805	0.271497	0.798107	0.01898	0.712445	0.155633	-0.350743	-0.0618785	0.201137	-0.115142	-0.656449	0.0612643	0.102418	0.0919163	0.0898666	0.0237615	-0.369958	0.374572	0.762251	0.016367	0.242737	0.795801	-0.683966	-0.073457	0.286295	0.107199	-0.690531	0.0615037	0.100156	-0.0777347	-0.570968	0.0276521	-0.604982	0.37838	0.323662	0.0192085	0.281506	0.682677	-0.694241	-0.0601045	0.453113	0.26611	-0.660587	0.0614744	0.101682	-0.215796	-0.0330549	0.0171442	-0.670336	0.108364	0.363426	0.00738938	0.196301	0.645147	-0.671079	-0.0728614	0.393429	0.0178113	-0.00189147	0.0614618	0.102131	-0.0461024	-0.0157725	0.092013	-0.329826	0.422766	0.333409	0.0115453	0.117596	0.112641	-0.365938	-0.0663386	0.65358	0.00171297	-0.00236968	0.0614537	0.102225	-0.0074464	-0.500965	0.0236672	-0.067409	-0.00155603	0.241161	0.00223652	0.464576	0.00128032	-0.478679	-0.113141	0.574873	0.00779995	-0.000965071	0.0425529	0.0963669	0.00110841	-0.131953	0.0458797	-6.85337e-05	0.00143452	0.0397671	0.00241769	0.510852	0.000135346	-0.584848	-0.132853	0.815773	0.00723052	-0.00099452	0.0469288	0.0967011	0.00468491	-0.0616638	0.0269331	-0.0170121	0.000859175	0.376751	0.000709867	0.511291	0.0156495	-0.649971	-0.0109592	0.639201	0.00780075	-0.000887679	0.0331966	0.0966058	0.000623006	-0.165692	0.0198252	-4.00773e-05	0.00136037	0.281826	0.00119131	0.516406	0.236721	-0.647223	-0.0453929	0.361632	0.00722317	-0.000997228	0.0389816	0.0966862	0.000903868	-0.263058	0.0180762	-0.0170061	0.000845094	0.450403	0.00062353	0.512325	0.0490951	-0.65807	0.0224007	0.0678672	0.00755585	-0.00122415	0.00903514	0.0324016	0.000614871	-0.181455	0.0169753	-0.00590372	0.00118205	0.330386	0.00250282	0.517712	0.0745798	-0.227886	-0.0492202	0.0990274	0.00706243	-0.0133173	0.00850778	0.0179231	0.000558519	-0.264508	0.0174449	-0.0169089	0.000319738	0.330416	0.000836548	0.510765	0.0436647	-0.321638	0.0337852	0.0779862	0.00744801	-0.0123252	0.00450688	0.0181704	0.000529137	-0.21581	0.0172151	-0.0074945	0.00127212	0.413601	0.00583597	0.517642	0.0754081	-0.152163	-0.071955	0.0753422	0.00701602	-0.0162799	0.00442821	0.0182687	0.000546025	-0.417468	0.0173608	-0.0165626	0.000334606	0.278392	0.0013503	0.36007	0.0411641	-0.26072	0.0703689	0.0758957	0.00742609	-0.0123298	0.00338945	0.018243	0.000457406	-0.450956	0.0172615	-0.00784928	0.00127268	0.282342	0.0105948	0.31283	0.0704815	-0.147607	-0.118257	0.0758975	0.00700589	-0.0162796	0.00323492	0.0182515	0.000535151	-0.57286	0.0173355	-0.0163533	0.00033823	0.308627	0.00229121	0.312677	0.037153	-0.249205	0.0836474	0.0758975	0.00742118	-0.0123298	0.00242545	0.0186306	0.00038261	-0.420237	0.0172809	-0.0080742	0.00127121	0.134661	0.0159615	0.308629	0.0600342	-0.334361	-0.0843207	0.0758975	0.00700358	-0.0162796	0.0021087	0.018601	0.000516769	-0.471624	0.0173224	-0.0162121	0.000339561	0.18513	0.00304624	0.314074	0.0255836	-0.346002	0.0898653	0.075807	0.00742004	-0.0123298	0.0013272	0.0186029	0.0003903	-0.326339	0.0172913	-0.00821943	0.00126991	0.0956627	0.0185643	0.297344	0.0362773	-0.34009	-0.0767034	0.0759867	0.00700305	-0.0162796	0.000722024	0.0186027	0.000498487	-0.301108	0.017315	-0.0161069	0.000340264	0.189572	0.0032687	0.318004	0.0185775	-0.0974855	0.0393275	0.0759417	0.00741979	-0.0123298	-4.52992e-05	0.0186027	0.000403795	-0.30294	0.0172971	-0.00832436	0.00126891	0.0951557	0.0191522	0.308179	0.0356365	-0.372706	-0.0485299	0.0759529	0.00700292	-0.0162796	-0.000908397	0.0581847	0.000480742	-0.302542	0.0173107	-0.016023	0.000340712	0.121212	0.00330939	0.317917	0.0185527	-0.0967561	0.00164332	0.0759501	0.00741972	-0.0123298	-0.00138895	0.0183317	0.000416803	-0.302655	0.0234845	-0.00840594	0.00126816	0.0978855	0.0192537	0.308232	0.0357119	-0.38062	-0.0768967	0.0759508	0.0070029	-0.0162796	0.0973459	0.0588927	0.000463969	-0.302622	0.0165914	-0.0159532	0.000341021	0.121232	0.00331609	0.540462	0.0185479	-0.12324	0.0268235	0.0759506	0.00741971	-0.0123298	0.0112176	0.0179009	0.000428846	-0.302631	0.0255262	-0.00847255	0.00126761	0.0979629	0.0192703	0.59488	0.0357408	-0.300021	-0.0227586	0.0759507	0.00700289	-0.0162796	0.085803	0.0586179	0.000448718	-0.31408	0.0164346	-0.0158931	0.000341244	0.121304	0.00331718	0.581132	0.0185458	-0.24109	-0.002873	0.0759506	0.0074197	-0.0123298	0.00526035	0.017752	0.000439538	-0.311182	0.0255905	-0.00852903	0.0012672	0.0979417	0.019273	0.589068	0.0357531	-0.345824	-0.0683529	0.0759507	0.00700289	-0.0162796	0.0871039	0.0175018	0.00043543	-0.312164	0.0163934	-0.01584	0.000341407	0.121376	0.00331735	0.573976	0.0185449	-0.247712	-0.000596528	0.0759507	0.0074197	-0.0123298	0.00530132	0.0179206	0.000448628	-0.31178	0.021995	-0.00857823	0.00126689	0.097923	0.0192734	0.577233	0.0357583	-0.346254	-0.0596508	0.0759507	0.00700289	-0.0162796	0.0459874	0.0177649	0.000424326	-0.311602	0.0171035	-0.0157921	0	0	0	0	0	0	0	0	0	0	0	0	0	0	0	0	-0.116773	-0.116773	-0.116773	-0.116773	-0.116773	-0.116773	-0.116773	-0.116773	-0.116773	-0.116773	-0.116773	-0.116773	-0.116773	-0.116773	-0.116773	-0.116773	-0.114097	-0.114097	-0.114097	-0.114097	-0.114097	-0.114097	-0.114097	-0.114097	-0.114097	-0.114097	-0.114097	-0.114097	-0.114097	-0.114097	-0.114097	-0.114097	-0.113253	-0.113253	-0.113253	-0.113253	-0.113253	-0.113253	-0.113253	-0.113253	-0.113253	-0.113253	-0.113253	-0.113253	-0.113253	-0.113253	-0.113253	-0.113253	-0.117014	-0.117014	-0.117014	-0.117014	-0.117014	-0.117014	-0.117014	-0.117014	-0.117014	-0.117014	-0.117014	-0.117014	-0.117014	-0.117014	-0.117014	-0.117014	-0.117021	-0.117021	-0.117021	-0.117021	-0.117021	-0.117021	-0.117021	-0.117021	-0.117021	-0.117021	-0.117021	-0.117021	-0.117021	-0.117021	-0.117021	-0.117021	-0.117021	-0.117021	-0.117021	-0.117021	-0.117021	-0.117021	-0.117021	-0.117021	-0.117021	-0.117021	-0.117021	-0.117021	-0.117021	-0.117021	-0.117021	-0.117021	-0.117021	-0.117021	-0.117021	-0.117021	-0.117021	-0.117021	-0.117021	-0.117021	-0.117021	-0.117021	-0.117021	-0.117021	-0.117021	-0.117021	-0.117021	-0.117021	-0.117021	-0.117021	-0.117021	-0.117021	-0.117021	-0.117021	-0.117021	-0.117021	-0.117021	-0.117021	-0.117021	-0.117021	-0.117021	-0.117021	-0.117021	-0.117021	-0.117021	-0.117021	-0.117021	-0.117021	-0.117021	-0.117021	-0.117021	-0.117021	-0.117021	-0.117021	-0.117021	-0.117021	-0.117021	-0.117021	-0.117021	-0.117021	-0.43412	-0.43412	-0.0517667	-0.0517667	-0.0904335	-0.0904335	-0.357653	-0.357653	-0.388289	-0.388289	-0.413077	-0.413077	-0.17806	-0.17806	-0.189054	-0.189054	-0.451384	-0.451384	-0.0446734	-0.0446734	-0.265967	-0.265967	-0.348921	-0.348921	-0.554723	-0.554723	0.206056	0.206056	0.189918	0.189918	-0.171681	-0.171681	-0.452182	-0.452182	-0.0430561	-0.0430561	-0.54473	-0.54473	-0.398437	-0.398437	-0.571744	-0.571744	-0.348793	-0.348793	0.385307	0.385307	-0.171426	-0.171426	-0.45203	-0.45203	-0.047901	-0.047901	-0.586288	-0.586288	-0.314797	-0.314797	-0.586619	-0.586619	-0.174155	-0.174155	0.406341	0.406341	-0.171475	-0.171475	-0.453322	-0.453322	-0.0431047	-0.0431047	-0.611446	-0.611446	-0.38309	-0.38309	-0.577392	-0.577392	-0.409312	-0.409312	0.405863	0.405863	-0.152856	-0.152856	-0.450861	-0.450861	-0.0426363	-0.0426363	-0.594398	-0.594398	-0.190401	-0.190401	-0.577751	-0.577751	-0.188695	-0.188695	0.404999	0.404999	-0.171505	-0.171505	-0.452462	-0.452462	-0.0426085	-0.0426085	-0.623148	-0.623148	-0.373798	-0.373798	-0.57909	-0.57909	-0.406205	-0.406205	0.406148	0.406148	-0.169887	-0.169887	-0.450922	-0.450922	-0.0421811	-0.0421811	-0.620431	-0.620431	-0.200644	-0.200644	-0.58289	-0.58289	0.122633	0.122633	0.405439	0.405439	-0.171709	-0.171709	-0.452459	-0.452459	-0.0419518	-0.0419518	-0.620094	-0.620094	-0.374321	-0.374321	-0.579809	-0.579809	-0.340141	-0.340141	0.406123	0.406123	-0.170972	-0.170972	-0.416826	-0.416826	-0.0417335	-0.0417335	-0.62023	-0.62023	-0.201001	-0.201001	-0.580632	-0.580632	0.330723	0.330723	0.405342	0.405342	-0.169458	-0.169458	-0.0425779	-0.0356122	-0.0523577	-0.0388516	-0.604794	-0.6177	-0.365001	-0.209624	-0.535306	-0.570337	0.249221	0.40301	0.378254	0.289652	0.405097	0.280996	-0.256947	-0.0450518	-0.0117355	-0.0360526	-0.570661	-0.589162	-0.159266	-0.120666	-0.472751	-0.544079	0.24631	0.405964	0.394784	0.39327	0.0942454	-0.298036	-0.10751	-0.0492023	-0.0250158	-0.011866	-0.0609698	-0.564957	-0.190731	-0.359165	-0.454479	-0.568341	0.247168	0.396998	-0.104974	-0.156448	0.109761	-0.491643	-0.304856	-0.0173605	-0.0048082	-0.0139998	-0.0422756	-0.568352	-0.154873	-0.40673	-0.208631	-0.548712	0.247037	0.403186	0.0952759	0.0283762	0.0682848	-0.542333	-0.189688	-0.0199198	-0.00804109	-0.00965162	-0.0333747	-0.550101	-0.188413	-0.439589	-0.000914099	-0.0015387	0.246976	0.404825	0.0122032	-0.0116438	0.36477	-0.268385	-0.118402	-0.0182588	-0.00287911	-0.00595159	-0.00579847	-0.332559	-0.172982	-0.427417	-5.04785e-05	-0.00187344	0.246939	0.405383	0.0241786	-0.406907	0.0939673	-0.0542341	-0.00558505	-0.013236	-0.0019202	-0.0235733	-0.000233668	-0.40671	-0.302385	-0.448733	-0.000623727	-0.000686934	0.170073	0.38528	0.0121306	-0.108354	0.182035	1.70206e-05	-0.000638229	-0.00231197	-0.000520762	-0.0259173	-3.39313e-05	-0.483382	-0.355576	-0.0705547	-0.000620555	-0.000681387	0.192778	0.386558	0.0192237	-0.050327	0.106995	-0.0126935	0.00338381	-0.01907	-0.000689278	-0.0259359	-0.000916358	-0.532133	-0.000767479	-0.430513	-0.000623589	-0.000618217	0.163361	0.38622	0.00260115	-0.134844	0.0789033	3.67823e-05	-0.000634018	-0.0145206	-0.000295571	-0.0261933	-0.0120335	-0.529652	-0.115311	-0.0236962	-0.00062062	-0.000683387	0.179259	0.386554	0.00368117	-0.214092	0.0719879	-0.0126873	0.00332911	-0.0228237	-0.000937435	-0.0259905	-0.00269905	-0.538688	0.102174	-0.00603497	-0.000641556	-0.000867924	0.039627	0.129553	0.00255347	-0.147668	0.0676319	-0.0041178	-0.000882571	-0.0169355	-0.000544334	-0.0262673	-0.00391138	-0.185471	-0.127769	-0.00523199	-0.00065178	-0.00984753	0.0350662	0.0737441	0.00229904	-0.21526	0.0694974	-0.0125866	-8.34735e-05	-0.0168519	-0.00118427	-0.0259135	-0.00242257	-0.261774	0.14193	-0.00417245	-0.000654446	-0.0093371	0.019309	0.0747966	0.00224187	-0.175613	0.0685822	-0.005162	-0.00076473	-0.0210934	-0.00114896	-0.0262654	-0.0039573	-0.123845	-0.176654	-0.00406257	-0.00065832	-0.0121088	0.019454	0.0751998	0.00224319	-0.339729	0.0691635	-0.0123125	-8.95106e-05	-0.0143433	-0.00167285	-0.018878	-0.00231642	-0.212194	0.28264	-0.00408962	-0.000657182	-0.00934082	0.0152927	0.0750946	0.00201322	-0.36697	0.0687671	-0.00543274	-0.000764854	-0.0145332	-0.00189854	-0.017252	-0.0037209	-0.120137	-0.303732	-0.00408982	-0.000659777	-0.0121085	0.0151565	0.0751295	0.00219522	-0.466217	0.0690625	-0.012146	-8.9893e-05	-0.0158104	-0.00247068	-0.0172789	-0.00214391	-0.202822	0.34448	-0.00408982	-0.000657804	-0.00934083	0.0118923	0.0766363	0.00179679	-0.342005	0.0688446	-0.00560811	-0.000765633	-0.00709542	-0.00266724	-0.0169349	-0.00322735	-0.272125	-0.153779	-0.00408982	-0.000660112	-0.0121085	0.0112401	0.0765196	0.00212202	-0.383844	0.0690103	-0.0120335	-8.97332e-05	-0.00961156	-0.00308966	-0.0173964	-0.00170524	-0.2816	0.371607	-0.00408788	-0.000657947	-0.00934083	0.00813096	0.0765271	0.00183249	-0.265599	0.068886	-0.00572207	-0.000766602	-0.00514303	-0.00302705	-0.0160654	-0.00219001	-0.276788	-0.121705	-0.00409645	-0.000660189	-0.0121085	0.00659593	0.0765264	0.00204939	-0.245064	0.0689807	-0.0119495	-8.95693e-05	-0.00980965	-0.00328314	-0.0177331	-0.00153324	-0.0793416	0.235912	-0.00409428	-0.00065798	-0.00934083	0.00361165	0.0765265	0.00188529	-0.246555	0.0689093	-0.00580472	-0.000767472	-0.00512007	-0.00310759	-0.0168908	-0.00216769	-0.303336	-0.00729613	-0.00409483	-0.000660207	-0.0121085	0.00136917	0.230839	0.00197887	-0.246231	0.0689634	-0.0118825	-8.94471e-05	-0.00634414	-0.00332008	-0.0177217	-0.00153265	-0.0787493	0.131971	-0.00409469	-0.000657987	-0.00934083	-0.000630972	0.0754361	0.00193617	-0.246323	0.093121	-0.00586909	-0.000768169	-0.00526714	-0.00312149	-0.0168944	-0.00217098	-0.309777	-0.121209	-0.00409472	-0.000660211	-0.0121085	0.388121	0.233645	0.00191221	-0.246296	0.066132	-0.0118267	-8.93593e-05	-0.00635593	-0.00332622	-0.0395259	-0.00153252	-0.100305	0.121536	-0.00409472	-0.000657989	-0.00934083	0.0445457	0.0736951	0.00198331	-0.246304	0.101206	-0.00592171	-0.000768701	-0.00526847	-0.00312376	-0.0767504	-0.00217223	-0.24418	-0.0382838	-0.00409472	-0.000660212	-0.0121085	0.34037	0.23256	0.00185162	-0.255622	0.0655089	-0.0117788	-8.92959e-05	-0.00636369	-0.00332721	-0.0823348	-0.00153246	-0.196216	-0.000531915	-0.00409472	-0.00065799	-0.00934083	0.0208914	0.0730865	0.0020252	-0.253263	0.101461	-0.00596635	-0.000769104	-0.005266	-0.00312412	-0.0817903	-0.00217276	-0.281455	-0.186757	-0.00409472	-0.000660212	-0.0121085	0.345547	0.0719727	0.00179885	-0.254062	0.0653445	-0.0117364	-8.92489e-05	-0.00636934	-0.00332737	-0.082623	-0.00153244	-0.201606	-0.000459292	-0.00409472	-0.00065799	-0.00934083	0.0210529	0.0737319	0.00206085	-0.25375	0.0873755	-0.00600525	-0.000769409	-0.00526432	-0.00312418	-0.0814213	-0.00217299	-0.281805	-0.162908	-0.00409472	-0.000660212	-0.0121085	0.182382	0.0730634	0.00175476	-0.253605	0.0681403	-0.0116981	0	0	0	0	0	0	0	0	0	0	0	0	0	0	0	0	0.358124	0.358124	0.358124	0.358124	0.358124	0.358124	0.358124	0.358124	0.358124	0.358124	0.358124	0.358124	0.358124	0.358124	0.358124	0.358124	0.353845	0.353845	0.353845	0.353845	0.353845	0.353845	0.353845	0.353845	0.353845	0.353845	0.353845	0.353845	0.353845	0.353845	0.353845	0.353845	0.352816	0.352816	0.352816	0.352816	0.352816	0.352816	0.352816	0.352816	0.352816	0.352816	0.352816	0.352816	0.352816	0.352816	0.352816	0.352816	0.35904	0.35904	0.35904	0.35904	0.35904	0.35904	0.35904	0.35904	0.35904	0.35904	0.35904	0.35904	0.35904	0.35904	0.35904	0.35904	0.359055	0.359055	0.359055	0.359055	0.359055	0.359055	0.359055	0.359055	0.359055	0.359055	0.359055	0.359055	0.359055	0.359055	0.359055	0.359055	0.359053	0.359053	0.359053	0.359053	0.359053	0.359053	0.359053	0.359053	0.359053	0.359053	0.359053	0.359053	0.359053	0.359053	0.359053	0.359053	0.359053	0.359053	0.359053	0.359053	0.359053	0.359053	0.359053	0.359053	0.359053	0.359053	0.359053	0.359053	0.359053	0.359053	0.359053	0.359053	0.359053	0.359053	0.359053	0.359053	0.359053	0.359053	0.359053	0.359053	0.359053	0.359053	0.359053	0.359053	0.359053	0.359053	0.359053	0.359053	0.359053	0.359053	0.359053	0.359053	0.359053	0.359053	0.359053	0.359053	0.359053	0.359053	0.359053	0.359053	0.359053	0.359053	0.359053	0.359053	0.639383	0.639383	0.50259	0.50259	0.224525	0.224525	0.203161	0.203161	0.81266	0.81266	0.161576	0.161576	0.0745947	0.0745947	0.949826	0.949826	0.6714	0.6714	0.58496	0.58496	0.52943	0.52943	0.0950784	0.0950784	0.869531	0.869531	0.233424	0.233424	0.577167	0.577167	1.21521	1.21521	0.683105	0.683105	0.60716	0.60716	1.00361	1.00361	0.103197	0.103197	0.930154	0.930154	0.132475	0.132475	0.282082	0.282082	1.21289	1.21289	0.686054	0.686054	0.604297	0.604297	1.55091	1.55091	0.0814931	0.0814931	0.935242	0.935242	0.217506	0.217506	0.282007	0.282007	1.21409	1.21409	0.702387	0.702387	0.606379	0.606379	1.54575	1.54575	0.10088	0.10088	0.932016	0.932016	0.0981177	0.0981177	0.281565	0.281565	1.18499	1.18499	0.697122	0.697122	0.607327	0.607327	1.55843	1.55843	0.0648355	0.0648355	0.931156	0.931156	0.22269	0.22269	0.284286	0.284286	1.21516	1.21516	0.703844	0.703844	0.607233	0.607233	1.5425	1.5425	0.0979838	0.0979838	0.933628	0.933628	0.0999819	0.0999819	0.281913	0.281913	1.2125	1.2125	0.697044	0.697044	0.60728	0.60728	1.54183	1.54183	0.0709803	0.0709803	0.933976	0.933976	0.29508	0.29508	0.283798	0.283798	1.21554	1.21554	0.703849	0.703849	0.607432	0.607432	1.54248	1.54248	0.0980733	0.0980733	0.933753	0.933753	0.134604	0.134604	0.281899	0.281899	1.21425	1.21425	0.193808	0.193808	0.605382	0.605382	1.54194	1.54194	0.0712119	0.0712119	0.932353	0.932353	0.257962	0.257962	0.283882	0.283882	1.21163	1.21163	0.319533	0.341359	0.55517	0.565811	1.49888	1.53346	0.0984752	0.0927126	0.873842	0.922789	0.179108	0.279609	0.284527	0.470322	0.281639	0.321147	0.320346	0.590634	0.0193178	0.525177	1.44996	1.1815	0.0608769	0.205607	1.06594	0.88585	0.177729	0.281562	0.292629	0.295384	0.065397	0.490062	0.319889	0.56714	0.0240205	0.179164	0.635452	0.9183	0.0751564	0.381912	1.15009	0.922379	0.178139	0.275326	0.269686	1.14829	0.0762161	0.795904	0.42014	0.239069	0.0160567	0.207675	0.521548	0.920528	0.0632098	0.523724	0.661921	0.894296	0.178018	0.279703	0.642362	0.114881	0.047554	0.885104	0.17093	0.268651	0.00923725	0.144873	0.476903	0.89112	0.0767025	0.497455	0.0132637	0.00250816	0.177954	0.280755	0.137208	0.0225399	0.253007	0.433425	0.359592	0.246454	0.00964599	0.0867015	0.0831858	0.563397	0.0646858	0.6767	0.00132764	0.00319053	0.17792	0.281255	0.0506318	0.65967	0.065262	0.0893802	0.0018156	0.17828	0.0025452	0.342624	0.0013397	0.669619	0.092182	0.631186	0.00629616	0.00139611	0.120724	0.26923	0.014102	0.173262	0.126351	0.000183969	0.00135404	0.0294641	0.0019845	0.376736	0.000140222	0.786396	0.108049	0.616004	0.00593604	0.00147249	0.147182	0.270094	0.0138858	0.081	0.0743465	0.0238387	0.00256838	0.277722	0.000849037	0.377056	0.0116044	0.863033	0.0875875	0.66808	0.00629633	0.00130166	0.178241	0.269881	0.00195426	0.217762	0.0549132	0.000142195	0.00129933	0.207878	0.000997429	0.380815	0.174533	0.858829	0.0535532	0.26924	0.00593165	0.00147631	0.174708	0.270123	0.00263248	0.345662	0.0501276	0.0238326	0.00252383	0.332035	0.000909584	0.377824	0.0363022	0.873575	0.0985208	0.0513173	0.00618647	0.001775	0.0352613	0.0905273	0.00189924	0.238475	0.0471113	0.00864338	0.00130288	0.243654	0.00205529	0.381796	0.0550479	0.299429	0.0504759	0.0731136	0.00590491	0.0187766	0.0270614	0.0527645	0.00169741	0.347577	0.0484075	0.0237329	0.000330508	0.243638	0.00118417	0.376678	0.0322989	0.422639	0.114982	0.0576125	0.00614979	0.017091	0.0162994	0.0535381	0.00172142	0.283616	0.0477702	0.0110567	0.0013059	0.304972	0.004728	0.381748	0.0556591	0.19993	0.101692	0.0556769	0.00589149	0.0228626	0.0173391	0.0538258	0.00164709	0.548557	0.0481757	0.0232677	0.000337858	0.205345	0.00179302	0.267182	0.0304662	0.342593	0.203531	0.0560847	0.00614261	0.0170969	0.0143442	0.0537507	0.00165406	0.592571	0.0478989	0.0115461	0.00130612	0.208252	0.00848917	0.234363	0.0520341	0.193943	0.130121	0.0560861	0.00588863	0.0228621	0.0152281	0.0537756	0.00160629	0.752699	0.0481052	0.0229878	0.000339047	0.22761	0.00285983	0.234435	0.0275253	0.327463	0.265162	0.0560861	0.00614101	0.0170969	0.0128282	0.0548232	0.00164508	0.552164	0.047953	0.0118515	0.00130548	0.0994295	0.0126934	0.231045	0.0443509	0.439359	0.265993	0.0560861	0.00588798	0.0228621	0.0136136	0.0547429	0.0015557	0.61966	0.0480688	0.0227993	0.000339203	0.136824	0.00370529	0.235574	0.0190727	0.454658	0.288604	0.0560203	0.00614065	0.0170969	0.0114029	0.0547481	0.00167767	0.428772	0.047982	0.0120478	0.00130508	0.070721	0.0147259	0.222018	0.0269226	0.446887	0.292124	0.0561526	0.00588784	0.0228621	0.0121059	0.0547476	0.00150606	0.395622	0.0480481	0.0226588	0.000339201	0.140089	0.00395988	0.238822	0.014002	0.128089	0.323102	0.0561194	0.00614056	0.0170969	0.0101066	0.0547477	0.00171095	0.398029	0.0479982	0.0121892	0.00130485	0.0703515	0.0151846	0.230677	0.0264553	0.489728	0.377119	0.0561277	0.0058878	0.0228621	0.0109629	0.16029	0.00145795	0.397506	0.048036	0.0225469	0.000339179	0.0895297	0.00400721	0.238742	0.0139841	0.127129	0.346293	0.0561256	0.00614054	0.0170969	0.00932175	0.0539811	0.00174279	0.397654	0.0646083	0.012299	0.00130469	0.0723635	0.0152638	0.230718	0.0265107	0.500115	0.295176	0.0561261	0.00588779	0.0228621	0.273869	0.162238	0.00141256	0.397611	0.0460839	0.0224538	0.000339161	0.0895513	0.00401504	0.427312	0.0139806	0.161926	0.115596	0.056126	0.00614054	0.0170969	0.0310478	0.0527535	0.0017723	0.397623	0.0702153	0.0123886	0.00130459	0.0724187	0.0152767	0.549186	0.0265319	0.394218	0.0806354	0.0561261	0.00588779	0.0228621	0.236623	0.161486	0.00137137	0.412665	0.0456508	0.0223737	0.000339148	0.0896076	0.00401631	0.553958	0.013979	0.316781	0.0219545	0.056126	0.00614054	0.0170969	0.0145693	0.0523206	0.00179857	0.408858	0.0703923	0.0124645	0.00130451	0.0724021	0.0152788	0.557555	0.0265409	0.45442	0.0443068	0.0561261	0.00588779	0.0228621	0.240255	0.0514766	0.00133554	0.410147	0.0455364	0.0223029	0.000339138	0.0896623	0.00401651	0.550226	0.0139784	0.325483	0.00361245	0.0561261	0.00614054	0.0170969	0.0146793	0.0527555	0.00182098	0.409644	0.0607135	0.0125306	0.00130446	0.0723878	0.0152791	0.549376	0.0265448	0.454986	0.0388645	0.0561261	0.00588779	0.0228621	0.1267	0.0522612	0.00130565	0.409409	0.0474639	0.022239	0	0	0	0	0	0	0	0	0	0	0	0	0	0	0	0	0.315202	0.315202	0.315202	0.315202	0.315202	0.315202	0.315202	0.315202	0.315202	0.315202	0.315202	0.315202	0.315202	0.315202	0.315202	0.315202	0.315409	0.315409	0.315409	0.315409	0.315409	0.315409	0.315409	0.315409	0.315409	0.315409	0.315409	0.315409	0.315409	0.315409	0.315409	0.315409	0.315165	0.315165	0.315165	0.315165	0.315165	0.315165	0.315165	0.315165	0.315165	0.315165	0.315165	0.315165	0.315165	0.315165	0.315165	0.315165	0.315352	0.315352	0.315352	0.315352	0.315352	0.315352	0.315352	0.315352	0.315352	0.315352	0.315352	0.315352	0.315352	0.315352	0.315352	0.315352	0.315361	0.315361	0.315361	0.315361	0.315361	0.315361	0.315361	0.315361	0.315361	0.315361	0.315361	0.315361	0.315361	0.315361	0.315361	0.315361	0.315361	0.315361	0.315361	0.315361	0.315361	0.315361	0.315361	0.315361	0.315361	0.315361	0.315361	0.315361	0.315361	0.315361	0.315361	0.315361	0.315361	0.315361	0.315361	0.315361	0.315361	0.315361	0.315361	0.315361	0.315361	0.315361	0.315361	0.315361	0.315361	0.315361	0.315361	0.315361	0.315361	0.315361	0.315361	0.315361	0.315361	0.315361	0.315361	0.315361	0.315361	0.315361	0.315361	0.315361	0.315361	0.315361	0.315361	0.315361	0.315361	0.315361	0.315361	0.315361	0.315361	0.315361	0.315361	0.315361	0.315361	0.315361	0.315361	0.315361	0.315361	0.315361	0.315361	0.315361	1.03186	1.03186	0.172534	0.172534	0.0126399	0.0126399	0.860859	0.860859	-0.0158296	-0.0158296	0.918051	0.918051	0.445826	0.445826	0.383885	0.383885	1.0767	1.0767	0.192136	0.192136	-0.0305309	-0.0305309	0.738074	0.738074	0.0160526	0.0160526	0.804824	0.804824	0.742746	0.742746	0.603002	0.603002	1.08045	1.08045	0.195127	0.195127	-0.145688	-0.145688	0.892796	0.892796	-0.219738	-0.219738	0.988109	0.988109	0.854239	0.854239	0.601756	0.601756	1.08064	1.08064	0.203927	0.203927	0.0351348	0.0351348	0.671866	0.671866	-0.207379	-0.207379	1.16121	1.16121	0.833297	0.833297	0.602535	0.602535	1.08619	1.08619	0.194449	0.194449	-0.0196069	-0.0196069	0.84341	0.84341	-0.228462	-0.228462	0.898979	0.898979	0.832169	0.832169	0.610638	0.610638	1.08004	1.08004	0.193233	0.193233	0.0155489	0.0155489	0.379705	0.379705	-0.222402	-0.222402	1.19731	1.19731	0.832373	0.832373	0.603225	0.603225	1.0846	1.0846	0.193518	0.193518	-0.0297974	-0.0297974	0.821091	0.821091	-0.226661	-0.226661	0.90409	0.90409	0.832787	0.832787	0.60387	0.60387	1.08016	1.08016	0.192871	0.192871	-0.0353996	-0.0353996	0.39499	0.39499	-0.217306	-0.217306	1.20239	1.20239	0.832834	0.832834	0.603178	0.603178	1.08459	1.08459	0.193133	0.193133	-0.0361749	-0.0361749	0.823123	0.823123	-0.226095	-0.226095	0.98858	0.98858	0.832753	0.832753	0.603439	0.603439	0.921142	0.921142	0.192692	0.192692	-0.0359584	-0.0359584	0.395486	0.395486	-0.220355	-0.220355	0.802379	0.802379	0.832764	0.832764	0.603899	0.603899	0.14552	0.134372	0.206836	0.179886	0.0059725	-0.0312393	0.775314	0.457842	-0.209142	-0.226129	0.538683	0.826566	0.871591	0.786488	0.830804	0.666309	0.60231	0.197343	0.0283124	0.166955	-0.0218183	-0.144969	0.439809	0.288707	-0.0666033	-0.213582	0.535773	0.832185	0.825553	0.824417	0.193197	-0.112218	0.283915	0.202166	0.0574088	0.05772	0.18475	-0.222246	0.551097	0.829932	-0.0177247	-0.224263	0.536696	0.813707	1.22226	0.578826	0.225052	-0.194071	0.721494	0.0780209	0.0129967	0.0664796	0.15921	-0.224884	0.45365	0.956265	0.0439049	-0.215049	0.536294	0.826453	0.654088	0.126719	0.140106	-0.208977	0.433393	0.0885512	0.0187132	0.0465786	0.151588	-0.217699	0.555603	1.02175	0.0042427	-0.000596544	0.536069	0.82975	0.18287	-0.000499262	0.747677	-0.106694	0.313931	0.0812024	0.00778701	0.0275667	0.026486	-0.121992	0.480924	1.0266	0.00050334	-0.000627036	0.535954	0.83099	0.0753408	-0.157745	0.192672	-0.0202753	0.0128652	0.0587992	0.00452251	0.108869	0.000288532	-0.156773	0.752829	1.06419	0.00181369	-6.79327e-05	0.361019	0.791458	0.0329721	-0.0382139	0.373186	0.000158103	0.00164827	0.0099801	0.00144276	0.119709	5.82914e-05	-0.189901	0.879979	0.255763	0.0016769	-4.62538e-06	0.455744	0.794083	0.0405426	-0.0193303	0.21941	-0.0026562	0.00785105	0.0882961	0.00161062	0.119816	0.00393421	-0.209802	0.399354	1.03159	0.0018139	-2.87774e-05	0.629299	0.793396	0.00581979	-0.0533329	0.161868	0.000158902	0.00162948	0.0666099	0.000797226	0.12101	0.0555812	-0.208895	0.371131	0.0966973	0.00167513	-4.99911e-06	0.595582	0.794095	0.0077096	-0.0850124	0.147701	-0.00265092	0.00771196	0.105604	0.00215036	0.120058	0.0119726	-0.212429	0.335229	0.0216588	0.00175392	-7.79014e-05	0.116466	0.266086	0.00563923	-0.058449	0.138776	-0.000210378	0.00219501	0.0778935	0.00150715	0.121315	0.0177758	-0.0737844	0.370922	0.0236858	0.00163444	-0.00185837	0.0843002	0.152369	0.00506272	-0.085489	0.142602	-0.00256579	0.000479869	0.0777068	0.00272198	0.119692	0.0106957	-0.104142	0.366124	0.0187584	0.00172711	-0.00227192	0.0526892	0.15456	0.00514378	-0.0696477	0.140724	-0.000105168	0.00193246	0.0972731	0.00325338	0.121298	0.0179804	-0.0492606	0.658035	0.0181899	0.00162282	-0.00244663	0.057253	0.155392	0.00489742	-0.135098	0.141917	-0.00247305	0.000468814	0.065797	0.00386502	0.0844389	0.0101542	-0.0844169	0.613167	0.0183171	0.00172166	-0.00227348	0.0481988	0.155175	0.00505411	-0.145921	0.141103	-0.000175481	0.00193191	0.0667007	0.00549318	0.0734129	0.0168542	-0.0477843	0.927928	0.0183177	0.00162029	-0.00244652	0.0523619	0.155247	0.00476845	-0.185489	0.14171	-0.00241475	0.000463409	0.0727329	0.00574413	0.0734396	0.00928088	-0.0806881	0.824807	0.0183177	0.00172043	-0.00227348	0.045019	0.158338	0.00521575	-0.136064	0.141262	-0.000229292	0.00193362	0.0321453	0.00784884	0.0724566	0.0144831	-0.108253	1.38034	0.0183177	0.00161971	-0.00244652	0.0492996	0.1581	0.00462057	-0.152753	0.141603	-0.00237485	0.000460191	0.0436286	0.00720512	0.0737613	0.00689098	-0.112021	0.900776	0.0183029	0.00172015	-0.00227348	0.0426305	0.158115	0.00532007	-0.105694	0.141347	-0.000265843	0.00193584	0.0230187	0.00896262	0.0698425	0.00927823	-0.110108	1.46377	0.0183437	0.00161958	-0.00244652	0.0475004	0.158114	0.00447668	-0.0975223	0.141542	-0.00234488	0.000458119	0.0446058	0.0076602	0.0746834	0.00564913	-0.0315635	1.20026	0.0183335	0.00172009	-0.00227348	0.041627	0.158114	0.0054101	-0.0981156	0.141395	-0.000292994	0.00193785	0.0229023	0.0092126	0.0723625	0.00915028	-0.120686	1.72399	0.018336	0.00161954	-0.00244652	0.0479662	0.473684	0.00433766	-0.0979866	0.141506	-0.00232092	0.000456714	0.0287773	0.00774686	0.0746645	0.00564479	-0.0313236	1.423	0.0183354	0.00172007	-0.00227348	0.0426199	0.155867	0.0054955	-0.098023	0.190922	-0.000314424	0.00193945	0.0235676	0.00925574	0.0723744	0.00916676	-0.123258	1.47707	0.0183356	0.00161954	-0.00244652	0.816929	0.479449	0.00420674	-0.0980125	0.135711	-0.00230096	0.000455728	0.0288041	0.00776126	0.125405	0.00564391	-0.0398986	0.391392	0.0183355	0.00172007	-0.00227348	0.0919837	0.152284	0.00557457	-0.0980155	0.20752	-0.000332051	0.00194067	0.0235807	0.00926278	0.134571	0.00917307	-0.0971542	0.409162	0.0183355	0.00161953	-0.00244652	0.700265	0.477217	0.00408808	-0.101724	0.134433	-0.00228377	0.000455019	0.0288281	0.00776359	0.130703	0.00564354	-0.0780612	0.100331	0.0183355	0.00172007	-0.00227348	0.0431822	0.151029	0.00564502	-0.100785	0.208042	-0.000347055	0.0019416	0.023573	0.0092639	0.132655	0.00917575	-0.111967	0.40812	0.0183355	0.00161953	-0.00244652	0.711067	0.148701	0.00398499	-0.101103	0.134096	-0.00226858	0.000454499	0.0288484	0.00776397	0.128959	0.00564337	-0.0802061	0.0169342	0.0183355	0.00172007	-0.00227348	0.0435039	0.152347	0.00570521	-0.100979	0.179185	-0.000360155	0.0019423	0.0235671	0.00926409	0.129858	0.00917689	-0.112106	0.356985	0.0183355	0.00161953	-0.00244652	0.374813	0.150956	0.00389908	-0.100922	0.139818	-0.00225488	0	0	0	0	0	0	0	0	0	0	0	0	0	0	0	0	-0.0351944	-0.0351944	-0.0351944	-0.0351944	-0.0351944	-0.0351944	-0.0351944	-0.0351944	-0.0351944	-0.0351944	-0.0351944	-0.0351944	-0.0351944	-0.0351944	-0.0351944	-0.0351944	-0.036135	-0.036135	-0.036135	-0.036135	-0.036135	-0.036135	-0.036135	-0.036135	-0.036135	-0.036135	-0.036135	-0.036135	-0.036135	-0.036135	-0.036135	-0.036135	-0.0365586	-0.0365586	-0.0365586	-0.0365586	-0.0365586	-0.0365586	-0.0365586	-0.0365586	-0.0365586	-0.0365586	-0.0365586	-0.0365586	-0.0365586	-0.0365586	-0.0365586	-0.0365586	-0.0355382	-0.0355382	-0.0355382	-0.0355382	-0.0355382	-0.0355382	-0.0355382	-0.0355382	-0.0355382	-0.0355382	-0.0355382	-0.0355382	-0.0355382	-0.0355382	-0.0355382	-0.0355382	-0.0355425	-0.0355425	-0.0355425	-0.0355425	-0.0355425	-0.0355425	-0.0355425	-0.0355425	-0.0355425	-0.0355425	-0.0355425	-0.0355425	-0.0355425	-0.0355425	-0.0355425	-0.0355425	-0.0355406	-0.0355406	-0.0355406	-0.0355406	-0.0355406	-0.0355406	-0.0355406	-0.0355406	-0.0355406	-0.0355406	-0.0355406	-0.0355406	-0.0355406	-0.0355406	-0.0355406	-0.0355406	-0.0355407	-0.0355407	-0.0355407	-0.0355407	-0.0355407	-0.0355407	-0.0355407	-0.0355407	-0.0355407	-0.0355407	-0.0355407	-0.0355407	-0.0355407	-0.0355407	-0.0355407	-0.0355407	-0.0355407	-0.0355407	-0.0355407	-0.0355407	-0.0355407	-0.0355407	-0.0355407	-0.0355407	-0.0355407	-0.0355407	-0.0355407	-0.0355407	-0.0355407	-0.0355407	-0.0355407	-0.0355407	-0.0355407	-0.0355407	-0.0355407	-0.0355407	-0.0355407	-0.0355407	-0.0355407	-0.0355407	-0.0355407	-0.0355407	-0.0355407	-0.0355407	-0.0355407	-0.0355407	-0.0355407	-0.0355407	0.426243	0.426243	0.0901925	0.0901925	-0.0238201	-0.0238201	0.216807	0.216807	-0.136358	-0.136358	0.339792	0.339792	0.125687	0.125687	-0.441732	-0.441732	0.446012	0.446012	0.11671	0.11671	-0.0797199	-0.0797199	0.272909	0.272909	-0.041029	-0.041029	-0.354804	-0.354804	-0.531961	-0.531961	-0.642424	-0.642424	0.448335	0.448335	0.120108	0.120108	-0.0561743	-0.0561743	0.315003	0.315003	-0.0625634	-0.0625634	0.247293	0.247293	-0.561792	-0.561792	-0.641184	-0.641184	0.448646	0.448646	0.123514	0.123514	0.0112308	0.0112308	0.249067	0.249067	-0.0524696	-0.0524696	0.0215024	0.0215024	-0.582029	-0.582029	-0.641927	-0.641927	0.452002	0.452002	0.120321	0.120321	0.0480626	0.0480626	0.302104	0.302104	-0.0601688	-0.0601688	0.328782	0.328782	-0.581315	-0.581315	-0.640633	-0.640633	0.449337	0.449337	0.119947	0.119947	0.023013	0.023013	0.140829	0.140829	-0.0591893	-0.0591893	0.0320368	0.0320368	-0.581737	-0.581737	-0.642526	-0.642526	0.451543	0.451543	0.120054	0.120054	0.062283	0.062283	0.295041	0.295041	-0.0596455	-0.0596455	0.324517	0.324517	-0.581822	-0.581822	-0.64242	-0.64242	0.449374	0.449374	0.119833	0.119833	0.0600376	0.0600376	0.146722	0.146722	-0.05612	-0.05612	-0.317165	-0.317165	-0.582115	-0.582115	-0.642569	-0.642569	0.451542	0.451542	0.119965	0.119965	0.060027	0.060027	0.295479	0.295479	-0.0590246	-0.0590246	0.237443	0.237443	-0.581788	-0.581788	-0.642535	-0.642535	0.350333	0.350333	0.119649	0.119649	0.0599368	0.0599368	0.14692	0.14692	-0.0571478	-0.0571478	-0.492902	-0.492902	-0.582107	-0.582107	-0.642218	-0.642218	0.07906	0.076803	0.120666	0.111753	0.0742318	0.061446	0.286478	0.173455	-0.053812	-0.0591624	-0.361142	-0.577247	-0.556659	-0.594131	-0.580624	-0.486494	0.244967	0.12013	0.0118646	0.103721	0.0621072	-0.00858018	0.112777	0.12148	0.0094041	-0.0551401	-0.357404	-0.581413	-0.577912	-0.578276	-0.134997	-0.0370611	0.129335	0.119954	0.0228142	0.0347227	0.117421	-0.0575406	0.133427	0.332625	0.0443619	-0.0582788	-0.358509	-0.568561	-0.0801836	-0.612615	-0.157258	-0.0528026	0.296429	0.0479508	0.00603651	0.0406075	0.099939	-0.0590033	0.106925	0.390165	0.051116	-0.0554067	-0.3583	-0.57748	-0.52009	-0.104012	-0.0979254	-0.0629815	0.171375	0.0542023	0.00755214	0.0281558	0.0941366	-0.0568013	0.130149	0.411786	0.00254398	-0.000172672	-0.358198	-0.579771	-0.103278	-0.00370948	-0.522427	-0.0281294	0.143492	0.0497122	0.00361887	0.0171134	0.0164391	-0.0287613	0.123403	0.428259	0.000174383	-0.000305164	-0.358139	-0.580645	-0.0568918	-0.0443463	-0.134638	-0.00687956	0.00445851	0.0359822	0.00185062	0.0676344	0.00020019	-0.0395114	0.229656	0.43817	0.00114985	-0.000262724	-0.24544	-0.55313	-0.0211094	-0.010223	-0.260772	-0.000138999	0.000676739	0.00604182	0.000686297	0.0743743	3.14191e-05	-0.0494025	0.270485	0.143414	0.00106932	-0.000319033	-0.285174	-0.554946	-0.0278968	-0.00509378	-0.153329	-0.00355377	-0.00497804	0.0548542	0.000654059	0.0744353	0.0023806	-0.055791	-0.0582866	0.429358	0.00114996	-0.000266553	-0.277725	-0.554476	-0.00382591	-0.0141317	-0.113129	-0.000130363	0.000665486	0.0412473	0.000370945	0.0751836	0.0345059	-0.0555682	0.0751636	0.057208	0.00106829	-0.000319635	-0.290681	-0.554962	-0.005325	-0.0223855	-0.103232	-0.00355573	-0.00489584	0.0655961	0.000855066	0.0745863	0.00732645	-0.0564757	-0.164967	0.0120757	0.00111703	-0.000339363	-0.061994	-0.185992	-0.00374292	-0.0154784	-0.0969971	-0.00175873	0.000852268	0.0482807	0.000715579	0.0753747	0.0109722	-0.0193751	0.0892542	0.0146007	0.00104828	-0.00294516	-0.052068	-0.106692	-0.00336156	-0.0225268	-0.0996703	-0.0035871	6.60366e-05	0.0482114	0.00108512	0.0743593	0.00653421	-0.0273572	-0.214415	0.011539	0.00110293	-0.00231804	-0.0296129	-0.108229	-0.0033224	-0.0184159	-0.0983579	-0.00235222	0.000763755	0.0603499	0.00156901	0.0753646	0.0110967	-0.0129322	0.1019	0.0111736	0.00104228	-0.0034712	-0.0304535	-0.108812	-0.00327377	-0.0355527	-0.099192	-0.0035433	7.64549e-05	0.0407443	0.00155005	0.0523715	0.00618715	-0.0221765	-0.409844	0.0112533	0.00110008	-0.00231835	-0.0244204	-0.10866	-0.00305637	-0.0384224	-0.098623	-0.00241531	0.000764061	0.041311	0.00269087	0.0454562	0.0103903	-0.0125444	0.205339	0.0112536	0.00104097	-0.00347116	-0.0248846	-0.10871	-0.00319999	-0.048725	-0.0990471	-0.00351851	7.81141e-05	0.0450897	0.00231976	0.0453874	0.00562862	-0.0211975	-0.511039	0.0112536	0.00109943	-0.00231835	-0.020118	-0.11087	-0.00284146	-0.0357456	-0.0987342	-0.00244849	0.000764549	0.0198313	0.00389111	0.0448244	0.00889873	-0.028444	-0.0308986	0.0112536	0.00104067	-0.00347116	-0.020018	-0.110703	-0.00309528	-0.0400832	-0.0989721	-0.00350222	7.8551e-05	0.0270603	0.00291951	0.0455948	0.00406695	-0.0294353	-0.55301	0.0112429	0.00109929	-0.00231835	-0.0155284	-0.110714	-0.00289786	-0.0277366	-0.0987937	-0.00246858	0.000765201	0.0141599	0.00446227	0.0431609	0.00557828	-0.0289315	-0.0794535	0.0112686	0.0010406	-0.00347116	-0.0145212	-0.110713	-0.00299175	-0.0255921	-0.0989296	-0.00349022	7.87428e-05	0.027683	0.00310561	0.0461651	0.00319968	-0.00828712	-0.445329	0.0112621	0.00109925	-0.00231835	-0.0102944	-0.110713	-0.00297122	-0.0257478	-0.098827	-0.00248254	0.000765808	0.0140872	0.00459068	0.0447508	0.00549346	-0.0316943	-0.247113	0.0112637	0.00104059	-0.00347116	-0.00870786	-0.330728	-0.0028913	-0.0257139	-0.0989048	-0.00348072	7.88564e-05	0.0177937	0.00314095	0.0461513	0.00319663	-0.00822312	-0.360683	0.0112633	0.00109925	-0.00231835	-0.00567191	-0.109144	-0.00304175	-0.0257235	-0.133381	-0.00249316	0.0007663	0.0144941	0.00461284	0.0447586	0.00550399	-0.0323609	-0.0819825	0.0112634	0.00104058	-0.00347116	-0.559015	-0.33475	-0.00279641	-0.0257207	-0.0948575	-0.00347284	7.89332e-05	0.0178051	0.00314682	0.0795256	0.00319602	-0.0104732	-0.195156	0.0112634	0.00109924	-0.00231835	-0.0639002	-0.106637	-0.00310712	-0.0257215	-0.14496	-0.00250174	0.000766677	0.0145035	0.00461645	0.089876	0.00550802	-0.025511	-0.0174074	0.0112634	0.00104058	-0.00347116	-0.487845	-0.333195	-0.0027102	-0.0266945	-0.0939644	-0.00346605	7.89881e-05	0.0178184	0.00314777	0.0883114	0.00319576	-0.0204996	-0.0142821	0.0112634	0.00109924	-0.00231835	-0.029974	-0.105759	-0.00316523	-0.0264483	-0.145325	-0.00250897	0.000766964	0.0144993	0.00461703	0.0894045	0.00550973	-0.0294176	0.150317	0.0112634	0.00104058	-0.00347116	-0.495287	-0.104116	-0.00263514	-0.0265316	-0.0937288	-0.00346006	7.90276e-05	0.0178302	0.00314792	0.087315	0.00319565	-0.0210631	-0.00199123	0.0112634	0.00109924	-0.00231835	-0.030204	-0.106674	-0.00321473	-0.0264991	-0.125213	-0.00251524	0.000767181	0.014496	0.00461713	0.0876975	0.00551046	-0.0294546	0.130976	0.0112634	0.00104058	-0.00347116	-0.261343	-0.105697	-0.00257247	-0.0264836	-0.0977251	-0.00345465	0	0	0	0	0	0	0	0	0	0	0	0	0	0	0	0	-0.0432676	-0.0432676	-0.0432676	-0.0432676	-0.0432676	-0.0432676	-0.0432676	-0.0432676	-0.0432676	-0.0432676	-0.0432676	-0.0432676	-0.0432676	-0.0432676	-0.0432676	-0.0432676	-0.0438264	-0.0438264	-0.0438264	-0.0438264	-0.0438264	-0.0438264	-0.0438264	-0.0438264	-0.0438264	-0.0438264	-0.0438264	-0.0438264	-0.0438264	-0.0438264	-0.0438264	-0.0438264	-0.0441803	-0.0441803	-0.0441803	-0.0441803	-0.0441803	-0.0441803	-0.0441803	-0.0441803	-0.0441803	-0.0441803	-0.0441803	-0.0441803	-0.0441803	-0.0441803	-0.0441803	-0.0441803	-0.0440995	-0.0440995	-0.0440995	-0.0440995	-0.0440995	-0.0440995	-0.0440995	-0.0440995	-0.0440995	-0.0440995	-0.0440995	-0.0440995	-0.0440995	-0.0440995	-0.0440995	-0.0440995	-0.0441142	-0.0441142	-0.0441142	-0.0441142	-0.0441142	-0.0441142	-0.0441142	-0.0441142	-0.0441142	-0.0441142	-0.0441142	-0.0441142	-0.0441142	-0.0441142	-0.0441142	-0.0441142	-0.0441105	-0.0441105	-0.0441105	-0.0441105	-0.0441105	-0.0441105	-0.0441105	-0.0441105	-0.0441105	-0.0441105	-0.0441105	-0.0441105	-0.0441105	-0.0441105	-0.0441105	-0.0441105	-0.0441107	-0.0441107	-0.0441107	-0.0441107	-0.0441107	-0.0441107	-0.0441107	-0.0441107	-0.0441107	-0.0441107	-0.0441107	-0.0441107	-0.0441107	-0.0441107	-0.0441107	-0.0441107	-0.0441107	-0.0441107	-0.0441107	-0.0441107	-0.0441107	-0.0441107	-0.0441107	-0.0441107	-0.0441107	-0.0441107	-0.0441107	-0.0441107	-0.0441107	-0.0441107	-0.0441107	-0.0441107	-0.0441107	-0.0441107	-0.0441107	-0.0441107	-0.0441107	-0.0441107	-0.0441107	-0.0441107	-0.0441107	-0.0441107	-0.0441107	-0.0441107	-0.0441107	-0.0441107	-0.0441107	-0.0441107	0.990748	0.990748	0.561486	0.561486	-0.0873646	-0.0873646	0.169002	0.169002	-0.598923	-0.598923	0.402643	0.402643	0.119774	0.119774	-0.969981	-0.969981	1.04401	1.04401	0.719883	0.719883	-0.391348	-0.391348	0.262471	0.262471	-0.60466	-0.60466	-0.391288	-0.391288	-0.709301	-0.709301	-1.31931	-1.31931	1.05856	1.05856	0.750392	0.750392	-0.546983	-0.546983	0.31121	0.31121	-0.684352	-0.684352	0.239968	0.239968	-0.60933	-0.60933	-1.31691	-1.31691	1.06204	1.06204	0.749589	0.749589	0.00079608	0.00079608	0.242846	0.242846	-0.679086	-0.679086	-0.00391739	-0.00391739	-0.629848	-0.629848	-1.31828	-1.31828	1.08236	1.08236	0.750279	0.750279	0.0510647	0.0510647	0.296549	0.296549	-0.688186	-0.688186	0.32752	0.32752	-0.629118	-0.629118	-1.29725	-1.29725	1.07474	1.07474	0.750683	0.750683	0.0233911	0.0233911	0.125988	0.125988	-0.685955	-0.685955	0.00597129	0.00597129	-0.630099	-0.630099	-1.31928	-1.31928	1.08365	1.08365	0.751025	0.751025	0.0666422	0.0666422	0.28962	0.28962	-0.688672	-0.688672	0.32291	0.32291	-0.629741	-0.629741	-1.31757	-1.31757	1.07468	1.07468	0.751194	0.751194	0.0643006	0.0643006	0.129115	0.129115	-0.684516	-0.684516	-0.359277	-0.359277	-0.630662	-0.630662	-1.31954	-1.31954	1.08366	1.08366	0.752203	0.752203	0.0653598	0.0653598	0.29016	0.29016	-0.68811	-0.68811	0.229503	0.229503	-0.629705	-0.629705	-1.31887	-1.31887	0.451306	0.451306	0.750112	0.750112	0.0644282	0.0644282	0.12921	0.12921	-0.684551	-0.684551	-0.536109	-0.536109	-0.630778	-0.630778	-1.31673	-1.31673	0.406727	0.429272	0.695426	0.701147	0.111439	0.0683218	0.277175	0.214576	-0.624476	-0.677389	-0.391357	-0.624708	-0.604533	-0.768853	-0.628681	-0.585549	0.519909	0.734252	0.0293835	0.650792	0.104919	-0.360636	0.108217	0.305536	-0.146604	-0.637898	-0.387343	-0.629209	-0.633885	-0.636135	-0.146112	-0.366049	0.441161	0.708175	0.0419922	0.220983	0.725741	-0.664442	0.12896	0.646553	0.0646057	-0.670749	-0.388524	-0.615302	-0.124506	-1.25073	-0.170228	-0.588956	0.66506	0.296752	0.0218345	0.256688	0.623103	-0.674412	0.10272	0.842988	0.228439	-0.642003	-0.388296	-0.624992	-0.827392	-0.15703	-0.106067	-0.658108	0.304926	0.333688	0.0153215	0.1788	0.589517	-0.651716	0.125421	0.828586	0.0162032	-0.00185164	-0.388184	-0.627433	-0.165139	-0.0181843	-0.565389	-0.320276	0.494635	0.306109	0.0131112	0.10741	0.102938	-0.357632	0.119574	1.0379	0.00147139	-0.00242856	-0.38812	-0.628431	-0.076698	-0.488383	-0.14575	-0.0668531	0.00480591	0.221447	0.0040611	0.424362	0.00116135	-0.465815	0.22615	0.994286	0.00710783	-0.00115993	-0.265842	-0.599519	-0.0249757	-0.126645	-0.282259	-0.000230957	0.00193187	0.0366595	0.00265051	0.466636	0.000136848	-0.568471	0.266411	0.777786	0.00658674	-0.00125494	-0.309694	-0.601471	-0.0303636	-0.0596435	-0.166	-0.019116	-0.00537977	0.344154	0.00137711	0.467034	0.01443	-0.632138	-0.0696095	1.02898	0.00710857	-0.00109765	-0.305477	-0.600973	-0.00417124	-0.160885	-0.122519	-0.000195658	0.0018635	0.257725	0.0013494	0.471711	0.216292	-0.629446	0.0714542	0.336372	0.00658001	-0.00125803	-0.318425	-0.601504	-0.00578861	-0.255374	-0.111813	-0.0191132	-0.00529111	0.411457	0.00158097	0.467979	0.0450828	-0.639988	-0.180578	0.0648993	0.00688371	-0.00147886	-0.0676823	-0.201594	-0.00407816	-0.176195	-0.105067	-0.00728264	0.00198364	0.302035	0.00275075	0.472904	0.068277	-0.221213	0.0862875	0.0907005	0.0064315	-0.0151658	-0.0565568	-0.116216	-0.00365737	-0.256805	-0.107962	-0.0190678	0.000327742	0.301964	0.00203891	0.466553	0.0401201	-0.312235	-0.233272	0.0714816	0.00678444	-0.0135326	-0.032275	-0.117899	-0.0036291	-0.209568	-0.10654	-0.00939263	0.00193092	0.377988	0.00628272	0.47284	0.069039	-0.147701	0.0936626	0.0690922	0.00638871	-0.0183802	-0.0332549	-0.118533	-0.00356128	-0.405316	-0.107444	-0.0187139	0.000351231	0.254584	0.00302443	0.328741	0.0378584	-0.253098	-0.444121	0.0695965	0.00676426	-0.0135369	-0.0267208	-0.118368	-0.00335172	-0.437851	-0.106827	-0.00977768	0.00193169	0.258181	0.0111974	0.285418	0.064553	-0.143277	0.196966	0.0695983	0.00637937	-0.0183798	-0.0272966	-0.118423	-0.00348048	-0.55611	-0.107287	-0.0185021	0.00035578	0.282127	0.00472114	0.285211	0.034228	-0.241921	-0.555066	0.0695983	0.00675973	-0.013537	-0.0221314	-0.120761	-0.00313344	-0.407952	-0.106948	-0.0100134	0.00193129	0.123305	0.016654	0.28157	0.0550487	-0.324591	-0.0610543	0.0695983	0.00637724	-0.0183798	-0.0221163	-0.120581	-0.00336704	-0.457795	-0.107205	-0.0183598	0.0003572	0.169232	0.00605898	0.286485	0.0238218	-0.335894	-0.600907	0.0695189	0.00675869	-0.013537	-0.0172585	-0.120592	-0.00319552	-0.316771	-0.107012	-0.0101639	0.00193122	0.0876878	0.0192859	0.271281	0.0335303	-0.330153	-0.113888	0.0696823	0.00637676	-0.0183798	-0.0163021	-0.120591	-0.00325489	-0.29228	-0.107159	-0.0182538	0.000357891	0.173258	0.00646558	0.29005	0.0176239	-0.0946291	-0.49468	0.0696414	0.00675845	-0.013537	-0.0117407	-0.120591	-0.00327498	-0.294059	-0.107048	-0.010272	0.00193131	0.0872259	0.0198796	0.281152	0.0329561	-0.361802	-0.295748	0.0696516	0.00637664	-0.0183798	-0.0102062	-0.357968	-0.00314604	-0.293672	-0.107132	-0.0181695	0.000358318	0.110911	0.00654168	0.28997	0.0176019	-0.0939184	-0.409903	0.0696491	0.00675839	-0.013537	-0.00691102	-0.11889	-0.00335137	-0.293781	-0.144355	-0.0103557	0.00193143	0.0897325	0.019982	0.2812	0.0330245	-0.369475	-0.116817	0.0696497	0.00637661	-0.0183798	-0.605315	-0.36232	-0.00304322	-0.29375	-0.102758	-0.0180993	0.000358611	0.11094	0.00655428	0.492871	0.0175977	-0.119625	-0.213537	0.0696496	0.00675838	-0.013537	-0.069167	-0.116167	-0.00342219	-0.293759	-0.156883	-0.010424	0.00193154	0.0898007	0.0199988	0.540314	0.0330506	-0.29124	-0.026789	0.0696496	0.0063766	-0.0183798	-0.527989	-0.360639	-0.0029498	-0.304871	-0.101791	-0.0180389	0.000358821	0.111009	0.00655632	0.527336	0.0175958	-0.234032	-0.0171259	0.0696496	0.00675838	-0.013537	-0.0324446	-0.115211	-0.00348516	-0.302059	-0.157279	-0.0104818	0.00193162	0.0897799	0.0200015	0.534653	0.0330617	-0.335717	0.149791	0.0696496	0.0063766	-0.0183798	-0.536046	-0.113399	-0.00286847	-0.303011	-0.101536	-0.0179856	0.000358974	0.111077	0.00655664	0.520756	0.017595	-0.240462	-0.00244697	0.0696496	0.00675838	-0.013537	-0.0326934	-0.116196	-0.00353879	-0.30264	-0.13556	-0.0105321	0.00193169	0.0897621	0.0200019	0.523826	0.0330665	-0.336136	0.13049	0.0696496	0.0063766	-0.0183798	-0.282842	-0.115123	-0.00280056	-0.302466	-0.105855	-0.0179374	0	0	0	0	0	0	0	0	0	0	0	0	0	0	0	0	-0.358978	-0.358978	-0.358978	-0.358978	-0.358978	-0.358978	-0.358978	-0.358978	-0.358978	-0.358978	-0.358978	-0.358978	-0.358978	-0.358978	-0.358978	-0.358978	-0.356756	-0.356756	-0.356756	-0.356756	-0.356756	-0.356756	-0.356756	-0.356756	-0.356756	-0.356756	-0.356756	-0.356756	-0.356756	-0.356756	-0.356756	-0.356756	-0.356232	-0.356232	-0.356232	-0.356232	-0.356232	-0.356232	-0.356232	-0.356232	-0.356232	-0.356232	-0.356232	-0.356232	-0.356232	-0.356232	-0.356232	-0.356232	-0.360032	-0.360032	-0.360032	-0.360032	-0.360032	-0.360032	-0.360032	-0.360032	-0.360032	-0.360032	-0.360032	-0.360032	-0.360032	-0.360032	-0.360032	-0.360032	-0.360052	-0.360052	-0.360052	-0.360052	-0.360052	-0.360052	-0.360052	-0.360052	-0.360052	-0.360052	-0.360052	-0.360052	-0.360052	-0.360052	-0.360052	-0.360052	-0.360049	-0.360049	-0.360049	-0.360049	-0.360049	-0.360049	-0.360049	-0.360049	-0.360049	-0.360049	-0.360049	-0.360049	-0.360049	-0.360049	-0.360049	-0.360049	-0.360049	-0.360049	-0.360049	-0.360049	-0.360049	-0.360049	-0.360049	-0.360049	-0.360049	-0.360049	-0.360049	-0.360049	-0.360049	-0.360049	-0.360049	-0.360049	-0.360049	-0.360049	-0.360049	-0.360049	-0.360049	-0.360049	-0.360049	-0.360049	-0.360049	-0.360049	-0.360049	-0.360049	-0.360049	-0.360049	-0.360049	-0.360049	-0.360049	-0.360049	-0.360049	-0.360049	-0.360049	-0.360049	-0.360049	-0.360049	-0.360049	-0.360049	-0.360049	-0.360049	-0.360049	-0.360049	-0.360049	-0.360049	-0.250759	-0.250759	-0.0809947	-0.0809947	-0.187588	-0.187588	-0.348256	-0.348256	-0.802559	-0.802559	-0.220104	-0.220104	-0.144652	-0.144652	-1.23474	-1.23474	-0.258981	-0.258981	-0.0567077	-0.0567077	-0.515651	-0.515651	-0.186968	-0.186968	-0.848694	-0.848694	-0.652845	-0.652845	-1.00916	-1.00916	-1.66384	-1.66384	-0.260005	-0.260005	-0.0556769	-0.0556769	-0.842037	-0.842037	-0.222682	-0.222682	-0.840195	-0.840195	-0.314641	-0.314641	-0.819713	-0.819713	-1.66069	-1.66069	-0.26009	-0.26009	-0.0574652	-0.0574652	-0.96127	-0.96127	-0.165075	-0.165075	-0.844824	-0.844824	-0.563342	-0.563342	-0.82314	-0.82314	-1.66243	-1.66243	-0.261624	-0.261624	-0.0549989	-0.0549989	-0.910876	-0.910876	-0.210972	-0.210972	-0.839987	-0.839987	-0.213029	-0.213029	-0.822054	-0.822054	-1.63682	-1.63682	-0.260125	-0.260125	-0.0549361	-0.0549361	-0.946664	-0.946664	-0.110538	-0.110538	-0.840524	-0.840524	-0.574422	-0.574422	-0.824311	-0.824311	-1.66387	-1.66387	-0.261284	-0.261284	-0.0548051	-0.0548051	-0.896653	-0.896653	-0.204748	-0.204748	-0.841869	-0.841869	-0.218566	-0.218566	-0.822832	-0.822832	-1.66161	-1.66161	-0.260151	-0.260151	-0.054516	-0.054516	-0.895449	-0.895449	-0.118137	-0.118137	-0.843288	-0.843288	-0.81975	-0.81975	-0.824484	-0.824484	-1.66423	-1.66423	-0.261283	-0.261283	-0.0541855	-0.0541855	-0.895019	-0.895019	-0.205262	-0.205262	-0.841845	-0.841845	-0.321819	-0.321819	-0.822791	-0.822791	-1.66319	-1.66319	-0.215714	-0.215714	-0.0538482	-0.0538482	-0.895248	-0.895248	-0.118407	-0.118407	-0.841223	-0.841223	-0.745909	-0.745909	-0.824569	-0.824569	-1.66065	-1.66065	-0.0385209	-0.036311	-0.0562732	-0.0502193	-0.859847	-0.889761	-0.194805	-0.110008	-0.778722	-0.829646	-0.521543	-0.816387	-0.824984	-0.992596	-0.821347	-0.75936	-0.144017	-0.0546344	-0.00683566	-0.0466094	-0.823406	-0.854188	-0.140402	-0.0719407	-0.702338	-0.79134	-0.517439	-0.822108	-0.828697	-0.831127	-0.190896	-0.446931	-0.070477	-0.0553799	-0.0136272	-0.0167353	-0.0818572	-0.821655	-0.178916	-0.197919	-0.662654	-0.826658	-0.518674	-0.803898	-0.683097	-1.57783	-0.222407	-0.718396	-0.173071	-0.0216816	-0.00324854	-0.0189525	-0.0558203	-0.827194	-0.149962	-0.228888	-0.302665	-0.798075	-0.518328	-0.816557	-1.07627	-0.201102	-0.138572	-0.803197	-0.102716	-0.0245666	-0.00446385	-0.0134371	-0.0430631	-0.800169	-0.183452	-0.243604	-0.00130863	-0.00226746	-0.518144	-0.819748	-0.239631	-0.023039	-0.738687	-0.39059	-0.0780169	-0.0225294	-0.00194714	-0.00771156	-0.00747146	-0.483601	-0.151738	-0.247469	-0.000239846	-0.00297348	-0.518046	-0.821053	-0.100055	-0.596719	-0.190421	-0.0816355	-0.00324841	-0.0163112	-0.00108611	-0.0304989	-0.000325492	-0.591455	-0.210753	-0.255453	-0.000847718	-0.00143171	-0.351894	-0.78333	-0.0343308	-0.157033	-0.368771	-0.000294019	-0.000425709	-0.00275795	-0.000367784	-0.033523	-3.62547e-05	-0.703523	-0.245402	-0.068656	-0.000846118	-0.00155242	-0.426913	-0.785891	-0.0399912	-0.0731064	-0.216877	-0.0235079	-0.00739968	-0.0246478	-0.000387231	-0.0335531	-0.00109175	-0.775851	-0.238799	-0.248558	-0.000847515	-0.00135666	-0.507618	-0.785236	-0.00561461	-0.196327	-0.160066	-0.000250394	-0.000420645	-0.0185722	-0.000201751	-0.0338763	-0.0155178	-0.772229	-0.13068	-0.0264566	-0.000846249	-0.00155621	-0.50008	-0.785931	-0.00760802	-0.311502	-0.146079	-0.0235048	-0.00727279	-0.0294836	-0.000512317	-0.0336236	-0.00332594	-0.78537	-0.282326	-0.0057916	-0.000874274	-0.00182569	-0.101413	-0.263382	-0.00546369	-0.214989	-0.137265	-0.00899798	-0.00056369	-0.0217275	-0.000382599	-0.0339722	-0.00495193	-0.269783	-0.120635	-0.00659602	-0.000891509	-0.0186634	-0.0784708	-0.151791	-0.00489851	-0.313235	-0.141046	-0.0234531	-0.000209609	-0.0216873	-0.000649204	-0.0335239	-0.00297012	-0.380793	-0.332511	-0.00522567	-0.000893185	-0.0166217	-0.0469938	-0.153989	-0.0049273	-0.255646	-0.139189	-0.0116137	-0.000498639	-0.0271445	-0.000826999	-0.0339699	-0.00500754	-0.180135	-0.253829	-0.00506588	-0.000901092	-0.0226088	-0.0498471	-0.154817	-0.0047544	-0.494301	-0.14037	-0.0230201	-0.000197643	-0.0183459	-0.000923656	-0.0247423	-0.00281739	-0.308673	-0.592714	-0.00510176	-0.000897195	-0.016627	-0.0411142	-0.154601	-0.00470168	-0.533976	-0.139564	-0.0120863	-0.000498161	-0.0185991	-0.00140326	-0.0229838	-0.00469208	-0.174741	-0.314444	-0.00510193	-0.000903227	-0.0226084	-0.043504	-0.154673	-0.00463785	-0.678186	-0.140165	-0.0227612	-0.000193989	-0.020295	-0.00137582	-0.0231455	-0.00257117	-0.295041	-0.768938	-0.00510193	-0.000898106	-0.016627	-0.0365124	-0.157728	-0.00463666	-0.497506	-0.139722	-0.0123751	-0.000498595	-0.00896781	-0.00201359	-0.0225898	-0.0040272	-0.395864	-0.705045	-0.00510193	-0.000903717	-0.0226084	-0.0385632	-0.157493	-0.00449053	-0.558287	-0.140059	-0.0225872	-0.000192154	-0.0123533	-0.00172759	-0.0233029	-0.00189213	-0.409649	-0.836278	-0.00509716	-0.000898316	-0.016627	-0.0321033	-0.157508	-0.00472889	-0.386306	-0.139806	-0.0125594	-0.000499183	-0.00644155	-0.0023028	-0.0214194	-0.00255991	-0.402647	-0.780597	-0.00510869	-0.00090383	-0.0226084	-0.0338079	-0.157507	-0.00434597	-0.35644	-0.139998	-0.0224577	-0.000191026	-0.0126319	-0.00183701	-0.0237875	-0.00153034	-0.115407	-0.909893	-0.00510579	-0.000898364	-0.016627	-0.0279321	-0.157507	-0.00482575	-0.358608	-0.139853	-0.0126916	-0.000499709	-0.00641121	-0.00236775	-0.0225461	-0.00252331	-0.441237	-1.02769	-0.00510652	-0.000903856	-0.0226084	-0.0299572	-0.467862	-0.00420596	-0.358137	-0.139963	-0.0223547	-0.000190272	-0.00807527	-0.00185782	-0.0237733	-0.00152907	-0.114542	-0.960024	-0.00510634	-0.000898376	-0.016627	-0.0251851	-0.155282	-0.00491835	-0.35827	-0.188617	-0.0127941	-0.000500128	-0.0065921	-0.00237896	-0.0225506	-0.00252798	-0.450591	-0.788966	-0.00510638	-0.000903862	-0.0226084	-0.798751	-0.473552	-0.00407387	-0.358232	-0.134247	-0.0222689	-0.000189744	-0.0080829	-0.00186128	-0.0529801	-0.00152881	-0.145893	-0.331447	-0.00510637	-0.000898378	-0.016627	-0.0906167	-0.151726	-0.00500415	-0.358243	-0.204997	-0.0128776	-0.000500447	-0.00659553	-0.00238078	-0.106321	-0.00252976	-0.355182	-0.214822	-0.00510637	-0.000903863	-0.0226084	-0.690794	-0.471353	-0.003954	-0.371795	-0.132984	-0.0221951	-0.000189365	-0.00809049	-0.00186184	-0.114505	-0.0015287	-0.285416	-0.0597653	-0.00510637	-0.000898379	-0.016627	-0.0425224	-0.150477	-0.00508051	-0.368365	-0.205513	-0.0129484	-0.000500689	-0.00659328	-0.00238108	-0.113647	-0.00253052	-0.409432	-0.0959644	-0.00510637	-0.000903863	-0.0226084	-0.701392	-0.148116	-0.00384974	-0.369526	-0.13265	-0.0221299	-0.000189087	-0.00809662	-0.00186193	-0.114977	-0.00152865	-0.293257	-0.00978873	-0.00510637	-0.000898379	-0.016627	-0.0428439	-0.151767	-0.00514564	-0.369073	-0.17711	-0.0130099	-0.000500871	-0.00659161	-0.00238112	-0.113205	-0.00253084	-0.409942	-0.0842983	-0.00510637	-0.000903863	-0.0226084	-0.369904	-0.150367	-0.00376276	-0.368861	-0.138294	-0.0220711	0	0	0	0	0	0	0	0	0	0	0	0	0	0	0	0	-0.301404	-0.301404	-0.301404	-0.301404	-0.301404	-0.301404	-0.301404	-0.301404	-0.301404	-0.301404	-0.301404	-0.301404	-0.301404	-0.301404	-0.301404	-0.301404	-0.298646	-0.298646	-0.298646	-0.298646	-0.298646	-0.298646	-0.298646	-0.298646	-0.298646	-0.298646	-0.298646	-0.298646	-0.298646	-0.298646	-0.298646	-0.298646	-0.297608	-0.297608	-0.297608	-0.297608	-0.297608	-0.297608	-0.297608	-0.297608	-0.297608	-0.297608	-0.297608	-0.297608	-0.297608	-0.297608	-0.297608	-0.297608	-0.301616	-0.301616	-0.301616	-0.301616	-0.301616	-0.301616	-0.301616	-0.301616	-0.301616	-0.301616	-0.301616	-0.301616	-0.301616	-0.301616	-0.301616	-0.301616	-0.301626	-0.301626	-0.301626	-0.301626	-0.301626	-0.301626	-0.301626	-0.301626	-0.301626	-0.301626	-0.301626	-0.301626	-0.301626	-0.301626	-0.301626	-0.301626	-0.301626	-0.301626	-0.301626	-0.301626	-0.301626	-0.301626	-0.301626	-0.301626	-0.301626	-0.301626	-0.301626	-0.301626	-0.301626	-0.301626	-0.301626	-0.301626	-0.301626	-0.301626	-0.301626	-0.301626	-0.301626	-0.301626	-0.301626	-0.301626	-0.301626	-0.301626	-0.301626	-0.301626	-0.301626	-0.301626	-0.301626	-0.301626	-0.301626	-0.301626	-0.301626	-0.301626	-0.301626	-0.301626	-0.301626	-0.301626	-0.301626	-0.301626	-0.301626	-0.301626	-0.301626	-0.301626	-0.301626	-0.301626	-0.301626	-0.301626	-0.301626	-0.301626	-0.301626	-0.301626	-0.301626	-0.301626	-0.301626	-0.301626	-0.301626	-0.301626	-0.301626	-0.301626	-0.301626	-0.301626	-1.21183	-1.21183	-0.314626	-0.314626	-0.0902574	-0.0902574	-0.829087	-0.829087	-0.284431	-0.284431	-0.952206	-0.952206	-0.426717	-0.426717	-0.269186	-0.269186	-1.2658	-1.2658	-0.362486	-0.362486	-0.185079	-0.185079	-0.762719	-0.762719	-0.447784	-0.447784	-0.205518	-0.205518	-0.156655	-0.156655	-0.328998	-0.328998	-1.27295	-1.27295	-0.371787	-0.371787	-0.379122	-0.379122	-0.899931	-0.899931	-0.324067	-0.324067	-0.897782	-0.897782	-0.0396505	-0.0396505	-0.328354	-0.328354	-1.274	-1.274	-0.380165	-0.380165	-0.691771	-0.691771	-0.692172	-0.692172	-0.345063	-0.345063	-0.801571	-0.801571	-0.00609602	-0.00609602	-0.328663	-0.328663	-1.28431	-1.28431	-0.371347	-0.371347	-0.693493	-0.693493	-0.856744	-0.856744	-0.323502	-0.323502	-0.915394	-0.915394	-0.00599416	-0.00599416	-0.318493	-0.318493	-1.27666	-1.27666	-0.370485	-0.370485	-0.693684	-0.693684	-0.401482	-0.401482	-0.327475	-0.327475	-0.836172	-0.836172	-0.00693534	-0.00693534	-0.328973	-0.328973	-1.28316	-1.28316	-0.370678	-0.370678	-0.700819	-0.700819	-0.834958	-0.834958	-0.325996	-0.325996	-0.914767	-0.914767	-0.00599428	-0.00599428	-0.328015	-0.328015	-1.27676	-1.27676	-0.370007	-0.370007	-0.694903	-0.694903	-0.419812	-0.419812	-0.335217	-0.335217	-0.505754	-0.505754	-0.00663804	-0.00663804	-0.329106	-0.329106	-1.28316	-1.28316	-0.370188	-0.370188	-0.694498	-0.694498	-0.836629	-0.836629	-0.327046	-0.327046	-0.888724	-0.888724	-0.00600322	-0.00600322	-0.328622	-0.328622	-0.971122	-0.971122	-0.369084	-0.369084	-0.69447	-0.69447	-0.420431	-0.420431	-0.331459	-0.331459	-0.070576	-0.070576	-0.00666678	-0.00666678	-0.327748	-0.327748	-0.238285	-0.233643	-0.368349	-0.344728	-0.709315	-0.694758	-0.800065	-0.48226	-0.305376	-0.320056	-0.0183391	-0.00608593	-0.0563397	-0.0711398	-0.00600215	-0.0354119	-0.691864	-0.369348	-0.0337734	-0.319957	-0.658392	-0.477164	-0.403522	-0.347481	-0.453798	-0.308886	-0.019923	-0.00589791	-0.0120161	-0.0125126	-0.00136586	-0.168792	-0.375737	-0.367232	-0.0640315	-0.10898	-0.379262	-0.319868	-0.496606	-0.935961	-0.519579	-0.320753	-0.0194921	-0.00571352	-0.756359	-0.310024	-0.00161027	-0.275337	-0.839462	-0.147656	-0.0176154	-0.126414	-0.314688	-0.319432	-0.406409	-1.10289	-0.324486	-0.312094	-0.0194201	-0.00582496	-0.170785	-0.0243047	-0.00103486	-0.305506	-0.480332	-0.166796	-0.0212855	-0.0881426	-0.290762	-0.309394	-0.496511	-1.16017	-0.00804815	-0.000867774	-0.0193661	-0.0058272	-0.0692752	-0.00825982	-0.00525958	-0.15004	-0.417189	-0.152983	-0.0105619	-0.0528174	-0.0507456	-0.202838	-0.440303	-1.21762	-0.000781431	-0.00108881	-0.0193443	-0.00587132	-0.00981749	-0.22935	-0.00137851	-0.0307655	-0.0129417	-0.110723	-0.00523675	-0.20871	-0.000754934	-0.235666	-0.723269	-1.24156	-0.00374753	-0.000455344	-0.00902929	-0.00622848	-0.00390442	-0.063585	-0.00264791	-4.3016e-05	-0.00200153	-0.0185599	-0.00201592	-0.229493	-0.000105547	-0.273905	-0.847695	-0.434824	-0.00351827	-0.00047341	-0.0348823	-0.00625324	-0.000837321	-0.0285595	-0.00157813	-0.00792586	-0.000541941	-0.169207	-0.00184826	-0.229688	-0.00731486	-0.299466	-0.212521	-1.22007	-0.00374771	-0.00042102	-0.158413	-0.00624875	-0.000289768	-0.0755387	-0.00118676	-2.95185e-05	-0.00196693	-0.12717	-0.00108465	-0.231981	-0.106431	-0.297956	-0.320368	-0.175053	-0.00351542	-0.000474675	-0.123493	-0.00625929	-0.000133543	-0.119754	-0.00108991	-0.00792336	-0.000526582	-0.202341	-0.00240163	-0.230154	-0.0225471	-0.303108	-0.0681621	-0.0365702	-0.0036698	-0.000578034	-0.0192482	-0.00206774	-0.000245714	-0.082697	-0.0010285	-0.00279724	-0.00251025	-0.148878	-0.00210029	-0.232575	-0.0338123	-0.103673	-0.333613	-0.0449851	-0.00348492	-0.00621906	-0.00709046	-0.00149726	-0.000214958	-0.120396	-0.00105584	-0.00788268	-0.000438744	-0.148689	-0.00304983	-0.229455	-0.020104	-0.146322	-0.041915	-0.0355432	-0.00364077	-0.00571984	-0.0072249	-0.00152503	-0.000316093	-0.0982663	-0.00104211	-0.0035616	-0.00225713	-0.186123	-0.00461854	-0.232545	-0.0341946	-0.069231	-0.538224	-0.0344108	-0.00347348	-0.00759106	-0.0094885	-0.0015327	-0.000187273	-0.189913	-0.00105098	-0.00772384	-0.000443706	-0.12562	-0.00436349	-0.162458	-0.0190284	-0.118609	-0.0220041	-0.0346569	-0.00363499	-0.00572189	-0.00914933	-0.00153071	-0.000512448	-0.205142	-0.00104488	-0.00372592	-0.00225712	-0.12737	-0.0079467	-0.142105	-0.0320122	-0.0671592	-0.817538	-0.0346579	-0.00347102	-0.00759091	-0.0115018	-0.00153138	-0.000170473	-0.260585	-0.00104944	-0.00762803	-0.000442203	-0.139045	-0.0065424	-0.142106	-0.017298	-0.113371	-0.0678812	-0.0346579	-0.00363371	-0.00572189	-0.0111079	-0.00155423	-0.000828898	-0.191161	-0.00104607	-0.00382947	-0.00225855	-0.0611154	-0.0115201	-0.140118	-0.0274023	-0.152111	-0.896592	-0.0346579	-0.00347046	-0.00759091	-0.0140759	-0.00155269	-0.000170603	-0.21453	-0.00104863	-0.00756344	-0.000440643	-0.0835468	-0.00824117	-0.142783	-0.012444	-0.157407	-0.0790432	-0.0346238	-0.00363341	-0.00572189	-0.0138723	-0.00155279	-0.000845771	-0.148444	-0.00104671	-0.00389623	-0.00226052	-0.0436316	-0.0132228	-0.134738	-0.0171179	-0.154717	-0.906431	-0.0347032	-0.00347033	-0.00759091	-0.0180988	-0.00155278	-0.000172251	-0.136968	-0.00104818	-0.00751528	-0.000439526	-0.0854767	-0.00876774	-0.144699	-0.00972295	-0.0443501	-0.383025	-0.0346832	-0.00363334	-0.00572189	-0.0181822	-0.00155278	-0.000836785	-0.137801	-0.00104707	-0.0039444	-0.00226233	-0.0434083	-0.0136057	-0.139898	-0.0168537	-0.169549	-0.921715	-0.0346882	-0.0034703	-0.00759091	-0.0239457	-0.00359956	-0.000174233	-0.13762	-0.00104791	-0.00747692	-0.000438749	-0.0548765	-0.00886767	-0.144653	-0.00971335	-0.0440218	-0.612618	-0.034687	-0.00363332	-0.00572189	-0.0232529	-0.00153215	-0.000827402	-0.137671	-0.00136783	-0.00398184	-0.0022638	-0.0446584	-0.0136718	-0.139923	-0.0168863	-0.173145	-0.912953	-0.0346873	-0.00347029	-0.00759091	-0.0169402	-0.00364628	-0.000176357	-0.137656	-0.00100973	-0.00744499	-0.0004382	-0.0549098	-0.00888426	-0.255459	-0.00971146	-0.0560713	-0.0771699	-0.0346872	-0.00363332	-0.00572189	-0.00100117	-0.00150181	-0.000818664	-0.13766	-0.00149962	-0.0040124	-0.00226492	-0.0446875	-0.0136825	-0.315936	-0.0168988	-0.136482	-0.257941	-0.0346872	-0.00347029	-0.00759091	-0.00629204	-0.00362668	-0.000178476	-0.142868	-0.00100054	-0.00741751	-0.000437805	-0.0549505	-0.00888695	-0.316331	-0.00971064	-0.109678	-0.0537509	-0.0346872	-0.00363332	-0.00572189	-0.000492472	-0.00149045	-0.000811004	-0.14155	-0.00150288	-0.00403831	-0.00226578	-0.0446749	-0.0136843	-0.318903	-0.0169041	-0.157325	-0.416573	-0.0346872	-0.00347029	-0.00759091	-0.00646821	-0.00146041	-0.000180468	-0.141996	-0.000998077	-0.00739324	-0.000437515	-0.054987	-0.00888738	-0.313797	-0.00971029	-0.11269	-0.00946907	-0.0346872	-0.00363332	-0.00572189	-0.00048984	-0.0014993	-0.000804607	-0.141822	-0.00129318	-0.00406087	-0.00226642	-0.0446649	-0.0136846	-0.313828	-0.0169063	-0.157521	-0.363897	-0.0346872	-0.00347029	-0.00759091	-0.00315197	-0.00148262	-0.000182237	-0.141741	-0.00103568	-0.00737133	0	0	0	0	0	0	0	0	0	0	0	0	0	0	0	0	0.0932807	0.0932807	0.0932807	0.0932807	0.0932807	0.0932807	0.0932807	0.0932807	0.0932807	0.0932807	0.0932807	0.0932807	0.0932807	0.0932807	0.0932807	0.0932807	0.0936665	0.0936665	0.0936665	0.0936665	0.0936665	0.0936665	0.0936665	0.0936665	0.0936665	0.0936665	0.0936665	0.0936665	0.0936665	0.0936665	0.0936665	0.0936665	0.0940065	0.0940065	0.0940065	0.0940065	0.0940065	0.0940065	0.0940065	0.0940065	0.0940065	0.0940065	0.0940065	0.0940065	0.0940065	0.0940065	0.0940065	0.0940065	0.0938015	0.0938015	0.0938015	0.0938015	0.0938015	0.0938015	0.0938015	0.0938015	0.0938015	0.0938015	0.0938015	0.0938015	0.0938015	0.0938015	0.0938015	0.0938015	0.0938078	0.0938078	0.0938078	0.0938078	0.0938078	0.0938078	0.0938078	0.0938078	0.0938078	0.0938078	0.0938078	0.0938078	0.0938078	0.0938078	0.0938078	0.0938078	0.0938053	0.0938053	0.0938053	0.0938053	0.0938053	0.0938053	0.0938053	0.0938053	0.0938053	0.0938053	0.0938053	0.0938053	0.0938053	0.0938053	0.0938053	0.0938053	0.0938054	0.0938054	0.0938054	0.0938054	0.0938054	0.0938054	0.0938054	0.0938054	0.0938054	0.0938054	0.0938054	0.0938054	0.0938054	0.0938054	0.0938054	0.0938054	0.0938054	0.0938054	0.0938054	0.0938054	0.0938054	0.0938054	0.0938054	0.0938054	0.0938054	0.0938054	0.0938054	0.0938054	0.0938054	0.0938054	0.0938054	0.0938054	0.0938054	0.0938054	0.0938054	0.0938054	0.0938054	0.0938054	0.0938054	0.0938054	0.0938054	0.0938054	0.0938054	0.0938054	0.0938054	0.0938054	0.0938054	0.0938054	-0.378581	-0.378581	0.0268417	0.0268417	0.0620472	0.0620472	-0.265323	-0.265323	0.262222	0.262222	-0.411192	-0.411192	-0.157051	-0.157051	0.63043	0.63043	-0.394789	-0.394789	0.0234265	0.0234265	0.159607	0.159607	-0.343211	-0.343211	0.145592	0.145592	0.431239	0.431239	0.69414	0.69414	0.894671	0.894671	-0.394284	-0.394284	0.0261956	0.0261956	0.202928	0.202928	-0.398168	-0.398168	0.186151	0.186151	-0.315816	-0.315816	0.685742	0.685742	0.892937	0.892937	-0.393785	-0.393785	0.020751	0.020751	0.265943	0.265943	-0.313756	-0.313756	0.173891	0.173891	-0.0380695	-0.0380695	0.71092	0.71092	0.893948	0.893948	-0.393242	-0.393242	0.0257912	0.0257912	0.224477	0.224477	-0.381184	-0.381184	0.183301	0.183301	-0.41565	-0.41565	0.71003	0.71003	0.888903	0.888903	-0.391275	-0.391275	0.0265496	0.0265496	0.255141	0.255141	-0.175216	-0.175216	0.181847	0.181847	-0.0513899	-0.0513899	0.710963	0.710963	0.894792	0.894792	-0.392169	-0.392169	0.0264166	0.0264166	0.207361	0.207361	-0.37226	-0.37226	0.18278	0.18278	-0.410434	-0.410434	0.710664	0.710664	0.894327	0.894327	-0.391348	-0.391348	0.0267611	0.0267611	0.210165	0.210165	-0.182132	-0.182132	0.178276	0.178276	0.379795	0.379795	0.71129	0.71129	0.894891	0.894891	-0.392165	-0.392165	0.0267146	0.0267146	0.210445	0.210445	-0.372845	-0.372845	0.182025	0.182025	-0.30367	-0.30367	0.710623	0.710623	0.894674	0.894674	-0.413997	-0.413997	0.0265474	0.0265474	0.210355	0.210355	-0.18236	-0.18236	0.179454	0.179454	0.601162	0.601162	0.711284	0.711284	0.893994	0.893994	-0.00752212	0.00232622	0.00954454	0.0249263	0.187116	0.207058	-0.360361	-0.206604	0.17049	0.181378	0.440896	0.705056	0.679244	0.747916	0.709242	0.604623	-0.231911	0.0213147	-0.010048	0.0231445	0.194582	0.193081	-0.143619	-0.100901	0.16842	0.173145	0.436302	0.710147	0.707342	0.708123	0.164891	0.102704	-0.0754826	0.0142379	-0.0234093	0.00861908	0.0326258	0.179677	-0.170544	-0.33151	0.158763	0.180787	0.437658	0.694451	0.0890864	0.851881	0.192085	0.158213	-0.270508	0.00954088	-0.00317234	0.00959594	0.0247638	0.181029	-0.136702	-0.365166	0.0763152	0.174647	0.437404	0.705352	0.681346	0.134879	0.119624	0.180902	-0.178806	0.0102908	-0.00734868	0.00688217	0.0209265	0.174955	-0.166539	-0.402624	0.000657223	0.000506647	0.43728	0.708143	0.134728	0.00700957	0.638104	0.08543	-0.0822844	0.00945647	-0.00189565	0.00383074	0.0036353	0.106485	-0.157362	-0.369094	0.000151362	0.000743113	0.437209	0.70922	0.0723	0.131738	0.164457	0.0188713	-0.00553715	0.00681152	-0.00171357	0.0151219	9.51073e-05	0.129618	-0.291589	-0.396692	0.000332764	0.000475302	0.299689	0.675762	0.0261411	0.032774	0.31852	0.000183969	-0.000500875	0.000996612	-0.000312019	0.016622	-3.29377e-06	0.154075	-0.343235	-0.00233964	0.00032204	0.000550041	0.347843	0.677977	0.0340973	0.0157487	0.18729	0.00703146	0.00607911	0.0122332	-0.000621646	0.016639	0.000390103	0.170315	0.0679459	-0.373283	0.000332731	0.000468258	0.336858	0.677405	0.00467364	0.0429119	0.138194	0.000168847	-0.000502703	0.00890105	-0.000192094	0.016799	0.00764187	0.169512	-0.0967233	0.00640429	0.000321937	0.000551205	0.353221	0.677999	0.00650731	0.0680706	0.126107	0.00703299	0.00597872	0.0146051	-0.000874849	0.0166731	0.00138654	0.172388	0.200477	-0.000366721	0.000334032	0.000610488	0.0754387	0.227229	0.00457254	0.046998	0.118491	0.00309608	-0.000757799	0.0105215	-0.000329371	0.0168435	0.00228948	0.0589512	-0.11414	0.00300315	0.000328909	0.0057081	0.0634974	0.130448	0.00410579	0.0684689	0.121756	0.00705732	-1.1138e-05	0.0106096	-0.00110096	0.0166228	0.0012122	0.0832213	0.261285	0.00231929	0.000336199	0.00477403	0.0360664	0.132328	0.00405846	0.0559077	0.120153	0.00407961	-0.000635829	0.0132787	-0.000652452	0.0168418	0.00231148	0.0393561	-0.132723	0.00221079	0.000330178	0.00681671	0.0370587	0.133041	0.00399893	0.108066	0.121172	0.0069498	-2.04447e-05	0.00879326	-0.00154108	0.0120605	0.00111117	0.0674605	0.500325	0.00222997	0.000336677	0.00477511	0.0296947	0.132855	0.00373127	0.116757	0.120477	0.0042125	-0.000636084	0.00893133	-0.00100021	0.0109196	0.00213883	0.0381768	-0.263362	0.00222992	0.000330465	0.00681662	0.0302259	0.132916	0.00390898	0.148214	0.120995	0.00688694	-2.1682e-05	0.00984324	-0.00225139	0.0109992	0.000951229	0.0644816	0.623248	0.00222992	0.000336786	0.00477511	0.0244099	0.135554	0.00346472	0.108729	0.120613	0.00428822	-0.000636956	0.00411472	-0.00131622	0.010767	0.00176514	0.0865188	0.0240081	0.00222991	0.000330531	0.00681662	0.0242426	0.135351	0.00378103	0.121983	0.120903	0.00684507	-2.19364e-05	0.00594	-0.00280042	0.0110594	0.00043238	0.0895326	0.674363	0.00222405	0.000336812	0.00477511	0.0187625	0.135364	0.00353346	0.084407	0.120685	0.00433546	-0.000637985	0.00284696	-0.00145666	0.0102994	0.000831982	0.0880015	0.0831705	0.00223047	0.000330546	0.00681662	0.0174679	0.135363	0.00365451	0.0778811	0.120852	0.00681403	-2.20259e-05	0.00611344	-0.00297319	0.0112505	2.66431e-05	0.0252166	0.538335	0.00222889	0.000336817	0.00477511	0.012305	0.135363	0.00362328	0.078355	0.120726	0.0043689	-0.000638898	0.00282986	-0.00148768	0.0107552	0.000801257	0.0964248	0.287744	0.00222928	0.000330549	0.00681662	0.0102795	0.403962	0.00353173	0.078252	0.120821	0.00678938	-2.20732e-05	0.00378215	-0.00300632	0.0112463	2.51725e-05	0.0250253	0.431365	0.00222918	0.000336819	0.00477511	0.00658357	0.133446	0.00370965	0.078281	0.162916	0.0043946	-0.000639625	0.00290637	-0.00149303	0.010757	0.000804247	0.098463	0.0861624	0.0022292	0.00033055	0.00681662	0.682617	0.408873	0.00341573	0.0782726	0.115879	0.00676888	-2.21037e-05	0.00377318	-0.00301184	0.0216747	2.49018e-05	0.0318742	0.237219	0.0022292	0.000336819	0.00477511	0.0780439	0.130383	0.0037897	0.078275	0.177057	0.00441547	-0.000640179	0.00291103	-0.0014939	0.0350337	0.000805393	0.0776169	0.017314	0.0022292	0.00033055	0.00681662	0.595841	0.406975	0.00331035	0.0812361	0.114788	0.00675125	-2.21254e-05	0.00377249	-0.00301273	0.0367069	2.47857e-05	0.0623696	0.0166266	0.0022292	0.000336819	0.00477511	0.036608	0.129308	0.00386088	0.0804867	0.177503	0.00443311	-0.000640599	0.00291153	-0.00149403	0.0366401	0.000805879	0.0894829	-0.190006	0.0022292	0.00033055	0.00681662	0.60493	0.127296	0.00321859	0.0807404	0.1145	0.00673568	-2.21405e-05	0.00377338	-0.00301287	0.0366936	2.47363e-05	0.0640834	0.00228763	0.0022292	0.000336819	0.00477511	0.036889	0.130426	0.00392148	0.0806414	0.152946	0.00444845	-0.000640917	0.00291156	-0.00149406	0.0363332	0.000806087	0.0895948	-0.165573	0.0022292	0.00033055	0.00681662	0.319201	0.129229	0.00314198	0.0805948	0.11938	0.00672161	0	0	0	0	0	0	0	0	0	0	0	0	0	0	0	0	-0.146366	-0.146366	-0.146366	-0.146366	-0.146366	-0.146366	-0.146366	-0.146366	-0.146366	-0.146366	-0.146366	-0.146366	-0.146366	-0.146366	-0.146366	-0.146366	-0.147692	-0.147692	-0.147692	-0.147692	-0.147692	-0.147692	-0.147692	-0.147692	-0.147692	-0.147692	-0.147692	-0.147692	-0.147692	-0.147692	-0.147692	-0.147692	-0.148162	-0.148162	-0.148162	-0.148162	-0.148162	-0.148162	-0.148162	-0.148162	-0.148162	-0.148162	-0.148162	-0.148162	-0.148162	-0.148162	-0.148162	-0.148162	-0.146463	-0.146463	-0.146463	-0.146463	-0.146463	-0.146463	-0.146463	-0.146463	-0.146463	-0.146463	-0.146463	-0.146463	-0.146463	-0.146463	-0.146463	-0.146463	-0.146463	-0.146463	-0.146463	-0.146463	-0.146463	-0.146463	-0.146463	-0.146463	-0.146463	-0.146463	-0.146463	-0.146463	-0.146463	-0.146463	-0.146463	-0.146463	-0.146462	-0.146462	-0.146462	-0.146462	-0.146462	-0.146462	-0.146462	-0.146462	-0.146462	-0.146462	-0.146462	-0.146462	-0.146462	-0.146462	-0.146462	-0.146462	-0.146462	-0.146462	-0.146462	-0.146462	-0.146462	-0.146462	-0.146462	-0.146462	-0.146462	-0.146462	-0.146462	-0.146462	-0.146462	-0.146462	-0.146462	-0.146462	-0.146462	-0.146462	-0.146462	-0.146462	-0.146462	-0.146462	-0.146462	-0.146462	-0.146462	-0.146462	-0.146462	-0.146462	-0.146462	-0.146462	-0.146462	-0.146462	-0.146462	-0.146462	-0.146462	-0.146462	-0.146462	-0.146462	-0.146462	-0.146462	-0.146462	-0.146462	-0.146462	-0.146462	-0.146462	-0.146462	-0.146462	-0.146462	-0.288039	-0.288039	-0.386896	-0.386896	0.00922315	0.00922315	0.0692961	0.0692961	0.195169	0.195169	0.113175	0.113175	0.0379286	0.0379286	-0.252085	-0.252085	-0.307272	-0.307272	-0.482019	-0.482019	0.153492	0.153492	0.1475	0.1475	0.39459	0.39459	-0.653429	-0.653429	-0.756589	-0.756589	-0.450428	-0.450428	-0.317049	-0.317049	-0.504226	-0.504226	0.346046	0.346046	0.152037	0.152037	0.480315	0.480315	0.0412103	0.0412103	-0.923037	-0.923037	-0.449406	-0.449406	-0.319731	-0.319731	-0.498363	-0.498363	-0.083009	-0.083009	0.132455	0.132455	0.493757	0.493757	-0.282182	-0.282182	-0.942735	-0.942735	-0.45008	-0.45008	-0.333231	-0.333231	-0.503429	-0.503429	-0.0329296	-0.0329296	0.150933	0.150933	0.491221	0.491221	0.165891	0.165891	-0.941507	-0.941507	-0.466546	-0.466546	-0.330148	-0.330148	-0.504328	-0.504328	-0.0728356	-0.0728356	0.0839269	0.0839269	0.489733	0.489733	-0.278455	-0.278455	-0.941767	-0.941767	-0.450743	-0.450743	-0.335035	-0.335035	-0.504474	-0.504474	-0.0130839	-0.0130839	0.148149	0.148149	0.492196	0.492196	0.159263	0.159263	-0.942237	-0.942237	-0.452051	-0.452051	-0.330042	-0.330042	-0.504931	-0.504931	-0.0142702	-0.0142702	0.0893132	0.0893132	0.493519	0.493519	-0.713538	-0.713538	-0.942178	-0.942178	-0.45061	-0.45061	-0.335041	-0.335041	-0.505632	-0.505632	-0.0150712	-0.0150712	0.14805	0.14805	0.492874	0.492874	0.0289899	0.0289899	-0.942187	-0.942187	-0.451128	-0.451128	0.0895093	0.0895093	-0.504192	-0.504192	-0.0144566	-0.0144566	0.0895067	0.0895067	0.492262	0.492262	-0.823674	-0.823674	-0.942041	-0.942041	-0.45232	-0.45232	-0.253364	-0.27678	-0.453684	-0.471399	-0.0344561	-0.0154434	0.153286	0.0519904	0.446194	0.483656	-0.590664	-0.934986	-0.921129	-0.843226	-0.94003	-0.732056	-0.12076	-0.489278	-0.00961954	-0.437553	-0.0441962	0.270738	0.0228263	-0.102859	0.103478	0.455822	-0.585278	-0.941641	-0.928733	-0.927364	-0.218617	0.248126	-0.213303	-0.466129	-0.00547895	-0.149987	-0.486863	0.474774	0.0175377	-0.110701	-0.0288666	0.479129	-0.586892	-0.920802	-0.414409	-0.436517	-0.254646	0.417264	-0.178367	-0.198592	-0.0110718	-0.173443	-0.418565	0.481131	0.01113	-0.205722	-0.147548	0.4588	-0.586527	-0.93521	-0.604699	-0.126528	-0.158508	0.455738	-0.0317274	-0.22291	-0.00308869	-0.121184	-0.396133	0.465415	0.0122745	-0.162281	-0.0110127	0.00129331	-0.58634	-0.938956	-0.134472	0.00699728	-0.846074	0.228456	-0.241303	-0.204502	-0.00665677	-0.0722325	-0.0691663	0.25666	0.0241468	-0.326844	-0.00116287	0.00148929	-0.586237	-0.940329	-0.078344	0.343941	-0.21801	0.0450233	0.00170725	-0.147915	-0.00103217	-0.285325	-0.000770695	0.33329	0.0824764	-0.273722	-0.00477434	0.00040228	-0.400089	-0.895031	-0.0332767	0.0910797	-0.422282	-0.000148979	-0.000803102	-0.0243666	-0.00140992	-0.313741	-7.94116e-05	0.405711	0.0989579	-0.495485	-0.00442145	0.000343309	-0.474519	-0.89799	-0.0452173	0.0426921	-0.248259	0.00868104	-0.00827812	-0.231382	-0.000312807	-0.314015	-0.00958803	0.449635	-0.178959	-0.317294	-0.00477485	0.000333287	-0.511732	-0.897215	-0.00626939	0.114683	-0.183134	-0.000159529	-0.000757593	-0.173035	-0.000687522	-0.317151	-0.145373	0.447717	-0.00640561	-0.221077	-0.00441689	0.000344638	-0.518721	-0.898	-0.00862852	0.182234	-0.167101	0.00867325	-0.00813852	-0.27661	-0.000211961	-0.31465	-0.0301116	0.455253	-0.293704	-0.0411894	-0.0046212	0.000501267	-0.107812	-0.300942	-0.00612003	0.125605	-0.157	0.00223734	-0.000616006	-0.202867	-0.00145847	-0.317952	-0.0457776	0.157931	0.011076	-0.0607766	-0.00431423	0.00655486	-0.0869391	-0.172096	-0.00550015	0.183223	-0.161329	0.00854743	-0.000303197	-0.202901	-0.00029818	-0.313691	-0.0267769	0.222892	-0.363111	-0.0478534	-0.00455308	0.00666807	-0.0507064	-0.174566	-0.00546439	0.14942	-0.159204	0.00266377	-0.00068867	-0.253984	-0.00342306	-0.317909	-0.0462855	0.105456	-0.0501356	-0.0462252	-0.00428483	0.00820361	-0.0529667	-0.175506	-0.00534756	0.289233	-0.160554	0.00832855	-0.000299112	-0.170927	-0.000526297	-0.221221	-0.0252373	0.180675	-0.67085	-0.0465653	-0.00453922	0.00667131	-0.0430807	-0.175261	-0.00510783	0.31241	-0.159634	0.00286107	-0.000688564	-0.173355	-0.0062496	-0.192274	-0.0432574	0.102299	0.00552588	-0.0465664	-0.00427842	0.00820338	-0.0447681	-0.175342	-0.00522219	0.396989	-0.16032	0.00819383	-0.000298187	-0.189508	-0.00096242	-0.192249	-0.0227681	0.172695	-0.852581	-0.0465664	-0.00453611	0.00667133	-0.0369057	-0.178839	-0.00488168	0.291218	-0.159814	0.00299621	-0.000687571	-0.0826504	-0.0094517	-0.189722	-0.0368346	0.231701	-0.407666	-0.0465664	-0.00427695	0.00820338	-0.0379265	-0.178569	-0.00505327	0.326879	-0.160198	0.00810233	-0.00029764	-0.113664	-0.00131641	-0.193102	-0.0156352	0.239767	-0.924738	-0.0465103	-0.0045354	0.00667133	-0.0305855	-0.178586	-0.00497889	0.226181	-0.15991	0.00308544	-0.000686682	-0.0586972	-0.0110072	-0.182818	-0.0222131	0.235671	-0.490034	-0.0466207	-0.00427662	0.00820338	-0.030641	-0.178585	-0.00488692	0.208694	-0.16013	0.00803387	-0.000297276	-0.116398	-0.0014186	-0.19552	-0.0112981	0.0675611	-0.871008	-0.0465931	-0.00453523	0.00667133	-0.0238352	-0.178585	-0.0050934	0.209964	-0.159964	0.00315072	-0.000685984	-0.0583855	-0.0113586	-0.189458	-0.0218177	0.258292	-0.76699	-0.0466	-0.00427654	0.00820338	-0.0235667	-0.535685	-0.00472569	0.209688	-0.160089	0.00797924	-0.000297025	-0.0744069	-0.00143701	-0.195468	-0.0112827	0.0670566	-0.826191	-0.0465983	-0.00453519	0.00667133	-0.018373	-0.176048	-0.00520315	0.209766	-0.216017	0.00320182	-0.000685457	-0.0600601	-0.0114193	-0.18949	-0.0218641	0.263786	-0.496729	-0.0465987	-0.00427652	0.00820338	-0.909865	-0.5422	-0.0045735	0.209743	-0.15353	0.00793373	-0.00029685	-0.0744173	-0.00144003	-0.330833	-0.0112797	0.0854125	-0.346047	-0.0465986	-0.00453518	0.00667133	-0.103629	-0.171997	-0.00530484	0.20975	-0.234779	0.00324369	-0.000685063	-0.0601081	-0.0114292	-0.361089	-0.0218819	0.207923	-0.131033	-0.0465986	-0.00427651	0.00820338	-0.790639	-0.53968	-0.00443531	0.217685	-0.152084	0.00789457	-0.000296724	-0.0744605	-0.00144052	-0.352077	-0.0112784	0.16708	-0.0444992	-0.0465986	-0.00453518	0.00667133	-0.0486195	-0.170578	-0.00539528	0.215676	-0.23537	0.00327925	-0.000684768	-0.0600953	-0.0114308	-0.357032	-0.0218894	0.239647	0.076626	-0.0465986	-0.00427651	0.00820338	-0.802733	-0.167952	-0.00431506	0.216356	-0.151702	0.00785996	-0.000296632	-0.0745043	-0.00144059	-0.347623	-0.0112779	0.171669	-0.00699398	-0.0465986	-0.00453518	0.00667133	-0.0489899	-0.172069	-0.00547235	0.216091	-0.202739	0.00331026	-0.000684547	-0.0600839	-0.0114311	-0.349742	-0.0218927	0.239945	0.0663984	-0.0465986	-0.00427651	0.00820338	-0.423466	-0.170499	-0.00421471	0.215967	-0.158179	0.00782874	0	0	0	0	0	0	0	0	0	0	0	0	0	0	0	0	0.333195	0.333195	0.333195	0.333195	0.333195	0.333195	0.333195	0.333195	0.333195	0.333195	0.333195	0.333195	0.333195	0.333195	0.333195	0.333195	0.330516	0.330516	0.330516	0.330516	0.330516	0.330516	0.330516	0.330516	0.330516	0.330516	0.330516	0.330516	0.330516	0.330516	0.330516	0.330516	0.329584	0.329584	0.329584	0.329584	0.329584	0.329584	0.329584	0.329584	0.329584	0.329584	0.329584	0.329584	0.329584	0.329584	0.329584	0.329584	0.333278	0.333278	0.333278	0.333278	0.333278	0.333278	0.333278	0.333278	0.333278	0.333278	0.333278	0.333278	0.333278	0.333278	0.333278	0.333278	0.333282	0.333282	0.333282	0.333282	0.333282	0.333282	0.333282	0.333282	0.333282	0.333282	0.333282	0.333282	0.333282	0.333282	0.333282	0.333282	0.333283	0.333283	0.333283	0.333283	0.333283	0.333283	0.333283	0.333283	0.333283	0.333283	0.333283	0.333283	0.333283	0.333283	0.333283	0.333283	0.333283	0.333283	0.333283	0.333283	0.333283	0.333283	0.333283	0.333283	0.333283	0.333283	0.333283	0.333283	0.333283	0.333283	0.333283	0.333283	0.333283	0.333283	0.333283	0.333283	0.333283	0.333283	0.333283	0.333283	0.333283	0.333283	0.333283	0.333283	0.333283	0.333283	0.333283	0.333283	0.333283	0.333283	0.333283	0.333283	0.333283	0.333283	0.333283	0.333283	0.333283	0.333283	0.333283	0.333283	0.333283	0.333283	0.333283	0.333283	1.48591	1.48591	0.703914	0.703914	0.0799123	0.0799123	0.66072	0.66072	0.0894639	0.0894639	0.810209	0.810209	0.344647	0.344647	0.133942	0.133942	1.55891	1.55891	0.854481	0.854481	0.0478849	0.0478849	0.595882	0.595882	0.139487	0.139487	0.288795	0.288795	0.254015	0.254015	0.177682	0.177682	1.57605	1.57605	0.886547	0.886547	0.165976	0.165976	0.709633	0.709633	0.00633518	0.00633518	0.728709	0.728709	0.201654	0.201654	0.177225	0.177225	1.57986	1.57986	0.889109	0.889109	0.889877	0.889877	0.541924	0.541924	0.0190953	0.0190953	0.708337	0.708337	0.177854	0.177854	0.17745	0.17745	1.60395	1.60395	0.885711	0.885711	0.890835	0.890835	0.674034	0.674034	0.000853133	0.000853133	0.720244	0.720244	0.177503	0.177503	0.177621	0.177621	1.59326	1.59326	0.885845	0.885845	0.898106	0.898106	0.310216	0.310216	0.00479865	0.00479865	0.735897	0.735897	0.178536	0.178536	0.177785	0.177785	1.60469	1.60469	0.886143	0.886143	0.893789	0.893789	0.656661	0.656661	0.00241351	0.00241351	0.720933	0.720933	0.177617	0.177617	0.177622	0.177622	1.59324	1.59324	0.885929	0.885929	0.889079	0.889079	0.323561	0.323561	0.00997514	0.00997514	0.54537	0.54537	0.178143	0.178143	0.177819	0.177819	1.60469	1.60469	0.886746	0.886746	0.889673	0.889673	0.65808	0.65808	0.00313429	0.00313429	0.723454	0.723454	0.177615	0.177615	0.177623	0.177623	0.859008	0.859008	0.884127	0.884127	0.888927	0.888927	0.324009	0.324009	0.00744315	0.00744315	0.208676	0.208676	0.178087	0.178087	0.177652	0.177652	0.496044	0.515762	0.83106	0.826264	0.914329	0.888922	0.626007	0.419176	0.0156793	0.00324025	0.123295	0.176385	0.214903	0.177727	0.177149	0.146702	0.80318	0.86892	0.0430666	0.766918	0.868297	0.37821	0.3264	0.447492	0.479493	0.0122297	0.123612	0.177451	0.177765	0.177397	0.0411904	0.00168484	0.589243	0.842859	0.0684308	0.261376	0.882578	0.010368	0.404024	1.03206	0.677318	0.00789837	0.123555	0.173479	0.692105	0.169764	0.0479882	0.000421468	1.00752	0.35047	0.0287355	0.303091	0.74451	0.00435481	0.331159	1.29403	0.530801	0.0138088	0.123429	0.176201	0.177184	0.0306868	0.0298793	0.00184659	0.503621	0.394424	0.0240611	0.211373	0.695556	0.00490929	0.404912	1.30516	0.0192414	1.11349e-05	0.123351	0.1769	0.0669087	0.00153253	0.159404	1.88621e-05	0.658879	0.361814	0.0172485	0.126595	0.121413	0.0433285	0.356588	1.53197	0.00187301	3.31378e-05	0.123314	0.177174	0.018372	0.00174886	0.0410821	0.000344133	0.0105943	0.261768	0.00620221	0.500182	0.00159072	0.0213358	0.577996	1.5004	0.0086868	5.465e-05	0.0807386	0.168922	0.00876625	0.003121	0.0795667	4.0042e-05	0.00276505	0.043436	0.00343726	0.549996	0.000190258	0.00939646	0.67711	0.939551	0.00810522	7.06913e-05	0.115563	0.169489	0.00893405	0.000444296	0.0467843	0.000633285	0.0019794	0.405565	0.00213572	0.550466	0.0171042	0.0046701	0.207076	1.52449	0.00868745	5.77273e-05	0.223672	0.16934	0.00138044	0.000163818	0.0345187	3.81729e-05	0.00268409	0.303915	0.00177562	0.555967	0.25493	0.00435933	0.263888	0.400617	0.00809785	7.08032e-05	0.196317	0.169492	0.00168466	8.67089e-05	0.0314989	0.000634028	0.00194063	0.4849	0.0025735	0.551583	0.0532968	0.00461831	0.109735	0.0785174	0.00846167	7.10438e-05	0.0355419	0.0567749	0.00131745	0.000153606	0.0295965	0.000377772	0.00305301	0.356098	0.00357002	0.557382	0.0805684	6.57061e-06	0.271541	0.107059	0.00797403	0.000544905	0.0217496	0.0325646	0.00118066	7.38296e-05	0.030412	0.00064595	0.000624246	0.355949	0.00329828	0.549905	0.0474474	1.16834e-05	0.100934	0.0844171	0.0083685	0.0003821	0.0152156	0.0330346	0.00125391	0.00010195	0.0300117	0.000515531	0.00288605	0.445563	0.00807365	0.557309	0.0814691	9.58354e-06	0.450545	0.0816205	0.00793518	0.00062726	0.017486	0.0332122	0.00113007	1.6268e-05	0.0302661	0.000641642	0.000637144	0.300211	0.00482236	0.388515	0.0447982	1.04798e-05	0.141011	0.0822142	0.00834971	0.000382079	0.0153946	0.0331658	0.0013483	1.71319e-05	0.0300925	0.000525424	0.00288636	0.304442	0.0142643	0.338709	0.0761928	1.02727e-05	0.669383	0.0822163	0.00792674	0.00062726	0.0176328	0.0331812	0.00109345	-8.11154e-06	0.0302219	0.000639545	0.000637839	0.332621	0.00741011	0.338637	0.0405441	1.04586e-05	0.21193	0.0822163	0.00834551	0.000382078	0.0158674	0.0338406	0.00156504	-3.42188e-06	0.0301265	0.000529643	0.00288666	0.145534	0.0210845	0.334069	0.0650203	1.43839e-05	0.809952	0.0822163	0.00792482	0.00062726	0.0184878	0.0337897	0.00106263	-1.68052e-05	0.030199	0.000638259	0.000637157	0.199687	0.00944207	0.340199	0.0283971	1.58646e-05	0.234283	0.0821247	0.00834454	0.000382078	0.0169736	0.033793	0.00159654	-1.05819e-05	0.0301446	0.000531968	0.00288756	0.103586	0.024365	0.321549	0.0397923	1.48802e-05	0.833119	0.0823169	0.00792438	0.00062726	0.0204487	0.0337927	0.00103355	-9.70408e-06	0.030186	0.000637346	0.000636523	0.204411	0.0100641	0.344613	0.0212373	3.15239e-06	0.473446	0.0822687	0.00834432	0.000382078	0.019267	0.0337928	0.00161006	-9.77823e-06	0.0301548	0.000533482	0.00288852	0.103045	0.0251045	0.333566	0.0391236	5.92352e-06	0.896421	0.0822808	0.00792427	0.00062726	0.0239427	0.101137	0.00100568	-9.76132e-06	0.0301785	0.000636636	0.000636057	0.130887	0.0101811	0.34451	0.0212119	5.95884e-06	0.653579	0.0822778	0.00834426	0.000382078	0.0224196	0.033312	0.00162238	-9.76614e-06	0.0407178	0.000534587	0.00288935	0.106004	0.0252321	0.333623	0.0392037	3.6132e-07	0.839701	0.0822785	0.00792425	0.00062726	0.180681	0.102369	0.000979588	-9.76474e-06	0.0289431	0.000636051	0.000635724	0.130931	0.0102005	0.596957	0.021207	7.15294e-06	0.126709	0.0822784	0.00834425	0.000382078	0.0198165	0.0325471	0.00163375	-9.76515e-06	0.044266	0.000535462	0.00288999	0.106082	0.025253	0.698446	0.0392344	2.95917e-06	0.235533	0.0822784	0.00792424	0.00062726	0.150094	0.101891	0.000956054	-1.02517e-05	0.0286706	0.000635548	0.000635484	0.131016	0.0102037	0.69147	0.0212049	5.82533e-06	0.0522289	0.0822784	0.00834425	0.000382078	0.00931619	0.0322792	0.00164395	-1.01247e-05	0.0443771	0.00053619	0.00289048	0.106057	0.0252563	0.698831	0.0392474	1.36251e-05	0.32755	0.0822784	0.00792424	0.00062726	0.152455	0.0317827	0.000935697	-1.01689e-05	0.0285988	0.000635106	0.000635308	0.131097	0.0102042	0.684576	0.021204	5.59173e-06	0.00904674	0.0822784	0.00834425	0.000382078	0.00938192	0.0325615	0.00165276	-1.01514e-05	0.0382098	0.000536818	0.00289086	0.106035	0.0252568	0.686376	0.039253	1.39609e-05	0.28623	0.0822784	0.00792424	0.00062726	0.0802115	0.0322641	0.000918796	-1.03746e-05	0.0298185	0.000634705	0	0	0	0	0	0	0	0	0	0	0	0	0	0	0	0	0.145959	0.145959	0.145959	0.145959	0.145959	0.145959	0.145959	0.145959	0.145959	0.145959	0.145959	0.145959	0.145959	0.145959	0.145959	0.145959	0.144262	0.144262	0.144262	0.144262	0.144262	0.144262	0.144262	0.144262	0.144262	0.144262	0.144262	0.144262	0.144262	0.144262	0.144262	0.144262	0.144304	0.144304	0.144304	0.144304	0.144304	0.144304	0.144304	0.144304	0.144304	0.144304	0.144304	0.144304	0.144304	0.144304	0.144304	0.144304	0.146932	0.146932	0.146932	0.146932	0.146932	0.146932	0.146932	0.146932	0.146932	0.146932	0.146932	0.146932	0.146932	0.146932	0.146932	0.146932	0.146942	0.146942	0.146942	0.146942	0.146942	0.146942	0.146942	0.146942	0.146942	0.146942	0.146942	0.146942	0.146942	0.146942	0.146942	0.146942	0.146938	0.146938	0.146938	0.146938	0.146938	0.146938	0.146938	0.146938	0.146938	0.146938	0.146938	0.146938	0.146938	0.146938	0.146938	0.146938	0.146938	0.146938	0.146938	0.146938	0.146938	0.146938	0.146938	0.146938	0.146938	0.146938	0.146938	0.146938	0.146938	0.146938	0.146938	0.146938	0.146938	0.146938	0.146938	0.146938	0.146938	0.146938	0.146938	0.146938	0.146938	0.146938	0.146938	0.146938	0.146938	0.146938	0.146938	0.146938	0.146938	0.146938	0.146938	0.146938	0.146938	0.146938	0.146938	0.146938	0.146938	0.146938	0.146938	0.146938	0.146938	0.146938	0.146938	0.146938	-0.566986	-0.566986	0.276729	0.276729	0.175592	0.175592	-0.65501	-0.65501	0.676817	0.676817	-0.871452	-0.871452	-0.376622	-0.376622	1.01178	1.01178	-0.587801	-0.587801	0.324783	0.324783	0.434762	0.434762	-0.743585	-0.743585	0.526227	0.526227	0.273781	0.273781	0.788198	0.788198	1.35264	1.35264	-0.581185	-0.581185	0.342212	0.342212	0.755141	0.755141	-0.882433	-0.882433	0.71213	0.71213	-0.809324	-0.809324	0.596163	0.596163	1.35005	1.35005	-0.578671	-0.578671	0.328989	0.328989	1.0977	1.0977	-0.680604	-0.680604	0.692436	0.692436	-0.499508	-0.499508	0.638104	0.638104	1.35147	1.35147	-0.569813	-0.569813	0.341581	0.341581	1.07074	1.07074	-0.838631	-0.838631	0.712658	0.712658	-0.909764	-0.909764	0.637295	0.637295	1.32964	1.32964	-0.56778	-0.56778	0.343724	0.343724	1.09881	1.09881	-0.374304	-0.374304	0.707669	0.707669	-0.531228	-0.531228	0.639661	0.639661	1.35269	1.35269	-0.566685	-0.566685	0.343407	0.343407	1.05245	1.05245	-0.818031	-0.818031	0.711784	0.711784	-0.904704	-0.904704	0.637962	0.637962	1.3507	1.3507	-0.567983	-0.567983	0.344239	0.344239	1.05835	1.05835	-0.387758	-0.387758	0.701853	0.701853	0.0480102	0.0480102	0.639582	0.639582	1.35299	1.35299	-0.566675	-0.566675	0.344266	0.344266	1.05957	1.05957	-0.819687	-0.819687	0.710608	0.710608	-0.793145	-0.793145	0.637919	0.637919	1.35204	1.35204	-0.85441	-0.85441	0.342961	0.342961	1.05895	1.05895	-0.388186	-0.388186	0.70415	0.70415	0.502115	0.502115	0.639631	0.639631	1.34993	1.34993	0.131879	0.164531	0.280747	0.320812	0.992801	1.04861	-0.781337	-0.428952	0.666825	0.705984	0.387277	0.632731	0.580768	0.782355	0.636945	0.594752	-0.379834	0.32415	-0.0139206	0.297789	0.991922	0.853069	-0.363347	-0.134803	0.756601	0.676477	0.382185	0.637435	0.641334	0.643961	0.148031	0.379156	-0.0230506	0.297042	-0.0422196	0.102086	0.366145	0.701466	-0.443695	-0.578494	0.790473	0.705027	0.383659	0.623381	-0.343949	1.28229	0.17246	0.610248	-0.421368	0.13329	0.000249819	0.118062	0.298029	0.704246	-0.359964	-0.589081	0.435582	0.68273	0.383472	0.6332	0.826983	0.160083	0.10746	0.681833	-0.328337	0.148801	-0.0124623	0.0824868	0.270094	0.681507	-0.44003	-0.686816	0.0075763	0.00192778	0.383392	0.635671	0.142821	0.0182112	0.572812	0.331854	-0.0200536	0.136543	0.000173117	0.0491696	0.0470859	0.425461	-0.398482	-0.526685	0.000818504	0.00251633	0.38334	0.636678	0.0780992	0.505128	0.147662	0.0692426	-0.012234	0.0987056	-0.00272393	0.194302	0.000803921	0.50971	-0.685445	-0.610899	0.00363721	0.00119788	0.265213	0.607291	0.0238929	0.12884	0.285965	0.000236047	-0.000551977	0.0160179	0.00021276	0.213643	5.46008e-05	0.60087	-0.804108	0.281978	0.00344009	0.00129484	0.29365	0.60926	0.0304829	0.0614582	0.16818	0.0197556	0.00518874	0.157464	-0.0010233	0.213826	0.00630242	0.660614	-0.06281	-0.540277	0.00363725	0.00113303	0.211625	0.608759	0.0040768	0.166591	0.124128	0.000199624	-0.000581608	0.11728	2.6229e-05	0.215953	0.0988518	0.657433	-0.274404	0.140205	0.00343772	0.00129803	0.246797	0.609295	0.00582311	0.264544	0.113281	0.0197527	0.00510646	0.188211	-0.00157278	0.214262	0.0200971	0.668686	0.141119	0.0231001	0.00358275	0.00152698	0.0568599	0.204225	0.00400881	0.182463	0.106447	0.00751521	-0.00118521	0.137666	0.000206393	0.216511	0.0309021	0.229208	-0.297861	0.0409574	0.00343273	0.0156699	0.05317	0.117738	0.00359685	0.266039	0.109379	0.0197047	-3.76261e-05	0.137859	-0.0019608	0.213612	0.0178318	0.32354	0.211332	0.0321653	0.00356673	0.0139915	0.0283459	0.119442	0.00350823	0.217081	0.107939	0.00969029	-0.000897392	0.172561	0.00071583	0.216485	0.0312376	0.153033	-0.434146	0.0310146	0.00342747	0.0189938	0.0279203	0.120085	0.00351631	0.419961	0.108855	0.0193383	-3.84385e-05	0.115853	-0.00268137	0.151799	0.0167463	0.262263	0.438723	0.0312485	0.00356366	0.0139959	0.0214768	0.119917	0.00310345	0.453674	0.10823	0.0100885	-0.000897273	0.117524	0.00167643	0.133518	0.0291527	0.148449	-0.71519	0.0312491	0.00342637	0.0189935	0.0205835	0.119973	0.00344443	0.576212	0.108695	0.019119	-3.6376e-05	0.128633	-0.00380505	0.13362	0.0150094	0.250681	0.522917	0.0312491	0.00356299	0.0139959	0.0155697	0.122342	0.00268336	0.422697	0.108352	0.0103323	-0.000899655	0.0557672	0.00291604	0.131618	0.0247159	0.336341	-0.502027	0.0312491	0.00342612	0.0189935	0.0136872	0.122159	0.00332869	0.474346	0.108613	0.0189716	-3.49269e-05	0.0773502	-0.00466387	0.13428	0.00988209	0.348054	0.562626	0.031205	0.00356283	0.0139959	0.0088675	0.122171	0.00273619	0.328222	0.108417	0.0104881	-0.000902341	0.0394791	0.00354347	0.126409	0.0144563	0.342105	-0.454382	0.0312814	0.00342607	0.0189935	0.00523437	0.12217	0.0032133	0.302846	0.108566	0.0188619	-3.39717e-05	0.0792687	-0.00493947	0.136175	0.00659043	0.0980484	0.263399	0.0312623	0.00356279	0.0139959	0.000537352	0.12217	0.00282293	0.304689	0.108454	0.0106	-0.00090466	0.0392674	0.00368664	0.13141	0.0141682	0.374894	-0.278691	0.031267	0.00342605	0.0189935	-0.00465164	0.362511	0.00310107	0.304288	0.108539	0.0187746	-3.33209e-05	0.0503844	-0.004993	0.136129	0.00657868	0.097309	0.0324311	0.0312659	0.00356279	0.0139959	-0.00756932	0.120447	0.00290682	0.304401	0.146236	0.0106867	-0.000906484	0.0403811	0.00371136	0.131433	0.0142009	0.382842	-0.455484	0.0312662	0.00342605	0.0189935	0.606138	0.366915	0.00299488	0.304369	0.104108	0.0187019	-3.2863e-05	0.0503739	-0.00500194	0.245983	0.00657643	0.123943	0.169032	0.0312661	0.00356278	0.0139959	0.0698503	0.117689	0.00298461	0.304378	0.158918	0.0107573	-0.00090787	0.0404175	0.00371541	0.325474	0.0142134	0.301779	-0.135026	0.0312661	0.00342605	0.0189935	0.534046	0.365215	0.00289828	0.315893	0.103128	0.0186394	-3.25333e-05	0.0503983	-0.00500339	0.330077	0.00657546	0.242494	-0.0163689	0.0312661	0.00356278	0.0139959	0.0327505	0.11672	0.00305371	0.312979	0.159319	0.0108172	-0.000908916	0.040411	0.00371607	0.331828	0.0142187	0.34787	-0.41479	0.0312661	0.00342605	0.0189935	0.542145	0.114881	0.00281408	0.313965	0.102869	0.0185842	-3.2291e-05	0.0504258	-0.00500362	0.328157	0.00657505	0.249156	-0.00346475	0.0312661	0.00356278	0.0139959	0.0330057	0.117716	0.00311249	0.31358	0.137336	0.0108693	-0.000909706	0.0404044	0.00371617	0.327259	0.014221	0.348304	-0.361972	0.0312661	0.00342605	0.0189935	0.286225	0.116628	0.00274371	0.3134	0.107245	0.0185343	0	0	0	0	0	0	0	0	0	0	0	0	0	0	0	0	0.329138	0.329138	0.329138	0.329138	0.329138	0.329138	0.329138	0.329138	0.329138	0.329138	0.329138	0.329138	0.329138	0.329138	0.329138	0.329138	0.325504	0.325504	0.325504	0.325504	0.325504	0.325504	0.325504	0.325504	0.325504	0.325504	0.325504	0.325504	0.325504	0.325504	0.325504	0.325504	0.324551	0.324551	0.324551	0.324551	0.324551	0.324551	0.324551	0.324551	0.324551	0.324551	0.324551	0.324551	0.324551	0.324551	0.324551	0.324551	0.329803	0.329803	0.329803	0.329803	0.329803	0.329803	0.329803	0.329803	0.329803	0.329803	0.329803	0.329803	0.329803	0.329803	0.329803	0.329803	0.329815	0.329815	0.329815	0.329815	0.329815	0.329815	0.329815	0.329815	0.329815	0.329815	0.329815	0.329815	0.329815	0.329815	0.329815	0.329815	0.329814	0.329814	0.329814	0.329814	0.329814	0.329814	0.329814	0.329814	0.329814	0.329814	0.329814	0.329814	0.329814	0.329814	0.329814	0.329814	0.329814	0.329814	0.329814	0.329814	0.329814	0.329814	0.329814	0.329814	0.329814	0.329814	0.329814	0.329814	0.329814	0.329814	0.329814	0.329814	0.329814	0.329814	0.329814	0.329814	0.329814	0.329814	0.329814	0.329814	0.329814	0.329814	0.329814	0.329814	0.329814	0.329814	0.329814	0.329814	0.329814	0.329814	0.329814	0.329814	0.329814	0.329814	0.329814	0.329814	0.329814	0.329814	0.329814	0.329814	0.329814	0.329814	0.329814	0.329814	0.793076	0.793076	0.495023	0.495023	0.17624	0.17624	0.317971	0.317971	0.599674	0.599674	0.324253	0.324253	0.143675	0.143675	0.702543	0.702543	0.832049	0.832049	0.582047	0.582047	0.388783	0.388783	0.226587	0.226587	0.659599	0.659599	0.229223	0.229223	0.457968	0.457968	0.899124	0.899124	0.843694	0.843694	0.603745	0.603745	0.75199	0.75199	0.26232	0.26232	0.66891	0.66891	0.286063	0.286063	0.236017	0.236017	0.897385	0.897385	0.846483	0.846483	0.602825	0.602825	1.28142	1.28142	0.202514	0.202514	0.676202	0.676202	0.335066	0.335066	0.229351	0.229351	0.89828	0.89828	0.86279	0.86279	0.603024	0.603024	1.27799	1.27799	0.251272	0.251272	0.669178	0.669178	0.261773	0.261773	0.228973	0.228973	0.877424	0.877424	0.856702	0.856702	0.603641	0.603641	1.28817	1.28817	0.128904	0.128904	0.669571	0.669571	0.346048	0.346048	0.231109	0.231109	0.899107	0.899107	0.863845	0.863845	0.603642	0.603642	1.27675	1.27675	0.24461	0.24461	0.670752	0.670752	0.263155	0.263155	0.229236	0.229236	0.897167	0.897167	0.856652	0.856652	0.603587	0.603587	1.27502	1.27502	0.13685	0.13685	0.672999	0.672999	0.339354	0.339354	0.230681	0.230681	0.899389	0.899389	0.863849	0.863849	0.60385	0.60385	1.27555	1.27555	0.245045	0.245045	0.671041	0.671041	0.285975	0.285975	0.229226	0.229226	0.898427	0.898427	0.356532	0.356532	0.601888	0.601888	1.27504	1.27504	0.137135	0.137135	0.671154	0.671154	0.222586	0.222586	0.230732	0.230732	0.89655	0.89655	0.326045	0.344291	0.557721	0.562516	1.25079	1.26919	0.236978	0.173304	0.630181	0.662956	0.148531	0.227412	0.241267	0.364482	0.228959	0.252709	0.413885	0.589018	0.0234317	0.522116	1.20508	0.919627	0.129292	0.246599	0.855764	0.638144	0.147736	0.228954	0.237106	0.238985	0.0531732	0.352003	0.352762	0.568006	0.0333687	0.178064	0.623182	0.661089	0.159714	0.514682	0.953666	0.663544	0.147982	0.223873	0.365354	0.849897	0.0619682	0.571334	0.52977	0.238062	0.0174675	0.206427	0.515272	0.661542	0.131985	0.671226	0.575558	0.644506	0.14787	0.227426	0.490498	0.0871262	0.0386547	0.635575	0.242194	0.267686	0.0121909	0.143989	0.473987	0.640541	0.160947	0.659188	0.0131617	0.00180223	0.147807	0.228287	0.112309	0.0164922	0.205723	0.311098	0.395549	0.245563	0.0104895	0.0861933	0.0826947	0.412586	0.139949	0.827449	0.00130661	0.00229513	0.147775	0.228688	0.0392347	0.473874	0.0530602	0.0642058	0.00407077	0.177646	0.00323779	0.340598	0.00126302	0.484665	0.218671	0.792124	0.00616365	0.00101036	0.0994567	0.218825	0.0116809	0.125175	0.102732	0.000138107	0.00157105	0.0294091	0.00212695	0.374511	0.000138322	0.566222	0.256233	0.623814	0.0057951	0.0010676	0.125996	0.219532	0.0113611	0.058255	0.0604436	0.0172064	0.00218715	0.276105	0.00109925	0.37483	0.0115826	0.620328	0.113202	0.820341	0.00616389	0.000943028	0.175728	0.219356	0.00163304	0.156341	0.044639	0.00010784	0.00151638	0.206766	0.00108271	0.37857	0.173534	0.617252	0.107159	0.269788	0.00579055	0.00107036	0.16591	0.219554	0.00215051	0.248125	0.040747	0.0172021	0.00214801	0.330109	0.00125876	0.375593	0.0361722	0.627885	0.0932825	0.0520367	0.00604236	0.00128479	0.0323567	0.0735727	0.00158023	0.171206	0.0382941	0.00626106	0.00162361	0.242317	0.00220552	0.379542	0.0547792	0.214921	0.107308	0.0727711	0.005748	0.0135596	0.0233036	0.0428039	0.0014126	0.249496	0.0393479	0.0171323	0.000371234	0.242266	0.00162395	0.374452	0.0321914	0.303356	0.101368	0.0573595	0.00599843	0.0123251	0.014622	0.0434305	0.00144949	0.203593	0.0388299	0.00801412	0.00157776	0.303255	0.00503355	0.379493	0.055389	0.143505	0.189511	0.0554438	0.00573102	0.0165048	0.015914	0.0436638	0.00136643	0.393737	0.0391594	0.0167977	0.000378923	0.204247	0.00241006	0.265311	0.0303772	0.245902	0.169029	0.0558488	0.00598973	0.0123293	0.0134228	0.0436029	0.00143306	0.425328	0.0389345	0.00836687	0.00157796	0.207133	0.00897162	0.232327	0.0517901	0.139208	0.268164	0.0558502	0.00572738	0.0165045	0.0146063	0.0436231	0.00133018	0.540257	0.0391022	0.0165965	0.00037975	0.226353	0.0037639	0.232364	0.027465	0.235043	0.228016	0.0558502	0.00598779	0.0123294	0.0125854	0.0444749	0.00148777	0.396322	0.0389785	0.00858673	0.00157768	0.0989489	0.0133453	0.229067	0.0441653	0.315358	0.393834	0.0558502	0.00572655	0.0165045	0.0138117	0.0444095	0.00128932	0.444765	0.0390726	0.016461	0.000379619	0.13602	0.00483146	0.233477	0.0191179	0.32634	0.249184	0.055786	0.00598734	0.0123294	0.0119813	0.0444138	0.00151737	0.307754	0.039002	0.00872798	0.00157771	0.0704038	0.0154549	0.220217	0.0269021	0.320762	0.416935	0.0559173	0.00572636	0.0165045	0.0133914	0.0444134	0.00124954	0.283961	0.0390557	0.0163601	0.000379422	0.139254	0.00515582	0.236644	0.0141468	0.0919385	0.337441	0.0558844	0.00598724	0.0123294	0.0117884	0.0444134	0.00154242	0.285689	0.0390152	0.00882971	0.00157785	0.0700362	0.0159308	0.228707	0.0264415	0.351509	0.48874	0.0558926	0.00572631	0.0165045	0.0136285	0.130378	0.00121107	0.285313	0.0390459	0.0162797	0.000379266	0.089058	0.00521651	0.236567	0.0141292	0.0912504	0.402016	0.0558905	0.00598721	0.0123294	0.0121601	0.0437902	0.00156621	0.285419	0.0525376	0.00890868	0.00157799	0.072042	0.0160129	0.228747	0.0264963	0.358964	0.420703	0.055891	0.0057263	0.0165045	0.224931	0.131964	0.00117483	0.285388	0.0374578	0.0162128	0.000379153	0.0890831	0.00522656	0.419702	0.0141258	0.116227	0.108886	0.0558909	0.00598721	0.0123294	0.025316	0.0427933	0.00158825	0.285397	0.0571006	0.00897311	0.00157812	0.0720962	0.0160263	0.526389	0.0265173	0.282956	0.116627	0.0558909	0.0057263	0.0165045	0.192679	0.131351	0.00114198	0.296194	0.0371057	0.0161552	0.000379073	0.08914	0.00522819	0.528494	0.0141243	0.227375	0.0284666	0.0558909	0.00598721	0.0123294	0.0118843	0.042442	0.00160789	0.293461	0.0572444	0.00902771	0.00157821	0.0720792	0.0160285	0.532469	0.0265262	0.326168	0.118848	0.0558909	0.0057263	0.0165045	0.195652	0.0417615	0.00111344	0.294386	0.0370127	0.0161043	0.000379013	0.0891948	0.00522844	0.52451	0.0141237	0.233621	0.00480891	0.0558909	0.00598721	0.0123294	0.0119728	0.0427972	0.00162468	0.294025	0.0493611	0.00907526	0.00157829	0.0720648	0.0160288	0.524241	0.02653	0.326575	0.103949	0.0558909	0.0057263	0.0165045	0.103127	0.0423975	0.00108965	0.293856	0.0385808	0.0160584	0	0	0	0	0	0	0	0	0	0	0	0	0	0	0	0	0.0836766	0.0836766	0.0836766	0.0836766	0.0836766	0.0836766	0.0836766	0.0836766	0.0836766	0.0836766	0.0836766	0.0836766	0.0836766	0.0836766	0.0836766	0.0836766	0.084127	0.084127	0.084127	0.084127	0.084127	0.084127	0.084127	0.084127	0.084127	0.084127	0.084127	0.084127	0.084127	0.084127	0.084127	0.084127	0.0839919	0.0839919	0.0839919	0.0839919	0.0839919	0.0839919	0.0839919	0.0839919	0.0839919	0.0839919	0.0839919	0.0839919	0.0839919	0.0839919	0.0839919	0.0839919	0.0832862	0.0832862	0.0832862	0.0832862	0.0832862	0.0832862	0.0832862	0.0832862	0.0832862	0.0832862	0.0832862	0.0832862	0.0832862	0.0832862	0.0832862	0.0832862	0.0832828	0.0832828	0.0832828	0.0832828	0.0832828	0.0832828	0.0832828	0.0832828	0.0832828	0.0832828	0.0832828	0.0832828	0.0832828	0.0832828	0.0832828	0.0832828	0.0832846	0.0832846	0.0832846	0.0832846	0.0832846	0.0832846	0.0832846	0.0832846	0.0832846	0.0832846	0.0832846	0.0832846	0.0832846	0.0832846	0.0832846	0.0832846	0.0832845	0.0832845	0.0832845	0.0832845	0.0832845	0.0832845	0.0832845	0.0832845	0.0832845	0.0832845	0.0832845	0.0832845	0.0832845	0.0832845	0.0832845	0.0832845	0.0832845	0.0832845	0.0832845	0.0832845	0.0832845	0.0832845	0.0832845	0.0832845	0.0832845	0.0832845	0.0832845	0.0832845	0.0832845	0.0832845	0.0832845	0.0832845	0.0832845	0.0832845	0.0832845	0.0832845	0.0832845	0.0832845	0.0832845	0.0832845	0.0832845	0.0832845	0.0832845	0.0832845	0.0832845	0.0832845	0.0832845	0.0832845	0.807299	0.807299	0.214921	0.214921	-0.0605532	-0.0605532	0.479589	0.479589	-0.353501	-0.353501	0.608975	0.608975	0.265669	0.265669	-0.338125	-0.338125	0.845424	0.845424	0.270188	0.270188	-0.239743	-0.239743	0.473536	0.473536	-0.337745	-0.337745	0.189644	0.189644	-0.0230087	-0.0230087	-0.412739	-0.412739	0.850833	0.850833	0.279299	0.279299	-0.419941	-0.419941	0.570739	0.570739	-0.49408	-0.49408	0.581474	0.581474	0.10833	0.10833	-0.412038	-0.412038	0.851724	0.851724	0.284199	0.284199	-0.214913	-0.214913	0.433253	0.433253	-0.485768	-0.485768	0.54507	0.54507	0.0885824	0.0885824	-0.412388	-0.412388	0.859449	0.859449	0.279064	0.279064	-0.219813	-0.219813	0.540042	0.540042	-0.499763	-0.499763	0.581759	0.581759	0.088421	0.088421	-0.396525	-0.396525	0.854246	0.854246	0.278417	0.278417	-0.216631	-0.216631	0.238117	0.238117	-0.49574	-0.49574	0.566818	0.566818	0.0877249	0.0877249	-0.412619	-0.412619	0.858837	0.858837	0.278703	0.278703	-0.217409	-0.217409	0.526207	0.526207	-0.499223	-0.499223	0.581946	0.581946	0.0884031	0.0884031	-0.411294	-0.411294	0.854299	0.854299	0.278409	0.278409	-0.221151	-0.221151	0.246519	0.246519	-0.492796	-0.492796	0.393111	0.393111	0.0877902	0.0877902	-0.412797	-0.412797	0.858835	0.858835	0.278881	0.278881	-0.221267	-0.221267	0.527438	0.527438	-0.498697	-0.498697	0.576667	0.576667	0.0884049	0.0884049	-0.412236	-0.412236	0.623717	0.623717	0.27821	0.27821	-0.221412	-0.221412	0.246785	0.246785	-0.494192	-0.494192	0.119222	0.119222	0.0877035	0.0877035	-0.410835	-0.410835	0.174113	0.172869	0.273921	0.259935	-0.176183	-0.216271	0.498125	0.307098	-0.458558	-0.493351	0.0648999	0.0879125	0.118813	-0.0126956	0.0879596	0.025624	0.45849	0.277287	0.0226659	0.24126	-0.186211	-0.376431	0.259313	0.231936	-0.243733	-0.467384	0.0654681	0.0883874	0.082184	0.0803823	0.0204998	-0.260905	0.260306	0.274147	0.0419965	0.0822529	0.261017	-0.486068	0.321924	0.615927	-0.154915	-0.489958	0.0653328	0.0863935	0.514448	-0.387551	0.0238661	-0.426866	0.55874	0.111084	0.0122852	0.0953574	0.227924	-0.49134	0.263284	0.73188	0.00698306	-0.470842	0.0652534	0.0877176	-0.116607	-0.020372	0.0148074	-0.472869	0.314319	0.125375	0.0140574	0.066511	0.218562	-0.475208	0.322339	0.765749	0.00601691	-0.0013369	0.0652016	0.0880972	0.00141902	-0.010373	0.0793734	-0.232734	0.289366	0.114995	0.00736717	0.0398205	0.0381859	-0.272982	0.284278	0.815659	0.000580233	-0.00166997	0.0651782	0.0881947	-0.0031133	-0.352403	0.0204252	-0.0475349	0.00827759	0.083222	0.00347743	0.157294	0.000366822	-0.345048	0.463926	0.827135	0.00254753	-0.000676184	0.0417799	0.0834407	0.00325377	-0.0902376	0.0395855	-4.47332e-05	0.00136028	0.0139161	0.00141385	0.172964	5.88143e-05	-0.41587	0.543178	0.32017	0.00234398	-0.000695455	0.0652414	0.083737	0.00442866	-0.0431004	0.0232463	-0.0119469	0.00109622	0.127588	0.00122249	0.173114	0.00547984	-0.460136	0.154587	0.81646	0.00254788	-0.000621273	0.149061	0.0836526	0.000726358	-0.116785	0.0171198	-2.48229e-05	0.00133421	0.0958222	0.000755267	0.174847	0.0802349	-0.458091	0.209389	0.130596	0.00234131	-0.000697356	0.12692	0.0837253	0.00083607	-0.185547	0.0156121	-0.0119427	0.00107368	0.152561	0.00157444	0.173463	0.0169426	-0.465834	0.0707926	0.0268976	0.0024529	-0.000857509	0.0222057	0.0280342	0.000686425	-0.127918	0.014663	-0.00413165	0.0016769	0.112201	0.00147321	0.175286	0.0254582	-0.160797	0.216453	0.0338597	0.00227133	-0.00934784	0.0124204	0.0156229	0.000618609	-0.186585	0.0150681	-0.011873	0.000309682	0.112078	0.00200141	0.172934	0.0151006	-0.226961	0.059911	0.0267353	0.00240908	-0.00866269	0.00924606	0.0158414	0.000669389	-0.152206	0.0148698	-0.00524169	0.00151796	0.140298	0.00325866	0.175262	0.0257461	-0.10736	0.355315	0.0258744	0.00225206	-0.0114309	0.0109235	0.0159267	0.000587121	-0.294569	0.0149956	-0.011629	0.000312389	0.0946538	0.00287098	0.121633	0.014284	-0.183975	0.0745294	0.02606	0.00240013	-0.00866588	0.00981108	0.0159045	0.000760638	-0.318202	0.0149099	-0.00549114	0.00151796	0.0959764	0.00563511	0.105292	0.024097	-0.104145	0.532376	0.0260608	0.00224784	-0.0114307	0.0114948	0.0159118	0.000565395	-0.404227	0.0149737	-0.0114815	0.000311287	0.104789	0.00431778	0.105215	0.0129709	-0.17585	0.120696	0.0260608	0.00239811	-0.00866589	0.0105278	0.0162395	0.000941769	-0.29653	0.0149266	-0.00564946	0.00151882	0.0459971	0.00819919	0.103911	0.0206115	-0.235937	0.621002	0.0260608	0.00224688	-0.0114307	0.0125522	0.0162139	0.00055049	-0.332793	0.0149625	-0.011382	0.000310207	0.0628145	0.00544686	0.105669	0.00927103	-0.244152	0.134357	0.0260346	0.00239765	-0.00866589	0.0117541	0.0162156	0.000960904	-0.230274	0.0149356	-0.00575174	0.00152003	0.0327939	0.00942323	0.100216	0.0128125	-0.23998	0.634811	0.0260946	0.00224666	-0.0114307	0.0145104	0.0162154	0.000536848	-0.212471	0.014956	-0.0113078	0.000309439	0.0642747	0.00579629	0.106938	0.00716998	-0.0687852	0.326685	0.0260795	0.00239754	-0.00866589	0.0139439	0.0162154	0.000964937	-0.213764	0.0149406	-0.00582564	0.00152116	0.0326233	0.00969863	0.103767	0.0126106	-0.262995	0.669639	0.0260833	0.0022466	-0.0114307	0.0176716	0.0503933	0.000523909	-0.213483	0.0149523	-0.0112487	0.000308905	0.0412865	0.00586253	0.106912	0.00716257	-0.0682674	0.472608	0.0260824	0.00239752	-0.00866589	0.016742	0.0159788	0.00096826	-0.213562	0.0202768	-0.0058831	0.00152207	0.033566	0.00974616	0.103784	0.0126353	-0.268579	0.639662	0.0260826	0.00224659	-0.0114307	0.0927341	0.051009	0.000511875	-0.213539	0.0143326	-0.0111995	0.000308528	0.041308	0.00587353	0.177848	0.00716112	-0.0869535	0.0813458	0.0260825	0.00239751	-0.00866589	0.00995344	0.0156054	0.000971293	-0.213546	0.0220507	-0.00593003	0.00152278	0.0335889	0.00975392	0.181645	0.0126448	-0.211706	0.179882	0.0260825	0.00224659	-0.0114307	0.075089	0.0507686	0.00050108	-0.221624	0.0141973	-0.0111571	0.000308257	0.0413369	0.00587531	0.174323	0.00716049	-0.170116	0.0390106	0.0260825	0.00239751	-0.00866589	0.00468541	0.0154761	0.00097406	-0.21958	0.0221058	-0.00596981	0.00152331	0.0335799	0.00975517	0.177412	0.0126488	-0.244026	0.264643	0.0260825	0.00224659	-0.0114307	0.0762896	0.0152574	0.000491785	-0.220272	0.0141617	-0.0111197	0.000308058	0.0413634	0.00587559	0.171623	0.00716022	-0.17479	0.00679865	0.0260825	0.00239751	-0.00866589	0.00471691	0.0156227	0.000976501	-0.220002	0.0189878	-0.00600447	0.00152371	0.0335726	0.00975537	0.173307	0.0126505	-0.24433	0.231227	0.0260825	0.00224659	-0.0114307	0.0400755	0.0154863	0.000484101	-0.219876	0.0147735	-0.011086	0	0	0	0	0	0	0	0	0	0	0	0	0	0	0	0	-0.297557	-0.297557	-0.297557	-0.297557	-0.297557	-0.297557	-0.297557	-0.297557	-0.297557	-0.297557	-0.297557	-0.297557	-0.297557	-0.297557	-0.297557	-0.297557	-0.292215	-0.292215	-0.292215	-0.292215	-0.292215	-0.292215	-0.292215	-0.292215	-0.292215	-0.292215	-0.292215	-0.292215	-0.292215	-0.292215	-0.292215	-0.292215	-0.29088	-0.29088	-0.29088	-0.29088	-0.29088	-0.29088	-0.29088	-0.29088	-0.29088	-0.29088	-0.29088	-0.29088	-0.29088	-0.29088	-0.29088	-0.29088	-0.298135	-0.298135	-0.298135	-0.298135	-0.298135	-0.298135	-0.298135	-0.298135	-0.298135	-0.298135	-0.298135	-0.298135	-0.298135	-0.298135	-0.298135	-0.298135	-0.298142	-0.298142	-0.298142	-0.298142	-0.298142	-0.298142	-0.298142	-0.298142	-0.298142	-0.298142	-0.298142	-0.298142	-0.298142	-0.298142	-0.298142	-0.298142	-0.298141	-0.298141	-0.298141	-0.298141	-0.298141	-0.298141	-0.298141	-0.298141	-0.298141	-0.298141	-0.298141	-0.298141	-0.298141	-0.298141	-0.298141	-0.298141	-0.298141	-0.298141	-0.298141	-0.298141	-0.298141	-0.298141	-0.298141	-0.298141	-0.298141	-0.298141	-0.298141	-0.298141	-0.298141	-0.298141	-0.298141	-0.298141	-0.298141	-0.298141	-0.298141	-0.298141	-0.298141	-0.298141	-0.298141	-0.298141	-0.298141	-0.298141	-0.298141	-0.298141	-0.298141	-0.298141	-0.298141	-0.298141	-0.298141	-0.298141	-0.298141	-0.298141	-0.298141	-0.298141	-0.298141	-0.298141	-0.298141	-0.298141	-0.298141	-0.298141	-0.298141	-0.298141	-0.298141	-0.298141	-0.958304	-0.958304	-0.791703	-0.791703	-0.210022	-0.210022	-0.106569	-0.106569	-0.642747	-0.642747	-0.167533	-0.167533	-0.0367904	-0.0367904	-0.475104	-0.475104	-1.00954	-1.00954	-0.955352	-0.955352	-0.425218	-0.425218	-0.0675546	-0.0675546	-0.711721	-0.711721	0.185656	0.185656	-0.053279	-0.053279	-0.529824	-0.529824	-1.02874	-1.02874	-0.994044	-0.994044	-0.932386	-0.932386	-0.0629947	-0.0629947	-0.806444	-0.806444	-0.0276214	-0.0276214	0.274287	0.274287	-0.528785	-0.528785	-1.03366	-1.03366	-0.988555	-0.988555	-1.76307	-1.76307	-0.0575756	-0.0575756	-0.812843	-0.812843	0.0679128	0.0679128	0.281055	0.281055	-0.529212	-0.529212	-1.0604	-1.0604	-0.993322	-0.993322	-1.80053	-1.80053	-0.0652495	-0.0652495	-0.809632	-0.809632	-0.0650012	-0.0650012	0.28081	0.28081	-0.503381	-0.503381	-1.05224	-1.05224	-0.994858	-0.994858	-1.789	-1.789	-0.0489635	-0.0489635	-0.808144	-0.808144	0.0657696	0.0657696	0.278266	0.278266	-0.529708	-0.529708	-1.063	-1.063	-0.994842	-0.994842	-1.80886	-1.80886	-0.0638243	-0.0638243	-0.810846	-0.810846	-0.0629858	-0.0629858	0.280942	0.280942	-0.527273	-0.527273	-1.0521	-1.0521	-0.995112	-0.995112	-1.80822	-1.80822	-0.054138	-0.054138	-0.811104	-0.811104	0.203771	0.203771	0.279262	0.279262	-0.530034	-0.530034	-1.06301	-1.06301	-0.995686	-0.995686	-1.80964	-1.80964	-0.0636814	-0.0636814	-0.811184	-0.811184	-0.0236659	-0.0236659	0.280928	0.280928	-0.528796	-0.528796	-0.226904	-0.226904	-0.992482	-0.992482	-1.80854	-1.80854	-0.0543403	-0.0543403	-0.809906	-0.809906	0.24385	0.24385	0.279197	0.279197	-0.526678	-0.526678	-0.519239	-0.55691	-0.907036	-0.927683	-1.7712	-1.79955	-0.0699846	-0.104194	-0.767396	-0.803441	0.175846	0.278886	0.27328	0.117263	0.280046	0.155504	-0.472326	-0.967369	-0.0293287	-0.861063	-1.71809	-1.22612	-0.0155408	-0.311627	-1.17118	-0.776114	0.174231	0.280875	0.267949	0.265556	0.0651914	-0.4208	-0.505217	-0.927557	-0.0341219	-0.292974	-1.01775	-0.803294	-0.0139558	-0.550934	-1.35379	-0.80557	0.17472	0.274657	0.095257	-0.495456	0.0759106	-0.690314	-0.626703	-0.391759	-0.0254911	-0.340011	-0.84607	-0.801873	-0.0110184	-0.775193	-0.853841	-0.784282	0.174613	0.278912	-0.10117	-0.00961299	0.0471824	-0.763717	-0.240183	-0.440142	-0.0134771	-0.236989	-0.781262	-0.776821	-0.0123796	-0.724324	-0.0216234	-0.00217222	0.174558	0.280072	-0.0162259	-0.0171533	0.252352	-0.376502	-0.568474	-0.403779	-0.0153155	-0.142137	-0.136315	-0.512289	-0.0154119	-1.02372	-0.00206277	-0.0026807	0.174528	0.280427	0.0062219	-0.571104	0.0649821	-0.0766354	-0.00141328	-0.292079	-0.00377821	-0.561668	-0.0020011	-0.593048	-0.0370335	-0.943594	-0.0100494	-0.00105229	0.119203	0.265996	0.00747547	-0.150075	0.125906	-4.12582e-05	-0.00206585	-0.0482423	-0.00316422	-0.6176	-0.000210268	-0.688011	-0.044878	-1.00352	-0.00943014	-0.00107068	0.140904	0.266893	0.0132926	-0.0703157	0.0739803	-0.0188357	0.00242026	-0.455344	-0.00124833	-0.618124	-0.0189957	-0.751498	0.0498052	-1.00871	-0.0100499	-0.000960933	0.149883	0.26665	0.00184027	-0.189101	0.0545302	-1.04983e-05	-0.0019762	-0.340773	-0.00158251	-0.624297	-0.286144	-0.747688	-0.00351851	-0.440266	-0.00942244	-0.00107367	0.152551	0.266879	0.00254671	-0.300275	0.0497428	-0.0188282	0.00238023	-0.544385	-0.00129303	-0.61938	-0.0594704	-0.760637	0.0864741	-0.0835709	-0.00983519	-0.00133285	0.0318247	0.0894343	0.00179874	-0.207097	0.0467278	-0.00639067	-0.00190911	-0.39944	-0.00327687	-0.625897	-0.0902232	-0.260156	-0.00895235	-0.119823	-0.00933354	-0.0146998	0.025815	0.0505328	0.00162208	-0.30193	0.0480176	-0.0187063	-0.000402867	-0.399429	-0.00169145	-0.617499	-0.0529068	-0.367205	0.107622	-0.0944038	-0.00975408	-0.0137187	0.0149924	0.0512482	0.00159794	-0.246325	0.0473853	-0.00807949	-0.00194667	-0.499984	-0.00756408	-0.625817	-0.0912251	-0.173708	0.00586135	-0.0912242	-0.00930132	-0.0180057	0.0156277	0.0515247	0.00157724	-0.476556	0.0477867	-0.0183148	-0.000426449	-0.336621	-0.00258836	-0.437087	-0.0498973	-0.297657	0.199751	-0.091893	-0.0097379	-0.0137239	0.0126798	0.0514525	0.00148365	-0.514779	0.047513	-0.00847536	-0.00194746	-0.341389	-0.0136193	-0.382187	-0.0852787	-0.168507	-0.0154626	-0.0918952	-0.00929437	-0.0180053	0.0131424	0.0514764	0.00154056	-0.653961	0.0477169	-0.0180779	-0.000431584	-0.373135	-0.00417308	-0.382157	-0.0450683	-0.284512	0.253153	-0.0918952	-0.00973429	-0.0137239	0.0107987	0.0525183	0.00140613	-0.47973	0.0475665	-0.00872821	-0.00194616	-0.162947	-0.020403	-0.376841	-0.0726737	-0.381727	0.106496	-0.0918952	-0.00929279	-0.0180053	0.0110513	0.0524374	0.00149033	-0.538402	0.0476809	-0.0179179	-0.000433347	-0.22416	-0.00543202	-0.383972	-0.0311762	-0.395019	0.274409	-0.0917869	-0.00973346	-0.0137239	0.00885792	0.0524426	0.00143427	-0.372544	0.0475951	-0.00889186	-0.00194517	-0.115859	-0.0236852	-0.36239	-0.0440615	-0.388267	0.130908	-0.0920038	-0.00929243	-0.0180053	0.0087996	0.0524421	0.00144088	-0.343742	0.0476605	-0.0177986	-0.000434251	-0.229518	-0.00580954	-0.389111	-0.022821	-0.11129	0.252271	-0.0919495	-0.00973327	-0.0137239	0.00675749	0.0524422	0.0014682	-0.345833	0.0476112	-0.00901025	-0.00194449	-0.115251	-0.0244262	-0.376248	-0.0432932	-0.425497	0.213292	-0.0919631	-0.00929234	-0.0180053	0.00657516	0.159734	0.00139298	-0.345379	0.0476485	-0.0177035	-0.00043482	-0.146707	-0.00587951	-0.388987	-0.0227913	-0.110456	0.235314	-0.0919597	-0.00973323	-0.0137239	0.00502528	0.05169	0.0015007	-0.345507	0.0644246	-0.00910234	-0.00194401	-0.11855	-0.0245541	-0.376314	-0.0433841	-0.434527	0.13278	-0.0919605	-0.00929233	-0.0180053	0.271209	0.161677	0.00134778	-0.34547	0.045686	-0.0176244	-0.000435212	-0.146739	-0.00589107	-0.68632	-0.0227856	-0.14069	0.10193	-0.0919603	-0.00973322	-0.0137239	0.0309014	0.0504916	0.00153079	-0.345481	0.0700241	-0.00917759	-0.00194367	-0.118642	-0.024575	-0.845789	-0.0434189	-0.342516	0.0347324	-0.0919604	-0.00929232	-0.0180053	0.235813	0.160924	0.00130674	-0.35855	0.0452552	-0.0175562	-0.000435494	-0.14683	-0.00589294	-0.84625	-0.0227831	-0.275232	0.0123504	-0.0919603	-0.00973321	-0.0137239	0.0144984	0.050074	0.00155755	-0.355243	0.0702004	-0.00924138	-0.00194341	-0.118615	-0.0245783	-0.853265	-0.0434336	-0.394813	-0.0299017	-0.0919604	-0.00929232	-0.0180053	0.239419	0.049327	0.00127103	-0.356362	0.0451416	-0.0174961	-0.000435699	-0.146919	-0.00589323	-0.839369	-0.022782	-0.282792	0.00192532	-0.0919604	-0.00973321	-0.0137239	0.0146089	0.0505255	0.00158035	-0.355925	0.0604162	-0.00929697	-0.00194322	-0.118592	-0.0245789	-0.839585	-0.0434399	-0.395305	-0.0259598	-0.0919604	-0.00929232	-0.0180053	0.126305	0.0500726	0.00124122	-0.355721	0.0470794	-0.0174417	0	0	0	0	0	0	0	0	0	0	0	0	0	0	0	0	-0.120333	-0.120333	-0.120333	-0.120333	-0.120333	-0.120333	-0.120333	-0.120333	-0.120333	-0.120333	-0.120333	-0.120333	-0.120333	-0.120333	-0.120333	-0.120333	-0.120758	-0.120758	-0.120758	-0.120758	-0.120758	-0.120758	-0.120758	-0.120758	-0.120758	-0.120758	-0.120758	-0.120758	-0.120758	-0.120758	-0.120758	-0.120758	-0.120699	-0.120699	-0.120699	-0.120699	-0.120699	-0.120699	-0.120699	-0.120699	-0.120699	-0.120699	-0.120699	-0.120699	-0.120699	-0.120699	-0.120699	-0.120699	-0.120161	-0.120161	-0.120161	-0.120161	-0.120161	-0.120161	-0.120161	-0.120161	-0.120161	-0.120161	-0.120161	-0.120161	-0.120161	-0.120161	-0.120161	-0.120161	-0.120161	-0.120161	-0.120161	-0.120161	-0.120161	-0.120161	-0.120161	-0.120161	-0.120161	-0.120161	-0.120161	-0.120161	-0.120161	-0.120161	-0.120161	-0.120161	-0.120162	-0.120162	-0.120162	-0.120162	-0.120162	-0.120162	-0.120162	-0.120162	-0.120162	-0.120162	-0.120162	-0.120162	-0.120162	-0.120162	-0.120162	-0.120162	-0.120162	-0.120162	-0.120162	-0.120162	-0.120162	-0.120162	-0.120162	-0.120162	-0.120162	-0.120162	-0.120162	-0.120162	-0.120162	-0.120162	-0.120162	-0.120162	-0.120162	-0.120162	-0.120162	-0.120162	-0.120162	-0.120162	-0.120162	-0.120162	-0.120162	-0.120162	-0.120162	-0.120162	-0.120162	-0.120162	-0.120162	-0.120162	-0.120162	-0.120162	-0.120162	-0.120162	-0.120162	-0.120162	-0.120162	-0.120162	-0.120162	-0.120162	-0.120162	-0.120162	-0.120162	-0.120162	-0.120162	-0.120162	-0.660337	-0.660337	-0.208468	-0.208468	0.0308048	0.0308048	-0.393669	-0.393669	0.219589	0.219589	-0.468414	-0.468414	-0.212952	-0.212952	0.0843508	0.0843508	-0.691754	-0.691754	-0.257118	-0.257118	0.155224	0.155224	-0.359064	-0.359064	0.233704	0.233704	-0.325722	-0.325722	-0.21543	-0.21543	0.061382	0.061382	-0.696904	-0.696904	-0.266137	-0.266137	0.29611	0.29611	-0.436807	-0.436807	0.36918	0.36918	-0.473588	-0.473588	-0.326652	-0.326652	0.0613512	0.0613512	-0.697852	-0.697852	-0.269364	-0.269364	0.0853869	0.0853869	-0.328289	-0.328289	0.36448	0.36448	-0.526779	-0.526779	-0.315162	-0.315162	0.0613188	0.0613188	-0.705167	-0.705167	-0.265778	-0.265778	0.103721	0.103721	-0.412132	-0.412132	0.375247	0.375247	-0.441909	-0.441909	-0.314719	-0.314719	0.0491471	0.0491471	-0.700799	-0.700799	-0.265368	-0.265368	0.0907091	0.0907091	-0.180668	-0.180668	0.371856	0.371856	-0.544052	-0.544052	-0.314428	-0.314428	0.0612355	0.0612355	-0.704855	-0.704855	-0.265592	-0.265592	0.106801	0.106801	-0.401306	-0.401306	0.374788	0.374788	-0.443764	-0.443764	-0.314911	-0.314911	0.0602364	0.0602364	-0.700831	-0.700831	-0.265394	-0.265394	0.109599	0.109599	-0.18703	-0.18703	0.36993	0.36993	-0.510184	-0.510184	-0.314588	-0.314588	0.0613575	0.0613575	-0.704854	-0.704854	-0.265801	-0.265801	0.109661	0.109661	-0.402324	-0.402324	0.374501	0.374501	-0.472728	-0.472728	-0.3149	-0.3149	0.060943	0.060943	-0.480941	-0.480941	-0.265126	-0.265126	0.109804	0.109804	-0.18723	-0.18723	0.37102	0.37102	-0.310369	-0.310369	-0.31451	-0.31451	0.059945	0.059945	-0.160142	-0.161345	-0.25706	-0.247737	0.0756092	0.10615	-0.377793	-0.236292	0.343367	0.370311	-0.20531	-0.312622	-0.334953	-0.239039	-0.31404	-0.224593	-0.370884	-0.263011	-0.0186745	-0.229941	0.0846758	0.258664	-0.210456	-0.191664	0.149506	0.350245	-0.2044	-0.314722	-0.308504	-0.307154	-0.073055	0.193593	-0.224028	-0.258394	-0.0334529	-0.0786334	-0.25212	0.364404	-0.263588	-0.493477	0.0721708	0.367475	-0.2047	-0.307726	-0.538397	0.0536819	-0.0850909	0.320021	-0.454881	-0.105605	-0.0106665	-0.0910313	-0.218499	0.368655	-0.216503	-0.593241	-0.0395229	0.35274	-0.20454	-0.312528	-0.128298	-0.0273317	-0.0529431	0.352623	-0.249513	-0.119076	-0.0113143	-0.0635557	-0.208337	0.356583	-0.26528	-0.615769	-0.00576296	0.000998441	-0.204449	-0.313793	-0.04956	0.00664586	-0.282749	0.174758	-0.249427	-0.109223	-0.00639812	-0.0379559	-0.0363917	0.202235	-0.230632	-0.670223	-0.000585122	0.00121043	-0.204403	-0.314239	-0.0215494	0.263712	-0.0728446	0.0352178	-0.00639735	-0.0790365	-0.00282398	-0.149927	-0.000376354	0.257786	-0.365174	-0.674285	-0.00246663	0.000431789	-0.137245	-0.298911	-0.0117881	0.0675734	-0.141108	-2.24442e-05	-0.00114755	-0.0131822	-0.00124049	-0.164861	-5.4987e-05	0.311659	-0.426995	-0.297237	-0.00227656	0.000423632	-0.175857	-0.299912	-0.0153095	0.0323446	-0.0829457	0.00808594	-0.0030291	-0.1216	-0.000988243	-0.165005	-0.00519052	0.344974	-0.174541	-0.669968	-0.00246693	0.000386172	-0.255187	-0.299647	-0.00221651	0.0876649	-0.0611738	-3.47819e-05	-0.00112286	-0.0912566	-0.000656585	-0.166655	-0.0764574	0.343461	-0.175984	-0.123002	-0.00227408	0.000424903	-0.238544	-0.299909	-0.00291204	0.139331	-0.0558142	0.00808168	-0.00297471	-0.145396	-0.0012549	-0.165338	-0.0160907	0.34926	-0.134154	-0.0249297	-0.00238109	0.000544994	-0.0461016	-0.100488	-0.00214447	0.0960256	-0.0524381	0.0025742	-0.00138175	-0.106879	-0.00129149	-0.167074	-0.0242273	0.120765	-0.177389	-0.0322126	-0.00221351	0.0062578	-0.0326059	-0.0572781	-0.0019273	0.140107	-0.053884	0.00801269	-0.000294695	-0.106786	-0.00159789	-0.164834	-0.0143357	0.170453	-0.142868	-0.0254226	-0.00234217	0.00597159	-0.0206869	-0.0580979	-0.00196341	0.114271	-0.0531746	0.00321506	-0.0012627	-0.133673	-0.00287474	-0.167051	-0.0245002	0.0806326	-0.308685	-0.024596	-0.00219654	0.00770691	-0.0226626	-0.0584107	-0.00186195	0.22121	-0.0536253	0.00783546	-0.000294033	-0.0901441	-0.0023013	-0.116085	-0.013552	0.138169	-0.233851	-0.0247733	-0.00233424	0.00597402	-0.0192058	-0.0583291	-0.00194927	0.238951	-0.0533179	0.00338856	-0.0012626	-0.0914073	-0.00500184	-0.100685	-0.0229251	0.0782175	-0.441858	-0.024774	-0.00219283	0.00770673	-0.0210401	-0.0583561	-0.00181163	0.303587	-0.0535469	0.00772763	-0.00029247	-0.099823	-0.0034769	-0.100643	-0.0122924	0.132067	-0.318841	-0.024774	-0.00233246	0.00597403	-0.0182227	-0.0595247	-0.00204339	0.222702	-0.053378	0.00350155	-0.00126319	-0.0437686	-0.00731107	-0.0993579	-0.0195937	0.177192	-0.621458	-0.024774	-0.00219198	0.00770673	-0.0201701	-0.0594343	-0.00175592	0.249951	-0.0535065	0.00765472	-0.000291294	-0.0598561	-0.0043956	-0.101082	-0.00872699	0.183361	-0.348716	-0.0247482	-0.00233205	0.00597403	-0.0176273	-0.0594401	-0.00208436	0.172952	-0.0534101	0.00357511	-0.00126408	-0.0311857	-0.00841596	-0.095787	-0.0121165	0.180228	-0.654047	-0.0248055	-0.00219178	0.00770673	-0.0199374	-0.0594396	-0.00170191	0.15958	-0.0534835	0.00760027	-0.000290494	-0.0612559	-0.00467924	-0.102321	-0.00667575	0.0516608	-0.495342	-0.0247911	-0.00233195	0.00597403	-0.0177254	-0.0594397	-0.00211714	0.160551	-0.0534281	0.00362849	-0.00126492	-0.0310231	-0.00866468	-0.0992201	-0.0119213	0.197519	-0.753967	-0.0247947	-0.00219174	0.00770673	-0.0207617	-0.179145	-0.00164979	0.16034	-0.0534701	0.00755687	-0.000289943	-0.0393096	-0.00473291	-0.102295	-0.00666851	0.051272	-0.605291	-0.0247938	-0.00233193	0.00597403	-0.0186606	-0.0585918	-0.00214812	0.1604	-0.0722012	0.00367009	-0.0012656	-0.0319181	-0.00870761	-0.0992367	-0.011945	0.201715	-0.6598	-0.024794	-0.00219173	0.00770673	-0.310203	-0.181326	-0.00160073	0.160382	-0.0512758	0.00752073	-0.000289555	-0.0393275	-0.00474182	-0.171518	-0.00666709	0.0653065	-0.15635	-0.024794	-0.00233193	0.00597403	-0.0348246	-0.0572409	-0.00217678	0.160387	-0.0784817	0.00370411	-0.00126613	-0.0319405	-0.00871462	-0.180814	-0.0119541	0.159	-0.183331	-0.024794	-0.00219172	0.00770673	-0.264981	-0.18048	-0.0015563	0.166455	-0.0507927	0.00748963	-0.000289276	-0.0393542	-0.00474326	-0.174872	-0.00666648	0.127764	-0.0438813	-0.024794	-0.00233193	0.00597403	-0.0163515	-0.0567687	-0.00220233	0.164919	-0.0786791	0.00373297	-0.00126652	-0.0319322	-0.00871575	-0.177659	-0.0119579	0.183268	-0.200729	-0.024794	-0.00219172	0.00770673	-0.269078	-0.0559049	-0.00151772	0.165439	-0.0506653	0.00746215	-0.000289071	-0.0393792	-0.00474349	-0.172407	-0.00666622	0.131274	-0.00745201	-0.024794	-0.00233193	0.00597403	-0.0164726	-0.0572707	-0.00222418	0.165236	-0.0677397	0.00375812	-0.00126683	-0.0319254	-0.00871593	-0.173784	-0.0119596	0.183496	-0.175525	-0.024794	-0.00219172	0.00770673	-0.141805	-0.0567513	-0.00148558	0.165142	-0.0528319	0.00743736	0	0	0	0	0	0	0	0	0	0	0	0	0	0	0	0	-0.141993	-0.141993	-0.141993	-0.141993	-0.141993	-0.141993	-0.141993	-0.141993	-0.141993	-0.141993	-0.141993	-0.141993	-0.141993	-0.141993	-0.141993	-0.141993	-0.137871	-0.137871	-0.137871	-0.137871	-0.137871	-0.137871	-0.137871	-0.137871	-0.137871	-0.137871	-0.137871	-0.137871	-0.137871	-0.137871	-0.137871	-0.137871	-0.136948	-0.136948	-0.136948	-0.136948	-0.136948	-0.136948	-0.136948	-0.136948	-0.136948	-0.136948	-0.136948	-0.136948	-0.136948	-0.136948	-0.136948	-0.136948	-0.142457	-0.142457	-0.142457	-0.142457	-0.142457	-0.142457	-0.142457	-0.142457	-0.142457	-0.142457	-0.142457	-0.142457	-0.142457	-0.142457	-0.142457	-0.142457	-0.142462	-0.142462	-0.142462	-0.142462	-0.142462	-0.142462	-0.142462	-0.142462	-0.142462	-0.142462	-0.142462	-0.142462	-0.142462	-0.142462	-0.142462	-0.142462	-0.142461	-0.142461	-0.142461	-0.142461	-0.142461	-0.142461	-0.142461	-0.142461	-0.142461	-0.142461	-0.142461	-0.142461	-0.142461	-0.142461	-0.142461	-0.142461	-0.142461	-0.142461	-0.142461	-0.142461	-0.142461	-0.142461	-0.142461	-0.142461	-0.142461	-0.142461	-0.142461	-0.142461	-0.142461	-0.142461	-0.142461	-0.142461	-0.142461	-0.142461	-0.142461	-0.142461	-0.142461	-0.142461	-0.142461	-0.142461	-0.142461	-0.142461	-0.142461	-0.142461	-0.142461	-0.142461	-0.142461	-0.142461	-0.142461	-0.142461	-0.142461	-0.142461	-0.142461	-0.142461	-0.142461	-0.142461	-0.142461	-0.142461	-0.142461	-0.142461	-0.142461	-0.142461	-0.142461	-0.142461	-0.366592	-0.366592	-0.53011	-0.53011	-0.164748	-0.164748	0.191026	0.191026	-0.540203	-0.540203	0.178958	0.178958	0.115533	0.115533	-0.327796	-0.327796	-0.389383	-0.389383	-0.641876	-0.641876	-0.362464	-0.362464	0.192859	0.192859	-0.579351	-0.579351	0.34188	0.34188	0.112852	0.112852	-0.334105	-0.334105	-0.402318	-0.402318	-0.669287	-0.669287	-0.795981	-0.795981	0.246661	0.246661	-0.727321	-0.727321	0.29488	0.29488	0.402943	0.402943	-0.333479	-0.333479	-0.405884	-0.405884	-0.662295	-0.662295	-1.3558	-1.3558	0.178827	0.178827	-0.72783	-0.72783	0.395378	0.395378	0.399897	0.399897	-0.33369	-0.33369	-0.423786	-0.423786	-0.668921	-0.668921	-1.39644	-1.39644	0.228942	0.228942	-0.73242	-0.73242	0.248491	0.248491	0.399451	0.399451	-0.310162	-0.310162	-0.419794	-0.419794	-0.67047	-0.67047	-1.3799	-1.3799	0.087775	0.087775	-0.729319	-0.729319	0.405411	0.405411	0.397466	0.397466	-0.333953	-0.333953	-0.426231	-0.426231	-0.670351	-0.670351	-1.40433	-1.40433	0.222747	0.222747	-0.732827	-0.732827	0.251095	0.251095	0.399676	0.399676	-0.331785	-0.331785	-0.41965	-0.41965	-0.670754	-0.670754	-1.40573	-1.40573	0.0887405	0.0887405	-0.729874	-0.729874	0.476583	0.476583	0.398325	0.398325	-0.334235	-0.334235	-0.426239	-0.426239	-0.671064	-0.671064	-1.40701	-1.40701	0.223506	0.223506	-0.73286	-0.73286	0.297024	0.297024	0.399658	0.399658	-0.333164	-0.333164	0.136839	0.136839	-0.668831	-0.668831	-1.40614	-1.40614	0.0887454	0.0887454	-0.7299	-0.7299	0.371502	0.371502	0.398249	0.398249	-0.331263	-0.331263	-0.335143	-0.36663	-0.601093	-0.625235	-1.36173	-1.39751	0.20341	0.0741487	-0.690474	-0.726342	0.255599	0.396752	0.407789	0.251566	0.398516	0.26086	-0.149617	-0.648757	-0.0122925	-0.580338	-1.32973	-1.01161	0.128953	-0.134762	-0.934321	-0.69928	0.253894	0.399496	0.387483	0.385161	0.0927304	-0.379483	-0.279074	-0.617781	-0.00621798	-0.197243	-0.692089	-0.724352	0.165098	-0.132463	-1.04908	-0.727064	0.254426	0.390633	0.422973	-0.309532	0.107996	-0.62446	-0.22418	-0.263356	-0.0145198	-0.229031	-0.572579	-0.724603	0.135938	-0.256213	-0.634844	-0.706263	0.254247	0.396713	0.0444097	0.01633	0.0671683	-0.689749	-0.0340904	-0.295586	-0.00376462	-0.159578	-0.526569	-0.701818	0.16729	-0.197036	-0.0145693	-0.00196111	0.25415	0.398335	0.0273657	-0.0145526	0.35892	-0.340751	-0.315844	-0.271176	-0.00873096	-0.0957967	-0.0918602	-0.452412	0.1423	-0.4164	-0.00136826	-0.00240023	0.254099	0.398877	0.0200634	-0.515887	0.0924516	-0.0690798	0.00317404	-0.196139	-0.00129459	-0.378572	-0.00139767	-0.531226	0.216685	-0.344846	-0.00684033	-0.000907858	0.171984	0.379002	0.0130998	-0.134449	0.179104	-4.56069e-06	-0.000983253	-0.0323075	-0.00185896	-0.41627	-0.000137324	-0.620242	0.252265	-0.656147	-0.00643085	-0.000911294	0.212327	0.380273	0.0191974	-0.063446	0.105265	-0.0165294	0.00364643	-0.30689	-0.000389402	-0.416621	-0.0127201	-0.678833	0.149485	-0.403679	-0.0068406	-0.000822625	0.270983	0.379933	0.00272225	-0.17107	0.0776174	2.17496e-05	-0.000923303	-0.229497	-0.000904747	-0.420782	-0.192822	-0.675466	0.114171	-0.292986	-0.00642579	-0.000913907	0.261774	0.380264	0.00366348	-0.271732	0.0708117	-0.016522	0.00358338	-0.366887	-0.000244048	-0.417469	-0.0399362	-0.687119	0.147673	-0.0545231	-0.00670481	-0.00114836	0.0521835	0.127421	0.0026461	-0.187363	0.0665251	-0.00547482	-0.000688644	-0.269067	-0.00192075	-0.421863	-0.0607155	-0.235462	0.111407	-0.0806093	-0.00637733	-0.0128585	0.0391556	0.0723892	0.00238131	-0.273235	0.0683602	-0.0164019	-0.00015117	-0.269121	-0.000349304	-0.416201	-0.0355139	-0.332349	0.167829	-0.0634769	-0.00665553	-0.012104	0.0239009	0.0734209	0.00239	-0.22289	0.0674601	-0.00689056	-0.0008025	-0.33687	-0.00450799	-0.421809	-0.0613873	-0.157218	0.208449	-0.0613181	-0.00635824	-0.0157832	0.0256417	0.0738166	0.00230749	-0.431311	0.0680318	-0.0160512	-0.000170965	-0.226701	-0.000633721	-0.294774	-0.0334717	-0.269403	0.290758	-0.0617697	-0.00664576	-0.0121087	0.0213474	0.0737133	0.00230339	-0.465904	0.067642	-0.00724076	-0.000803218	-0.229921	-0.00823707	-0.257992	-0.0573707	-0.152509	0.282156	-0.0617711	-0.00635413	-0.0157828	0.0228771	0.0737475	0.00224916	-0.591895	0.0679324	-0.0158384	-0.00017622	-0.251358	-0.00118265	-0.257975	-0.0301963	-0.257505	0.383378	-0.0617711	-0.00664358	-0.0121088	0.0194173	0.0752303	0.0023135	-0.434198	0.0677182	-0.00746616	-0.000801706	-0.109643	-0.0124656	-0.254355	-0.0488512	-0.345491	0.484066	-0.0617711	-0.0063532	-0.0157828	0.0208792	0.0751154	0.00217808	-0.487311	0.0678811	-0.0156947	-0.00017844	-0.151037	-0.00162924	-0.259213	-0.0207332	-0.357521	0.417634	-0.0616961	-0.00664308	-0.0121088	0.0177037	0.0751228	0.00235983	-0.337192	0.0677589	-0.00761237	-0.000800251	-0.0779061	-0.0145201	-0.244524	-0.029454	-0.351411	0.522255	-0.0618427	-0.00635299	-0.0157828	0.0191945	0.0751221	0.00210865	-0.311123	0.067852	-0.0155874	-0.000179705	-0.154668	-0.00175755	-0.262717	-0.0149772	-0.100726	0.499796	-0.0618059	-0.00664296	-0.0121088	0.0163414	0.0751222	0.00240467	-0.313016	0.0677817	-0.00771828	-0.000799096	-0.0774961	-0.0149844	-0.253948	-0.0289292	-0.385112	0.644472	-0.0618151	-0.00635294	-0.0157828	0.018229	0.227306	0.00204153	-0.312604	0.067835	-0.015502	-0.000180532	-0.0987714	-0.00178056	-0.262631	-0.0149567	-0.0999701	0.56106	-0.0618128	-0.00664293	-0.0121088	0.0157843	0.0740486	0.00244733	-0.31272	0.0916424	-0.00780073	-0.00079822	-0.079711	-0.0150645	-0.253993	-0.0289909	-0.393287	0.527337	-0.0618134	-0.00635293	-0.0157828	0.389929	0.230072	0.00197827	-0.312687	0.0650473	-0.0154308	-0.000181107	-0.0987866	-0.00178434	-0.466281	-0.0149528	-0.127334	0.17289	-0.0618133	-0.00664293	-0.0121088	0.0440843	0.0723377	0.00248682	-0.312696	0.0996105	-0.00786811	-0.000797565	-0.079774	-0.0150776	-0.584282	-0.0290145	-0.310008	0.145057	-0.0618133	-0.00635292	-0.0157828	0.335901	0.229	0.0019209	-0.324526	0.0644343	-0.0153696	-0.000181521	-0.0988456	-0.00178495	-0.586509	-0.014951	-0.249107	0.0374675	-0.0618133	-0.00664293	-0.0121088	0.0206917	0.0717403	0.00252198	-0.321532	0.0998612	-0.00792526	-0.000797074	-0.0797568	-0.0150797	-0.590949	-0.0290245	-0.357336	0.112619	-0.0618133	-0.00635292	-0.0157828	0.341066	0.0706564	0.00187104	-0.322545	0.0642727	-0.0153154	-0.000181824	-0.0989045	-0.00178504	-0.58207	-0.0149503	-0.255951	0.00624552	-0.0618133	-0.00664293	-0.0121088	0.0208471	0.0723793	0.00255199	-0.32215	0.0859659	-0.00797505	-0.000796705	-0.0797416	-0.0150801	-0.581799	-0.0290288	-0.357781	0.0986056	-0.0618133	-0.00635292	-0.0157828	0.179832	0.0717257	0.00182946	-0.321965	0.0670252	-0.0152666	0	0	0	0	0	0	0	0	0	0	0	0	0	0	0	0	-0.0372464	-0.0372464	-0.0372464	-0.0372464	-0.0372464	-0.0372464	-0.0372464	-0.0372464	-0.0372464	-0.0372464	-0.0372464	-0.0372464	-0.0372464	-0.0372464	-0.0372464	-0.0372464	-0.0346053	-0.0346053	-0.0346053	-0.0346053	-0.0346053	-0.0346053	-0.0346053	-0.0346053	-0.0346053	-0.0346053	-0.0346053	-0.0346053	-0.0346053	-0.0346053	-0.0346053	-0.0346053	-0.0336608	-0.0336608	-0.0336608	-0.0336608	-0.0336608	-0.0336608	-0.0336608	-0.0336608	-0.0336608	-0.0336608	-0.0336608	-0.0336608	-0.0336608	-0.0336608	-0.0336608	-0.0336608	-0.0374729	-0.0374729	-0.0374729	-0.0374729	-0.0374729	-0.0374729	-0.0374729	-0.0374729	-0.0374729	-0.0374729	-0.0374729	-0.0374729	-0.0374729	-0.0374729	-0.0374729	-0.0374729	-0.0374824	-0.0374824	-0.0374824	-0.0374824	-0.0374824	-0.0374824	-0.0374824	-0.0374824	-0.0374824	-0.0374824	-0.0374824	-0.0374824	-0.0374824	-0.0374824	-0.0374824	-0.0374824	-0.0374826	-0.0374826	-0.0374826	-0.0374826	-0.0374826	-0.0374826	-0.0374826	-0.0374826	-0.0374826	-0.0374826	-0.0374826	-0.0374826	-0.0374826	-0.0374826	-0.0374826	-0.0374826	-0.0374827	-0.0374827	-0.0374827	-0.0374827	-0.0374827	-0.0374827	-0.0374827	-0.0374827	-0.0374827	-0.0374827	-0.0374827	-0.0374827	-0.0374827	-0.0374827	-0.0374827	-0.0374827	-0.0374826	-0.0374826	-0.0374826	-0.0374826	-0.0374826	-0.0374826	-0.0374826	-0.0374826	-0.0374826	-0.0374826	-0.0374826	-0.0374826	-0.0374826	-0.0374826	-0.0374826	-0.0374826	-0.0374826	-0.0374826	-0.0374826	-0.0374826	-0.0374826	-0.0374826	-0.0374826	-0.0374826	-0.0374826	-0.0374826	-0.0374826	-0.0374826	-0.0374826	-0.0374826	-0.0374826	-0.0374826	-0.153421	-0.153421	0.3538	0.3538	-0.079049	-0.079049	-0.50587	-0.50587	-0.493497	-0.493497	-0.559975	-0.559975	-0.254675	-0.254675	-0.145894	-0.145894	-0.1515	-0.1515	0.462442	0.462442	-0.347225	-0.347225	-0.520688	-0.520688	-0.783221	-0.783221	0.414518	0.414518	0.468503	0.468503	-0.0744441	-0.0744441	-0.142018	-0.142018	0.48727	0.48727	-0.676303	-0.676303	-0.592885	-0.592885	-0.81278	-0.81278	-0.502322	-0.502322	0.717112	0.717112	-0.0744818	-0.0744818	-0.139026	-0.139026	0.47634	0.47634	-0.282817	-0.282817	-0.470066	-0.470066	-0.836661	-0.836661	-0.194562	-0.194562	0.750551	0.750551	-0.0743409	-0.0743409	-0.126124	-0.126124	0.486705	0.486705	-0.319122	-0.319122	-0.570287	-0.570287	-0.82399	-0.82399	-0.611244	-0.611244	0.749602	0.749602	-0.0475983	-0.0475983	-0.126784	-0.126784	0.488221	0.488221	-0.287561	-0.287561	-0.282995	-0.282995	-0.824323	-0.824323	-0.215823	-0.215823	0.749116	0.749116	-0.0741152	-0.0741152	-0.123309	-0.123309	0.488337	0.488337	-0.338628	-0.338628	-0.556653	-0.556653	-0.826491	-0.826491	-0.605624	-0.605624	0.750154	0.750154	-0.0719033	-0.0719033	-0.126961	-0.126961	0.489223	0.489223	-0.334628	-0.334628	-0.298031	-0.298031	-0.832101	-0.832101	0.305805	0.305805	0.749525	0.749525	-0.0743827	-0.0743827	-0.123299	-0.123299	0.490069	0.490069	-0.333311	-0.333311	-0.557398	-0.557398	-0.827615	-0.827615	-0.487855	-0.487855	0.75011	0.75011	-0.0734521	-0.0734521	-0.534274	-0.534274	0.488708	0.488708	-0.334155	-0.334155	-0.298552	-0.298552	-0.828719	-0.828719	0.621347	0.621347	0.749348	0.749348	-0.0712864	-0.0712864	0.222784	0.254883	0.42411	0.457075	-0.312233	-0.332575	-0.544332	-0.275282	-0.754309	-0.812005	0.46262	0.744346	0.706757	0.584015	0.748284	0.541921	-0.143459	0.469428	-0.00221572	0.424266	-0.275874	-0.606277	-0.229815	-0.0179682	-0.376522	-0.768951	0.457494	0.749765	0.73271	0.730567	0.174065	-0.423754	0.111957	0.440588	-0.0205998	0.145259	0.460262	-0.799957	-0.273714	-0.261792	-0.228225	-0.806267	0.459009	0.7332	-0.0703225	-0.0603634	0.202732	-0.701299	-0.133133	0.19151	0.00662617	0.168065	0.40147	-0.808459	-0.221579	-0.211695	0.0316269	-0.774584	0.458755	0.744644	0.283254	0.0697488	0.126149	-0.77229	-0.166577	0.214504	-0.00521891	0.117382	0.383588	-0.782088	-0.269455	-0.292255	0.0106353	-0.00218795	0.458634	0.747655	0.0493736	-0.0158624	0.673685	-0.383033	0.130051	0.196807	0.00399643	0.0700338	0.0669886	-0.44776	-0.249677	-0.105545	0.00109736	-0.00264271	0.458563	0.748708	0.0511624	-0.580154	0.173562	-0.0770751	-0.0079637	0.142318	-0.000934202	0.276621	0.000650331	-0.567243	-0.444119	-0.184157	0.00449619	-0.000928065	0.315143	0.711943	0.0237022	-0.15464	0.336212	6.27392e-05	0.000151556	0.0233063	0.000941607	0.304175	5.52637e-05	-0.684059	-0.522383	0.449132	0.00413987	-0.000904698	0.361104	0.714302	0.035647	-0.0718308	0.197632	-0.0175087	0.00634504	0.224351	-0.000396081	0.304441	0.00916549	-0.756513	0.0319604	-0.118877	0.00449679	-0.000827015	0.326252	0.71368	0.00485105	-0.192434	0.145759	8.91496e-05	0.000108024	0.167505	0.000415193	0.307485	0.140903	-0.753165	-0.162383	0.208583	0.00413521	-0.000907446	0.350095	0.7143	0.00681874	-0.305554	0.132989	-0.0174991	0.00624113	0.268181	-0.000764526	0.305055	0.028969	-0.765902	0.199179	0.0371538	0.0043306	-0.00117063	0.0761243	0.239394	0.0047555	-0.210736	0.124945	-0.00551439	-0.000317997	0.196477	0.000967661	0.308257	0.0442417	-0.264715	-0.183286	0.0586966	0.00401326	-0.0135317	0.0657985	0.136493	0.00427909	-0.307218	0.12839	-0.0173439	0.000131936	0.196602	-0.000933561	0.304124	0.0257375	-0.37361	0.268392	0.0461621	0.00425413	-0.0129596	0.0367565	0.138445	0.00419292	-0.25062	0.1267	-0.00687243	-0.000112017	0.246099	0.00240568	0.308214	0.0447295	-0.17676	-0.24133	0.044558	0.00397971	-0.01668	0.0373797	0.139191	0.00417167	-0.484869	0.127774	-0.0169569	0.000131528	0.165465	-0.00120751	0.214064	0.024223	-0.302847	0.524829	0.0448889	0.00423852	-0.0129649	0.0296516	0.138996	0.0038033	-0.523743	0.127041	-0.00724935	-0.000111906	0.167829	0.00460183	0.1855	0.0417795	-0.171468	-0.431874	0.0448899	0.00397236	-0.0166796	0.0297702	0.139061	0.00408042	-0.665414	0.127587	-0.0167212	0.000132768	0.183551	-0.00158767	0.185422	0.0217963	-0.289472	0.646116	0.0448899	0.00423501	-0.0129649	0.0236884	0.141844	0.00345512	-0.48813	0.127184	-0.00749559	-0.000113839	0.079847	0.00717481	0.183076	0.0355143	-0.388383	-0.142858	0.0448899	0.00397069	-0.0166796	0.0229521	0.141629	0.00394536	-0.547855	0.127491	-0.0165619	0.000133544	0.110016	-0.00186612	0.186223	0.0147235	-0.401905	0.697932	0.0448326	0.0042342	-0.0129649	0.0171868	0.141643	0.00352379	-0.379085	0.127261	-0.00765602	-0.000115892	0.0566061	0.00843898	0.176551	0.0211608	-0.395037	-0.082149	0.0449402	0.0039703	-0.0166796	0.0150201	0.141641	0.00381159	-0.349777	0.127436	-0.0164428	0.000134034	0.112696	-0.0019621	0.188482	0.0103235	-0.113241	0.495648	0.0449133	0.00423401	-0.0129649	0.00953128	0.141641	0.00361989	-0.351905	0.127304	-0.00777251	-0.000117623	0.0563017	0.00872543	0.182827	0.0207665	-0.432934	0.131289	0.04492	0.00397021	-0.0166796	0.00630134	0.426383	0.00368174	-0.351442	0.127404	-0.0163479	0.000134363	0.0719426	-0.00198159	0.188435	0.0103079	-0.112396	0.339889	0.0449183	0.00423397	-0.0129649	0.00250654	0.139626	0.00371238	-0.351573	0.171988	-0.00786333	-0.000118973	0.0579146	0.00877489	0.182857	0.0208122	-0.442132	-0.0802023	0.0449187	0.00397019	-0.0166796	0.718587	0.431568	0.00355905	-0.351535	0.122177	-0.0162689	0.000134595	0.0719416	-0.00198487	0.313883	0.0103049	-0.143162	0.23631	0.0449186	0.00423396	-0.0129649	0.0823271	0.136406	0.00379808	-0.351546	0.186921	-0.0079376	-0.000119994	0.0579638	0.00878298	0.323707	0.0208296	-0.348505	-0.0301082	0.0449187	0.00397018	-0.0166796	0.628833	0.429563	0.00344755	-0.364845	0.121026	-0.0162009	0.000134762	0.0719794	-0.0019854	0.31141	0.0103036	-0.280051	0.00746568	0.0449186	0.00423396	-0.0129649	0.0386138	0.13528	0.00387426	-0.361479	0.187392	-0.00800061	-0.000120763	0.0579528	0.00878428	0.316753	0.020837	-0.401699	-0.279072	0.0449187	0.00397018	-0.0166796	0.63841	0.133211	0.00335045	-0.362619	0.120722	-0.0161409	0.000134885	0.0720199	-0.00198549	0.306722	0.010303	-0.287743	0.000640371	0.0449187	0.00423396	-0.0129649	0.0389114	0.13647	0.0039391	-0.362174	0.161392	-0.00805552	-0.000121343	0.0579426	0.00878449	0.309554	0.0208402	-0.402199	-0.243353	0.0449187	0.00397018	-0.0166796	0.336917	0.13523	0.00326936	-0.361966	0.125883	-0.0160866	0	0	0	0	0	0	0	0	0	0	0	0	0	0	0	0	-0.0265288	-0.0265288	-0.0265288	-0.0265288	-0.0265288	-0.0265288	-0.0265288	-0.0265288	-0.0265288	-0.0265288	-0.0265288	-0.0265288	-0.0265288	-0.0265288	-0.0265288	-0.0265288	-0.0240533	-0.0240533	-0.0240533	-0.0240533	-0.0240533	-0.0240533	-0.0240533	-0.0240533	-0.0240533	-0.0240533	-0.0240533	-0.0240533	-0.0240533	-0.0240533	-0.0240533	-0.0240533	-0.0233328	-0.0233328	-0.0233328	-0.0233328	-0.0233328	-0.0233328	-0.0233328	-0.0233328	-0.0233328	-0.0233328	-0.0233328	-0.0233328	-0.0233328	-0.0233328	-0.0233328	-0.0233328	-0.0269652	-0.0269652	-0.0269652	-0.0269652	-0.0269652	-0.0269652	-0.0269652	-0.0269652	-0.0269652	-0.0269652	-0.0269652	-0.0269652	-0.0269652	-0.0269652	-0.0269652	-0.0269652	-0.0269755	-0.0269755	-0.0269755	-0.0269755	-0.0269755	-0.0269755	-0.0269755	-0.0269755	-0.0269755	-0.0269755	-0.0269755	-0.0269755	-0.0269755	-0.0269755	-0.0269755	-0.0269755	-0.0269746	-0.0269746	-0.0269746	-0.0269746	-0.0269746	-0.0269746	-0.0269746	-0.0269746	-0.0269746	-0.0269746	-0.0269746	-0.0269746	-0.0269746	-0.0269746	-0.0269746	-0.0269746	-0.0269747	-0.0269747	-0.0269747	-0.0269747	-0.0269747	-0.0269747	-0.0269747	-0.0269747	-0.0269747	-0.0269747	-0.0269747	-0.0269747	-0.0269747	-0.0269747	-0.0269747	-0.0269747	-0.0269747	-0.0269747	-0.0269747	-0.0269747	-0.0269747	-0.0269747	-0.0269747	-0.0269747	-0.0269747	-0.0269747	-0.0269747	-0.0269747	-0.0269747	-0.0269747	-0.0269747	-0.0269747	-0.0269747	-0.0269747	-0.0269747	-0.0269747	-0.0269747	-0.0269747	-0.0269747	-0.0269747	-0.0269747	-0.0269747	-0.0269747	-0.0269747	-0.0269747	-0.0269747	-0.0269747	-0.0269747	0.195208	0.195208	0.332471	0.332471	-0.105342	-0.105342	-0.197983	-0.197983	-0.601701	-0.601701	-0.173362	-0.173362	-0.0862737	-0.0862737	-0.364719	-0.364719	0.211411	0.211411	0.435661	0.435661	-0.414947	-0.414947	-0.198188	-0.198188	-0.816595	-0.816595	0.346475	0.346475	0.260174	0.260174	-0.378703	-0.378703	0.220306	0.220306	0.457321	0.457321	-0.777593	-0.777593	-0.212289	-0.212289	-0.908736	-0.908736	-0.146204	-0.146204	0.526227	0.526227	-0.378154	-0.378154	0.222803	0.222803	0.451293	0.451293	-0.423736	-0.423736	-0.176029	-0.176029	-0.923464	-0.923464	0.0508528	0.0508528	0.542477	0.542477	-0.378348	-0.378348	0.235041	0.235041	0.456866	0.456866	-0.450013	-0.450013	-0.207973	-0.207973	-0.919661	-0.919661	-0.220487	-0.220487	0.541776	0.541776	-0.348796	-0.348796	0.232591	0.232591	0.457683	0.457683	-0.427537	-0.427537	-0.117132	-0.117132	-0.918156	-0.918156	0.0435628	0.0435628	0.54087	0.54087	-0.378405	-0.378405	0.236839	0.236839	0.457905	0.457905	-0.462636	-0.462636	-0.203317	-0.203317	-0.921471	-0.921471	-0.216586	-0.216586	0.542123	0.542123	-0.375936	-0.375936	0.232484	0.232484	0.458455	0.458455	-0.461174	-0.461174	-0.125412	-0.125412	-0.922968	-0.922968	0.34169	0.34169	0.541215	0.541215	-0.378718	-0.378718	0.236845	0.236845	0.459305	0.459305	-0.460242	-0.460242	-0.203372	-0.203372	-0.922087	-0.922087	-0.137957	-0.137957	0.542094	0.542094	-0.377666	-0.377666	-0.148837	-0.148837	0.458099	0.458099	-0.460926	-0.460926	-0.125711	-0.125711	-0.920861	-0.920861	0.464422	0.464422	0.541037	0.541037	-0.375185	-0.375185	0.226772	0.249452	0.409881	0.428356	-0.421087	-0.456848	-0.205771	-0.0825252	-0.843762	-0.906944	0.337835	0.53802	0.522638	0.356507	0.540626	0.360906	0.0704316	0.44385	0.00699969	0.397603	-0.394155	-0.714454	-0.0696208	0.0747021	-0.471566	-0.85976	0.334532	0.541881	0.525591	0.522954	0.12579	-0.47593	0.179516	0.421854	0.00106988	0.135962	0.42652	-0.894131	-0.0779985	0.0447265	-0.323342	-0.900992	0.335521	0.529894	0.121654	-0.349623	0.146497	-0.78369	0.115911	0.180302	0.00944062	0.157398	0.37439	-0.903185	-0.0623623	0.124913	-0.0179901	-0.866207	0.335321	0.538145	0.074411	0.0273232	0.0911225	-0.865269	-0.000938137	0.202312	0.0015675	0.109889	0.359531	-0.873702	-0.074948	0.0796433	0.00994155	-0.00244974	0.335221	0.54034	0.0184673	-0.0186063	0.486875	-0.427702	0.203594	0.185607	0.00567777	0.065629	0.0628015	-0.504267	-0.0744229	0.233276	0.00100403	-0.00300272	0.335165	0.541077	0.029237	-0.648185	0.125414	-0.0866293	-0.00261817	0.134243	0.000644796	0.259218	0.00057153	-0.635454	-0.146273	0.180916	0.00415919	-0.00112663	0.229323	0.514105	0.0166476	-0.170947	0.24296	3.41867e-06	0.000623922	0.0220928	0.00121502	0.285041	5.89928e-05	-0.764784	-0.172982	0.445453	0.00381936	-0.00112744	0.268627	0.51582	0.0257903	-0.0799512	0.142797	-0.0206029	0.00470471	0.210256	0.000177678	0.28529	0.00869027	-0.845482	0.0741418	0.223951	0.00415979	-0.00101901	0.273186	0.515363	0.00355116	-0.214821	0.105296	3.60162e-05	0.000582602	0.157194	0.000585701	0.288145	0.132089	-0.84171	-0.0400149	0.200021	0.00381489	-0.0011307	0.281972	0.51581	0.00493182	-0.341131	0.0960648	-0.0205935	0.0046261	0.251348	4.54503e-05	0.285865	0.0273258	-0.855956	0.159965	0.0370072	0.0039973	-0.00142478	0.0594901	0.172861	0.00347301	-0.235263	0.0902502	-0.00678565	0.000404677	0.184308	0.00125651	0.288867	0.0415746	-0.295553	-0.0518978	0.0551897	0.00369184	-0.0160152	0.0491313	0.098263	0.00312697	-0.343005	0.0927398	-0.02044	0.000207746	0.184352	8.53716e-05	0.284992	0.0242956	-0.417144	0.203541	0.0434434	0.00392153	-0.015105	0.0282235	0.0996637	0.00308195	-0.279821	0.0915185	-0.00853119	0.00049321	0.230766	0.00297123	0.288826	0.0420359	-0.197346	-0.044535	0.0419594	0.00365839	-0.0196675	0.0292165	0.100201	0.00304304	-0.541384	0.0922942	-0.0200007	0.000208974	0.155279	0.00021743	0.200409	0.0228931	-0.338136	0.383584	0.0422685	0.00390604	-0.0151109	0.0235619	0.100061	0.00284546	-0.5848	0.0917653	-0.0089685	0.00049331	0.157486	0.00545691	0.173413	0.0392821	-0.191437	-0.11472	0.0422695	0.00365106	-0.0196671	0.0242125	0.100107	0.00297351	-0.742946	0.0921594	-0.0197341	0.000209575	0.172171	0.000491724	0.17331	0.0206442	-0.323202	0.482013	0.0422695	0.00390255	-0.0151109	0.0197311	0.102118	0.00266765	-0.545006	0.0918686	-0.00925046	0.000492239	0.0750503	0.00828554	0.171161	0.0334398	-0.43364	0.112625	0.0422695	0.00364939	-0.0196671	0.0199129	0.101962	0.0028763	-0.611675	0.0920898	-0.019554	0.000209781	0.10317	0.000718946	0.17405	0.0141377	-0.448738	0.521992	0.0422183	0.00390175	-0.0151109	0.0157043	0.101973	0.00272085	-0.423245	0.0919239	-0.00943345	0.000491214	0.0532716	0.00966178	0.165118	0.0201259	-0.44107	0.158753	0.0423186	0.00364901	-0.0196671	0.0151567	0.101972	0.0027804	-0.390522	0.0920502	-0.0194196	0.000209877	0.105657	0.000782192	0.176128	0.010166	-0.126432	0.44868	0.0422935	0.00390157	-0.0151109	0.0112142	0.101972	0.00278772	-0.392898	0.0919549	-0.00956604	0.00049039	0.0529869	0.00997287	0.17093	0.0197648	-0.483377	0.316284	0.0422998	0.00364892	-0.0196671	0.010269	0.308191	0.00268742	-0.392382	0.0920271	-0.0193125	0.000209934	0.0675552	0.000793247	0.176085	0.0101519	-0.125487	0.391792	0.0422982	0.00390152	-0.0151109	0.00735978	0.100516	0.00285188	-0.392528	0.1243	-0.00966928	0.000489761	0.0545087	0.0100266	0.170958	0.0198071	-0.493642	0.161725	0.0422986	0.0036489	-0.0196671	0.522063	0.31194	0.00259964	-0.392486	0.0882466	-0.0192233	0.000209974	0.0675624	0.000795048	0.291217	0.0101492	-0.159835	0.188885	0.0422985	0.00390151	-0.0151109	0.0595836	0.0981947	0.00291132	-0.392498	0.135098	-0.00975366	0.000489289	0.0545529	0.0100354	0.292122	0.0198233	-0.38911	0.0403182	0.0422985	0.00364889	-0.0196671	0.454804	0.310489	0.00251992	-0.407346	0.0874149	-0.0191465	0.000210003	0.0676005	0.000795341	0.279083	0.010148	-0.312677	0.0182952	0.0422985	0.00390151	-0.0151109	0.0279524	0.0973837	0.00296417	-0.403588	0.135438	-0.00982522	0.000488935	0.0545416	0.0100368	0.28432	0.0198302	-0.448508	-0.100994	0.0422985	0.00364889	-0.0196671	0.461749	0.0959067	0.00245052	-0.40486	0.0871956	-0.0190787	0.000210024	0.0676397	0.000795384	0.274533	0.0101475	-0.321266	0.00273788	0.0422985	0.00390151	-0.0151109	0.0281663	0.0982478	0.00300918	-0.404364	0.116614	-0.00988758	0.000488668	0.0545315	0.010037	0.277518	0.0198331	-0.449066	-0.087913	0.0422985	0.00364889	-0.0196671	0.243622	0.0973591	0.0023926	-0.404132	0.0909286	-0.0190175	0	0	0	0	0	0	0	0	0	0	0	0	0	0	0	0	0.139765	0.139765	0.139765	0.139765	0.139765	0.139765	0.139765	0.139765	0.139765	0.139765	0.139765	0.139765	0.139765	0.139765	0.139765	0.139765	0.136515	0.136515	0.136515	0.136515	0.136515	0.136515	0.136515	0.136515	0.136515	0.136515	0.136515	0.136515	0.136515	0.136515	0.136515	0.136515	0.135345	0.135345	0.135345	0.135345	0.135345	0.135345	0.135345	0.135345	0.135345	0.135345	0.135345	0.135345	0.135345	0.135345	0.135345	0.135345	0.140147	0.140147	0.140147	0.140147	0.140147	0.140147	0.140147	0.140147	0.140147	0.140147	0.140147	0.140147	0.140147	0.140147	0.140147	0.140147	0.140161	0.140161	0.140161	0.140161	0.140161	0.140161	0.140161	0.140161	0.140161	0.140161	0.140161	0.140161	0.140161	0.140161	0.140161	0.140161	0.140161	0.140161	0.140161	0.140161	0.140161	0.140161	0.140161	0.140161	0.140161	0.140161	0.140161	0.140161	0.140161	0.140161	0.140161	0.140161	0.140161	0.140161	0.140161	0.140161	0.140161	0.140161	0.140161	0.140161	0.140161	0.140161	0.140161	0.140161	0.140161	0.140161	0.140161	0.140161	0.140161	0.140161	0.140161	0.140161	0.140161	0.140161	0.140161	0.140161	0.140161	0.140161	0.140161	0.140161	0.140161	0.140161	0.140161	0.140161	0.140161	0.140161	0.140161	0.140161	0.140161	0.140161	0.140161	0.140161	0.140161	0.140161	0.140161	0.140161	0.140161	0.140161	0.140161	0.140161	0.417955	0.417955	-0.305309	-0.305309	0.112653	0.112653	0.73318	0.73318	0.624339	0.624339	0.794742	0.794742	0.368103	0.368103	0.347007	0.347007	0.427113	0.427113	-0.412843	-0.412843	0.430609	0.430609	0.712468	0.712468	0.949645	0.949645	-0.260185	-0.260185	-0.289774	-0.289774	0.345806	0.345806	0.418584	0.418584	-0.437266	-0.437266	0.815555	0.815555	0.820761	0.820761	0.943125	0.943125	0.745704	0.745704	-0.568953	-0.568953	0.345324	0.345324	0.415639	0.415639	-0.424022	-0.424022	0.473854	0.473854	0.643738	0.643738	0.971789	0.971789	0.459706	0.459706	-0.608856	-0.608856	0.34547	0.34547	0.404155	0.404155	-0.436867	-0.436867	0.501052	0.501052	0.786692	0.786692	0.953789	0.953789	0.841018	0.841018	-0.608108	-0.608108	0.314791	0.314791	0.403242	0.403242	-0.438651	-0.438651	0.475575	0.475575	0.384678	0.384678	0.955208	0.955208	0.490111	0.490111	-0.607244	-0.607244	0.345489	0.345489	0.400933	0.400933	-0.438736	-0.438736	0.519551	0.519551	0.76741	0.76741	0.95702	0.95702	0.83621	0.83621	-0.608538	-0.608538	0.342921	0.342921	0.403449	0.403449	-0.439818	-0.439818	0.514103	0.514103	0.4045	0.4045	0.964878	0.964878	-0.0591696	-0.0591696	-0.607638	-0.607638	0.345813	0.345813	0.400922	0.400922	-0.440681	-0.440681	0.512578	0.512578	0.768613	0.768613	0.958349	0.958349	0.730552	0.730552	-0.608498	-0.608498	0.344714	0.344714	0.770148	0.770148	-0.439476	-0.439476	0.513491	0.513491	0.405182	0.405182	0.96046	0.96046	-0.479283	-0.479283	-0.607449	-0.607449	0.342156	0.342156	-0.185582	-0.220534	-0.371261	-0.411129	0.492758	0.511761	0.745408	0.393084	0.875192	0.940161	-0.369788	-0.603797	-0.554197	-0.416216	-0.60695	-0.412662	0.297648	-0.419015	0.00946278	-0.381623	0.443055	0.755554	0.338822	0.0922975	0.507133	0.891611	-0.365025	-0.60828	-0.589918	-0.587503	-0.141214	0.49285	-0.0393129	-0.388937	0.0352977	-0.130588	-0.406769	0.927226	0.409146	0.474345	0.361805	0.934176	-0.36642	-0.59486	0.34474	0.317807	-0.164458	0.812174	0.317824	-0.171581	-0.00330092	-0.151125	-0.358436	0.93629	0.332957	0.456493	0.0396226	0.898356	-0.366241	-0.604127	-0.0982347	-0.0361508	-0.102304	0.896365	0.277537	-0.191884	0.0100097	-0.105532	-0.34471	0.905773	0.405641	0.55383	-0.00954308	0.00253844	-0.366163	-0.606587	-0.000714622	0.0196801	-0.546568	0.443299	-0.0497286	-0.176064	-0.00200402	-0.0629919	-0.0602066	0.524378	0.368529	0.368321	-0.000972896	0.00310414	-0.366113	-0.607415	-0.0340736	0.672572	-0.140793	0.089699	0.0112297	-0.127298	0.00209246	-0.248794	-0.000525577	0.659484	0.632892	0.45657	-0.00396297	0.00115346	-0.25321	-0.577123	-0.0173052	0.179698	-0.272752	-1.40729e-05	0.000268072	-0.0207564	-0.000571679	-0.273579	-3.59335e-05	0.793041	0.743298	-0.383733	-0.00363377	0.00115004	-0.28092	-0.579038	-0.0286702	0.083229	-0.160311	0.0211879	-0.0049696	-0.201799	0.000808817	-0.273818	-0.00815931	0.876443	0.0536833	0.382947	-0.00396356	0.00104108	-0.206202	-0.57853	-0.00383518	0.222764	-0.118215	-4.73683e-05	0.000306844	-0.150491	-0.000210784	-0.276558	-0.126705	0.872522	0.252372	-0.183878	-0.00362943	0.00115338	-0.238711	-0.57903	-0.00549587	0.353637	-0.107852	0.0211779	-0.00489054	-0.241206	0.00131539	-0.27437	-0.0259097	0.887298	-0.136616	-0.0316174	-0.00380353	0.00145816	-0.0547599	-0.194069	-0.00377442	0.243943	-0.101325	0.00693383	0.000876077	-0.17658	-0.000581496	-0.27725	-0.0397006	0.306342	0.274361	-0.0526454	-0.00350601	0.0164562	-0.0509151	-0.110382	-0.00339995	0.355565	-0.10412	0.0210157	-1.97116e-05	-0.176753	0.00163091	-0.273532	-0.0230042	0.432363	-0.202815	-0.0413683	-0.00372836	0.0155556	-0.0272152	-0.111956	-0.00328896	0.290087	-0.102749	0.00870682	0.000603387	-0.221253	-0.00157283	-0.277211	-0.0401363	0.204556	0.398363	-0.0399091	-0.00347273	0.02022	-0.0268735	-0.112559	-0.00332294	0.561138	-0.10362	0.0205615	-2.10418e-05	-0.148658	0.00219772	-0.192286	-0.0216279	0.350473	-0.419077	-0.0402075	-0.00371297	0.0155618	-0.0207073	-0.112402	-0.00289692	0.606132	-0.103026	0.00915748	0.000603169	-0.150792	-0.00319588	-0.166294	-0.037474	0.198432	0.65827	-0.0402083	-0.00346544	0.0202195	-0.0199213	-0.112454	-0.00325505	0.77005	-0.103468	0.0202858	-2.33857e-05	-0.164972	0.00305932	-0.166195	-0.0194242	0.334994	-0.500615	-0.0402083	-0.00370951	0.0155618	-0.0151159	-0.114712	-0.00249355	0.56489	-0.103142	0.0094486	0.000605532	-0.0716318	-0.00516607	-0.164145	-0.0318142	0.449462	0.45259	-0.0402083	-0.00346377	0.0202195	-0.0134028	-0.114537	-0.00314508	0.633991	-0.10339	0.0200995	-2.48589e-05	-0.0988338	0.00371205	-0.166899	-0.0129611	0.465111	-0.538596	-0.0401548	-0.00370872	0.0155618	-0.00878328	-0.114548	-0.00254298	0.438687	-0.103204	0.00963767	0.000608144	-0.0507174	-0.00614526	-0.15838	-0.0187895	0.457163	0.406848	-0.0402521	-0.00346339	0.0202195	-0.00543306	-0.114547	-0.00303559	0.404771	-0.103346	0.0199604	-2.58047e-05	-0.101264	0.00392462	-0.168879	-0.00887741	0.131048	-0.25964	-0.0402277	-0.00370854	0.0155618	-0.000930176	-0.114547	-0.00262451	0.407234	-0.103239	0.00977469	0.00061038	-0.0504423	-0.00636774	-0.163927	-0.0184279	0.501013	0.23879	-0.0402338	-0.0034633	0.0202195	0.00386251	-0.345818	-0.00292918	0.406698	-0.10332	0.0198495	-2.64443e-05	-0.0645799	0.00396631	-0.168838	-0.00886288	0.130071	-0.0467761	-0.0402323	-0.00370849	0.0155618	0.00669542	-0.112914	-0.00270324	0.406849	-0.139525	0.00988141	0.000612133	-0.051886	-0.00640616	-0.163954	-0.0184693	0.511653	0.407707	-0.0402327	-0.00346328	0.0202195	-0.578753	-0.350022	-0.00282854	0.406806	-0.0990765	0.0197572	-2.68936e-05	-0.0645718	0.00397329	-0.278114	-0.00886009	0.165675	-0.163465	-0.0402326	-0.00370848	0.0155618	-0.0666581	-0.110307	-0.0027762	0.406818	-0.151635	0.00996864	0.000613462	-0.0519319	-0.00641245	-0.275016	-0.0184851	0.403306	0.121259	-0.0402326	-0.00346327	0.0202195	-0.509664	-0.348397	-0.00273701	0.422208	-0.0981428	0.0196778	-2.72171e-05	-0.0646032	0.00397441	-0.261779	-0.00885889	0.324089	0.0140853	-0.0402326	-0.00370848	0.0155618	-0.0312562	-0.109396	-0.00284101	0.418313	-0.152018	0.0100426	0.000614465	-0.051923	-0.00641347	-0.266914	-0.0184919	0.464872	0.38347	-0.0402326	-0.00346327	0.0202195	-0.517396	-0.107731	-0.00265725	0.419632	-0.0978966	0.0196076	-2.74547e-05	-0.0646384	0.0039746	-0.257337	-0.00885838	0.332991	0.00303021	-0.0402326	-0.00370848	0.0155618	-0.0314994	-0.110363	-0.00289613	0.419117	-0.130914	0.0101071	0.000615222	-0.0519142	-0.00641362	-0.260359	-0.0184948	0.46545	0.334629	-0.0402326	-0.00346327	0.0202195	-0.273151	-0.109363	-0.0025906	0.418877	-0.102086	0.0195443	0	0	0	0	0	0	0	0	0	0	0	0	0	0	0	0	0.0230258	0.0230258	0.0230258	0.0230258	0.0230258	0.0230258	0.0230258	0.0230258	0.0230258	0.0230258	0.0230258	0.0230258	0.0230258	0.0230258	0.0230258	0.0230258	0.0219192	0.0219192	0.0219192	0.0219192	0.0219192	0.0219192	0.0219192	0.0219192	0.0219192	0.0219192	0.0219192	0.0219192	0.0219192	0.0219192	0.0219192	0.0219192	0.021922	0.021922	0.021922	0.021922	0.021922	0.021922	0.021922	0.021922	0.021922	0.021922	0.021922	0.021922	0.021922	0.021922	0.021922	0.021922	0.0234485	0.0234485	0.0234485	0.0234485	0.0234485	0.0234485	0.0234485	0.0234485	0.0234485	0.0234485	0.0234485	0.0234485	0.0234485	0.0234485	0.0234485	0.0234485	0.0234508	0.0234508	0.0234508	0.0234508	0.0234508	0.0234508	0.0234508	0.0234508	0.0234508	0.0234508	0.0234508	0.0234508	0.0234508	0.0234508	0.0234508	0.0234508	0.023449	0.023449	0.023449	0.023449	0.023449	0.023449	0.023449	0.023449	0.023449	0.023449	0.023449	0.023449	0.023449	0.023449	0.023449	0.023449	0.0234491	0.0234491	0.0234491	0.0234491	0.0234491	0.0234491	0.0234491	0.0234491	0.0234491	0.0234491	0.0234491	0.0234491	0.0234491	0.0234491	0.0234491	0.0234491	0.0234491	0.0234491	0.0234491	0.0234491	0.0234491	0.0234491	0.0234491	0.0234491	0.0234491	0.0234491	0.0234491	0.0234491	0.0234491	0.0234491	0.0234491	0.0234491	0.0234491	0.0234491	0.0234491	0.0234491	0.0234491	0.0234491	0.0234491	0.0234491	0.0234491	0.0234491	0.0234491	0.0234491	0.0234491	0.0234491	0.0234491	0.0234491	-0.370994	-0.370994	0.185185	0.185185	0.0870513	0.0870513	-0.48245	-0.48245	0.318996	0.318996	-0.583838	-0.583838	-0.267011	-0.267011	0.385411	0.385411	-0.383931	-0.383931	0.225462	0.225462	0.208246	0.208246	-0.499276	-0.499276	0.234859	0.234859	-0.0411111	-0.0411111	0.217382	0.217382	0.49458	0.49458	-0.379324	-0.379324	0.237837	0.237837	0.39516	0.39516	-0.595968	-0.595968	0.370165	0.370165	-0.581992	-0.581992	0.0977788	0.0977788	0.493636	0.493636	-0.377597	-0.377597	0.229076	0.229076	0.613199	0.613199	-0.456178	-0.456178	0.358185	0.358185	-0.474565	-0.474565	0.121616	0.121616	0.494126	0.494126	-0.371423	-0.371423	0.237599	0.237599	0.61436	0.61436	-0.565275	-0.565275	0.371732	0.371732	-0.609938	-0.609938	0.121466	0.121466	0.482513	0.482513	-0.370139	-0.370139	0.239021	0.239021	0.620005	0.620005	-0.253024	-0.253024	0.368182	0.368182	-0.496833	-0.496833	0.122644	0.122644	0.494563	0.494563	-0.369307	-0.369307	0.238835	0.238835	0.608188	0.608188	-0.551065	-0.551065	0.370929	0.370929	-0.608664	-0.608664	0.121645	0.121645	0.493502	0.493502	-0.370276	-0.370276	0.239412	0.239412	0.612074	0.612074	-0.262465	-0.262465	0.364397	0.364397	-0.229258	-0.229258	0.122444	0.122444	0.494717	0.494717	-0.3693	-0.3693	0.239486	0.239486	0.612988	0.612988	-0.552257	-0.552257	0.370266	0.370266	-0.574604	-0.574604	0.121632	0.121632	0.494203	0.494203	-0.569526	-0.569526	0.238609	0.238609	0.61251	0.61251	-0.262767	-0.262767	0.366127	0.366127	0.0650022	0.0650022	0.122473	0.122473	0.493152	0.493152	0.0930248	0.115214	0.196206	0.2232	0.573574	0.606365	-0.524477	-0.286433	0.349023	0.368652	0.0669132	0.12052	0.0870008	0.196986	0.121585	0.13581	-0.249756	0.2258	-0.00904236	0.207182	0.576294	0.470723	-0.260484	-0.0875997	0.424337	0.353867	0.0651609	0.121527	0.12464	0.126076	0.0282345	0.195873	-0.0107549	0.207297	-0.0279308	0.0706901	0.250585	0.366768	-0.321024	-0.38199	0.457199	0.368476	0.0656516	0.118874	-0.415322	0.467401	0.0328993	0.317995	-0.276116	0.0927937	0.00040251	0.081933	0.205788	0.367751	-0.261807	-0.38695	0.262646	0.357236	0.0656489	0.120761	0.24394	0.0472648	0.020525	0.353703	-0.217447	0.103618	-0.00821311	0.0571577	0.187821	0.355996	-0.320267	-0.452806	0.00523258	0.00100221	0.0656586	0.121218	0.0274434	0.00840113	0.109235	0.17316	-0.00816533	0.0950806	0.000257189	0.0342038	0.0327506	0.224937	-0.285372	-0.342909	0.00052502	0.00127625	0.0656589	0.121425	0.0203659	0.262608	0.0281731	0.0357262	-0.00829226	0.0687348	-0.00178783	0.135166	0.00052581	0.267449	-0.475334	-0.39999	0.00248233	0.000560542	0.0474712	0.116057	0.00417539	0.066526	0.0545494	7.55455e-05	-0.000361332	0.0111618	0.000171	0.148623	3.58294e-05	0.314147	-0.556915	0.197902	0.00234041	0.000591886	0.0408429	0.116421	0.00565483	0.0319743	0.0320944	0.00955631	0.000768225	0.109554	-0.000673431	0.148749	0.00439128	0.344789	-0.112664	-0.352149	0.00248239	0.000522969	-0.0334998	0.116333	0.000672987	0.0868782	0.0237022	5.87609e-05	-0.000381981	0.0816109	3.18089e-05	0.150232	0.0687768	0.343111	-0.204884	0.0978682	0.00233867	0.000593418	-0.0101364	0.116435	0.00108749	0.138028	0.0216357	0.00955391	0.000759022	0.130946	-0.00104055	0.149052	0.0139943	0.349001	-0.00468062	0.0162261	0.00243865	0.000712754	0.00200561	0.0390438	0.000679236	0.0951629	0.0203332	0.00347248	-0.000792638	0.0957916	0.000167933	0.150619	0.0215074	0.119619	-0.215718	0.0285077	0.00232754	0.0075294	0.007023	0.0227191	0.000608865	0.138808	0.0208929	0.00951467	-6.66127e-05	0.0959202	-0.00129655	0.1486	0.012418	0.168849	0.0214174	0.0223901	0.00242395	0.00684763	0.00212342	0.0230508	0.000550692	0.113241	0.0206177	0.00444369	-0.000597551	0.120065	0.000548362	0.1506	0.0217412	0.0798641	-0.338978	0.0215907	0.00232215	0.00916602	0.000971373	0.0231749	0.0006061	0.21915	0.0207928	0.00932859	-6.23289e-05	0.0806176	-0.00177048	0.10541	0.011664	0.13687	0.0751909	0.0217534	0.00242107	0.00684998	-0.000122776	0.0231425	0.000381681	0.236738	0.0206733	0.00463971	-0.000597299	0.0817795	0.0012468	0.0924717	0.0202914	0.0774716	-0.525766	0.0217538	0.002321	0.00916583	-0.00140788	0.0231532	0.000599748	0.300713	0.0207623	0.00921666	-5.97274e-05	0.0895047	-0.00250784	0.0925012	0.0104572	0.130825	0.0699631	0.0217538	0.00242043	0.00684999	-0.00219705	0.0236051	0.000153005	0.220595	0.0206966	0.00476195	-0.000598931	0.0388123	0.00213856	0.0911621	0.0172066	0.175527	-0.521549	0.0217538	0.00232074	0.00916583	-0.00396547	0.0235704	0.000577013	0.247562	0.0207466	0.00914129	-5.82111e-05	0.0537969	-0.00307095	0.0929512	0.0068983	0.18164	0.0724848	0.0217234	0.00242028	0.00684999	-0.00480556	0.0235726	0.000155675	0.171299	0.0207091	0.00484049	-0.000600777	0.0274775	0.00258854	0.0875984	0.0100781	0.178535	-0.516907	0.0217764	0.00232068	0.00916583	-0.00750909	0.0235724	0.000553604	0.158056	0.0207377	0.00908512	-5.72491e-05	0.0551296	-0.0032519	0.0942337	0.00461856	0.0511696	-0.128934	0.0217632	0.00242025	0.00684999	-0.00845876	0.0235725	0.000177065	0.159017	0.0207161	0.00489707	-0.000602368	0.0273299	0.00269115	0.0910169	0.00987824	0.195651	-0.489866	0.0217665	0.00232066	0.00916583	-0.0121912	0.0690243	0.000530637	0.158808	0.0207324	0.00904039	-5.66e-05	0.0350564	-0.00328708	0.0942022	0.00461042	0.0507832	-0.282634	0.0217656	0.00242024	0.00684999	-0.012426	0.0232436	0.000198098	0.158867	0.0278782	0.00494098	-0.000603619	0.028106	0.00270887	0.0910329	0.00990093	0.199801	-0.520198	0.0217659	0.00232066	0.00916583	0.110204	0.0698611	0.000508781	0.15885	0.0198896	0.00900316	-5.61448e-05	0.0350495	-0.00329295	0.168668	0.00460887	0.0646832	-0.0034852	0.0217658	0.00242024	0.00684999	0.0131511	0.0227142	0.000217629	0.158855	0.0302871	0.00497682	-0.000604568	0.0281313	0.00271177	0.217009	0.00990961	0.157495	-0.148206	0.0217658	0.00232066	0.00916583	0.101176	0.0695395	0.000488807	0.164864	0.0197026	0.00897113	-5.58172e-05	0.0350665	-0.0032939	0.21894	0.0046082	0.126553	-0.0285784	0.0217658	0.00242024	0.00684999	0.0061548	0.0225275	0.000234934	0.163344	0.0303638	0.00500718	-0.000605285	0.0281266	0.00271224	0.220352	0.0099133	0.181545	-0.277725	0.0217658	0.00232066	0.00916583	0.102672	0.0221617	0.000471328	0.163859	0.0196532	0.00894283	-5.55769e-05	0.0350857	-0.00329405	0.217472	0.00460791	0.13003	-0.00514903	0.0217658	0.00242024	0.00684999	0.00620582	0.0227134	0.000249598	0.163658	0.0262058	0.00503363	-0.000605826	0.028122	0.00271231	0.217127	0.00991487	0.181771	-0.242535	0.0217658	0.00232066	0.00916583	0.0543299	0.0225003	0.000456668	0.163564	0.0204855	0.00891729	0	0	0	0	0	0	0	0	0	0	0	0	0	0	0	0	0.196331	0.196331	0.196331	0.196331	0.196331	0.196331	0.196331	0.196331	0.196331	0.196331	0.196331	0.196331	0.196331	0.196331	0.196331	0.196331	0.194108	0.194108	0.194108	0.194108	0.194108	0.194108	0.194108	0.194108	0.194108	0.194108	0.194108	0.194108	0.194108	0.194108	0.194108	0.194108	0.193506	0.193506	0.193506	0.193506	0.193506	0.193506	0.193506	0.193506	0.193506	0.193506	0.193506	0.193506	0.193506	0.193506	0.193506	0.193506	0.197175	0.197175	0.197175	0.197175	0.197175	0.197175	0.197175	0.197175	0.197175	0.197175	0.197175	0.197175	0.197175	0.197175	0.197175	0.197175	0.197193	0.197193	0.197193	0.197193	0.197193	0.197193	0.197193	0.197193	0.197193	0.197193	0.197193	0.197193	0.197193	0.197193	0.197193	0.197193	0.19719	0.19719	0.19719	0.19719	0.19719	0.19719	0.19719	0.19719	0.19719	0.19719	0.19719	0.19719	0.19719	0.19719	0.19719	0.19719	0.19719	0.19719	0.19719	0.19719	0.19719	0.19719	0.19719	0.19719	0.19719	0.19719	0.19719	0.19719	0.19719	0.19719	0.19719	0.19719	0.19719	0.19719	0.19719	0.19719	0.19719	0.19719	0.19719	0.19719	0.19719	0.19719	0.19719	0.19719	0.19719	0.19719	0.19719	0.19719	0.19719	0.19719	0.19719	0.19719	0.19719	0.19719	0.19719	0.19719	0.19719	0.19719	0.19719	0.19719	0.19719	0.19719	0.19719	0.19719	-0.0985278	-0.0985278	-0.268134	-0.268134	0.153587	0.153587	0.32513	0.32513	0.787483	0.787483	0.22325	0.22325	0.138696	0.138696	0.922272	0.922272	-0.110644	-0.110644	-0.370574	-0.370574	0.522409	0.522409	0.232063	0.232063	0.943591	0.943591	0.202127	0.202127	0.44247	0.44247	1.18559	1.18559	-0.118252	-0.118252	-0.390177	-0.390177	0.885113	0.885113	0.263567	0.263567	0.984402	0.984402	0.282222	0.282222	0.200939	0.200939	1.18346	1.18346	-0.120449	-0.120449	-0.384501	-0.384501	0.621446	0.621446	0.205851	0.205851	0.995781	0.995781	0.320883	0.320883	0.193539	0.193539	1.18459	1.18459	-0.130881	-0.130881	-0.390204	-0.390204	0.602471	0.602471	0.253334	0.253334	0.990815	0.990815	0.262654	0.262654	0.193291	0.193291	1.15357	1.15357	-0.129149	-0.129149	-0.39097	-0.39097	0.611501	0.611501	0.135923	0.135923	0.990385	0.990385	0.332034	0.332034	0.194907	0.194907	1.18544	1.18544	-0.132583	-0.132583	-0.391189	-0.391189	0.600742	0.600742	0.24674	0.24674	0.992957	0.992957	0.263812	0.263812	0.193562	0.193562	1.18281	1.18281	-0.129046	-0.129046	-0.391752	-0.391752	0.599156	0.599156	0.145163	0.145163	0.994751	0.994751	0.309645	0.309645	0.194924	0.194924	1.18581	1.18581	-0.132589	-0.132589	-0.392572	-0.392572	0.598109	0.598109	0.247109	0.247109	0.993291	0.993291	0.281859	0.281859	0.193554	0.193554	1.18467	1.18467	0.197017	0.197017	-0.391582	-0.391582	0.598833	0.598833	0.145491	0.145491	0.992305	0.992305	0.191311	0.191311	0.195081	0.195081	1.18182	1.18182	-0.190291	-0.21114	-0.347937	-0.366191	0.556842	0.594087	0.241387	0.106224	0.910681	0.977223	0.126092	0.191974	0.206322	0.393643	0.193491	0.253691	-0.019581	-0.37866	-0.00418381	-0.339901	0.524495	0.813099	0.128302	-0.0450949	0.572927	0.927416	0.125481	0.193266	0.205951	0.208795	0.0448961	0.519972	-0.138671	-0.35886	0.00312606	-0.115549	-0.357731	0.964199	0.157426	0.0193981	0.429863	0.971322	0.125668	0.188976	0.352369	1.11917	0.0523381	0.845858	-0.0513612	-0.153973	-0.00742967	-0.134136	-0.317483	0.97354	0.130109	-0.0426677	0.0822408	0.934546	0.12557	0.192001	0.595471	0.103941	0.0326919	0.939813	0.0315752	-0.172698	-5.9143e-05	-0.0934706	-0.307148	0.941597	0.158457	0.00202409	-0.00842392	0.00265546	0.125515	0.192702	0.13224	0.02363	0.173664	0.460761	-0.157843	-0.158441	-0.00447035	-0.0560948	-0.0536619	0.548209	0.138328	-0.133546	-0.000768951	0.00337089	0.125487	0.193076	0.0432065	0.701133	0.0448189	0.0948139	0.00347337	-0.11459	-0.000248998	-0.221571	-0.000432693	0.686878	0.217501	-0.0845583	-0.00347485	0.00145132	0.0842669	0.185346	0.01132	0.184779	0.0867517	0.000171633	-0.000412519	-0.0188365	-0.000971543	-0.243649	-4.35131e-05	0.825038	0.254727	-0.375903	-0.00317658	0.001523	0.10787	0.185934	0.00971542	0.0861966	0.0510672	0.0249642	0.00183572	-0.179743	-4.23064e-05	-0.243859	-0.00740776	0.912146	0.105179	-0.124928	-0.00347542	0.0013491	0.155486	0.185793	0.00140515	0.231515	0.0377418	0.000128341	-0.000377309	-0.134339	-0.000460958	-0.246305	-0.112911	0.90804	0.105024	-0.170093	-0.00317262	0.001527	0.145612	0.185962	0.00183445	0.367484	0.0344599	0.0249572	0.00180311	-0.214867	0.000112822	-0.244351	-0.023324	0.923413	0.0817582	-0.031202	-0.00332687	0.00184432	0.0281707	0.0623182	0.00135737	0.253533	0.0323908	0.00896284	-0.000167159	-0.157525	-0.00100394	-0.246921	-0.0355181	0.318323	0.105763	-0.0471432	-0.0030547	0.0196354	0.0199731	0.036647	0.00120978	0.369515	0.0332811	0.0248441	-5.81017e-05	-0.157576	0.000118186	-0.243604	-0.0207337	0.449293	0.087372	-0.0371	-0.00325621	0.0179406	0.0126667	0.0371898	0.00125291	0.301514	0.032843	0.0114461	-0.000268533	-0.19725	-0.00239703	-0.246886	-0.0359119	0.212548	0.184451	-0.0358272	-0.00302323	0.02393	0.0138602	0.0373893	0.00116941	0.583168	0.0331219	0.0243521	-6.93276e-05	-0.132702	8.26737e-05	-0.170973	-0.0195313	0.364198	0.143512	-0.0360916	-0.00324172	0.0179469	0.011747	0.0373372	0.00125105	0.629955	0.0329315	0.0119604	-0.000268994	-0.134591	-0.00443687	-0.147512	-0.0335556	0.206184	0.263576	-0.0360925	-0.00301633	0.0239295	0.0128533	0.0373545	0.00113777	0.800199	0.0330735	0.0240558	-7.26266e-05	-0.147153	-2.62989e-05	-0.147344	-0.0176036	0.348113	0.195375	-0.0360924	-0.00323846	0.0179469	0.0111343	0.0380743	0.00131473	0.587009	0.0329687	0.0122826	-0.000267872	-0.06411	-0.00677177	-0.145604	-0.0285552	0.467068	0.373138	-0.0360924	-0.00301475	0.0239295	0.0123053	0.0380193	0.00110322	0.65877	0.0330484	0.0238561	-7.41142e-05	-0.088137	-0.000123376	-0.147961	-0.0120166	0.483331	0.213793	-0.0360483	-0.00323771	0.0179469	0.0107569	0.0380229	0.00134082	0.455834	0.0329886	0.0124899	-0.000266725	-0.0454857	-0.00791008	-0.140538	-0.0171456	0.475071	0.393062	-0.0361342	-0.00301439	0.0239295	0.0121416	0.0380225	0.00106963	0.420592	0.0330341	0.0237074	-7.49846e-05	-0.0902674	-0.000146957	-0.149676	-0.00859034	0.136172	0.302752	-0.0361127	-0.00323754	0.0179469	0.0108002	0.0380226	0.00136176	0.423151	0.0329998	0.0126393	-0.000265787	-0.0452416	-0.00816753	-0.145404	-0.0168352	0.520621	0.454291	-0.036118	-0.00301431	0.0239295	0.0126186	0.110096	0.00103714	0.422595	0.0330258	0.0235889	-7.55581e-05	-0.05771	-0.000150574	-0.149641	-0.00857818	0.135153	0.367541	-0.0361167	-0.0032375	0.0179469	0.0113563	0.0374934	0.00138164	0.422752	0.0443547	0.0127554	-0.000265065	-0.0465415	-0.00821197	-0.145428	-0.0168715	0.531668	0.396526	-0.036117	-0.00301429	0.0239295	0.19038	0.111435	0.00100654	0.422706	0.031689	0.0234902	-7.5958e-05	-0.0577143	-0.000151142	-0.244882	-0.00857583	0.172147	0.0953416	-0.0361169	-0.00323749	0.0179469	0.0213878	0.0366455	0.00140007	0.422719	0.048205	0.0128501	-0.000264521	-0.0465798	-0.00821924	-0.234185	-0.0168853	0.419087	0.110156	-0.036117	-0.00301428	0.0239295	0.162705	0.110919	0.000978807	0.438711	0.0313914	0.0234053	-7.62455e-05	-0.057746	-0.000151236	-0.22094	-0.00857482	0.336768	0.0264751	-0.0361169	-0.00323749	0.0179469	0.0100408	0.0363455	0.0014165	0.434664	0.0483264	0.0129303	-0.000264113	-0.0465704	-0.00822041	-0.225738	-0.0168912	0.483079	0.119305	-0.036117	-0.00301428	0.0239295	0.165219	0.0357478	0.000954714	0.436034	0.0313128	0.0233304	-7.64559e-05	-0.0577791	-0.000151248	-0.216834	-0.00857439	0.346019	0.00448876	-0.036117	-0.00323749	0.0179469	0.0101153	0.036641	0.00143055	0.435499	0.0417035	0.0130003	-0.000263806	-0.0465618	-0.0082206	-0.219847	-0.0168937	0.483681	0.104329	-0.036117	-0.00301428	0.0239295	0.0870739	0.0362937	0.000934638	0.435249	0.0326328	0.0232627	0	0	0	0	0	0	0	0	0	0	0	0	0	0	0	0	0.27408	0.27408	0.27408	0.27408	0.27408	0.27408	0.27408	0.27408	0.27408	0.27408	0.27408	0.27408	0.27408	0.27408	0.27408	0.27408	0.271688	0.271688	0.271688	0.271688	0.271688	0.271688	0.271688	0.271688	0.271688	0.271688	0.271688	0.271688	0.271688	0.271688	0.271688	0.271688	0.271023	0.271023	0.271023	0.271023	0.271023	0.271023	0.271023	0.271023	0.271023	0.271023	0.271023	0.271023	0.271023	0.271023	0.271023	0.271023	0.274531	0.274531	0.274531	0.274531	0.274531	0.274531	0.274531	0.274531	0.274531	0.274531	0.274531	0.274531	0.274531	0.274531	0.274531	0.274531	0.27454	0.27454	0.27454	0.27454	0.27454	0.27454	0.27454	0.27454	0.27454	0.27454	0.27454	0.27454	0.27454	0.27454	0.27454	0.27454	0.274539	0.274539	0.274539	0.274539	0.274539	0.274539	0.274539	0.274539	0.274539	0.274539	0.274539	0.274539	0.274539	0.274539	0.274539	0.274539	0.274539	0.274539	0.274539	0.274539	0.274539	0.274539	0.274539	0.274539	0.274539	0.274539	0.274539	0.274539	0.274539	0.274539	0.274539	0.274539	0.274539	0.274539	0.274539	0.274539	0.274539	0.274539	0.274539	0.274539	0.274539	0.274539	0.274539	0.274539	0.274539	0.274539	0.274539	0.274539	0.274539	0.274539	0.274539	0.274539	0.274539	0.274539	0.274539	0.274539	0.274539	0.274539	0.274539	0.274539	0.274539	0.274539	0.274539	0.274539	0.730968	0.730968	0.405232	0.405232	0.118388	0.118388	0.332197	0.332197	0.374047	0.374047	0.34952	0.34952	0.158708	0.158708	0.512086	0.512086	0.766598	0.766598	0.478885	0.478885	0.238023	0.238023	0.251965	0.251965	0.406379	0.406379	0.29002	0.29002	0.433372	0.433372	0.675401	0.675401	0.776181	0.776181	0.496586	0.496586	0.453308	0.453308	0.298191	0.298191	0.37345	0.37345	0.331443	0.331443	0.310485	0.310485	0.67407	0.67407	0.778404	0.778404	0.496718	0.496718	0.885314	0.885314	0.227056	0.227056	0.379396	0.379396	0.399515	0.399515	0.303691	0.303691	0.674778	0.674778	0.791848	0.791848	0.49595	0.49595	0.87438	0.87438	0.28369	0.28369	0.371659	0.371659	0.298333	0.298333	0.303233	0.303233	0.663383	0.663383	0.786414	0.786414	0.496282	0.496282	0.887502	0.887502	0.137223	0.137223	0.372899	0.372899	0.411887	0.411887	0.304701	0.304701	0.675441	0.675441	0.792519	0.792519	0.496342	0.496342	0.871488	0.871488	0.27613	0.27613	0.372893	0.372893	0.300206	0.300206	0.303518	0.303518	0.674343	0.674343	0.786386	0.786386	0.496254	0.496254	0.869562	0.869562	0.144435	0.144435	0.375723	0.375723	0.422544	0.422544	0.304475	0.304475	0.675609	0.675609	0.792521	0.792521	0.496548	0.496548	0.869907	0.869907	0.27672	0.27672	0.373141	0.373141	0.331847	0.331847	0.303505	0.303505	0.675043	0.675043	0.375197	0.375197	0.494985	0.494985	0.869517	0.869517	0.144685	0.144685	0.374139	0.374139	0.290794	0.290794	0.304488	0.304488	0.673972	0.673972	0.272318	0.285592	0.461546	0.462595	0.8614	0.866343	0.264122	0.183	0.352663	0.368576	0.195878	0.301173	0.316406	0.378633	0.302966	0.285913	0.388109	0.485301	0.0213844	0.42937	0.826899	0.579282	0.148635	0.223805	0.564122	0.356435	0.194753	0.303228	0.306942	0.30791	0.0704091	0.197054	0.307482	0.469195	0.0321895	0.146551	0.506528	0.368832	0.185142	0.490794	0.653285	0.369744	0.195102	0.296498	0.432333	0.640137	0.0820353	0.317532	0.491753	0.195967	0.0151175	0.169827	0.421494	0.368039	0.152842	0.627336	0.416393	0.360254	0.194958	0.301171	0.43014	0.0786439	0.0511186	0.354576	0.235333	0.220436	0.0115304	0.118491	0.389679	0.356435	0.186785	0.62448	0.01082	0.00100536	0.194877	0.302344	0.103457	0.010115	0.272448	0.172702	0.344329	0.202215	0.00907642	0.0708821	0.0679976	0.236914	0.161648	0.757879	0.0010845	0.00130526	0.194836	0.302833	0.0389601	0.26393	0.0702373	0.0359803	0.00453749	0.146293	0.00301652	0.280077	0.000990669	0.272902	0.251323	0.733795	0.005003	0.000614794	0.131357	0.28905	0.0135405	0.0702423	0.136017	0.000116406	0.0014095	0.0242433	0.00182599	0.307966	0.000112036	0.316044	0.294112	0.518699	0.00469245	0.000662602	0.165112	0.289997	0.0148827	0.032442	0.0799969	0.0101794	0.0028607	0.22706	0.00103159	0.308229	0.00954772	0.345356	0.13877	0.75276	0.00500325	0.00058052	0.224444	0.289755	0.00213051	0.0868384	0.0590462	9.77504e-05	0.00136438	0.170087	0.000935878	0.311305	0.142716	0.343591	0.125015	0.222924	0.00468859	0.000664244	0.213279	0.290012	0.00282471	0.137755	0.0538878	0.0101778	0.00280996	0.271474	0.00121249	0.308855	0.0297874	0.34954	0.120039	0.0433026	0.00489465	0.000783414	0.0418584	0.0971817	0.00206451	0.0950874	0.0506373	0.00385034	0.00150741	0.199314	0.00189477	0.312102	0.0450744	0.119295	0.12451	0.0598859	0.00464241	0.0080674	0.0305128	0.0560674	0.0018498	0.138516	0.052032	0.0101509	0.000347571	0.199254	0.00155892	0.307917	0.0265132	0.168385	0.132151	0.0472112	0.00485329	0.00722027	0.0189892	0.0568805	0.00188442	0.113052	0.051347	0.00496015	0.00144424	0.249417	0.00430594	0.312062	0.045577	0.0796555	0.222607	0.0456401	0.00462591	0.00978397	0.020581	0.0571865	0.00179025	0.218564	0.0517825	0.0099609	0.000351942	0.168015	0.00229579	0.21799	0.0250251	0.136494	0.222888	0.0459729	0.00484504	0.00722259	0.0172934	0.0571066	0.00184868	0.236104	0.0514854	0.00516577	0.00144433	0.170386	0.00764388	0.190641	0.0426199	0.0772705	0.312023	0.0459741	0.00462235	0.00978379	0.0187364	0.0571331	0.00174345	0.299876	0.0517068	0.00984713	0.000351897	0.18618	0.00355578	0.190661	0.022636	0.130466	0.298612	0.0459741	0.0048432	0.00722259	0.0160749	0.0582602	0.00190078	0.219984	0.0515434	0.005292	0.00144428	0.0814203	0.0113376	0.187991	0.0363562	0.175048	0.474427	0.0459741	0.00462154	0.00978379	0.0175414	0.0581734	0.0016894	0.246863	0.0516677	0.00977064	0.0003514	0.111844	0.00454723	0.191563	0.0157996	0.181144	0.326014	0.0459219	0.00484277	0.00722259	0.0151208	0.0581791	0.00193868	0.170817	0.0515745	0.00537271	0.00144454	0.0579427	0.013117	0.1808	0.0221913	0.178048	0.50453	0.0460297	0.00462136	0.00978379	0.0167628	0.0581786	0.00163673	0.15761	0.0516455	0.0097137	0.000350994	0.114497	0.00484961	0.194127	0.0117465	0.0510318	0.426113	0.0460027	0.00484268	0.00722259	0.0146257	0.0581786	0.00197207	0.158569	0.0515919	0.00543069	0.00144485	0.0576402	0.0135182	0.187701	0.0218145	0.19511	0.598915	0.0460094	0.00462131	0.00978379	0.0167549	0.172624	0.00158581	0.158361	0.0516325	0.00966837	0.000350702	0.07326	0.00490634	0.194066	0.0117322	0.0506504	0.499731	0.0460078	0.00484265	0.00722259	0.0148362	0.057357	0.0020038	0.15842	0.0695731	0.00547561	0.00144514	0.0592927	0.0135875	0.187734	0.0218595	0.199245	0.509175	0.0460082	0.0046213	0.00978379	0.297308	0.174725	0.00153783	0.158403	0.0495247	0.00963064	0.000350495	0.0732823	0.00491574	0.341597	0.0117294	0.0645138	0.140235	0.0460081	0.00484265	0.00722259	0.0335076	0.0560444	0.00203319	0.158407	0.0756182	0.00551225	0.00144536	0.0593369	0.0135988	0.41928	0.0218767	0.157058	0.140889	0.0460081	0.0046213	0.00978379	0.255115	0.173912	0.00149434	0.1644	0.0490588	0.00959818	0.000350345	0.0733295	0.00491726	0.41918	0.0117281	0.126208	0.0348654	0.0460081	0.00484265	0.00722259	0.0157291	0.0555834	0.00205937	0.162883	0.0758086	0.00554328	0.00144553	0.0593227	0.0136006	0.422725	0.021884	0.181048	0.135399	0.0460081	0.0046213	0.00978379	0.259048	0.0547101	0.00145655	0.163397	0.0489357	0.0095695	0.000350236	0.0733748	0.0049175	0.415714	0.0117276	0.129675	0.00587064	0.0460081	0.00484265	0.00722259	0.0158465	0.056059	0.00208174	0.163196	0.0653298	0.00557029	0.00144566	0.0593107	0.0136009	0.415892	0.0218871	0.181274	0.11845	0.0460081	0.0046213	0.00978379	0.136556	0.0555415	0.00142505	0.163102	0.051017	0.00954362	0	0	0	0	0	0	0	0	0	0	0	0	0	0	0	0	0.14949	0.14949	0.14949	0.14949	0.14949	0.14949	0.14949	0.14949	0.14949	0.14949	0.14949	0.14949	0.14949	0.14949	0.14949	0.14949	0.149505	0.149505	0.149505	0.149505	0.149505	0.149505	0.149505	0.149505	0.149505	0.149505	0.149505	0.149505	0.149505	0.149505	0.149505	0.149505	0.149243	0.149243	0.149243	0.149243	0.149243	0.149243	0.149243	0.149243	0.149243	0.149243	0.149243	0.149243	0.149243	0.149243	0.149243	0.149243	0.149886	0.149886	0.149886	0.149886	0.149886	0.149886	0.149886	0.149886	0.149886	0.149886	0.149886	0.149886	0.149886	0.149886	0.149886	0.149886	0.149901	0.149901	0.149901	0.149901	0.149901	0.149901	0.149901	0.149901	0.149901	0.149901	0.149901	0.149901	0.149901	0.149901	0.149901	0.149901	0.1499	0.1499	0.1499	0.1499	0.1499	0.1499	0.1499	0.1499	0.1499	0.1499	0.1499	0.1499	0.1499	0.1499	0.1499	0.1499	0.1499	0.1499	0.1499	0.1499	0.1499	0.1499	0.1499	0.1499	0.1499	0.1499	0.1499	0.1499	0.1499	0.1499	0.1499	0.1499	0.1499	0.1499	0.1499	0.1499	0.1499	0.1499	0.1499	0.1499	0.1499	0.1499	0.1499	0.1499	0.1499	0.1499	0.1499	0.1499	0.1499	0.1499	0.1499	0.1499	0.1499	0.1499	0.1499	0.1499	0.1499	0.1499	0.1499	0.1499	0.1499	0.1499	0.1499	0.1499	0.0893127	0.0893127	-0.52049	-0.52049	0.0371276	0.0371276	0.721835	0.721835	0.360285	0.360285	0.686052	0.686052	0.36179	0.36179	0.559051	0.559051	0.0817574	0.0817574	-0.675039	-0.675039	0.2376	0.2376	0.634148	0.634148	0.541934	0.541934	0.405216	0.405216	0.396371	0.396371	0.75978	0.75978	0.0679765	0.0679765	-0.709413	-0.709413	0.306692	0.306692	0.751329	0.751329	0.42958	0.42958	0.786445	0.786445	0.351393	0.351393	0.758437	0.758437	0.0637461	0.0637461	-0.695943	-0.695943	-0.237757	-0.237757	0.574353	0.574353	0.447891	0.447891	0.812716	0.812716	0.328015	0.328015	0.759209	0.759209	0.0449127	0.0449127	-0.709241	-0.709241	-0.275259	-0.275259	0.71367	0.71367	0.432041	0.432041	0.759607	0.759607	0.327609	0.327609	0.745965	0.745965	0.0465913	0.0465913	-0.711407	-0.711407	-0.261025	-0.261025	0.335426	0.335426	0.435299	0.435299	0.842539	0.842539	0.32777	0.32777	0.759723	0.759723	0.0411411	0.0411411	-0.711436	-0.711436	-0.27707	-0.27707	0.695261	0.695261	0.434508	0.434508	0.761345	0.761345	0.327894	0.327894	0.758699	0.758699	0.0468254	0.0468254	-0.712485	-0.712485	-0.281751	-0.281751	0.351108	0.351108	0.441775	0.441775	0.695588	0.695588	0.328241	0.328241	0.759878	0.759878	0.0411282	0.0411282	-0.71337	-0.71337	-0.283755	-0.283755	0.696734	0.696734	0.435234	0.435234	0.782718	0.782718	0.327886	0.327886	0.759511	0.759511	0.639354	0.639354	-0.711225	-0.711225	-0.282493	-0.282493	0.351632	0.351632	0.438232	0.438232	0.345206	0.345206	0.328337	0.328337	0.758169	0.758169	-0.331245	-0.375078	-0.621995	-0.665093	-0.28	-0.279975	0.664225	0.329496	0.387025	0.42352	0.218563	0.325458	0.3658	0.414896	0.327274	0.3117	0.128356	-0.684612	-0.000338048	-0.617346	-0.303045	0.122584	0.352552	-0.0115679	-0.0394388	0.396314	0.218122	0.327568	0.332766	0.333675	0.0760558	0.228704	-0.192182	-0.644613	0.0219795	-0.209906	-0.695455	0.413579	0.436844	0.266774	-0.225686	0.41808	0.21829	0.320272	0.823716	0.719857	0.0886191	0.368837	0.0992816	-0.27899	-0.0109103	-0.243669	-0.593836	0.421339	0.358706	0.181171	-0.28824	0.398454	0.2181	0.325322	0.490953	0.0872084	0.0552236	0.41163	0.181498	-0.312629	0.00505944	-0.169803	-0.558877	0.406976	0.438558	0.286535	-0.01541	0.00115667	0.217988	0.326588	0.133778	0.0120456	0.294296	0.200652	-0.221304	-0.286831	-0.00657433	-0.101895	-0.0975579	0.212219	0.384438	0.0232283	-0.00143575	0.00150929	0.217933	0.327122	0.0425927	0.307178	0.0758727	0.0417554	0.0102269	-0.207427	0.000760508	-0.40258	-0.00115527	0.286011	0.616771	0.129254	-0.00682163	0.00070621	0.145009	0.312365	0.0157874	0.0833134	0.146927	0.000129647	-0.000362307	-0.0340128	-0.0015042	-0.442681	-0.000102641	0.353586	0.721778	-0.663303	-0.00633611	0.000759688	0.193577	0.313393	0.0162947	0.0379376	0.086416	0.0117385	0.00327337	-0.326455	0.000359398	-0.443059	-0.0133812	0.394749	0.250798	0.0413198	-0.00682226	0.000666028	0.316508	0.313129	0.00241569	0.100969	0.0637869	0.000108234	-0.000299015	-0.243824	-0.000682988	-0.447492	-0.205051	0.393148	0.287909	-0.305292	-0.00632988	0.000761579	0.28776	0.31341	0.00308411	0.160096	0.0582151	0.0117364	0.00321335	-0.390244	0.000812273	-0.443956	-0.0422267	0.399682	0.161317	-0.0549241	-0.00661854	0.000899856	0.0540786	0.105007	0.0023244	0.110547	0.0547043	0.0044207	0.000262843	-0.285968	-0.00154779	-0.448626	-0.0644234	0.138605	0.293744	-0.0854859	-0.00620141	0.00929681	0.0360847	0.0606171	0.0020811	0.16097	0.0562107	0.0117035	-2.30627e-05	-0.286124	0.000979731	-0.442604	-0.0375242	0.195621	0.161667	-0.0672519	-0.00653023	0.00833485	0.0238068	0.0614974	0.00216466	0.131391	0.0554707	0.00569085	-5.74579e-06	-0.358157	-0.00378458	-0.448566	-0.0651339	0.0925542	0.497189	-0.0649265	-0.00616369	0.0112797	0.0265997	0.061828	0.00200403	0.253947	0.0559412	0.0114834	-4.37919e-05	-0.240855	0.00122465	-0.312154	-0.0353274	0.158571	0.249258	-0.0654078	-0.00651231	0.00833756	0.0229151	0.0617418	0.00222003	0.274322	0.0556202	0.00592838	-6.61556e-06	-0.244292	-0.00714927	-0.271401	-0.0608458	0.0897838	0.727256	-0.0654093	-0.00615547	0.0112795	0.0255914	0.0617703	0.00194588	0.348418	0.0558595	0.0113515	-5.06525e-05	-0.267155	0.00152861	-0.271253	-0.0318068	0.151567	0.352405	-0.0654092	-0.00650829	0.00833756	0.0225509	0.0629882	0.00242719	0.255595	0.055683	0.00607445	-3.96758e-06	-0.116291	-0.0110587	-0.267723	-0.0517411	0.203364	0.939193	-0.0654092	-0.00615359	0.0112795	0.0255481	0.0628945	0.0018881	0.286824	0.0558172	0.0112628	-5.39621e-05	-0.160281	0.00174088	-0.272479	-0.0215653	0.210445	0.387108	-0.0653265	-0.00650737	0.00833756	0.0228567	0.0629005	0.00247579	0.198468	0.0557165	0.00616789	-1.14636e-06	-0.0824941	-0.0129742	-0.257855	-0.0309111	0.206849	0.976162	-0.065483	-0.00615316	0.0112795	0.0266467	0.0629	0.00183253	0.183124	0.0557932	0.0111968	-5.59475e-05	-0.164174	0.00182004	-0.275919	-0.0152249	0.0592932	0.640295	-0.0654439	-0.00650716	0.00833756	0.0243961	0.0629	0.00250715	0.184238	0.0557353	0.00623504	1.21335e-06	-0.0820535	-0.0134079	-0.267323	-0.0303408	0.226678	1.08459	-0.0654536	-0.00615306	0.0112795	0.0294466	0.186589	0.001779	0.183996	0.0557792	0.0111442	-5.72656e-05	-0.10479	0.00183683	-0.275841	-0.0152024	0.0588524	0.829586	-0.0654512	-0.00650711	0.00833756	0.0270563	0.062011	0.00253654	0.184065	0.0751632	0.00628708	3.04443e-06	-0.0844012	-0.0134828	-0.267369	-0.030407	0.231487	0.984254	-0.0654518	-0.00615304	0.0112795	0.326539	0.18886	0.00172869	0.184045	0.0535025	0.0111004	-5.81863e-05	-0.104793	0.00183968	-0.471953	-0.0151981	0.0749611	0.187284	-0.0654517	-0.0065071	0.00833756	0.0363647	0.0605926	0.00256374	0.184051	0.081701	0.00632953	4.42779e-06	-0.0844715	-0.013495	-0.529415	-0.0304324	0.182469	0.274908	-0.0654517	-0.00615303	0.0112795	0.276233	0.187981	0.00168317	0.191013	0.0529992	0.0110628	-5.88485e-05	-0.10485	0.00184014	-0.519377	-0.0151962	0.146635	0.0631799	-0.0654517	-0.00650709	0.00833756	0.0170812	0.0600944	0.00258804	0.189251	0.0819065	0.00636548	5.4693e-06	-0.084455	-0.013497	-0.525974	-0.0304431	0.210334	0.345308	-0.0654517	-0.00615303	0.0112795	0.28053	0.0591515	0.0016437	0.189848	0.0528663	0.0110295	-5.93333e-05	-0.10491	0.00184022	-0.51337	-0.0151954	0.150662	0.0108394	-0.0654517	-0.00650709	0.00833756	0.0172057	0.0606093	0.00260885	0.189615	0.0705743	0.00639678	6.25389e-06	-0.0844397	-0.0134973	-0.515786	-0.0304477	0.210596	0.301828	-0.0654517	-0.00615303	0.0112795	0.147756	0.0600499	0.00161085	0.189505	0.0551142	0.0109995	0	0	0	0	0	0	0	0	0	0	0	0	0	0	0	0	0.0534028	0.0534028	0.0534028	0.0534028	0.0534028	0.0534028	0.0534028	0.0534028	0.0534028	0.0534028	0.0534028	0.0534028	0.0534028	0.0534028	0.0534028	0.0534028	0.0512217	0.0512217	0.0512217	0.0512217	0.0512217	0.0512217	0.0512217	0.0512217	0.0512217	0.0512217	0.0512217	0.0512217	0.0512217	0.0512217	0.0512217	0.0512217	0.0503252	0.0503252	0.0503252	0.0503252	0.0503252	0.0503252	0.0503252	0.0503252	0.0503252	0.0503252	0.0503252	0.0503252	0.0503252	0.0503252	0.0503252	0.0503252	0.0535679	0.0535679	0.0535679	0.0535679	0.0535679	0.0535679	0.0535679	0.0535679	0.0535679	0.0535679	0.0535679	0.0535679	0.0535679	0.0535679	0.0535679	0.0535679	0.0535779	0.0535779	0.0535779	0.0535779	0.0535779	0.0535779	0.0535779	0.0535779	0.0535779	0.0535779	0.0535779	0.0535779	0.0535779	0.0535779	0.0535779	0.0535779	0.0535783	0.0535783	0.0535783	0.0535783	0.0535783	0.0535783	0.0535783	0.0535783	0.0535783	0.0535783	0.0535783	0.0535783	0.0535783	0.0535783	0.0535783	0.0535783	0.0535784	0.0535784	0.0535784	0.0535784	0.0535784	0.0535784	0.0535784	0.0535784	0.0535784	0.0535784	0.0535784	0.0535784	0.0535784	0.0535784	0.0535784	0.0535784	0.0535783	0.0535783	0.0535783	0.0535783	0.0535783	0.0535783	0.0535783	0.0535783	0.0535783	0.0535783	0.0535783	0.0535783	0.0535783	0.0535783	0.0535783	0.0535783	0.0535783	0.0535783	0.0535783	0.0535783	0.0535783	0.0535783	0.0535783	0.0535783	0.0535783	0.0535783	0.0535783	0.0535783	0.0535783	0.0535783	0.0535783	0.0535783	0.254037	0.254037	-0.407227	-0.407227	0.0586669	0.0586669	0.656305	0.656305	0.421606	0.421606	0.72432	0.72432	0.335487	0.335487	0.122097	0.122097	0.255452	0.255452	-0.529372	-0.529372	0.297772	0.297772	0.660951	0.660951	0.722197	0.722197	-0.306586	-0.306586	-0.41081	-0.41081	0.0611051	0.0611051	0.244602	0.244602	-0.557876	-0.557876	0.564075	0.564075	0.762577	0.762577	0.703823	0.703823	0.683304	0.683304	-0.614928	-0.614928	0.0611605	0.0611605	0.241105	0.241105	-0.544529	-0.544529	0.111824	0.111824	0.598137	0.598137	0.730234	0.730234	0.38816	0.38816	-0.653219	-0.653219	0.0610321	0.0610321	0.226365	0.226365	-0.557315	-0.557315	0.139428	0.139428	0.730556	0.730556	0.713735	0.713735	0.783171	0.783171	-0.652395	-0.652395	0.037874	0.037874	0.226696	0.226696	-0.559238	-0.559238	0.1119	0.1119	0.353982	0.353982	0.715257	0.715257	0.416093	0.416093	-0.652167	-0.652167	0.0608088	0.0608088	0.222945	0.222945	-0.5593	-0.5593	0.158015	0.158015	0.712753	0.712753	0.716479	0.716479	0.778101	0.778101	-0.652889	-0.652889	0.0589201	0.0589201	0.226912	0.226912	-0.560349	-0.560349	0.152948	0.152948	0.371625	0.371625	0.723918	0.723918	-0.128848	-0.128848	-0.65244	-0.65244	0.0610362	0.0610362	0.222934	0.222934	-0.561217	-0.561217	0.151338	0.151338	0.71388	0.71388	0.717728	0.717728	0.668241	0.668241	-0.652847	-0.652847	0.0602612	0.0602612	0.693407	0.693407	-0.559596	-0.559596	0.152337	0.152337	0.372229	0.372229	0.720038	0.720038	-0.522965	-0.522965	-0.652276	-0.652276	0.0583757	0.0583757	-0.250934	-0.289413	-0.482754	-0.523383	0.141652	0.152523	0.691711	0.355376	0.650773	0.702633	-0.398643	-0.647781	-0.601356	-0.509076	-0.651289	-0.472023	0.211798	-0.536621	0.00464248	-0.485815	0.104794	0.466584	0.310369	0.0413778	0.252301	0.66396	-0.393736	-0.65256	-0.637288	-0.635565	-0.151501	0.366905	-0.110895	-0.502428	0.0283149	-0.166121	-0.5347	0.691135	0.374314	0.366979	0.0931402	0.696941	-0.395175	-0.638157	0.265588	0.049066	-0.17645	0.607258	0.208279	-0.219101	-0.00683812	-0.192321	-0.462603	0.699396	0.304129	0.317406	-0.109303	0.668594	-0.394973	-0.648118	-0.240168	-0.0608993	-0.109796	0.668698	0.226739	-0.245323	0.00747417	-0.134267	-0.43939	0.676468	0.370571	0.416665	-0.0121779	0.00189337	-0.394882	-0.650738	-0.0320224	0.0139723	-0.586357	0.331676	-0.129962	-0.225086	-0.0041281	-0.0801932	-0.0767189	0.381036	0.337905	0.197917	-0.00123628	0.00228748	-0.394826	-0.651652	-0.0444175	0.502736	-0.151063	0.0667344	0.0103399	-0.162762	0.00142185	-0.316774	-0.000806554	0.487891	0.584883	0.292877	-0.00523283	0.000802554	-0.272501	-0.619607	-0.0199628	0.13496	-0.292629	-5.50812e-05	-5.33541e-05	-0.0266294	-0.00100191	-0.348327	-6.62098e-05	0.590896	0.686985	-0.508627	-0.00483447	0.000782036	-0.305555	-0.621656	-0.0309005	0.0623509	-0.172013	0.0151492	-0.00539649	-0.256897	0.000580474	-0.348629	-0.0104729	0.65439	0.0301241	0.213904	-0.00523344	0.000715002	-0.241433	-0.621117	-0.0041571	0.16668	-0.126864	-7.79153e-05	-3.68331e-06	-0.191756	-0.000430241	-0.352114	-0.161337	0.651538	0.229124	-0.237787	-0.00482929	0.000784413	-0.271769	-0.621656	-0.00591657	0.264612	-0.115749	0.0151409	-0.00530974	-0.307082	0.00105189	-0.349333	-0.0331315	0.662527	-0.15518	-0.0420368	-0.00505433	0.00101229	-0.0611672	-0.208353	-0.00408543	0.182524	-0.108748	0.0047679	0.000540688	-0.224939	-0.00102754	-0.353002	-0.0506343	0.229224	0.250979	-0.0671709	-0.00470409	0.0117071	-0.0554747	-0.118794	-0.00367705	0.266048	-0.111747	0.0150062	-9.53467e-05	-0.225101	0.00129129	-0.348268	-0.0294316	0.323515	-0.222734	-0.0528189	-0.00497353	0.0112147	-0.0301001	-0.120492	-0.00357593	0.217044	-0.110275	0.00594126	0.000278808	-0.281772	-0.00258908	-0.352954	-0.0511917	0.153064	0.357474	-0.0509779	-0.00466895	0.0144317	-0.0300261	-0.121142	-0.00359086	0.419861	-0.11121	0.0146712	-9.82215e-05	-0.189421	0.00169491	-0.245357	-0.0276936	0.26224	-0.451915	-0.0513572	-0.00495706	0.0112193	-0.0233765	-0.120972	-0.00318304	0.453521	-0.110573	0.00626746	0.000278553	-0.19213	-0.00500496	-0.212927	-0.0478113	0.148482	0.599966	-0.0513582	-0.00466126	0.0144314	-0.022838	-0.121029	-0.00351576	0.576196	-0.111048	0.0144672	-0.000100718	-0.210145	0.00227608	-0.212846	-0.0249092	0.250658	-0.545222	-0.0513582	-0.00495336	0.0112193	-0.0176398	-0.123451	-0.00279354	0.422683	-0.110697	0.0064806	0.000280961	-0.0913836	-0.0078548	-0.210111	-0.0406305	0.336308	0.36938	-0.0513582	-0.00465951	0.0144314	-0.0161875	-0.123264	-0.00339786	0.474399	-0.110964	0.0143292	-0.000102155	-0.126001	0.00270785	-0.213781	-0.0167826	0.348016	-0.587396	-0.0512919	-0.00495251	0.0112193	-0.0112138	-0.123276	-0.00284892	0.328258	-0.110764	0.00661947	0.000283554	-0.0647756	-0.00925814	-0.202527	-0.0241632	0.34207	0.319096	-0.0514153	-0.00465911	0.0144314	-0.0081701	-0.123275	-0.00328067	0.302879	-0.110916	0.0142262	-0.000103055	-0.129076	0.0028532	-0.216418	-0.0117097	0.0980594	-0.328065	-0.0513845	-0.00495232	0.0112193	-0.00335978	-0.123275	-0.00293528	0.304722	-0.110801	0.00672032	0.00028575	-0.0644274	-0.00957628	-0.209817	-0.0237098	0.374886	0.137044	-0.0513922	-0.00465901	0.0144314	0.00103084	-0.371043	-0.0031668	0.304321	-0.110888	0.014144	-0.000103659	-0.0823612	0.0028823	-0.216361	-0.0116916	0.097329	-0.129454	-0.0513902	-0.00495227	0.0112193	0.00415101	-0.121521	-0.0030186	0.304435	-0.149688	0.00679894	0.000287463	-0.0662711	-0.00963121	-0.209852	-0.0237622	0.38285	0.319175	-0.0513907	-0.00465899	0.0144314	-0.622343	-0.375554	-0.00305914	0.304402	-0.106339	0.0140756	-0.000104083	-0.0823583	0.0028872	-0.363985	-0.0116882	0.123971	-0.185119	-0.0513906	-0.00495226	0.0112193	-0.0715575	-0.118719	-0.00309582	0.304411	-0.16268	0.00686324	0.000288761	-0.0663278	-0.0096402	-0.388165	-0.0237822	0.301777	0.0966762	-0.0513906	-0.00465899	0.0144314	-0.546939	-0.37381	-0.00296124	0.315927	-0.105337	0.0140167	-0.000104388	-0.0824013	0.00288798	-0.376439	-0.0116867	0.242503	0.00815538	-0.0513906	-0.00495226	0.0112193	-0.0335562	-0.117739	-0.00316442	0.313013	-0.16309	0.00691778	0.000289739	-0.0663154	-0.00964165	-0.382202	-0.0237907	0.347839	0.357199	-0.0513906	-0.00465899	0.0144314	-0.555246	-0.115936	-0.00287595	0.313999	-0.105073	0.0139647	-0.000104612	-0.0824475	0.00288812	-0.371315	-0.011686	0.249164	0.00202572	-0.0513906	-0.00495226	0.0112193	-0.0338166	-0.118774	-0.00322278	0.313614	-0.14047	0.00696532	0.000290476	-0.0663037	-0.00964188	-0.374045	-0.0237944	0.348271	0.311656	-0.0513906	-0.00465899	0.0144314	-0.293099	-0.117694	-0.00280469	0.313434	-0.109565	0.0139178	0	0	0	0	0	0	0	0	0	0	0	0	0	0	0	0	-0.0904697	-0.0904697	-0.0904697	-0.0904697	-0.0904697	-0.0904697	-0.0904697	-0.0904697	-0.0904697	-0.0904697	-0.0904697	-0.0904697	-0.0904697	-0.0904697	-0.0904697	-0.0904697	-0.088648	-0.088648	-0.088648	-0.088648	-0.088648	-0.088648	-0.088648	-0.088648	-0.088648	-0.088648	-0.088648	-0.088648	-0.088648	-0.088648	-0.088648	-0.088648	-0.0881295	-0.0881295	-0.0881295	-0.0881295	-0.0881295	-0.0881295	-0.0881295	-0.0881295	-0.0881295	-0.0881295	-0.0881295	-0.0881295	-0.0881295	-0.0881295	-0.0881295	-0.0881295	-0.090339	-0.090339	-0.090339	-0.090339	-0.090339	-0.090339	-0.090339	-0.090339	-0.090339	-0.090339	-0.090339	-0.090339	-0.090339	-0.090339	-0.090339	-0.090339	-0.0903354	-0.0903354	-0.0903354	-0.0903354	-0.0903354	-0.0903354	-0.0903354	-0.0903354	-0.0903354	-0.0903354	-0.0903354	-0.0903354	-0.0903354	-0.0903354	-0.0903354	-0.0903354	-0.0903365	-0.0903365	-0.0903365	-0.0903365	-0.0903365	-0.0903365	-0.0903365	-0.0903365	-0.0903365	-0.0903365	-0.0903365	-0.0903365	-0.0903365	-0.0903365	-0.0903365	-0.0903365	-0.0903364	-0.0903364	-0.0903364	-0.0903364	-0.0903364	-0.0903364	-0.0903364	-0.0903364	-0.0903364	-0.0903364	-0.0903364	-0.0903364	-0.0903364	-0.0903364	-0.0903364	-0.0903364	-0.0903365	-0.0903365	-0.0903365	-0.0903365	-0.0903365	-0.0903365	-0.0903365	-0.0903365	-0.0903365	-0.0903365	-0.0903365	-0.0903365	-0.0903365	-0.0903365	-0.0903365	-0.0903365	-0.0903365	-0.0903365	-0.0903365	-0.0903365	-0.0903365	-0.0903365	-0.0903365	-0.0903365	-0.0903365	-0.0903365	-0.0903365	-0.0903365	-0.0903365	-0.0903365	-0.0903365	-0.0903365	-0.71556	-0.71556	-0.519879	-0.519879	-0.0329657	-0.0329657	-0.0768432	-0.0768432	0.0473191	0.0473191	-0.182754	-0.182754	-0.0462538	-0.0462538	0.205953	0.205953	-0.754562	-0.754562	-0.646022	-0.646022	0.0317225	0.0317225	-0.0945363	-0.0945363	0.0499882	0.0499882	0.157298	0.157298	0.191673	0.191673	0.307701	0.307701	-0.767593	-0.767593	-0.673113	-0.673113	-0.053447	-0.053447	-0.108715	-0.108715	0.0554125	0.0554125	-0.0796493	-0.0796493	0.242908	0.242908	0.307186	0.307186	-0.770866	-0.770866	-0.670175	-0.670175	-0.58523	-0.58523	-0.086522	-0.086522	0.0529934	0.0529934	0.0147835	0.0147835	0.250587	0.250587	0.307523	0.307523	-0.789015	-0.789015	-0.672757	-0.672757	-0.612731	-0.612731	-0.104765	-0.104765	0.0569316	0.0569316	-0.114122	-0.114122	0.250335	0.250335	0.305997	0.305997	-0.783118	-0.783118	-0.673543	-0.673543	-0.601847	-0.601847	-0.0488179	-0.0488179	0.0564907	0.0564907	0.01131	0.01131	0.249864	0.249864	0.307693	0.307693	-0.790606	-0.790606	-0.673683	-0.673683	-0.619563	-0.619563	-0.102318	-0.102318	0.0568705	0.0568705	-0.112291	-0.112291	0.250554	0.250554	0.307684	0.307684	-0.783034	-0.783034	-0.673902	-0.673902	-0.618673	-0.618673	-0.0508395	-0.0508395	0.0554799	0.0554799	0.151634	0.151634	0.250375	0.250375	0.307704	0.307704	-0.790611	-0.790611	-0.67456	-0.67456	-0.619661	-0.619661	-0.102455	-0.102455	0.0566256	0.0566256	-0.0755941	-0.0755941	0.25054	0.25054	0.307791	0.307791	-0.223916	-0.223916	-0.672536	-0.672536	-0.61886	-0.61886	-0.0509116	-0.0509116	0.0556854	0.0556854	0.21424	0.21424	0.250413	0.250413	0.307518	0.307518	-0.355441	-0.379474	-0.617137	-0.628649	-0.62659	-0.617474	-0.0997473	-0.103812	0.0409812	0.0539013	0.155958	0.24859	0.241242	0.262022	0.250052	0.21244	-0.360922	-0.656321	-0.0216839	-0.583503	-0.608297	-0.231269	-0.0365652	-0.228079	-0.314805	0.044409	0.154396	0.250377	0.24931	0.249545	0.0581352	0.0322087	-0.357233	-0.630351	-0.0271851	-0.198466	-0.669411	0.0479317	-0.0426381	-0.430926	-0.471541	0.0501199	0.154858	0.244841	0.0575937	0.293012	0.0677227	0.0492429	-0.472675	-0.265643	-0.0179178	-0.230358	-0.565722	0.0529832	-0.033962	-0.589769	-0.384732	0.0436605	0.154767	0.248683	0.237807	0.047	0.0421746	0.0565011	-0.193698	-0.298522	-0.0104203	-0.160545	-0.528948	0.0506139	-0.0412308	-0.561328	-0.0145999	0.000152379	0.154721	0.249668	0.0482375	0.00232827	0.224975	0.0265669	-0.40152	-0.273857	-0.0107634	-0.0963135	-0.0923268	-0.000246517	-0.0400459	-0.75996	-0.00137415	0.000234727	0.154695	0.250048	0.0249342	0.0410987	0.0579817	0.00592484	-0.00191256	-0.198103	-0.00286175	-0.38055	-0.00119216	0.0238638	-0.0772503	-0.709911	-0.00658344	0.000156567	0.105891	0.238247	0.00919569	0.010275	0.112299	6.38678e-05	-0.00149388	-0.0327408	-0.0022079	-0.418452	-0.000130382	0.040716	-0.0913448	-0.684838	-0.00613895	0.000182601	0.123766	0.239028	0.0120294	0.00490867	0.0660318	0.00229176	0.00213579	-0.308567	-0.000954009	-0.418809	-0.0128891	0.0495677	0.0314391	-0.750376	-0.00658394	0.000154938	0.124257	0.238826	0.00165562	0.0133513	0.0487218	5.88551e-05	-0.00143293	-0.230968	-0.00111016	-0.422996	-0.193911	0.0495558	-0.0227703	-0.299256	-0.0061333	0.000182982	0.128788	0.239036	0.00229613	0.0211703	0.0444601	0.00229236	0.00210071	-0.368906	-0.00102708	-0.419658	-0.0403328	0.0502502	0.0730258	-0.0570665	-0.00640917	0.000201349	0.0272544	0.0801111	0.00161859	0.0146217	0.041775	0.00102556	-0.00143142	-0.270715	-0.00228838	-0.424073	-0.0611608	0.0183278	-0.0284345	-0.0812318	-0.00603506	0.00186548	0.0226188	0.0459838	0.00145331	0.0212943	0.0429263	0.0023019	-0.000285357	-0.270692	-0.00133617	-0.418381	-0.0358844	0.0258661	0.0935198	-0.0640027	-0.00633646	0.0015476	0.0129599	0.0466465	0.00143987	0.0173907	0.0423611	0.0013543	-0.0014362	-0.33884	-0.0052667	-0.424017	-0.0618413	0.0122365	-0.0277531	-0.0618511	-0.00600461	0.00222391	0.0133893	0.0468977	0.00141468	0.0336052	0.0427203	0.00226775	-0.000302074	-0.228154	-0.00202073	-0.295467	-0.033848	0.0209668	0.177024	-0.0623039	-0.00632178	0.00154793	0.0107831	0.0468321	0.00133146	0.0363085	0.0424752	0.00139727	-0.00143676	-0.231383	-0.00945438	-0.257433	-0.0578137	0.0118699	-0.0639095	-0.0623055	-0.00599799	0.00222388	0.0110532	0.0468538	0.00138239	0.0460867	0.0426579	0.00224786	-0.000305546	-0.252881	-0.00321913	-0.257338	-0.0305803	0.0200408	0.221947	-0.0623055	-0.00631849	0.00154793	0.0089903	0.0477839	0.00124863	0.0338091	0.0425231	0.00142152	-0.00143603	-0.110453	-0.0141334	-0.253903	-0.0492774	0.0268919	0.0401169	-0.0623055	-0.00599648	0.00222388	0.00903609	0.0477122	0.00133733	0.0379286	0.0426256	0.00223462	-0.000306683	-0.151798	-0.00416867	-0.258523	-0.0211889	0.0278279	0.240348	-0.0622328	-0.00631773	0.00154793	0.00709814	0.0477168	0.00127343	0.0262451	0.0425487	0.00143659	-0.00143554	-0.0785295	-0.0163953	-0.244405	-0.0299144	0.0273525	0.0613058	-0.0623797	-0.00599614	0.00222388	0.00679116	0.0477164	0.00129283	0.0242159	0.0426073	0.00222482	-0.00030725	-0.155422	-0.00445477	-0.261859	-0.0155554	0.00784	0.203135	-0.0623429	-0.00631756	0.00154793	0.00497497	0.0477164	0.00130474	0.0243633	0.0425631	0.00144724	-0.00143523	-0.0781163	-0.0169057	-0.253517	-0.0293953	0.029974	0.133913	-0.0623521	-0.00599605	0.00222388	0.0044647	0.142432	0.00124965	0.0243312	0.0425966	0.00221704	-0.000307604	-0.0994058	-0.00450798	-0.261782	-0.0155354	0.00778079	0.173568	-0.0623498	-0.00631752	0.00154793	0.0031378	0.0470407	0.00133483	0.0243403	0.0574395	0.00145542	-0.00143503	-0.0803565	-0.0169939	-0.25356	-0.0294568	0.0306095	0.0625808	-0.0623503	-0.00599604	0.00222388	0.241069	0.144164	0.00120887	0.0243377	0.040854	0.00221056	-0.000307847	-0.0994286	-0.00451678	-0.45305	-0.0155316	0.00991036	0.0862913	-0.0623502	-0.00631751	0.00154793	0.0275283	0.0459607	0.00136271	0.0243384	0.062426	0.00146205	-0.00143489	-0.0804183	-0.0170083	-0.52707	-0.0294803	0.0241277	0.0152073	-0.0623502	-0.00599603	0.00222388	0.210124	0.143495	0.00117183	0.0252591	0.0404694	0.002205	-0.000308021	-0.0994898	-0.00451821	-0.521176	-0.0155299	0.01939	0.00775447	-0.0623502	-0.00631751	0.00154793	0.0129135	0.045582	0.0013875	0.0250261	0.0625833	0.00146766	-0.00143479	-0.0804	-0.0170106	-0.526867	-0.0294903	0.0278132	-0.0522249	-0.0623502	-0.00599603	0.00222388	0.213331	0.044873	0.00113958	0.025105	0.0403679	0.00220008	-0.000308148	-0.0995498	-0.00451843	-0.51587	-0.0155292	0.0199226	0.00113996	-0.0623502	-0.00631751	0.00154793	0.0130124	0.0459762	0.00140861	0.0250742	0.0539236	0.00147253	-0.00143472	-0.0803843	-0.0170109	-0.51737	-0.0294946	0.0278479	-0.0454776	-0.0623502	-0.00599603	0.00222388	0.112559	0.0455544	0.00111266	0.0250597	0.0420885	0.00219564	0	0	0	0	0	0	0	0	0	0	0	0	0	0	0	0	-0.419238	-0.419238	-0.419238	-0.419238	-0.419238	-0.419238	-0.419238	-0.419238	-0.419238	-0.419238	-0.419238	-0.419238	-0.419238	-0.419238	-0.419238	-0.419238	-0.414991	-0.414991	-0.414991	-0.414991	-0.414991	-0.414991	-0.414991	-0.414991	-0.414991	-0.414991	-0.414991	-0.414991	-0.414991	-0.414991	-0.414991	-0.414991	-0.413777	-0.413777	-0.413777	-0.413777	-0.413777	-0.413777	-0.413777	-0.413777	-0.413777	-0.413777	-0.413777	-0.413777	-0.413777	-0.413777	-0.413777	-0.413777	-0.420097	-0.420097	-0.420097	-0.420097	-0.420097	-0.420097	-0.420097	-0.420097	-0.420097	-0.420097	-0.420097	-0.420097	-0.420097	-0.420097	-0.420097	-0.420097	-0.420115	-0.420115	-0.420115	-0.420115	-0.420115	-0.420115	-0.420115	-0.420115	-0.420115	-0.420115	-0.420115	-0.420115	-0.420115	-0.420115	-0.420115	-0.420115	-0.420113	-0.420113	-0.420113	-0.420113	-0.420113	-0.420113	-0.420113	-0.420113	-0.420113	-0.420113	-0.420113	-0.420113	-0.420113	-0.420113	-0.420113	-0.420113	-0.420113	-0.420113	-0.420113	-0.420113	-0.420113	-0.420113	-0.420113	-0.420113	-0.420113	-0.420113	-0.420113	-0.420113	-0.420113	-0.420113	-0.420113	-0.420113	-0.420113	-0.420113	-0.420113	-0.420113	-0.420113	-0.420113	-0.420113	-0.420113	-0.420113	-0.420113	-0.420113	-0.420113	-0.420113	-0.420113	-0.420113	-0.420113	-0.420113	-0.420113	-0.420113	-0.420113	-0.420113	-0.420113	-0.420113	-0.420113	-0.420113	-0.420113	-0.420113	-0.420113	-0.420113	-0.420113	-0.420113	-0.420113	-0.96581	-0.96581	-0.40271	-0.40271	-0.211707	-0.211707	-0.611553	-0.611553	-0.792635	-0.792635	-0.617816	-0.617816	-0.28996	-0.28996	-0.942725	-0.942725	-1.00931	-1.00931	-0.453932	-0.453932	-0.516242	-0.516242	-0.484714	-0.484714	-0.929406	-0.929406	-0.353383	-0.353383	-0.596712	-0.596712	-1.2126	-1.2126	-1.0183	-1.0183	-0.467791	-0.467791	-0.958469	-0.958469	-0.566268	-0.566268	-0.903867	-0.903867	-0.597601	-0.597601	-0.323664	-0.323664	-1.2103	-1.2103	-1.02013	-1.02013	-0.471375	-0.471375	-1.39051	-1.39051	-0.436045	-0.436045	-0.91903	-0.91903	-0.639363	-0.639363	-0.306708	-0.306708	-1.2115	-1.2115	-1.03288	-1.03288	-0.467049	-0.467049	-1.37833	-1.37833	-0.540613	-0.540613	-0.905303	-0.905303	-0.569571	-0.569571	-0.306221	-0.306221	-1.18329	-1.18329	-1.02628	-1.02628	-0.467024	-0.467024	-1.39193	-1.39193	-0.266548	-0.266548	-0.906846	-0.906846	-0.662302	-0.662302	-0.30868	-0.30868	-1.21255	-1.21255	-1.03283	-1.03283	-0.467022	-0.467022	-1.37776	-1.37776	-0.526535	-0.526535	-0.907945	-0.907945	-0.571269	-0.571269	-0.306562	-0.306562	-1.21	-1.21	-1.0263	-1.0263	-0.466602	-0.466602	-1.3741	-1.3741	-0.281172	-0.281172	-0.913126	-0.913126	-0.573828	-0.573828	-0.308304	-0.308304	-1.21292	-1.21292	-1.03283	-1.03283	-0.466622	-0.466622	-1.37405	-1.37405	-0.527534	-0.527534	-0.908565	-0.908565	-0.595355	-0.595355	-0.306551	-0.306551	-1.2117	-1.2117	-0.640415	-0.640415	-0.465054	-0.465054	-1.37387	-1.37387	-0.281682	-0.281682	-0.909788	-0.909788	-0.313253	-0.313253	-0.308395	-0.308395	-1.20913	-1.20913	-0.270511	-0.276945	-0.443674	-0.4345	-1.34777	-1.36808	-0.507328	-0.317617	-0.846234	-0.895448	-0.202124	-0.30417	-0.334687	-0.489414	-0.306175	-0.338901	-0.532229	-0.459036	-0.0275151	-0.403288	-1.28703	-1.09451	-0.269318	-0.286734	-0.968978	-0.858331	-0.201449	-0.306177	-0.317622	-0.320052	-0.0711051	-0.476089	-0.349865	-0.448021	-0.0469119	-0.137678	-0.494503	-0.890154	-0.33249	-0.698704	-1.02271	-0.894397	-0.201673	-0.299368	-0.667505	-1.14616	-0.0828681	-0.772779	-0.658882	-0.184739	-0.0168443	-0.159537	-0.402897	-0.893112	-0.273721	-0.853867	-0.568991	-0.866312	-0.201506	-0.304121	-0.667121	-0.117297	-0.0516924	-0.859631	-0.34805	-0.208099	-0.0161167	-0.111317	-0.366622	-0.864467	-0.334109	-0.875923	-0.0102093	-0.00243469	-0.201409	-0.305272	-0.160858	-0.0225047	-0.275099	-0.420797	-0.390301	-0.190886	-0.0101075	-0.0665817	-0.0639468	-0.540962	-0.292513	-0.983748	-0.00103616	-0.00310303	-0.201361	-0.305811	-0.0527677	-0.641281	-0.0709549	-0.0868389	-0.00828865	-0.138117	-0.00407967	-0.263125	-0.0010831	-0.647137	-0.465747	-0.978571	-0.00490868	-0.00136541	-0.134562	-0.292681	-0.0162215	-0.170209	-0.137377	-0.000186008	-0.00172515	-0.0229774	-0.00199045	-0.28932	-0.000127036	-0.762188	-0.545596	-0.507396	-0.00463986	-0.00144257	-0.176126	-0.293629	-0.0153035	-0.0789251	-0.0808286	-0.023261	-0.00302694	-0.21327	-0.00141983	-0.289566	-0.0090543	-0.837305	-0.202021	-0.981587	-0.00490875	-0.0012743	-0.272163	-0.293393	-0.00224107	-0.21151	-0.0596948	-0.000145105	-0.00168246	-0.159933	-0.00104167	-0.29245	-0.134085	-0.833266	-0.220026	-0.213102	-0.00463662	-0.0014463	-0.250657	-0.293658	-0.00289214	-0.335641	-0.0544905	-0.0232552	-0.00297163	-0.255005	-0.00176377	-0.290156	-0.0281265	-0.847546	-0.140629	-0.0424657	-0.004834	-0.00173629	-0.0477169	-0.0983976	-0.0021604	-0.231613	-0.0512105	-0.00846128	-0.00200066	-0.187356	-0.00206815	-0.293206	-0.0424313	-0.290707	-0.223427	-0.0564009	-0.00462863	-0.0183301	-0.0327307	-0.0572597	-0.00193059	-0.337491	-0.0526196	-0.0231606	-0.000418404	-0.187241	-0.00225201	-0.289276	-0.0250501	-0.410321	-0.14505	-0.0445006	-0.00481164	-0.0166634	-0.0212067	-0.0580984	-0.002003	-0.275406	-0.0519269	-0.0108298	-0.00185473	-0.234378	-0.00463346	-0.29317	-0.042906	-0.194111	-0.382277	-0.0430416	-0.00462113	-0.0223121	-0.0234732	-0.0584105	-0.00186246	-0.532578	-0.0523676	-0.0227081	-0.000421506	-0.157985	-0.00326325	-0.20541	-0.0236665	-0.332608	-0.230296	-0.0433536	-0.00480735	-0.0166691	-0.0200748	-0.0583291	-0.00202815	-0.575308	-0.0520669	-0.0113067	-0.00185471	-0.160205	-0.00811962	-0.180479	-0.0401374	-0.188299	-0.55445	-0.0433548	-0.00461956	-0.0223117	-0.0222184	-0.0583561	-0.00181019	-0.730762	-0.052291	-0.022436	-0.000420417	-0.175004	-0.00496426	-0.180563	-0.0214437	-0.317919	-0.319892	-0.0433548	-0.0048064	-0.0166691	-0.0194329	-0.0594952	-0.00217698	-0.536073	-0.0521256	-0.011604	-0.00185528	-0.0766709	-0.011932	-0.177904	-0.0342786	-0.426555	-0.740824	-0.0433548	-0.00461921	-0.0223117	-0.021782	-0.0594078	-0.00175585	-0.601598	-0.0522514	-0.0222528	-0.000419259	-0.105245	-0.00629614	-0.181453	-0.0151242	-0.441408	-0.350757	-0.0433075	-0.00480618	-0.0166691	-0.0192958	-0.0594135	-0.0022204	-0.416275	-0.0521571	-0.011795	-0.00185627	-0.0546373	-0.0137607	-0.170879	-0.0210882	-0.433864	-0.773949	-0.0434084	-0.00461913	-0.0223117	-0.0221935	-0.059413	-0.00170332	-0.384091	-0.0522289	-0.0221162	-0.000418423	-0.107719	-0.00670586	-0.183993	-0.0114436	-0.124359	-0.541578	-0.0433831	-0.00480613	-0.0166691	-0.0200789	-0.059413	-0.00225153	-0.386428	-0.0521747	-0.0119326	-0.00185724	-0.0543554	-0.0141726	-0.177617	-0.0207412	-0.475455	-0.873219	-0.0433894	-0.0046191	-0.0223117	-0.02392	-0.174407	-0.00165262	-0.38592	-0.0522158	-0.0220075	-0.000417838	-0.0689631	-0.0067832	-0.18393	-0.0114306	-0.123429	-0.683027	-0.0433879	-0.00480612	-0.0166691	-0.021797	-0.058579	-0.00228089	-0.386064	-0.0702603	-0.0120394	-0.00185804	-0.0559131	-0.0142437	-0.177649	-0.0207831	-0.485539	-0.780535	-0.0433883	-0.0046191	-0.0223117	-0.30349	-0.176529	-0.00160492	-0.386022	-0.0500921	-0.021917	-0.000417426	-0.0689918	-0.00679603	-0.331896	-0.011428	-0.157213	-0.163576	-0.0433882	-0.00480612	-0.0166691	-0.0339387	-0.0572456	-0.00230808	-0.386034	-0.0763662	-0.0121265	-0.00185865	-0.0559528	-0.0142553	-0.436112	-0.0207991	-0.382728	-0.217552	-0.0433882	-0.0046191	-0.0223117	-0.257988	-0.175708	-0.00156173	-0.400638	-0.0496213	-0.0218391	-0.000417129	-0.0690391	-0.00679811	-0.441715	-0.0114269	-0.307552	-0.0508744	-0.0433882	-0.00480612	-0.0166691	-0.0159376	-0.0567758	-0.00233235	-0.396942	-0.0765584	-0.0122003	-0.00185912	-0.0559385	-0.0142572	-0.444184	-0.0208059	-0.441176	-0.258833	-0.0433882	-0.0046191	-0.0223117	-0.261988	-0.0558662	-0.00152424	-0.398193	-0.0494969	-0.0217703	-0.000416911	-0.0690831	-0.00679844	-0.43905	-0.0114264	-0.316	-0.0086883	-0.0433882	-0.00480612	-0.0166691	-0.0160547	-0.0572514	-0.00235312	-0.397705	-0.0660097	-0.0122646	-0.00185948	-0.0559267	-0.0142575	-0.437974	-0.0208088	-0.441726	-0.226276	-0.0433882	-0.0046191	-0.0223117	-0.13803	-0.0567168	-0.00149302	-0.397476	-0.0515938	-0.0217082	0	0	0	0	0	0	0	0	0	0	0	0	0	0	0	0	0.0798877	0.0798877	0.0798877	0.0798877	0.0798877	0.0798877	0.0798877	0.0798877	0.0798877	0.0798877	0.0798877	0.0798877	0.0798877	0.0798877	0.0798877	0.0798877	0.0808495	0.0808495	0.0808495	0.0808495	0.0808495	0.0808495	0.0808495	0.0808495	0.0808495	0.0808495	0.0808495	0.0808495	0.0808495	0.0808495	0.0808495	0.0808495	0.0813929	0.0813929	0.0813929	0.0813929	0.0813929	0.0813929	0.0813929	0.0813929	0.0813929	0.0813929	0.0813929	0.0813929	0.0813929	0.0813929	0.0813929	0.0813929	0.0801936	0.0801936	0.0801936	0.0801936	0.0801936	0.0801936	0.0801936	0.0801936	0.0801936	0.0801936	0.0801936	0.0801936	0.0801936	0.0801936	0.0801936	0.0801936	0.0801941	0.0801941	0.0801941	0.0801941	0.0801941	0.0801941	0.0801941	0.0801941	0.0801941	0.0801941	0.0801941	0.0801941	0.0801941	0.0801941	0.0801941	0.0801941	0.0801922	0.0801922	0.0801922	0.0801922	0.0801922	0.0801922	0.0801922	0.0801922	0.0801922	0.0801922	0.0801922	0.0801922	0.0801922	0.0801922	0.0801922	0.0801922	0.0801922	0.0801922	0.0801922	0.0801922	0.0801922	0.0801922	0.0801922	0.0801922	0.0801922	0.0801922	0.0801922	0.0801922	0.0801922	0.0801922	0.0801922	0.0801922	0.0801922	0.0801922	0.0801922	0.0801922	0.0801922	0.0801922	0.0801922	0.0801922	0.0801922	0.0801922	0.0801922	0.0801922	0.0801922	0.0801922	0.0801922	0.0801922	0.0801922	0.0801922	0.0801922	0.0801922	0.0801922	0.0801922	0.0801922	0.0801922	0.0801922	0.0801922	0.0801922	0.0801922	0.0801922	0.0801922	0.0801922	0.0801922	-0.217524	-0.217524	0.282827	0.282827	0.0266552	0.0266552	-0.411864	-0.411864	0.00603701	0.00603701	-0.529836	-0.529836	-0.225031	-0.225031	0.409336	0.409336	-0.221496	-0.221496	0.352662	0.352662	-0.015711	-0.015711	-0.476828	-0.476828	-0.207633	-0.207633	0.479043	0.479043	0.709756	0.709756	0.630336	0.630336	-0.214293	-0.214293	0.371156	0.371156	-0.0922003	-0.0922003	-0.549201	-0.549201	-0.185442	-0.185442	-0.452407	-0.452407	0.790369	0.790369	0.629023	0.629023	-0.211925	-0.211925	0.361519	0.361519	0.239061	0.239061	-0.433465	-0.433465	-0.204707	-0.204707	-0.122942	-0.122942	0.82298	0.82298	0.629827	0.629827	-0.202149	-0.202149	0.370519	0.370519	0.197086	0.197086	-0.526607	-0.526607	-0.192582	-0.192582	-0.569797	-0.569797	0.821933	0.821933	0.636742	0.636742	-0.202101	-0.202101	0.371945	0.371945	0.232246	0.232246	-0.250252	-0.250252	-0.193863	-0.193863	-0.14198	-0.14198	0.822611	0.822611	0.630568	0.630568	-0.199752	-0.199752	0.371912	0.371912	0.176794	0.176794	-0.514141	-0.514141	-0.194021	-0.194021	-0.563703	-0.563703	0.822622	0.822622	0.631074	0.631074	-0.202253	-0.202253	0.372609	0.372609	0.180557	0.180557	-0.261668	-0.261668	-0.199748	-0.199748	0.390837	0.390837	0.822924	0.822924	0.63054	0.63054	-0.199744	-0.199744	0.373061	0.373061	0.181552	0.181552	-0.514909	-0.514909	-0.195044	-0.195044	-0.437516	-0.437516	0.822573	0.822573	0.630714	0.630714	-0.512343	-0.512343	0.371913	0.371913	0.180951	0.180951	-0.262054	-0.262054	-0.197437	-0.197437	0.689187	0.689187	0.822839	0.822839	0.631086	0.631086	0.164142	0.190808	0.319019	0.347841	0.172093	0.178518	-0.499589	-0.260981	-0.171523	-0.188656	0.508931	0.816169	0.781084	0.784037	0.82083	0.661569	-0.17075	0.356066	-0.00441375	0.322874	0.188925	-0.0311876	-0.206131	-0.0402566	0.059709	-0.175993	0.503468	0.822085	0.813201	0.812936	0.190873	-0.092815	0.0627826	0.332602	-0.0218005	0.11081	0.364792	-0.183857	-0.245527	-0.286236	0.147185	-0.185974	0.505081	0.803919	0.0214259	0.604384	0.222335	-0.162277	-0.173653	0.145493	0.00407193	0.128069	0.310992	-0.187313	-0.197834	-0.25827	0.16364	-0.176844	0.504794	0.816512	0.614672	0.127236	0.138421	-0.173775	-0.173404	0.162853	-0.00591261	0.0895148	0.292232	-0.181193	-0.240876	-0.328665	0.00815036	-0.000495335	0.504656	0.819768	0.118138	-0.00115925	0.73868	-0.089359	0.074412	0.149421	0.00246091	0.053304	0.0510078	-0.0918386	-0.224994	-0.180161	0.000878739	-0.0005028	0.504576	0.820982	0.073754	-0.133648	0.190352	-0.0167412	-0.00743572	0.108044	-0.00116672	0.210564	0.000612166	-0.126232	-0.407576	-0.246391	0.0035852	-1.8535e-05	0.346282	0.781673	0.0286753	-0.0374259	0.368697	0.00016066	-2.14079e-05	0.0176616	0.000618451	0.231532	4.90611e-05	-0.156806	-0.479458	0.334484	0.00333166	4.58661e-05	0.399531	0.784245	0.0393231	-0.0169703	0.21677	-0.00177852	0.00700343	0.170733	-0.000465413	0.231734	0.00694713	-0.174525	0.0582077	-0.191229	0.00358553	1.64579e-05	0.374866	0.783576	0.00537204	-0.044903	0.159919	0.000160012	-5.43222e-05	0.12741	0.0002579	0.234046	0.10722	-0.17384	-0.142949	0.157367	0.00332841	4.56319e-05	0.397186	0.784261	0.00751109	-0.071344	0.145923	-0.00177357	0.00688816	0.204086	-0.00081006	0.232203	0.0219946	-0.176739	0.225662	0.0276182	0.00347991	-1.5318e-05	0.0855222	0.262842	0.00526036	-0.0491695	0.137106	9.00856e-05	-0.000441105	0.14947	0.000632642	0.234639	0.0336358	-0.061822	-0.164404	0.0446167	0.00326273	-0.00117254	0.0728693	0.150519	0.00472706	-0.0717118	0.140885	-0.00169387	0.000105609	0.149589	-0.000998012	0.2314
[truncated: 559,048 more chars]
