# Supplementary material for: The Importance of Lateral Connections in the Parietal Cortex for Generating Motor Plans
Source: PLoS One. 2015 Aug 7;10(8):e0134669. doi: 10.1371/journal.pone.0134669 (PMC4529220; doi:10.1371/journal.pone.0134669)
Supplement: S1 Dataset — The complete dataset utilized in the data-dependent figures. (ZIP) [file pone.0134669.s001.zip › Champion_Data/Evolved_Jump_Task/TS_10/fblat_A10_2to4_9T1/ppc_vis_input.txt]

0	0	0	0	0	0	0	0	0	0	0	0	0	0	0	0	0	0	0	0	0	0	0	0	0	0	0	0	0	0	0	0	0	0	0	0	0	0	0	0	0	0	0	0	0	0	0	0	0	0	0	0	0	0	0	0	0	0	0	0	0	0	0	0	0	0	0	0	0	0	0	0	0	0	0	0	0	0	0	0	0	0	0	0	0	0	0	0	0	0	0	0	0	0	0	0	0	0	0	0	0	0	0	0	0	0	0	0	0	0	0	0	0	0	0	0	0	0	0	0	0	0	0	0	0	0	0	0	0	0	0	0	0	0	0	0	0	0	0	0	0	0	0	0	0.0214775	0.0214775	0.000365454	0.000365454	6.3934e-06	6.3934e-06	0.000365454	0.000365454	5.70302e-06	5.70302e-06	6.3934e-06	6.3934e-06	5.70302e-06	5.70302e-06	5.6929e-06	5.6929e-06	0.0214775	0.0214775	0.000365454	0.000365454	6.3934e-06	6.3934e-06	0.000365454	0.000365454	5.70302e-06	5.70302e-06	6.3934e-06	6.3934e-06	5.70302e-06	5.70302e-06	5.6929e-06	5.6929e-06	0.0214775	0.0214775	0.000365454	0.000365454	6.3934e-06	6.3934e-06	0.000365454	0.000365454	5.70302e-06	5.70302e-06	6.3934e-06	6.3934e-06	5.70302e-06	5.70302e-06	5.6929e-06	5.6929e-06	0.0214775	0.0214775	0.000365454	0.000365454	6.3934e-06	6.3934e-06	0.000365454	0.000365454	5.70302e-06	5.70302e-06	6.3934e-06	6.3934e-06	5.70302e-06	5.70302e-06	5.6929e-06	5.6929e-06	0.0214775	0.0214775	0.000365454	0.000365454	6.3934e-06	6.3934e-06	0.000365454	0.000365454	5.70302e-06	5.70302e-06	6.3934e-06	6.3934e-06	5.70302e-06	5.70302e-06	5.6929e-06	5.6929e-06	0.0214775	0.0214775	0.000365454	0.000365454	6.3934e-06	6.3934e-06	0.000365454	0.000365454	5.70302e-06	5.70302e-06	6.3934e-06	6.3934e-06	5.70302e-06	5.70302e-06	5.6929e-06	5.6929e-06	0.0214775	0.0214775	0.000365454	0.000365454	6.3934e-06	6.3934e-06	0.000365454	0.000365454	5.70302e-06	5.70302e-06	6.3934e-06	6.3934e-06	5.70302e-06	5.70302e-06	5.6929e-06	5.6929e-06	0.0214775	0.0214775	0.000365454	0.000365454	6.3934e-06	6.3934e-06	0.000365454	0.000365454	5.70302e-06	5.70302e-06	6.3934e-06	6.3934e-06	5.70302e-06	5.70302e-06	5.6929e-06	5.6929e-06	0.0214775	0.0214775	0.000365454	0.000365454	6.3934e-06	6.3934e-06	0.000365454	0.000365454	5.70302e-06	5.70302e-06	6.3934e-06	6.3934e-06	5.70302e-06	5.70302e-06	5.6929e-06	5.6929e-06	0.0214775	0.0214775	0.000365454	0.000365454	6.3934e-06	6.3934e-06	0.000365454	0.000365454	5.70302e-06	5.70302e-06	6.3934e-06	6.3934e-06	5.70302e-06	5.70302e-06	5.6929e-06	5.6929e-06	0.000365454	0.000365454	0.0214775	6.3934e-06	0.000365454	5.70302e-06	6.3934e-06	0.0214775	6.3934e-06	5.6929e-06	0.000365454	5.70302e-06	6.3934e-06	5.6929e-06	5.70302e-06	5.70302e-06	0.000365454	0.000365454	0.0214775	6.3934e-06	0.000365454	5.70302e-06	6.3934e-06	0.0214775	6.3934e-06	5.6929e-06	0.000365454	5.70302e-06	6.3934e-06	5.6929e-06	5.70302e-06	5.70302e-06	0.000365454	0.000365454	0.0214775	6.3934e-06	0.000365454	5.70302e-06	6.3934e-06	0.0214775	6.3934e-06	5.6929e-06	0.000365454	5.70302e-06	6.3934e-06	5.6929e-06	5.70302e-06	5.70302e-06	0.000365454	0.000365454	0.0214775	6.3934e-06	0.000365454	5.70302e-06	6.3934e-06	0.0214775	6.3934e-06	5.6929e-06	0.000365454	5.70302e-06	6.3934e-06	5.6929e-06	5.70302e-06	5.70302e-06	0.000365454	0.000365454	0.0214775	6.3934e-06	0.000365454	5.70302e-06	6.3934e-06	0.0214775	6.3934e-06	5.6929e-06	0.000365454	5.70302e-06	6.3934e-06	5.6929e-06	5.70302e-06	5.70302e-06	0.0009614	0.0009614	0.0215309	5.9764e-05	0.000365454	5.70302e-06	6.3934e-06	0.0214775	1.01859e-06	3.18088e-07	0.000365454	5.70302e-06	6.3934e-06	5.6929e-06	2.74071e-08	2.74071e-08	0.0009614	0.0009614	0.0215309	5.9764e-05	0.000360079	3.28209e-07	5.9764e-05	0.0215309	1.01859e-06	3.18088e-07	0.000418824	5.90736e-05	1.01859e-06	3.18088e-07	2.74071e-08	2.74071e-08	0.0009614	0.0009614	0.0215309	5.9764e-05	0.000360079	3.28209e-07	5.9764e-05	0.0215309	1.01859e-06	3.18088e-07	0.000418824	5.90736e-05	1.01859e-06	3.18088e-07	2.74071e-08	2.74071e-08	0.0009614	0.0009614	0.0215309	5.9764e-05	0.000363137	3.38658e-06	5.9764e-05	0.0215309	1.01859e-06	3.18088e-07	0.000418824	5.90736e-05	1.01859e-06	3.18088e-07	2.74071e-08	2.74071e-08	0.0009614	0.0009614	0.0215309	5.9764e-05	0.000363137	3.38658e-06	5.9764e-05	0.0215309	1.01859e-06	3.18088e-07	0.000418824	5.90736e-05	1.01859e-06	3.18088e-07	2.74071e-08	2.74071e-08	0.0009614	0.0009614	0.0218316	0.000360461	0.000363137	3.38658e-06	5.9764e-05	0.0215309	7.10656e-07	1.01525e-08	0.000418824	5.90736e-05	1.01859e-06	3.18088e-07	1.06685e-08	1.06685e-08	0.00397332	0.00397332	0.0218316	0.000360461	0.000359871	1.20773e-07	5.9764e-05	0.0215309	7.10656e-07	1.01525e-08	0.000418824	3.38658e-06	7.10656e-07	1.01525e-08	1.06685e-08	1.01525e-08	0.0218316	0.00397332	0.0218316	0.000360461	0.000359871	1.20773e-07	5.9764e-05	0.0215309	7.10656e-07	1.01525e-08	0.000363137	3.38658e-06	7.10656e-07	1.01525e-08	1.06685e-08	1.01525e-08	0.0218316	0.00397332	0.0218316	0.000360461	0.000360461	1.20773e-07	5.9764e-05	0.0215309	7.10656e-07	1.01525e-08	0.000363137	3.38658e-06	7.10656e-07	1.01525e-08	1.06685e-08	1.01525e-08	0.0218316	0.0218316	0.0218316	0.000360461	0.000360461	1.20773e-07	0.000360461	0.0218316	7.10656e-07	1.01525e-08	0.000363137	3.38658e-06	7.10656e-07	1.01525e-08	1.06685e-08	1.01525e-08	0.0218316	0.0218316	0.0218316	0.000360461	0.000360461	1.20773e-07	0.000360461	0.0218316	7.10656e-07	1.01525e-08	0.000363137	3.38658e-06	7.10656e-07	1.01525e-08	1.06685e-08	1.01525e-08	0.0218316	0.0218316	0.0218316	0.000360461	0.000360461	1.20773e-07	0.000360461	0.0218316	7.10656e-07	1.01525e-08	0.000363137	1.20773e-07	7.10656e-07	1.01525e-08	1.06685e-08	1.01525e-08	0.0218316	0.0218316	0.0218316	0.000360461	0.000360461	1.21746e-08	0.000360461	0.0218316	7.10656e-07	1.01525e-08	0.000363137	1.20773e-07	7.10656e-07	1.01525e-08	1.06685e-08	1.01525e-08	0.0218316	0.0218316	0.0218316	0.000360461	0.000360461	1.21746e-08	0.000360461	0.0250854	7.10656e-07	1.01525e-08	0.000363137	1.20773e-07	7.10656e-07	1.01525e-08	1.06685e-08	1.01525e-08	0.0218316	0.0218316	0.0218316	0.000360461	0.000360461	1.21746e-08	0.000360461	0.0250854	7.10656e-07	1.01525e-08	0.000363137	1.20773e-07	7.10656e-07	1.01525e-08	1.06685e-08	1.01525e-08	0.0218316	0.0218316	0.0218316	0.00129966	0.000360461	1.21746e-08	0.000360461	0.0250854	7.10656e-07	1.01525e-08	0.000363137	1.20773e-07	7.10656e-07	1.01525e-08	1.06685e-08	1.01525e-08	0.0218316	0.0218316	0.0218316	0.00129966	0.000360461	1.21746e-08	0.000360461	0.0250854	7.10656e-07	1.01525e-08	0.000363137	1.20773e-07	7.10656e-07	1.01525e-08	1.06685e-08	1.01525e-08	0.0218316	0.0765432	0.0218316	0.00129966	0.000360461	1.21746e-08	0.000360461	0.0250854	7.10656e-07	1.01525e-08	0.000363137	1.20773e-07	7.10656e-07	1.01525e-08	1.06685e-08	1.01525e-08	0.0218316	0.0765432	0.0218316	0.00129966	0.000360461	1.21746e-08	0.000360461	0.0250854	7.10656e-07	1.01525e-08	0.000363137	1.20773e-07	7.10656e-07	1.01525e-08	1.06685e-08	1.01525e-08	0.0218316	0.0765432	0.0218316	0.00129966	0.000360461	1.21746e-08	0.000360461	0.0250854	7.10656e-07	1.01525e-08	0.000363137	1.20773e-07	7.10656e-07	1.01525e-08	1.06685e-08	1.01525e-08	0.0218316	0.0765432	0.0218316	0.00129966	0.000360461	1.21746e-08	0.000360461	0.0250854	7.10656e-07	1.01525e-08	0.000363137	1.20773e-07	7.10656e-07	5.47328e-10	1.06685e-08	1.01525e-08	0.0218316	0.0765432	0.0218316	0.00129966	0.000360461	1.01574e-08	0.000360461	0.0250854	7.10656e-07	1.01525e-08	0.000363137	1.20773e-07	7.10656e-07	5.47328e-10	1.06685e-08	1.01525e-08	0.0218316	0.0765432	0.0218316	0.00129966	0.000360461	1.01574e-08	0.00129966	0.0250854	7.10656e-07	1.01525e-08	0.000363137	1.21746e-08	7.10656e-07	5.47328e-10	1.06685e-08	1.01525e-08	0.0218316	0.0765432	0.0218316	0.00129966	0.000360461	1.01574e-08	7.72094e-05	0.0250854	7.10656e-07	1.01525e-08	0.000363137	1.21746e-08	7.10656e-07	5.47328e-10	1.01459e-08	1.01525e-08	0.0218316	0.0765432	0.0218316	0.00129966	0.000360461	1.01574e-08	7.72094e-05	0.0250854	7.10656e-07	1.01525e-08	0.000359871	1.21746e-08	7.10656e-07	5.47328e-10	1.01459e-08	1.01525e-08	0.0218316	0.0765432	0.0218316	0.00279964	0.000360461	1.01574e-08	7.72094e-05	0.0250854	7.10656e-07	1.01525e-08	0.000359871	1.21746e-08	7.10656e-07	5.47328e-10	1.01459e-08	1.01525e-08	0	0	0	0	0	0	0	0	0	0	0	0	0	0	0	0	0	0	0	0	0	0	0	0	0	0	0	0	0	0	0	0	0	0	0	0	0	0	0	0	0	0	0	0	0	0	0	0	0	0	0	0	0	0	0	0	0	0	0	0	0	0	0	0	0	0	0	0	0	0	0	0	0	0	0	0	0	0	0	0	0	0	0	0	0	0	0	0	0	0	0	0	0	0	0	0	0	0	0	0	0	0	0	0	0	0	0	0	0	0	0	0	0	0	0	0	0	0	0	0	0	0	0	0	0	0	0	0	0	0	0	0	0	0	0	0	0	0	0	0	0	0	0	0	0.0762425	0.0762425	0.00135803	0.00135803	6.16629e-05	6.16629e-05	0.00367262	0.00367262	5.91741e-05	5.91741e-05	7.99932e-05	7.99932e-05	5.93816e-05	5.93816e-05	5.9064e-05	5.9064e-05	0.0762425	0.0762425	0.00135803	0.00135803	6.16629e-05	6.16629e-05	0.00367262	0.00367262	5.91741e-05	5.91741e-05	7.99932e-05	7.99932e-05	5.93816e-05	5.93816e-05	5.9064e-05	5.9064e-05	0.0762425	0.0762425	0.00135803	0.00135803	6.16629e-05	6.16629e-05	0.00367262	0.00367262	5.91741e-05	5.91741e-05	7.99932e-05	7.99932e-05	5.93816e-05	5.93816e-05	5.9064e-05	5.9064e-05	0.0762425	0.0762425	0.00135803	0.00135803	6.16629e-05	6.16629e-05	0.00367262	0.00367262	5.91741e-05	5.91741e-05	7.99932e-05	7.99932e-05	5.93816e-05	5.93816e-05	5.9064e-05	5.9064e-05	0.0762425	0.0762425	0.00135803	0.00135803	6.16629e-05	6.16629e-05	0.00367262	0.00367262	5.91741e-05	5.91741e-05	7.99932e-05	7.99932e-05	5.93816e-05	5.93816e-05	5.9064e-05	5.9064e-05	0.0762425	0.0762425	0.00135803	0.00135803	6.16629e-05	6.16629e-05	0.00367262	0.00367262	5.91741e-05	5.91741e-05	7.99932e-05	7.99932e-05	5.93816e-05	5.93816e-05	5.9064e-05	5.9064e-05	0.0762425	0.0762425	0.00135803	0.00135803	6.16629e-05	6.16629e-05	0.00367262	0.00367262	5.91741e-05	5.91741e-05	7.99932e-05	7.99932e-05	5.93816e-05	5.93816e-05	5.9064e-05	5.9064e-05	0.0762425	0.0762425	0.00135803	0.00135803	6.16629e-05	6.16629e-05	0.00367262	0.00367262	5.91741e-05	5.91741e-05	7.99932e-05	7.99932e-05	5.93816e-05	5.93816e-05	5.9064e-05	5.9064e-05	0.0762425	0.0762425	0.00135803	0.00135803	6.16629e-05	6.16629e-05	0.00367262	0.00367262	5.91741e-05	5.91741e-05	7.99932e-05	7.99932e-05	5.93816e-05	5.93816e-05	5.9064e-05	5.9064e-05	0.0762425	0.0762425	0.00135803	0.00135803	6.16629e-05	6.16629e-05	0.00367262	0.00367262	5.91741e-05	5.91741e-05	7.99932e-05	7.99932e-05	5.93816e-05	5.93816e-05	5.9064e-05	5.9064e-05	0.00367262	0.00135803	0.0762425	6.16629e-05	0.00135803	5.91741e-05	7.99932e-05	0.0762425	6.16629e-05	5.9064e-05	0.00367262	5.93816e-05	7.99932e-05	5.9064e-05	5.93816e-05	5.91741e-05	0.00367262	0.00135803	0.0762425	6.16629e-05	0.00135803	5.91741e-05	7.99932e-05	0.0762425	6.16629e-05	5.9064e-05	0.00367262	5.93816e-05	7.99932e-05	5.9064e-05	5.93816e-05	5.91741e-05	0.00367262	0.00135803	0.0762425	6.16629e-05	0.00135803	5.91741e-05	7.99932e-05	0.0762425	6.16629e-05	5.9064e-05	0.00367262	5.93816e-05	7.99932e-05	5.9064e-05	5.93816e-05	5.91741e-05	0.00367262	0.00135803	0.0762425	6.16629e-05	0.00135803	5.91741e-05	7.99932e-05	0.0762425	6.16629e-05	5.9064e-05	0.00367262	5.93816e-05	7.99932e-05	5.9064e-05	5.93816e-05	5.91741e-05	0.00367262	0.00135803	0.0762425	6.16629e-05	0.00135803	5.91741e-05	7.99932e-05	0.0762425	6.16629e-05	5.9064e-05	0.00367262	5.93816e-05	7.99932e-05	5.9064e-05	5.93816e-05	5.91741e-05	0.00722711	0.00491252	0.0765432	0.00036236	0.00135803	5.91741e-05	7.99932e-05	0.0762425	5.97585e-06	3.37698e-06	0.00367262	5.93816e-05	7.99932e-05	5.9064e-05	6.36144e-07	4.28708e-07	0.00722711	0.00491252	0.0765432	0.00036236	0.00130234	3.48708e-06	0.000622569	0.0767851	5.97585e-06	3.37698e-06	0.0042152	0.000601958	2.66226e-05	5.69342e-06	6.36144e-07	4.28708e-07	0.00722711	0.00491252	0.0765432	0.00036236	0.00130234	3.48708e-06	0.000622569	0.0767851	5.97585e-06	3.37698e-06	0.0042152	0.000601958	2.66226e-05	5.69342e-06	6.36144e-07	4.28708e-07	0.00722711	0.00491252	0.0765432	0.00036236	0.00131989	2.10403e-05	0.000622569	0.0767851	5.97585e-06	3.37698e-06	0.0042152	0.000601958	2.66226e-05	5.69342e-06	6.36144e-07	4.28708e-07	0.00722711	0.00491252	0.0765432	0.00036236	0.00131989	2.10403e-05	0.000622569	0.0767851	5.97585e-06	3.37698e-06	0.0042152	0.000601958	2.66226e-05	5.69342e-06	6.36144e-07	4.28708e-07	0.00722711	0.00491252	0.0774824	0.00130156	0.00131989	2.10403e-05	0.000622569	0.0767851	2.71004e-06	1.11168e-07	0.0042152	0.000601958	2.66226e-05	5.69342e-06	3.35343e-07	1.27906e-07	0.0250854	0.0142176	0.0774824	0.00130156	0.00129966	8.11155e-07	0.000622569	0.0767851	2.71004e-06	1.11168e-07	0.0042152	5.93816e-05	2.12477e-05	3.18604e-07	3.35343e-07	1.11168e-07	0.079797	0.0142176	0.0774824	0.00130156	0.00129966	8.11155e-07	0.000622569	0.0767851	2.71004e-06	1.11168e-07	0.00367262	5.93816e-05	2.12477e-05	3.18604e-07	3.35343e-07	1.11168e-07	0.079797	0.0142176	0.0774824	0.00130156	0.00130156	8.11155e-07	0.000622569	0.0767851	2.71004e-06	1.11168e-07	0.00367262	5.93816e-05	2.12477e-05	3.18604e-07	3.35343e-07	1.11168e-07	0.079797	0.0774824	0.0774824	0.00130156	0.00130156	8.11155e-07	0.00363449	0.079797	2.71004e-06	1.11168e-07	0.00367262	5.93816e-05	2.12477e-05	3.18604e-07	3.35343e-07	1.11168e-07	0.079797	0.0774824	0.0774824	0.00130156	0.00130156	8.11155e-07	0.00363449	0.079797	2.71004e-06	1.11168e-07	0.00367262	5.93816e-05	2.12477e-05	3.18604e-07	3.35343e-07	1.11168e-07	0.079797	0.0774824	0.0774824	0.00130156	0.00130156	8.11155e-07	0.00363449	0.079797	2.71004e-06	1.11168e-07	0.00367262	3.69452e-06	2.12477e-05	3.18604e-07	3.35343e-07	1.11168e-07	0.079797	0.0774824	0.0774824	0.00130156	0.00130156	1.23869e-07	0.00363449	0.079797	2.71004e-06	1.11168e-07	0.00367262	3.69452e-06	2.12477e-05	3.18604e-07	3.35343e-07	1.11168e-07	0.079797	0.0774824	0.0774824	0.00130156	0.00130156	1.23869e-07	0.00363449	0.0976553	2.71004e-06	1.11168e-07	0.00367262	3.69452e-06	2.12477e-05	3.18604e-07	3.35343e-07	1.11168e-07	0.079797	0.0774824	0.0774824	0.00130156	0.00130156	1.23869e-07	0.00363449	0.0976553	2.71004e-06	1.11168e-07	0.00367262	3.69452e-06	2.12477e-05	3.18604e-07	3.35343e-07	1.11168e-07	0.079797	0.0774824	0.0774824	0.00280154	0.00130156	1.23869e-07	0.00363449	0.0976553	2.71004e-06	1.11168e-07	0.00367262	3.69452e-06	2.12477e-05	3.18604e-07	3.35343e-07	1.11168e-07	0.079797	0.0774824	0.0774824	0.00280154	0.00130156	1.23869e-07	0.00363449	0.0976553	2.71004e-06	1.11168e-07	0.00367262	3.69452e-06	2.12477e-05	3.18604e-07	3.35343e-07	1.11168e-07	0.079797	0.163756	0.0774824	0.00280154	0.00130156	1.23869e-07	0.00363449	0.0976553	2.71004e-06	1.11168e-07	0.00367262	3.69452e-06	2.12477e-05	3.18604e-07	3.35343e-07	1.11168e-07	0.079797	0.163756	0.0774824	0.00280154	0.00130156	1.23869e-07	0.00363449	0.0976553	2.71004e-06	1.11168e-07	0.00367262	3.69452e-06	2.12477e-05	3.18604e-07	3.35343e-07	1.11168e-07	0.079797	0.163756	0.0774824	0.00280154	0.00130156	1.23869e-07	0.00363449	0.0976553	2.71004e-06	1.11168e-07	0.00367262	3.69452e-06	2.12477e-05	3.18604e-07	3.35343e-07	1.11168e-07	0.079797	0.163756	0.0774824	0.00280154	0.00130156	1.23869e-07	0.00363449	0.0976553	2.71004e-06	1.11168e-07	0.00367262	3.69452e-06	2.12477e-05	1.78019e-08	3.35343e-07	1.11168e-07	0.079797	0.163756	0.0774824	0.00280154	0.00130156	1.10774e-07	0.00363449	0.0976553	2.71004e-06	1.11168e-07	0.00367262	3.69452e-06	2.12477e-05	1.78019e-08	3.35343e-07	1.11168e-07	0.079797	0.163756	0.0774824	0.00280154	0.00130156	1.10774e-07	0.0129396	0.0976553	2.71004e-06	1.11168e-07	0.00367262	4.28708e-07	2.12477e-05	1.78019e-08	3.35343e-07	1.11168e-07	0.079797	0.163756	0.0774824	0.00280154	0.00130156	1.10774e-07	0.00131989	0.0976553	2.71004e-06	1.11168e-07	0.00367262	4.28708e-07	2.12477e-05	1.78019e-08	3.18604e-07	1.11168e-07	0.079797	0.163756	0.0774824	0.00280154	0.00130156	1.10774e-07	0.00131989	0.0976553	2.71004e-06	1.11168e-07	0.00361693	4.28708e-07	2.12477e-05	1.78019e-08	3.18604e-07	1.11168e-07	0.079797	0.163756	0.0774824	0.00361615	0.00130156	1.10774e-07	0.00131989	0.0976553	2.71004e-06	1.11168e-07	0.00361693	4.28708e-07	2.12477e-05	1.78019e-08	3.18604e-07	1.11168e-07	0	0	0	0	0	0	0	0	0	0	0	0	0	0	0	0	0	0	0	0	0	0	0	0	0	0	0	0	0	0	0	0	0	0	0	0	0	0	0	0	0	0	0	0	0	0	0	0	0	0	0	0	0	0	0	0	0	0	0	0	0	0	0	0	0	0	0	0	0	0	0	0	0	0	0	0	0	0	0	0	0	0	0	0	0	0	0	0	0	0	0	0	0	0	0	0	0	0	0	0	0	0	0	0	0	0	0	0	0	0	0	0	0	0	0	0	0	0	0	0	0	0	0	0	0	0	0	0	0	0	0	0	0	0	0	0	0	0	0	0	0	0	0	0	0.162817	0.162817	0.0031587	0.0031587	0.000365454	0.000365454	0.0218316	0.0218316	0.000360461	0.000360461	0.000719521	0.000719521	0.000365454	0.000365454	0.000359771	0.000359771	0.162817	0.162817	0.0031587	0.0031587	0.000365454	0.000365454	0.0218316	0.0218316	0.000360461	0.000360461	0.000719521	0.000719521	0.000365454	0.000365454	0.000359771	0.000359771	0.162817	0.162817	0.0031587	0.0031587	0.000365454	0.000365454	0.0218316	0.0218316	0.000360461	0.000360461	0.000719521	0.000719521	0.000365454	0.000365454	0.000359771	0.000359771	0.162817	0.162817	0.0031587	0.0031587	0.000365454	0.000365454	0.0218316	0.0218316	0.000360461	0.000360461	0.000719521	0.000719521	0.000365454	0.000365454	0.000359771	0.000359771	0.162817	0.162817	0.0031587	0.0031587	0.000365454	0.000365454	0.0218316	0.0218316	0.000360461	0.000360461	0.000719521	0.000719521	0.000365454	0.000365454	0.000359771	0.000359771	0.162817	0.162817	0.0031587	0.0031587	0.000365454	0.000365454	0.0218316	0.0218316	0.000360461	0.000360461	0.000719521	0.000719521	0.000365454	0.000365454	0.000359771	0.000359771	0.162817	0.162817	0.0031587	0.0031587	0.000365454	0.000365454	0.0218316	0.0218316	0.000360461	0.000360461	0.000719521	0.000719521	0.000365454	0.000365454	0.000359771	0.000359771	0.162817	0.162817	0.0031587	0.0031587	0.000365454	0.000365454	0.0218316	0.0218316	0.000360461	0.000360461	0.000719521	0.000719521	0.000365454	0.000365454	0.000359771	0.000359771	0.162817	0.162817	0.0031587	0.0031587	0.000365454	0.000365454	0.0218316	0.0218316	0.000360461	0.000360461	0.000719521	0.000719521	0.000365454	0.000365454	0.000359771	0.000359771	0.162817	0.162817	0.0031587	0.0031587	0.000365454	0.000365454	0.0218316	0.0218316	0.000360461	0.000360461	0.000719521	0.000719521	0.000365454	0.000365454	0.000359771	0.000359771	0.0218316	0.0031587	0.162817	0.000365454	0.0031587	0.000360461	0.000719521	0.162817	0.000365454	0.000359771	0.0218316	0.000365454	0.000719521	0.000359771	0.000365454	0.000360461	0.0218316	0.0031587	0.162817	0.000365454	0.0031587	0.000360461	0.000719521	0.162817	0.000365454	0.000359771	0.0218316	0.000365454	0.000719521	0.000359771	0.000365454	0.000360461	0.0218316	0.0031587	0.162817	0.000365454	0.0031587	0.000360461	0.000719521	0.162817	0.000365454	0.000359771	0.0218316	0.000365454	0.000719521	0.000359771	0.000365454	0.000360461	0.0218316	0.0031587	0.162817	0.000365454	0.0031587	0.000360461	0.000719521	0.162817	0.000365454	0.000359771	0.0218316	0.000365454	0.000719521	0.000359771	0.000365454	0.000360461	0.0218316	0.0031587	0.162817	0.000365454	0.0031587	0.000360461	0.000719521	0.162817	0.000365454	0.000359771	0.0218316	0.000365454	0.000719521	0.000359771	0.000365454	0.000360461	0.0343905	0.0157176	0.163756	0.00130466	0.0031587	0.000360461	0.000719521	0.162817	2.66226e-05	2.09398e-05	0.0218316	0.000365454	0.000719521	0.000359771	9.06933e-06	4.07697e-06	0.0343905	0.0157176	0.163756	0.00130466	0.00281987	2.16302e-05	0.00397332	0.166071	2.66226e-05	2.09398e-05	0.0250854	0.00361925	0.000418824	5.90736e-05	9.06933e-06	4.07697e-06	0.0343905	0.0157176	0.163756	0.00130466	0.00281987	2.16302e-05	0.00397332	0.166071	2.66226e-05	2.09398e-05	0.0250854	0.00361925	0.000418824	5.90736e-05	9.06933e-06	4.07697e-06	0.0343905	0.0157176	0.163756	0.00130466	0.00287545	7.72094e-05	0.00397332	0.166071	2.66226e-05	2.09398e-05	0.0250854	0.00361925	0.000418824	5.90736e-05	9.06933e-06	4.07697e-06	0.0343905	0.0157176	0.163756	0.00130466	0.00287545	7.72094e-05	0.00397332	0.166071	2.66226e-05	2.09398e-05	0.0250854	0.00361925	0.000418824	5.90736e-05	9.06933e-06	4.07697e-06	0.0343905	0.0157176	0.165256	0.00280463	0.00287545	7.72094e-05	0.00397332	0.166071	6.3934e-06	7.10656e-07	0.0250854	0.00361925	0.000418824	5.90736e-05	6.01096e-06	1.01859e-06	0.0976553	0.0304718	0.165256	0.00280463	0.00280154	3.29992e-06	0.00397332	0.166071	6.3934e-06	7.10656e-07	0.0250854	0.000607333	0.000365454	5.70302e-06	6.01096e-06	7.10656e-07	0.183929	0.0304718	0.165256	0.00280463	0.00280154	3.29992e-06	0.00397332	0.166071	6.3934e-06	7.10656e-07	0.0220735	0.000607333	0.000365454	5.70302e-06	6.01096e-06	7.10656e-07	0.183929	0.0304718	0.165256	0.00280463	0.00280463	3.29992e-06	0.00397332	0.166071	6.3934e-06	7.10656e-07	0.0220735	0.000607333	0.000365454	5.70302e-06	6.01096e-06	7.10656e-07	0.183929	0.165256	0.165256	0.00280463	0.00280463	3.29992e-06	0.0218316	0.183929	6.3934e-06	7.10656e-07	0.0220735	0.000607333	0.000365454	5.70302e-06	6.01096e-06	7.10656e-07	0.183929	0.165256	0.165256	0.00280463	0.00280463	3.29992e-06	0.0218316	0.183929	6.3934e-06	7.10656e-07	0.0220735	0.000607333	0.000365454	5.70302e-06	6.01096e-06	7.10656e-07	0.183929	0.165256	0.165256	0.00280463	0.00280463	3.29992e-06	0.0218316	0.183929	6.3934e-06	7.10656e-07	0.0220735	6.47564e-05	0.000365454	5.70302e-06	6.01096e-06	7.10656e-07	0.183929	0.165256	0.165256	0.00280463	0.00280463	7.50503e-07	0.0218316	0.183929	6.3934e-06	7.10656e-07	0.0220735	6.47564e-05	0.000365454	5.70302e-06	6.01096e-06	7.10656e-07	0.183929	0.165256	0.165256	0.00280463	0.00280463	7.50503e-07	0.0218316	0.238641	6.3934e-06	7.10656e-07	0.0220735	6.47564e-05	0.000365454	5.70302e-06	6.01096e-06	7.10656e-07	0.183929	0.165256	0.165256	0.00280463	0.00280463	7.50503e-07	0.0218316	0.238641	6.3934e-06	7.10656e-07	0.0220735	6.47564e-05	0.000365454	5.70302e-06	6.01096e-06	7.10656e-07	0.183929	0.165256	0.165256	0.00361925	0.00280463	7.50503e-07	0.0218316	0.238641	6.3934e-06	7.10656e-07	0.0220735	6.47564e-05	0.000365454	5.70302e-06	6.01096e-06	7.10656e-07	0.183929	0.165256	0.165256	0.00361925	0.00280463	7.50503e-07	0.0218316	0.238641	6.3934e-06	7.10656e-07	0.0220735	6.47564e-05	0.000365454	5.70302e-06	6.01096e-06	7.10656e-07	0.183929	0.211816	0.165256	0.00361925	0.00280463	7.50503e-07	0.0218316	0.238641	6.3934e-06	7.10656e-07	0.0220735	6.47564e-05	0.000365454	5.70302e-06	6.01096e-06	7.10656e-07	0.183929	0.211816	0.165256	0.00361925	0.00280463	7.50503e-07	0.0218316	0.238641	6.3934e-06	7.10656e-07	0.0220735	6.47564e-05	0.000365454	5.70302e-06	6.01096e-06	7.10656e-07	0.183929	0.211816	0.165256	0.00361925	0.00280463	7.50503e-07	0.0218316	0.238641	6.3934e-06	7.10656e-07	0.0220735	6.47564e-05	0.000365454	5.70302e-06	6.01096e-06	7.10656e-07	0.183929	0.211816	0.165256	0.00361925	0.00280463	7.50503e-07	0.0218316	0.238641	6.3934e-06	7.10656e-07	0.0220735	6.47564e-05	0.000365454	3.28209e-07	6.01096e-06	7.10656e-07	0.183929	0.211816	0.165256	0.00361925	0.00280463	7.0105e-07	0.0218316	0.238641	6.3934e-06	7.10656e-07	0.0220735	6.47564e-05	0.000365454	3.28209e-07	6.01096e-06	7.10656e-07	0.183929	0.211816	0.165256	0.00361925	0.00280463	7.0105e-07	0.0765432	0.238641	6.3934e-06	7.10656e-07	0.0220735	9.06933e-06	0.000365454	3.28209e-07	6.01096e-06	7.10656e-07	0.183929	0.211816	0.165256	0.00361925	0.00280463	7.0105e-07	0.0132784	0.238641	6.3934e-06	7.10656e-07	0.0220735	9.06933e-06	0.000365454	3.28209e-07	5.71016e-06	7.10656e-07	0.183929	0.211816	0.165256	0.00361925	0.00280463	7.0105e-07	0.0132784	0.238641	6.3934e-06	7.10656e-07	0.0215309	9.06933e-06	0.000365454	3.28209e-07	5.71016e-06	7.10656e-07	0.183929	0.211816	0.165256	0.00280463	0.00280463	7.0105e-07	0.0132784	0.238641	6.3934e-06	7.10656e-07	0.0215309	9.06933e-06	0.000365454	3.28209e-07	5.71016e-06	7.10656e-07	0	0	0	0	0	0	0	0	0	0	0	0	0	0	0	0	0	0	0	0	0	0	0	0	0	0	0	0	0	0	0	0	0	0	0	0	0	0	0	0	0	0	0	0	0	0	0	0	0	0	0	0	0	0	0	0	0	0	0	0	0	0	0	0	0	0	0	0	0	0	0	0	0	0	0	0	0	0	0	0	0	0	0	0	0	0	0	0	0	0	0	0	0	0	0	0	0	0	0	0	0	0	0	0	0	0	0	0	0	0	0	0	0	0	0	0	0	0	0	0	0	0	0	0	0	0	0	0	0	0	0	0	0	0	0	0	0	0	0	0	0	0	0	0	0.210316	0.210316	0.00491252	0.00491252	0.00130635	0.00130635	0.0774824	0.0774824	0.00130156	0.00130156	0.00491252	0.00491252	0.00135803	0.00135803	0.00129907	0.00129907	0.210316	0.210316	0.00491252	0.00491252	0.00130635	0.00130635	0.0774824	0.0774824	0.00130156	0.00130156	0.00491252	0.00491252	0.00135803	0.00135803	0.00129907	0.00129907	0.210316	0.210316	0.00491252	0.00491252	0.00130635	0.00130635	0.0774824	0.0774824	0.00130156	0.00130156	0.00491252	0.00491252	0.00135803	0.00135803	0.00129907	0.00129907	0.210316	0.210316	0.00491252	0.00491252	0.00130635	0.00130635	0.0774824	0.0774824	0.00130156	0.00130156	0.00491252	0.00491252	0.00135803	0.00135803	0.00129907	0.00129907	0.210316	0.210316	0.00491252	0.00491252	0.00130635	0.00130635	0.0774824	0.0774824	0.00130156	0.00130156	0.00491252	0.00491252	0.00135803	0.00135803	0.00129907	0.00129907	0.210316	0.210316	0.00491252	0.00491252	0.00130635	0.00130635	0.0774824	0.0774824	0.00130156	0.00130156	0.00491252	0.00491252	0.00135803	0.00135803	0.00129907	0.00129907	0.210316	0.210316	0.00491252	0.00491252	0.00130635	0.00130635	0.0774824	0.0774824	0.00130156	0.00130156	0.00491252	0.00491252	0.00135803	0.00135803	0.00129907	0.00129907	0.210316	0.210316	0.00491252	0.00491252	0.00130635	0.00130635	0.0774824	0.0774824	0.00130156	0.00130156	0.00491252	0.00491252	0.00135803	0.00135803	0.00129907	0.00129907	0.210316	0.210316	0.00491252	0.00491252	0.00130635	0.00130635	0.0774824	0.0774824	0.00130156	0.00130156	0.00491252	0.00491252	0.00135803	0.00135803	0.00129907	0.00129907	0.210316	0.210316	0.00491252	0.00491252	0.00130635	0.00130635	0.0774824	0.0774824	0.00130156	0.00130156	0.00491252	0.00491252	0.00135803	0.00135803	0.00129907	0.00129907	0.0774824	0.00491252	0.210316	0.00130635	0.00491252	0.00130156	0.00491252	0.210316	0.00130635	0.00129907	0.0774824	0.00135803	0.00491252	0.00129907	0.00135803	0.00130156	0.0774824	0.00491252	0.210316	0.00130635	0.00491252	0.00130156	0.00491252	0.210316	0.00130635	0.00129907	0.0774824	0.00135803	0.00491252	0.00129907	0.00135803	0.00130156	0.0774824	0.00491252	0.210316	0.00130635	0.00491252	0.00130156	0.00491252	0.210316	0.00130635	0.00129907	0.0774824	0.00135803	0.00491252	0.00129907	0.00135803	0.00130156	0.0774824	0.00491252	0.210316	0.00130635	0.00491252	0.00130156	0.00491252	0.210316	0.00130635	0.00129907	0.0774824	0.00135803	0.00491252	0.00129907	0.00135803	0.00130156	0.0774824	0.00491252	0.210316	0.00130635	0.00491252	0.00130156	0.00491252	0.210316	0.00130635	0.00129907	0.0774824	0.00135803	0.00491252	0.00129907	0.00135803	0.00130156	0.103856	0.0312864	0.211816	0.00280633	0.00491252	0.00130156	0.00491252	0.210316	8.38985e-05	7.66195e-05	0.0774824	0.00135803	0.00491252	0.00129907	7.99932e-05	2.35291e-05	0.103856	0.0312864	0.211816	0.00280633	0.00369006	7.91083e-05	0.0165322	0.221935	8.38985e-05	7.66195e-05	0.0891021	0.0129777	0.00397332	0.000359871	7.99932e-05	2.35291e-05	0.103856	0.0312864	0.211816	0.00280633	0.00369006	7.91083e-05	0.0165322	0.221935	8.38985e-05	7.66195e-05	0.0891021	0.0129777	0.00397332	0.000359871	7.99932e-05	2.35291e-05	0.103856	0.0312864	0.211816	0.00280633	0.00377963	0.000168674	0.0165322	0.221935	8.38985e-05	7.66195e-05	0.0891021	0.0129777	0.00397332	0.000359871	7.99932e-05	2.35291e-05	0.103856	0.0312864	0.211816	0.00280633	0.00377963	0.000168674	0.0165322	0.221935	8.38985e-05	7.66195e-05	0.0891021	0.0129777	0.00397332	0.000359871	7.99932e-05	2.35291e-05	0.103856	0.0312864	0.21263	0.00362095	0.00377963	0.000168674	0.0165322	0.221935	9.98895e-06	2.71004e-06	0.0891021	0.0129777	0.00397332	0.000359871	6.244e-05	5.97585e-06	0.238641	0.0392706	0.21263	0.00362095	0.00361925	8.29228e-06	0.0165322	0.221935	9.98895e-06	2.71004e-06	0.0891021	0.00367262	0.00367262	5.91741e-05	6.244e-05	2.71004e-06	0.2852	0.0392706	0.21263	0.00362095	0.00361925	8.29228e-06	0.0165322	0.221935	9.98895e-06	2.71004e-06	0.079797	0.00367262	0.00367262	5.91741e-05	6.244e-05	2.71004e-06	0.2852	0.0392706	0.21263	0.00362095	0.00362095	8.29228e-06	0.0165322	0.221935	9.98895e-06	2.71004e-06	0.079797	0.00367262	0.00367262	5.91741e-05	6.244e-05	2.71004e-06	0.2852	0.21263	0.21263	0.00362095	0.00362095	8.29228e-06	0.079797	0.2852	9.98895e-06	2.71004e-06	0.079797	0.00367262	0.00367262	5.91741e-05	6.244e-05	2.71004e-06	0.2852	0.21263	0.21263	0.00362095	0.00362095	8.29228e-06	0.079797	0.2852	9.98895e-06	2.71004e-06	0.079797	0.00367262	0.00367262	5.91741e-05	6.244e-05	2.71004e-06	0.2852	0.21263	0.21263	0.00362095	0.00362095	8.29228e-06	0.079797	0.2852	9.98895e-06	2.71004e-06	0.079797	0.000660703	0.00367262	5.91741e-05	6.244e-05	2.71004e-06	0.2852	0.21263	0.21263	0.00362095	0.00362095	2.71004e-06	0.079797	0.2852	9.98895e-06	2.71004e-06	0.079797	0.000660703	0.00367262	5.91741e-05	6.244e-05	2.71004e-06	0.2852	0.21263	0.21263	0.00362095	0.00362095	2.71004e-06	0.079797	0.371474	9.98895e-06	2.71004e-06	0.079797	0.000660703	0.00367262	5.91741e-05	6.244e-05	2.71004e-06	0.2852	0.21263	0.21263	0.00362095	0.00362095	2.71004e-06	0.079797	0.371474	9.98895e-06	2.71004e-06	0.079797	0.000660703	0.00367262	5.91741e-05	6.244e-05	2.71004e-06	0.2852	0.21263	0.21263	0.00280633	0.00362095	2.71004e-06	0.079797	0.371474	9.98895e-06	2.71004e-06	0.079797	0.000660703	0.00367262	5.91741e-05	6.244e-05	2.71004e-06	0.2852	0.21263	0.21263	0.00280633	0.00362095	2.71004e-06	0.079797	0.371474	9.98895e-06	2.71004e-06	0.079797	0.000660703	0.00367262	5.91741e-05	6.244e-05	2.71004e-06	0.2852	0.166071	0.21263	0.00280633	0.00362095	2.71004e-06	0.079797	0.371474	9.98895e-06	2.71004e-06	0.079797	0.000660703	0.00367262	5.91741e-05	6.244e-05	2.71004e-06	0.2852	0.166071	0.21263	0.00280633	0.00362095	2.71004e-06	0.079797	0.371474	9.98895e-06	2.71004e-06	0.079797	0.000660703	0.00367262	5.91741e-05	6.244e-05	2.71004e-06	0.2852	0.166071	0.21263	0.00280633	0.00362095	2.71004e-06	0.079797	0.371474	9.98895e-06	2.71004e-06	0.079797	0.000660703	0.00367262	5.91741e-05	6.244e-05	2.71004e-06	0.2852	0.166071	0.21263	0.00280633	0.00362095	2.71004e-06	0.079797	0.371474	9.98895e-06	2.71004e-06	0.079797	0.000660703	0.00367262	3.48708e-06	6.244e-05	2.71004e-06	0.2852	0.166071	0.21263	0.00280633	0.00362095	2.60059e-06	0.079797	0.371474	9.98895e-06	2.71004e-06	0.079797	0.000660703	0.00367262	3.48708e-06	6.244e-05	2.71004e-06	0.2852	0.166071	0.21263	0.00280633	0.00362095	2.60059e-06	0.272476	0.371474	9.98895e-06	2.71004e-06	0.079797	0.000118127	0.00367262	3.48708e-06	6.244e-05	2.71004e-06	0.2852	0.166071	0.21263	0.00280633	0.00362095	2.60059e-06	0.079797	0.371474	9.98895e-06	2.71004e-06	0.079797	0.000118127	0.00367262	3.48708e-06	5.93816e-05	2.71004e-06	0.2852	0.166071	0.21263	0.00280633	0.00362095	2.60059e-06	0.079797	0.371474	9.98895e-06	2.71004e-06	0.0767851	0.000118127	0.00367262	3.48708e-06	5.93816e-05	2.71004e-06	0.2852	0.166071	0.21263	0.00130635	0.00362095	2.60059e-06	0.079797	0.371474	9.98895e-06	2.71004e-06	0.0767851	0.000118127	0.00367262	3.48708e-06	5.93816e-05	2.71004e-06	0	0	0	0	0	0	0	0	0	0	0	0	0	0	0	0	0	0	0	0	0	0	0	0	0	0	0	0	0	0	0	0	0	0	0	0	0	0	0	0	0	0	0	0	0	0	0	0	0	0	0	0	0	0	0	0	0	0	0	0	0	0	0	0	0	0	0	0	0	0	0	0	0	0	0	0	0	0	0	0	0	0	0	0	0	0	0	0	0	0	0	0	0	0	0	0	0	0	0	0	0	0	0	0	0	0	0	0	0	0	0	0	0	0	0	0	0	0	0	0	0	0	0	0	0	0	0	0	0	0	0	0	0	0	0	0	0	0	0	0	0	0	0	0	0.165256	0.165256	0.00559788	0.00559788	0.00280463	0.00280463	0.165256	0.165256	0.00280463	0.00280463	0.0242708	0.0242708	0.0031587	0.0031587	0.00279964	0.00279964	0.165256	0.165256	0.00559788	0.00559788	0.00280463	0.00280463	0.165256	0.165256	0.00280463	0.00280463	0.0242708	0.0242708	0.0031587	0.0031587	0.00279964	0.00279964	0.165256	0.165256	0.00559788	0.00559788	0.00280463	0.00280463	0.165256	0.165256	0.00280463	0.00280463	0.0242708	0.0242708	0.0031587	0.0031587	0.00279964	0.00279964	0.165256	0.165256	0.00559788	0.00559788	0.00280463	0.00280463	0.165256	0.165256	0.00280463	0.00280463	0.0242708	0.0242708	0.0031587	0.0031587	0.00279964	0.00279964	0.165256	0.165256	0.00559788	0.00559788	0.00280463	0.00280463	0.165256	0.165256	0.00280463	0.00280463	0.0242708	0.0242708	0.0031587	0.0031587	0.00279964	0.00279964	0.165256	0.165256	0.00559788	0.00559788	0.00280463	0.00280463	0.165256	0.165256	0.00280463	0.00280463	0.0242708	0.0242708	0.0031587	0.0031587	0.00279964	0.00279964	0.165256	0.165256	0.00559788	0.00559788	0.00280463	0.00280463	0.165256	0.165256	0.00280463	0.00280463	0.0242708	0.0242708	0.0031587	0.0031587	0.00279964	0.00279964	0.165256	0.165256	0.00559788	0.00559788	0.00280463	0.00280463	0.165256	0.165256	0.00280463	0.00280463	0.0242708	0.0242708	0.0031587	0.0031587	0.00279964	0.00279964	0.165256	0.165256	0.00559788	0.00559788	0.00280463	0.00280463	0.165256	0.165256	0.00280463	0.00280463	0.0242708	0.0242708	0.0031587	0.0031587	0.00279964	0.00279964	0.165256	0.165256	0.00559788	0.00559788	0.00280463	0.00280463	0.165256	0.165256	0.00280463	0.00280463	0.0242708	0.0242708	0.0031587	0.0031587	0.00279964	0.00279964	0.165256	0.00559788	0.165256	0.00280463	0.00559788	0.00280463	0.0242708	0.165256	0.00280463	0.00279964	0.165256	0.0031587	0.0242708	0.00279964	0.0031587	0.00280463	0.165256	0.00559788	0.165256	0.00280463	0.00559788	0.00280463	0.0242708	0.165256	0.00280463	0.00279964	0.165256	0.0031587	0.0242708	0.00279964	0.0031587	0.00280463	0.165256	0.00559788	0.165256	0.00280463	0.00559788	0.00280463	0.0242708	0.165256	0.00280463	0.00279964	0.165256	0.0031587	0.0242708	0.00279964	0.0031587	0.00280463	0.165256	0.00559788	0.165256	0.00280463	0.00559788	0.00280463	0.0242708	0.165256	0.00280463	0.00279964	0.165256	0.0031587	0.0242708	0.00279964	0.0031587	0.00280463	0.165256	0.00559788	0.165256	0.00280463	0.00559788	0.00280463	0.0242708	0.165256	0.00280463	0.00279964	0.165256	0.0031587	0.0242708	0.00279964	0.0031587	0.00280463	0.198114	0.038456	0.166071	0.00361925	0.00559788	0.00280463	0.0242708	0.165256	0.000171767	0.000166775	0.165256	0.0031587	0.0242708	0.00279964	0.00043627	8.22018e-05	0.198114	0.038456	0.166071	0.00361925	0.00296501	0.000171767	0.0491447	0.19013	0.000171767	0.000166775	0.19013	0.0280326	0.0227708	0.00129966	0.00043627	8.22018e-05	0.198114	0.038456	0.166071	0.00361925	0.00296501	0.000171767	0.0491447	0.19013	0.000171767	0.000166775	0.19013	0.0280326	0.0227708	0.00129966	0.00043627	8.22018e-05	0.198114	0.038456	0.166071	0.00361925	0.00301387	0.000220626	0.0491447	0.19013	0.000171767	0.000166775	0.19013	0.0280326	0.0227708	0.00129966	0.00043627	8.22018e-05	0.198114	0.038456	0.166071	0.00361925	0.00301387	0.000220626	0.0491447	0.19013	0.000171767	0.000166775	0.19013	0.0280326	0.0227708	0.00129966	0.00043627	8.22018e-05	0.198114	0.038456	0.165256	0.00280463	0.00301387	0.000220626	0.0491447	0.19013	1.13858e-05	6.3934e-06	0.19013	0.0280326	0.0227708	0.00129966	0.00038069	2.66226e-05	0.371474	0.0304718	0.165256	0.00280463	0.00280633	1.30824e-05	0.0491447	0.19013	1.13858e-05	6.3934e-06	0.19013	0.0132784	0.0218316	0.000360461	0.00038069	6.3934e-06	0.324915	0.0304718	0.165256	0.00280463	0.00280633	1.30824e-05	0.0491447	0.19013	1.13858e-05	6.3934e-06	0.175376	0.0132784	0.0218316	0.000360461	0.00038069	6.3934e-06	0.324915	0.0304718	0.165256	0.00280463	0.00280463	1.30824e-05	0.0491447	0.19013	1.13858e-05	6.3934e-06	0.175376	0.0132784	0.0218316	0.000360461	0.00038069	6.3934e-06	0.324915	0.165256	0.165256	0.00280463	0.00280463	1.30824e-05	0.183929	0.324915	1.13858e-05	6.3934e-06	0.175376	0.0132784	0.0218316	0.000360461	0.00038069	6.3934e-06	0.324915	0.165256	0.165256	0.00280463	0.00280463	1.30824e-05	0.183929	0.324915	1.13858e-05	6.3934e-06	0.175376	0.0132784	0.0218316	0.000360461	0.00038069	6.3934e-06	0.324915	0.165256	0.165256	0.00280463	0.00280463	1.30824e-05	0.183929	0.324915	1.13858e-05	6.3934e-06	0.175376	0.00397332	0.0218316	0.000360461	0.00038069	6.3934e-06	0.324915	0.165256	0.165256	0.00280463	0.00280463	5.837e-06	0.183929	0.324915	1.13858e-05	6.3934e-06	0.175376	0.00397332	0.0218316	0.000360461	0.00038069	6.3934e-06	0.324915	0.165256	0.165256	0.00280463	0.00280463	5.837e-06	0.183929	0.371474	1.13858e-05	6.3934e-06	0.175376	0.00397332	0.0218316	0.000360461	0.00038069	6.3934e-06	0.324915	0.165256	0.165256	0.00280463	0.00280463	5.837e-06	0.183929	0.371474	1.13858e-05	6.3934e-06	0.175376	0.00397332	0.0218316	0.000360461	0.00038069	6.3934e-06	0.324915	0.165256	0.165256	0.00130466	0.00280463	5.837e-06	0.183929	0.371474	1.13858e-05	6.3934e-06	0.175376	0.00397332	0.0218316	0.000360461	0.00038069	6.3934e-06	0.324915	0.165256	0.165256	0.00130466	0.00280463	5.837e-06	0.183929	0.371474	1.13858e-05	6.3934e-06	0.175376	0.00397332	0.0218316	0.000360461	0.00038069	6.3934e-06	0.324915	0.0789824	0.165256	0.00130466	0.00280463	5.837e-06	0.183929	0.371474	1.13858e-05	6.3934e-06	0.175376	0.00397332	0.0218316	0.000360461	0.00038069	6.3934e-06	0.324915	0.0789824	0.165256	0.00130466	0.00280463	5.837e-06	0.183929	0.371474	1.13858e-05	6.3934e-06	0.175376	0.00397332	0.0218316	0.000360461	0.00038069	6.3934e-06	0.324915	0.0789824	0.165256	0.00130466	0.00280463	5.837e-06	0.183929	0.371474	1.13858e-05	6.3934e-06	0.175376	0.00397332	0.0218316	0.000360461	0.00038069	6.3934e-06	0.324915	0.0789824	0.165256	0.00130466	0.00280463	5.837e-06	0.183929	0.371474	1.13858e-05	6.3934e-06	0.175376	0.00397332	0.0218316	2.16302e-05	0.00038069	6.3934e-06	0.324915	0.0789824	0.165256	0.00130466	0.00280463	5.69444e-06	0.183929	0.371474	1.13858e-05	6.3934e-06	0.175376	0.00397332	0.0218316	2.16302e-05	0.00038069	6.3934e-06	0.324915	0.0789824	0.165256	0.00130466	0.00280463	5.69444e-06	0.592986	0.371474	1.13858e-05	6.3934e-06	0.175376	0.0009614	0.0218316	2.16302e-05	0.00038069	6.3934e-06	0.324915	0.0789824	0.165256	0.00130466	0.00280463	5.69444e-06	0.290334	0.371474	1.13858e-05	6.3934e-06	0.175376	0.0009614	0.0218316	2.16302e-05	0.000363137	6.3934e-06	0.324915	0.0789824	0.165256	0.00130466	0.00280463	5.69444e-06	0.290334	0.371474	1.13858e-05	6.3934e-06	0.166071	0.0009614	0.0218316	2.16302e-05	0.000363137	6.3934e-06	0.324915	0.0789824	0.165256	0.000365454	0.00280463	5.69444e-06	0.290334	0.371474	1.13858e-05	6.3934e-06	0.166071	0.0009614	0.0218316	2.16302e-05	0.000363137	6.3934e-06	0	0	0	0	0	0	0	0	0	0	0	0	0	0	0	0	0	0	0	0	0	0	0	0	0	0	0	0	0	0	0	0	0	0	0	0	0	0	0	0	0	0	0	0	0	0	0	0	0	0	0	0	0	0	0	0	0	0	0	0	0	0	0	0	0	0	0	0	0	0	0	0	0	0	0	0	0	0	0	0	0	0	0	0	0	0	0	0	0	0	0	0	0	0	0	0	0	0	0	0	0	0	0	0	0	0	0	0	0	0	0	0	0	0	0	0	0	0	0	0	0	0	0	0	0	0	0	0	0	0	0	0	0	0	0	0	0	0	0	0	0	0	0	0	0.079797	0.079797	0.00491252	0.00491252	0.00361615	0.00361615	0.21263	0.21263	0.00362095	0.00362095	0.079797	0.079797	0.00491252	0.00491252	0.00361615	0.00361615	0.079797	0.079797	0.00491252	0.00491252	0.00361615	0.00361615	0.21263	0.21263	0.00362095	0.00362095	0.079797	0.079797	0.00491252	0.00491252	0.00361615	0.00361615	0.079797	0.079797	0.00491252	0.00491252	0.00361615	0.00361615	0.21263	0.21263	0.00362095	0.00362095	0.079797	0.079797	0.00491252	0.00491252	0.00361615	0.00361615	0.079797	0.079797	0.00491252	0.00491252	0.00361615	0.00361615	0.21263	0.21263	0.00362095	0.00362095	0.079797	0.079797	0.00491252	0.00491252	0.00361615	0.00361615	0.079797	0.079797	0.00491252	0.00491252	0.00361615	0.00361615	0.21263	0.21263	0.00362095	0.00362095	0.079797	0.079797	0.00491252	0.00491252	0.00361615	0.00361615	0.079797	0.079797	0.00491252	0.00491252	0.00361615	0.00361615	0.21263	0.21263	0.00362095	0.00362095	0.079797	0.079797	0.00491252	0.00491252	0.00361615	0.00361615	0.079797	0.079797	0.00491252	0.00491252	0.00361615	0.00361615	0.21263	0.21263	0.00362095	0.00362095	0.079797	0.079797	0.00491252	0.00491252	0.00361615	0.00361615	0.079797	0.079797	0.00491252	0.00491252	0.00361615	0.00361615	0.21263	0.21263	0.00362095	0.00362095	0.079797	0.079797	0.00491252	0.00491252	0.00361615	0.00361615	0.079797	0.079797	0.00491252	0.00491252	0.00361615	0.00361615	0.21263	0.21263	0.00362095	0.00362095	0.079797	0.079797	0.00491252	0.00491252	0.00361615	0.00361615	0.079797	0.079797	0.00491252	0.00491252	0.00361615	0.00361615	0.21263	0.21263	0.00362095	0.00362095	0.079797	0.079797	0.00491252	0.00491252	0.00361615	0.00361615	0.21263	0.00491252	0.079797	0.00361615	0.00491252	0.00362095	0.079797	0.079797	0.00361615	0.00361615	0.21263	0.00491252	0.079797	0.00361615	0.00491252	0.00362095	0.21263	0.00491252	0.079797	0.00361615	0.00491252	0.00362095	0.079797	0.079797	0.00361615	0.00361615	0.21263	0.00491252	0.079797	0.00361615	0.00491252	0.00362095	0.21263	0.00491252	0.079797	0.00361615	0.00491252	0.00362095	0.079797	0.079797	0.00361615	0.00361615	0.21263	0.00491252	0.079797	0.00361615	0.00491252	0.00362095	0.21263	0.00491252	0.079797	0.00361615	0.00491252	0.00362095	0.079797	0.079797	0.00361615	0.00361615	0.21263	0.00491252	0.079797	0.00361615	0.00491252	0.00362095	0.21263	0.00491252	0.079797	0.00361615	0.00491252	0.00362095	0.079797	0.079797	0.00361615	0.00361615	0.21263	0.00491252	0.079797	0.00361615	0.00491252	0.00362095	0.23669	0.0289718	0.0789824	0.00280154	0.00491252	0.00362095	0.079797	0.079797	0.000217532	0.000217532	0.21263	0.00491252	0.079797	0.00361615	0.00146504	0.000173464	0.23669	0.0289718	0.0789824	0.00280154	0.0015139	0.000222323	0.111841	0.111841	0.000217532	0.000217532	0.244674	0.036956	0.0789824	0.00280154	0.00146504	0.000173464	0.23669	0.0289718	0.0789824	0.00280154	0.0015139	0.000222323	0.111841	0.111841	0.000217532	0.000217532	0.244674	0.036956	0.0789824	0.00280154	0.00146504	0.000173464	0.23669	0.0289718	0.0789824	0.00280154	0.00146504	0.000173464	0.111841	0.111841	0.000217532	0.000217532	0.244674	0.036956	0.0789824	0.00280154	0.00146504	0.000173464	0.23669	0.0289718	0.0789824	0.00280154	0.00146504	0.000173464	0.111841	0.111841	0.000217532	0.000217532	0.244674	0.036956	0.0789824	0.00280154	0.00146504	0.000173464	0.23669	0.0289718	0.0774824	0.00130156	0.00146504	0.000173464	0.111841	0.111841	9.98895e-06	9.98895e-06	0.244674	0.036956	0.0789824	0.00280154	0.00137547	8.38985e-05	0.371474	0.0142176	0.0774824	0.00130156	0.00130466	1.30824e-05	0.111841	0.111841	9.98895e-06	9.98895e-06	0.244674	0.0289718	0.0774824	0.00130156	0.00137547	9.98895e-06	0.2852	0.0142176	0.0774824	0.00130156	0.00130466	1.30824e-05	0.111841	0.111841	9.98895e-06	9.98895e-06	0.23669	0.0289718	0.0774824	0.00130156	0.00137547	9.98895e-06	0.2852	0.0142176	0.0774824	0.00130156	0.00130156	1.30824e-05	0.111841	0.111841	9.98895e-06	9.98895e-06	0.23669	0.0289718	0.0774824	0.00130156	0.00137547	9.98895e-06	0.2852	0.0774824	0.0774824	0.00130156	0.00130156	1.30824e-05	0.2852	0.2852	9.98895e-06	9.98895e-06	0.23669	0.0289718	0.0774824	0.00130156	0.00137547	9.98895e-06	0.2852	0.0774824	0.0774824	0.00130156	0.00130156	1.30824e-05	0.2852	0.2852	9.98895e-06	9.98895e-06	0.23669	0.0289718	0.0774824	0.00130156	0.00137547	9.98895e-06	0.2852	0.0774824	0.0774824	0.00130156	0.00130156	1.30824e-05	0.2852	0.2852	9.98895e-06	9.98895e-06	0.23669	0.0142176	0.0774824	0.00130156	0.00137547	9.98895e-06	0.2852	0.0774824	0.0774824	0.00130156	0.00130156	7.50019e-06	0.2852	0.2852	9.98895e-06	9.98895e-06	0.23669	0.0142176	0.0774824	0.00130156	0.00137547	9.98895e-06	0.2852	0.0774824	0.0774824	0.00130156	0.00130156	7.50019e-06	0.2852	0.238641	9.98895e-06	9.98895e-06	0.23669	0.0142176	0.0774824	0.00130156	0.00137547	9.98895e-06	0.2852	0.0774824	0.0774824	0.00130156	0.00130156	7.50019e-06	0.2852	0.238641	9.98895e-06	9.98895e-06	0.23669	0.0142176	0.0774824	0.00130156	0.00137547	9.98895e-06	0.2852	0.0774824	0.0774824	0.00036236	0.00130156	7.50019e-06	0.2852	0.238641	9.98895e-06	9.98895e-06	0.23669	0.0142176	0.0774824	0.00130156	0.00137547	9.98895e-06	0.2852	0.0774824	0.0774824	0.00036236	0.00130156	7.50019e-06	0.2852	0.238641	9.98895e-06	9.98895e-06	0.23669	0.0142176	0.0774824	0.00130156	0.00137547	9.98895e-06	0.2852	0.0227708	0.0774824	0.00036236	0.00130156	7.50019e-06	0.2852	0.238641	9.98895e-06	9.98895e-06	0.23669	0.0142176	0.0774824	0.00130156	0.00137547	9.98895e-06	0.2852	0.0227708	0.0774824	0.00036236	0.00130156	7.50019e-06	0.2852	0.238641	9.98895e-06	9.98895e-06	0.23669	0.0142176	0.0774824	0.00130156	0.00137547	9.98895e-06	0.2852	0.0227708	0.0774824	0.00036236	0.00130156	7.50019e-06	0.2852	0.238641	9.98895e-06	9.98895e-06	0.23669	0.0142176	0.0774824	0.00130156	0.00137547	9.98895e-06	0.2852	0.0227708	0.0774824	0.00036236	0.00130156	7.50019e-06	0.2852	0.238641	9.98895e-06	9.98895e-06	0.23669	0.0142176	0.0774824	7.91083e-05	0.00137547	9.98895e-06	0.2852	0.0227708	0.0774824	0.00036236	0.00130156	7.39074e-06	0.2852	0.238641	9.98895e-06	9.98895e-06	0.23669	0.0142176	0.0774824	7.91083e-05	0.00137547	9.98895e-06	0.2852	0.0227708	0.0774824	0.00036236	0.00130156	7.39074e-06	0.810714	0.238641	9.98895e-06	9.98895e-06	0.23669	0.00491252	0.0774824	7.91083e-05	0.00137547	9.98895e-06	0.2852	0.0227708	0.0774824	0.00036236	0.00130156	7.39074e-06	0.647698	0.238641	9.98895e-06	9.98895e-06	0.23669	0.00491252	0.0774824	7.91083e-05	0.00131989	9.98895e-06	0.2852	0.0227708	0.0774824	0.00036236	0.00130156	7.39074e-06	0.647698	0.238641	9.98895e-06	9.98895e-06	0.221935	0.00491252	0.0774824	7.91083e-05	0.00131989	9.98895e-06	0.2852	0.0227708	0.0774824	6.16629e-05	0.00130156	7.39074e-06	0.647698	0.238641	9.98895e-06	9.98895e-06	0.221935	0.00491252	0.0774824	7.91083e-05	0.00131989	9.98895e-06	0	0	0	0	0	0	0	0	0	0	0	0	0	0	0	0	0	0	0	0	0	0	0	0	0	0	0	0	0	0	0	0	0	0	0	0	0	0	0	0	0	0	0	0	0	0	0	0	0	0	0	0	0	0	0	0	0	0	0	0	0	0	0	0	0	0	0	0	0	0	0	0	0	0	0	0	0	0	0	0	0	0	0	0	0	0	0	0	0	0	0	0	0	0	0	0	0	0	0	0	0	0	0	0	0	0	0	0	0	0	0	0	0	0	0	0	0	0	0	0	0	0	0	0	0	0	0	0	0	0	0	0	0	0	0	0	0	0	0	0	0	0	0	0	0.0242708	0.0242708	0.0031587	0.0031587	0.00279964	0.00279964	0.165256	0.165256	0.00280463	0.00280463	0.165256	0.165256	0.00559788	0.00559788	0.00280463	0.00280463	0.0242708	0.0242708	0.0031587	0.0031587	0.00279964	0.00279964	0.165256	0.165256	0.00280463	0.00280463	0.165256	0.165256	0.00559788	0.00559788	0.00280463	0.00280463	0.0242708	0.0242708	0.0031587	0.0031587	0.00279964	0.00279964	0.165256	0.165256	0.00280463	0.00280463	0.165256	0.165256	0.00559788	0.00559788	0.00280463	0.00280463	0.0242708	0.0242708	0.0031587	0.0031587	0.00279964	0.00279964	0.165256	0.165256	0.00280463	0.00280463	0.165256	0.165256	0.00559788	0.00559788	0.00280463	0.00280463	0.0242708	0.0242708	0.0031587	0.0031587	0.00279964	0.00279964	0.165256	0.165256	0.00280463	0.00280463	0.165256	0.165256	0.00559788	0.00559788	0.00280463	0.00280463	0.0242708	0.0242708	0.0031587	0.0031587	0.00279964	0.00279964	0.165256	0.165256	0.00280463	0.00280463	0.165256	0.165256	0.00559788	0.00559788	0.00280463	0.00280463	0.0242708	0.0242708	0.0031587	0.0031587	0.00279964	0.00279964	0.165256	0.165256	0.00280463	0.00280463	0.165256	0.165256	0.00559788	0.00559788	0.00280463	0.00280463	0.0242708	0.0242708	0.0031587	0.0031587	0.00279964	0.00279964	0.165256	0.165256	0.00280463	0.00280463	0.165256	0.165256	0.00559788	0.00559788	0.00280463	0.00280463	0.0242708	0.0242708	0.0031587	0.0031587	0.00279964	0.00279964	0.165256	0.165256	0.00280463	0.00280463	0.165256	0.165256	0.00559788	0.00559788	0.00280463	0.00280463	0.0242708	0.0242708	0.0031587	0.0031587	0.00279964	0.00279964	0.165256	0.165256	0.00280463	0.00280463	0.165256	0.165256	0.00559788	0.00559788	0.00280463	0.00280463	0.165256	0.0031587	0.0242708	0.00279964	0.0031587	0.00280463	0.165256	0.0242708	0.00279964	0.00280463	0.165256	0.00559788	0.165256	0.00280463	0.00559788	0.00280463	0.165256	0.0031587	0.0242708	0.00279964	0.0031587	0.00280463	0.165256	0.0242708	0.00279964	0.00280463	0.165256	0.00559788	0.165256	0.00280463	0.00559788	0.00280463	0.165256	0.0031587	0.0242708	0.00279964	0.0031587	0.00280463	0.165256	0.0242708	0.00279964	0.00280463	0.165256	0.00559788	0.165256	0.00280463	0.00559788	0.00280463	0.165256	0.0031587	0.0242708	0.00279964	0.0031587	0.00280463	0.165256	0.0242708	0.00279964	0.00280463	0.165256	0.00559788	0.165256	0.00280463	0.00559788	0.00280463	0.165256	0.0031587	0.0242708	0.00279964	0.0031587	0.00280463	0.165256	0.0242708	0.00279964	0.00280463	0.165256	0.00559788	0.165256	0.00280463	0.00559788	0.00280463	0.175376	0.0132784	0.0227708	0.00129966	0.0031587	0.00280463	0.165256	0.0242708	0.000166775	0.000171767	0.165256	0.00559788	0.165256	0.00280463	0.00301387	0.000220626	0.175376	0.0132784	0.0227708	0.00129966	0.000525835	0.000171767	0.19013	0.0491447	0.000166775	0.000171767	0.19013	0.0304718	0.166071	0.00361925	0.00301387	0.000220626	0.175376	0.0132784	0.0227708	0.00129966	0.000525835	0.000171767	0.19013	0.0491447	0.000166775	0.000171767	0.19013	0.0304718	0.166071	0.00361925	0.00301387	0.000220626	0.175376	0.0132784	0.0227708	0.00129966	0.00043627	8.22018e-05	0.19013	0.0491447	0.000166775	0.000171767	0.19013	0.0304718	0.166071	0.00361925	0.00301387	0.000220626	0.175376	0.0132784	0.0227708	0.00129966	0.00043627	8.22018e-05	0.19013	0.0491447	0.000166775	0.000171767	0.19013	0.0304718	0.166071	0.00361925	0.00301387	0.000220626	0.175376	0.0132784	0.0218316	0.000360461	0.00043627	8.22018e-05	0.19013	0.0491447	6.3934e-06	1.13858e-05	0.19013	0.0304718	0.166071	0.00361925	0.00296501	0.000171767	0.238641	0.00397332	0.0218316	0.000360461	0.00036236	8.29228e-06	0.19013	0.0491447	6.3934e-06	1.13858e-05	0.19013	0.038456	0.165256	0.00280463	0.00296501	1.13858e-05	0.183929	0.00397332	0.0218316	0.000360461	0.00036236	8.29228e-06	0.19013	0.0491447	6.3934e-06	1.13858e-05	0.198114	0.038456	0.165256	0.00280463	0.00296501	1.13858e-05	0.183929	0.00397332	0.0218316	0.000360461	0.000360461	8.29228e-06	0.19013	0.0491447	6.3934e-06	1.13858e-05	0.198114	0.038456	0.165256	0.00280463	0.00296501	1.13858e-05	0.183929	0.0218316	0.0218316	0.000360461	0.000360461	8.29228e-06	0.324915	0.183929	6.3934e-06	1.13858e-05	0.198114	0.038456	0.165256	0.00280463	0.00296501	1.13858e-05	0.183929	0.0218316	0.0218316	0.000360461	0.000360461	8.29228e-06	0.324915	0.183929	6.3934e-06	1.13858e-05	0.198114	0.038456	0.165256	0.00280463	0.00296501	1.13858e-05	0.183929	0.0218316	0.0218316	0.000360461	0.000360461	8.29228e-06	0.324915	0.183929	6.3934e-06	1.13858e-05	0.198114	0.0304718	0.165256	0.00280463	0.00296501	1.13858e-05	0.183929	0.0218316	0.0218316	0.000360461	0.000360461	5.74287e-06	0.324915	0.183929	6.3934e-06	1.13858e-05	0.198114	0.0304718	0.165256	0.00280463	0.00296501	1.13858e-05	0.183929	0.0218316	0.0218316	0.000360461	0.000360461	5.74287e-06	0.324915	0.0976553	6.3934e-06	1.13858e-05	0.198114	0.0304718	0.165256	0.00280463	0.00296501	1.13858e-05	0.183929	0.0218316	0.0218316	0.000360461	0.000360461	5.74287e-06	0.324915	0.0976553	6.3934e-06	1.13858e-05	0.198114	0.0304718	0.165256	0.00280463	0.00296501	1.13858e-05	0.183929	0.0218316	0.0218316	5.9764e-05	0.000360461	5.74287e-06	0.324915	0.0976553	6.3934e-06	1.13858e-05	0.198114	0.0304718	0.165256	0.00280463	0.00296501	1.13858e-05	0.183929	0.0218316	0.0218316	5.9764e-05	0.000360461	5.74287e-06	0.324915	0.0976553	6.3934e-06	1.13858e-05	0.198114	0.0304718	0.165256	0.00280463	0.00296501	1.13858e-05	0.183929	0.00397332	0.0218316	5.9764e-05	0.000360461	5.74287e-06	0.324915	0.0976553	6.3934e-06	1.13858e-05	0.198114	0.0304718	0.165256	0.00280463	0.00296501	1.13858e-05	0.183929	0.00397332	0.0218316	5.9764e-05	0.000360461	5.74287e-06	0.324915	0.0976553	6.3934e-06	1.13858e-05	0.198114	0.0304718	0.165256	0.00280463	0.00296501	1.13858e-05	0.183929	0.00397332	0.0218316	5.9764e-05	0.000360461	5.74287e-06	0.324915	0.0976553	6.3934e-06	1.13858e-05	0.198114	0.0304718	0.165256	0.00280463	0.00296501	1.13858e-05	0.183929	0.00397332	0.0218316	5.9764e-05	0.000360461	5.74287e-06	0.324915	0.0976553	6.3934e-06	1.13858e-05	0.198114	0.0304718	0.165256	0.000171767	0.00296501	1.13858e-05	0.183929	0.00397332	0.0218316	5.9764e-05	0.000360461	5.69342e-06	0.324915	0.0976553	6.3934e-06	1.13858e-05	0.198114	0.0304718	0.165256	0.000171767	0.00296501	1.13858e-05	0.183929	0.00397332	0.0218316	5.9764e-05	0.000360461	5.69342e-06	0.733972	0.0976553	6.3934e-06	1.13858e-05	0.198114	0.0157176	0.165256	0.000171767	0.00296501	1.13858e-05	0.183929	0.00397332	0.0218316	5.9764e-05	0.000360461	5.69342e-06	0.896988	0.0976553	6.3934e-06	1.13858e-05	0.198114	0.0157176	0.165256	0.000171767	0.00287545	1.13858e-05	0.183929	0.00397332	0.0218316	5.9764e-05	0.000360461	5.69342e-06	0.896988	0.0976553	6.3934e-06	1.13858e-05	0.19013	0.0157176	0.165256	0.000171767	0.00287545	1.13858e-05	0.183929	0.00397332	0.0218316	6.3934e-06	0.000360461	5.69342e-06	0.896988	0.0976553	6.3934e-06	1.13858e-05	0.19013	0.0157176	0.165256	0.000171767	0.00287545	1.13858e-05	0	0	0	0	0	0	0	0	0	0	0	0	0	0	0	0	0	0	0	0	0	0	0	0	0	0	0	0	0	0	0	0	0	0	0	0	0	0	0	0	0	0	0	0	0	0	0	0	0	0	0	0	0	0	0	0	0	0	0	0	0	0	0	0	0	0	0	0	0	0	0	0	0	0	0	0	0	0	0	0	0	0	0	0	0	0	0	0	0	0	0	0	0	0	0	0	0	0	0	0	0	0	0	0	0	0	0	0	0	0	0	0	0	0	0	0	0	0	0	0	0	0	0	0	0	0	0	0	0	0	0	0	0	0	0	0	0	0	0	0	0	0	0	0	0.00491252	0.00491252	0.00135803	0.00135803	0.00129907	0.00129907	0.0774824	0.0774824	0.00130156	0.00130156	0.210316	0.210316	0.00491252	0.00491252	0.00130635	0.00130635	0.00491252	0.00491252	0.00135803	0.00135803	0.00129907	0.00129907	0.0774824	0.0774824	0.00130156	0.00130156	0.210316	0.210316	0.00491252	0.00491252	0.00130635	0.00130635	0.00491252	0.00491252	0.00135803	0.00135803	0.00129907	0.00129907	0.0774824	0.0774824	0.00130156	0.00130156	0.210316	0.210316	0.00491252	0.00491252	0.00130635	0.00130635	0.00491252	0.00491252	0.00135803	0.00135803	0.00129907	0.00129907	0.0774824	0.0774824	0.00130156	0.00130156	0.210316	0.210316	0.00491252	0.00491252	0.00130635	0.00130635	0.00491252	0.00491252	0.00135803	0.00135803	0.00129907	0.00129907	0.0774824	0.0774824	0.00130156	0.00130156	0.210316	0.210316	0.00491252	0.00491252	0.00130635	0.00130635	0.00491252	0.00491252	0.00135803	0.00135803	0.00129907	0.00129907	0.0774824	0.0774824	0.00130156	0.00130156	0.210316	0.210316	0.00491252	0.00491252	0.00130635	0.00130635	0.00491252	0.00491252	0.00135803	0.00135803	0.00129907	0.00129907	0.0774824	0.0774824	0.00130156	0.00130156	0.210316	0.210316	0.00491252	0.00491252	0.00130635	0.00130635	0.00491252	0.00491252	0.00135803	0.00135803	0.00129907	0.00129907	0.0774824	0.0774824	0.00130156	0.00130156	0.210316	0.210316	0.00491252	0.00491252	0.00130635	0.00130635	0.00491252	0.00491252	0.00135803	0.00135803	0.00129907	0.00129907	0.0774824	0.0774824	0.00130156	0.00130156	0.210316	0.210316	0.00491252	0.00491252	0.00130635	0.00130635	0.00491252	0.00491252	0.00135803	0.00135803	0.00129907	0.00129907	0.0774824	0.0774824	0.00130156	0.00130156	0.210316	0.210316	0.00491252	0.00491252	0.00130635	0.00130635	0.0774824	0.00135803	0.00491252	0.00129907	0.00135803	0.00130156	0.210316	0.00491252	0.00129907	0.00130635	0.0774824	0.00491252	0.210316	0.00130635	0.00491252	0.00130156	0.0774824	0.00135803	0.00491252	0.00129907	0.00135803	0.00130156	0.210316	0.00491252	0.00129907	0.00130635	0.0774824	0.00491252	0.210316	0.00130635	0.00491252	0.00130156	0.0774824	0.00135803	0.00491252	0.00129907	0.00135803	0.00130156	0.210316	0.00491252	0.00129907	0.00130635	0.0774824	0.00491252	0.210316	0.00130635	0.00491252	0.00130156	0.0774824	0.00135803	0.00491252	0.00129907	0.00135803	0.00130156	0.210316	0.00491252	0.00129907	0.00130635	0.0774824	0.00491252	0.210316	0.00130635	0.00491252	0.00130156	0.0774824	0.00135803	0.00491252	0.00129907	0.00135803	0.00130156	0.210316	0.00491252	0.00129907	0.00130635	0.0774824	0.00491252	0.210316	0.00130635	0.00491252	0.00130156	0.079797	0.00367262	0.00397332	0.000359871	0.00135803	0.00130156	0.210316	0.00491252	7.66195e-05	8.38985e-05	0.0774824	0.00491252	0.210316	0.00130635	0.00377963	0.000168674	0.079797	0.00367262	0.00397332	0.000359871	0.000135572	7.91083e-05	0.221935	0.0165322	7.66195e-05	8.38985e-05	0.0891021	0.0165322	0.211816	0.00280633	0.00377963	0.000168674	0.079797	0.00367262	0.00397332	0.000359871	0.000135572	7.91083e-05	0.221935	0.0165322	7.66195e-05	8.38985e-05	0.0891021	0.0165322	0.211816	0.00280633	0.00377963	0.000168674	0.079797	0.00367262	0.00397332	0.000359871	7.99932e-05	2.35291e-05	0.221935	0.0165322	7.66195e-05	8.38985e-05	0.0891021	0.0165322	0.211816	0.00280633	0.00377963	0.000168674	0.079797	0.00367262	0.00397332	0.000359871	7.99932e-05	2.35291e-05	0.221935	0.0165322	7.66195e-05	8.38985e-05	0.0891021	0.0165322	0.211816	0.00280633	0.00377963	0.000168674	0.079797	0.00367262	0.00367262	5.91741e-05	7.99932e-05	2.35291e-05	0.221935	0.0165322	2.71004e-06	9.98895e-06	0.0891021	0.0165322	0.211816	0.00280633	0.00382849	0.000217532	0.0976553	0.000660703	0.00367262	5.91741e-05	5.9764e-05	3.29992e-06	0.221935	0.0165322	2.71004e-06	9.98895e-06	0.0891021	0.0312864	0.21263	0.00362095	0.00382849	9.98895e-06	0.079797	0.000660703	0.00367262	5.91741e-05	5.9764e-05	3.29992e-06	0.221935	0.0165322	2.71004e-06	9.98895e-06	0.103856	0.0312864	0.21263	0.00362095	0.00382849	9.98895e-06	0.079797	0.000660703	0.00367262	5.91741e-05	5.91741e-05	3.29992e-06	0.221935	0.0165322	2.71004e-06	9.98895e-06	0.103856	0.0312864	0.21263	0.00362095	0.00382849	9.98895e-06	0.079797	0.00367262	0.00367262	5.91741e-05	5.91741e-05	3.29992e-06	0.2852	0.079797	2.71004e-06	9.98895e-06	0.103856	0.0312864	0.21263	0.00362095	0.00382849	9.98895e-06	0.079797	0.00367262	0.00367262	5.91741e-05	5.91741e-05	3.29992e-06	0.2852	0.079797	2.71004e-06	9.98895e-06	0.103856	0.0312864	0.21263	0.00362095	0.00382849	9.98895e-06	0.079797	0.00367262	0.00367262	5.91741e-05	5.91741e-05	3.29992e-06	0.2852	0.079797	2.71004e-06	9.98895e-06	0.103856	0.0392706	0.21263	0.00362095	0.00382849	9.98895e-06	0.079797	0.00367262	0.00367262	5.91741e-05	5.91741e-05	2.61263e-06	0.2852	0.079797	2.71004e-06	9.98895e-06	0.103856	0.0392706	0.21263	0.00362095	0.00382849	9.98895e-06	0.079797	0.00367262	0.00367262	5.91741e-05	5.91741e-05	2.61263e-06	0.2852	0.0250854	2.71004e-06	9.98895e-06	0.103856	0.0392706	0.21263	0.00362095	0.00382849	9.98895e-06	0.079797	0.00367262	0.00367262	5.91741e-05	5.91741e-05	2.61263e-06	0.2852	0.0250854	2.71004e-06	9.98895e-06	0.103856	0.0392706	0.21263	0.00362095	0.00382849	9.98895e-06	0.079797	0.00367262	0.00367262	5.80352e-06	5.91741e-05	2.61263e-06	0.2852	0.0250854	2.71004e-06	9.98895e-06	0.103856	0.0392706	0.21263	0.00362095	0.00382849	9.98895e-06	0.079797	0.00367262	0.00367262	5.80352e-06	5.91741e-05	2.61263e-06	0.2852	0.0250854	2.71004e-06	9.98895e-06	0.103856	0.0392706	0.21263	0.00362095	0.00382849	9.98895e-06	0.079797	0.000418824	0.00367262	5.80352e-06	5.91741e-05	2.61263e-06	0.2852	0.0250854	2.71004e-06	9.98895e-06	0.103856	0.0392706	0.21263	0.00362095	0.00382849	9.98895e-06	0.079797	0.000418824	0.00367262	5.80352e-06	5.91741e-05	2.61263e-06	0.2852	0.0250854	2.71004e-06	9.98895e-06	0.103856	0.0392706	0.21263	0.00362095	0.00382849	9.98895e-06	0.079797	0.000418824	0.00367262	5.80352e-06	5.91741e-05	2.61263e-06	0.2852	0.0250854	2.71004e-06	9.98895e-06	0.103856	0.0392706	0.21263	0.00362095	0.00382849	9.98895e-06	0.079797	0.000418824	0.00367262	5.80352e-06	5.91741e-05	2.61263e-06	0.2852	0.0250854	2.71004e-06	9.98895e-06	0.103856	0.0392706	0.21263	0.000222323	0.00382849	9.98895e-06	0.079797	0.000418824	0.00367262	5.80352e-06	5.91741e-05	2.59954e-06	0.2852	0.0250854	2.71004e-06	9.98895e-06	0.103856	0.0392706	0.21263	0.000222323	0.00382849	9.98895e-06	0.079797	0.000418824	0.00367262	5.80352e-06	5.91741e-05	2.59954e-06	0.477879	0.0250854	2.71004e-06	9.98895e-06	0.103856	0.0312864	0.21263	0.000222323	0.00382849	9.98895e-06	0.079797	0.000418824	0.00367262	5.80352e-06	5.91741e-05	2.59954e-06	0.780531	0.0250854	2.71004e-06	9.98895e-06	0.103856	0.0312864	0.21263	0.000222323	0.00377963	9.98895e-06	0.079797	0.000418824	0.00367262	5.80352e-06	5.91741e-05	2.59954e-06	0.780531	0.0250854	2.71004e-06	9.98895e-06	0.111841	0.0312864	0.21263	0.000222323	0.00377963	9.98895e-06	0.079797	0.000418824	0.00367262	4.28708e-07	5.91741e-05	2.59954e-06	0.780531	0.0250854	2.71004e-06	9.98895e-06	0.111841	0.0312864	0.21263	0.000222323	0.00377963	9.98895e-06	0	0	0	0	0	0	0	0	0	0	0	0	0	0	0	0	0	0	0	0	0	0	0	0	0	0	0	0	0	0	0	0	0	0	0	0	0	0	0	0	0	0	0	0	0	0	0	0	0	0	0	0	0	0	0	0	0	0	0	0	0	0	0	0	0	0	0	0	0	0	0	0	0	0	0	0	0	0	0	0	0	0	0	0	0	0	0	0	0	0	0	0	0	0	0	0	0	0	0	0	0	0	0	0	0	0	0	0	0	0	0	0	0	0	0	0	0	0	0	0	0	0	0	0	0	0	0	0	0	0	0	0	0	0	0	0	0	0	0	0	0	0	0	0	0.000719521	0.000719521	0.000365454	0.000365454	0.000359771	0.000359771	0.0218316	0.0218316	0.000360461	0.000360461	0.162817	0.162817	0.0031587	0.0031587	0.000365454	0.000365454	0.000719521	0.000719521	0.000365454	0.000365454	0.000359771	0.000359771	0.0218316	0.0218316	0.000360461	0.000360461	0.162817	0.162817	0.0031587	0.0031587	0.000365454	0.000365454	0.000719521	0.000719521	0.000365454	0.000365454	0.000359771	0.000359771	0.0218316	0.0218316	0.000360461	0.000360461	0.162817	0.162817	0.0031587	0.0031587	0.000365454	0.000365454	0.000719521	0.000719521	0.000365454	0.000365454	0.000359771	0.000359771	0.0218316	0.0218316	0.000360461	0.000360461	0.162817	0.162817	0.0031587	0.0031587	0.000365454	0.000365454	0.000719521	0.000719521	0.000365454	0.000365454	0.000359771	0.000359771	0.0218316	0.0218316	0.000360461	0.000360461	0.162817	0.162817	0.0031587	0.0031587	0.000365454	0.000365454	0.000719521	0.000719521	0.000365454	0.000365454	0.000359771	0.000359771	0.0218316	0.0218316	0.000360461	0.000360461	0.162817	0.162817	0.0031587	0.0031587	0.000365454	0.000365454	0.000719521	0.000719521	0.000365454	0.000365454	0.000359771	0.000359771	0.0218316	0.0218316	0.000360461	0.000360461	0.162817	0.162817	0.0031587	0.0031587	0.000365454	0.000365454	0.000719521	0.000719521	0.000365454	0.000365454	0.000359771	0.000359771	0.0218316	0.0218316	0.000360461	0.000360461	0.162817	0.162817	0.0031587	0.0031587	0.000365454	0.000365454	0.000719521	0.000719521	0.000365454	0.000365454	0.000359771	0.000359771	0.0218316	0.0218316	0.000360461	0.000360461	0.162817	0.162817	0.0031587	0.0031587	0.000365454	0.000365454	0.000719521	0.000719521	0.000365454	0.000365454	0.000359771	0.000359771	0.0218316	0.0218316	0.000360461	0.000360461	0.162817	0.162817	0.0031587	0.0031587	0.000365454	0.000365454	0.0218316	0.000365454	0.000719521	0.000359771	0.000365454	0.000360461	0.162817	0.000719521	0.000359771	0.000365454	0.0218316	0.0031587	0.162817	0.000365454	0.0031587	0.000360461	0.0218316	0.000365454	0.000719521	0.000359771	0.000365454	0.000360461	0.162817	0.000719521	0.000359771	0.000365454	0.0218316	0.0031587	0.162817	0.000365454	0.0031587	0.000360461	0.0218316	0.000365454	0.000719521	0.000359771	0.000365454	0.000360461	0.162817	0.000719521	0.000359771	0.000365454	0.0218316	0.0031587	0.162817	0.000365454	0.0031587	0.000360461	0.0218316	0.000365454	0.000719521	0.000359771	0.000365454	0.000360461	0.162817	0.000719521	0.000359771	0.000365454	0.0218316	0.0031587	0.162817	0.000365454	0.0031587	0.000360461	0.0218316	0.000365454	0.000719521	0.000359771	0.000365454	0.000360461	0.162817	0.000719521	0.000359771	0.000365454	0.0218316	0.0031587	0.162817	0.000365454	0.0031587	0.000360461	0.0220735	0.000607333	0.000418824	5.90736e-05	0.000365454	0.000360461	0.162817	0.000719521	2.09398e-05	2.66226e-05	0.0218316	0.0031587	0.162817	0.000365454	0.00287545	7.72094e-05	0.0220735	0.000607333	0.000418824	5.90736e-05	2.66226e-05	2.16302e-05	0.166071	0.00397332	2.09398e-05	2.66226e-05	0.0250854	0.00641249	0.163756	0.00130466	0.00287545	7.72094e-05	0.0220735	0.000607333	0.000418824	5.90736e-05	2.66226e-05	2.16302e-05	0.166071	0.00397332	2.09398e-05	2.66226e-05	0.0250854	0.00641249	0.163756	0.00130466	0.00287545	7.72094e-05	0.0220735	0.000607333	0.000418824	5.90736e-05	9.06933e-06	4.07697e-06	0.166071	0.00397332	2.09398e-05	2.66226e-05	0.0250854	0.00641249	0.163756	0.00130466	0.00287545	7.72094e-05	0.0220735	0.000607333	0.000418824	5.90736e-05	9.06933e-06	4.07697e-06	0.166071	0.00397332	2.09398e-05	2.66226e-05	0.0250854	0.00641249	0.163756	0.00130466	0.00287545	7.72094e-05	0.0220735	0.000607333	0.000365454	5.70302e-06	9.06933e-06	4.07697e-06	0.166071	0.00397332	7.10656e-07	6.3934e-06	0.0250854	0.00641249	0.163756	0.00130466	0.00296501	0.000166775	0.0250854	6.47564e-05	0.000365454	5.70302e-06	5.80352e-06	8.11155e-07	0.166071	0.00397332	7.10656e-07	6.3934e-06	0.0250854	0.0157176	0.165256	0.00280463	0.00296501	6.3934e-06	0.0218316	6.47564e-05	0.000365454	5.70302e-06	5.80352e-06	8.11155e-07	0.166071	0.00397332	7.10656e-07	6.3934e-06	0.0343905	0.0157176	0.165256	0.00280463	0.00296501	6.3934e-06	0.0218316	6.47564e-05	0.000365454	5.70302e-06	5.70302e-06	8.11155e-07	0.166071	0.00397332	7.10656e-07	6.3934e-06	0.0343905	0.0157176	0.165256	0.00280463	0.00296501	6.3934e-06	0.0218316	0.000365454	0.000365454	5.70302e-06	5.70302e-06	8.11155e-07	0.183929	0.0218316	7.10656e-07	6.3934e-06	0.0343905	0.0157176	0.165256	0.00280463	0.00296501	6.3934e-06	0.0218316	0.000365454	0.000365454	5.70302e-06	5.70302e-06	8.11155e-07	0.183929	0.0218316	7.10656e-07	6.3934e-06	0.0343905	0.0157176	0.165256	0.00280463	0.00296501	6.3934e-06	0.0218316	0.000365454	0.000365454	5.70302e-06	5.70302e-06	8.11155e-07	0.183929	0.0218316	7.10656e-07	6.3934e-06	0.0343905	0.0304718	0.165256	0.00280463	0.00296501	6.3934e-06	0.0218316	0.000365454	0.000365454	5.70302e-06	5.70302e-06	7.02557e-07	0.183929	0.0218316	7.10656e-07	6.3934e-06	0.0343905	0.0304718	0.165256	0.00280463	0.00296501	6.3934e-06	0.0218316	0.000365454	0.000365454	5.70302e-06	5.70302e-06	7.02557e-07	0.183929	0.00397332	7.10656e-07	6.3934e-06	0.0343905	0.0304718	0.165256	0.00280463	0.00296501	6.3934e-06	0.0218316	0.000365454	0.000365454	5.70302e-06	5.70302e-06	7.02557e-07	0.183929	0.00397332	7.10656e-07	6.3934e-06	0.0343905	0.0304718	0.165256	0.00280463	0.00296501	6.3934e-06	0.0218316	0.000365454	0.000365454	3.28209e-07	5.70302e-06	7.02557e-07	0.183929	0.00397332	7.10656e-07	6.3934e-06	0.0343905	0.0304718	0.165256	0.00280463	0.00296501	6.3934e-06	0.0218316	0.000365454	0.000365454	3.28209e-07	5.70302e-06	7.02557e-07	0.183929	0.00397332	7.10656e-07	6.3934e-06	0.0343905	0.0304718	0.165256	0.00280463	0.00296501	6.3934e-06	0.0218316	2.66226e-05	0.000365454	3.28209e-07	5.70302e-06	7.02557e-07	0.183929	0.00397332	7.10656e-07	6.3934e-06	0.0343905	0.0304718	0.165256	0.00280463	0.00296501	6.3934e-06	0.0218316	2.66226e-05	0.000365454	3.28209e-07	5.70302e-06	7.02557e-07	0.183929	0.00397332	7.10656e-07	6.3934e-06	0.0343905	0.0304718	0.165256	0.00280463	0.00296501	6.3934e-06	0.0218316	2.66226e-05	0.000365454	3.28209e-07	5.70302e-06	7.02557e-07	0.183929	0.00397332	7.10656e-07	6.3934e-06	0.0343905	0.0304718	0.165256	0.00280463	0.00296501	6.3934e-06	0.0218316	2.66226e-05	0.000365454	3.28209e-07	5.70302e-06	7.02557e-07	0.183929	0.00397332	7.10656e-07	6.3934e-06	0.0343905	0.0304718	0.165256	0.000171767	0.00296501	6.3934e-06	0.0218316	2.66226e-05	0.000365454	3.28209e-07	5.70302e-06	7.00539e-07	0.183929	0.00397332	7.10656e-07	6.3934e-06	0.0343905	0.0304718	0.165256	0.000171767	0.00296501	6.3934e-06	0.0218316	2.66226e-05	0.000365454	3.28209e-07	5.70302e-06	7.00539e-07	0.238641	0.00397332	7.10656e-07	6.3934e-06	0.0343905	0.038456	0.165256	0.000171767	0.00296501	6.3934e-06	0.0218316	2.66226e-05	0.000365454	3.28209e-07	5.70302e-06	7.00539e-07	0.43132	0.00397332	7.10656e-07	6.3934e-06	0.0343905	0.038456	0.165256	0.000171767	0.00301387	6.3934e-06	0.0218316	2.66226e-05	0.000365454	3.28209e-07	5.70302e-06	7.00539e-07	0.43132	0.00397332	7.10656e-07	6.3934e-06	0.0491447	0.038456	0.165256	0.000171767	0.00301387	6.3934e-06	0.0218316	2.66226e-05	0.000365454	2.02736e-08	5.70302e-06	7.00539e-07	0.43132	0.00397332	7.10656e-07	6.3934e-06	0.0491447	0.038456	0.165256	0.000171767	0.00301387	6.3934e-06	0	0	0	0	0	0	0	0	0	0	0	0	0	0	0	0	0	0	0	0	0	0	0	0	0	0	0	0	0	0	0	0	0	0	0	0	0	0	0	0	0	0	0	0	0	0	0	0	0	0	0	0	0	0	0	0	0	0	0	0	0	0	0	0	0	0	0	0	0	0	0	0	0	0	0	0	0	0	0	0	0	0	0	0	0	0	0	0	0	0	0	0	0	0	0	0	0	0	0	0	0	0	0	0	0	0	0	0	0	0	0	0	0	0	0	0	0	0	0	0	0	0	0	0	0	0	0	0	0	0	0	0	0	0	0	0	0	0	0	0	0	0	0	0	7.99932e-05	7.99932e-05	5.93816e-05	5.93816e-05	5.9064e-05	5.9064e-05	0.00367262	0.00367262	5.91741e-05	5.91741e-05	0.0762425	0.0762425	0.00135803	0.00135803	6.16629e-05	6.16629e-05	7.99932e-05	7.99932e-05	5.93816e-05	5.93816e-05	5.9064e-05	5.9064e-05	0.00367262	0.00367262	5.91741e-05	5.91741e-05	0.0762425	0.0762425	0.00135803	0.00135803	6.16629e-05	6.16629e-05	7.99932e-05	7.99932e-05	5.93816e-05	5.93816e-05	5.9064e-05	5.9064e-05	0.00367262	0.00367262	5.91741e-05	5.91741e-05	0.0762425	0.0762425	0.00135803	0.00135803	6.16629e-05	6.16629e-05	7.99932e-05	7.99932e-05	5.93816e-05	5.93816e-05	5.9064e-05	5.9064e-05	0.00367262	0.00367262	5.91741e-05	5.91741e-05	0.0762425	0.0762425	0.00135803	0.00135803	6.16629e-05	6.16629e-05	7.99932e-05	7.99932e-05	5.93816e-05	5.93816e-05	5.9064e-05	5.9064e-05	0.00367262	0.00367262	5.91741e-05	5.91741e-05	0.0762425	0.0762425	0.00135803	0.00135803	6.16629e-05	6.16629e-05	7.99932e-05	7.99932e-05	5.93816e-05	5.93816e-05	5.9064e-05	5.9064e-05	0.00367262	0.00367262	5.91741e-05	5.91741e-05	0.0762425	0.0762425	0.00135803	0.00135803	6.16629e-05	6.16629e-05	7.99932e-05	7.99932e-05	5.93816e-05	5.93816e-05	5.9064e-05	5.9064e-05	0.00367262	0.00367262	5.91741e-05	5.91741e-05	0.0762425	0.0762425	0.00135803	0.00135803	6.16629e-05	6.16629e-05	7.99932e-05	7.99932e-05	5.93816e-05	5.93816e-05	5.9064e-05	5.9064e-05	0.00367262	0.00367262	5.91741e-05	5.91741e-05	0.0762425	0.0762425	0.00135803	0.00135803	6.16629e-05	6.16629e-05	7.99932e-05	7.99932e-05	5.93816e-05	5.93816e-05	5.9064e-05	5.9064e-05	0.00367262	0.00367262	5.91741e-05	5.91741e-05	0.0762425	0.0762425	0.00135803	0.00135803	6.16629e-05	6.16629e-05	7.99932e-05	7.99932e-05	5.93816e-05	5.93816e-05	5.9064e-05	5.9064e-05	0.00367262	0.00367262	5.91741e-05	5.91741e-05	0.0762425	0.0762425	0.00135803	0.00135803	6.16629e-05	6.16629e-05	0.00367262	5.93816e-05	7.99932e-05	5.9064e-05	5.93816e-05	5.91741e-05	0.0762425	7.99932e-05	5.9064e-05	6.16629e-05	0.00367262	0.00135803	0.0762425	6.16629e-05	0.00135803	5.91741e-05	0.00367262	5.93816e-05	7.99932e-05	5.9064e-05	5.93816e-05	5.91741e-05	0.0762425	7.99932e-05	5.9064e-05	6.16629e-05	0.00367262	0.00135803	0.0762425	6.16629e-05	0.00135803	5.91741e-05	0.00367262	5.93816e-05	7.99932e-05	5.9064e-05	5.93816e-05	5.91741e-05	0.0762425	7.99932e-05	5.9064e-05	6.16629e-05	0.00367262	0.00135803	0.0762425	6.16629e-05	0.00135803	5.91741e-05	0.00367262	5.93816e-05	7.99932e-05	5.9064e-05	5.93816e-05	5.91741e-05	0.0762425	7.99932e-05	5.9064e-05	6.16629e-05	0.00367262	0.00135803	0.0762425	6.16629e-05	0.00135803	5.91741e-05	0.00367262	5.93816e-05	7.99932e-05	5.9064e-05	5.93816e-05	5.91741e-05	0.0762425	7.99932e-05	5.9064e-05	6.16629e-05	0.00367262	0.00135803	0.0762425	6.16629e-05	0.00135803	5.91741e-05	0.00367262	5.93816e-05	2.66226e-05	5.69342e-06	5.93816e-05	5.91741e-05	0.0762425	7.99932e-05	3.37698e-06	5.97585e-06	0.00367262	0.00135803	0.0762425	6.16629e-05	0.00131989	2.10403e-05	0.00367262	5.93816e-05	2.66226e-05	5.69342e-06	3.69452e-06	3.48708e-06	0.0767851	0.000622569	3.37698e-06	5.97585e-06	0.0042152	0.0019006	0.0765432	0.00036236	0.00131989	2.10403e-05	0.00367262	5.93816e-05	2.66226e-05	5.69342e-06	3.69452e-06	3.48708e-06	0.0767851	0.000622569	3.37698e-06	5.97585e-06	0.0042152	0.0019006	0.0765432	0.00036236	0.00131989	2.10403e-05	0.00367262	5.93816e-05	2.66226e-05	5.69342e-06	6.36144e-07	4.28708e-07	0.0767851	0.000622569	3.37698e-06	5.97585e-06	0.0042152	0.0019006	0.0765432	0.00036236	0.00131989	2.10403e-05	0.00367262	5.93816e-05	2.66226e-05	5.69342e-06	6.36144e-07	4.28708e-07	0.0767851	0.000622569	3.37698e-06	5.97585e-06	0.0042152	0.0019006	0.0765432	0.00036236	0.00131989	2.10403e-05	0.00367262	5.93816e-05	2.12477e-05	3.18604e-07	6.36144e-07	4.28708e-07	0.0767851	0.000622569	1.11168e-07	2.71004e-06	0.0042152	0.0019006	0.0765432	0.00036236	0.00137547	7.66195e-05	0.00397332	3.69452e-06	2.12477e-05	3.18604e-07	3.28209e-07	1.20773e-07	0.0767851	0.000622569	1.11168e-07	2.71004e-06	0.0042152	0.00491252	0.0774824	0.00130156	0.00137547	2.71004e-06	0.00363449	3.69452e-06	2.12477e-05	3.18604e-07	3.28209e-07	1.20773e-07	0.0767851	0.000622569	1.11168e-07	2.71004e-06	0.00722711	0.00491252	0.0774824	0.00130156	0.00137547	2.71004e-06	0.00363449	3.69452e-06	2.12477e-05	3.18604e-07	3.18604e-07	1.20773e-07	0.0767851	0.000622569	1.11168e-07	2.71004e-06	0.00722711	0.00491252	0.0774824	0.00130156	0.00137547	2.71004e-06	0.00363449	2.12477e-05	2.12477e-05	3.18604e-07	3.18604e-07	1.20773e-07	0.079797	0.00363449	1.11168e-07	2.71004e-06	0.00722711	0.00491252	0.0774824	0.00130156	0.00137547	2.71004e-06	0.00363449	2.12477e-05	2.12477e-05	3.18604e-07	3.18604e-07	1.20773e-07	0.079797	0.00363449	1.11168e-07	2.71004e-06	0.00722711	0.00491252	0.0774824	0.00130156	0.00137547	2.71004e-06	0.00363449	2.12477e-05	2.12477e-05	3.18604e-07	3.18604e-07	1.20773e-07	0.079797	0.00363449	1.11168e-07	2.71004e-06	0.00722711	0.0142176	0.0774824	0.00130156	0.00137547	2.71004e-06	0.00363449	2.12477e-05	2.12477e-05	3.18604e-07	3.18604e-07	1.10817e-07	0.079797	0.00363449	1.11168e-07	2.71004e-06	0.00722711	0.0142176	0.0774824	0.00130156	0.00137547	2.71004e-06	0.00363449	2.12477e-05	2.12477e-05	3.18604e-07	3.18604e-07	1.10817e-07	0.079797	0.00038069	1.11168e-07	2.71004e-06	0.00722711	0.0142176	0.0774824	0.00130156	0.00137547	2.71004e-06	0.00363449	2.12477e-05	2.12477e-05	3.18604e-07	3.18604e-07	1.10817e-07	0.079797	0.00038069	1.11168e-07	2.71004e-06	0.00722711	0.0142176	0.0774824	0.00130156	0.00137547	2.71004e-06	0.00363449	2.12477e-05	2.12477e-05	1.06685e-08	3.18604e-07	1.10817e-07	0.079797	0.00038069	1.11168e-07	2.71004e-06	0.00722711	0.0142176	0.0774824	0.00130156	0.00137547	2.71004e-06	0.00363449	2.12477e-05	2.12477e-05	1.06685e-08	3.18604e-07	1.10817e-07	0.079797	0.00038069	1.11168e-07	2.71004e-06	0.00722711	0.0142176	0.0774824	0.00130156	0.00137547	2.71004e-06	0.00363449	1.01859e-06	2.12477e-05	1.06685e-08	3.18604e-07	1.10817e-07	0.079797	0.00038069	1.11168e-07	2.71004e-06	0.00722711	0.0142176	0.0774824	0.00130156	0.00137547	2.71004e-06	0.00363449	1.01859e-06	2.12477e-05	1.06685e-08	3.18604e-07	1.10817e-07	0.079797	0.00038069	1.11168e-07	2.71004e-06	0.00722711	0.0142176	0.0774824	0.00130156	0.00137547	2.71004e-06	0.00363449	1.01859e-06	2.12477e-05	1.06685e-08	3.18604e-07	1.10817e-07	0.079797	0.00038069	1.11168e-07	2.71004e-06	0.00722711	0.0142176	0.0774824	0.00130156	0.00137547	2.71004e-06	0.00363449	1.01859e-06	2.12477e-05	1.06685e-08	3.18604e-07	1.10817e-07	0.079797	0.00038069	1.11168e-07	2.71004e-06	0.00722711	0.0142176	0.0774824	7.91083e-05	0.00137547	2.71004e-06	0.00363449	1.01859e-06	2.12477e-05	1.06685e-08	3.18604e-07	1.10638e-07	0.079797	0.00038069	1.11168e-07	2.71004e-06	0.00722711	0.0142176	0.0774824	7.91083e-05	0.00137547	2.71004e-06	0.00363449	1.01859e-06	2.12477e-05	1.06685e-08	3.18604e-07	1.10638e-07	0.0891021	0.00038069	1.11168e-07	2.71004e-06	0.00722711	0.0289718	0.0774824	7.91083e-05	0.00137547	2.71004e-06	0.00363449	1.01859e-06	2.12477e-05	1.06685e-08	3.18604e-07	1.10638e-07	0.152367	0.00038069	1.11168e-07	2.71004e-06	0.00722711	0.0289718	0.0774824	7.91083e-05	0.00146504	2.71004e-06	0.00363449	1.01859e-06	2.12477e-05	1.06685e-08	3.18604e-07	1.10638e-07	0.152367	0.00038069	1.11168e-07	2.71004e-06	0.0165322	0.0289718	0.0774824	7.91083e-05	0.00146504	2.71004e-06	0.00363449	1.01859e-06	2.12477e-05	7.12284e-10	3.18604e-07	1.10638e-07	0.152367	0.00038069	1.11168e-07	2.71004e-06	0.0165322	0.0289718	0.0774824	7.91083e-05	0.00146504	2.71004e-06	0	0	0	0	0	0	0	0	0	0	0	0	0	0	0	0	0	0	0	0	0	0	0	0	0	0	0	0	0	0	0	0	0	0	0	0	0	0	0	0	0	0	0	0	0	0	0	0	0	0	0	0	0	0	0	0	0	0	0	0	0	0	0	0	0	0	0	0	0	0	0	0	0	0	0	0	0	0	0	0	0	0	0	0	0	0	0	0	0	0	0	0	0	0	0	0	0	0	0	0	0	0	0	0	0	0	0	0	0	0	0	0	0	0	0	0	0	0	0	0	0	0	0	0	0	0	0	0	0	0	0	0	0	0	0	0	0	0	0	0	0	0	0	0	6.3934e-06	6.3934e-06	5.70302e-06	5.70302e-06	5.6929e-06	5.6929e-06	0.000365454	0.000365454	5.70302e-06	5.70302e-06	0.0214775	0.0214775	0.000365454	0.000365454	6.3934e-06	6.3934e-06	6.3934e-06	6.3934e-06	5.70302e-06	5.70302e-06	5.6929e-06	5.6929e-06	0.000365454	0.000365454	5.70302e-06	5.70302e-06	0.0214775	0.0214775	0.000365454	0.000365454	6.3934e-06	6.3934e-06	6.3934e-06	6.3934e-06	5.70302e-06	5.70302e-06	5.6929e-06	5.6929e-06	0.000365454	0.000365454	5.70302e-06	5.70302e-06	0.0214775	0.0214775	0.000365454	0.000365454	6.3934e-06	6.3934e-06	6.3934e-06	6.3934e-06	5.70302e-06	5.70302e-06	5.6929e-06	5.6929e-06	0.000365454	0.000365454	5.70302e-06	5.70302e-06	0.0214775	0.0214775	0.000365454	0.000365454	6.3934e-06	6.3934e-06	6.3934e-06	6.3934e-06	5.70302e-06	5.70302e-06	5.6929e-06	5.6929e-06	0.000365454	0.000365454	5.70302e-06	5.70302e-06	0.0214775	0.0214775	0.000365454	0.000365454	6.3934e-06	6.3934e-06	6.3934e-06	6.3934e-06	5.70302e-06	5.70302e-06	5.6929e-06	5.6929e-06	0.000365454	0.000365454	5.70302e-06	5.70302e-06	0.0214775	0.0214775	0.000365454	0.000365454	6.3934e-06	6.3934e-06	6.3934e-06	6.3934e-06	5.70302e-06	5.70302e-06	5.6929e-06	5.6929e-06	0.000365454	0.000365454	5.70302e-06	5.70302e-06	0.0214775	0.0214775	0.000365454	0.000365454	6.3934e-06	6.3934e-06	6.3934e-06	6.3934e-06	5.70302e-06	5.70302e-06	5.6929e-06	5.6929e-06	0.000365454	0.000365454	5.70302e-06	5.70302e-06	0.0214775	0.0214775	0.000365454	0.000365454	6.3934e-06	6.3934e-06	6.3934e-06	6.3934e-06	5.70302e-06	5.70302e-06	5.6929e-06	5.6929e-06	0.000365454	0.000365454	5.70302e-06	5.70302e-06	0.0214775	0.0214775	0.000365454	0.000365454	6.3934e-06	6.3934e-06	6.3934e-06	6.3934e-06	5.70302e-06	5.70302e-06	5.6929e-06	5.6929e-06	0.000365454	0.000365454	5.70302e-06	5.70302e-06	0.0214775	0.0214775	0.000365454	0.000365454	6.3934e-06	6.3934e-06	0.000365454	5.70302e-06	6.3934e-06	5.6929e-06	5.70302e-06	5.70302e-06	0.0214775	6.3934e-06	5.6929e-06	6.3934e-06	0.000365454	0.000365454	0.0214775	6.3934e-06	0.000365454	5.70302e-06	0.000365454	5.70302e-06	6.3934e-06	5.6929e-06	5.70302e-06	5.70302e-06	0.0214775	6.3934e-06	5.6929e-06	6.3934e-06	0.000365454	0.000365454	0.0214775	6.3934e-06	0.000365454	5.70302e-06	0.000365454	5.70302e-06	6.3934e-06	5.6929e-06	5.70302e-06	5.70302e-06	0.0214775	6.3934e-06	5.6929e-06	6.3934e-06	0.000365454	0.000365454	0.0214775	6.3934e-06	0.000365454	5.70302e-06	0.000365454	5.70302e-06	6.3934e-06	5.6929e-06	5.70302e-06	5.70302e-06	0.0214775	6.3934e-06	5.6929e-06	6.3934e-06	0.000365454	0.000365454	0.0214775	6.3934e-06	0.000365454	5.70302e-06	0.000365454	5.70302e-06	6.3934e-06	5.6929e-06	5.70302e-06	5.70302e-06	0.0214775	6.3934e-06	5.6929e-06	6.3934e-06	0.000365454	0.000365454	0.0214775	6.3934e-06	0.000365454	5.70302e-06	0.000363137	3.38658e-06	1.01859e-06	3.18088e-07	5.70302e-06	5.70302e-06	0.0214775	6.3934e-06	3.18088e-07	1.01859e-06	0.000365454	0.000365454	0.0214775	6.3934e-06	0.000363137	3.38658e-06	0.000363137	3.38658e-06	1.01859e-06	3.18088e-07	3.28209e-07	3.28209e-07	0.0215309	5.9764e-05	3.18088e-07	1.01859e-06	0.000418824	0.000418824	0.0215309	5.9764e-05	0.000363137	3.38658e-06	0.000363137	3.38658e-06	1.01859e-06	3.18088e-07	3.28209e-07	3.28209e-07	0.0215309	5.9764e-05	3.18088e-07	1.01859e-06	0.000418824	0.000418824	0.0215309	5.9764e-05	0.000363137	3.38658e-06	0.000363137	3.38658e-06	1.01859e-06	3.18088e-07	2.74071e-08	2.74071e-08	0.0215309	5.9764e-05	3.18088e-07	1.01859e-06	0.000418824	0.000418824	0.0215309	5.9764e-05	0.000363137	3.38658e-06	0.000363137	3.38658e-06	1.01859e-06	3.18088e-07	2.74071e-08	2.74071e-08	0.0215309	5.9764e-05	3.18088e-07	1.01859e-06	0.000418824	0.000418824	0.0215309	5.9764e-05	0.000363137	3.38658e-06	0.000363137	3.38658e-06	7.10656e-07	1.01525e-08	2.74071e-08	2.74071e-08	0.0215309	5.9764e-05	1.01525e-08	7.10656e-07	0.000418824	0.000418824	0.0215309	5.9764e-05	0.00038069	2.09398e-05	0.00038069	1.20773e-07	7.10656e-07	1.01525e-08	1.06685e-08	1.06685e-08	0.0215309	5.9764e-05	1.01525e-08	7.10656e-07	0.000418824	0.0009614	0.0218316	0.000360461	0.00038069	7.10656e-07	0.000360461	1.20773e-07	7.10656e-07	1.01525e-08	1.06685e-08	1.06685e-08	0.0215309	5.9764e-05	1.01525e-08	7.10656e-07	0.0009614	0.0009614	0.0218316	0.000360461	0.00038069	7.10656e-07	0.000360461	1.20773e-07	7.10656e-07	1.01525e-08	1.01525e-08	1.06685e-08	0.0215309	5.9764e-05	1.01525e-08	7.10656e-07	0.0009614	0.0009614	0.0218316	0.000360461	0.00038069	7.10656e-07	0.000360461	7.10656e-07	7.10656e-07	1.01525e-08	1.01525e-08	1.06685e-08	0.0218316	0.000360461	1.01525e-08	7.10656e-07	0.0009614	0.0009614	0.0218316	0.000360461	0.00038069	7.10656e-07	0.000360461	7.10656e-07	7.10656e-07	1.01525e-08	1.01525e-08	1.06685e-08	0.0218316	0.000360461	1.01525e-08	7.10656e-07	0.0009614	0.0009614	0.0218316	0.000360461	0.00038069	7.10656e-07	0.000360461	7.10656e-07	7.10656e-07	1.01525e-08	1.01525e-08	1.06685e-08	0.0218316	0.000360461	1.01525e-08	7.10656e-07	0.0009614	0.00397332	0.0218316	0.000360461	0.00038069	7.10656e-07	0.000360461	7.10656e-07	7.10656e-07	1.01525e-08	1.01525e-08	1.01459e-08	0.0218316	0.000360461	1.01525e-08	7.10656e-07	0.0009614	0.00397332	0.0218316	0.000360461	0.00038069	7.10656e-07	0.000360461	7.10656e-07	7.10656e-07	1.01525e-08	1.01525e-08	1.01459e-08	0.0218316	2.16302e-05	1.01525e-08	7.10656e-07	0.0009614	0.00397332	0.0218316	0.000360461	0.00038069	7.10656e-07	0.000360461	7.10656e-07	7.10656e-07	1.01525e-08	1.01525e-08	1.01459e-08	0.0218316	2.16302e-05	1.01525e-08	7.10656e-07	0.0009614	0.00397332	0.0218316	0.000360461	0.00038069	7.10656e-07	0.000360461	7.10656e-07	7.10656e-07	1.96338e-10	1.01525e-08	1.01459e-08	0.0218316	2.16302e-05	1.01525e-08	7.10656e-07	0.0009614	0.00397332	0.0218316	0.000360461	0.00038069	7.10656e-07	0.000360461	7.10656e-07	7.10656e-07	1.96338e-10	1.01525e-08	1.01459e-08	0.0218316	2.16302e-05	1.01525e-08	7.10656e-07	0.0009614	0.00397332	0.0218316	0.000360461	0.00038069	7.10656e-07	0.000360461	2.33697e-08	7.10656e-07	1.96338e-10	1.01525e-08	1.01459e-08	0.0218316	2.16302e-05	1.01525e-08	7.10656e-07	0.0009614	0.00397332	0.0218316	0.000360461	0.00038069	7.10656e-07	0.000360461	2.33697e-08	7.10656e-07	1.96338e-10	1.01525e-08	1.01459e-08	0.0218316	2.16302e-05	1.01525e-08	7.10656e-07	0.0009614	0.00397332	0.0218316	0.000360461	0.00038069	7.10656e-07	0.000360461	2.33697e-08	7.10656e-07	1.96338e-10	1.01525e-08	1.01459e-08	0.0218316	2.16302e-05	1.01525e-08	7.10656e-07	0.0009614	0.00397332	0.0218316	0.000360461	0.00038069	7.10656e-07	0.000360461	2.33697e-08	7.10656e-07	1.96338e-10	1.01525e-08	1.01459e-08	0.0218316	2.16302e-05	1.01525e-08	7.10656e-07	0.0009614	0.00397332	0.0218316	2.16302e-05	0.00038069	7.10656e-07	0.000360461	2.33697e-08	7.10656e-07	1.96338e-10	1.01525e-08	1.01369e-08	0.0218316	2.16302e-05	1.01525e-08	7.10656e-07	0.0009614	0.00397332	0.0218316	2.16302e-05	0.00038069	7.10656e-07	0.000360461	2.33697e-08	7.10656e-07	1.96338e-10	1.01525e-08	1.01369e-08	0.0227708	2.16302e-05	1.01525e-08	7.10656e-07	0.0009614	0.0132784	0.0218316	2.16302e-05	0.00038069	7.10656e-07	0.000360461	2.33697e-08	7.10656e-07	1.96338e-10	1.01525e-08	1.01369e-08	0.0343905	2.16302e-05	1.01525e-08	7.10656e-07	0.0009614	0.0132784	0.0218316	2.16302e-05	0.00043627	7.10656e-07	0.000360461	2.33697e-08	7.10656e-07	1.96338e-10	1.01525e-08	1.01369e-08	0.0343905	2.16302e-05	1.01525e-08	7.10656e-07	0.00397332	0.0132784	0.0218316	2.16302e-05	0.00043627	7.10656e-07	0.000360461	2.33697e-08	7.10656e-07	1.74486e-11	1.01525e-08	1.01369e-08	0.0343905	2.16302e-05	1.01525e-08	7.10656e-07	0.00397332	0.0132784	0.0218316	2.16302e-05	0.00043627	7.10656e-07	0	0	0	0	0	0	0	0	0	0	0	0	0	0	0	0	0	0	0	0	0	0	0	0	0	0	0	0	0	0	0	0	0	0	0	0	0	0	0	0	0	0	0	0	0	0	0	0	0	0	0	0	0	0	0	0	0	0	0	0	0	0	0	0	0	0	0	0	0	0	0	0	0	0	0	0	0	0	0	0	0	0	0	0	0	0	0	0	0	0	0	0	0	0	0	0	0	0	0	0	0	0	0	0	0	0	0	0	0	0	0	0	0	0	0	0	0	0	0	0	0	0	0	0	0	0	0	0	0	0	0	0	0	0	0	0	0	0	0	0	0	0	0	0	0.0762425	0.0762425	0.00367262	0.00367262	7.99932e-05	7.99932e-05	0.00135803	0.00135803	5.93816e-05	5.93816e-05	6.16629e-05	6.16629e-05	5.91741e-05	5.91741e-05	5.9064e-05	5.9064e-05	0.0762425	0.0762425	0.00367262	0.00367262	7.99932e-05	7.99932e-05	0.00135803	0.00135803	5.93816e-05	5.93816e-05	6.16629e-05	6.16629e-05	5.91741e-05	5.91741e-05	5.9064e-05	5.9064e-05	0.0762425	0.0762425	0.00367262	0.00367262	7.99932e-05	7.99932e-05	0.00135803	0.00135803	5.93816e-05	5.93816e-05	6.16629e-05	6.16629e-05	5.91741e-05	5.91741e-05	5.9064e-05	5.9064e-05	0.0762425	0.0762425	0.00367262	0.00367262	7.99932e-05	7.99932e-05	0.00135803	0.00135803	5.93816e-05	5.93816e-05	6.16629e-05	6.16629e-05	5.91741e-05	5.91741e-05	5.9064e-05	5.9064e-05	0.0762425	0.0762425	0.00367262	0.00367262	7.99932e-05	7.99932e-05	0.00135803	0.00135803	5.93816e-05	5.93816e-05	6.16629e-05	6.16629e-05	5.91741e-05	5.91741e-05	5.9064e-05	5.9064e-05	0.0762425	0.0762425	0.00367262	0.00367262	7.99932e-05	7.99932e-05	0.00135803	0.00135803	5.93816e-05	5.93816e-05	6.16629e-05	6.16629e-05	5.91741e-05	5.91741e-05	5.9064e-05	5.9064e-05	0.0762425	0.0762425	0.00367262	0.00367262	7.99932e-05	7.99932e-05	0.00135803	0.00135803	5.93816e-05	5.93816e-05	6.16629e-05	6.16629e-05	5.91741e-05	5.91741e-05	5.9064e-05	5.9064e-05	0.0762425	0.0762425	0.00367262	0.00367262	7.99932e-05	7.99932e-05	0.00135803	0.00135803	5.93816e-05	5.93816e-05	6.16629e-05	6.16629e-05	5.91741e-05	5.91741e-05	5.9064e-05	5.9064e-05	0.0762425	0.0762425	0.00367262	0.00367262	7.99932e-05	7.99932e-05	0.00135803	0.00135803	5.93816e-05	5.93816e-05	6.16629e-05	6.16629e-05	5.91741e-05	5.91741e-05	5.9064e-05	5.9064e-05	0.0762425	0.0762425	0.00367262	0.00367262	7.99932e-05	7.99932e-05	0.00135803	0.00135803	5.93816e-05	5.93816e-05	6.16629e-05	6.16629e-05	5.91741e-05	5.91741e-05	5.9064e-05	5.9064e-05	0.00135803	0.00367262	0.0762425	7.99932e-05	0.00367262	5.93816e-05	6.16629e-05	0.0762425	7.99932e-05	5.9064e-05	0.00135803	5.91741e-05	6.16629e-05	5.9064e-05	5.91741e-05	5.93816e-05	0.00135803	0.00367262	0.0762425	7.99932e-05	0.00367262	5.93816e-05	6.16629e-05	0.0762425	7.99932e-05	5.9064e-05	0.00135803	5.91741e-05	6.16629e-05	5.9064e-05	5.91741e-05	5.93816e-05	0.00135803	0.00367262	0.0762425	7.99932e-05	0.00367262	5.93816e-05	6.16629e-05	0.0762425	7.99932e-05	5.9064e-05	0.00135803	5.91741e-05	6.16629e-05	5.9064e-05	5.91741e-05	5.93816e-05	0.00135803	0.00367262	0.0762425	7.99932e-05	0.00367262	5.93816e-05	6.16629e-05	0.0762425	7.99932e-05	5.9064e-05	0.00135803	5.91741e-05	6.16629e-05	5.9064e-05	5.91741e-05	5.93816e-05	0.00135803	0.00367262	0.0762425	7.99932e-05	0.00367262	5.93816e-05	6.16629e-05	0.0762425	7.99932e-05	5.9064e-05	0.00135803	5.91741e-05	6.16629e-05	5.9064e-05	5.91741e-05	5.93816e-05	0.00491252	0.00722711	0.0767851	0.000622569	0.00367262	5.93816e-05	6.16629e-05	0.0762425	2.66226e-05	5.69342e-06	0.00135803	5.91741e-05	6.16629e-05	5.9064e-05	4.28708e-07	6.36144e-07	0.00491252	0.00722711	0.0767851	0.000622569	0.00361925	6.01096e-06	0.00036236	0.0765432	2.66226e-05	5.69342e-06	0.00165872	0.000359871	5.97585e-06	3.37698e-06	4.28708e-07	6.36144e-07	0.00491252	0.00722711	0.0767851	0.000622569	0.00361925	6.01096e-06	0.00036236	0.0765432	2.66226e-05	5.69342e-06	0.00165872	0.000359871	5.97585e-06	3.37698e-06	4.28708e-07	6.36144e-07	0.00491252	0.00722711	0.0767851	0.000622569	0.00367262	5.93816e-05	0.00036236	0.0765432	2.66226e-05	5.69342e-06	0.00165872	0.000359871	5.97585e-06	3.37698e-06	4.28708e-07	6.36144e-07	0.00491252	0.00722711	0.0767851	0.000622569	0.00367262	5.93816e-05	0.00036236	0.0765432	2.66226e-05	5.69342e-06	0.00165872	0.000359871	5.97585e-06	3.37698e-06	4.28708e-07	6.36144e-07	0.00491252	0.00722711	0.079797	0.00363449	0.00367262	5.93816e-05	0.00036236	0.0765432	2.12477e-05	3.18604e-07	0.00165872	0.000359871	5.97585e-06	3.37698e-06	1.20773e-07	3.28209e-07	0.0142176	0.0250854	0.079797	0.00363449	0.00361693	3.69452e-06	0.00036236	0.0765432	2.12477e-05	3.18604e-07	0.00165872	2.10403e-05	2.71004e-06	1.11168e-07	1.20773e-07	3.18604e-07	0.0774824	0.0250854	0.079797	0.00363449	0.00361693	3.69452e-06	0.00036236	0.0765432	2.12477e-05	3.18604e-07	0.00131989	2.10403e-05	2.71004e-06	1.11168e-07	1.20773e-07	3.18604e-07	0.0774824	0.0250854	0.079797	0.00363449	0.00363449	3.69452e-06	0.00036236	0.0765432	2.12477e-05	3.18604e-07	0.00131989	2.10403e-05	2.71004e-06	1.11168e-07	1.20773e-07	3.18604e-07	0.0774824	0.079797	0.079797	0.00363449	0.00363449	3.69452e-06	0.00130156	0.0774824	2.12477e-05	3.18604e-07	0.00131989	2.10403e-05	2.71004e-06	1.11168e-07	1.20773e-07	3.18604e-07	0.0774824	0.079797	0.079797	0.00363449	0.00363449	3.69452e-06	0.00130156	0.0774824	2.12477e-05	3.18604e-07	0.00131989	2.10403e-05	2.71004e-06	1.11168e-07	1.20773e-07	3.18604e-07	0.0774824	0.079797	0.079797	0.00363449	0.00363449	3.69452e-06	0.00130156	0.0774824	2.12477e-05	3.18604e-07	0.00131989	8.11155e-07	2.71004e-06	1.11168e-07	1.20773e-07	3.18604e-07	0.0774824	0.079797	0.079797	0.00363449	0.00363449	4.28708e-07	0.00130156	0.0774824	2.12477e-05	3.18604e-07	0.00131989	8.11155e-07	2.71004e-06	1.11168e-07	1.20773e-07	3.18604e-07	0.0774824	0.079797	0.079797	0.00363449	0.00363449	4.28708e-07	0.00130156	0.0891021	2.12477e-05	3.18604e-07	0.00131989	8.11155e-07	2.71004e-06	1.11168e-07	1.20773e-07	3.18604e-07	0.0774824	0.079797	0.079797	0.00363449	0.00363449	4.28708e-07	0.00130156	0.0891021	2.12477e-05	3.18604e-07	0.00131989	8.11155e-07	2.71004e-06	1.11168e-07	1.20773e-07	3.18604e-07	0.0774824	0.079797	0.079797	0.0129396	0.00363449	4.28708e-07	0.00130156	0.0891021	2.12477e-05	3.18604e-07	0.00131989	8.11155e-07	2.71004e-06	1.11168e-07	1.20773e-07	3.18604e-07	0.0774824	0.079797	0.079797	0.0129396	0.00363449	4.28708e-07	0.00130156	0.0891021	2.12477e-05	3.18604e-07	0.00131989	8.11155e-07	2.71004e-06	1.11168e-07	1.20773e-07	3.18604e-07	0.0774824	0.272476	0.079797	0.0129396	0.00363449	4.28708e-07	0.00130156	0.0891021	2.12477e-05	3.18604e-07	0.00131989	8.11155e-07	2.71004e-06	1.11168e-07	1.20773e-07	3.18604e-07	0.0774824	0.272476	0.079797	0.0129396	0.00363449	4.28708e-07	0.00130156	0.0891021	2.12477e-05	3.18604e-07	0.00131989	8.11155e-07	2.71004e-06	1.11168e-07	1.20773e-07	3.18604e-07	0.0774824	0.272476	0.079797	0.0129396	0.00363449	4.28708e-07	0.00130156	0.0891021	2.12477e-05	3.18604e-07	0.00131989	8.11155e-07	2.71004e-06	1.11168e-07	1.20773e-07	3.18604e-07	0.0774824	0.272476	0.079797	0.0129396	0.00363449	4.28708e-07	0.00130156	0.0891021	2.12477e-05	3.18604e-07	0.00131989	8.11155e-07	2.71004e-06	1.06685e-08	1.20773e-07	3.18604e-07	0.0774824	0.272476	0.079797	0.0129396	0.00363449	3.2011e-07	0.00130156	0.0891021	2.12477e-05	3.18604e-07	0.00131989	8.11155e-07	2.71004e-06	1.06685e-08	1.20773e-07	3.18604e-07	0.0774824	0.272476	0.079797	0.0129396	0.00363449	3.2011e-07	0.00280154	0.0891021	2.12477e-05	3.18604e-07	0.00131989	1.23869e-07	2.71004e-06	1.06685e-08	1.20773e-07	3.18604e-07	0.0774824	0.272476	0.079797	0.0129396	0.00363449	3.2011e-07	0.000168674	0.0891021	2.12477e-05	3.18604e-07	0.00131989	1.23869e-07	2.71004e-06	1.06685e-08	1.10817e-07	3.18604e-07	0.0774824	0.272476	0.079797	0.0129396	0.00363449	3.2011e-07	0.000168674	0.0891021	2.12477e-05	3.18604e-07	0.00129966	1.23869e-07	2.71004e-06	1.06685e-08	1.10817e-07	3.18604e-07	0.0774824	0.272476	0.079797	0.0276938	0.00363449	3.2011e-07	0.000168674	0.0891021	2.12477e-05	3.18604e-07	0.00129966	1.23869e-07	2.71004e-06	1.06685e-08	1.10817e-07	3.18604e-07	0	0	0	0	0	0	0	0	0	0	0	0	0	0	0	0	0	0	0	0	0	0	0	0	0	0	0	0	0	0	0	0	0	0	0	0	0	0	0	0	0	0	0	0	0	0	0	0	0	0	0	0	0	0	0	0	0	0	0	0	0	0	0	0	0	0	0	0	0	0	0	0	0	0	0	0	0	0	0	0	0	0	0	0	0	0	0	0	0	0	0	0	0	0	0	0	0	0	0	0	0	0	0	0	0	0	0	0	0	0	0	0	0	0	0	0	0	0	0	0	0	0	0	0	0	0	0	0	0	0	0	0	0	0	0	0	0	0	0	0	0	0	0	0	0.269464	0.269464	0.0135203	0.0135203	0.000678149	0.000678149	0.0135203	0.0135203	0.000605016	0.000605016	0.000678149	0.000678149	0.000605016	0.000605016	0.000601657	0.000601657	0.269464	0.269464	0.0135203	0.0135203	0.000678149	0.000678149	0.0135203	0.0135203	0.000605016	0.000605016	0.000678149	0.000678149	0.000605016	0.000605016	0.000601657	0.000601657	0.269464	0.269464	0.0135203	0.0135203	0.000678149	0.000678149	0.0135203	0.0135203	0.000605016	0.000605016	0.000678149	0.000678149	0.000605016	0.000605016	0.000601657	0.000601657	0.269464	0.269464	0.0135203	0.0135203	0.000678149	0.000678149	0.0135203	0.0135203	0.000605016	0.000605016	0.000678149	0.000678149	0.000605016	0.000605016	0.000601657	0.000601657	0.269464	0.269464	0.0135203	0.0135203	0.000678149	0.000678149	0.0135203	0.0135203	0.000605016	0.000605016	0.000678149	0.000678149	0.000605016	0.000605016	0.000601657	0.000601657	0.269464	0.269464	0.0135203	0.0135203	0.000678149	0.000678149	0.0135203	0.0135203	0.000605016	0.000605016	0.000678149	0.000678149	0.000605016	0.000605016	0.000601657	0.000601657	0.269464	0.269464	0.0135203	0.0135203	0.000678149	0.000678149	0.0135203	0.0135203	0.000605016	0.000605016	0.000678149	0.000678149	0.000605016	0.000605016	0.000601657	0.000601657	0.269464	0.269464	0.0135203	0.0135203	0.000678149	0.000678149	0.0135203	0.0135203	0.000605016	0.000605016	0.000678149	0.000678149	0.000605016	0.000605016	0.000601657	0.000601657	0.269464	0.269464	0.0135203	0.0135203	0.000678149	0.000678149	0.0135203	0.0135203	0.000605016	0.000605016	0.000678149	0.000678149	0.000605016	0.000605016	0.000601657	0.000601657	0.269464	0.269464	0.0135203	0.0135203	0.000678149	0.000678149	0.0135203	0.0135203	0.000605016	0.000605016	0.000678149	0.000678149	0.000605016	0.000605016	0.000601657	0.000601657	0.0135203	0.0135203	0.269464	0.000678149	0.0135203	0.000605016	0.000678149	0.269464	0.000678149	0.000601657	0.0135203	0.000605016	0.000678149	0.000601657	0.000605016	0.000605016	0.0135203	0.0135203	0.269464	0.000678149	0.0135203	0.000605016	0.000678149	0.269464	0.000678149	0.000601657	0.0135203	0.000605016	0.000678149	0.000601657	0.000605016	0.000605016	0.0135203	0.0135203	0.269464	0.000678149	0.0135203	0.000605016	0.000678149	0.269464	0.000678149	0.000601657	0.0135203	0.000605016	0.000678149	0.000601657	0.000605016	0.000605016	0.0135203	0.0135203	0.269464	0.000678149	0.0135203	0.000605016	0.000678149	0.269464	0.000678149	0.000601657	0.0135203	0.000605016	0.000678149	0.000601657	0.000605016	0.000605016	0.0135203	0.0135203	0.269464	0.000678149	0.0135203	0.000605016	0.000678149	0.269464	0.000678149	0.000601657	0.0135203	0.000605016	0.000678149	0.000601657	0.000605016	0.000605016	0.0343905	0.0343905	0.272476	0.00369006	0.0135203	0.000605016	0.000678149	0.269464	0.000135572	5.90808e-05	0.0135203	0.000605016	0.000678149	0.000601657	9.06933e-06	9.06933e-06	0.0343905	0.0343905	0.272476	0.00369006	0.0129777	6.244e-05	0.00369006	0.272476	0.000135572	5.90808e-05	0.0165322	0.00361693	0.000135572	5.90808e-05	9.06933e-06	9.06933e-06	0.0343905	0.0343905	0.272476	0.00369006	0.0129777	6.244e-05	0.00369006	0.272476	0.000135572	5.90808e-05	0.0165322	0.00361693	0.000135572	5.90808e-05	9.06933e-06	9.06933e-06	0.0343905	0.0343905	0.272476	0.00369006	0.0132784	0.000363137	0.00369006	0.272476	0.000135572	5.90808e-05	0.0165322	0.00361693	0.000135572	5.90808e-05	9.06933e-06	9.06933e-06	0.0343905	0.0343905	0.272476	0.00369006	0.0132784	0.000363137	0.00369006	0.272476	0.000135572	5.90808e-05	0.0165322	0.00361693	0.000135572	5.90808e-05	9.06933e-06	9.06933e-06	0.0343905	0.0343905	0.281781	0.0129952	0.0132784	0.000363137	0.00369006	0.272476	7.98854e-05	3.39372e-06	0.0165322	0.00361693	0.000135572	5.90808e-05	3.69452e-06	3.69452e-06	0.0891021	0.0891021	0.281781	0.0129952	0.0129396	2.43061e-05	0.00369006	0.272476	7.98854e-05	3.39372e-06	0.0165322	0.000363137	7.98854e-05	3.39372e-06	3.69452e-06	3.39372e-06	0.281781	0.0891021	0.281781	0.0129952	0.0129396	2.43061e-05	0.00369006	0.272476	7.98854e-05	3.39372e-06	0.0132784	0.000363137	7.98854e-05	3.39372e-06	3.69452e-06	3.39372e-06	0.281781	0.0891021	0.281781	0.0129952	0.0129952	2.43061e-05	0.00369006	0.272476	7.98854e-05	3.39372e-06	0.0132784	0.000363137	7.98854e-05	3.39372e-06	3.69452e-06	3.39372e-06	0.281781	0.281781	0.281781	0.0129952	0.0129952	2.43061e-05	0.0129952	0.281781	7.98854e-05	3.39372e-06	0.0132784	0.000363137	7.98854e-05	3.39372e-06	3.69452e-06	3.39372e-06	0.281781	0.281781	0.281781	0.0129952	0.0129952	2.43061e-05	0.0129952	0.281781	7.98854e-05	3.39372e-06	0.0132784	0.000363137	7.98854e-05	3.39372e-06	3.69452e-06	3.39372e-06	0.281781	0.281781	0.281781	0.0129952	0.0129952	2.43061e-05	0.0129952	0.281781	7.98854e-05	3.39372e-06	0.0132784	2.43061e-05	7.98854e-05	3.39372e-06	3.69452e-06	3.39372e-06	0.281781	0.281781	0.281781	0.0129952	0.0129952	4.07697e-06	0.0129952	0.281781	7.98854e-05	3.39372e-06	0.0132784	2.43061e-05	7.98854e-05	3.39372e-06	3.69452e-06	3.39372e-06	0.281781	0.281781	0.281781	0.0129952	0.0129952	4.07697e-06	0.0129952	0.345046	7.98854e-05	3.39372e-06	0.0132784	2.43061e-05	7.98854e-05	3.39372e-06	3.69452e-06	3.39372e-06	0.281781	0.281781	0.281781	0.0129952	0.0129952	4.07697e-06	0.0129952	0.345046	7.98854e-05	3.39372e-06	0.0132784	2.43061e-05	7.98854e-05	3.39372e-06	3.69452e-06	3.39372e-06	0.281781	0.281781	0.281781	0.0277494	0.0129952	4.07697e-06	0.0129952	0.345046	7.98854e-05	3.39372e-06	0.0132784	2.43061e-05	7.98854e-05	3.39372e-06	3.69452e-06	3.39372e-06	0.281781	0.281781	0.281781	0.0277494	0.0129952	4.07697e-06	0.0129952	0.345046	7.98854e-05	3.39372e-06	0.0132784	2.43061e-05	7.98854e-05	3.39372e-06	3.69452e-06	3.39372e-06	0.281781	0.584433	0.281781	0.0277494	0.0129952	4.07697e-06	0.0129952	0.345046	7.98854e-05	3.39372e-06	0.0132784	2.43061e-05	7.98854e-05	3.39372e-06	3.69452e-06	3.39372e-06	0.281781	0.584433	0.281781	0.0277494	0.0129952	4.07697e-06	0.0129952	0.345046	7.98854e-05	3.39372e-06	0.0132784	2.43061e-05	7.98854e-05	3.39372e-06	3.69452e-06	3.39372e-06	0.281781	0.584433	0.281781	0.0277494	0.0129952	4.07697e-06	0.0129952	0.345046	7.98854e-05	3.39372e-06	0.0132784	2.43061e-05	7.98854e-05	3.39372e-06	3.69452e-06	3.39372e-06	0.281781	0.584433	0.281781	0.0277494	0.0129952	4.07697e-06	0.0129952	0.345046	7.98854e-05	3.39372e-06	0.0132784	2.43061e-05	7.98854e-05	3.35343e-07	3.69452e-06	3.39372e-06	0.281781	0.584433	0.281781	0.0277494	0.0129952	3.38968e-06	0.0129952	0.345046	7.98854e-05	3.39372e-06	0.0132784	2.43061e-05	7.98854e-05	3.35343e-07	3.69452e-06	3.39372e-06	0.281781	0.584433	0.281781	0.0277494	0.0129952	3.38968e-06	0.0277494	0.345046	7.98854e-05	3.39372e-06	0.0132784	4.07697e-06	7.98854e-05	3.35343e-07	3.69452e-06	3.39372e-06	0.281781	0.584433	0.281781	0.0277494	0.0129952	3.38968e-06	0.00287545	0.345046	7.98854e-05	3.39372e-06	0.0132784	4.07697e-06	7.98854e-05	3.35343e-07	3.38658e-06	3.39372e-06	0.281781	0.584433	0.281781	0.0277494	0.0129952	3.38968e-06	0.00287545	0.345046	7.98854e-05	3.39372e-06	0.0129396	4.07697e-06	7.98854e-05	3.35343e-07	3.38658e-06	3.39372e-06	0.281781	0.584433	0.281781	0.0357336	0.0129952	3.38968e-06	0.00287545	0.345046	7.98854e-05	3.39372e-06	0.0129396	4.07697e-06	7.98854e-05	3.35343e-07	3.38658e-06	3.39372e-06	0	0	0	0	0	0	0	0	0	0	0	0	0	0	0	0	0	0	0	0	0	0	0	0	0	0	0	0	0	0	0	0	0	0	0	0	0	0	0	0	0	0	0	0	0	0	0	0	0	0	0	0	0	0	0	0	0	0	0	0	0	0	0	0	0	0	0	0	0	0	0	0	0	0	0	0	0	0	0	0	0	0	0	0	0	0	0	0	0	0	0	0	0	0	0	0	0	0	0	0	0	0	0	0	0	0	0	0	0	0	0	0	0	0	0	0	0	0	0	0	0	0	0	0	0	0	0	0	0	0	0	0	0	0	0	0	0	0	0	0	0	0	0	0	0.575128	0.575128	0.0312864	0.0312864	0.00377963	0.00377963	0.079797	0.079797	0.00363449	0.00363449	0.00491252	0.00491252	0.00367262	0.00367262	0.00361387	0.00361387	0.575128	0.575128	0.0312864	0.0312864	0.00377963	0.00377963	0.079797	0.079797	0.00363449	0.00363449	0.00491252	0.00491252	0.00367262	0.00367262	0.00361387	0.00361387	0.575128	0.575128	0.0312864	0.0312864	0.00377963	0.00377963	0.079797	0.079797	0.00363449	0.00363449	0.00491252	0.00491252	0.00367262	0.00367262	0.00361387	0.00361387	0.575128	0.575128	0.0312864	0.0312864	0.00377963	0.00377963	0.079797	0.079797	0.00363449	0.00363449	0.00491252	0.00491252	0.00367262	0.00367262	0.00361387	0.00361387	0.575128	0.575128	0.0312864	0.0312864	0.00377963	0.00377963	0.079797	0.079797	0.00363449	0.00363449	0.00491252	0.00491252	0.00367262	0.00367262	0.00361387	0.00361387	0.575128	0.575128	0.0312864	0.0312864	0.00377963	0.00377963	0.079797	0.079797	0.00363449	0.00363449	0.00491252	0.00491252	0.00367262	0.00367262	0.00361387	0.00361387	0.575128	0.575128	0.0312864	0.0312864	0.00377963	0.00377963	0.079797	0.079797	0.00363449	0.00363449	0.00491252	0.00491252	0.00367262	0.00367262	0.00361387	0.00361387	0.575128	0.575128	0.0312864	0.0312864	0.00377963	0.00377963	0.079797	0.079797	0.00363449	0.00363449	0.00491252	0.00491252	0.00367262	0.00367262	0.00361387	0.00361387	0.575128	0.575128	0.0312864	0.0312864	0.00377963	0.00377963	0.079797	0.079797	0.00363449	0.00363449	0.00491252	0.00491252	0.00367262	0.00367262	0.00361387	0.00361387	0.575128	0.575128	0.0312864	0.0312864	0.00377963	0.00377963	0.079797	0.079797	0.00363449	0.00363449	0.00491252	0.00491252	0.00367262	0.00367262	0.00361387	0.00361387	0.079797	0.0312864	0.575128	0.00377963	0.0312864	0.00363449	0.00491252	0.575128	0.00377963	0.00361387	0.079797	0.00367262	0.00491252	0.00361387	0.00367262	0.00363449	0.079797	0.0312864	0.575128	0.00377963	0.0312864	0.00363449	0.00491252	0.575128	0.00377963	0.00361387	0.079797	0.00367262	0.00491252	0.00361387	0.00367262	0.00363449	0.079797	0.0312864	0.575128	0.00377963	0.0312864	0.00363449	0.00491252	0.575128	0.00377963	0.00361387	0.079797	0.00367262	0.00491252	0.00361387	0.00367262	0.00363449	0.079797	0.0312864	0.575128	0.00377963	0.0312864	0.00363449	0.00491252	0.575128	0.00377963	0.00361387	0.079797	0.00367262	0.00491252	0.00361387	0.00367262	0.00363449	0.079797	0.0312864	0.575128	0.00377963	0.0312864	0.00363449	0.00491252	0.575128	0.00377963	0.00361387	0.079797	0.00367262	0.00491252	0.00361387	0.00367262	0.00363449	0.152367	0.103856	0.584433	0.0130847	0.0312864	0.00363449	0.00491252	0.575128	0.000525835	0.000360079	0.079797	0.00367262	0.00491252	0.00361387	0.000118127	7.99932e-05	0.152367	0.103856	0.584433	0.0130847	0.0280326	0.00038069	0.0227708	0.592986	0.000525835	0.000360079	0.0976553	0.0215309	0.0019006	0.000601958	0.000118127	7.99932e-05	0.152367	0.103856	0.584433	0.0130847	0.0280326	0.00038069	0.0227708	0.592986	0.000525835	0.000360079	0.0976553	0.0215309	0.0019006	0.000601958	0.000118127	7.99932e-05	0.152367	0.103856	0.584433	0.0130847	0.0289718	0.00131989	0.0227708	0.592986	0.000525835	0.000360079	0.0976553	0.0215309	0.0019006	0.000601958	0.000118127	7.99932e-05	0.152367	0.103856	0.584433	0.0130847	0.0289718	0.00131989	0.0227708	0.592986	0.000525835	0.000360079	0.0976553	0.0215309	0.0019006	0.000601958	0.000118127	7.99932e-05	0.152367	0.103856	0.599187	0.0278389	0.0289718	0.00131989	0.0227708	0.592986	0.000187004	2.12477e-05	0.0976553	0.0215309	0.0019006	0.000601958	6.47564e-05	2.66226e-05	0.345046	0.19013	0.599187	0.0278389	0.0277494	9.74386e-05	0.0227708	0.592986	0.000187004	2.12477e-05	0.0976553	0.00367262	0.00135803	5.93816e-05	6.47564e-05	2.12477e-05	0.647698	0.19013	0.599187	0.0278389	0.0277494	9.74386e-05	0.0227708	0.592986	0.000187004	2.12477e-05	0.079797	0.00367262	0.00135803	5.93816e-05	6.47564e-05	2.12477e-05	0.647698	0.19013	0.599187	0.0278389	0.0278389	9.74386e-05	0.0227708	0.592986	0.000187004	2.12477e-05	0.079797	0.00367262	0.00135803	5.93816e-05	6.47564e-05	2.12477e-05	0.647698	0.599187	0.599187	0.0278389	0.0278389	9.74386e-05	0.0774824	0.647698	0.000187004	2.12477e-05	0.079797	0.00367262	0.00135803	5.93816e-05	6.47564e-05	2.12477e-05	0.647698	0.599187	0.599187	0.0278389	0.0278389	9.74386e-05	0.0774824	0.647698	0.000187004	2.12477e-05	0.079797	0.00367262	0.00135803	5.93816e-05	6.47564e-05	2.12477e-05	0.647698	0.599187	0.599187	0.0278389	0.0278389	9.74386e-05	0.0774824	0.647698	0.000187004	2.12477e-05	0.079797	0.000418824	0.00135803	5.93816e-05	6.47564e-05	2.12477e-05	0.647698	0.599187	0.599187	0.0278389	0.0278389	2.35291e-05	0.0774824	0.647698	0.000187004	2.12477e-05	0.079797	0.000418824	0.00135803	5.93816e-05	6.47564e-05	2.12477e-05	0.647698	0.599187	0.599187	0.0278389	0.0278389	2.35291e-05	0.0774824	0.840377	0.000187004	2.12477e-05	0.079797	0.000418824	0.00135803	5.93816e-05	6.47564e-05	2.12477e-05	0.647698	0.599187	0.599187	0.0278389	0.0278389	2.35291e-05	0.0774824	0.840377	0.000187004	2.12477e-05	0.079797	0.000418824	0.00135803	5.93816e-05	6.47564e-05	2.12477e-05	0.647698	0.599187	0.599187	0.0358232	0.0278389	2.35291e-05	0.0774824	0.840377	0.000187004	2.12477e-05	0.079797	0.000418824	0.00135803	5.93816e-05	6.47564e-05	2.12477e-05	0.647698	0.599187	0.599187	0.0358232	0.0278389	2.35291e-05	0.0774824	0.840377	0.000187004	2.12477e-05	0.079797	0.000418824	0.00135803	5.93816e-05	6.47564e-05	2.12477e-05	0.647698	0.762203	0.599187	0.0358232	0.0278389	2.35291e-05	0.0774824	0.840377	0.000187004	2.12477e-05	0.079797	0.000418824	0.00135803	5.93816e-05	6.47564e-05	2.12477e-05	0.647698	0.762203	0.599187	0.0358232	0.0278389	2.35291e-05	0.0774824	0.840377	0.000187004	2.12477e-05	0.079797	0.000418824	0.00135803	5.93816e-05	6.47564e-05	2.12477e-05	0.647698	0.762203	0.599187	0.0358232	0.0278389	2.35291e-05	0.0774824	0.840377	0.000187004	2.12477e-05	0.079797	0.000418824	0.00135803	5.93816e-05	6.47564e-05	2.12477e-05	0.647698	0.762203	0.599187	0.0358232	0.0278389	2.35291e-05	0.0774824	0.840377	0.000187004	2.12477e-05	0.079797	0.000418824	0.00135803	6.01096e-06	6.47564e-05	2.12477e-05	0.647698	0.762203	0.599187	0.0358232	0.0278389	2.09797e-05	0.0774824	0.840377	0.000187004	2.12477e-05	0.079797	0.000418824	0.00135803	6.01096e-06	6.47564e-05	2.12477e-05	0.647698	0.762203	0.599187	0.0358232	0.0278389	2.09797e-05	0.163756	0.840377	0.000187004	2.12477e-05	0.079797	7.99932e-05	0.00135803	6.01096e-06	6.47564e-05	2.12477e-05	0.647698	0.762203	0.599187	0.0358232	0.0278389	2.09797e-05	0.0289718	0.840377	0.000187004	2.12477e-05	0.079797	7.99932e-05	0.00135803	6.01096e-06	5.93816e-05	2.12477e-05	0.647698	0.762203	0.599187	0.0358232	0.0278389	2.09797e-05	0.0289718	0.840377	0.000187004	2.12477e-05	0.0765432	7.99932e-05	0.00135803	6.01096e-06	5.93816e-05	2.12477e-05	0.647698	0.762203	0.599187	0.0278389	0.0278389	2.09797e-05	0.0289718	0.840377	0.000187004	2.12477e-05	0.0765432	7.99932e-05	0.00135803	6.01096e-06	5.93816e-05	2.12477e-05	0	0	0	0	0	0	0	0	0	0	0	0	0	0	0	0	0	0	0	0	0	0	0	0	0	0	0	0	0	0	0	0	0	0	0	0	0	0	0	0	0	0	0	0	0	0	0	0	0	0	0	0	0	0	0	0	0	0	0	0	0	0	0	0	0	0	0	0	0	0	0	0	0	0	0	0	0	0	0	0	0	0	0	0	0	0	0	0	0	0	0	0	0	0	0	0	0	0	0	0	0	0	0	0	0	0	0	0	0	0	0	0	0	0	0	0	0	0	0	0	0	0	0	0	0	0	0	0	0	0	0	0	0	0	0	0	0	0	0	0	0	0	0	0	0.747449	0.747449	0.0485757	0.0485757	0.0131336	0.0131336	0.281781	0.281781	0.0129952	0.0129952	0.0258373	0.0258373	0.0135203	0.0135203	0.012922	0.012922	0.747449	0.747449	0.0485757	0.0485757	0.0131336	0.0131336	0.281781	0.281781	0.0129952	0.0129952	0.0258373	0.0258373	0.0135203	0.0135203	0.012922	0.012922	0.747449	0.747449	0.0485757	0.0485757	0.0131336	0.0131336	0.281781	0.281781	0.0129952	0.0129952	0.0258373	0.0258373	0.0135203	0.0135203	0.012922	0.012922	0.747449	0.747449	0.0485757	0.0485757	0.0131336	0.0131336	0.281781	0.281781	0.0129952	0.0129952	0.0258373	0.0258373	0.0135203	0.0135203	0.012922	0.012922	0.747449	0.747449	0.0485757	0.0485757	0.0131336	0.0131336	0.281781	0.281781	0.0129952	0.0129952	0.0258373	0.0258373	0.0135203	0.0135203	0.012922	0.012922	0.747449	0.747449	0.0485757	0.0485757	0.0131336	0.0131336	0.281781	0.281781	0.0129952	0.0129952	0.0258373	0.0258373	0.0135203	0.0135203	0.012922	0.012922	0.747449	0.747449	0.0485757	0.0485757	0.0131336	0.0131336	0.281781	0.281781	0.0129952	0.0129952	0.0258373	0.0258373	0.0135203	0.0135203	0.012922	0.012922	0.747449	0.747449	0.0485757	0.0485757	0.0131336	0.0131336	0.281781	0.281781	0.0129952	0.0129952	0.0258373	0.0258373	0.0135203	0.0135203	0.012922	0.012922	0.747449	0.747449	0.0485757	0.0485757	0.0131336	0.0131336	0.281781	0.281781	0.0129952	0.0129952	0.0258373	0.0258373	0.0135203	0.0135203	0.012922	0.012922	0.747449	0.747449	0.0485757	0.0485757	0.0131336	0.0131336	0.281781	0.281781	0.0129952	0.0129952	0.0258373	0.0258373	0.0135203	0.0135203	0.012922	0.012922	0.281781	0.0485757	0.747449	0.0131336	0.0485757	0.0129952	0.0258373	0.747449	0.0131336	0.012922	0.281781	0.0135203	0.0258373	0.012922	0.0135203	0.0129952	0.281781	0.0485757	0.747449	0.0131336	0.0485757	0.0129952	0.0258373	0.747449	0.0131336	0.012922	0.281781	0.0135203	0.0258373	0.012922	0.0135203	0.0129952	0.281781	0.0485757	0.747449	0.0131336	0.0485757	0.0129952	0.0258373	0.747449	0.0131336	0.012922	0.281781	0.0135203	0.0258373	0.012922	0.0135203	0.0129952	0.281781	0.0485757	0.747449	0.0131336	0.0485757	0.0129952	0.0258373	0.747449	0.0131336	0.012922	0.281781	0.0135203	0.0258373	0.012922	0.0135203	0.0129952	0.281781	0.0485757	0.747449	0.0131336	0.0485757	0.0129952	0.0258373	0.747449	0.0131336	0.012922	0.281781	0.0135203	0.0258373	0.012922	0.0135203	0.0129952	0.43132	0.198114	0.762203	0.0278878	0.0485757	0.0129952	0.0258373	0.747449	0.0015139	0.00130234	0.281781	0.0135203	0.0258373	0.012922	0.0009614	0.00043627	0.43132	0.198114	0.762203	0.0278878	0.036956	0.00137547	0.0891021	0.810714	0.0015139	0.00130234	0.345046	0.0767851	0.0165322	0.00361693	0.0009614	0.00043627	0.43132	0.198114	0.762203	0.0278878	0.036956	0.00137547	0.0891021	0.810714	0.0015139	0.00130234	0.345046	0.0767851	0.0165322	0.00361693	0.0009614	0.00043627	0.43132	0.198114	0.762203	0.0278878	0.038456	0.00287545	0.0891021	0.810714	0.0015139	0.00130234	0.345046	0.0767851	0.0165322	0.00361693	0.0009614	0.00043627	0.43132	0.198114	0.762203	0.0278878	0.038456	0.00287545	0.0891021	0.810714	0.0015139	0.00130234	0.345046	0.0767851	0.0165322	0.00361693	0.0009614	0.00043627	0.43132	0.198114	0.770187	0.035872	0.038456	0.00287545	0.0891021	0.810714	0.000291442	7.98854e-05	0.345046	0.0767851	0.0165322	0.00361693	0.000660703	0.000135572	0.840377	0.244674	0.770187	0.035872	0.0358232	0.000242583	0.0891021	0.810714	0.000291442	7.98854e-05	0.345046	0.0220735	0.0135203	0.000605016	0.000660703	7.98854e-05	1.00339	0.244674	0.770187	0.035872	0.0358232	0.000242583	0.0891021	0.810714	0.000291442	7.98854e-05	0.290334	0.0220735	0.0135203	0.000605016	0.000660703	7.98854e-05	1.00339	0.244674	0.770187	0.035872	0.035872	0.000242583	0.0891021	0.810714	0.000291442	7.98854e-05	0.290334	0.0220735	0.0135203	0.000605016	0.000660703	7.98854e-05	1.00339	0.770187	0.770187	0.035872	0.035872	0.000242583	0.281781	1.00339	0.000291442	7.98854e-05	0.290334	0.0220735	0.0135203	0.000605016	0.000660703	7.98854e-05	1.00339	0.770187	0.770187	0.035872	0.035872	0.000242583	0.281781	1.00339	0.000291442	7.98854e-05	0.290334	0.0220735	0.0135203	0.000605016	0.000660703	7.98854e-05	1.00339	0.770187	0.770187	0.035872	0.035872	0.000242583	0.281781	1.00339	0.000291442	7.98854e-05	0.290334	0.0042152	0.0135203	0.000605016	0.000660703	7.98854e-05	1.00339	0.770187	0.770187	0.035872	0.035872	8.22018e-05	0.281781	1.00339	0.000291442	7.98854e-05	0.290334	0.0042152	0.0135203	0.000605016	0.000660703	7.98854e-05	1.00339	0.770187	0.770187	0.035872	0.035872	8.22018e-05	0.281781	1.30604	0.000291442	7.98854e-05	0.290334	0.0042152	0.0135203	0.000605016	0.000660703	7.98854e-05	1.00339	0.770187	0.770187	0.035872	0.035872	8.22018e-05	0.281781	1.30604	0.000291442	7.98854e-05	0.290334	0.0042152	0.0135203	0.000605016	0.000660703	7.98854e-05	1.00339	0.770187	0.770187	0.0278878	0.035872	8.22018e-05	0.281781	1.30604	0.000291442	7.98854e-05	0.290334	0.0042152	0.0135203	0.000605016	0.000660703	7.98854e-05	1.00339	0.770187	0.770187	0.0278878	0.035872	8.22018e-05	0.281781	1.30604	0.000291442	7.98854e-05	0.290334	0.0042152	0.0135203	0.000605016	0.000660703	7.98854e-05	1.00339	0.607171	0.770187	0.0278878	0.035872	8.22018e-05	0.281781	1.30604	0.000291442	7.98854e-05	0.290334	0.0042152	0.0135203	0.000605016	0.000660703	7.98854e-05	1.00339	0.607171	0.770187	0.0278878	0.035872	8.22018e-05	0.281781	1.30604	0.000291442	7.98854e-05	0.290334	0.0042152	0.0135203	0.000605016	0.000660703	7.98854e-05	1.00339	0.607171	0.770187	0.0278878	0.035872	8.22018e-05	0.281781	1.30604	0.000291442	7.98854e-05	0.290334	0.0042152	0.0135203	0.000605016	0.000660703	7.98854e-05	1.00339	0.607171	0.770187	0.0278878	0.035872	8.22018e-05	0.281781	1.30604	0.000291442	7.98854e-05	0.290334	0.0042152	0.0135203	6.244e-05	0.000660703	7.98854e-05	1.00339	0.607171	0.770187	0.0278878	0.035872	7.66195e-05	0.281781	1.30604	0.000291442	7.98854e-05	0.290334	0.0042152	0.0135203	6.244e-05	0.000660703	7.98854e-05	1.00339	0.607171	0.770187	0.0278878	0.035872	7.66195e-05	0.584433	1.30604	0.000291442	7.98854e-05	0.290334	0.0009614	0.0135203	6.244e-05	0.000660703	7.98854e-05	1.00339	0.607171	0.770187	0.0278878	0.035872	7.66195e-05	0.175376	1.30604	0.000291442	7.98854e-05	0.290334	0.0009614	0.0135203	6.244e-05	0.000607333	7.98854e-05	1.00339	0.607171	0.770187	0.0278878	0.035872	7.66195e-05	0.175376	1.30604	0.000291442	7.98854e-05	0.272476	0.0009614	0.0135203	6.244e-05	0.000607333	7.98854e-05	1.00339	0.607171	0.770187	0.0131336	0.035872	7.66195e-05	0.175376	1.30604	0.000291442	7.98854e-05	0.272476	0.0009614	0.0135203	6.244e-05	0.000607333	7.98854e-05	0	0	0	0	0	0	0	0	0	0	0	0	0	0	0	0	0	0	0	0	0	0	0	0	0	0	0	0	0	0	0	0	0	0	0	0	0	0	0	0	0	0	0	0	0	0	0	0	0	0	0	0	0	0	0	0	0	0	0	0	0	0	0	0	0	0	0	0	0	0	0	0	0	0	0	0	0	0	0	0	0	0	0	0	0	0	0	0	0	0	0	0	0	0	0	0	0	0	0	0	0	0	0	0	0	0	0	0	0	0	0	0	0	0	0	0	0	0	0	0	0	0	0	0	0	0	0	0	0	0	0	0	0	0	0	0	0	0	0	0	0	0	0	0	0.599187	0.599187	0.0553457	0.0553457	0.0278389	0.0278389	0.599187	0.599187	0.0278389	0.0278389	0.103856	0.103856	0.0312864	0.0312864	0.0276938	0.0276938	0.599187	0.599187	0.0553457	0.0553457	0.0278389	0.0278389	0.599187	0.599187	0.0278389	0.0278389	0.103856	0.103856	0.0312864	0.0312864	0.0276938	0.0276938	0.599187	0.599187	0.0553457	0.0553457	0.0278389	0.0278389	0.599187	0.599187	0.0278389	0.0278389	0.103856	0.103856	0.0312864	0.0312864	0.0276938	0.0276938	0.599187	0.599187	0.0553457	0.0553457	0.0278389	0.0278389	0.599187	0.599187	0.0278389	0.0278389	0.103856	0.103856	0.0312864	0.0312864	0.0276938	0.0276938	0.599187	0.599187	0.0553457	0.0553457	0.0278389	0.0278389	0.599187	0.599187	0.0278389	0.0278389	0.103856	0.103856	0.0312864	0.0312864	0.0276938	0.0276938	0.599187	0.599187	0.0553457	0.0553457	0.0278389	0.0278389	0.599187	0.599187	0.0278389	0.0278389	0.103856	0.103856	0.0312864	0.0312864	0.0276938	0.0276938	0.599187	0.599187	0.0553457	0.0553457	0.0278389	0.0278389	0.599187	0.599187	0.0278389	0.0278389	0.103856	0.103856	0.0312864	0.0312864	0.0276938	0.0276938	0.599187	0.599187	0.0553457	0.0553457	0.0278389	0.0278389	0.599187	0.599187	0.0278389	0.0278389	0.103856	0.103856	0.0312864	0.0312864	0.0276938	0.0276938	0.599187	0.599187	0.0553457	0.0553457	0.0278389	0.0278389	0.599187	0.599187	0.0278389	0.0278389	0.103856	0.103856	0.0312864	0.0312864	0.0276938	0.0276938	0.599187	0.599187	0.0553457	0.0553457	0.0278389	0.0278389	0.599187	0.599187	0.0278389	0.0278389	0.103856	0.103856	0.0312864	0.0312864	0.0276938	0.0276938	0.599187	0.0553457	0.599187	0.0278389	0.0553457	0.0278389	0.103856	0.599187	0.0278389	0.0276938	0.599187	0.0312864	0.103856	0.0276938	0.0312864	0.0278389	0.599187	0.0553457	0.599187	0.0278389	0.0553457	0.0278389	0.103856	0.599187	0.0278389	0.0276938	0.599187	0.0312864	0.103856	0.0276938	0.0312864	0.0278389	0.599187	0.0553457	0.599187	0.0278389	0.0553457	0.0278389	0.103856	0.599187	0.0278389	0.0276938	0.599187	0.0312864	0.103856	0.0276938	0.0312864	0.0278389	0.599187	0.0553457	0.599187	0.0278389	0.0553457	0.0278389	0.103856	0.599187	0.0278389	0.0276938	0.599187	0.0312864	0.103856	0.0276938	0.0312864	0.0278389	0.599187	0.0553457	0.599187	0.0278389	0.0553457	0.0278389	0.103856	0.599187	0.0278389	0.0276938	0.599187	0.0312864	0.103856	0.0276938	0.0312864	0.0278389	0.780531	0.23669	0.607171	0.0358232	0.0553457	0.0278389	0.103856	0.599187	0.00296501	0.00281987	0.599187	0.0312864	0.103856	0.0276938	0.00491252	0.00146504	0.780531	0.23669	0.607171	0.0358232	0.0304718	0.00296501	0.238641	0.733972	0.00296501	0.00281987	0.733972	0.166071	0.0891021	0.0129396	0.00491252	0.00146504	0.780531	0.23669	0.607171	0.0358232	0.0304718	0.00296501	0.238641	0.733972	0.00296501	0.00281987	0.733972	0.166071	0.0891021	0.0129396	0.00491252	0.00146504	0.780531	0.23669	0.607171	0.0358232	0.0312864	0.00377963	0.238641	0.733972	0.00296501	0.00281987	0.733972	0.166071	0.0891021	0.0129396	0.00491252	0.00146504	0.780531	0.23669	0.607171	0.0358232	0.0312864	0.00377963	0.238641	0.733972	0.00296501	0.00281987	0.733972	0.166071	0.0891021	0.0129396	0.00491252	0.00146504	0.780531	0.23669	0.599187	0.0278389	0.0312864	0.00377963	0.238641	0.733972	0.000332148	0.000187004	0.733972	0.166071	0.0891021	0.0129396	0.00397332	0.000525835	1.30604	0.19013	0.599187	0.0278389	0.0278878	0.000381007	0.238641	0.733972	0.000332148	0.000187004	0.733972	0.079797	0.079797	0.00363449	0.00397332	0.000187004	1.14303	0.19013	0.599187	0.0278389	0.0278878	0.000381007	0.238641	0.733972	0.000332148	0.000187004	0.647698	0.079797	0.079797	0.00363449	0.00397332	0.000187004	1.14303	0.19013	0.599187	0.0278389	0.0278389	0.000381007	0.238641	0.733972	0.000332148	0.000187004	0.647698	0.079797	0.079797	0.00363449	0.00397332	0.000187004	1.14303	0.599187	0.599187	0.0278389	0.0278389	0.000381007	0.647698	1.14303	0.000332148	0.000187004	0.647698	0.079797	0.079797	0.00363449	0.00397332	0.000187004	1.14303	0.599187	0.599187	0.0278389	0.0278389	0.000381007	0.647698	1.14303	0.000332148	0.000187004	0.647698	0.079797	0.079797	0.00363449	0.00397332	0.000187004	1.14303	0.599187	0.599187	0.0278389	0.0278389	0.000381007	0.647698	1.14303	0.000332148	0.000187004	0.647698	0.0250854	0.079797	0.00363449	0.00397332	0.000187004	1.14303	0.599187	0.599187	0.0278389	0.0278389	0.000173464	0.647698	1.14303	0.000332148	0.000187004	0.647698	0.0250854	0.079797	0.00363449	0.00397332	0.000187004	1.14303	0.599187	0.599187	0.0278389	0.0278389	0.000173464	0.647698	1.30604	0.000332148	0.000187004	0.647698	0.0250854	0.079797	0.00363449	0.00397332	0.000187004	1.14303	0.599187	0.599187	0.0278389	0.0278389	0.000173464	0.647698	1.30604	0.000332148	0.000187004	0.647698	0.0250854	0.079797	0.00363449	0.00397332	0.000187004	1.14303	0.599187	0.599187	0.0130847	0.0278389	0.000173464	0.647698	1.30604	0.000332148	0.000187004	0.647698	0.0250854	0.079797	0.00363449	0.00397332	0.000187004	1.14303	0.599187	0.599187	0.0130847	0.0278389	0.000173464	0.647698	1.30604	0.000332148	0.000187004	0.647698	0.0250854	0.079797	0.00363449	0.00397332	0.000187004	1.14303	0.296535	0.599187	0.0130847	0.0278389	0.000173464	0.647698	1.30604	0.000332148	0.000187004	0.647698	0.0250854	0.079797	0.00363449	0.00397332	0.000187004	1.14303	0.296535	0.599187	0.0130847	0.0278389	0.000173464	0.647698	1.30604	0.000332148	0.000187004	0.647698	0.0250854	0.079797	0.00363449	0.00397332	0.000187004	1.14303	0.296535	0.599187	0.0130847	0.0278389	0.000173464	0.647698	1.30604	0.000332148	0.000187004	0.647698	0.0250854	0.079797	0.00363449	0.00397332	0.000187004	1.14303	0.296535	0.599187	0.0130847	0.0278389	0.000173464	0.647698	1.30604	0.000332148	0.000187004	0.647698	0.0250854	0.079797	0.00038069	0.00397332	0.000187004	1.14303	0.296535	0.599187	0.0130847	0.0278389	0.000166218	0.647698	1.30604	0.000332148	0.000187004	0.647698	0.0250854	0.079797	0.00038069	0.00397332	0.000187004	1.14303	0.296535	0.599187	0.0130847	0.0278389	0.000166218	1.28874	1.30604	0.000332148	0.000187004	0.647698	0.00722711	0.079797	0.00038069	0.00397332	0.000187004	1.14303	0.296535	0.599187	0.0130847	0.0278389	0.000166218	0.647698	1.30604	0.000332148	0.000187004	0.647698	0.00722711	0.079797	0.00038069	0.00367262	0.000187004	1.14303	0.296535	0.599187	0.0130847	0.0278389	0.000166218	0.647698	1.30604	0.000332148	0.000187004	0.592986	0.00722711	0.079797	0.00038069	0.00367262	0.000187004	1.14303	0.296535	0.599187	0.00377963	0.0278389	0.000166218	0.647698	1.30604	0.000332148	0.000187004	0.592986	0.00722711	0.079797	0.00038069	0.00367262	0.000187004	0	0	0	0	0	0	0	0	0	0	0	0	0	0	0	0	0	0	0	0	0	0	0	0	0	0	0	0	0	0	0	0	0	0	0	0	0	0	0	0	0	0	0	0	0	0	0	0	0	0	0	0	0	0	0	0	0	0	0	0	0	0	0	0	0	0	0	0	0	0	0	0	0	0	0	0	0	0	0	0	0	0	0	0	0	0	0	0	0	0	0	0	0	0	0	0	0	0	0	0	0	0	0	0	0	0	0	0	0	0	0	0	0	0	0	0	0	0	0	0	0	0	0	0	0	0	0	0	0	0	0	0	0	0	0	0	0	0	0	0	0	0	0	0	0.30452	0.30452	0.0485757	0.0485757	0.0357336	0.0357336	0.770187	0.770187	0.035872	0.035872	0.30452	0.30452	0.0485757	0.0485757	0.0357336	0.0357336	0.30452	0.30452	0.0485757	0.0485757	0.0357336	0.0357336	0.770187	0.770187	0.035872	0.035872	0.30452	0.30452	0.0485757	0.0485757	0.0357336	0.0357336	0.30452	0.30452	0.0485757	0.0485757	0.0357336	0.0357336	0.770187	0.770187	0.035872	0.035872	0.30452	0.30452	0.0485757	0.0485757	0.0357336	0.0357336	0.30452	0.30452	0.0485757	0.0485757	0.0357336	0.0357336	0.770187	0.770187	0.035872	0.035872	0.30452	0.30452	0.0485757	0.0485757	0.0357336	0.0357336	0.30452	0.30452	0.0485757	0.0485757	0.0357336	0.0357336	0.770187	0.770187	0.035872	0.035872	0.30452	0.30452	0.0485757	0.0485757	0.0357336	0.0357336	0.30452	0.30452	0.0485757	0.0485757	0.0357336	0.0357336	0.770187	0.770187	0.035872	0.035872	0.30452	0.30452	0.0485757	0.0485757	0.0357336	0.0357336	0.30452	0.30452	0.0485757	0.0485757	0.0357336	0.0357336	0.770187	0.770187	0.035872	0.035872	0.30452	0.30452	0.0485757	0.0485757	0.0357336	0.0357336	0.30452	0.30452	0.0485757	0.0485757	0.0357336	0.0357336	0.770187	0.770187	0.035872	0.035872	0.30452	0.30452	0.0485757	0.0485757	0.0357336	0.0357336	0.30452	0.30452	0.0485757	0.0485757	0.0357336	0.0357336	0.770187	0.770187	0.035872	0.035872	0.30452	0.30452	0.0485757	0.0485757	0.0357336	0.0357336	0.30452	0.30452	0.0485757	0.0485757	0.0357336	0.0357336	0.770187	0.770187	0.035872	0.035872	0.30452	0.30452	0.0485757	0.0485757	0.0357336	0.0357336	0.770187	0.0485757	0.30452	0.0357336	0.0485757	0.035872	0.30452	0.30452	0.0357336	0.0357336	0.770187	0.0485757	0.30452	0.0357336	0.0485757	0.035872	0.770187	0.0485757	0.30452	0.0357336	0.0485757	0.035872	0.30452	0.30452	0.0357336	0.0357336	0.770187	0.0485757	0.30452	0.0357336	0.0485757	0.035872	0.770187	0.0485757	0.30452	0.0357336	0.0485757	0.035872	0.30452	0.30452	0.0357336	0.0357336	0.770187	0.0485757	0.30452	0.0357336	0.0485757	0.035872	0.770187	0.0485757	0.30452	0.0357336	0.0485757	0.035872	0.30452	0.30452	0.0357336	0.0357336	0.770187	0.0485757	0.30452	0.0357336	0.0485757	0.035872	0.770187	0.0485757	0.30452	0.0357336	0.0485757	0.035872	0.30452	0.30452	0.0357336	0.0357336	0.770187	0.0485757	0.30452	0.0357336	0.0485757	0.035872	0.896988	0.175376	0.296535	0.0277494	0.0485757	0.035872	0.30452	0.30452	0.00369006	0.00369006	0.770187	0.0485757	0.30452	0.0357336	0.0157176	0.00301387	0.896988	0.175376	0.296535	0.0277494	0.0165322	0.00382849	0.477879	0.477879	0.00369006	0.00369006	0.943547	0.221935	0.296535	0.0277494	0.0157176	0.00301387	0.896988	0.175376	0.296535	0.0277494	0.0165322	0.00382849	0.477879	0.477879	0.00369006	0.00369006	0.943547	0.221935	0.296535	0.0277494	0.0157176	0.00301387	0.896988	0.175376	0.296535	0.0277494	0.0157176	0.00301387	0.477879	0.477879	0.00369006	0.00369006	0.943547	0.221935	0.296535	0.0277494	0.0157176	0.00301387	0.896988	0.175376	0.296535	0.0277494	0.0157176	0.00301387	0.477879	0.477879	0.00369006	0.00369006	0.943547	0.221935	0.296535	0.0277494	0.0157176	0.00301387	0.896988	0.175376	0.281781	0.0129952	0.0157176	0.00301387	0.477879	0.477879	0.000291442	0.000291442	0.943547	0.221935	0.296535	0.0277494	0.0142176	0.0015139	1.30604	0.0891021	0.281781	0.0129952	0.0130847	0.000381007	0.477879	0.477879	0.000291442	0.000291442	0.943547	0.175376	0.281781	0.0129952	0.0142176	0.000291442	1.00339	0.0891021	0.281781	0.0129952	0.0130847	0.000381007	0.477879	0.477879	0.000291442	0.000291442	0.896988	0.175376	0.281781	0.0129952	0.0142176	0.000291442	1.00339	0.0891021	0.281781	0.0129952	0.0129952	0.000381007	0.477879	0.477879	0.000291442	0.000291442	0.896988	0.175376	0.281781	0.0129952	0.0142176	0.000291442	1.00339	0.281781	0.281781	0.0129952	0.0129952	0.000381007	1.00339	1.00339	0.000291442	0.000291442	0.896988	0.175376	0.281781	0.0129952	0.0142176	0.000291442	1.00339	0.281781	0.281781	0.0129952	0.0129952	0.000381007	1.00339	1.00339	0.000291442	0.000291442	0.896988	0.175376	0.281781	0.0129952	0.0142176	0.000291442	1.00339	0.281781	0.281781	0.0129952	0.0129952	0.000381007	1.00339	1.00339	0.000291442	0.000291442	0.896988	0.0891021	0.281781	0.0129952	0.0142176	0.000291442	1.00339	0.281781	0.281781	0.0129952	0.0129952	0.000220626	1.00339	1.00339	0.000291442	0.000291442	0.896988	0.0891021	0.281781	0.0129952	0.0142176	0.000291442	1.00339	0.281781	0.281781	0.0129952	0.0129952	0.000220626	1.00339	0.840377	0.000291442	0.000291442	0.896988	0.0891021	0.281781	0.0129952	0.0142176	0.000291442	1.00339	0.281781	0.281781	0.0129952	0.0129952	0.000220626	1.00339	0.840377	0.000291442	0.000291442	0.896988	0.0891021	0.281781	0.0129952	0.0142176	0.000291442	1.00339	0.281781	0.281781	0.00369006	0.0129952	0.000220626	1.00339	0.840377	0.000291442	0.000291442	0.896988	0.0891021	0.281781	0.0129952	0.0142176	0.000291442	1.00339	0.281781	0.281781	0.00369006	0.0129952	0.000220626	1.00339	0.840377	0.000291442	0.000291442	0.896988	0.0891021	0.281781	0.0129952	0.0142176	0.000291442	1.00339	0.0891021	0.281781	0.00369006	0.0129952	0.000220626	1.00339	0.840377	0.000291442	0.000291442	0.896988	0.0891021	0.281781	0.0129952	0.0142176	0.000291442	1.00339	0.0891021	0.281781	0.00369006	0.0129952	0.000220626	1.00339	0.840377	0.000291442	0.000291442	0.896988	0.0891021	0.281781	0.0129952	0.0142176	0.000291442	1.00339	0.0891021	0.281781	0.00369006	0.0129952	0.000220626	1.00339	0.840377	0.000291442	0.000291442	0.896988	0.0891021	0.281781	0.0129952	0.0142176	0.000291442	1.00339	0.0891021	0.281781	0.00369006	0.0129952	0.000220626	1.00339	0.840377	0.000291442	0.000291442	0.896988	0.0891021	0.281781	0.00137547	0.0142176	0.000291442	1.00339	0.0891021	0.281781	0.00369006	0.0129952	0.000215044	1.00339	0.840377	0.000291442	0.000291442	0.896988	0.0891021	0.281781	0.00137547	0.0142176	0.000291442	1.00339	0.0891021	0.281781	0.00369006	0.0129952	0.000215044	1.8263	0.840377	0.000291442	0.000291442	0.896988	0.0343905	0.281781	0.00137547	0.0142176	0.000291442	1.00339	0.0891021	0.281781	0.00369006	0.0129952	0.000215044	1.48142	0.840377	0.000291442	0.000291442	0.896988	0.0343905	0.281781	0.00137547	0.0132784	0.000291442	1.00339	0.0891021	0.281781	0.00369006	0.0129952	0.000215044	1.48142	0.840377	0.000291442	0.000291442	0.810714	0.0343905	0.281781	0.00137547	0.0132784	0.000291442	1.00339	0.0891021	0.281781	0.000678149	0.0129952	0.000215044	1.48142	0.840377	0.000291442	0.000291442	0.810714	0.0343905	0.281781	0.00137547	0.0132784	0.000291442	0	0	0	0	0	0	0	0	0	0	0	0	0	0	0	0	0	0	0	0	0	0	0	0	0	0	0	0	0	0	0	0	0	0	0	0	0	0	0	0	0	0	0	0	0	0	0	0	0	0	0	0	0	0	0	0	0	0	0	0	0	0	0	0	0	0	0	0	0	0	0	0	0	0	0	0	0	0	0	0	0	0	0	0	0	0	0	0	0	0	0	0	0	0	0	0	0	0	0	0	0	0	0	0	0	0	0	0	0	0	0	0	0	0	0	0	0	0	0	0	0	0	0	0	0	0	0	0	0	0	0	0	0	0	0	0	0	0	0	0	0	0	0	0	0.103856	0.103856	0.0312864	0.0312864	0.0276938	0.0276938	0.599187	0.599187	0.0278389	0.0278389	0.599187	0.599187	0.0553457	0.0553457	0.0278389	0.0278389	0.103856	0.103856	0.0312864	0.0312864	0.0276938	0.0276938	0.599187	0.599187	0.0278389	0.0278389	0.599187	0.599187	0.0553457	0.0553457	0.0278389	0.0278389	0.103856	0.103856	0.0312864	0.0312864	0.0276938	0.0276938	0.599187	0.599187	0.0278389	0.0278389	0.599187	0.599187	0.0553457	0.0553457	0.0278389	0.0278389	0.103856	0.103856	0.0312864	0.0312864	0.0276938	0.0276938	0.599187	0.599187	0.0278389	0.0278389	0.599187	0.599187	0.0553457	0.0553457	0.0278389	0.0278389	0.103856	0.103856	0.0312864	0.0312864	0.0276938	0.0276938	0.599187	0.599187	0.0278389	0.0278389	0.599187	0.599187	0.0553457	0.0553457	0.0278389	0.0278389	0.103856	0.103856	0.0312864	0.0312864	0.0276938	0.0276938	0.599187	0.599187	0.0278389	0.0278389	0.599187	0.599187	0.0553457	0.0553457	0.0278389	0.0278389	0.103856	0.103856	0.0312864	0.0312864	0.0276938	0.0276938	0.599187	0.599187	0.0278389	0.0278389	0.599187	0.599187	0.0553457	0.0553457	0.0278389	0.0278389	0.103856	0.103856	0.0312864	0.0312864	0.0276938	0.0276938	0.599187	0.599187	0.0278389	0.0278389	0.599187	0.599187	0.0553457	0.0553457	0.0278389	0.0278389	0.103856	0.103856	0.0312864	0.0312864	0.0276938	0.0276938	0.599187	0.599187	0.0278389	0.0278389	0.599187	0.599187	0.0553457	0.0553457	0.0278389	0.0278389	0.103856	0.103856	0.0312864	0.0312864	0.0276938	0.0276938	0.599187	0.599187	0.0278389	0.0278389	0.599187	0.599187	0.0553457	0.0553457	0.0278389	0.0278389	0.599187	0.0312864	0.103856	0.0276938	0.0312864	0.0278389	0.599187	0.103856	0.0276938	0.0278389	0.599187	0.0553457	0.599187	0.0278389	0.0553457	0.0278389	0.599187	0.0312864	0.103856	0.0276938	0.0312864	0.0278389	0.599187	0.103856	0.0276938	0.0278389	0.599187	0.0553457	0.599187	0.0278389	0.0553457	0.0278389	0.599187	0.0312864	0.103856	0.0276938	0.0312864	0.0278389	0.599187	0.103856	0.0276938	0.0278389	0.599187	0.0553457	0.599187	0.0278389	0.0553457	0.0278389	0.599187	0.0312864	0.103856	0.0276938	0.0312864	0.0278389	0.599187	0.103856	0.0276938	0.0278389	0.599187	0.0553457	0.599187	0.0278389	0.0553457	0.0278389	0.599187	0.0312864	0.103856	0.0276938	0.0312864	0.0278389	0.599187	0.103856	0.0276938	0.0278389	0.599187	0.0553457	0.599187	0.0278389	0.0553457	0.0278389	0.647698	0.079797	0.0891021	0.0129396	0.0312864	0.0278389	0.599187	0.103856	0.00281987	0.00296501	0.599187	0.0553457	0.599187	0.0278389	0.0312864	0.00377963	0.647698	0.079797	0.0891021	0.0129396	0.00641249	0.00296501	0.733972	0.238641	0.00281987	0.00296501	0.733972	0.19013	0.607171	0.0358232	0.0312864	0.00377963	0.647698	0.079797	0.0891021	0.0129396	0.00641249	0.00296501	0.733972	0.238641	0.00281987	0.00296501	0.733972	0.19013	0.607171	0.0358232	0.0312864	0.00377963	0.647698	0.079797	0.0891021	0.0129396	0.00491252	0.00146504	0.733972	0.238641	0.00281987	0.00296501	0.733972	0.19013	0.607171	0.0358232	0.0312864	0.00377963	0.647698	0.079797	0.0891021	0.0129396	0.00491252	0.00146504	0.733972	0.238641	0.00281987	0.00296501	0.733972	0.19013	0.607171	0.0358232	0.0312864	0.00377963	0.647698	0.079797	0.079797	0.00363449	0.00491252	0.00146504	0.733972	0.238641	0.000187004	0.000332148	0.733972	0.19013	0.607171	0.0358232	0.0304718	0.00296501	0.840377	0.0250854	0.079797	0.00363449	0.00369006	0.000242583	0.733972	0.238641	0.000187004	0.000332148	0.733972	0.23669	0.599187	0.0278389	0.0304718	0.000332148	0.647698	0.0250854	0.079797	0.00363449	0.00369006	0.000242583	0.733972	0.238641	0.000187004	0.000332148	0.780531	0.23669	0.599187	0.0278389	0.0304718	0.000332148	0.647698	0.0250854	0.079797	0.00363449	0.00363449	0.000242583	0.733972	0.238641	0.000187004	0.000332148	0.780531	0.23669	0.599187	0.0278389	0.0304718	0.000332148	0.647698	0.079797	0.079797	0.00363449	0.00363449	0.000242583	1.14303	0.647698	0.000187004	0.000332148	0.780531	0.23669	0.599187	0.0278389	0.0304718	0.000332148	0.647698	0.079797	0.079797	0.00363449	0.00363449	0.000242583	1.14303	0.647698	0.000187004	0.000332148	0.780531	0.23669	0.599187	0.0278389	0.0304718	0.000332148	0.647698	0.079797	0.079797	0.00363449	0.00363449	0.000242583	1.14303	0.647698	0.000187004	0.000332148	0.780531	0.19013	0.599187	0.0278389	0.0304718	0.000332148	0.647698	0.079797	0.079797	0.00363449	0.00363449	0.000168674	1.14303	0.647698	0.000187004	0.000332148	0.780531	0.19013	0.599187	0.0278389	0.0304718	0.000332148	0.647698	0.079797	0.079797	0.00363449	0.00363449	0.000168674	1.14303	0.345046	0.000187004	0.000332148	0.780531	0.19013	0.599187	0.0278389	0.0304718	0.000332148	0.647698	0.079797	0.079797	0.00363449	0.00363449	0.000168674	1.14303	0.345046	0.000187004	0.000332148	0.780531	0.19013	0.599187	0.0278389	0.0304718	0.000332148	0.647698	0.079797	0.079797	0.000622569	0.00363449	0.000168674	1.14303	0.345046	0.000187004	0.000332148	0.780531	0.19013	0.599187	0.0278389	0.0304718	0.000332148	0.647698	0.079797	0.079797	0.000622569	0.00363449	0.000168674	1.14303	0.345046	0.000187004	0.000332148	0.780531	0.19013	0.599187	0.0278389	0.0304718	0.000332148	0.647698	0.0165322	0.079797	0.000622569	0.00363449	0.000168674	1.14303	0.345046	0.000187004	0.000332148	0.780531	0.19013	0.599187	0.0278389	0.0304718	0.000332148	0.647698	0.0165322	0.079797	0.000622569	0.00363449	0.000168674	1.14303	0.345046	0.000187004	0.000332148	0.780531	0.19013	0.599187	0.0278389	0.0304718	0.000332148	0.647698	0.0165322	0.079797	0.000622569	0.00363449	0.000168674	1.14303	0.345046	0.000187004	0.000332148	0.780531	0.19013	0.599187	0.0278389	0.0304718	0.000332148	0.647698	0.0165322	0.079797	0.000622569	0.00363449	0.000168674	1.14303	0.345046	0.000187004	0.000332148	0.780531	0.19013	0.599187	0.00296501	0.0304718	0.000332148	0.647698	0.0165322	0.079797	0.000622569	0.00363449	0.000166124	1.14303	0.345046	0.000187004	0.000332148	0.780531	0.19013	0.599187	0.00296501	0.0304718	0.000332148	0.647698	0.0165322	0.079797	0.000622569	0.00363449	0.000166124	1.78407	0.345046	0.000187004	0.000332148	0.780531	0.103856	0.599187	0.00296501	0.0304718	0.000332148	0.647698	0.0165322	0.079797	0.000622569	0.00363449	0.000166124	2.12895	0.345046	0.000187004	0.000332148	0.780531	0.103856	0.599187	0.00296501	0.0289718	0.000332148	0.647698	0.0165322	0.079797	0.000622569	0.00363449	0.000166124	2.12895	0.345046	0.000187004	0.000332148	0.733972	0.103856	0.599187	0.00296501	0.0289718	0.000332148	0.647698	0.0165322	0.079797	7.99932e-05	0.00363449	0.000166124	2.12895	0.345046	0.000187004	0.000332148	0.733972	0.103856	0.599187	0.00296501	0.0289718	0.000332148	0	0	0	0	0	0	0	0	0	0	0	0	0	0	0	0	0	0	0	0	0	0	0	0	0	0	0	0	0	0	0	0	0	0	0	0	0	0	0	0	0	0	0	0	0	0	0	0	0	0	0	0	0	0	0	0	0	0	0	0	0	0	0	0	0	0	0	0	0	0	0	0	0	0	0	0	0	0	0	0	0	0	0	0	0	0	0	0	0	0	0	0	0	0	0	0	0	0	0	0	0	0	0	0	0	0	0	0	0	0	0	0	0	0	0	0	0	0	0	0	0	0	0	0	0	0	0	0	0	0	0	0	0	0	0	0	0	0	0	0	0	0	0	0	0.0258373	0.0258373	0.0135203	0.0135203	0.012922	0.012922	0.281781	0.281781	0.0129952	0.0129952	0.747449	0.747449	0.0485757	0.0485757	0.0131336	0.0131336	0.0258373	0.0258373	0.0135203	0.0135203	0.012922	0.012922	0.281781	0.281781	0.0129952	0.0129952	0.747449	0.747449	0.0485757	0.0485757	0.0131336	0.0131336	0.0258373	0.0258373	0.0135203	0.0135203	0.012922	0.012922	0.281781	0.281781	0.0129952	0.0129952	0.747449	0.747449	0.0485757	0.0485757	0.0131336	0.0131336	0.0258373	0.0258373	0.0135203	0.0135203	0.012922	0.012922	0.281781	0.281781	0.0129952	0.0129952	0.747449	0.747449	0.0485757	0.0485757	0.0131336	0.0131336	0.0258373	0.0258373	0.0135203	0.0135203	0.012922	0.012922	0.281781	0.281781	0.0129952	0.0129952	0.747449	0.747449	0.0485757	0.0485757	0.0131336	0.0131336	0.0258373	0.0258373	0.0135203	0.0135203	0.012922	0.012922	0.281781	0.281781	0.0129952	0.0129952	0.747449	0.747449	0.0485757	0.0485757	0.0131336	0.0131336	0.0258373	0.0258373	0.0135203	0.0135203	0.012922	0.012922	0.281781	0.281781	0.0129952	0.0129952	0.747449	0.747449	0.0485757	0.0485757	0.0131336	0.0131336	0.0258373	0.0258373	0.0135203	0.0135203	0.012922	0.012922	0.281781	0.281781	0.0129952	0.0129952	0.747449	0.747449	0.0485757	0.0485757	0.0131336	0.0131336	0.0258373	0.0258373	0.0135203	0.0135203	0.012922	0.012922	0.281781	0.281781	0.0129952	0.0129952	0.747449	0.747449	0.0485757	0.0485757	0.0131336	0.0131336	0.0258373	0.0258373	0.0135203	0.0135203	0.012922	0.012922	0.281781	0.281781	0.0129952	0.0129952	0.747449	0.747449	0.0485757	0.0485757	0.0131336	0.0131336	0.281781	0.0135203	0.0258373	0.012922	0.0135203	0.0129952	0.747449	0.0258373	0.012922	0.0131336	0.281781	0.0485757	0.747449	0.0131336	0.0485757	0.0129952	0.281781	0.0135203	0.0258373	0.012922	0.0135203	0.0129952	0.747449	0.0258373	0.012922	0.0131336	0.281781	0.0485757	0.747449	0.0131336	0.0485757	0.0129952	0.281781	0.0135203	0.0258373	0.012922	0.0135203	0.0129952	0.747449	0.0258373	0.012922	0.0131336	0.281781	0.0485757	0.747449	0.0131336	0.0485757	0.0129952	0.281781	0.0135203	0.0258373	0.012922	0.0135203	0.0129952	0.747449	0.0258373	0.012922	0.0131336	0.281781	0.0485757	0.747449	0.0131336	0.0485757	0.0129952	0.281781	0.0135203	0.0258373	0.012922	0.0135203	0.0129952	0.747449	0.0258373	0.012922	0.0131336	0.281781	0.0485757	0.747449	0.0131336	0.0485757	0.0129952	0.290334	0.0220735	0.0165322	0.00361693	0.0135203	0.0129952	0.747449	0.0258373	0.00130234	0.0015139	0.281781	0.0485757	0.747449	0.0131336	0.038456	0.00287545	0.290334	0.0220735	0.0165322	0.00361693	0.0019006	0.00137547	0.810714	0.0891021	0.00130234	0.0015139	0.345046	0.111841	0.762203	0.0278878	0.038456	0.00287545	0.290334	0.0220735	0.0165322	0.00361693	0.0019006	0.00137547	0.810714	0.0891021	0.00130234	0.0015139	0.345046	0.111841	0.762203	0.0278878	0.038456	0.00287545	0.290334	0.0220735	0.0165322	0.00361693	0.0009614	0.00043627	0.810714	0.0891021	0.00130234	0.0015139	0.345046	0.111841	0.762203	0.0278878	0.038456	0.00287545	0.290334	0.0220735	0.0165322	0.00361693	0.0009614	0.00043627	0.810714	0.0891021	0.00130234	0.0015139	0.345046	0.111841	0.762203	0.0278878	0.038456	0.00287545	0.290334	0.0220735	0.0135203	0.000605016	0.0009614	0.00043627	0.810714	0.0891021	7.98854e-05	0.000291442	0.345046	0.111841	0.762203	0.0278878	0.0392706	0.00369006	0.345046	0.0042152	0.0135203	0.000605016	0.000622569	9.74386e-05	0.810714	0.0891021	7.98854e-05	0.000291442	0.345046	0.198114	0.770187	0.035872	0.0392706	0.000291442	0.281781	0.0042152	0.0135203	0.000605016	0.000622569	9.74386e-05	0.810714	0.0891021	7.98854e-05	0.000291442	0.43132	0.198114	0.770187	0.035872	0.0392706	0.000291442	0.281781	0.0042152	0.0135203	0.000605016	0.000605016	9.74386e-05	0.810714	0.0891021	7.98854e-05	0.000291442	0.43132	0.198114	0.770187	0.035872	0.0392706	0.000291442	0.281781	0.0135203	0.0135203	0.000605016	0.000605016	9.74386e-05	1.00339	0.281781	7.98854e-05	0.000291442	0.43132	0.198114	0.770187	0.035872	0.0392706	0.000291442	0.281781	0.0135203	0.0135203	0.000605016	0.000605016	9.74386e-05	1.00339	0.281781	7.98854e-05	0.000291442	0.43132	0.198114	0.770187	0.035872	0.0392706	0.000291442	0.281781	0.0135203	0.0135203	0.000605016	0.000605016	9.74386e-05	1.00339	0.281781	7.98854e-05	0.000291442	0.43132	0.244674	0.770187	0.035872	0.0392706	0.000291442	0.281781	0.0135203	0.0135203	0.000605016	0.000605016	7.72094e-05	1.00339	0.281781	7.98854e-05	0.000291442	0.43132	0.244674	0.770187	0.035872	0.0392706	0.000291442	0.281781	0.0135203	0.0135203	0.000605016	0.000605016	7.72094e-05	1.00339	0.0891021	7.98854e-05	0.000291442	0.43132	0.244674	0.770187	0.035872	0.0392706	0.000291442	0.281781	0.0135203	0.0135203	0.000605016	0.000605016	7.72094e-05	1.00339	0.0891021	7.98854e-05	0.000291442	0.43132	0.244674	0.770187	0.035872	0.0392706	0.000291442	0.281781	0.0135203	0.0135203	6.244e-05	0.000605016	7.72094e-05	1.00339	0.0891021	7.98854e-05	0.000291442	0.43132	0.244674	0.770187	0.035872	0.0392706	0.000291442	0.281781	0.0135203	0.0135203	6.244e-05	0.000605016	7.72094e-05	1.00339	0.0891021	7.98854e-05	0.000291442	0.43132	0.244674	0.770187	0.035872	0.0392706	0.000291442	0.281781	0.0019006	0.0135203	6.244e-05	0.000605016	7.72094e-05	1.00339	0.0891021	7.98854e-05	0.000291442	0.43132	0.244674	0.770187	0.035872	0.0392706	0.000291442	0.281781	0.0019006	0.0135203	6.244e-05	0.000605016	7.72094e-05	1.00339	0.0891021	7.98854e-05	0.000291442	0.43132	0.244674	0.770187	0.035872	0.0392706	0.000291442	0.281781	0.0019006	0.0135203	6.244e-05	0.000605016	7.72094e-05	1.00339	0.0891021	7.98854e-05	0.000291442	0.43132	0.244674	0.770187	0.035872	0.0392706	0.000291442	0.281781	0.0019006	0.0135203	6.244e-05	0.000605016	7.72094e-05	1.00339	0.0891021	7.98854e-05	0.000291442	0.43132	0.244674	0.770187	0.00382849	0.0392706	0.000291442	0.281781	0.0019006	0.0135203	6.244e-05	0.000605016	7.65221e-05	1.00339	0.0891021	7.98854e-05	0.000291442	0.43132	0.244674	0.770187	0.00382849	0.0392706	0.000291442	0.281781	0.0019006	0.0135203	6.244e-05	0.000605016	7.65221e-05	1.30604	0.0891021	7.98854e-05	0.000291442	0.43132	0.198114	0.770187	0.00382849	0.0392706	0.000291442	0.281781	0.0019006	0.0135203	6.244e-05	0.000605016	7.65221e-05	1.94709	0.0891021	7.98854e-05	0.000291442	0.43132	0.198114	0.770187	0.00382849	0.038456	0.000291442	0.281781	0.0019006	0.0135203	6.244e-05	0.000605016	7.65221e-05	1.94709	0.0891021	7.98854e-05	0.000291442	0.477879	0.198114	0.770187	0.00382849	0.038456	0.000291442	0.281781	0.0019006	0.0135203	6.7529e-06	0.000605016	7.65221e-05	1.94709	0.0891021	7.98854e-05	0.000291442	0.477879	0.198114	0.770187	0.00382849	0.038456	0.000291442	0	0	0	0	0	0	0	0	0	0	0	0	0	0	0	0	0	0	0	0	0	0	0	0	0	0	0	0	0	0	0	0	0	0	0	0	0	0	0	0	0	0	0	0	0	0	0	0	0	0	0	0	0	0	0	0	0	0	0	0	0	0	0	0	0	0	0	0	0	0	0	0	0	0	0	0	0	0	0	0	0	0	0	0	0	0	0	0	0	0	0	0	0	0	0	0	0	0	0	0	0	0	0	0	0	0	0	0	0	0	0	0	0	0	0	0	0	0	0	0	0	0	0	0	0	0	0	0	0	0	0	0	0	0	0	0	0	0	0	0	0	0	0	0	0.00491252	0.00491252	0.00367262	0.00367262	0.00361387	0.00361387	0.079797	0.079797	0.00363449	0.00363449	0.575128	0.575128	0.0312864	0.0312864	0.00377963	0.00377963	0.00491252	0.00491252	0.00367262	0.00367262	0.00361387	0.00361387	0.079797	0.079797	0.00363449	0.00363449	0.575128	0.575128	0.0312864	0.0312864	0.00377963	0.00377963	0.00491252	0.00491252	0.00367262	0.00367262	0.00361387	0.00361387	0.079797	0.079797	0.00363449	0.00363449	0.575128	0.575128	0.0312864	0.0312864	0.00377963	0.00377963	0.00491252	0.00491252	0.00367262	0.00367262	0.00361387	0.00361387	0.079797	0.079797	0.00363449	0.00363449	0.575128	0.575128	0.0312864	0.0312864	0.00377963	0.00377963	0.00491252	0.00491252	0.00367262	0.00367262	0.00361387	0.00361387	0.079797	0.079797	0.00363449	0.00363449	0.575128	0.575128	0.0312864	0.0312864	0.00377963	0.00377963	0.00491252	0.00491252	0.00367262	0.00367262	0.00361387	0.00361387	0.079797	0.079797	0.00363449	0.00363449	0.575128	0.575128	0.0312864	0.0312864	0.00377963	0.00377963	0.00491252	0.00491252	0.00367262	0.00367262	0.00361387	0.00361387	0.079797	0.079797	0.00363449	0.00363449	0.575128	0.575128	0.0312864	0.0312864	0.00377963	0.00377963	0.00491252	0.00491252	0.00367262	0.00367262	0.00361387	0.00361387	0.079797	0.079797	0.00363449	0.00363449	0.575128	0.575128	0.0312864	0.0312864	0.00377963	0.00377963	0.00491252	0.00491252	0.00367262	0.00367262	0.00361387	0.00361387	0.079797	0.079797	0.00363449	0.00363449	0.575128	0.575128	0.0312864	0.0312864	0.00377963	0.00377963	0.00491252	0.00491252	0.00367262	0.00367262	0.00361387	0.00361387	0.079797	0.079797	0.00363449	0.00363449	0.575128	0.575128	0.0312864	0.0312864	0.00377963	0.00377963	0.079797	0.00367262	0.00491252	0.00361387	0.00367262	0.00363449	0.575128	0.00491252	0.00361387	0.00377963	0.079797	0.0312864	0.575128	0.00377963	0.0312864	0.00363449	0.079797	0.00367262	0.00491252	0.00361387	0.00367262	0.00363449	0.575128	0.00491252	0.00361387	0.00377963	0.079797	0.0312864	0.575128	0.00377963	0.0312864	0.00363449	0.079797	0.00367262	0.00491252	0.00361387	0.00367262	0.00363449	0.575128	0.00491252	0.00361387	0.00377963	0.079797	0.0312864	0.575128	0.00377963	0.0312864	0.00363449	0.079797	0.00367262	0.00491252	0.00361387	0.00367262	0.00363449	0.575128	0.00491252	0.00361387	0.00377963	0.079797	0.0312864	0.575128	0.00377963	0.0312864	0.00363449	0.079797	0.00367262	0.00491252	0.00361387	0.00367262	0.00363449	0.575128	0.00491252	0.00361387	0.00377963	0.079797	0.0312864	0.575128	0.00377963	0.0312864	0.00363449	0.079797	0.00367262	0.0019006	0.000601958	0.00367262	0.00363449	0.575128	0.00491252	0.000360079	0.000525835	0.079797	0.0312864	0.575128	0.00377963	0.0289718	0.00131989	0.079797	0.00367262	0.0019006	0.000601958	0.000418824	0.00038069	0.592986	0.0227708	0.000360079	0.000525835	0.0976553	0.0491447	0.584433	0.0130847	0.0289718	0.00131989	0.079797	0.00367262	0.0019006	0.000601958	0.000418824	0.00038069	0.592986	0.0227708	0.000360079	0.000525835	0.0976553	0.0491447	0.584433	0.0130847	0.0289718	0.00131989	0.079797	0.00367262	0.0019006	0.000601958	0.000118127	7.99932e-05	0.592986	0.0227708	0.000360079	0.000525835	0.0976553	0.0491447	0.584433	0.0130847	0.0289718	0.00131989	0.079797	0.00367262	0.0019006	0.000601958	0.000118127	7.99932e-05	0.592986	0.0227708	0.000360079	0.000525835	0.0976553	0.0491447	0.584433	0.0130847	0.0289718	0.00131989	0.079797	0.00367262	0.00135803	5.93816e-05	0.000118127	7.99932e-05	0.592986	0.0227708	2.12477e-05	0.000187004	0.0976553	0.0491447	0.584433	0.0130847	0.0304718	0.00281987	0.0891021	0.000418824	0.00135803	5.93816e-05	6.244e-05	2.43061e-05	0.592986	0.0227708	2.12477e-05	0.000187004	0.0976553	0.103856	0.599187	0.0278389	0.0304718	0.000187004	0.0774824	0.000418824	0.00135803	5.93816e-05	6.244e-05	2.43061e-05	0.592986	0.0227708	2.12477e-05	0.000187004	0.152367	0.103856	0.599187	0.0278389	0.0304718	0.000187004	0.0774824	0.000418824	0.00135803	5.93816e-05	5.93816e-05	2.43061e-05	0.592986	0.0227708	2.12477e-05	0.000187004	0.152367	0.103856	0.599187	0.0278389	0.0304718	0.000187004	0.0774824	0.00135803	0.00135803	5.93816e-05	5.93816e-05	2.43061e-05	0.647698	0.0774824	2.12477e-05	0.000187004	0.152367	0.103856	0.599187	0.0278389	0.0304718	0.000187004	0.0774824	0.00135803	0.00135803	5.93816e-05	5.93816e-05	2.43061e-05	0.647698	0.0774824	2.12477e-05	0.000187004	0.152367	0.103856	0.599187	0.0278389	0.0304718	0.000187004	0.0774824	0.00135803	0.00135803	5.93816e-05	5.93816e-05	2.43061e-05	0.647698	0.0774824	2.12477e-05	0.000187004	0.152367	0.19013	0.599187	0.0278389	0.0304718	0.000187004	0.0774824	0.00135803	0.00135803	5.93816e-05	5.93816e-05	2.10403e-05	0.647698	0.0774824	2.12477e-05	0.000187004	0.152367	0.19013	0.599187	0.0278389	0.0304718	0.000187004	0.0774824	0.00135803	0.00135803	5.93816e-05	5.93816e-05	2.10403e-05	0.647698	0.0142176	2.12477e-05	0.000187004	0.152367	0.19013	0.599187	0.0278389	0.0304718	0.000187004	0.0774824	0.00135803	0.00135803	5.93816e-05	5.93816e-05	2.10403e-05	0.647698	0.0142176	2.12477e-05	0.000187004	0.152367	0.19013	0.599187	0.0278389	0.0304718	0.000187004	0.0774824	0.00135803	0.00135803	3.69452e-06	5.93816e-05	2.10403e-05	0.647698	0.0142176	2.12477e-05	0.000187004	0.152367	0.19013	0.599187	0.0278389	0.0304718	0.000187004	0.0774824	0.00135803	0.00135803	3.69452e-06	5.93816e-05	2.10403e-05	0.647698	0.0142176	2.12477e-05	0.000187004	0.152367	0.19013	0.599187	0.0278389	0.0304718	0.000187004	0.0774824	0.000135572	0.00135803	3.69452e-06	5.93816e-05	2.10403e-05	0.647698	0.0142176	2.12477e-05	0.000187004	0.152367	0.19013	0.599187	0.0278389	0.0304718	0.000187004	0.0774824	0.000135572	0.00135803	3.69452e-06	5.93816e-05	2.10403e-05	0.647698	0.0142176	2.12477e-05	0.000187004	0.152367	0.19013	0.599187	0.0278389	0.0304718	0.000187004	0.0774824	0.000135572	0.00135803	3.69452e-06	5.93816e-05	2.10403e-05	0.647698	0.0142176	2.12477e-05	0.000187004	0.152367	0.19013	0.599187	0.0278389	0.0304718	0.000187004	0.0774824	0.000135572	0.00135803	3.69452e-06	5.93816e-05	2.10403e-05	0.647698	0.0142176	2.12477e-05	0.000187004	0.152367	0.19013	0.599187	0.00296501	0.0304718	0.000187004	0.0774824	0.000135572	0.00135803	3.69452e-06	5.93816e-05	2.09317e-05	0.647698	0.0142176	2.12477e-05	0.000187004	0.152367	0.19013	0.599187	0.00296501	0.0304718	0.000187004	0.0774824	0.000135572	0.00135803	3.69452e-06	5.93816e-05	2.09317e-05	0.733972	0.0142176	2.12477e-05	0.000187004	0.152367	0.23669	0.599187	0.00296501	0.0304718	0.000187004	0.0774824	0.000135572	0.00135803	3.69452e-06	5.93816e-05	2.09317e-05	1.14303	0.0142176	2.12477e-05	0.000187004	0.152367	0.23669	0.599187	0.00296501	0.0312864	0.000187004	0.0774824	0.000135572	0.00135803	3.69452e-06	5.93816e-05	2.09317e-05	1.14303	0.0142176	2.12477e-05	0.000187004	0.238641	0.23669	0.599187	0.00296501	0.0312864	0.000187004	0.0774824	0.000135572	0.00135803	4.28708e-07	5.93816e-05	2.09317e-05	1.14303	0.0142176	2.12477e-05	0.000187004	0.238641	0.23669	0.599187	0.00296501	0.0312864	0.000187004	0	0	0	0	0	0	0	0	0	0	0	0	0	0	0	0	0	0	0	0	0	0	0	0	0	0	0	0	0	0	0	0	0	0	0	0	0	0	0	0	0	0	0	0	0	0	0	0	0	0	0	0	0	0	0	0	0	0	0	0	0	0	0	0	0	0	0	0	0	0	0	0	0	0	0	0	0	0	0	0	0	0	0	0	0	0	0	0	0	0	0	0	0	0	0	0	0	0	0	0	0	0	0	0	0	0	0	0	0	0	0	0	0	0	0	0	0	0	0	0	0	0	0	0	0	0	0	0	0	0	0	0	0	0	0	0	0	0	0	0	0	0	0	0	0.000678149	0.000678149	0.000605016	0.000605016	0.000601657	0.000601657	0.0135203	0.0135203	0.000605016	0.000605016	0.269464	0.269464	0.0135203	0.0135203	0.000678149	0.000678149	0.000678149	0.000678149	0.000605016	0.000605016	0.000601657	0.000601657	0.0135203	0.0135203	0.000605016	0.000605016	0.269464	0.269464	0.0135203	0.0135203	0.000678149	0.000678149	0.000678149	0.000678149	0.000605016	0.000605016	0.000601657	0.000601657	0.0135203	0.0135203	0.000605016	0.000605016	0.269464	0.269464	0.0135203	0.0135203	0.000678149	0.000678149	0.000678149	0.000678149	0.000605016	0.000605016	0.000601657	0.000601657	0.0135203	0.0135203	0.000605016	0.000605016	0.269464	0.269464	0.0135203	0.0135203	0.000678149	0.000678149	0.000678149	0.000678149	0.000605016	0.000605016	0.000601657	0.000601657	0.0135203	0.0135203	0.000605016	0.000605016	0.269464	0.269464	0.0135203	0.0135203	0.000678149	0.000678149	0.000678149	0.000678149	0.000605016	0.000605016	0.000601657	0.000601657	0.0135203	0.0135203	0.000605016	0.000605016	0.269464	0.269464	0.0135203	0.0135203	0.000678149	0.000678149	0.000678149	0.000678149	0.000605016	0.000605016	0.000601657	0.000601657	0.0135203	0.0135203	0.000605016	0.000605016	0.269464	0.269464	0.0135203	0.0135203	0.000678149	0.000678149	0.000678149	0.000678149	0.000605016	0.000605016	0.000601657	0.000601657	0.0135203	0.0135203	0.000605016	0.000605016	0.269464	0.269464	0.0135203	0.0135203	0.000678149	0.000678149	0.000678149	0.000678149	0.000605016	0.000605016	0.000601657	0.000601657	0.0135203	0.0135203	0.000605016	0.000605016	0.269464	0.269464	0.0135203	0.0135203	0.000678149	0.000678149	0.000678149	0.000678149	0.000605016	0.000605016	0.000601657	0.000601657	0.0135203	0.0135203	0.000605016	0.000605016	0.269464	0.269464	0.0135203	0.0135203	0.000678149	0.000678149	0.0135203	0.000605016	0.000678149	0.000601657	0.000605016	0.000605016	0.269464	0.000678149	0.000601657	0.000678149	0.0135203	0.0135203	0.269464	0.000678149	0.0135203	0.000605016	0.0135203	0.000605016	0.000678149	0.000601657	0.000605016	0.000605016	0.269464	0.000678149	0.000601657	0.000678149	0.0135203	0.0135203	0.269464	0.000678149	0.0135203	0.000605016	0.0135203	0.000605016	0.000678149	0.000601657	0.000605016	0.000605016	0.269464	0.000678149	0.000601657	0.000678149	0.0135203	0.0135203	0.269464	0.000678149	0.0135203	0.000605016	0.0135203	0.000605016	0.000678149	0.000601657	0.000605016	0.000605016	0.269464	0.000678149	0.000601657	0.000678149	0.0135203	0.0135203	0.269464	0.000678149	0.0135203	0.000605016	0.0135203	0.000605016	0.000678149	0.000601657	0.000605016	0.000605016	0.269464	0.000678149	0.000601657	0.000678149	0.0135203	0.0135203	0.269464	0.000678149	0.0135203	0.000605016	0.0132784	0.000363137	0.000135572	5.90808e-05	0.000605016	0.000605016	0.269464	0.000678149	5.90808e-05	0.000135572	0.0135203	0.0135203	0.269464	0.000678149	0.0132784	0.000363137	0.0132784	0.000363137	0.000135572	5.90808e-05	6.244e-05	6.244e-05	0.272476	0.00369006	5.90808e-05	0.000135572	0.0165322	0.0165322	0.272476	0.00369006	0.0132784	0.000363137	0.0132784	0.000363137	0.000135572	5.90808e-05	6.244e-05	6.244e-05	0.272476	0.00369006	5.90808e-05	0.000135572	0.0165322	0.0165322	0.272476	0.00369006	0.0132784	0.000363137	0.0132784	0.000363137	0.000135572	5.90808e-05	9.06933e-06	9.06933e-06	0.272476	0.00369006	5.90808e-05	0.000135572	0.0165322	0.0165322	0.272476	0.00369006	0.0132784	0.000363137	0.0132784	0.000363137	0.000135572	5.90808e-05	9.06933e-06	9.06933e-06	0.272476	0.00369006	5.90808e-05	0.000135572	0.0165322	0.0165322	0.272476	0.00369006	0.0132784	0.000363137	0.0132784	0.000363137	7.98854e-05	3.39372e-06	9.06933e-06	9.06933e-06	0.272476	0.00369006	3.39372e-06	7.98854e-05	0.0165322	0.0165322	0.272476	0.00369006	0.0142176	0.00130234	0.0142176	2.43061e-05	7.98854e-05	3.39372e-06	3.69452e-06	3.69452e-06	0.272476	0.00369006	3.39372e-06	7.98854e-05	0.0165322	0.0343905	0.281781	0.0129952	0.0142176	7.98854e-05	0.0129952	2.43061e-05	7.98854e-05	3.39372e-06	3.69452e-06	3.69452e-06	0.272476	0.00369006	3.39372e-06	7.98854e-05	0.0343905	0.0343905	0.281781	0.0129952	0.0142176	7.98854e-05	0.0129952	2.43061e-05	7.98854e-05	3.39372e-06	3.39372e-06	3.69452e-06	0.272476	0.00369006	3.39372e-06	7.98854e-05	0.0343905	0.0343905	0.281781	0.0129952	0.0142176	7.98854e-05	0.0129952	7.98854e-05	7.98854e-05	3.39372e-06	3.39372e-06	3.69452e-06	0.281781	0.0129952	3.39372e-06	7.98854e-05	0.0343905	0.0343905	0.281781	0.0129952	0.0142176	7.98854e-05	0.0129952	7.98854e-05	7.98854e-05	3.39372e-06	3.39372e-06	3.69452e-06	0.281781	0.0129952	3.39372e-06	7.98854e-05	0.0343905	0.0343905	0.281781	0.0129952	0.0142176	7.98854e-05	0.0129952	7.98854e-05	7.98854e-05	3.39372e-06	3.39372e-06	3.69452e-06	0.281781	0.0129952	3.39372e-06	7.98854e-05	0.0343905	0.0891021	0.281781	0.0129952	0.0142176	7.98854e-05	0.0129952	7.98854e-05	7.98854e-05	3.39372e-06	3.39372e-06	3.38658e-06	0.281781	0.0129952	3.39372e-06	7.98854e-05	0.0343905	0.0891021	0.281781	0.0129952	0.0142176	7.98854e-05	0.0129952	7.98854e-05	7.98854e-05	3.39372e-06	3.39372e-06	3.38658e-06	0.281781	0.00137547	3.39372e-06	7.98854e-05	0.0343905	0.0891021	0.281781	0.0129952	0.0142176	7.98854e-05	0.0129952	7.98854e-05	7.98854e-05	3.39372e-06	3.39372e-06	3.38658e-06	0.281781	0.00137547	3.39372e-06	7.98854e-05	0.0343905	0.0891021	0.281781	0.0129952	0.0142176	7.98854e-05	0.0129952	7.98854e-05	7.98854e-05	1.27906e-07	3.39372e-06	3.38658e-06	0.281781	0.00137547	3.39372e-06	7.98854e-05	0.0343905	0.0891021	0.281781	0.0129952	0.0142176	7.98854e-05	0.0129952	7.98854e-05	7.98854e-05	1.27906e-07	3.39372e-06	3.38658e-06	0.281781	0.00137547	3.39372e-06	7.98854e-05	0.0343905	0.0891021	0.281781	0.0129952	0.0142176	7.98854e-05	0.0129952	5.97585e-06	7.98854e-05	1.27906e-07	3.39372e-06	3.38658e-06	0.281781	0.00137547	3.39372e-06	7.98854e-05	0.0343905	0.0891021	0.281781	0.0129952	0.0142176	7.98854e-05	0.0129952	5.97585e-06	7.98854e-05	1.27906e-07	3.39372e-06	3.38658e-06	0.281781	0.00137547	3.39372e-06	7.98854e-05	0.0343905	0.0891021	0.281781	0.0129952	0.0142176	7.98854e-05	0.0129952	5.97585e-06	7.98854e-05	1.27906e-07	3.39372e-06	3.38658e-06	0.281781	0.00137547	3.39372e-06	7.98854e-05	0.0343905	0.0891021	0.281781	0.0129952	0.0142176	7.98854e-05	0.0129952	5.97585e-06	7.98854e-05	1.27906e-07	3.39372e-06	3.38658e-06	0.281781	0.00137547	3.39372e-06	7.98854e-05	0.0343905	0.0891021	0.281781	0.00137547	0.0142176	7.98854e-05	0.0129952	5.97585e-06	7.98854e-05	1.27906e-07	3.39372e-06	3.37663e-06	0.281781	0.00137547	3.39372e-06	7.98854e-05	0.0343905	0.0891021	0.281781	0.00137547	0.0142176	7.98854e-05	0.0129952	5.97585e-06	7.98854e-05	1.27906e-07	3.39372e-06	3.37663e-06	0.296535	0.00137547	3.39372e-06	7.98854e-05	0.0343905	0.175376	0.281781	0.00137547	0.0142176	7.98854e-05	0.0129952	5.97585e-06	7.98854e-05	1.27906e-07	3.39372e-06	3.37663e-06	0.43132	0.00137547	3.39372e-06	7.98854e-05	0.0343905	0.175376	0.281781	0.00137547	0.0157176	7.98854e-05	0.0129952	5.97585e-06	7.98854e-05	1.27906e-07	3.39372e-06	3.37663e-06	0.43132	0.00137547	3.39372e-06	7.98854e-05	0.0891021	0.175376	0.281781	0.00137547	0.0157176	7.98854e-05	0.0129952	5.97585e-06	7.98854e-05	1.93081e-08	3.39372e-06	3.37663e-06	0.43132	0.00137547	3.39372e-06	7.98854e-05	0.0891021	0.175376	0.281781	0.00137547	0.0157176	7.98854e-05	0	0	0	0	0	0	0	0	0	0	0	0	0	0	0	0	0	0	0	0	0	0	0	0	0	0	0	0	0	0	0	0	0	0	0	0	0	0	0	0	0	0	0	0	0	0	0	0	0	0	0	0	0	0	0	0	0	0	0	0	0	0	0	0	0	0	0	0	0	0	0	0	0	0	0	0	0	0	0	0	0	0	0	0	0	0	0	0	0	0	0	0	0	0	0	0	0	0	0	0	0	0	0	0	0	0	0	0	0	0	0	0	0	0	0	0	0	0	0	0	0	0	0	0	0	0	0	0	0	0	0	0	0	0	0	0	0	0	0	0	0	0	0	0	6.16629e-05	6.16629e-05	5.91741e-05	5.91741e-05	5.9064e-05	5.9064e-05	0.00135803	0.00135803	5.93816e-05	5.93816e-05	0.0762425	0.0762425	0.00367262	0.00367262	7.99932e-05	7.99932e-05	6.16629e-05	6.16629e-05	5.91741e-05	5.91741e-05	5.9064e-05	5.9064e-05	0.00135803	0.00135803	5.93816e-05	5.93816e-05	0.0762425	0.0762425	0.00367262	0.00367262	7.99932e-05	7.99932e-05	6.16629e-05	6.16629e-05	5.91741e-05	5.91741e-05	5.9064e-05	5.9064e-05	0.00135803	0.00135803	5.93816e-05	5.93816e-05	0.0762425	0.0762425	0.00367262	0.00367262	7.99932e-05	7.99932e-05	6.16629e-05	6.16629e-05	5.91741e-05	5.91741e-05	5.9064e-05	5.9064e-05	0.00135803	0.00135803	5.93816e-05	5.93816e-05	0.0762425	0.0762425	0.00367262	0.00367262	7.99932e-05	7.99932e-05	6.16629e-05	6.16629e-05	5.91741e-05	5.91741e-05	5.9064e-05	5.9064e-05	0.00135803	0.00135803	5.93816e-05	5.93816e-05	0.0762425	0.0762425	0.00367262	0.00367262	7.99932e-05	7.99932e-05	6.16629e-05	6.16629e-05	5.91741e-05	5.91741e-05	5.9064e-05	5.9064e-05	0.00135803	0.00135803	5.93816e-05	5.93816e-05	0.0762425	0.0762425	0.00367262	0.00367262	7.99932e-05	7.99932e-05	6.16629e-05	6.16629e-05	5.91741e-05	5.91741e-05	5.9064e-05	5.9064e-05	0.00135803	0.00135803	5.93816e-05	5.93816e-05	0.0762425	0.0762425	0.00367262	0.00367262	7.99932e-05	7.99932e-05	6.16629e-05	6.16629e-05	5.91741e-05	5.91741e-05	5.9064e-05	5.9064e-05	0.00135803	0.00135803	5.93816e-05	5.93816e-05	0.0762425	0.0762425	0.00367262	0.00367262	7.99932e-05	7.99932e-05	6.16629e-05	6.16629e-05	5.91741e-05	5.91741e-05	5.9064e-05	5.9064e-05	0.00135803	0.00135803	5.93816e-05	5.93816e-05	0.0762425	0.0762425	0.00367262	0.00367262	7.99932e-05	7.99932e-05	6.16629e-05	6.16629e-05	5.91741e-05	5.91741e-05	5.9064e-05	5.9064e-05	0.00135803	0.00135803	5.93816e-05	5.93816e-05	0.0762425	0.0762425	0.00367262	0.00367262	7.99932e-05	7.99932e-05	0.00135803	5.91741e-05	6.16629e-05	5.9064e-05	5.91741e-05	5.93816e-05	0.0762425	6.16629e-05	5.9064e-05	7.99932e-05	0.00135803	0.00367262	0.0762425	7.99932e-05	0.00367262	5.93816e-05	0.00135803	5.91741e-05	6.16629e-05	5.9064e-05	5.91741e-05	5.93816e-05	0.0762425	6.16629e-05	5.9064e-05	7.99932e-05	0.00135803	0.00367262	0.0762425	7.99932e-05	0.00367262	5.93816e-05	0.00135803	5.91741e-05	6.16629e-05	5.9064e-05	5.91741e-05	5.93816e-05	0.0762425	6.16629e-05	5.9064e-05	7.99932e-05	0.00135803	0.00367262	0.0762425	7.99932e-05	0.00367262	5.93816e-05	0.00135803	5.91741e-05	6.16629e-05	5.9064e-05	5.91741e-05	5.93816e-05	0.0762425	6.16629e-05	5.9064e-05	7.99932e-05	0.00135803	0.00367262	0.0762425	7.99932e-05	0.00367262	5.93816e-05	0.00135803	5.91741e-05	6.16629e-05	5.9064e-05	5.91741e-05	5.93816e-05	0.0762425	6.16629e-05	5.9064e-05	7.99932e-05	0.00135803	0.00367262	0.0762425	7.99932e-05	0.00367262	5.93816e-05	0.00131989	2.10403e-05	5.97585e-06	3.37698e-06	5.91741e-05	5.93816e-05	0.0762425	6.16629e-05	5.69342e-06	2.66226e-05	0.00135803	0.00367262	0.0762425	7.99932e-05	0.00367262	5.93816e-05	0.00131989	2.10403e-05	5.97585e-06	3.37698e-06	5.80352e-06	6.01096e-06	0.0765432	0.00036236	5.69342e-06	2.66226e-05	0.00165872	0.00397332	0.0767851	0.000622569	0.00367262	5.93816e-05	0.00131989	2.10403e-05	5.97585e-06	3.37698e-06	5.80352e-06	6.01096e-06	0.0765432	0.00036236	5.69342e-06	2.66226e-05	0.00165872	0.00397332	0.0767851	0.000622569	0.00367262	5.93816e-05	0.00131989	2.10403e-05	5.97585e-06	3.37698e-06	4.28708e-07	6.36144e-07	0.0765432	0.00036236	5.69342e-06	2.66226e-05	0.00165872	0.00397332	0.0767851	0.000622569	0.00367262	5.93816e-05	0.00131989	2.10403e-05	5.97585e-06	3.37698e-06	4.28708e-07	6.36144e-07	0.0765432	0.00036236	5.69342e-06	2.66226e-05	0.00165872	0.00397332	0.0767851	0.000622569	0.00367262	5.93816e-05	0.00131989	2.10403e-05	2.71004e-06	1.11168e-07	4.28708e-07	6.36144e-07	0.0765432	0.00036236	3.18604e-07	2.12477e-05	0.00165872	0.00397332	0.0767851	0.000622569	0.00397332	0.000360079	0.00137547	8.11155e-07	2.71004e-06	1.11168e-07	1.27906e-07	3.35343e-07	0.0765432	0.00036236	3.18604e-07	2.12477e-05	0.00165872	0.00722711	0.079797	0.00363449	0.00397332	2.12477e-05	0.00130156	8.11155e-07	2.71004e-06	1.11168e-07	1.27906e-07	3.35343e-07	0.0765432	0.00036236	3.18604e-07	2.12477e-05	0.00491252	0.00722711	0.079797	0.00363449	0.00397332	2.12477e-05	0.00130156	8.11155e-07	2.71004e-06	1.11168e-07	1.11168e-07	3.35343e-07	0.0765432	0.00036236	3.18604e-07	2.12477e-05	0.00491252	0.00722711	0.079797	0.00363449	0.00397332	2.12477e-05	0.00130156	2.71004e-06	2.71004e-06	1.11168e-07	1.11168e-07	3.35343e-07	0.0774824	0.00130156	3.18604e-07	2.12477e-05	0.00491252	0.00722711	0.079797	0.00363449	0.00397332	2.12477e-05	0.00130156	2.71004e-06	2.71004e-06	1.11168e-07	1.11168e-07	3.35343e-07	0.0774824	0.00130156	3.18604e-07	2.12477e-05	0.00491252	0.00722711	0.079797	0.00363449	0.00397332	2.12477e-05	0.00130156	2.71004e-06	2.71004e-06	1.11168e-07	1.11168e-07	3.35343e-07	0.0774824	0.00130156	3.18604e-07	2.12477e-05	0.00491252	0.0250854	0.079797	0.00363449	0.00397332	2.12477e-05	0.00130156	2.71004e-06	2.71004e-06	1.11168e-07	1.11168e-07	3.18604e-07	0.0774824	0.00130156	3.18604e-07	2.12477e-05	0.00491252	0.0250854	0.079797	0.00363449	0.00397332	2.12477e-05	0.00130156	2.71004e-06	2.71004e-06	1.11168e-07	1.11168e-07	3.18604e-07	0.0774824	7.91083e-05	3.18604e-07	2.12477e-05	0.00491252	0.0250854	0.079797	0.00363449	0.00397332	2.12477e-05	0.00130156	2.71004e-06	2.71004e-06	1.11168e-07	1.11168e-07	3.18604e-07	0.0774824	7.91083e-05	3.18604e-07	2.12477e-05	0.00491252	0.0250854	0.079797	0.00363449	0.00397332	2.12477e-05	0.00130156	2.71004e-06	2.71004e-06	2.56946e-09	1.11168e-07	3.18604e-07	0.0774824	7.91083e-05	3.18604e-07	2.12477e-05	0.00491252	0.0250854	0.079797	0.00363449	0.00397332	2.12477e-05	0.00130156	2.71004e-06	2.71004e-06	2.56946e-09	1.11168e-07	3.18604e-07	0.0774824	7.91083e-05	3.18604e-07	2.12477e-05	0.00491252	0.0250854	0.079797	0.00363449	0.00397332	2.12477e-05	0.00130156	1.60621e-07	2.71004e-06	2.56946e-09	1.11168e-07	3.18604e-07	0.0774824	7.91083e-05	3.18604e-07	2.12477e-05	0.00491252	0.0250854	0.079797	0.00363449	0.00397332	2.12477e-05	0.00130156	1.60621e-07	2.71004e-06	2.56946e-09	1.11168e-07	3.18604e-07	0.0774824	7.91083e-05	3.18604e-07	2.12477e-05	0.00491252	0.0250854	0.079797	0.00363449	0.00397332	2.12477e-05	0.00130156	1.60621e-07	2.71004e-06	2.56946e-09	1.11168e-07	3.18604e-07	0.0774824	7.91083e-05	3.18604e-07	2.12477e-05	0.00491252	0.0250854	0.079797	0.00363449	0.00397332	2.12477e-05	0.00130156	1.60621e-07	2.71004e-06	2.56946e-09	1.11168e-07	3.18604e-07	0.0774824	7.91083e-05	3.18604e-07	2.12477e-05	0.00491252	0.0250854	0.079797	0.00038069	0.00397332	2.12477e-05	0.00130156	1.60621e-07	2.71004e-06	2.56946e-09	1.11168e-07	3.18081e-07	0.0774824	7.91083e-05	3.18604e-07	2.12477e-05	0.00491252	0.0250854	0.079797	0.00038069	0.00397332	2.12477e-05	0.00130156	1.60621e-07	2.71004e-06	2.56946e-09	1.11168e-07	3.18081e-07	0.0789824	7.91083e-05	3.18604e-07	2.12477e-05	0.00491252	0.079797	0.079797	0.00038069	0.00397332	2.12477e-05	0.00130156	1.60621e-07	2.71004e-06	2.56946e-09	1.11168e-07	3.18081e-07	0.103856	7.91083e-05	3.18604e-07	2.12477e-05	0.00491252	0.079797	0.079797	0.00038069	0.00491252	2.12477e-05	0.00130156	1.60621e-07	2.71004e-06	2.56946e-09	1.11168e-07	3.18081e-07	0.103856	7.91083e-05	3.18604e-07	2.12477e-05	0.0227708	0.079797	0.079797	0.00038069	0.00491252	2.12477e-05	0.00130156	1.60621e-07	2.71004e-06	5.52244e-10	1.11168e-07	3.18081e-07	0.103856	7.91083e-05	3.18604e-07	2.12477e-05	0.0227708	0.079797	0.079797	0.00038069	0.00491252	2.12477e-05	0	0	0	0	0	0	0	0	0	0	0	0	0	0	0	0	0	0	0	0	0	0	0	0	0	0	0	0	0	0	0	0	0	0	0	0	0	0	0	0	0	0	0	0	0	0	0	0	0	0	0	0	0	0	0	0	0	0	0	0	0	0	0	0	0	0	0	0	0	0	0	0	0	0	0	0	0	0	0	0	0	0	0	0	0	0	0	0	0	0	0	0	0	0	0	0	0	0	0	0	0	0	0	0	0	0	0	0	0	0	0	0	0	0	0	0	0	0	0	0	0	0	0	0	0	0	0	0	0	0	0	0	0	0	0	0	0	0	0	0	0	0	0	0	0.162817	0.162817	0.0218316	0.0218316	0.000719521	0.000719521	0.0031587	0.0031587	0.000365454	0.000365454	0.000365454	0.000365454	0.000360461	0.000360461	0.000359771	0.000359771	0.162817	0.162817	0.0218316	0.0218316	0.000719521	0.000719521	0.0031587	0.0031587	0.000365454	0.000365454	0.000365454	0.000365454	0.000360461	0.000360461	0.000359771	0.000359771	0.162817	0.162817	0.0218316	0.0218316	0.000719521	0.000719521	0.0031587	0.0031587	0.000365454	0.000365454	0.000365454	0.000365454	0.000360461	0.000360461	0.000359771	0.000359771	0.162817	0.162817	0.0218316	0.0218316	0.000719521	0.000719521	0.0031587	0.0031587	0.000365454	0.000365454	0.000365454	0.000365454	0.000360461	0.000360461	0.000359771	0.000359771	0.162817	0.162817	0.0218316	0.0218316	0.000719521	0.000719521	0.0031587	0.0031587	0.000365454	0.000365454	0.000365454	0.000365454	0.000360461	0.000360461	0.000359771	0.000359771	0.162817	0.162817	0.0218316	0.0218316	0.000719521	0.000719521	0.0031587	0.0031587	0.000365454	0.000365454	0.000365454	0.000365454	0.000360461	0.000360461	0.000359771	0.000359771	0.162817	0.162817	0.0218316	0.0218316	0.000719521	0.000719521	0.0031587	0.0031587	0.000365454	0.000365454	0.000365454	0.000365454	0.000360461	0.000360461	0.000359771	0.000359771	0.162817	0.162817	0.0218316	0.0218316	0.000719521	0.000719521	0.0031587	0.0031587	0.000365454	0.000365454	0.000365454	0.000365454	0.000360461	0.000360461	0.000359771	0.000359771	0.162817	0.162817	0.0218316	0.0218316	0.000719521	0.000719521	0.0031587	0.0031587	0.000365454	0.000365454	0.000365454	0.000365454	0.000360461	0.000360461	0.000359771	0.000359771	0.162817	0.162817	0.0218316	0.0218316	0.000719521	0.000719521	0.0031587	0.0031587	0.000365454	0.000365454	0.000365454	0.000365454	0.000360461	0.000360461	0.000359771	0.000359771	0.0031587	0.0218316	0.162817	0.000719521	0.0218316	0.000365454	0.000365454	0.162817	0.000719521	0.000359771	0.0031587	0.000360461	0.000365454	0.000359771	0.000360461	0.000365454	0.0031587	0.0218316	0.162817	0.000719521	0.0218316	0.000365454	0.000365454	0.162817	0.000719521	0.000359771	0.0031587	0.000360461	0.000365454	0.000359771	0.000360461	0.000365454	0.0031587	0.0218316	0.162817	0.000719521	0.0218316	0.000365454	0.000365454	0.162817	0.000719521	0.000359771	0.0031587	0.000360461	0.000365454	0.000359771	0.000360461	0.000365454	0.0031587	0.0218316	0.162817	0.000719521	0.0218316	0.000365454	0.000365454	0.162817	0.000719521	0.000359771	0.0031587	0.000360461	0.000365454	0.000359771	0.000360461	0.000365454	0.0031587	0.0218316	0.162817	0.000719521	0.0218316	0.000365454	0.000365454	0.162817	0.000719521	0.000359771	0.0031587	0.000360461	0.000365454	0.000359771	0.000360461	0.000365454	0.0157176	0.0343905	0.166071	0.00397332	0.0218316	0.000365454	0.000365454	0.162817	0.000418824	5.90736e-05	0.0031587	0.000360461	0.000365454	0.000359771	4.07697e-06	9.06933e-06	0.0157176	0.0343905	0.166071	0.00397332	0.0215309	6.47564e-05	0.00130466	0.163756	0.000418824	5.90736e-05	0.0040979	0.00129966	2.66226e-05	2.09398e-05	4.07697e-06	9.06933e-06	0.0157176	0.0343905	0.166071	0.00397332	0.0215309	6.47564e-05	0.00130466	0.163756	0.000418824	5.90736e-05	0.0040979	0.00129966	2.66226e-05	2.09398e-05	4.07697e-06	9.06933e-06	0.0157176	0.0343905	0.166071	0.00397332	0.0220735	0.000607333	0.00130466	0.163756	0.000418824	5.90736e-05	0.0040979	0.00129966	2.66226e-05	2.09398e-05	4.07697e-06	9.06933e-06	0.0157176	0.0343905	0.166071	0.00397332	0.0220735	0.000607333	0.00130466	0.163756	0.000418824	5.90736e-05	0.0040979	0.00129966	2.66226e-05	2.09398e-05	4.07697e-06	9.06933e-06	0.0157176	0.0343905	0.183929	0.0218316	0.0220735	0.000607333	0.00130466	0.163756	0.000365454	5.70302e-06	0.0040979	0.00129966	2.66226e-05	2.09398e-05	8.11155e-07	5.80352e-06	0.0304718	0.0976553	0.183929	0.0218316	0.0215309	6.47564e-05	0.00130466	0.163756	0.000365454	5.70302e-06	0.0040979	7.72094e-05	6.3934e-06	7.10656e-07	8.11155e-07	5.70302e-06	0.165256	0.0976553	0.183929	0.0218316	0.0215309	6.47564e-05	0.00130466	0.163756	0.000365454	5.70302e-06	0.00287545	7.72094e-05	6.3934e-06	7.10656e-07	8.11155e-07	5.70302e-06	0.165256	0.0976553	0.183929	0.0218316	0.0218316	6.47564e-05	0.00130466	0.163756	0.000365454	5.70302e-06	0.00287545	7.72094e-05	6.3934e-06	7.10656e-07	8.11155e-07	5.70302e-06	0.165256	0.183929	0.183929	0.0218316	0.0218316	6.47564e-05	0.00280463	0.165256	0.000365454	5.70302e-06	0.00287545	7.72094e-05	6.3934e-06	7.10656e-07	8.11155e-07	5.70302e-06	0.165256	0.183929	0.183929	0.0218316	0.0218316	6.47564e-05	0.00280463	0.165256	0.000365454	5.70302e-06	0.00287545	7.72094e-05	6.3934e-06	7.10656e-07	8.11155e-07	5.70302e-06	0.165256	0.183929	0.183929	0.0218316	0.0218316	6.47564e-05	0.00280463	0.165256	0.000365454	5.70302e-06	0.00287545	3.29992e-06	6.3934e-06	7.10656e-07	8.11155e-07	5.70302e-06	0.165256	0.183929	0.183929	0.0218316	0.0218316	9.06933e-06	0.00280463	0.165256	0.000365454	5.70302e-06	0.00287545	3.29992e-06	6.3934e-06	7.10656e-07	8.11155e-07	5.70302e-06	0.165256	0.183929	0.183929	0.0218316	0.0218316	9.06933e-06	0.00280463	0.19013	0.000365454	5.70302e-06	0.00287545	3.29992e-06	6.3934e-06	7.10656e-07	8.11155e-07	5.70302e-06	0.165256	0.183929	0.183929	0.0218316	0.0218316	9.06933e-06	0.00280463	0.19013	0.000365454	5.70302e-06	0.00287545	3.29992e-06	6.3934e-06	7.10656e-07	8.11155e-07	5.70302e-06	0.165256	0.183929	0.183929	0.0765432	0.0218316	9.06933e-06	0.00280463	0.19013	0.000365454	5.70302e-06	0.00287545	3.29992e-06	6.3934e-06	7.10656e-07	8.11155e-07	5.70302e-06	0.165256	0.183929	0.183929	0.0765432	0.0218316	9.06933e-06	0.00280463	0.19013	0.000365454	5.70302e-06	0.00287545	3.29992e-06	6.3934e-06	7.10656e-07	8.11155e-07	5.70302e-06	0.165256	0.592986	0.183929	0.0765432	0.0218316	9.06933e-06	0.00280463	0.19013	0.000365454	5.70302e-06	0.00287545	3.29992e-06	6.3934e-06	7.10656e-07	8.11155e-07	5.70302e-06	0.165256	0.592986	0.183929	0.0765432	0.0218316	9.06933e-06	0.00280463	0.19013	0.000365454	5.70302e-06	0.00287545	3.29992e-06	6.3934e-06	7.10656e-07	8.11155e-07	5.70302e-06	0.165256	0.592986	0.183929	0.0765432	0.0218316	9.06933e-06	0.00280463	0.19013	0.000365454	5.70302e-06	0.00287545	3.29992e-06	6.3934e-06	7.10656e-07	8.11155e-07	5.70302e-06	0.165256	0.592986	0.183929	0.0765432	0.0218316	9.06933e-06	0.00280463	0.19013	0.000365454	5.70302e-06	0.00287545	3.29992e-06	6.3934e-06	1.20773e-07	8.11155e-07	5.70302e-06	0.165256	0.592986	0.183929	0.0765432	0.0218316	5.80352e-06	0.00280463	0.19013	0.000365454	5.70302e-06	0.00287545	3.29992e-06	6.3934e-06	1.20773e-07	8.11155e-07	5.70302e-06	0.165256	0.592986	0.183929	0.0765432	0.0218316	5.80352e-06	0.00361925	0.19013	0.000365454	5.70302e-06	0.00287545	7.50503e-07	6.3934e-06	1.20773e-07	8.11155e-07	5.70302e-06	0.165256	0.592986	0.183929	0.0765432	0.0218316	5.80352e-06	0.000220626	0.19013	0.000365454	5.70302e-06	0.00287545	7.50503e-07	6.3934e-06	1.20773e-07	7.02557e-07	5.70302e-06	0.165256	0.592986	0.183929	0.0765432	0.0218316	5.80352e-06	0.000220626	0.19013	0.000365454	5.70302e-06	0.00280154	7.50503e-07	6.3934e-06	1.20773e-07	7.02557e-07	5.70302e-06	0.165256	0.592986	0.183929	0.162817	0.0218316	5.80352e-06	0.000220626	0.19013	0.000365454	5.70302e-06	0.00280154	7.50503e-07	6.3934e-06	1.20773e-07	7.02557e-07	5.70302e-06	0	0	0	0	0	0	0	0	0	0	0	0	0	0	0	0	0	0	0	0	0	0	0	0	0	0	0	0	0	0	0	0	0	0	0	0	0	0	0	0	0	0	0	0	0	0	0	0	0	0	0	0	0	0	0	0	0	0	0	0	0	0	0	0	0	0	0	0	0	0	0	0	0	0	0	0	0	0	0	0	0	0	0	0	0	0	0	0	0	0	0	0	0	0	0	0	0	0	0	0	0	0	0	0	0	0	0	0	0	0	0	0	0	0	0	0	0	0	0	0	0	0	0	0	0	0	0	0	0	0	0	0	0	0	0	0	0	0	0	0	0	0	0	0	0.575128	0.575128	0.079797	0.079797	0.00491252	0.00491252	0.0312864	0.0312864	0.00367262	0.00367262	0.00377963	0.00377963	0.00363449	0.00363449	0.00361387	0.00361387	0.575128	0.575128	0.079797	0.079797	0.00491252	0.00491252	0.0312864	0.0312864	0.00367262	0.00367262	0.00377963	0.00377963	0.00363449	0.00363449	0.00361387	0.00361387	0.575128	0.575128	0.079797	0.079797	0.00491252	0.00491252	0.0312864	0.0312864	0.00367262	0.00367262	0.00377963	0.00377963	0.00363449	0.00363449	0.00361387	0.00361387	0.575128	0.575128	0.079797	0.079797	0.00491252	0.00491252	0.0312864	0.0312864	0.00367262	0.00367262	0.00377963	0.00377963	0.00363449	0.00363449	0.00361387	0.00361387	0.575128	0.575128	0.079797	0.079797	0.00491252	0.00491252	0.0312864	0.0312864	0.00367262	0.00367262	0.00377963	0.00377963	0.00363449	0.00363449	0.00361387	0.00361387	0.575128	0.575128	0.079797	0.079797	0.00491252	0.00491252	0.0312864	0.0312864	0.00367262	0.00367262	0.00377963	0.00377963	0.00363449	0.00363449	0.00361387	0.00361387	0.575128	0.575128	0.079797	0.079797	0.00491252	0.00491252	0.0312864	0.0312864	0.00367262	0.00367262	0.00377963	0.00377963	0.00363449	0.00363449	0.00361387	0.00361387	0.575128	0.575128	0.079797	0.079797	0.00491252	0.00491252	0.0312864	0.0312864	0.00367262	0.00367262	0.00377963	0.00377963	0.00363449	0.00363449	0.00361387	0.00361387	0.575128	0.575128	0.079797	0.079797	0.00491252	0.00491252	0.0312864	0.0312864	0.00367262	0.00367262	0.00377963	0.00377963	0.00363449	0.00363449	0.00361387	0.00361387	0.575128	0.575128	0.079797	0.079797	0.00491252	0.00491252	0.0312864	0.0312864	0.00367262	0.00367262	0.00377963	0.00377963	0.00363449	0.00363449	0.00361387	0.00361387	0.0312864	0.079797	0.575128	0.00491252	0.079797	0.00367262	0.00377963	0.575128	0.00491252	0.00361387	0.0312864	0.00363449	0.00377963	0.00361387	0.00363449	0.00367262	0.0312864	0.079797	0.575128	0.00491252	0.079797	0.00367262	0.00377963	0.575128	0.00491252	0.00361387	0.0312864	0.00363449	0.00377963	0.00361387	0.00363449	0.00367262	0.0312864	0.079797	0.575128	0.00491252	0.079797	0.00367262	0.00377963	0.575128	0.00491252	0.00361387	0.0312864	0.00363449	0.00377963	0.00361387	0.00363449	0.00367262	0.0312864	0.079797	0.575128	0.00491252	0.079797	0.00367262	0.00377963	0.575128	0.00491252	0.00361387	0.0312864	0.00363449	0.00377963	0.00361387	0.00363449	0.00367262	0.0312864	0.079797	0.575128	0.00491252	0.079797	0.00367262	0.00377963	0.575128	0.00491252	0.00361387	0.0312864	0.00363449	0.00377963	0.00361387	0.00363449	0.00367262	0.103856	0.152367	0.592986	0.0227708	0.079797	0.00367262	0.00377963	0.575128	0.0019006	0.000601958	0.0312864	0.00363449	0.00377963	0.00361387	7.99932e-05	0.000118127	0.103856	0.152367	0.592986	0.0227708	0.0767851	0.000660703	0.0130847	0.584433	0.0019006	0.000601958	0.0405915	0.0129396	0.000525835	0.000360079	7.99932e-05	0.000118127	0.103856	0.152367	0.592986	0.0227708	0.0767851	0.000660703	0.0130847	0.584433	0.0019006	0.000601958	0.0405915	0.0129396	0.000525835	0.000360079	7.99932e-05	0.000118127	0.103856	0.152367	0.592986	0.0227708	0.079797	0.00367262	0.0130847	0.584433	0.0019006	0.000601958	0.0405915	0.0129396	0.000525835	0.000360079	7.99932e-05	0.000118127	0.103856	0.152367	0.592986	0.0227708	0.079797	0.00367262	0.0130847	0.584433	0.0019006	0.000601958	0.0405915	0.0129396	0.000525835	0.000360079	7.99932e-05	0.000118127	0.103856	0.152367	0.647698	0.0774824	0.079797	0.00367262	0.0130847	0.584433	0.00135803	5.93816e-05	0.0405915	0.0129396	0.000525835	0.000360079	2.43061e-05	6.244e-05	0.19013	0.345046	0.647698	0.0774824	0.0765432	0.000418824	0.0130847	0.584433	0.00135803	5.93816e-05	0.0405915	0.00131989	0.000187004	2.12477e-05	2.43061e-05	5.93816e-05	0.599187	0.345046	0.647698	0.0774824	0.0765432	0.000418824	0.0130847	0.584433	0.00135803	5.93816e-05	0.0289718	0.00131989	0.000187004	2.12477e-05	2.43061e-05	5.93816e-05	0.599187	0.345046	0.647698	0.0774824	0.0774824	0.000418824	0.0130847	0.584433	0.00135803	5.93816e-05	0.0289718	0.00131989	0.000187004	2.12477e-05	2.43061e-05	5.93816e-05	0.599187	0.647698	0.647698	0.0774824	0.0774824	0.000418824	0.0278389	0.599187	0.00135803	5.93816e-05	0.0289718	0.00131989	0.000187004	2.12477e-05	2.43061e-05	5.93816e-05	0.599187	0.647698	0.647698	0.0774824	0.0774824	0.000418824	0.0278389	0.599187	0.00135803	5.93816e-05	0.0289718	0.00131989	0.000187004	2.12477e-05	2.43061e-05	5.93816e-05	0.599187	0.647698	0.647698	0.0774824	0.0774824	0.000418824	0.0278389	0.599187	0.00135803	5.93816e-05	0.0289718	9.74386e-05	0.000187004	2.12477e-05	2.43061e-05	5.93816e-05	0.599187	0.647698	0.647698	0.0774824	0.0774824	7.99932e-05	0.0278389	0.599187	0.00135803	5.93816e-05	0.0289718	9.74386e-05	0.000187004	2.12477e-05	2.43061e-05	5.93816e-05	0.599187	0.647698	0.647698	0.0774824	0.0774824	7.99932e-05	0.0278389	0.733972	0.00135803	5.93816e-05	0.0289718	9.74386e-05	0.000187004	2.12477e-05	2.43061e-05	5.93816e-05	0.599187	0.647698	0.647698	0.0774824	0.0774824	7.99932e-05	0.0278389	0.733972	0.00135803	5.93816e-05	0.0289718	9.74386e-05	0.000187004	2.12477e-05	2.43061e-05	5.93816e-05	0.599187	0.647698	0.647698	0.163756	0.0774824	7.99932e-05	0.0278389	0.733972	0.00135803	5.93816e-05	0.0289718	9.74386e-05	0.000187004	2.12477e-05	2.43061e-05	5.93816e-05	0.599187	0.647698	0.647698	0.163756	0.0774824	7.99932e-05	0.0278389	0.733972	0.00135803	5.93816e-05	0.0289718	9.74386e-05	0.000187004	2.12477e-05	2.43061e-05	5.93816e-05	0.599187	1.28874	0.647698	0.163756	0.0774824	7.99932e-05	0.0278389	0.733972	0.00135803	5.93816e-05	0.0289718	9.74386e-05	0.000187004	2.12477e-05	2.43061e-05	5.93816e-05	0.599187	1.28874	0.647698	0.163756	0.0774824	7.99932e-05	0.0278389	0.733972	0.00135803	5.93816e-05	0.0289718	9.74386e-05	0.000187004	2.12477e-05	2.43061e-05	5.93816e-05	0.599187	1.28874	0.647698	0.163756	0.0774824	7.99932e-05	0.0278389	0.733972	0.00135803	5.93816e-05	0.0289718	9.74386e-05	0.000187004	2.12477e-05	2.43061e-05	5.93816e-05	0.599187	1.28874	0.647698	0.163756	0.0774824	7.99932e-05	0.0278389	0.733972	0.00135803	5.93816e-05	0.0289718	9.74386e-05	0.000187004	3.69452e-06	2.43061e-05	5.93816e-05	0.599187	1.28874	0.647698	0.163756	0.0774824	5.9764e-05	0.0278389	0.733972	0.00135803	5.93816e-05	0.0289718	9.74386e-05	0.000187004	3.69452e-06	2.43061e-05	5.93816e-05	0.599187	1.28874	0.647698	0.163756	0.0774824	5.9764e-05	0.0358232	0.733972	0.00135803	5.93816e-05	0.0289718	2.35291e-05	0.000187004	3.69452e-06	2.43061e-05	5.93816e-05	0.599187	1.28874	0.647698	0.163756	0.0774824	5.9764e-05	0.00377963	0.733972	0.00135803	5.93816e-05	0.0289718	2.35291e-05	0.000187004	3.69452e-06	2.10403e-05	5.93816e-05	0.599187	1.28874	0.647698	0.163756	0.0774824	5.9764e-05	0.00377963	0.733972	0.00135803	5.93816e-05	0.0277494	2.35291e-05	0.000187004	3.69452e-06	2.10403e-05	5.93816e-05	0.599187	1.28874	0.647698	0.210316	0.0774824	5.9764e-05	0.00377963	0.733972	0.00135803	5.93816e-05	0.0277494	2.35291e-05	0.000187004	3.69452e-06	2.10403e-05	5.93816e-05	0	0	0	0	0	0	0	0	0	0	0	0	0	0	0	0	0	0	0	0	0	0	0	0	0	0	0	0	0	0	0	0	0	0	0	0	0	0	0	0	0	0	0	0	0	0	0	0	0	0	0	0	0	0	0	0	0	0	0	0	0	0	0	0	0	0	0	0	0	0	0	0	0	0	0	0	0	0	0	0	0	0	0	0	0	0	0	0	0	0	0	0	0	0	0	0	0	0	0	0	0	0	0	0	0	0	0	0	0	0	0	0	0	0	0	0	0	0	0	0	0	0	0	0	0	0	0	0	0	0	0	0	0	0	0	0	0	0	0	0	0	0	0	0	1.23403	1.23403	0.183929	0.183929	0.0242708	0.0242708	0.183929	0.183929	0.0218316	0.0218316	0.0242708	0.0242708	0.0218316	0.0218316	0.0214775	0.0214775	1.23403	1.23403	0.183929	0.183929	0.0242708	0.0242708	0.183929	0.183929	0.0218316	0.0218316	0.0242708	0.0242708	0.0218316	0.0218316	0.0214775	0.0214775	1.23403	1.23403	0.183929	0.183929	0.0242708	0.0242708	0.183929	0.183929	0.0218316	0.0218316	0.0242708	0.0242708	0.0218316	0.0218316	0.0214775	0.0214775	1.23403	1.23403	0.183929	0.183929	0.0242708	0.0242708	0.183929	0.183929	0.0218316	0.0218316	0.0242708	0.0242708	0.0218316	0.0218316	0.0214775	0.0214775	1.23403	1.23403	0.183929	0.183929	0.0242708	0.0242708	0.183929	0.183929	0.0218316	0.0218316	0.0242708	0.0242708	0.0218316	0.0218316	0.0214775	0.0214775	1.23403	1.23403	0.183929	0.183929	0.0242708	0.0242708	0.183929	0.183929	0.0218316	0.0218316	0.0242708	0.0242708	0.0218316	0.0218316	0.0214775	0.0214775	1.23403	1.23403	0.183929	0.183929	0.0242708	0.0242708	0.183929	0.183929	0.0218316	0.0218316	0.0242708	0.0242708	0.0218316	0.0218316	0.0214775	0.0214775	1.23403	1.23403	0.183929	0.183929	0.0242708	0.0242708	0.183929	0.183929	0.0218316	0.0218316	0.0242708	0.0242708	0.0218316	0.0218316	0.0214775	0.0214775	1.23403	1.23403	0.183929	0.183929	0.0242708	0.0242708	0.183929	0.183929	0.0218316	0.0218316	0.0242708	0.0242708	0.0218316	0.0218316	0.0214775	0.0214775	1.23403	1.23403	0.183929	0.183929	0.0242708	0.0242708	0.183929	0.183929	0.0218316	0.0218316	0.0242708	0.0242708	0.0218316	0.0218316	0.0214775	0.0214775	0.183929	0.183929	1.23403	0.0242708	0.183929	0.0218316	0.0242708	1.23403	0.0242708	0.0214775	0.183929	0.0218316	0.0242708	0.0214775	0.0218316	0.0218316	0.183929	0.183929	1.23403	0.0242708	0.183929	0.0218316	0.0242708	1.23403	0.0242708	0.0214775	0.183929	0.0218316	0.0242708	0.0214775	0.0218316	0.0218316	0.183929	0.183929	1.23403	0.0242708	0.183929	0.0218316	0.0242708	1.23403	0.0242708	0.0214775	0.183929	0.0218316	0.0242708	0.0214775	0.0218316	0.0218316	0.183929	0.183929	1.23403	0.0242708	0.183929	0.0218316	0.0242708	1.23403	0.0242708	0.0214775	0.183929	0.0218316	0.0242708	0.0214775	0.0218316	0.0218316	0.183929	0.183929	1.23403	0.0242708	0.183929	0.0218316	0.0242708	1.23403	0.0242708	0.0214775	0.183929	0.0218316	0.0242708	0.0214775	0.0218316	0.0218316	0.43132	0.43132	1.28874	0.0789824	0.183929	0.0218316	0.0242708	1.23403	0.00641249	0.00361925	0.183929	0.0218316	0.0242708	0.0214775	0.0009614	0.0009614	0.43132	0.43132	1.28874	0.0789824	0.166071	0.00397332	0.0789824	1.28874	0.00641249	0.00361925	0.238641	0.0765432	0.00641249	0.00361925	0.0009614	0.0009614	0.43132	0.43132	1.28874	0.0789824	0.166071	0.00397332	0.0789824	1.28874	0.00641249	0.00361925	0.238641	0.0765432	0.00641249	0.00361925	0.0009614	0.0009614	0.43132	0.43132	1.28874	0.0789824	0.175376	0.0132784	0.0789824	1.28874	0.00641249	0.00361925	0.238641	0.0765432	0.00641249	0.00361925	0.0009614	0.0009614	0.43132	0.43132	1.28874	0.0789824	0.175376	0.0132784	0.0789824	1.28874	0.00641249	0.00361925	0.238641	0.0765432	0.00641249	0.00361925	0.0009614	0.0009614	0.43132	0.43132	1.37501	0.165256	0.175376	0.0132784	0.0789824	1.28874	0.0031587	0.000365454	0.238641	0.0765432	0.00641249	0.00361925	0.000418824	0.000418824	0.733972	0.733972	1.37501	0.165256	0.163756	0.00165872	0.0789824	1.28874	0.0031587	0.000365454	0.238641	0.0132784	0.0031587	0.000365454	0.000418824	0.000365454	1.37501	0.733972	1.37501	0.165256	0.163756	0.00165872	0.0789824	1.28874	0.0031587	0.000365454	0.175376	0.0132784	0.0031587	0.000365454	0.000418824	0.000365454	1.37501	0.733972	1.37501	0.165256	0.165256	0.00165872	0.0789824	1.28874	0.0031587	0.000365454	0.175376	0.0132784	0.0031587	0.000365454	0.000418824	0.000365454	1.37501	1.37501	1.37501	0.165256	0.165256	0.00165872	0.165256	1.37501	0.0031587	0.000365454	0.175376	0.0132784	0.0031587	0.000365454	0.000418824	0.000365454	1.37501	1.37501	1.37501	0.165256	0.165256	0.00165872	0.165256	1.37501	0.0031587	0.000365454	0.175376	0.0132784	0.0031587	0.000365454	0.000418824	0.000365454	1.37501	1.37501	1.37501	0.165256	0.165256	0.00165872	0.165256	1.37501	0.0031587	0.000365454	0.175376	0.00165872	0.0031587	0.000365454	0.000418824	0.000365454	1.37501	1.37501	1.37501	0.165256	0.165256	0.00043627	0.165256	1.37501	0.0031587	0.000365454	0.175376	0.00165872	0.0031587	0.000365454	0.000418824	0.000365454	1.37501	1.37501	1.37501	0.165256	0.165256	0.00043627	0.165256	1.78407	0.0031587	0.000365454	0.175376	0.00165872	0.0031587	0.000365454	0.000418824	0.000365454	1.37501	1.37501	1.37501	0.165256	0.165256	0.00043627	0.165256	1.78407	0.0031587	0.000365454	0.175376	0.00165872	0.0031587	0.000365454	0.000418824	0.000365454	1.37501	1.37501	1.37501	0.211816	0.165256	0.00043627	0.165256	1.78407	0.0031587	0.000365454	0.175376	0.00165872	0.0031587	0.000365454	0.000418824	0.000365454	1.37501	1.37501	1.37501	0.211816	0.165256	0.00043627	0.165256	1.78407	0.0031587	0.000365454	0.175376	0.00165872	0.0031587	0.000365454	0.000418824	0.000365454	1.37501	1.7199	1.37501	0.211816	0.165256	0.00043627	0.165256	1.78407	0.0031587	0.000365454	0.175376	0.00165872	0.0031587	0.000365454	0.000418824	0.000365454	1.37501	1.7199	1.37501	0.211816	0.165256	0.00043627	0.165256	1.78407	0.0031587	0.000365454	0.175376	0.00165872	0.0031587	0.000365454	0.000418824	0.000365454	1.37501	1.7199	1.37501	0.211816	0.165256	0.00043627	0.165256	1.78407	0.0031587	0.000365454	0.175376	0.00165872	0.0031587	0.000365454	0.000418824	0.000365454	1.37501	1.7199	1.37501	0.211816	0.165256	0.00043627	0.165256	1.78407	0.0031587	0.000365454	0.175376	0.00165872	0.0031587	6.47564e-05	0.000418824	0.000365454	1.37501	1.7199	1.37501	0.211816	0.165256	0.00036236	0.165256	1.78407	0.0031587	0.000365454	0.175376	0.00165872	0.0031587	6.47564e-05	0.000418824	0.000365454	1.37501	1.7199	1.37501	0.211816	0.165256	0.00036236	0.211816	1.78407	0.0031587	0.000365454	0.175376	0.00043627	0.0031587	6.47564e-05	0.000418824	0.000365454	1.37501	1.7199	1.37501	0.211816	0.165256	0.00036236	0.038456	1.78407	0.0031587	0.000365454	0.175376	0.00043627	0.0031587	6.47564e-05	0.000363137	0.000365454	1.37501	1.7199	1.37501	0.211816	0.165256	0.00036236	0.038456	1.78407	0.0031587	0.000365454	0.163756	0.00043627	0.0031587	6.47564e-05	0.000363137	0.000365454	1.37501	1.7199	1.37501	0.165256	0.165256	0.00036236	0.038456	1.78407	0.0031587	0.000365454	0.163756	0.00043627	0.0031587	6.47564e-05	0.000363137	0.000365454	0	0	0	0	0	0	0	0	0	0	0	0	0	0	0	0	0	0	0	0	0	0	0	0	0	0	0	0	0	0	0	0	0	0	0	0	0	0	0	0	0	0	0	0	0	0	0	0	0	0	0	0	0	0	0	0	0	0	0	0	0	0	0	0	0	0	0	0	0	0	0	0	0	0	0	0	0	0	0	0	0	0	0	0	0	0	0	0	0	0	0	0	0	0	0	0	0	0	0	0	0	0	0	0	0	0	0	0	0	0	0	0	0	0	0	0	0	0	0	0	0	0	0	0	0	0	0	0	0	0	0	0	0	0	0	0	0	0	0	0	0	0	0	0	1.63362	1.63362	0.2852	0.2852	0.079797	0.079797	0.647698	0.647698	0.0774824	0.0774824	0.103856	0.103856	0.079797	0.079797	0.0762425	0.0762425	1.63362	1.63362	0.2852	0.2852	0.079797	0.079797	0.647698	0.647698	0.0774824	0.0774824	0.103856	0.103856	0.079797	0.079797	0.0762425	0.0762425	1.63362	1.63362	0.2852	0.2852	0.079797	0.079797	0.647698	0.647698	0.0774824	0.0774824	0.103856	0.103856	0.079797	0.079797	0.0762425	0.0762425	1.63362	1.63362	0.2852	0.2852	0.079797	0.079797	0.647698	0.647698	0.0774824	0.0774824	0.103856	0.103856	0.079797	0.079797	0.0762425	0.0762425	1.63362	1.63362	0.2852	0.2852	0.079797	0.079797	0.647698	0.647698	0.0774824	0.0774824	0.103856	0.103856	0.079797	0.079797	0.0762425	0.0762425	1.63362	1.63362	0.2852	0.2852	0.079797	0.079797	0.647698	0.647698	0.0774824	0.0774824	0.103856	0.103856	0.079797	0.079797	0.0762425	0.0762425	1.63362	1.63362	0.2852	0.2852	0.079797	0.079797	0.647698	0.647698	0.0774824	0.0774824	0.103856	0.103856	0.079797	0.079797	0.0762425	0.0762425	1.63362	1.63362	0.2852	0.2852	0.079797	0.079797	0.647698	0.647698	0.0774824	0.0774824	0.103856	0.103856	0.079797	0.079797	0.0762425	0.0762425	1.63362	1.63362	0.2852	0.2852	0.079797	0.079797	0.647698	0.647698	0.0774824	0.0774824	0.103856	0.103856	0.079797	0.079797	0.0762425	0.0762425	1.63362	1.63362	0.2852	0.2852	0.079797	0.079797	0.647698	0.647698	0.0774824	0.0774824	0.103856	0.103856	0.079797	0.079797	0.0762425	0.0762425	0.647698	0.2852	1.63362	0.079797	0.2852	0.0774824	0.103856	1.63362	0.079797	0.0762425	0.647698	0.079797	0.103856	0.0762425	0.079797	0.0774824	0.647698	0.2852	1.63362	0.079797	0.2852	0.0774824	0.103856	1.63362	0.079797	0.0762425	0.647698	0.079797	0.103856	0.0762425	0.079797	0.0774824	0.647698	0.2852	1.63362	0.079797	0.2852	0.0774824	0.103856	1.63362	0.079797	0.0762425	0.647698	0.079797	0.103856	0.0762425	0.079797	0.0774824	0.647698	0.2852	1.63362	0.079797	0.2852	0.0774824	0.103856	1.63362	0.079797	0.0762425	0.647698	0.079797	0.103856	0.0762425	0.079797	0.0774824	0.647698	0.2852	1.63362	0.079797	0.2852	0.0774824	0.103856	1.63362	0.079797	0.0762425	0.647698	0.079797	0.103856	0.0762425	0.079797	0.0774824	1.14303	0.780531	1.7199	0.166071	0.2852	0.0774824	0.103856	1.63362	0.0165322	0.0129777	0.647698	0.079797	0.103856	0.0762425	0.00722711	0.00491252	1.14303	0.780531	1.7199	0.166071	0.221935	0.0142176	0.296535	1.8263	0.0165322	0.0129777	0.840377	0.272476	0.0491447	0.0215309	0.00722711	0.00491252	1.14303	0.780531	1.7199	0.166071	0.221935	0.0142176	0.296535	1.8263	0.0165322	0.0129777	0.840377	0.272476	0.0491447	0.0215309	0.00722711	0.00491252	1.14303	0.780531	1.7199	0.166071	0.23669	0.0289718	0.296535	1.8263	0.0165322	0.0129777	0.840377	0.272476	0.0491447	0.0215309	0.00722711	0.00491252	1.14303	0.780531	1.7199	0.166071	0.23669	0.0289718	0.296535	1.8263	0.0165322	0.0129777	0.840377	0.272476	0.0491447	0.0215309	0.00722711	0.00491252	1.14303	0.780531	1.76646	0.21263	0.23669	0.0289718	0.296535	1.8263	0.00491252	0.00135803	0.840377	0.272476	0.0491447	0.0215309	0.0042152	0.0019006	1.78407	0.943547	1.76646	0.21263	0.211816	0.0040979	0.296535	1.8263	0.00491252	0.00135803	0.840377	0.079797	0.0312864	0.00367262	0.0042152	0.00135803	2.12895	0.943547	1.76646	0.21263	0.211816	0.0040979	0.296535	1.8263	0.00491252	0.00135803	0.647698	0.079797	0.0312864	0.00367262	0.0042152	0.00135803	2.12895	0.943547	1.76646	0.21263	0.21263	0.0040979	0.296535	1.8263	0.00491252	0.00135803	0.647698	0.079797	0.0312864	0.00367262	0.0042152	0.00135803	2.12895	1.76646	1.76646	0.21263	0.21263	0.0040979	0.599187	2.12895	0.00491252	0.00135803	0.647698	0.079797	0.0312864	0.00367262	0.0042152	0.00135803	2.12895	1.76646	1.76646	0.21263	0.21263	0.0040979	0.599187	2.12895	0.00491252	0.00135803	0.647698	0.079797	0.0312864	0.00367262	0.0042152	0.00135803	2.12895	1.76646	1.76646	0.21263	0.21263	0.0040979	0.599187	2.12895	0.00491252	0.00135803	0.647698	0.0165322	0.0312864	0.00367262	0.0042152	0.00135803	2.12895	1.76646	1.76646	0.21263	0.21263	0.00146504	0.599187	2.12895	0.00491252	0.00135803	0.647698	0.0165322	0.0312864	0.00367262	0.0042152	0.00135803	2.12895	1.76646	1.76646	0.21263	0.21263	0.00146504	0.599187	2.76999	0.00491252	0.00135803	0.647698	0.0165322	0.0312864	0.00367262	0.0042152	0.00135803	2.12895	1.76646	1.76646	0.21263	0.21263	0.00146504	0.599187	2.76999	0.00491252	0.00135803	0.647698	0.0165322	0.0312864	0.00367262	0.0042152	0.00135803	2.12895	1.76646	1.76646	0.166071	0.21263	0.00146504	0.599187	2.76999	0.00491252	0.00135803	0.647698	0.0165322	0.0312864	0.00367262	0.0042152	0.00135803	2.12895	1.76646	1.76646	0.166071	0.21263	0.00146504	0.599187	2.76999	0.00491252	0.00135803	0.647698	0.0165322	0.0312864	0.00367262	0.0042152	0.00135803	2.12895	1.42157	1.76646	0.166071	0.21263	0.00146504	0.599187	2.76999	0.00491252	0.00135803	0.647698	0.0165322	0.0312864	0.00367262	0.0042152	0.00135803	2.12895	1.42157	1.76646	0.166071	0.21263	0.00146504	0.599187	2.76999	0.00491252	0.00135803	0.647698	0.0165322	0.0312864	0.00367262	0.0042152	0.00135803	2.12895	1.42157	1.76646	0.166071	0.21263	0.00146504	0.599187	2.76999	0.00491252	0.00135803	0.647698	0.0165322	0.0312864	0.00367262	0.0042152	0.00135803	2.12895	1.42157	1.76646	0.166071	0.21263	0.00146504	0.599187	2.76999	0.00491252	0.00135803	0.647698	0.0165322	0.0312864	0.000660703	0.0042152	0.00135803	2.12895	1.42157	1.76646	0.166071	0.21263	0.00130466	0.599187	2.76999	0.00491252	0.00135803	0.647698	0.0165322	0.0312864	0.000660703	0.0042152	0.00135803	2.12895	1.42157	1.76646	0.166071	0.21263	0.00130466	0.762203	2.76999	0.00491252	0.00135803	0.647698	0.00491252	0.0312864	0.000660703	0.0042152	0.00135803	2.12895	1.42157	1.76646	0.166071	0.21263	0.00130466	0.23669	2.76999	0.00491252	0.00135803	0.647698	0.00491252	0.0312864	0.000660703	0.00367262	0.00135803	2.12895	1.42157	1.76646	0.166071	0.21263	0.00130466	0.23669	2.76999	0.00491252	0.00135803	0.584433	0.00491252	0.0312864	0.000660703	0.00367262	0.00135803	2.12895	1.42157	1.76646	0.079797	0.21263	0.00130466	0.23669	2.76999	0.00491252	0.00135803	0.584433	0.00491252	0.0312864	0.000660703	0.00367262	0.00135803	0	0	0	0	0	0	0	0	0	0	0	0	0	0	0	0	0	0	0	0	0	0	0	0	0	0	0	0	0	0	0	0	0	0	0	0	0	0	0	0	0	0	0	0	0	0	0	0	0	0	0	0	0	0	0	0	0	0	0	0	0	0	0	0	0	0	0	0	0	0	0	0	0	0	0	0	0	0	0	0	0	0	0	0	0	0	0	0	0	0	0	0	0	0	0	0	0	0	0	0	0	0	0	0	0	0	0	0	0	0	0	0	0	0	0	0	0	0	0	0	0	0	0	0	0	0	0	0	0	0	0	0	0	0	0	0	0	0	0	0	0	0	0	0	1.37501	1.37501	0.324915	0.324915	0.165256	0.165256	1.37501	1.37501	0.165256	0.165256	0.324915	0.324915	0.183929	0.183929	0.162817	0.162817	1.37501	1.37501	0.324915	0.324915	0.165256	0.165256	1.37501	1.37501	0.165256	0.165256	0.324915	0.324915	0.183929	0.183929	0.162817	0.162817	1.37501	1.37501	0.324915	0.324915	0.165256	0.165256	1.37501	1.37501	0.165256	0.165256	0.324915	0.324915	0.183929	0.183929	0.162817	0.162817	1.37501	1.37501	0.324915	0.324915	0.165256	0.165256	1.37501	1.37501	0.165256	0.165256	0.324915	0.324915	0.183929	0.183929	0.162817	0.162817	1.37501	1.37501	0.324915	0.324915	0.165256	0.165256	1.37501	1.37501	0.165256	0.165256	0.324915	0.324915	0.183929	0.183929	0.162817	0.162817	1.37501	1.37501	0.324915	0.324915	0.165256	0.165256	1.37501	1.37501	0.165256	0.165256	0.324915	0.324915	0.183929	0.183929	0.162817	0.162817	1.37501	1.37501	0.324915	0.324915	0.165256	0.165256	1.37501	1.37501	0.165256	0.165256	0.324915	0.324915	0.183929	0.183929	0.162817	0.162817	1.37501	1.37501	0.324915	0.324915	0.165256	0.165256	1.37501	1.37501	0.165256	0.165256	0.324915	0.324915	0.183929	0.183929	0.162817	0.162817	1.37501	1.37501	0.324915	0.324915	0.165256	0.165256	1.37501	1.37501	0.165256	0.165256	0.324915	0.324915	0.183929	0.183929	0.162817	0.162817	1.37501	1.37501	0.324915	0.324915	0.165256	0.165256	1.37501	1.37501	0.165256	0.165256	0.324915	0.324915	0.183929	0.183929	0.162817	0.162817	1.37501	0.324915	1.37501	0.165256	0.324915	0.165256	0.324915	1.37501	0.165256	0.162817	1.37501	0.183929	0.324915	0.162817	0.183929	0.165256	1.37501	0.324915	1.37501	0.165256	0.324915	0.165256	0.324915	1.37501	0.165256	0.162817	1.37501	0.183929	0.324915	0.162817	0.183929	0.165256	1.37501	0.324915	1.37501	0.165256	0.324915	0.165256	0.324915	1.37501	0.165256	0.162817	1.37501	0.183929	0.324915	0.162817	0.183929	0.165256	1.37501	0.324915	1.37501	0.165256	0.324915	0.165256	0.324915	1.37501	0.165256	0.162817	1.37501	0.183929	0.324915	0.162817	0.183929	0.165256	1.37501	0.324915	1.37501	0.165256	0.324915	0.165256	0.324915	1.37501	0.165256	0.162817	1.37501	0.183929	0.324915	0.162817	0.183929	0.165256	1.94709	0.896988	1.42157	0.211816	0.324915	0.165256	0.324915	1.37501	0.0304718	0.0280326	1.37501	0.183929	0.324915	0.162817	0.0343905	0.0157176	1.94709	0.896988	1.42157	0.211816	0.19013	0.0304718	0.733972	1.78407	0.0304718	0.0280326	1.78407	0.592986	0.238641	0.0765432	0.0343905	0.0157176	1.94709	0.896988	1.42157	0.211816	0.19013	0.0304718	0.733972	1.78407	0.0304718	0.0280326	1.78407	0.592986	0.238641	0.0765432	0.0343905	0.0157176	1.94709	0.896988	1.42157	0.211816	0.198114	0.038456	0.733972	1.78407	0.0304718	0.0280326	1.78407	0.592986	0.238641	0.0765432	0.0343905	0.0157176	1.94709	0.896988	1.42157	0.211816	0.198114	0.038456	0.733972	1.78407	0.0304718	0.0280326	1.78407	0.592986	0.238641	0.0765432	0.0343905	0.0157176	1.94709	0.896988	1.37501	0.165256	0.198114	0.038456	0.733972	1.78407	0.00559788	0.0031587	1.78407	0.592986	0.238641	0.0765432	0.0250854	0.00641249	2.76999	0.733972	1.37501	0.165256	0.166071	0.00641249	0.733972	1.78407	0.00559788	0.0031587	1.78407	0.290334	0.183929	0.0218316	0.0250854	0.0031587	2.42511	0.733972	1.37501	0.165256	0.166071	0.00641249	0.733972	1.78407	0.00559788	0.0031587	1.48142	0.290334	0.183929	0.0218316	0.0250854	0.0031587	2.42511	0.733972	1.37501	0.165256	0.165256	0.00641249	0.733972	1.78407	0.00559788	0.0031587	1.48142	0.290334	0.183929	0.0218316	0.0250854	0.0031587	2.42511	1.37501	1.37501	0.165256	0.165256	0.00641249	1.37501	2.42511	0.00559788	0.0031587	1.48142	0.290334	0.183929	0.0218316	0.0250854	0.0031587	2.42511	1.37501	1.37501	0.165256	0.165256	0.00641249	1.37501	2.42511	0.00559788	0.0031587	1.48142	0.290334	0.183929	0.0218316	0.0250854	0.0031587	2.42511	1.37501	1.37501	0.165256	0.165256	0.00641249	1.37501	2.42511	0.00559788	0.0031587	1.48142	0.0976553	0.183929	0.0218316	0.0250854	0.0031587	2.42511	1.37501	1.37501	0.165256	0.165256	0.00301387	1.37501	2.42511	0.00559788	0.0031587	1.48142	0.0976553	0.183929	0.0218316	0.0250854	0.0031587	2.42511	1.37501	1.37501	0.165256	0.165256	0.00301387	1.37501	2.76999	0.00559788	0.0031587	1.48142	0.0976553	0.183929	0.0218316	0.0250854	0.0031587	2.42511	1.37501	1.37501	0.165256	0.165256	0.00301387	1.37501	2.76999	0.00559788	0.0031587	1.48142	0.0976553	0.183929	0.0218316	0.0250854	0.0031587	2.42511	1.37501	1.37501	0.0789824	0.165256	0.00301387	1.37501	2.76999	0.00559788	0.0031587	1.48142	0.0976553	0.183929	0.0218316	0.0250854	0.0031587	2.42511	1.37501	1.37501	0.0789824	0.165256	0.00301387	1.37501	2.76999	0.00559788	0.0031587	1.48142	0.0976553	0.183929	0.0218316	0.0250854	0.0031587	2.42511	0.733972	1.37501	0.0789824	0.165256	0.00301387	1.37501	2.76999	0.00559788	0.0031587	1.48142	0.0976553	0.183929	0.0218316	0.0250854	0.0031587	2.42511	0.733972	1.37501	0.0789824	0.165256	0.00301387	1.37501	2.76999	0.00559788	0.0031587	1.48142	0.0976553	0.183929	0.0218316	0.0250854	0.0031587	2.42511	0.733972	1.37501	0.0789824	0.165256	0.00301387	1.37501	2.76999	0.00559788	0.0031587	1.48142	0.0976553	0.183929	0.0218316	0.0250854	0.0031587	2.42511	0.733972	1.37501	0.0789824	0.165256	0.00301387	1.37501	2.76999	0.00559788	0.0031587	1.48142	0.0976553	0.183929	0.00397332	0.0250854	0.0031587	2.42511	0.733972	1.37501	0.0789824	0.165256	0.00280633	1.37501	2.76999	0.00559788	0.0031587	1.48142	0.0976553	0.183929	0.00397332	0.0250854	0.0031587	2.42511	0.733972	1.37501	0.0789824	0.165256	0.00280633	1.7199	2.76999	0.00559788	0.0031587	1.48142	0.0343905	0.183929	0.00397332	0.0250854	0.0031587	2.42511	0.733972	1.37501	0.0789824	0.165256	0.00280633	0.896988	2.76999	0.00559788	0.0031587	1.48142	0.0343905	0.183929	0.00397332	0.0220735	0.0031587	2.42511	0.733972	1.37501	0.0789824	0.165256	0.00280633	0.896988	2.76999	0.00559788	0.0031587	1.28874	0.0343905	0.183929	0.00397332	0.0220735	0.0031587	2.42511	0.733972	1.37501	0.0242708	0.165256	0.00280633	0.896988	2.76999	0.00559788	0.0031587	1.28874	0.0343905	0.183929	0.00397332	0.0220735	0.0031587	0	0	0	0	0	0	0	0	0	0	0	0	0	0	0	0	0	0	0	0	0	0	0	0	0	0	0	0	0	0	0	0	0	0	0	0	0	0	0	0	0	0	0	0	0	0	0	0	0	0	0	0	0	0	0	0	0	0	0	0	0	0	0	0	0	0	0	0	0	0	0	0	0	0	0	0	0	0	0	0	0	0	0	0	0	0	0	0	0	0	0	0	0	0	0	0	0	0	0	0	0	0	0	0	0	0	0	0	0	0	0	0	0	0	0	0	0	0	0	0	0	0	0	0	0	0	0	0	0	0	0	0	0	0	0	0	0	0	0	0	0	0	0	0	0.780531	0.780531	0.2852	0.2852	0.210316	0.210316	1.76646	1.76646	0.21263	0.21263	0.780531	0.780531	0.2852	0.2852	0.210316	0.210316	0.780531	0.780531	0.2852	0.2852	0.210316	0.210316	1.76646	1.76646	0.21263	0.21263	0.780531	0.780531	0.2852	0.2852	0.210316	0.210316	0.780531	0.780531	0.2852	0.2852	0.210316	0.210316	1.76646	1.76646	0.21263	0.21263	0.780531	0.780531	0.2852	0.2852	0.210316	0.210316	0.780531	0.780531	0.2852	0.2852	0.210316	0.210316	1.76646	1.76646	0.21263	0.21263	0.780531	0.780531	0.2852	0.2852	0.210316	0.210316	0.780531	0.780531	0.2852	0.2852	0.210316	0.210316	1.76646	1.76646	0.21263	0.21263	0.780531	0.780531	0.2852	0.2852	0.210316	0.210316	0.780531	0.780531	0.2852	0.2852	0.210316	0.210316	1.76646	1.76646	0.21263	0.21263	0.780531	0.780531	0.2852	0.2852	0.210316	0.210316	0.780531	0.780531	0.2852	0.2852	0.210316	0.210316	1.76646	1.76646	0.21263	0.21263	0.780531	0.780531	0.2852	0.2852	0.210316	0.210316	0.780531	0.780531	0.2852	0.2852	0.210316	0.210316	1.76646	1.76646	0.21263	0.21263	0.780531	0.780531	0.2852	0.2852	0.210316	0.210316	0.780531	0.780531	0.2852	0.2852	0.210316	0.210316	1.76646	1.76646	0.21263	0.21263	0.780531	0.780531	0.2852	0.2852	0.210316	0.210316	0.780531	0.780531	0.2852	0.2852	0.210316	0.210316	1.76646	1.76646	0.21263	0.21263	0.780531	0.780531	0.2852	0.2852	0.210316	0.210316	1.76646	0.2852	0.780531	0.210316	0.2852	0.21263	0.780531	0.780531	0.210316	0.210316	1.76646	0.2852	0.780531	0.210316	0.2852	0.21263	1.76646	0.2852	0.780531	0.210316	0.2852	0.21263	0.780531	0.780531	0.210316	0.210316	1.76646	0.2852	0.780531	0.210316	0.2852	0.21263	1.76646	0.2852	0.780531	0.210316	0.2852	0.21263	0.780531	0.780531	0.210316	0.210316	1.76646	0.2852	0.780531	0.210316	0.2852	0.21263	1.76646	0.2852	0.780531	0.210316	0.2852	0.21263	0.780531	0.780531	0.210316	0.210316	1.76646	0.2852	0.780531	0.210316	0.2852	0.21263	1.76646	0.2852	0.780531	0.210316	0.2852	0.21263	0.780531	0.780531	0.210316	0.210316	1.76646	0.2852	0.780531	0.210316	0.2852	0.21263	2.12895	0.647698	0.733972	0.163756	0.2852	0.21263	0.780531	0.780531	0.036956	0.036956	1.76646	0.2852	0.780531	0.210316	0.103856	0.0312864	2.12895	0.647698	0.733972	0.163756	0.111841	0.0392706	1.30604	1.30604	0.036956	0.036956	2.29197	0.810714	0.733972	0.163756	0.103856	0.0312864	2.12895	0.647698	0.733972	0.163756	0.111841	0.0392706	1.30604	1.30604	0.036956	0.036956	2.29197	0.810714	0.733972	0.163756	0.103856	0.0312864	2.12895	0.647698	0.733972	0.163756	0.103856	0.0312864	1.30604	1.30604	0.036956	0.036956	2.29197	0.810714	0.733972	0.163756	0.103856	0.0312864	2.12895	0.647698	0.733972	0.163756	0.103856	0.0312864	1.30604	1.30604	0.036956	0.036956	2.29197	0.810714	0.733972	0.163756	0.103856	0.0312864	2.12895	0.647698	0.647698	0.0774824	0.103856	0.0312864	1.30604	1.30604	0.00491252	0.00491252	2.29197	0.810714	0.733972	0.163756	0.0891021	0.0165322	2.76999	0.345046	0.647698	0.0774824	0.0789824	0.00641249	1.30604	1.30604	0.00491252	0.00491252	2.29197	0.647698	0.647698	0.0774824	0.0891021	0.00491252	2.12895	0.345046	0.647698	0.0774824	0.0789824	0.00641249	1.30604	1.30604	0.00491252	0.00491252	2.12895	0.647698	0.647698	0.0774824	0.0891021	0.00491252	2.12895	0.345046	0.647698	0.0774824	0.0774824	0.00641249	1.30604	1.30604	0.00491252	0.00491252	2.12895	0.647698	0.647698	0.0774824	0.0891021	0.00491252	2.12895	0.647698	0.647698	0.0774824	0.0774824	0.00641249	2.12895	2.12895	0.00491252	0.00491252	2.12895	0.647698	0.647698	0.0774824	0.0891021	0.00491252	2.12895	0.647698	0.647698	0.0774824	0.0774824	0.00641249	2.12895	2.12895	0.00491252	0.00491252	2.12895	0.647698	0.647698	0.0774824	0.0891021	0.00491252	2.12895	0.647698	0.647698	0.0774824	0.0774824	0.00641249	2.12895	2.12895	0.00491252	0.00491252	2.12895	0.345046	0.647698	0.0774824	0.0891021	0.00491252	2.12895	0.647698	0.647698	0.0774824	0.0774824	0.00377963	2.12895	2.12895	0.00491252	0.00491252	2.12895	0.345046	0.647698	0.0774824	0.0891021	0.00491252	2.12895	0.647698	0.647698	0.0774824	0.0774824	0.00377963	2.12895	1.78407	0.00491252	0.00491252	2.12895	0.345046	0.647698	0.0774824	0.0891021	0.00491252	2.12895	0.647698	0.647698	0.0774824	0.0774824	0.00377963	2.12895	1.78407	0.00491252	0.00491252	2.12895	0.345046	0.647698	0.0774824	0.0891021	0.00491252	2.12895	0.647698	0.647698	0.0227708	0.0774824	0.00377963	2.12895	1.78407	0.00491252	0.00491252	2.12895	0.345046	0.647698	0.0774824	0.0891021	0.00491252	2.12895	0.647698	0.647698	0.0227708	0.0774824	0.00377963	2.12895	1.78407	0.00491252	0.00491252	2.12895	0.345046	0.647698	0.0774824	0.0891021	0.00491252	2.12895	0.238641	0.647698	0.0227708	0.0774824	0.00377963	2.12895	1.78407	0.00491252	0.00491252	2.12895	0.345046	0.647698	0.0774824	0.0891021	0.00491252	2.12895	0.238641	0.647698	0.0227708	0.0774824	0.00377963	2.12895	1.78407	0.00491252	0.00491252	2.12895	0.345046	0.647698	0.0774824	0.0891021	0.00491252	2.12895	0.238641	0.647698	0.0227708	0.0774824	0.00377963	2.12895	1.78407	0.00491252	0.00491252	2.12895	0.345046	0.647698	0.0774824	0.0891021	0.00491252	2.12895	0.238641	0.647698	0.0227708	0.0774824	0.00377963	2.12895	1.78407	0.00491252	0.00491252	2.12895	0.345046	0.647698	0.0142176	0.0891021	0.00491252	2.12895	0.238641	0.647698	0.0227708	0.0774824	0.00361925	2.12895	1.78407	0.00491252	0.00491252	2.12895	0.345046	0.647698	0.0142176	0.0891021	0.00491252	2.12895	0.238641	0.647698	0.0227708	0.0774824	0.00361925	2.57151	1.78407	0.00491252	0.00491252	2.12895	0.152367	0.647698	0.0142176	0.0891021	0.00491252	2.12895	0.238641	0.647698	0.0227708	0.0774824	0.00361925	2.12895	1.78407	0.00491252	0.00491252	2.12895	0.152367	0.647698	0.0142176	0.079797	0.00491252	2.12895	0.238641	0.647698	0.0227708	0.0774824	0.00361925	2.12895	1.78407	0.00491252	0.00491252	1.8263	0.152367	0.647698	0.0142176	0.079797	0.00491252	2.12895	0.238641	0.647698	0.00491252	0.0774824	0.00361925	2.12895	1.78407	0.00491252	0.00491252	1.8263	0.152367	0.647698	0.0142176	0.079797	0.00491252	0	0	0	0	0	0	0	0	0	0	0	0	0	0	0	0	0	0	0	0	0	0	0	0	0	0	0	0	0	0	0	0	0	0	0	0	0	0	0	0	0	0	0	0	0	0	0	0	0	0	0	0	0	0	0	0	0	0	0	0	0	0	0	0	0	0	0	0	0	0	0	0	0	0	0	0	0	0	0	0	0	0	0	0	0	0	0	0	0	0	0	0	0	0	0	0	0	0	0	0	0	0	0	0	0	0	0	0	0	0	0	0	0	0	0	0	0	0	0	0	0	0	0	0	0	0	0	0	0	0	0	0	0	0	0	0	0	0	0	0	0	0	0	0	0.324915	0.324915	0.183929	0.183929	0.162817	0.162817	1.37501	1.37501	0.165256	0.165256	1.37501	1.37501	0.324915	0.324915	0.165256	0.165256	0.324915	0.324915	0.183929	0.183929	0.162817	0.162817	1.37501	1.37501	0.165256	0.165256	1.37501	1.37501	0.324915	0.324915	0.165256	0.165256	0.324915	0.324915	0.183929	0.183929	0.162817	0.162817	1.37501	1.37501	0.165256	0.165256	1.37501	1.37501	0.324915	0.324915	0.165256	0.165256	0.324915	0.324915	0.183929	0.183929	0.162817	0.162817	1.37501	1.37501	0.165256	0.165256	1.37501	1.37501	0.324915	0.324915	0.165256	0.165256	0.324915	0.324915	0.183929	0.183929	0.162817	0.162817	1.37501	1.37501	0.165256	0.165256	1.37501	1.37501	0.324915	0.324915	0.165256	0.165256	0.324915	0.324915	0.183929	0.183929	0.162817	0.162817	1.37501	1.37501	0.165256	0.165256	1.37501	1.37501	0.324915	0.324915	0.165256	0.165256	0.324915	0.324915	0.183929	0.183929	0.162817	0.162817	1.37501	1.37501	0.165256	0.165256	1.37501	1.37501	0.324915	0.324915	0.165256	0.165256	0.324915	0.324915	0.183929	0.183929	0.162817	0.162817	1.37501	1.37501	0.165256	0.165256	1.37501	1.37501	0.324915	0.324915	0.165256	0.165256	0.324915	0.324915	0.183929	0.183929	0.162817	0.162817	1.37501	1.37501	0.165256	0.165256	1.37501	1.37501	0.324915	0.324915	0.165256	0.165256	0.324915	0.324915	0.183929	0.183929	0.162817	0.162817	1.37501	1.37501	0.165256	0.165256	1.37501	1.37501	0.324915	0.324915	0.165256	0.165256	1.37501	0.183929	0.324915	0.162817	0.183929	0.165256	1.37501	0.324915	0.162817	0.165256	1.37501	0.324915	1.37501	0.165256	0.324915	0.165256	1.37501	0.183929	0.324915	0.162817	0.183929	0.165256	1.37501	0.324915	0.162817	0.165256	1.37501	0.324915	1.37501	0.165256	0.324915	0.165256	1.37501	0.183929	0.324915	0.162817	0.183929	0.165256	1.37501	0.324915	0.162817	0.165256	1.37501	0.324915	1.37501	0.165256	0.324915	0.165256	1.37501	0.183929	0.324915	0.162817	0.183929	0.165256	1.37501	0.324915	0.162817	0.165256	1.37501	0.324915	1.37501	0.165256	0.324915	0.165256	1.37501	0.183929	0.324915	0.162817	0.183929	0.165256	1.37501	0.324915	0.162817	0.165256	1.37501	0.324915	1.37501	0.165256	0.324915	0.165256	1.48142	0.290334	0.238641	0.0765432	0.183929	0.165256	1.37501	0.324915	0.0280326	0.0304718	1.37501	0.324915	1.37501	0.165256	0.198114	0.038456	1.48142	0.290334	0.238641	0.0765432	0.0491447	0.0304718	1.78407	0.733972	0.0280326	0.0304718	1.78407	0.733972	1.42157	0.211816	0.198114	0.038456	1.48142	0.290334	0.238641	0.0765432	0.0491447	0.0304718	1.78407	0.733972	0.0280326	0.0304718	1.78407	0.733972	1.42157	0.211816	0.198114	0.038456	1.48142	0.290334	0.238641	0.0765432	0.0343905	0.0157176	1.78407	0.733972	0.0280326	0.0304718	1.78407	0.733972	1.42157	0.211816	0.198114	0.038456	1.48142	0.290334	0.238641	0.0765432	0.0343905	0.0157176	1.78407	0.733972	0.0280326	0.0304718	1.78407	0.733972	1.42157	0.211816	0.198114	0.038456	1.48142	0.290334	0.183929	0.0218316	0.0343905	0.0157176	1.78407	0.733972	0.0031587	0.00559788	1.78407	0.733972	1.42157	0.211816	0.19013	0.0304718	1.78407	0.0976553	0.183929	0.0218316	0.0227708	0.0040979	1.78407	0.733972	0.0031587	0.00559788	1.78407	0.896988	1.37501	0.165256	0.19013	0.00559788	1.37501	0.0976553	0.183929	0.0218316	0.0227708	0.0040979	1.78407	0.733972	0.0031587	0.00559788	1.94709	0.896988	1.37501	0.165256	0.19013	0.00559788	1.37501	0.0976553	0.183929	0.0218316	0.0218316	0.0040979	1.78407	0.733972	0.0031587	0.00559788	1.94709	0.896988	1.37501	0.165256	0.19013	0.00559788	1.37501	0.183929	0.183929	0.0218316	0.0218316	0.0040979	2.42511	1.37501	0.0031587	0.00559788	1.94709	0.896988	1.37501	0.165256	0.19013	0.00559788	1.37501	0.183929	0.183929	0.0218316	0.0218316	0.0040979	2.42511	1.37501	0.0031587	0.00559788	1.94709	0.896988	1.37501	0.165256	0.19013	0.00559788	1.37501	0.183929	0.183929	0.0218316	0.0218316	0.0040979	2.42511	1.37501	0.0031587	0.00559788	1.94709	0.733972	1.37501	0.165256	0.19013	0.00559788	1.37501	0.183929	0.183929	0.0218316	0.0218316	0.00287545	2.42511	1.37501	0.0031587	0.00559788	1.94709	0.733972	1.37501	0.165256	0.19013	0.00559788	1.37501	0.183929	0.183929	0.0218316	0.0218316	0.00287545	2.42511	0.733972	0.0031587	0.00559788	1.94709	0.733972	1.37501	0.165256	0.19013	0.00559788	1.37501	0.183929	0.183929	0.0218316	0.0218316	0.00287545	2.42511	0.733972	0.0031587	0.00559788	1.94709	0.733972	1.37501	0.165256	0.19013	0.00559788	1.37501	0.183929	0.183929	0.00397332	0.0218316	0.00287545	2.42511	0.733972	0.0031587	0.00559788	1.94709	0.733972	1.37501	0.165256	0.19013	0.00559788	1.37501	0.183929	0.183929	0.00397332	0.0218316	0.00287545	2.42511	0.733972	0.0031587	0.00559788	1.94709	0.733972	1.37501	0.165256	0.19013	0.00559788	1.37501	0.0491447	0.183929	0.00397332	0.0218316	0.00287545	2.42511	0.733972	0.0031587	0.00559788	1.94709	0.733972	1.37501	0.165256	0.19013	0.00559788	1.37501	0.0491447	0.183929	0.00397332	0.0218316	0.00287545	2.42511	0.733972	0.0031587	0.00559788	1.94709	0.733972	1.37501	0.165256	0.19013	0.00559788	1.37501	0.0491447	0.183929	0.00397332	0.0218316	0.00287545	2.42511	0.733972	0.0031587	0.00559788	1.94709	0.733972	1.37501	0.165256	0.19013	0.00559788	1.37501	0.0491447	0.183929	0.00397332	0.0218316	0.00287545	2.42511	0.733972	0.0031587	0.00559788	1.94709	0.733972	1.37501	0.0304718	0.19013	0.00559788	1.37501	0.0491447	0.183929	0.00397332	0.0218316	0.00280154	2.42511	0.733972	0.0031587	0.00559788	1.94709	0.733972	1.37501	0.0304718	0.19013	0.00559788	1.37501	0.0491447	0.183929	0.00397332	0.0218316	0.00280154	2.76999	0.733972	0.0031587	0.00559788	1.94709	0.43132	1.37501	0.0304718	0.19013	0.00559788	1.37501	0.0491447	0.183929	0.00397332	0.0218316	0.00280154	3.21256	0.733972	0.0031587	0.00559788	1.94709	0.43132	1.37501	0.0304718	0.175376	0.00559788	1.37501	0.0491447	0.183929	0.00397332	0.0218316	0.00280154	3.21256	0.733972	0.0031587	0.00559788	1.78407	0.43132	1.37501	0.0304718	0.175376	0.00559788	1.37501	0.0491447	0.183929	0.000719521	0.0218316	0.00280154	3.21256	0.733972	0.0031587	0.00559788	1.78407	0.43132	1.37501	0.0304718	0.175376	0.00559788	0	0	0	0	0	0	0	0	0	0	0	0	0	0	0	0	0	0	0	0	0	0	0	0	0	0	0	0	0	0	0	0	0	0	0	0	0	0	0	0	0	0	0	0	0	0	0	0	0	0	0	0	0	0	0	0	0	0	0	0	0	0	0	0	0	0	0	0	0	0	0	0	0	0	0	0	0	0	0	0	0	0	0	0	0	0	0	0	0	0	0	0	0	0	0	0	0	0	0	0	0	0	0	0	0	0	0	0	0	0	0	0	0	0	0	0	0	0	0	0	0	0	0	0	0	0	0	0	0	0	0	0	0	0	0	0	0	0	0	0	0	0	0	0	0.103856	0.103856	0.079797	0.079797	0.0762425	0.0762425	0.647698	0.647698	0.0774824	0.0774824	1.63362	1.63362	0.2852	0.2852	0.079797	0.079797	0.103856	0.103856	0.079797	0.079797	0.0762425	0.0762425	0.647698	0.647698	0.0774824	0.0774824	1.63362	1.63362	0.2852	0.2852	0.079797	0.079797	0.103856	0.103856	0.079797	0.079797	0.0762425	0.0762425	0.647698	0.647698	0.0774824	0.0774824	1.63362	1.63362	0.2852	0.2852	0.079797	0.079797	0.103856	0.103856	0.079797	0.079797	0.0762425	0.0762425	0.647698	0.647698	0.0774824	0.0774824	1.63362	1.63362	0.2852	0.2852	0.079797	0.079797	0.103856	0.103856	0.079797	0.079797	0.0762425	0.0762425	0.647698	0.647698	0.0774824	0.0774824	1.63362	1.63362	0.2852	0.2852	0.079797	0.079797	0.103856	0.103856	0.079797	0.079797	0.0762425	0.0762425	0.647698	0.647698	0.0774824	0.0774824	1.63362	1.63362	0.2852	0.2852	0.079797	0.079797	0.103856	0.103856	0.079797	0.079797	0.0762425	0.0762425	0.647698	0.647698	0.0774824	0.0774824	1.63362	1.63362	0.2852	0.2852	0.079797	0.079797	0.103856	0.103856	0.079797	0.079797	0.0762425	0.0762425	0.647698	0.647698	0.0774824	0.0774824	1.63362	1.63362	0.2852	0.2852	0.079797	0.079797	0.103856	0.103856	0.079797	0.079797	0.0762425	0.0762425	0.647698	0.647698	0.0774824	0.0774824	1.63362	1.63362	0.2852	0.2852	0.079797	0.079797	0.103856	0.103856	0.079797	0.079797	0.0762425	0.0762425	0.647698	0.647698	0.0774824	0.0774824	1.63362	1.63362	0.2852	0.2852	0.079797	0.079797	0.647698	0.079797	0.103856	0.0762425	0.079797	0.0774824	1.63362	0.103856	0.0762425	0.079797	0.647698	0.2852	1.63362	0.079797	0.2852	0.0774824	0.647698	0.079797	0.103856	0.0762425	0.079797	0.0774824	1.63362	0.103856	0.0762425	0.079797	0.647698	0.2852	1.63362	0.079797	0.2852	0.0774824	0.647698	0.079797	0.103856	0.0762425	0.079797	0.0774824	1.63362	0.103856	0.0762425	0.079797	0.647698	0.2852	1.63362	0.079797	0.2852	0.0774824	0.647698	0.079797	0.103856	0.0762425	0.079797	0.0774824	1.63362	0.103856	0.0762425	0.079797	0.647698	0.2852	1.63362	0.079797	0.2852	0.0774824	0.647698	0.079797	0.103856	0.0762425	0.079797	0.0774824	1.63362	0.103856	0.0762425	0.079797	0.647698	0.2852	1.63362	0.079797	0.2852	0.0774824	0.647698	0.079797	0.0491447	0.0215309	0.079797	0.0774824	1.63362	0.103856	0.0129777	0.0165322	0.647698	0.2852	1.63362	0.079797	0.23669	0.0289718	0.647698	0.079797	0.0491447	0.0215309	0.0165322	0.0142176	1.8263	0.296535	0.0129777	0.0165322	0.840377	0.477879	1.7199	0.166071	0.23669	0.0289718	0.647698	0.079797	0.0491447	0.0215309	0.0165322	0.0142176	1.8263	0.296535	0.0129777	0.0165322	0.840377	0.477879	1.7199	0.166071	0.23669	0.0289718	0.647698	0.079797	0.0491447	0.0215309	0.00722711	0.00491252	1.8263	0.296535	0.0129777	0.0165322	0.840377	0.477879	1.7199	0.166071	0.23669	0.0289718	0.647698	0.079797	0.0491447	0.0215309	0.00722711	0.00491252	1.8263	0.296535	0.0129777	0.0165322	0.840377	0.477879	1.7199	0.166071	0.23669	0.0289718	0.647698	0.079797	0.0312864	0.00367262	0.00722711	0.00491252	1.8263	0.296535	0.00135803	0.00491252	0.840377	0.477879	1.7199	0.166071	0.244674	0.036956	0.733972	0.0165322	0.0312864	0.00367262	0.00397332	0.00165872	1.8263	0.296535	0.00135803	0.00491252	0.840377	0.780531	1.76646	0.21263	0.244674	0.00491252	0.599187	0.0165322	0.0312864	0.00367262	0.00397332	0.00165872	1.8263	0.296535	0.00135803	0.00491252	1.14303	0.780531	1.76646	0.21263	0.244674	0.00491252	0.599187	0.0165322	0.0312864	0.00367262	0.00367262	0.00165872	1.8263	0.296535	0.00135803	0.00491252	1.14303	0.780531	1.76646	0.21263	0.244674	0.00491252	0.599187	0.0312864	0.0312864	0.00367262	0.00367262	0.00165872	2.12895	0.599187	0.00135803	0.00491252	1.14303	0.780531	1.76646	0.21263	0.244674	0.00491252	0.599187	0.0312864	0.0312864	0.00367262	0.00367262	0.00165872	2.12895	0.599187	0.00135803	0.00491252	1.14303	0.780531	1.76646	0.21263	0.244674	0.00491252	0.599187	0.0312864	0.0312864	0.00367262	0.00367262	0.00165872	2.12895	0.599187	0.00135803	0.00491252	1.14303	0.943547	1.76646	0.21263	0.244674	0.00491252	0.599187	0.0312864	0.0312864	0.00367262	0.00367262	0.00131989	2.12895	0.599187	0.00135803	0.00491252	1.14303	0.943547	1.76646	0.21263	0.244674	0.00491252	0.599187	0.0312864	0.0312864	0.00367262	0.00367262	0.00131989	2.12895	0.19013	0.00135803	0.00491252	1.14303	0.943547	1.76646	0.21263	0.244674	0.00491252	0.599187	0.0312864	0.0312864	0.00367262	0.00367262	0.00131989	2.12895	0.19013	0.00135803	0.00491252	1.14303	0.943547	1.76646	0.21263	0.244674	0.00491252	0.599187	0.0312864	0.0312864	0.000418824	0.00367262	0.00131989	2.12895	0.19013	0.00135803	0.00491252	1.14303	0.943547	1.76646	0.21263	0.244674	0.00491252	0.599187	0.0312864	0.0312864	0.000418824	0.00367262	0.00131989	2.12895	0.19013	0.00135803	0.00491252	1.14303	0.943547	1.76646	0.21263	0.244674	0.00491252	0.599187	0.00641249	0.0312864	0.000418824	0.00367262	0.00131989	2.12895	0.19013	0.00135803	0.00491252	1.14303	0.943547	1.76646	0.21263	0.244674	0.00491252	0.599187	0.00641249	0.0312864	0.000418824	0.00367262	0.00131989	2.12895	0.19013	0.00135803	0.00491252	1.14303	0.943547	1.76646	0.21263	0.244674	0.00491252	0.599187	0.00641249	0.0312864	0.000418824	0.00367262	0.00131989	2.12895	0.19013	0.00135803	0.00491252	1.14303	0.943547	1.76646	0.21263	0.244674	0.00491252	0.599187	0.00641249	0.0312864	0.000418824	0.00367262	0.00131989	2.12895	0.19013	0.00135803	0.00491252	1.14303	0.943547	1.76646	0.0392706	0.244674	0.00491252	0.599187	0.00641249	0.0312864	0.000418824	0.00367262	0.00129966	2.12895	0.19013	0.00135803	0.00491252	1.14303	0.943547	1.76646	0.0392706	0.244674	0.00491252	0.599187	0.00641249	0.0312864	0.000418824	0.00367262	0.00129966	2.29197	0.19013	0.00135803	0.00491252	1.14303	0.780531	1.76646	0.0392706	0.244674	0.00491252	0.599187	0.00641249	0.0312864	0.000418824	0.00367262	0.00129966	3.11488	0.19013	0.00135803	0.00491252	1.14303	0.780531	1.76646	0.0392706	0.23669	0.00491252	0.599187	0.00641249	0.0312864	0.000418824	0.00367262	0.00129966	3.11488	0.19013	0.00135803	0.00491252	1.30604	0.780531	1.76646	0.0392706	0.23669	0.00491252	0.599187	0.00641249	0.0312864	7.99932e-05	0.00367262	0.00129966	3.11488	0.19013	0.00135803	0.00491252	1.30604	0.780531	1.76646	0.0392706	0.23669	0.00491252	0	0	0	0	0	0	0	0	0	0	0	0	0	0	0	0	0	0	0	0	0	0	0	0	0	0	0	0	0	0	0	0	0	0	0	0	0	0	0	0	0	0	0	0	0	0	0	0	0	0	0	0	0	0	0	0	0	0	0	0	0	0	0	0	0	0	0	0	0	0	0	0	0	0	0	0	0	0	0	0	0	0	0	0	0	0	0	0	0	0	0	0	0	0	0	0	0	0	0	0	0	0	0	0	0	0	0	0	0	0	0	0	0	0	0	0	0	0	0	0	0	0	0	0	0	0	0	0	0	0	0	0	0	0	0	0	0	0	0	0	0	0	0	0	0.0242708	0.0242708	0.0218316	0.0218316	0.0214775	0.0214775	0.183929	0.183929	0.0218316	0.0218316	1.23403	1.23403	0.183929	0.183929	0.0242708	0.0242708	0.0242708	0.0242708	0.0218316	0.0218316	0.0214775	0.0214775	0.183929	0.183929	0.0218316	0.0218316	1.23403	1.23403	0.183929	0.183929	0.0242708	0.0242708	0.0242708	0.0242708	0.0218316	0.0218316	0.0214775	0.0214775	0.183929	0.183929	0.0218316	0.0218316	1.23403	1.23403	0.183929	0.183929	0.0242708	0.0242708	0.0242708	0.0242708	0.0218316	0.0218316	0.0214775	0.0214775	0.183929	0.183929	0.0218316	0.0218316	1.23403	1.23403	0.183929	0.183929	0.0242708	0.0242708	0.0242708	0.0242708	0.0218316	0.0218316	0.0214775	0.0214775	0.183929	0.183929	0.0218316	0.0218316	1.23403	1.23403	0.183929	0.183929	0.0242708	0.0242708	0.0242708	0.0242708	0.0218316	0.0218316	0.0214775	0.0214775	0.183929	0.183929	0.0218316	0.0218316	1.23403	1.23403	0.183929	0.183929	0.0242708	0.0242708	0.0242708	0.0242708	0.0218316	0.0218316	0.0214775	0.0214775	0.183929	0.183929	0.0218316	0.0218316	1.23403	1.23403	0.183929	0.183929	0.0242708	0.0242708	0.0242708	0.0242708	0.0218316	0.0218316	0.0214775	0.0214775	0.183929	0.183929	0.0218316	0.0218316	1.23403	1.23403	0.183929	0.183929	0.0242708	0.0242708	0.0242708	0.0242708	0.0218316	0.0218316	0.0214775	0.0214775	0.183929	0.183929	0.0218316	0.0218316	1.23403	1.23403	0.183929	0.183929	0.0242708	0.0242708	0.0242708	0.0242708	0.0218316	0.0218316	0.0214775	0.0214775	0.183929	0.183929	0.0218316	0.0218316	1.23403	1.23403	0.183929	0.183929	0.0242708	0.0242708	0.183929	0.0218316	0.0242708	0.0214775	0.0218316	0.0218316	1.23403	0.0242708	0.0214775	0.0242708	0.183929	0.183929	1.23403	0.0242708	0.183929	0.0218316	0.183929	0.0218316	0.0242708	0.0214775	0.0218316	0.0218316	1.23403	0.0242708	0.0214775	0.0242708	0.183929	0.183929	1.23403	0.0242708	0.183929	0.0218316	0.183929	0.0218316	0.0242708	0.0214775	0.0218316	0.0218316	1.23403	0.0242708	0.0214775	0.0242708	0.183929	0.183929	1.23403	0.0242708	0.183929	0.0218316	0.183929	0.0218316	0.0242708	0.0214775	0.0218316	0.0218316	1.23403	0.0242708	0.0214775	0.0242708	0.183929	0.183929	1.23403	0.0242708	0.183929	0.0218316	0.183929	0.0218316	0.0242708	0.0214775	0.0218316	0.0218316	1.23403	0.0242708	0.0214775	0.0242708	0.183929	0.183929	1.23403	0.0242708	0.183929	0.0218316	0.175376	0.0132784	0.00641249	0.00361925	0.0218316	0.0218316	1.23403	0.0242708	0.00361925	0.00641249	0.183929	0.183929	1.23403	0.0242708	0.175376	0.0132784	0.175376	0.0132784	0.00641249	0.00361925	0.00397332	0.00397332	1.28874	0.0789824	0.00361925	0.00641249	0.238641	0.238641	1.28874	0.0789824	0.175376	0.0132784	0.175376	0.0132784	0.00641249	0.00361925	0.00397332	0.00397332	1.28874	0.0789824	0.00361925	0.00641249	0.238641	0.238641	1.28874	0.0789824	0.175376	0.0132784	0.175376	0.0132784	0.00641249	0.00361925	0.0009614	0.0009614	1.28874	0.0789824	0.00361925	0.00641249	0.238641	0.238641	1.28874	0.0789824	0.175376	0.0132784	0.175376	0.0132784	0.00641249	0.00361925	0.0009614	0.0009614	1.28874	0.0789824	0.00361925	0.00641249	0.238641	0.238641	1.28874	0.0789824	0.175376	0.0132784	0.175376	0.0132784	0.0031587	0.000365454	0.0009614	0.0009614	1.28874	0.0789824	0.000365454	0.0031587	0.238641	0.238641	1.28874	0.0789824	0.19013	0.0280326	0.19013	0.00165872	0.0031587	0.000365454	0.000418824	0.000418824	1.28874	0.0789824	0.000365454	0.0031587	0.238641	0.43132	1.37501	0.165256	0.19013	0.0031587	0.165256	0.00165872	0.0031587	0.000365454	0.000418824	0.000418824	1.28874	0.0789824	0.000365454	0.0031587	0.43132	0.43132	1.37501	0.165256	0.19013	0.0031587	0.165256	0.00165872	0.0031587	0.000365454	0.000365454	0.000418824	1.28874	0.0789824	0.000365454	0.0031587	0.43132	0.43132	1.37501	0.165256	0.19013	0.0031587	0.165256	0.0031587	0.0031587	0.000365454	0.000365454	0.000418824	1.37501	0.165256	0.000365454	0.0031587	0.43132	0.43132	1.37501	0.165256	0.19013	0.0031587	0.165256	0.0031587	0.0031587	0.000365454	0.000365454	0.000418824	1.37501	0.165256	0.000365454	0.0031587	0.43132	0.43132	1.37501	0.165256	0.19013	0.0031587	0.165256	0.0031587	0.0031587	0.000365454	0.000365454	0.000418824	1.37501	0.165256	0.000365454	0.0031587	0.43132	0.733972	1.37501	0.165256	0.19013	0.0031587	0.165256	0.0031587	0.0031587	0.000365454	0.000365454	0.000363137	1.37501	0.165256	0.000365454	0.0031587	0.43132	0.733972	1.37501	0.165256	0.19013	0.0031587	0.165256	0.0031587	0.0031587	0.000365454	0.000365454	0.000363137	1.37501	0.0304718	0.000365454	0.0031587	0.43132	0.733972	1.37501	0.165256	0.19013	0.0031587	0.165256	0.0031587	0.0031587	0.000365454	0.000365454	0.000363137	1.37501	0.0304718	0.000365454	0.0031587	0.43132	0.733972	1.37501	0.165256	0.19013	0.0031587	0.165256	0.0031587	0.0031587	2.66226e-05	0.000365454	0.000363137	1.37501	0.0304718	0.000365454	0.0031587	0.43132	0.733972	1.37501	0.165256	0.19013	0.0031587	0.165256	0.0031587	0.0031587	2.66226e-05	0.000365454	0.000363137	1.37501	0.0304718	0.000365454	0.0031587	0.43132	0.733972	1.37501	0.165256	0.19013	0.0031587	0.165256	0.000525835	0.0031587	2.66226e-05	0.000365454	0.000363137	1.37501	0.0304718	0.000365454	0.0031587	0.43132	0.733972	1.37501	0.165256	0.19013	0.0031587	0.165256	0.000525835	0.0031587	2.66226e-05	0.000365454	0.000363137	1.37501	0.0304718	0.000365454	0.0031587	0.43132	0.733972	1.37501	0.165256	0.19013	0.0031587	0.165256	0.000525835	0.0031587	2.66226e-05	0.000365454	0.000363137	1.37501	0.0304718	0.000365454	0.0031587	0.43132	0.733972	1.37501	0.165256	0.19013	0.0031587	0.165256	0.000525835	0.0031587	2.66226e-05	0.000365454	0.000363137	1.37501	0.0304718	0.000365454	0.0031587	0.43132	0.733972	1.37501	0.0304718	0.19013	0.0031587	0.165256	0.000525835	0.0031587	2.66226e-05	0.000365454	0.000359871	1.37501	0.0304718	0.000365454	0.0031587	0.43132	0.733972	1.37501	0.0304718	0.19013	0.0031587	0.165256	0.000525835	0.0031587	2.66226e-05	0.000365454	0.000359871	1.42157	0.0304718	0.000365454	0.0031587	0.43132	0.896988	1.37501	0.0304718	0.19013	0.0031587	0.165256	0.000525835	0.0031587	2.66226e-05	0.000365454	0.000359871	1.94709	0.0304718	0.000365454	0.0031587	0.43132	0.896988	1.37501	0.0304718	0.198114	0.0031587	0.165256	0.000525835	0.0031587	2.66226e-05	0.000365454	0.000359871	1.94709	0.0304718	0.000365454	0.0031587	0.733972	0.896988	1.37501	0.0304718	0.198114	0.0031587	0.165256	0.000525835	0.0031587	6.3934e-06	0.000365454	0.000359871	1.94709	0.0304718	0.000365454	0.0031587	0.733972	0.896988	1.37501	0.0304718	0.198114	0.0031587	0	0	0	0	0	0	0	0	0	0	0	0	0	0	0	0	0	0	0	0	0	0	0	0	0	0	0	0	0	0	0	0	0	0	0	0	0	0	0	0	0	0	0	0	0	0	0	0	0	0	0	0	0	0	0	0	0	0	0	0	0	0	0	0	0	0	0	0	0	0	0	0	0	0	0	0	0	0	0	0	0	0	0	0	0	0	0	0	0	0	0	0	0	0	0	0	0	0	0	0	0	0	0	0	0	0	0	0	0	0	0	0	0	0	0	0	0	0	0	0	0	0	0	0	0	0	0	0	0	0	0	0	0	0	0	0	0	0	0	0	0	0	0	0	0.00377963	0.00377963	0.00363449	0.00363449	0.00361387	0.00361387	0.0312864	0.0312864	0.00367262	0.00367262	0.575128	0.575128	0.079797	0.079797	0.00491252	0.00491252	0.00377963	0.00377963	0.00363449	0.00363449	0.00361387	0.00361387	0.0312864	0.0312864	0.00367262	0.00367262	0.575128	0.575128	0.079797	0.079797	0.00491252	0.00491252	0.00377963	0.00377963	0.00363449	0.00363449	0.00361387	0.00361387	0.0312864	0.0312864	0.00367262	0.00367262	0.575128	0.575128	0.079797	0.079797	0.00491252	0.00491252	0.00377963	0.00377963	0.00363449	0.00363449	0.00361387	0.00361387	0.0312864	0.0312864	0.00367262	0.00367262	0.575128	0.575128	0.079797	0.079797	0.00491252	0.00491252	0.00377963	0.00377963	0.00363449	0.00363449	0.00361387	0.00361387	0.0312864	0.0312864	0.00367262	0.00367262	0.575128	0.575128	0.079797	0.079797	0.00491252	0.00491252	0.00377963	0.00377963	0.00363449	0.00363449	0.00361387	0.00361387	0.0312864	0.0312864	0.00367262	0.00367262	0.575128	0.575128	0.079797	0.079797	0.00491252	0.00491252	0.00377963	0.00377963	0.00363449	0.00363449	0.00361387	0.00361387	0.0312864	0.0312864	0.00367262	0.00367262	0.575128	0.575128	0.079797	0.079797	0.00491252	0.00491252	0.00377963	0.00377963	0.00363449	0.00363449	0.00361387	0.00361387	0.0312864	0.0312864	0.00367262	0.00367262	0.575128	0.575128	0.079797	0.079797	0.00491252	0.00491252	0.00377963	0.00377963	0.00363449	0.00363449	0.00361387	0.00361387	0.0312864	0.0312864	0.00367262	0.00367262	0.575128	0.575128	0.079797	0.079797	0.00491252	0.00491252	0.00377963	0.00377963	0.00363449	0.00363449	0.00361387	0.00361387	0.0312864	0.0312864	0.00367262	0.00367262	0.575128	0.575128	0.079797	0.079797	0.00491252	0.00491252	0.0312864	0.00363449	0.00377963	0.00361387	0.00363449	0.00367262	0.575128	0.00377963	0.00361387	0.00491252	0.0312864	0.079797	0.575128	0.00491252	0.079797	0.00367262	0.0312864	0.00363449	0.00377963	0.00361387	0.00363449	0.00367262	0.575128	0.00377963	0.00361387	0.00491252	0.0312864	0.079797	0.575128	0.00491252	0.079797	0.00367262	0.0312864	0.00363449	0.00377963	0.00361387	0.00363449	0.00367262	0.575128	0.00377963	0.00361387	0.00491252	0.0312864	0.079797	0.575128	0.00491252	0.079797	0.00367262	0.0312864	0.00363449	0.00377963	0.00361387	0.00363449	0.00367262	0.575128	0.00377963	0.00361387	0.00491252	0.0312864	0.079797	0.575128	0.00491252	0.079797	0.00367262	0.0312864	0.00363449	0.00377963	0.00361387	0.00363449	0.00367262	0.575128	0.00377963	0.00361387	0.00491252	0.0312864	0.079797	0.575128	0.00491252	0.079797	0.00367262	0.0289718	0.00131989	0.000525835	0.000360079	0.00363449	0.00367262	0.575128	0.00377963	0.000601958	0.0019006	0.0312864	0.079797	0.575128	0.00491252	0.079797	0.00367262	0.0289718	0.00131989	0.000525835	0.000360079	0.000622569	0.000660703	0.584433	0.0130847	0.000601958	0.0019006	0.0405915	0.0891021	0.592986	0.0227708	0.079797	0.00367262	0.0289718	0.00131989	0.000525835	0.000360079	0.000622569	0.000660703	0.584433	0.0130847	0.000601958	0.0019006	0.0405915	0.0891021	0.592986	0.0227708	0.079797	0.00367262	0.0289718	0.00131989	0.000525835	0.000360079	7.99932e-05	0.000118127	0.584433	0.0130847	0.000601958	0.0019006	0.0405915	0.0891021	0.592986	0.0227708	0.079797	0.00367262	0.0289718	0.00131989	0.000525835	0.000360079	7.99932e-05	0.000118127	0.584433	0.0130847	0.000601958	0.0019006	0.0405915	0.0891021	0.592986	0.0227708	0.079797	0.00367262	0.0289718	0.00131989	0.000187004	2.12477e-05	7.99932e-05	0.000118127	0.584433	0.0130847	5.93816e-05	0.00135803	0.0405915	0.0891021	0.592986	0.0227708	0.0891021	0.0129777	0.0304718	9.74386e-05	0.000187004	2.12477e-05	2.66226e-05	6.47564e-05	0.584433	0.0130847	5.93816e-05	0.00135803	0.0405915	0.152367	0.647698	0.0774824	0.0891021	0.00135803	0.0278389	9.74386e-05	0.000187004	2.12477e-05	2.66226e-05	6.47564e-05	0.584433	0.0130847	5.93816e-05	0.00135803	0.103856	0.152367	0.647698	0.0774824	0.0891021	0.00135803	0.0278389	9.74386e-05	0.000187004	2.12477e-05	2.12477e-05	6.47564e-05	0.584433	0.0130847	5.93816e-05	0.00135803	0.103856	0.152367	0.647698	0.0774824	0.0891021	0.00135803	0.0278389	0.000187004	0.000187004	2.12477e-05	2.12477e-05	6.47564e-05	0.599187	0.0278389	5.93816e-05	0.00135803	0.103856	0.152367	0.647698	0.0774824	0.0891021	0.00135803	0.0278389	0.000187004	0.000187004	2.12477e-05	2.12477e-05	6.47564e-05	0.599187	0.0278389	5.93816e-05	0.00135803	0.103856	0.152367	0.647698	0.0774824	0.0891021	0.00135803	0.0278389	0.000187004	0.000187004	2.12477e-05	2.12477e-05	6.47564e-05	0.599187	0.0278389	5.93816e-05	0.00135803	0.103856	0.345046	0.647698	0.0774824	0.0891021	0.00135803	0.0278389	0.000187004	0.000187004	2.12477e-05	2.12477e-05	5.93816e-05	0.599187	0.0278389	5.93816e-05	0.00135803	0.103856	0.345046	0.647698	0.0774824	0.0891021	0.00135803	0.0278389	0.000187004	0.000187004	2.12477e-05	2.12477e-05	5.93816e-05	0.599187	0.00296501	5.93816e-05	0.00135803	0.103856	0.345046	0.647698	0.0774824	0.0891021	0.00135803	0.0278389	0.000187004	0.000187004	2.12477e-05	2.12477e-05	5.93816e-05	0.599187	0.00296501	5.93816e-05	0.00135803	0.103856	0.345046	0.647698	0.0774824	0.0891021	0.00135803	0.0278389	0.000187004	0.000187004	1.01859e-06	2.12477e-05	5.93816e-05	0.599187	0.00296501	5.93816e-05	0.00135803	0.103856	0.345046	0.647698	0.0774824	0.0891021	0.00135803	0.0278389	0.000187004	0.000187004	1.01859e-06	2.12477e-05	5.93816e-05	0.599187	0.00296501	5.93816e-05	0.00135803	0.103856	0.345046	0.647698	0.0774824	0.0891021	0.00135803	0.0278389	2.66226e-05	0.000187004	1.01859e-06	2.12477e-05	5.93816e-05	0.599187	0.00296501	5.93816e-05	0.00135803	0.103856	0.345046	0.647698	0.0774824	0.0891021	0.00135803	0.0278389	2.66226e-05	0.000187004	1.01859e-06	2.12477e-05	5.93816e-05	0.599187	0.00296501	5.93816e-05	0.00135803	0.103856	0.345046	0.647698	0.0774824	0.0891021	0.00135803	0.0278389	2.66226e-05	0.000187004	1.01859e-06	2.12477e-05	5.93816e-05	0.599187	0.00296501	5.93816e-05	0.00135803	0.103856	0.345046	0.647698	0.0774824	0.0891021	0.00135803	0.0278389	2.66226e-05	0.000187004	1.01859e-06	2.12477e-05	5.93816e-05	0.599187	0.00296501	5.93816e-05	0.00135803	0.103856	0.345046	0.647698	0.0142176	0.0891021	0.00135803	0.0278389	2.66226e-05	0.000187004	1.01859e-06	2.12477e-05	5.90736e-05	0.599187	0.00296501	5.93816e-05	0.00135803	0.103856	0.345046	0.647698	0.0142176	0.0891021	0.00135803	0.0278389	2.66226e-05	0.000187004	1.01859e-06	2.12477e-05	5.90736e-05	0.607171	0.00296501	5.93816e-05	0.00135803	0.103856	0.647698	0.647698	0.0142176	0.0891021	0.00135803	0.0278389	2.66226e-05	0.000187004	1.01859e-06	2.12477e-05	5.90736e-05	0.780531	0.00296501	5.93816e-05	0.00135803	0.103856	0.647698	0.647698	0.0142176	0.103856	0.00135803	0.0278389	2.66226e-05	0.000187004	1.01859e-06	2.12477e-05	5.90736e-05	0.780531	0.00296501	5.93816e-05	0.00135803	0.296535	0.647698	0.647698	0.0142176	0.103856	0.00135803	0.0278389	2.66226e-05	0.000187004	3.31305e-07	2.12477e-05	5.90736e-05	0.780531	0.00296501	5.93816e-05	0.00135803	0.296535	0.647698	0.647698	0.0142176	0.103856	0.00135803	0	0	0	0	0	0	0	0	0	0	0	0	0	0	0	0	0	0	0	0	0	0	0	0	0	0	0	0	0	0	0	0	0	0	0	0	0	0	0	0	0	0	0	0	0	0	0	0	0	0	0	0	0	0	0	0	0	0	0	0	0	0	0	0	0	0	0	0	0	0	0	0	0	0	0	0	0	0	0	0	0	0	0	0	0	0	0	0	0	0	0	0	0	0	0	0	0	0	0	0	0	0	0	0	0	0	0	0	0	0	0	0	0	0	0	0	0	0	0	0	0	0	0	0	0	0	0	0	0	0	0	0	0	0	0	0	0	0	0	0	0	0	0	0	0.000365454	0.000365454	0.000360461	0.000360461	0.000359771	0.000359771	0.0031587	0.0031587	0.000365454	0.000365454	0.162817	0.162817	0.0218316	0.0218316	0.000719521	0.000719521	0.000365454	0.000365454	0.000360461	0.000360461	0.000359771	0.000359771	0.0031587	0.0031587	0.000365454	0.000365454	0.162817	0.162817	0.0218316	0.0218316	0.000719521	0.000719521	0.000365454	0.000365454	0.000360461	0.000360461	0.000359771	0.000359771	0.0031587	0.0031587	0.000365454	0.000365454	0.162817	0.162817	0.0218316	0.0218316	0.000719521	0.000719521	0.000365454	0.000365454	0.000360461	0.000360461	0.000359771	0.000359771	0.0031587	0.0031587	0.000365454	0.000365454	0.162817	0.162817	0.0218316	0.0218316	0.000719521	0.000719521	0.000365454	0.000365454	0.000360461	0.000360461	0.000359771	0.000359771	0.0031587	0.0031587	0.000365454	0.000365454	0.162817	0.162817	0.0218316	0.0218316	0.000719521	0.000719521	0.000365454	0.000365454	0.000360461	0.000360461	0.000359771	0.000359771	0.0031587	0.0031587	0.000365454	0.000365454	0.162817	0.162817	0.0218316	0.0218316	0.000719521	0.000719521	0.000365454	0.000365454	0.000360461	0.000360461	0.000359771	0.000359771	0.0031587	0.0031587	0.000365454	0.000365454	0.162817	0.162817	0.0218316	0.0218316	0.000719521	0.000719521	0.000365454	0.000365454	0.000360461	0.000360461	0.000359771	0.000359771	0.0031587	0.0031587	0.000365454	0.000365454	0.162817	0.162817	0.0218316	0.0218316	0.000719521	0.000719521	0.000365454	0.000365454	0.000360461	0.000360461	0.000359771	0.000359771	0.0031587	0.0031587	0.000365454	0.000365454	0.162817	0.162817	0.0218316	0.0218316	0.000719521	0.000719521	0.000365454	0.000365454	0.000360461	0.000360461	0.000359771	0.000359771	0.0031587	0.0031587	0.000365454	0.000365454	0.162817	0.162817	0.0218316	0.0218316	0.000719521	0.000719521	0.0031587	0.000360461	0.000365454	0.000359771	0.000360461	0.000365454	0.162817	0.000365454	0.000359771	0.000719521	0.0031587	0.0218316	0.162817	0.000719521	0.0218316	0.000365454	0.0031587	0.000360461	0.000365454	0.000359771	0.000360461	0.000365454	0.162817	0.000365454	0.000359771	0.000719521	0.0031587	0.0218316	0.162817	0.000719521	0.0218316	0.000365454	0.0031587	0.000360461	0.000365454	0.000359771	0.000360461	0.000365454	0.162817	0.000365454	0.000359771	0.000719521	0.0031587	0.0218316	0.162817	0.000719521	0.0218316	0.000365454	0.0031587	0.000360461	0.000365454	0.000359771	0.000360461	0.000365454	0.162817	0.000365454	0.000359771	0.000719521	0.0031587	0.0218316	0.162817	0.000719521	0.0218316	0.000365454	0.0031587	0.000360461	0.000365454	0.000359771	0.000360461	0.000365454	0.162817	0.000365454	0.000359771	0.000719521	0.0031587	0.0218316	0.162817	0.000719521	0.0218316	0.000365454	0.00287545	7.72094e-05	2.66226e-05	2.09398e-05	0.000360461	0.000365454	0.162817	0.000365454	5.90736e-05	0.000418824	0.0031587	0.0218316	0.162817	0.000719521	0.0220735	0.000607333	0.00287545	7.72094e-05	2.66226e-05	2.09398e-05	5.9764e-05	6.47564e-05	0.163756	0.00130466	5.90736e-05	0.000418824	0.0040979	0.0227708	0.166071	0.00397332	0.0220735	0.000607333	0.00287545	7.72094e-05	2.66226e-05	2.09398e-05	5.9764e-05	6.47564e-05	0.163756	0.00130466	5.90736e-05	0.000418824	0.0040979	0.0227708	0.166071	0.00397332	0.0220735	0.000607333	0.00287545	7.72094e-05	2.66226e-05	2.09398e-05	4.07697e-06	9.06933e-06	0.163756	0.00130466	5.90736e-05	0.000418824	0.0040979	0.0227708	0.166071	0.00397332	0.0220735	0.000607333	0.00287545	7.72094e-05	2.66226e-05	2.09398e-05	4.07697e-06	9.06933e-06	0.163756	0.00130466	5.90736e-05	0.000418824	0.0040979	0.0227708	0.166071	0.00397332	0.0220735	0.000607333	0.00287545	7.72094e-05	6.3934e-06	7.10656e-07	4.07697e-06	9.06933e-06	0.163756	0.00130466	5.70302e-06	0.000365454	0.0040979	0.0227708	0.166071	0.00397332	0.0250854	0.00361925	0.00296501	3.29992e-06	6.3934e-06	7.10656e-07	1.01859e-06	6.01096e-06	0.163756	0.00130466	5.70302e-06	0.000365454	0.0040979	0.0343905	0.183929	0.0218316	0.0250854	0.000365454	0.00280463	3.29992e-06	6.3934e-06	7.10656e-07	1.01859e-06	6.01096e-06	0.163756	0.00130466	5.70302e-06	0.000365454	0.0157176	0.0343905	0.183929	0.0218316	0.0250854	0.000365454	0.00280463	3.29992e-06	6.3934e-06	7.10656e-07	7.10656e-07	6.01096e-06	0.163756	0.00130466	5.70302e-06	0.000365454	0.0157176	0.0343905	0.183929	0.0218316	0.0250854	0.000365454	0.00280463	6.3934e-06	6.3934e-06	7.10656e-07	7.10656e-07	6.01096e-06	0.165256	0.00280463	5.70302e-06	0.000365454	0.0157176	0.0343905	0.183929	0.0218316	0.0250854	0.000365454	0.00280463	6.3934e-06	6.3934e-06	7.10656e-07	7.10656e-07	6.01096e-06	0.165256	0.00280463	5.70302e-06	0.000365454	0.0157176	0.0343905	0.183929	0.0218316	0.0250854	0.000365454	0.00280463	6.3934e-06	6.3934e-06	7.10656e-07	7.10656e-07	6.01096e-06	0.165256	0.00280463	5.70302e-06	0.000365454	0.0157176	0.0976553	0.183929	0.0218316	0.0250854	0.000365454	0.00280463	6.3934e-06	6.3934e-06	7.10656e-07	7.10656e-07	5.71016e-06	0.165256	0.00280463	5.70302e-06	0.000365454	0.0157176	0.0976553	0.183929	0.0218316	0.0250854	0.000365454	0.00280463	6.3934e-06	6.3934e-06	7.10656e-07	7.10656e-07	5.71016e-06	0.165256	0.000171767	5.70302e-06	0.000365454	0.0157176	0.0976553	0.183929	0.0218316	0.0250854	0.000365454	0.00280463	6.3934e-06	6.3934e-06	7.10656e-07	7.10656e-07	5.71016e-06	0.165256	0.000171767	5.70302e-06	0.000365454	0.0157176	0.0976553	0.183929	0.0218316	0.0250854	0.000365454	0.00280463	6.3934e-06	6.3934e-06	2.33697e-08	7.10656e-07	5.71016e-06	0.165256	0.000171767	5.70302e-06	0.000365454	0.0157176	0.0976553	0.183929	0.0218316	0.0250854	0.000365454	0.00280463	6.3934e-06	6.3934e-06	2.33697e-08	7.10656e-07	5.71016e-06	0.165256	0.000171767	5.70302e-06	0.000365454	0.0157176	0.0976553	0.183929	0.0218316	0.0250854	0.000365454	0.00280463	8.11155e-07	6.3934e-06	2.33697e-08	7.10656e-07	5.71016e-06	0.165256	0.000171767	5.70302e-06	0.000365454	0.0157176	0.0976553	0.183929	0.0218316	0.0250854	0.000365454	0.00280463	8.11155e-07	6.3934e-06	2.33697e-08	7.10656e-07	5.71016e-06	0.165256	0.000171767	5.70302e-06	0.000365454	0.0157176	0.0976553	0.183929	0.0218316	0.0250854	0.000365454	0.00280463	8.11155e-07	6.3934e-06	2.33697e-08	7.10656e-07	5.71016e-06	0.165256	0.000171767	5.70302e-06	0.000365454	0.0157176	0.0976553	0.183929	0.0218316	0.0250854	0.000365454	0.00280463	8.11155e-07	6.3934e-06	2.33697e-08	7.10656e-07	5.71016e-06	0.165256	0.000171767	5.70302e-06	0.000365454	0.0157176	0.0976553	0.183929	0.00397332	0.0250854	0.000365454	0.00280463	8.11155e-07	6.3934e-06	2.33697e-08	7.10656e-07	5.69342e-06	0.165256	0.000171767	5.70302e-06	0.000365454	0.0157176	0.0976553	0.183929	0.00397332	0.0250854	0.000365454	0.00280463	8.11155e-07	6.3934e-06	2.33697e-08	7.10656e-07	5.69342e-06	0.166071	0.000171767	5.70302e-06	0.000365454	0.0157176	0.290334	0.183929	0.00397332	0.0250854	0.000365454	0.00280463	8.11155e-07	6.3934e-06	2.33697e-08	7.10656e-07	5.69342e-06	0.198114	0.000171767	5.70302e-06	0.000365454	0.0157176	0.290334	0.183929	0.00397332	0.0343905	0.000365454	0.00280463	8.11155e-07	6.3934e-06	2.33697e-08	7.10656e-07	5.69342e-06	0.198114	0.000171767	5.70302e-06	0.000365454	0.0789824	0.290334	0.183929	0.00397332	0.0343905	0.000365454	0.00280463	8.11155e-07	6.3934e-06	1.02747e-08	7.10656e-07	5.69342e-06	0.198114	0.000171767	5.70302e-06	0.000365454	0.0789824	0.290334	0.183929	0.00397332	0.0343905	0.000365454	0	0	0	0	0	0	0	0	0	0	0	0	0	0	0	0	0	0	0	0	0	0	0	0	0	0	0	0	0	0	0	0	0	0	0	0	0	0	0	0	0	0	0	0	0	0	0	0	0	0	0	0	0	0	0	0	0	0	0	0	0	0	0	0	0	0	0	0	0	0	0	0	0	0	0	0	0	0	0	0	0	0	0	0	0	0	0	0	0	0	0	0	0	0	0	0	0	0	0	0	0	0	0	0	0	0	0	0	0	0	0	0	0	0	0	0	0	0	0	0	0	0	0	0	0	0	0	0	0	0	0	0	0	0	0	0	0	0	0	0	0	0	0	0	0.210316	0.210316	0.0774824	0.0774824	0.00491252	0.00491252	0.00491252	0.00491252	0.00135803	0.00135803	0.00130635	0.00130635	0.00130156	0.00130156	0.00129907	0.00129907	0.210316	0.210316	0.0774824	0.0774824	0.00491252	0.00491252	0.00491252	0.00491252	0.00135803	0.00135803	0.00130635	0.00130635	0.00130156	0.00130156	0.00129907	0.00129907	0.210316	0.210316	0.0774824	0.0774824	0.00491252	0.00491252	0.00491252	0.00491252	0.00135803	0.00135803	0.00130635	0.00130635	0.00130156	0.00130156	0.00129907	0.00129907	0.210316	0.210316	0.0774824	0.0774824	0.00491252	0.00491252	0.00491252	0.00491252	0.00135803	0.00135803	0.00130635	0.00130635	0.00130156	0.00130156	0.00129907	0.00129907	0.210316	0.210316	0.0774824	0.0774824	0.00491252	0.00491252	0.00491252	0.00491252	0.00135803	0.00135803	0.00130635	0.00130635	0.00130156	0.00130156	0.00129907	0.00129907	0.210316	0.210316	0.0774824	0.0774824	0.00491252	0.00491252	0.00491252	0.00491252	0.00135803	0.00135803	0.00130635	0.00130635	0.00130156	0.00130156	0.00129907	0.00129907	0.210316	0.210316	0.0774824	0.0774824	0.00491252	0.00491252	0.00491252	0.00491252	0.00135803	0.00135803	0.00130635	0.00130635	0.00130156	0.00130156	0.00129907	0.00129907	0.210316	0.210316	0.0774824	0.0774824	0.00491252	0.00491252	0.00491252	0.00491252	0.00135803	0.00135803	0.00130635	0.00130635	0.00130156	0.00130156	0.00129907	0.00129907	0.210316	0.210316	0.0774824	0.0774824	0.00491252	0.00491252	0.00491252	0.00491252	0.00135803	0.00135803	0.00130635	0.00130635	0.00130156	0.00130156	0.00129907	0.00129907	0.210316	0.210316	0.0774824	0.0774824	0.00491252	0.00491252	0.00491252	0.00491252	0.00135803	0.00135803	0.00130635	0.00130635	0.00130156	0.00130156	0.00129907	0.00129907	0.00491252	0.0774824	0.210316	0.00491252	0.0774824	0.00135803	0.00130635	0.210316	0.00491252	0.00129907	0.00491252	0.00130156	0.00130635	0.00129907	0.00130156	0.00135803	0.00491252	0.0774824	0.210316	0.00491252	0.0774824	0.00135803	0.00130635	0.210316	0.00491252	0.00129907	0.00491252	0.00130156	0.00130635	0.00129907	0.00130156	0.00135803	0.00491252	0.0774824	0.210316	0.00491252	0.0774824	0.00135803	0.00130635	0.210316	0.00491252	0.00129907	0.00491252	0.00130156	0.00130635	0.00129907	0.00130156	0.00135803	0.00491252	0.0774824	0.210316	0.00491252	0.0774824	0.00135803	0.00130635	0.210316	0.00491252	0.00129907	0.00491252	0.00130156	0.00130635	0.00129907	0.00130156	0.00135803	0.00491252	0.0774824	0.210316	0.00491252	0.0774824	0.00135803	0.00130635	0.210316	0.00491252	0.00129907	0.00491252	0.00130156	0.00130635	0.00129907	0.00130156	0.00135803	0.0312864	0.103856	0.221935	0.0165322	0.0774824	0.00135803	0.00130635	0.210316	0.00397332	0.000359871	0.00491252	0.00130156	0.00130635	0.00129907	2.35291e-05	7.99932e-05	0.0312864	0.103856	0.221935	0.0165322	0.0765432	0.000418824	0.00280633	0.211816	0.00397332	0.000359871	0.00641249	0.00280154	8.38985e-05	7.66195e-05	2.35291e-05	7.99932e-05	0.0312864	0.103856	0.221935	0.0165322	0.0765432	0.000418824	0.00280633	0.211816	0.00397332	0.000359871	0.00641249	0.00280154	8.38985e-05	7.66195e-05	2.35291e-05	7.99932e-05	0.0312864	0.103856	0.221935	0.0165322	0.079797	0.00367262	0.00280633	0.211816	0.00397332	0.000359871	0.00641249	0.00280154	8.38985e-05	7.66195e-05	2.35291e-05	7.99932e-05	0.0312864	0.103856	0.221935	0.0165322	0.079797	0.00367262	0.00280633	0.211816	0.00397332	0.000359871	0.00641249	0.00280154	8.38985e-05	7.66195e-05	2.35291e-05	7.99932e-05	0.0312864	0.103856	0.2852	0.079797	0.079797	0.00367262	0.00280633	0.211816	0.00367262	5.91741e-05	0.00641249	0.00280154	8.38985e-05	7.66195e-05	3.29992e-06	5.9764e-05	0.0392706	0.238641	0.2852	0.079797	0.0767851	0.000660703	0.00280633	0.211816	0.00367262	5.91741e-05	0.00641249	0.000168674	9.98895e-06	2.71004e-06	3.29992e-06	5.91741e-05	0.21263	0.238641	0.2852	0.079797	0.0767851	0.000660703	0.00280633	0.211816	0.00367262	5.91741e-05	0.00377963	0.000168674	9.98895e-06	2.71004e-06	3.29992e-06	5.91741e-05	0.21263	0.238641	0.2852	0.079797	0.079797	0.000660703	0.00280633	0.211816	0.00367262	5.91741e-05	0.00377963	0.000168674	9.98895e-06	2.71004e-06	3.29992e-06	5.91741e-05	0.21263	0.2852	0.2852	0.079797	0.079797	0.000660703	0.00362095	0.21263	0.00367262	5.91741e-05	0.00377963	0.000168674	9.98895e-06	2.71004e-06	3.29992e-06	5.91741e-05	0.21263	0.2852	0.2852	0.079797	0.079797	0.000660703	0.00362095	0.21263	0.00367262	5.91741e-05	0.00377963	0.000168674	9.98895e-06	2.71004e-06	3.29992e-06	5.91741e-05	0.21263	0.2852	0.2852	0.079797	0.079797	0.000660703	0.00362095	0.21263	0.00367262	5.91741e-05	0.00377963	8.29228e-06	9.98895e-06	2.71004e-06	3.29992e-06	5.91741e-05	0.21263	0.2852	0.2852	0.079797	0.079797	0.000118127	0.00362095	0.21263	0.00367262	5.91741e-05	0.00377963	8.29228e-06	9.98895e-06	2.71004e-06	3.29992e-06	5.91741e-05	0.21263	0.2852	0.2852	0.079797	0.079797	0.000118127	0.00362095	0.244674	0.00367262	5.91741e-05	0.00377963	8.29228e-06	9.98895e-06	2.71004e-06	3.29992e-06	5.91741e-05	0.21263	0.2852	0.2852	0.079797	0.079797	0.000118127	0.00362095	0.244674	0.00367262	5.91741e-05	0.00377963	8.29228e-06	9.98895e-06	2.71004e-06	3.29992e-06	5.91741e-05	0.21263	0.2852	0.2852	0.272476	0.079797	0.000118127	0.00362095	0.244674	0.00367262	5.91741e-05	0.00377963	8.29228e-06	9.98895e-06	2.71004e-06	3.29992e-06	5.91741e-05	0.21263	0.2852	0.2852	0.272476	0.079797	0.000118127	0.00362095	0.244674	0.00367262	5.91741e-05	0.00377963	8.29228e-06	9.98895e-06	2.71004e-06	3.29992e-06	5.91741e-05	0.21263	0.810714	0.2852	0.272476	0.079797	0.000118127	0.00362095	0.244674	0.00367262	5.91741e-05	0.00377963	8.29228e-06	9.98895e-06	2.71004e-06	3.29992e-06	5.91741e-05	0.21263	0.810714	0.2852	0.272476	0.079797	0.000118127	0.00362095	0.244674	0.00367262	5.91741e-05	0.00377963	8.29228e-06	9.98895e-06	2.71004e-06	3.29992e-06	5.91741e-05	0.21263	0.810714	0.2852	0.272476	0.079797	0.000118127	0.00362095	0.244674	0.00367262	5.91741e-05	0.00377963	8.29228e-06	9.98895e-06	2.71004e-06	3.29992e-06	5.91741e-05	0.21263	0.810714	0.2852	0.272476	0.079797	0.000118127	0.00362095	0.244674	0.00367262	5.91741e-05	0.00377963	8.29228e-06	9.98895e-06	8.11155e-07	3.29992e-06	5.91741e-05	0.21263	0.810714	0.2852	0.272476	0.079797	6.244e-05	0.00362095	0.244674	0.00367262	5.91741e-05	0.00377963	8.29228e-06	9.98895e-06	8.11155e-07	3.29992e-06	5.91741e-05	0.21263	0.810714	0.2852	0.272476	0.079797	6.244e-05	0.00280633	0.244674	0.00367262	5.91741e-05	0.00377963	2.71004e-06	9.98895e-06	8.11155e-07	3.29992e-06	5.91741e-05	0.21263	0.810714	0.2852	0.272476	0.079797	6.244e-05	0.000173464	0.244674	0.00367262	5.91741e-05	0.00377963	2.71004e-06	9.98895e-06	8.11155e-07	2.61263e-06	5.91741e-05	0.21263	0.810714	0.2852	0.272476	0.079797	6.244e-05	0.000173464	0.244674	0.00367262	5.91741e-05	0.00361925	2.71004e-06	9.98895e-06	8.11155e-07	2.61263e-06	5.91741e-05	0.21263	0.810714	0.2852	0.575128	0.079797	6.244e-05	0.000173464	0.244674	0.00367262	5.91741e-05	0.00361925	2.71004e-06	9.98895e-06	8.11155e-07	2.61263e-06	5.91741e-05	0	0	0	0	0	0	0	0	0	0	0	0	0	0	0	0	0	0	0	0	0	0	0	0	0	0	0	0	0	0	0	0	0	0	0	0	0	0	0	0	0	0	0	0	0	0	0	0	0	0	0	0	0	0	0	0	0	0	0	0	0	0	0	0	0	0	0	0	0	0	0	0	0	0	0	0	0	0	0	0	0	0	0	0	0	0	0	0	0	0	0	0	0	0	0	0	0	0	0	0	0	0	0	0	0	0	0	0	0	0	0	0	0	0	0	0	0	0	0	0	0	0	0	0	0	0	0	0	0	0	0	0	0	0	0	0	0	0	0	0	0	0	0	0	0.747449	0.747449	0.281781	0.281781	0.0258373	0.0258373	0.0485757	0.0485757	0.0135203	0.0135203	0.0131336	0.0131336	0.0129952	0.0129952	0.012922	0.012922	0.747449	0.747449	0.281781	0.281781	0.0258373	0.0258373	0.0485757	0.0485757	0.0135203	0.0135203	0.0131336	0.0131336	0.0129952	0.0129952	0.012922	0.012922	0.747449	0.747449	0.281781	0.281781	0.0258373	0.0258373	0.0485757	0.0485757	0.0135203	0.0135203	0.0131336	0.0131336	0.0129952	0.0129952	0.012922	0.012922	0.747449	0.747449	0.281781	0.281781	0.0258373	0.0258373	0.0485757	0.0485757	0.0135203	0.0135203	0.0131336	0.0131336	0.0129952	0.0129952	0.012922	0.012922	0.747449	0.747449	0.281781	0.281781	0.0258373	0.0258373	0.0485757	0.0485757	0.0135203	0.0135203	0.0131336	0.0131336	0.0129952	0.0129952	0.012922	0.012922	0.747449	0.747449	0.281781	0.281781	0.0258373	0.0258373	0.0485757	0.0485757	0.0135203	0.0135203	0.0131336	0.0131336	0.0129952	0.0129952	0.012922	0.012922	0.747449	0.747449	0.281781	0.281781	0.0258373	0.0258373	0.0485757	0.0485757	0.0135203	0.0135203	0.0131336	0.0131336	0.0129952	0.0129952	0.012922	0.012922	0.747449	0.747449	0.281781	0.281781	0.0258373	0.0258373	0.0485757	0.0485757	0.0135203	0.0135203	0.0131336	0.0131336	0.0129952	0.0129952	0.012922	0.012922	0.747449	0.747449	0.281781	0.281781	0.0258373	0.0258373	0.0485757	0.0485757	0.0135203	0.0135203	0.0131336	0.0131336	0.0129952	0.0129952	0.012922	0.012922	0.747449	0.747449	0.281781	0.281781	0.0258373	0.0258373	0.0485757	0.0485757	0.0135203	0.0135203	0.0131336	0.0131336	0.0129952	0.0129952	0.012922	0.012922	0.0485757	0.281781	0.747449	0.0258373	0.281781	0.0135203	0.0131336	0.747449	0.0258373	0.012922	0.0485757	0.0129952	0.0131336	0.012922	0.0129952	0.0135203	0.0485757	0.281781	0.747449	0.0258373	0.281781	0.0135203	0.0131336	0.747449	0.0258373	0.012922	0.0485757	0.0129952	0.0131336	0.012922	0.0129952	0.0135203	0.0485757	0.281781	0.747449	0.0258373	0.281781	0.0135203	0.0131336	0.747449	0.0258373	0.012922	0.0485757	0.0129952	0.0131336	0.012922	0.0129952	0.0135203	0.0485757	0.281781	0.747449	0.0258373	0.281781	0.0135203	0.0131336	0.747449	0.0258373	0.012922	0.0485757	0.0129952	0.0131336	0.012922	0.0129952	0.0135203	0.0485757	0.281781	0.747449	0.0258373	0.281781	0.0135203	0.0131336	0.747449	0.0258373	0.012922	0.0485757	0.0129952	0.0131336	0.012922	0.0129952	0.0135203	0.198114	0.43132	0.810714	0.0891021	0.281781	0.0135203	0.0131336	0.747449	0.0165322	0.00361693	0.0485757	0.0129952	0.0131336	0.012922	0.00043627	0.0009614	0.198114	0.43132	0.810714	0.0891021	0.272476	0.0042152	0.0278878	0.762203	0.0165322	0.00361693	0.06333	0.0277494	0.0015139	0.00130234	0.00043627	0.0009614	0.198114	0.43132	0.810714	0.0891021	0.272476	0.0042152	0.0278878	0.762203	0.0165322	0.00361693	0.06333	0.0277494	0.0015139	0.00130234	0.00043627	0.0009614	0.198114	0.43132	0.810714	0.0891021	0.290334	0.0220735	0.0278878	0.762203	0.0165322	0.00361693	0.06333	0.0277494	0.0015139	0.00130234	0.00043627	0.0009614	0.198114	0.43132	0.810714	0.0891021	0.290334	0.0220735	0.0278878	0.762203	0.0165322	0.00361693	0.06333	0.0277494	0.0015139	0.00130234	0.00043627	0.0009614	0.198114	0.43132	1.00339	0.281781	0.290334	0.0220735	0.0278878	0.762203	0.0135203	0.000605016	0.06333	0.0277494	0.0015139	0.00130234	9.74386e-05	0.000622569	0.244674	0.840377	1.00339	0.281781	0.272476	0.0042152	0.0278878	0.762203	0.0135203	0.000605016	0.06333	0.00287545	0.000291442	7.98854e-05	9.74386e-05	0.000605016	0.770187	0.840377	1.00339	0.281781	0.272476	0.0042152	0.0278878	0.762203	0.0135203	0.000605016	0.038456	0.00287545	0.000291442	7.98854e-05	9.74386e-05	0.000605016	0.770187	0.840377	1.00339	0.281781	0.281781	0.0042152	0.0278878	0.762203	0.0135203	0.000605016	0.038456	0.00287545	0.000291442	7.98854e-05	9.74386e-05	0.000605016	0.770187	1.00339	1.00339	0.281781	0.281781	0.0042152	0.035872	0.770187	0.0135203	0.000605016	0.038456	0.00287545	0.000291442	7.98854e-05	9.74386e-05	0.000605016	0.770187	1.00339	1.00339	0.281781	0.281781	0.0042152	0.035872	0.770187	0.0135203	0.000605016	0.038456	0.00287545	0.000291442	7.98854e-05	9.74386e-05	0.000605016	0.770187	1.00339	1.00339	0.281781	0.281781	0.0042152	0.035872	0.770187	0.0135203	0.000605016	0.038456	0.000242583	0.000291442	7.98854e-05	9.74386e-05	0.000605016	0.770187	1.00339	1.00339	0.281781	0.281781	0.0009614	0.035872	0.770187	0.0135203	0.000605016	0.038456	0.000242583	0.000291442	7.98854e-05	9.74386e-05	0.000605016	0.770187	1.00339	1.00339	0.281781	0.281781	0.0009614	0.035872	0.943547	0.0135203	0.000605016	0.038456	0.000242583	0.000291442	7.98854e-05	9.74386e-05	0.000605016	0.770187	1.00339	1.00339	0.281781	0.281781	0.0009614	0.035872	0.943547	0.0135203	0.000605016	0.038456	0.000242583	0.000291442	7.98854e-05	9.74386e-05	0.000605016	0.770187	1.00339	1.00339	0.584433	0.281781	0.0009614	0.035872	0.943547	0.0135203	0.000605016	0.038456	0.000242583	0.000291442	7.98854e-05	9.74386e-05	0.000605016	0.770187	1.00339	1.00339	0.584433	0.281781	0.0009614	0.035872	0.943547	0.0135203	0.000605016	0.038456	0.000242583	0.000291442	7.98854e-05	9.74386e-05	0.000605016	0.770187	1.8263	1.00339	0.584433	0.281781	0.0009614	0.035872	0.943547	0.0135203	0.000605016	0.038456	0.000242583	0.000291442	7.98854e-05	9.74386e-05	0.000605016	0.770187	1.8263	1.00339	0.584433	0.281781	0.0009614	0.035872	0.943547	0.0135203	0.000605016	0.038456	0.000242583	0.000291442	7.98854e-05	9.74386e-05	0.000605016	0.770187	1.8263	1.00339	0.584433	0.281781	0.0009614	0.035872	0.943547	0.0135203	0.000605016	0.038456	0.000242583	0.000291442	7.98854e-05	9.74386e-05	0.000605016	0.770187	1.8263	1.00339	0.584433	0.281781	0.0009614	0.035872	0.943547	0.0135203	0.000605016	0.038456	0.000242583	0.000291442	2.43061e-05	9.74386e-05	0.000605016	0.770187	1.8263	1.00339	0.584433	0.281781	0.000622569	0.035872	0.943547	0.0135203	0.000605016	0.038456	0.000242583	0.000291442	2.43061e-05	9.74386e-05	0.000605016	0.770187	1.8263	1.00339	0.584433	0.281781	0.000622569	0.0278878	0.943547	0.0135203	0.000605016	0.038456	8.22018e-05	0.000291442	2.43061e-05	9.74386e-05	0.000605016	0.770187	1.8263	1.00339	0.584433	0.281781	0.000622569	0.00301387	0.943547	0.0135203	0.000605016	0.038456	8.22018e-05	0.000291442	2.43061e-05	7.72094e-05	0.000605016	0.770187	1.8263	1.00339	0.584433	0.281781	0.000622569	0.00301387	0.943547	0.0135203	0.000605016	0.0358232	8.22018e-05	0.000291442	2.43061e-05	7.72094e-05	0.000605016	0.770187	1.8263	1.00339	0.747449	0.281781	0.000622569	0.00301387	0.943547	0.0135203	0.000605016	0.0358232	8.22018e-05	0.000291442	2.43061e-05	7.72094e-05	0.000605016	0	0	0	0	0	0	0	0	0	0	0	0	0	0	0	0	0	0	0	0	0	0	0	0	0	0	0	0	0	0	0	0	0	0	0	0	0	0	0	0	0	0	0	0	0	0	0	0	0	0	0	0	0	0	0	0	0	0	0	0	0	0	0	0	0	0	0	0	0	0	0	0	0	0	0	0	0	0	0	0	0	0	0	0	0	0	0	0	0	0	0	0	0	0	0	0	0	0	0	0	0	0	0	0	0	0	0	0	0	0	0	0	0	0	0	0	0	0	0	0	0	0	0	0	0	0	0	0	0	0	0	0	0	0	0	0	0	0	0	0	0	0	0	0	1.63362	1.63362	0.647698	0.647698	0.103856	0.103856	0.2852	0.2852	0.079797	0.079797	0.079797	0.079797	0.0774824	0.0774824	0.0762425	0.0762425	1.63362	1.63362	0.647698	0.647698	0.103856	0.103856	0.2852	0.2852	0.079797	0.079797	0.079797	0.079797	0.0774824	0.0774824	0.0762425	0.0762425	1.63362	1.63362	0.647698	0.647698	0.103856	0.103856	0.2852	0.2852	0.079797	0.079797	0.079797	0.079797	0.0774824	0.0774824	0.0762425	0.0762425	1.63362	1.63362	0.647698	0.647698	0.103856	0.103856	0.2852	0.2852	0.079797	0.079797	0.079797	0.079797	0.0774824	0.0774824	0.0762425	0.0762425	1.63362	1.63362	0.647698	0.647698	0.103856	0.103856	0.2852	0.2852	0.079797	0.079797	0.079797	0.079797	0.0774824	0.0774824	0.0762425	0.0762425	1.63362	1.63362	0.647698	0.647698	0.103856	0.103856	0.2852	0.2852	0.079797	0.079797	0.079797	0.079797	0.0774824	0.0774824	0.0762425	0.0762425	1.63362	1.63362	0.647698	0.647698	0.103856	0.103856	0.2852	0.2852	0.079797	0.079797	0.079797	0.079797	0.0774824	0.0774824	0.0762425	0.0762425	1.63362	1.63362	0.647698	0.647698	0.103856	0.103856	0.2852	0.2852	0.079797	0.079797	0.079797	0.079797	0.0774824	0.0774824	0.0762425	0.0762425	1.63362	1.63362	0.647698	0.647698	0.103856	0.103856	0.2852	0.2852	0.079797	0.079797	0.079797	0.079797	0.0774824	0.0774824	0.0762425	0.0762425	1.63362	1.63362	0.647698	0.647698	0.103856	0.103856	0.2852	0.2852	0.079797	0.079797	0.079797	0.079797	0.0774824	0.0774824	0.0762425	0.0762425	0.2852	0.647698	1.63362	0.103856	0.647698	0.079797	0.079797	1.63362	0.103856	0.0762425	0.2852	0.0774824	0.079797	0.0762425	0.0774824	0.079797	0.2852	0.647698	1.63362	0.103856	0.647698	0.079797	0.079797	1.63362	0.103856	0.0762425	0.2852	0.0774824	0.079797	0.0762425	0.0774824	0.079797	0.2852	0.647698	1.63362	0.103856	0.647698	0.079797	0.079797	1.63362	0.103856	0.0762425	0.2852	0.0774824	0.079797	0.0762425	0.0774824	0.079797	0.2852	0.647698	1.63362	0.103856	0.647698	0.079797	0.079797	1.63362	0.103856	0.0762425	0.2852	0.0774824	0.079797	0.0762425	0.0774824	0.079797	0.2852	0.647698	1.63362	0.103856	0.647698	0.079797	0.079797	1.63362	0.103856	0.0762425	0.2852	0.0774824	0.079797	0.0762425	0.0774824	0.079797	0.780531	1.14303	1.8263	0.296535	0.647698	0.079797	0.079797	1.63362	0.0491447	0.0215309	0.2852	0.0774824	0.079797	0.0762425	0.00491252	0.00722711	0.780531	1.14303	1.8263	0.296535	0.592986	0.0250854	0.166071	1.7199	0.0491447	0.0215309	0.371474	0.163756	0.0165322	0.0129777	0.00491252	0.00722711	0.780531	1.14303	1.8263	0.296535	0.592986	0.0250854	0.166071	1.7199	0.0491447	0.0215309	0.371474	0.163756	0.0165322	0.0129777	0.00491252	0.00722711	0.780531	1.14303	1.8263	0.296535	0.647698	0.079797	0.166071	1.7199	0.0491447	0.0215309	0.371474	0.163756	0.0165322	0.0129777	0.00491252	0.00722711	0.780531	1.14303	1.8263	0.296535	0.647698	0.079797	0.166071	1.7199	0.0491447	0.0215309	0.371474	0.163756	0.0165322	0.0129777	0.00491252	0.00722711	0.780531	1.14303	2.12895	0.599187	0.647698	0.079797	0.166071	1.7199	0.0312864	0.00367262	0.371474	0.163756	0.0165322	0.0129777	0.00165872	0.00397332	0.943547	1.78407	2.12895	0.599187	0.584433	0.0165322	0.166071	1.7199	0.0312864	0.00367262	0.371474	0.0289718	0.00491252	0.00135803	0.00165872	0.00367262	1.76646	1.78407	2.12895	0.599187	0.584433	0.0165322	0.166071	1.7199	0.0312864	0.00367262	0.23669	0.0289718	0.00491252	0.00135803	0.00165872	0.00367262	1.76646	1.78407	2.12895	0.599187	0.599187	0.0165322	0.166071	1.7199	0.0312864	0.00367262	0.23669	0.0289718	0.00491252	0.00135803	0.00165872	0.00367262	1.76646	2.12895	2.12895	0.599187	0.599187	0.0165322	0.21263	1.76646	0.0312864	0.00367262	0.23669	0.0289718	0.00491252	0.00135803	0.00165872	0.00367262	1.76646	2.12895	2.12895	0.599187	0.599187	0.0165322	0.21263	1.76646	0.0312864	0.00367262	0.23669	0.0289718	0.00491252	0.00135803	0.00165872	0.00367262	1.76646	2.12895	2.12895	0.599187	0.599187	0.0165322	0.21263	1.76646	0.0312864	0.00367262	0.23669	0.0040979	0.00491252	0.00135803	0.00165872	0.00367262	1.76646	2.12895	2.12895	0.599187	0.599187	0.00491252	0.21263	1.76646	0.0312864	0.00367262	0.23669	0.0040979	0.00491252	0.00135803	0.00165872	0.00367262	1.76646	2.12895	2.12895	0.599187	0.599187	0.00491252	0.21263	2.29197	0.0312864	0.00367262	0.23669	0.0040979	0.00491252	0.00135803	0.00165872	0.00367262	1.76646	2.12895	2.12895	0.599187	0.599187	0.00491252	0.21263	2.29197	0.0312864	0.00367262	0.23669	0.0040979	0.00491252	0.00135803	0.00165872	0.00367262	1.76646	2.12895	2.12895	0.762203	0.599187	0.00491252	0.21263	2.29197	0.0312864	0.00367262	0.23669	0.0040979	0.00491252	0.00135803	0.00165872	0.00367262	1.76646	2.12895	2.12895	0.762203	0.599187	0.00491252	0.21263	2.29197	0.0312864	0.00367262	0.23669	0.0040979	0.00491252	0.00135803	0.00165872	0.00367262	1.76646	2.57151	2.12895	0.762203	0.599187	0.00491252	0.21263	2.29197	0.0312864	0.00367262	0.23669	0.0040979	0.00491252	0.00135803	0.00165872	0.00367262	1.76646	2.57151	2.12895	0.762203	0.599187	0.00491252	0.21263	2.29197	0.0312864	0.00367262	0.23669	0.0040979	0.00491252	0.00135803	0.00165872	0.00367262	1.76646	2.57151	2.12895	0.762203	0.599187	0.00491252	0.21263	2.29197	0.0312864	0.00367262	0.23669	0.0040979	0.00491252	0.00135803	0.00165872	0.00367262	1.76646	2.57151	2.12895	0.762203	0.599187	0.00491252	0.21263	2.29197	0.0312864	0.00367262	0.23669	0.0040979	0.00491252	0.000418824	0.00165872	0.00367262	1.76646	2.57151	2.12895	0.762203	0.599187	0.00369006	0.21263	2.29197	0.0312864	0.00367262	0.23669	0.0040979	0.00491252	0.000418824	0.00165872	0.00367262	1.76646	2.57151	2.12895	0.762203	0.599187	0.00369006	0.166071	2.29197	0.0312864	0.00367262	0.23669	0.00146504	0.00491252	0.000418824	0.00165872	0.00367262	1.76646	2.57151	2.12895	0.762203	0.599187	0.00369006	0.0312864	2.29197	0.0312864	0.00367262	0.23669	0.00146504	0.00491252	0.000418824	0.00131989	0.00367262	1.76646	2.57151	2.12895	0.762203	0.599187	0.00369006	0.0312864	2.29197	0.0312864	0.00367262	0.211816	0.00146504	0.00491252	0.000418824	0.00131989	0.00367262	1.76646	2.57151	2.12895	0.599187	0.599187	0.00369006	0.0312864	2.29197	0.0312864	0.00367262	0.211816	0.00146504	0.00491252	0.000418824	0.00131989	0.00367262	0	0	0	0	0	0	0	0	0	0	0	0	0	0	0	0	0	0	0	0	0	0	0	0	0	0	0	0	0	0	0	0	0	0	0	0	0	0	0	0	0	0	0	0	0	0	0	0	0	0	0	0	0	0	0	0	0	0	0	0	0	0	0	0	0	0	0	0	0	0	0	0	0	0	0	0	0	0	0	0	0	0	0	0	0	0	0	0	0	0	0	0	0	0	0	0	0	0	0	0	0	0	0	0	0	0	0	0	0	0	0	0	0	0	0	0	0	0	0	0	0	0	0	0	0	0	0	0	0	0	0	0	0	0	0	0	0	0	0	0	0	0	0	0	2.26886	2.26886	1.00339	1.00339	0.30452	0.30452	1.00339	1.00339	0.281781	0.281781	0.30452	0.30452	0.281781	0.281781	0.269464	0.269464	2.26886	2.26886	1.00339	1.00339	0.30452	0.30452	1.00339	1.00339	0.281781	0.281781	0.30452	0.30452	0.281781	0.281781	0.269464	0.269464	2.26886	2.26886	1.00339	1.00339	0.30452	0.30452	1.00339	1.00339	0.281781	0.281781	0.30452	0.30452	0.281781	0.281781	0.269464	0.269464	2.26886	2.26886	1.00339	1.00339	0.30452	0.30452	1.00339	1.00339	0.281781	0.281781	0.30452	0.30452	0.281781	0.281781	0.269464	0.269464	2.26886	2.26886	1.00339	1.00339	0.30452	0.30452	1.00339	1.00339	0.281781	0.281781	0.30452	0.30452	0.281781	0.281781	0.269464	0.269464	2.26886	2.26886	1.00339	1.00339	0.30452	0.30452	1.00339	1.00339	0.281781	0.281781	0.30452	0.30452	0.281781	0.281781	0.269464	0.269464	2.26886	2.26886	1.00339	1.00339	0.30452	0.30452	1.00339	1.00339	0.281781	0.281781	0.30452	0.30452	0.281781	0.281781	0.269464	0.269464	2.26886	2.26886	1.00339	1.00339	0.30452	0.30452	1.00339	1.00339	0.281781	0.281781	0.30452	0.30452	0.281781	0.281781	0.269464	0.269464	2.26886	2.26886	1.00339	1.00339	0.30452	0.30452	1.00339	1.00339	0.281781	0.281781	0.30452	0.30452	0.281781	0.281781	0.269464	0.269464	2.26886	2.26886	1.00339	1.00339	0.30452	0.30452	1.00339	1.00339	0.281781	0.281781	0.30452	0.30452	0.281781	0.281781	0.269464	0.269464	1.00339	1.00339	2.26886	0.30452	1.00339	0.281781	0.30452	2.26886	0.30452	0.269464	1.00339	0.281781	0.30452	0.269464	0.281781	0.281781	1.00339	1.00339	2.26886	0.30452	1.00339	0.281781	0.30452	2.26886	0.30452	0.269464	1.00339	0.281781	0.30452	0.269464	0.281781	0.281781	1.00339	1.00339	2.26886	0.30452	1.00339	0.281781	0.30452	2.26886	0.30452	0.269464	1.00339	0.281781	0.30452	0.269464	0.281781	0.281781	1.00339	1.00339	2.26886	0.30452	1.00339	0.281781	0.30452	2.26886	0.30452	0.269464	1.00339	0.281781	0.30452	0.269464	0.281781	0.281781	1.00339	1.00339	2.26886	0.30452	1.00339	0.281781	0.30452	2.26886	0.30452	0.269464	1.00339	0.281781	0.30452	0.269464	0.281781	0.281781	1.94709	1.94709	2.57151	0.607171	1.00339	0.281781	0.30452	2.26886	0.111841	0.0767851	1.00339	0.281781	0.30452	0.269464	0.0343905	0.0343905	1.94709	1.94709	2.57151	0.607171	0.810714	0.0891021	0.607171	2.57151	0.111841	0.0767851	1.30604	0.584433	0.111841	0.0767851	0.0343905	0.0343905	1.94709	1.94709	2.57151	0.607171	0.810714	0.0891021	0.607171	2.57151	0.111841	0.0767851	1.30604	0.584433	0.111841	0.0767851	0.0343905	0.0343905	1.94709	1.94709	2.57151	0.607171	0.896988	0.175376	0.607171	2.57151	0.111841	0.0767851	1.30604	0.584433	0.111841	0.0767851	0.0343905	0.0343905	1.94709	1.94709	2.57151	0.607171	0.896988	0.175376	0.607171	2.57151	0.111841	0.0767851	1.30604	0.584433	0.111841	0.0767851	0.0343905	0.0343905	1.94709	1.94709	2.73453	0.770187	0.896988	0.175376	0.607171	2.57151	0.0485757	0.0135203	1.30604	0.584433	0.111841	0.0767851	0.0165322	0.0165322	2.29197	2.29197	2.73453	0.770187	0.762203	0.0405915	0.607171	2.57151	0.0485757	0.0135203	1.30604	0.175376	0.0485757	0.0135203	0.0165322	0.0135203	2.73453	2.29197	2.73453	0.770187	0.762203	0.0405915	0.607171	2.57151	0.0485757	0.0135203	0.896988	0.175376	0.0485757	0.0135203	0.0165322	0.0135203	2.73453	2.29197	2.73453	0.770187	0.770187	0.0405915	0.607171	2.57151	0.0485757	0.0135203	0.896988	0.175376	0.0485757	0.0135203	0.0165322	0.0135203	2.73453	2.73453	2.73453	0.770187	0.770187	0.0405915	0.770187	2.73453	0.0485757	0.0135203	0.896988	0.175376	0.0485757	0.0135203	0.0165322	0.0135203	2.73453	2.73453	2.73453	0.770187	0.770187	0.0405915	0.770187	2.73453	0.0485757	0.0135203	0.896988	0.175376	0.0485757	0.0135203	0.0165322	0.0135203	2.73453	2.73453	2.73453	0.770187	0.770187	0.0405915	0.770187	2.73453	0.0485757	0.0135203	0.896988	0.0405915	0.0485757	0.0135203	0.0165322	0.0135203	2.73453	2.73453	2.73453	0.770187	0.770187	0.0157176	0.770187	2.73453	0.0485757	0.0135203	0.896988	0.0405915	0.0485757	0.0135203	0.0165322	0.0135203	2.73453	2.73453	2.73453	0.770187	0.770187	0.0157176	0.770187	3.55744	0.0485757	0.0135203	0.896988	0.0405915	0.0485757	0.0135203	0.0165322	0.0135203	2.73453	2.73453	2.73453	0.770187	0.770187	0.0157176	0.770187	3.55744	0.0485757	0.0135203	0.896988	0.0405915	0.0485757	0.0135203	0.0165322	0.0135203	2.73453	2.73453	2.73453	0.607171	0.770187	0.0157176	0.770187	3.55744	0.0485757	0.0135203	0.896988	0.0405915	0.0485757	0.0135203	0.0165322	0.0135203	2.73453	2.73453	2.73453	0.607171	0.770187	0.0157176	0.770187	3.55744	0.0485757	0.0135203	0.896988	0.0405915	0.0485757	0.0135203	0.0165322	0.0135203	2.73453	2.29197	2.73453	0.607171	0.770187	0.0157176	0.770187	3.55744	0.0485757	0.0135203	0.896988	0.0405915	0.0485757	0.0135203	0.0165322	0.0135203	2.73453	2.29197	2.73453	0.607171	0.770187	0.0157176	0.770187	3.55744	0.0485757	0.0135203	0.896988	0.0405915	0.0485757	0.0135203	0.0165322	0.0135203	2.73453	2.29197	2.73453	0.607171	0.770187	0.0157176	0.770187	3.55744	0.0485757	0.0135203	0.896988	0.0405915	0.0485757	0.0135203	0.0165322	0.0135203	2.73453	2.29197	2.73453	0.607171	0.770187	0.0157176	0.770187	3.55744	0.0485757	0.0135203	0.896988	0.0405915	0.0485757	0.0042152	0.0165322	0.0135203	2.73453	2.29197	2.73453	0.607171	0.770187	0.0130847	0.770187	3.55744	0.0485757	0.0135203	0.896988	0.0405915	0.0485757	0.0042152	0.0165322	0.0135203	2.73453	2.29197	2.73453	0.607171	0.770187	0.0130847	0.607171	3.55744	0.0485757	0.0135203	0.896988	0.0157176	0.0485757	0.0042152	0.0165322	0.0135203	2.73453	2.29197	2.73453	0.607171	0.770187	0.0130847	0.198114	3.55744	0.0485757	0.0135203	0.896988	0.0157176	0.0485757	0.0042152	0.0132784	0.0135203	2.73453	2.29197	2.73453	0.607171	0.770187	0.0130847	0.198114	3.55744	0.0485757	0.0135203	0.762203	0.0157176	0.0485757	0.0042152	0.0132784	0.0135203	2.73453	2.29197	2.73453	0.30452	0.770187	0.0130847	0.198114	3.55744	0.0485757	0.0135203	0.762203	0.0157176	0.0485757	0.0042152	0.0132784	0.0135203	0	0	0	0	0	0	0	0	0	0	0	0	0	0	0	0	0	0	0	0	0	0	0	0	0	0	0	0	0	0	0	0	0	0	0	0	0	0	0	0	0	0	0	0	0	0	0	0	0	0	0	0	0	0	0	0	0	0	0	0	0	0	0	0	0	0	0	0	0	0	0	0	0	0	0	0	0	0	0	0	0	0	0	0	0	0	0	0	0	0	0	0	0	0	0	0	0	0	0	0	0	0	0	0	0	0	0	0	0	0	0	0	0	0	0	0	0	0	0	0	0	0	0	0	0	0	0	0	0	0	0	0	0	0	0	0	0	0	0	0	0	0	0	0	2.12895	2.12895	1.14303	1.14303	0.599187	0.599187	2.12895	2.12895	0.599187	0.599187	0.780531	0.780531	0.647698	0.647698	0.575128	0.575128	2.12895	2.12895	1.14303	1.14303	0.599187	0.599187	2.12895	2.12895	0.599187	0.599187	0.780531	0.780531	0.647698	0.647698	0.575128	0.575128	2.12895	2.12895	1.14303	1.14303	0.599187	0.599187	2.12895	2.12895	0.599187	0.599187	0.780531	0.780531	0.647698	0.647698	0.575128	0.575128	2.12895	2.12895	1.14303	1.14303	0.599187	0.599187	2.12895	2.12895	0.599187	0.599187	0.780531	0.780531	0.647698	0.647698	0.575128	0.575128	2.12895	2.12895	1.14303	1.14303	0.599187	0.599187	2.12895	2.12895	0.599187	0.599187	0.780531	0.780531	0.647698	0.647698	0.575128	0.575128	2.12895	2.12895	1.14303	1.14303	0.599187	0.599187	2.12895	2.12895	0.599187	0.599187	0.780531	0.780531	0.647698	0.647698	0.575128	0.575128	2.12895	2.12895	1.14303	1.14303	0.599187	0.599187	2.12895	2.12895	0.599187	0.599187	0.780531	0.780531	0.647698	0.647698	0.575128	0.575128	2.12895	2.12895	1.14303	1.14303	0.599187	0.599187	2.12895	2.12895	0.599187	0.599187	0.780531	0.780531	0.647698	0.647698	0.575128	0.575128	2.12895	2.12895	1.14303	1.14303	0.599187	0.599187	2.12895	2.12895	0.599187	0.599187	0.780531	0.780531	0.647698	0.647698	0.575128	0.575128	2.12895	2.12895	1.14303	1.14303	0.599187	0.599187	2.12895	2.12895	0.599187	0.599187	0.780531	0.780531	0.647698	0.647698	0.575128	0.575128	2.12895	1.14303	2.12895	0.599187	1.14303	0.599187	0.780531	2.12895	0.599187	0.575128	2.12895	0.647698	0.780531	0.575128	0.647698	0.599187	2.12895	1.14303	2.12895	0.599187	1.14303	0.599187	0.780531	2.12895	0.599187	0.575128	2.12895	0.647698	0.780531	0.575128	0.647698	0.599187	2.12895	1.14303	2.12895	0.599187	1.14303	0.599187	0.780531	2.12895	0.599187	0.575128	2.12895	0.647698	0.780531	0.575128	0.647698	0.599187	2.12895	1.14303	2.12895	0.599187	1.14303	0.599187	0.780531	2.12895	0.599187	0.575128	2.12895	0.647698	0.780531	0.575128	0.647698	0.599187	2.12895	1.14303	2.12895	0.599187	1.14303	0.599187	0.780531	2.12895	0.599187	0.575128	2.12895	0.647698	0.780531	0.575128	0.647698	0.599187	3.11488	2.12895	2.29197	0.762203	1.14303	0.599187	0.780531	2.12895	0.19013	0.166071	2.12895	0.647698	0.780531	0.575128	0.152367	0.103856	3.11488	2.12895	2.29197	0.762203	0.733972	0.19013	1.42157	2.76999	0.19013	0.166071	2.76999	1.28874	0.477879	0.272476	0.152367	0.103856	3.11488	2.12895	2.29197	0.762203	0.733972	0.19013	1.42157	2.76999	0.19013	0.166071	2.76999	1.28874	0.477879	0.272476	0.152367	0.103856	3.11488	2.12895	2.29197	0.762203	0.780531	0.23669	1.42157	2.76999	0.19013	0.166071	2.76999	1.28874	0.477879	0.272476	0.152367	0.103856	3.11488	2.12895	2.29197	0.762203	0.780531	0.23669	1.42157	2.76999	0.19013	0.166071	2.76999	1.28874	0.477879	0.272476	0.152367	0.103856	3.11488	2.12895	2.12895	0.599187	0.780531	0.23669	1.42157	2.76999	0.0553457	0.0312864	2.76999	1.28874	0.477879	0.272476	0.0976553	0.0491447	3.55744	1.78407	2.12895	0.599187	0.607171	0.06333	1.42157	2.76999	0.0553457	0.0312864	2.76999	0.647698	0.2852	0.079797	0.0976553	0.0312864	3.11488	1.78407	2.12895	0.599187	0.607171	0.06333	1.42157	2.76999	0.0553457	0.0312864	2.12895	0.647698	0.2852	0.079797	0.0976553	0.0312864	3.11488	1.78407	2.12895	0.599187	0.599187	0.06333	1.42157	2.76999	0.0553457	0.0312864	2.12895	0.647698	0.2852	0.079797	0.0976553	0.0312864	3.11488	2.12895	2.12895	0.599187	0.599187	0.06333	1.76646	3.11488	0.0553457	0.0312864	2.12895	0.647698	0.2852	0.079797	0.0976553	0.0312864	3.11488	2.12895	2.12895	0.599187	0.599187	0.06333	1.76646	3.11488	0.0553457	0.0312864	2.12895	0.647698	0.2852	0.079797	0.0976553	0.0312864	3.11488	2.12895	2.12895	0.599187	0.599187	0.06333	1.76646	3.11488	0.0553457	0.0312864	2.12895	0.238641	0.2852	0.079797	0.0976553	0.0312864	3.11488	2.12895	2.12895	0.599187	0.599187	0.0312864	1.76646	3.11488	0.0553457	0.0312864	2.12895	0.238641	0.2852	0.079797	0.0976553	0.0312864	3.11488	2.12895	2.12895	0.599187	0.599187	0.0312864	1.76646	3.55744	0.0553457	0.0312864	2.12895	0.238641	0.2852	0.079797	0.0976553	0.0312864	3.11488	2.12895	2.12895	0.599187	0.599187	0.0312864	1.76646	3.55744	0.0553457	0.0312864	2.12895	0.238641	0.2852	0.079797	0.0976553	0.0312864	3.11488	2.12895	2.12895	0.296535	0.599187	0.0312864	1.76646	3.55744	0.0553457	0.0312864	2.12895	0.238641	0.2852	0.079797	0.0976553	0.0312864	3.11488	2.12895	2.12895	0.296535	0.599187	0.0312864	1.76646	3.55744	0.0553457	0.0312864	2.12895	0.238641	0.2852	0.079797	0.0976553	0.0312864	3.11488	1.30604	2.12895	0.296535	0.599187	0.0312864	1.76646	3.55744	0.0553457	0.0312864	2.12895	0.238641	0.2852	0.079797	0.0976553	0.0312864	3.11488	1.30604	2.12895	0.296535	0.599187	0.0312864	1.76646	3.55744	0.0553457	0.0312864	2.12895	0.238641	0.2852	0.079797	0.0976553	0.0312864	3.11488	1.30604	2.12895	0.296535	0.599187	0.0312864	1.76646	3.55744	0.0553457	0.0312864	2.12895	0.238641	0.2852	0.079797	0.0976553	0.0312864	3.11488	1.30604	2.12895	0.296535	0.599187	0.0312864	1.76646	3.55744	0.0553457	0.0312864	2.12895	0.238641	0.2852	0.0250854	0.0976553	0.0312864	3.11488	1.30604	2.12895	0.296535	0.599187	0.0278878	1.76646	3.55744	0.0553457	0.0312864	2.12895	0.238641	0.2852	0.0250854	0.0976553	0.0312864	3.11488	1.30604	2.12895	0.296535	0.599187	0.0278878	1.42157	3.55744	0.0553457	0.0312864	2.12895	0.103856	0.2852	0.0250854	0.0976553	0.0312864	3.11488	1.30604	2.12895	0.296535	0.599187	0.0278878	0.780531	3.55744	0.0553457	0.0312864	2.12895	0.103856	0.2852	0.0250854	0.079797	0.0312864	3.11488	1.30604	2.12895	0.296535	0.599187	0.0278878	0.780531	3.55744	0.0553457	0.0312864	1.7199	0.103856	0.2852	0.0250854	0.079797	0.0312864	3.11488	1.30604	2.12895	0.103856	0.599187	0.0278878	0.780531	3.55744	0.0553457	0.0312864	1.7199	0.103856	0.2852	0.0250854	0.079797	0.0312864	0	0	0	0	0	0	0	0	0	0	0	0	0	0	0	0	0	0	0	0	0	0	0	0	0	0	0	0	0	0	0	0	0	0	0	0	0	0	0	0	0	0	0	0	0	0	0	0	0	0	0	0	0	0	0	0	0	0	0	0	0	0	0	0	0	0	0	0	0	0	0	0	0	0	0	0	0	0	0	0	0	0	0	0	0	0	0	0	0	0	0	0	0	0	0	0	0	0	0	0	0	0	0	0	0	0	0	0	0	0	0	0	0	0	0	0	0	0	0	0	0	0	0	0	0	0	0	0	0	0	0	0	0	0	0	0	0	0	0	0	0	0	0	0	1.46906	1.46906	1.00339	1.00339	0.747449	0.747449	2.73453	2.73453	0.770187	0.770187	1.46906	1.46906	1.00339	1.00339	0.747449	0.747449	1.46906	1.46906	1.00339	1.00339	0.747449	0.747449	2.73453	2.73453	0.770187	0.770187	1.46906	1.46906	1.00339	1.00339	0.747449	0.747449	1.46906	1.46906	1.00339	1.00339	0.747449	0.747449	2.73453	2.73453	0.770187	0.770187	1.46906	1.46906	1.00339	1.00339	0.747449	0.747449	1.46906	1.46906	1.00339	1.00339	0.747449	0.747449	2.73453	2.73453	0.770187	0.770187	1.46906	1.46906	1.00339	1.00339	0.747449	0.747449	1.46906	1.46906	1.00339	1.00339	0.747449	0.747449	2.73453	2.73453	0.770187	0.770187	1.46906	1.46906	1.00339	1.00339	0.747449	0.747449	1.46906	1.46906	1.00339	1.00339	0.747449	0.747449	2.73453	2.73453	0.770187	0.770187	1.46906	1.46906	1.00339	1.00339	0.747449	0.747449	1.46906	1.46906	1.00339	1.00339	0.747449	0.747449	2.73453	2.73453	0.770187	0.770187	1.46906	1.46906	1.00339	1.00339	0.747449	0.747449	1.46906	1.46906	1.00339	1.00339	0.747449	0.747449	2.73453	2.73453	0.770187	0.770187	1.46906	1.46906	1.00339	1.00339	0.747449	0.747449	1.46906	1.46906	1.00339	1.00339	0.747449	0.747449	2.73453	2.73453	0.770187	0.770187	1.46906	1.46906	1.00339	1.00339	0.747449	0.747449	1.46906	1.46906	1.00339	1.00339	0.747449	0.747449	2.73453	2.73453	0.770187	0.770187	1.46906	1.46906	1.00339	1.00339	0.747449	0.747449	2.73453	1.00339	1.46906	0.747449	1.00339	0.770187	1.46906	1.46906	0.747449	0.747449	2.73453	1.00339	1.46906	0.747449	1.00339	0.770187	2.73453	1.00339	1.46906	0.747449	1.00339	0.770187	1.46906	1.46906	0.747449	0.747449	2.73453	1.00339	1.46906	0.747449	1.00339	0.770187	2.73453	1.00339	1.46906	0.747449	1.00339	0.770187	1.46906	1.46906	0.747449	0.747449	2.73453	1.00339	1.46906	0.747449	1.00339	0.770187	2.73453	1.00339	1.46906	0.747449	1.00339	0.770187	1.46906	1.46906	0.747449	0.747449	2.73453	1.00339	1.46906	0.747449	1.00339	0.770187	2.73453	1.00339	1.46906	0.747449	1.00339	0.770187	1.46906	1.46906	0.747449	0.747449	2.73453	1.00339	1.46906	0.747449	1.00339	0.770187	3.21256	1.48142	1.30604	0.584433	1.00339	0.770187	1.46906	1.46906	0.221935	0.221935	2.73453	1.00339	1.46906	0.747449	0.43132	0.198114	3.21256	1.48142	1.30604	0.584433	0.477879	0.244674	2.29197	2.29197	0.221935	0.221935	3.55744	1.8263	1.30604	0.584433	0.43132	0.198114	3.21256	1.48142	1.30604	0.584433	0.477879	0.244674	2.29197	2.29197	0.221935	0.221935	3.55744	1.8263	1.30604	0.584433	0.43132	0.198114	3.21256	1.48142	1.30604	0.584433	0.43132	0.198114	2.29197	2.29197	0.221935	0.221935	3.55744	1.8263	1.30604	0.584433	0.43132	0.198114	3.21256	1.48142	1.30604	0.584433	0.43132	0.198114	2.29197	2.29197	0.221935	0.221935	3.55744	1.8263	1.30604	0.584433	0.43132	0.198114	3.21256	1.48142	1.00339	0.281781	0.43132	0.198114	2.29197	2.29197	0.0485757	0.0485757	3.55744	1.8263	1.30604	0.584433	0.345046	0.111841	3.55744	0.840377	1.00339	0.281781	0.296535	0.06333	2.29197	2.29197	0.0485757	0.0485757	3.55744	1.48142	1.00339	0.281781	0.345046	0.0485757	2.73453	0.840377	1.00339	0.281781	0.296535	0.06333	2.29197	2.29197	0.0485757	0.0485757	3.21256	1.48142	1.00339	0.281781	0.345046	0.0485757	2.73453	0.840377	1.00339	0.281781	0.281781	0.06333	2.29197	2.29197	0.0485757	0.0485757	3.21256	1.48142	1.00339	0.281781	0.345046	0.0485757	2.73453	1.00339	1.00339	0.281781	0.281781	0.06333	2.73453	2.73453	0.0485757	0.0485757	3.21256	1.48142	1.00339	0.281781	0.345046	0.0485757	2.73453	1.00339	1.00339	0.281781	0.281781	0.06333	2.73453	2.73453	0.0485757	0.0485757	3.21256	1.48142	1.00339	0.281781	0.345046	0.0485757	2.73453	1.00339	1.00339	0.281781	0.281781	0.06333	2.73453	2.73453	0.0485757	0.0485757	3.21256	0.840377	1.00339	0.281781	0.345046	0.0485757	2.73453	1.00339	1.00339	0.281781	0.281781	0.038456	2.73453	2.73453	0.0485757	0.0485757	3.21256	0.840377	1.00339	0.281781	0.345046	0.0485757	2.73453	1.00339	1.00339	0.281781	0.281781	0.038456	2.73453	2.29197	0.0485757	0.0485757	3.21256	0.840377	1.00339	0.281781	0.345046	0.0485757	2.73453	1.00339	1.00339	0.281781	0.281781	0.038456	2.73453	2.29197	0.0485757	0.0485757	3.21256	0.840377	1.00339	0.281781	0.345046	0.0485757	2.73453	1.00339	1.00339	0.0891021	0.281781	0.038456	2.73453	2.29197	0.0485757	0.0485757	3.21256	0.840377	1.00339	0.281781	0.345046	0.0485757	2.73453	1.00339	1.00339	0.0891021	0.281781	0.038456	2.73453	2.29197	0.0485757	0.0485757	3.21256	0.840377	1.00339	0.281781	0.345046	0.0485757	2.73453	0.477879	1.00339	0.0891021	0.281781	0.038456	2.73453	2.29197	0.0485757	0.0485757	3.21256	0.840377	1.00339	0.281781	0.345046	0.0485757	2.73453	0.477879	1.00339	0.0891021	0.281781	0.038456	2.73453	2.29197	0.0485757	0.0485757	3.21256	0.840377	1.00339	0.281781	0.345046	0.0485757	2.73453	0.477879	1.00339	0.0891021	0.281781	0.038456	2.73453	2.29197	0.0485757	0.0485757	3.21256	0.840377	1.00339	0.281781	0.345046	0.0485757	2.73453	0.477879	1.00339	0.0891021	0.281781	0.038456	2.73453	2.29197	0.0485757	0.0485757	3.21256	0.840377	1.00339	0.0891021	0.345046	0.0485757	2.73453	0.477879	1.00339	0.0891021	0.281781	0.0358232	2.73453	2.29197	0.0485757	0.0485757	3.21256	0.840377	1.00339	0.0891021	0.345046	0.0485757	2.73453	0.477879	1.00339	0.0891021	0.281781	0.0358232	2.29197	2.29197	0.0485757	0.0485757	3.21256	0.43132	1.00339	0.0891021	0.345046	0.0485757	2.73453	0.477879	1.00339	0.0891021	0.281781	0.0358232	1.94709	2.29197	0.0485757	0.0485757	3.21256	0.43132	1.00339	0.0891021	0.290334	0.0485757	2.73453	0.477879	1.00339	0.0891021	0.281781	0.0358232	1.94709	2.29197	0.0485757	0.0485757	2.57151	0.43132	1.00339	0.0891021	0.290334	0.0485757	2.73453	0.477879	1.00339	0.0258373	0.281781	0.0358232	1.94709	2.29197	0.0485757	0.0485757	2.57151	0.43132	1.00339	0.0891021	0.290334	0.0485757	0	0	0	0	0	0	0	0	0	0	0	0	0	0	0	0	0	0	0	0	0	0	0	0	0	0	0	0	0	0	0	0	0	0	0	0	0	0	0	0	0	0	0	0	0	0	0	0	0	0	0	0	0	0	0	0	0	0	0	0	0	0	0	0	0	0	0	0	0	0	0	0	0	0	0	0	0	0	0	0	0	0	0	0	0	0	0	0	0	0	0	0	0	0	0	0	0	0	0	0	0	0	0	0	0	0	0	0	0	0	0	0	0	0	0	0	0	0	0	0	0	0	0	0	0	0	0	0	0	0	0	0	0	0	0	0	0	0	0	0	0	0	0	0	0.780531	0.780531	0.647698	0.647698	0.575128	0.575128	2.12895	2.12895	0.599187	0.599187	2.12895	2.12895	1.14303	1.14303	0.599187	0.599187	0.780531	0.780531	0.647698	0.647698	0.575128	0.575128	2.12895	2.12895	0.599187	0.599187	2.12895	2.12895	1.14303	1.14303	0.599187	0.599187	0.780531	0.780531	0.647698	0.647698	0.575128	0.575128	2.12895	2.12895	0.599187	0.599187	2.12895	2.12895	1.14303	1.14303	0.599187	0.599187	0.780531	0.780531	0.647698	0.647698	0.575128	0.575128	2.12895	2.12895	0.599187	0.599187	2.12895	2.12895	1.14303	1.14303	0.599187	0.599187	0.780531	0.780531	0.647698	0.647698	0.575128	0.575128	2.12895	2.12895	0.599187	0.599187	2.12895	2.12895	1.14303	1.14303	0.599187	0.599187	0.780531	0.780531	0.647698	0.647698	0.575128	0.575128	2.12895	2.12895	0.599187	0.599187	2.12895	2.12895	1.14303	1.14303	0.599187	0.599187	0.780531	0.780531	0.647698	0.647698	0.575128	0.575128	2.12895	2.12895	0.599187	0.599187	2.12895	2.12895	1.14303	1.14303	0.599187	0.599187	0.780531	0.780531	0.647698	0.647698	0.575128	0.575128	2.12895	2.12895	0.599187	0.599187	2.12895	2.12895	1.14303	1.14303	0.599187	0.599187	0.780531	0.780531	0.647698	0.647698	0.575128	0.575128	2.12895	2.12895	0.599187	0.599187	2.12895	2.12895	1.14303	1.14303	0.599187	0.599187	0.780531	0.780531	0.647698	0.647698	0.575128	0.575128	2.12895	2.12895	0.599187	0.599187	2.12895	2.12895	1.14303	1.14303	0.599187	0.599187	2.12895	0.647698	0.780531	0.575128	0.647698	0.599187	2.12895	0.780531	0.575128	0.599187	2.12895	1.14303	2.12895	0.599187	1.14303	0.599187	2.12895	0.647698	0.780531	0.575128	0.647698	0.599187	2.12895	0.780531	0.575128	0.599187	2.12895	1.14303	2.12895	0.599187	1.14303	0.599187	2.12895	0.647698	0.780531	0.575128	0.647698	0.599187	2.12895	0.780531	0.575128	0.599187	2.12895	1.14303	2.12895	0.599187	1.14303	0.599187	2.12895	0.647698	0.780531	0.575128	0.647698	0.599187	2.12895	0.780531	0.575128	0.599187	2.12895	1.14303	2.12895	0.599187	1.14303	0.599187	2.12895	0.647698	0.780531	0.575128	0.647698	0.599187	2.12895	0.780531	0.575128	0.599187	2.12895	1.14303	2.12895	0.599187	1.14303	0.599187	2.12895	0.647698	0.477879	0.272476	0.647698	0.599187	2.12895	0.780531	0.166071	0.19013	2.12895	1.14303	2.12895	0.599187	0.780531	0.23669	2.12895	0.647698	0.477879	0.272476	0.238641	0.19013	2.76999	1.42157	0.166071	0.19013	2.76999	1.78407	2.29197	0.762203	0.780531	0.23669	2.12895	0.647698	0.477879	0.272476	0.238641	0.19013	2.76999	1.42157	0.166071	0.19013	2.76999	1.78407	2.29197	0.762203	0.780531	0.23669	2.12895	0.647698	0.477879	0.272476	0.152367	0.103856	2.76999	1.42157	0.166071	0.19013	2.76999	1.78407	2.29197	0.762203	0.780531	0.23669	2.12895	0.647698	0.477879	0.272476	0.152367	0.103856	2.76999	1.42157	0.166071	0.19013	2.76999	1.78407	2.29197	0.762203	0.780531	0.23669	2.12895	0.647698	0.2852	0.079797	0.152367	0.103856	2.76999	1.42157	0.0312864	0.0553457	2.76999	1.78407	2.29197	0.762203	0.733972	0.19013	2.29197	0.238641	0.2852	0.079797	0.0891021	0.0405915	2.76999	1.42157	0.0312864	0.0553457	2.76999	2.12895	2.12895	0.599187	0.733972	0.0553457	1.76646	0.238641	0.2852	0.079797	0.0891021	0.0405915	2.76999	1.42157	0.0312864	0.0553457	3.11488	2.12895	2.12895	0.599187	0.733972	0.0553457	1.76646	0.238641	0.2852	0.079797	0.079797	0.0405915	2.76999	1.42157	0.0312864	0.0553457	3.11488	2.12895	2.12895	0.599187	0.733972	0.0553457	1.76646	0.2852	0.2852	0.079797	0.079797	0.0405915	3.11488	1.76646	0.0312864	0.0553457	3.11488	2.12895	2.12895	0.599187	0.733972	0.0553457	1.76646	0.2852	0.2852	0.079797	0.079797	0.0405915	3.11488	1.76646	0.0312864	0.0553457	3.11488	2.12895	2.12895	0.599187	0.733972	0.0553457	1.76646	0.2852	0.2852	0.079797	0.079797	0.0405915	3.11488	1.76646	0.0312864	0.0553457	3.11488	1.78407	2.12895	0.599187	0.733972	0.0553457	1.76646	0.2852	0.2852	0.079797	0.079797	0.0289718	3.11488	1.76646	0.0312864	0.0553457	3.11488	1.78407	2.12895	0.599187	0.733972	0.0553457	1.76646	0.2852	0.2852	0.079797	0.079797	0.0289718	3.11488	0.943547	0.0312864	0.0553457	3.11488	1.78407	2.12895	0.599187	0.733972	0.0553457	1.76646	0.2852	0.2852	0.079797	0.079797	0.0289718	3.11488	0.943547	0.0312864	0.0553457	3.11488	1.78407	2.12895	0.599187	0.733972	0.0553457	1.76646	0.2852	0.2852	0.0165322	0.079797	0.0289718	3.11488	0.943547	0.0312864	0.0553457	3.11488	1.78407	2.12895	0.599187	0.733972	0.0553457	1.76646	0.2852	0.2852	0.0165322	0.079797	0.0289718	3.11488	0.943547	0.0312864	0.0553457	3.11488	1.78407	2.12895	0.599187	0.733972	0.0553457	1.76646	0.111841	0.2852	0.0165322	0.079797	0.0289718	3.11488	0.943547	0.0312864	0.0553457	3.11488	1.78407	2.12895	0.599187	0.733972	0.0553457	1.76646	0.111841	0.2852	0.0165322	0.079797	0.0289718	3.11488	0.943547	0.0312864	0.0553457	3.11488	1.78407	2.12895	0.599187	0.733972	0.0553457	1.76646	0.111841	0.2852	0.0165322	0.079797	0.0289718	3.11488	0.943547	0.0312864	0.0553457	3.11488	1.78407	2.12895	0.599187	0.733972	0.0553457	1.76646	0.111841	0.2852	0.0165322	0.079797	0.0289718	3.11488	0.943547	0.0312864	0.0553457	3.11488	1.78407	2.12895	0.19013	0.733972	0.0553457	1.76646	0.111841	0.2852	0.0165322	0.079797	0.0277494	3.11488	0.943547	0.0312864	0.0553457	3.11488	1.78407	2.12895	0.19013	0.733972	0.0553457	1.76646	0.111841	0.2852	0.0165322	0.079797	0.0277494	2.76999	0.943547	0.0312864	0.0553457	3.11488	1.14303	2.12895	0.19013	0.733972	0.0553457	1.76646	0.111841	0.2852	0.0165322	0.079797	0.0277494	3.11488	0.943547	0.0312864	0.0553457	3.11488	1.14303	2.12895	0.19013	0.647698	0.0553457	1.76646	0.111841	0.2852	0.0165322	0.079797	0.0277494	3.11488	0.943547	0.0312864	0.0553457	2.76999	1.14303	2.12895	0.19013	0.647698	0.0553457	1.76646	0.111841	0.2852	0.00491252	0.079797	0.0277494	3.11488	0.943547	0.0312864	0.0553457	2.76999	1.14303	2.12895	0.19013	0.647698	0.0553457	0	0	0	0	0	0	0	0	0	0	0	0	0	0	0	0	0	0	0	0	0	0	0	0	0	0	0	0	0	0	0	0	0	0	0	0	0	0	0	0	0	0	0	0	0	0	0	0	0	0	0	0	0	0	0	0	0	0	0	0	0	0	0	0	0	0	0	0	0	0	0	0	0	0	0	0	0	0	0	0	0	0	0	0	0	0	0	0	0	0	0	0	0	0	0	0	0	0	0	0	0	0	0	0	0	0	0	0	0	0	0	0	0	0	0	0	0	0	0	0	0	0	0	0	0	0	0	0	0	0	0	0	0	0	0	0	0	0	0	0	0	0	0	0	0.30452	0.30452	0.281781	0.281781	0.269464	0.269464	1.00339	1.00339	0.281781	0.281781	2.26886	2.26886	1.00339	1.00339	0.30452	0.30452	0.30452	0.30452	0.281781	0.281781	0.269464	0.269464	1.00339	1.00339	0.281781	0.281781	2.26886	2.26886	1.00339	1.00339	0.30452	0.30452	0.30452	0.30452	0.281781	0.281781	0.269464	0.269464	1.00339	1.00339	0.281781	0.281781	2.26886	2.26886	1.00339	1.00339	0.30452	0.30452	0.30452	0.30452	0.281781	0.281781	0.269464	0.269464	1.00339	1.00339	0.281781	0.281781	2.26886	2.26886	1.00339	1.00339	0.30452	0.30452	0.30452	0.30452	0.281781	0.281781	0.269464	0.269464	1.00339	1.00339	0.281781	0.281781	2.26886	2.26886	1.00339	1.00339	0.30452	0.30452	0.30452	0.30452	0.281781	0.281781	0.269464	0.269464	1.00339	1.00339	0.281781	0.281781	2.26886	2.26886	1.00339	1.00339	0.30452	0.30452	0.30452	0.30452	0.281781	0.281781	0.269464	0.269464	1.00339	1.00339	0.281781	0.281781	2.26886	2.26886	1.00339	1.00339	0.30452	0.30452	0.30452	0.30452	0.281781	0.281781	0.269464	0.269464	1.00339	1.00339	0.281781	0.281781	2.26886	2.26886	1.00339	1.00339	0.30452	0.30452	0.30452	0.30452	0.281781	0.281781	0.269464	0.269464	1.00339	1.00339	0.281781	0.281781	2.26886	2.26886	1.00339	1.00339	0.30452	0.30452	0.30452	0.30452	0.281781	0.281781	0.269464	0.269464	1.00339	1.00339	0.281781	0.281781	2.26886	2.26886	1.00339	1.00339	0.30452	0.30452	1.00339	0.281781	0.30452	0.269464	0.281781	0.281781	2.26886	0.30452	0.269464	0.30452	1.00339	1.00339	2.26886	0.30452	1.00339	0.281781	1.00339	0.281781	0.30452	0.269464	0.281781	0.281781	2.26886	0.30452	0.269464	0.30452	1.00339	1.00339	2.26886	0.30452	1.00339	0.281781	1.00339	0.281781	0.30452	0.269464	0.281781	0.281781	2.26886	0.30452	0.269464	0.30452	1.00339	1.00339	2.26886	0.30452	1.00339	0.281781	1.00339	0.281781	0.30452	0.269464	0.281781	0.281781	2.26886	0.30452	0.269464	0.30452	1.00339	1.00339	2.26886	0.30452	1.00339	0.281781	1.00339	0.281781	0.30452	0.269464	0.281781	0.281781	2.26886	0.30452	0.269464	0.30452	1.00339	1.00339	2.26886	0.30452	1.00339	0.281781	0.896988	0.175376	0.111841	0.0767851	0.281781	0.281781	2.26886	0.30452	0.0767851	0.111841	1.00339	1.00339	2.26886	0.30452	0.896988	0.175376	0.896988	0.175376	0.111841	0.0767851	0.0891021	0.0891021	2.57151	0.607171	0.0767851	0.111841	1.30604	1.30604	2.57151	0.607171	0.896988	0.175376	0.896988	0.175376	0.111841	0.0767851	0.0891021	0.0891021	2.57151	0.607171	0.0767851	0.111841	1.30604	1.30604	2.57151	0.607171	0.896988	0.175376	0.896988	0.175376	0.111841	0.0767851	0.0343905	0.0343905	2.57151	0.607171	0.0767851	0.111841	1.30604	1.30604	2.57151	0.607171	0.896988	0.175376	0.896988	0.175376	0.111841	0.0767851	0.0343905	0.0343905	2.57151	0.607171	0.0767851	0.111841	1.30604	1.30604	2.57151	0.607171	0.896988	0.175376	0.896988	0.175376	0.0485757	0.0135203	0.0343905	0.0343905	2.57151	0.607171	0.0135203	0.0485757	1.30604	1.30604	2.57151	0.607171	0.943547	0.221935	0.943547	0.0405915	0.0485757	0.0135203	0.0165322	0.0165322	2.57151	0.607171	0.0135203	0.0485757	1.30604	1.94709	2.73453	0.770187	0.943547	0.0485757	0.770187	0.0405915	0.0485757	0.0135203	0.0165322	0.0165322	2.57151	0.607171	0.0135203	0.0485757	1.94709	1.94709	2.73453	0.770187	0.943547	0.0485757	0.770187	0.0405915	0.0485757	0.0135203	0.0135203	0.0165322	2.57151	0.607171	0.0135203	0.0485757	1.94709	1.94709	2.73453	0.770187	0.943547	0.0485757	0.770187	0.0485757	0.0485757	0.0135203	0.0135203	0.0165322	2.73453	0.770187	0.0135203	0.0485757	1.94709	1.94709	2.73453	0.770187	0.943547	0.0485757	0.770187	0.0485757	0.0485757	0.0135203	0.0135203	0.0165322	2.73453	0.770187	0.0135203	0.0485757	1.94709	1.94709	2.73453	0.770187	0.943547	0.0485757	0.770187	0.0485757	0.0485757	0.0135203	0.0135203	0.0165322	2.73453	0.770187	0.0135203	0.0485757	1.94709	2.29197	2.73453	0.770187	0.943547	0.0485757	0.770187	0.0485757	0.0485757	0.0135203	0.0135203	0.0132784	2.73453	0.770187	0.0135203	0.0485757	1.94709	2.29197	2.73453	0.770187	0.943547	0.0485757	0.770187	0.0485757	0.0485757	0.0135203	0.0135203	0.0132784	2.73453	0.244674	0.0135203	0.0485757	1.94709	2.29197	2.73453	0.770187	0.943547	0.0485757	0.770187	0.0485757	0.0485757	0.0135203	0.0135203	0.0132784	2.73453	0.244674	0.0135203	0.0485757	1.94709	2.29197	2.73453	0.770187	0.943547	0.0485757	0.770187	0.0485757	0.0485757	0.0019006	0.0135203	0.0132784	2.73453	0.244674	0.0135203	0.0485757	1.94709	2.29197	2.73453	0.770187	0.943547	0.0485757	0.770187	0.0485757	0.0485757	0.0019006	0.0135203	0.0132784	2.73453	0.244674	0.0135203	0.0485757	1.94709	2.29197	2.73453	0.770187	0.943547	0.0485757	0.770187	0.0165322	0.0485757	0.0019006	0.0135203	0.0132784	2.73453	0.244674	0.0135203	0.0485757	1.94709	2.29197	2.73453	0.770187	0.943547	0.0485757	0.770187	0.0165322	0.0485757	0.0019006	0.0135203	0.0132784	2.73453	0.244674	0.0135203	0.0485757	1.94709	2.29197	2.73453	0.770187	0.943547	0.0485757	0.770187	0.0165322	0.0485757	0.0019006	0.0135203	0.0132784	2.73453	0.244674	0.0135203	0.0485757	1.94709	2.29197	2.73453	0.770187	0.943547	0.0485757	0.770187	0.0165322	0.0485757	0.0019006	0.0135203	0.0132784	2.73453	0.244674	0.0135203	0.0485757	1.94709	2.29197	2.73453	0.244674	0.943547	0.0485757	0.770187	0.0165322	0.0485757	0.0019006	0.0135203	0.0129396	2.73453	0.244674	0.0135203	0.0485757	1.94709	2.29197	2.73453	0.244674	0.943547	0.0485757	0.770187	0.0165322	0.0485757	0.0019006	0.0135203	0.0129396	2.57151	0.244674	0.0135203	0.0485757	1.94709	1.94709	2.73453	0.244674	0.943547	0.0485757	0.770187	0.0165322	0.0485757	0.0019006	0.0135203	0.0129396	3.21256	0.244674	0.0135203	0.0485757	1.94709	1.94709	2.73453	0.244674	0.896988	0.0485757	0.770187	0.0165322	0.0485757	0.0019006	0.0135203	0.0129396	3.21256	0.244674	0.0135203	0.0485757	2.29197	1.94709	2.73453	0.244674	0.896988	0.0485757	0.770187	0.0165322	0.0485757	0.000678149	0.0135203	0.0129396	3.21256	0.244674	0.0135203	0.0485757	2.29197	1.94709	2.73453	0.244674	0.896988	0.0485757	0	0	0	0	0	0	0	0	0	0	0	0	0	0	0	0	0	0	0	0	0	0	0	0	0	0	0	0	0	0	0	0	0	0	0	0	0	0	0	0	0	0	0	0	0	0	0	0	0	0	0	0	0	0	0	0	0	0	0	0	0	0	0	0	0	0	0	0	0	0	0	0	0	0	0	0	0	0	0	0	0	0	0	0	0	0	0	0	0	0	0	0	0	0	0	0	0	0	0	0	0	0	0	0	0	0	0	0	0	0	0	0	0	0	0	0	0	0	0	0	0	0	0	0	0	0	0	0	0	0	0	0	0	0	0	0	0	0	0	0	0	0	0	0	0.079797	0.079797	0.0774824	0.0774824	0.0762425	0.0762425	0.2852	0.2852	0.079797	0.079797	1.63362	1.63362	0.647698	0.647698	0.103856	0.103856	0.079797	0.079797	0.0774824	0.0774824	0.0762425	0.0762425	0.2852	0.2852	0.079797	0.079797	1.63362	1.63362	0.647698	0.647698	0.103856	0.103856	0.079797	0.079797	0.0774824	0.0774824	0.0762425	0.0762425	0.2852	0.2852	0.079797	0.079797	1.63362	1.63362	0.647698	0.647698	0.103856	0.103856	0.079797	0.079797	0.0774824	0.0774824	0.0762425	0.0762425	0.2852	0.2852	0.079797	0.079797	1.63362	1.63362	0.647698	0.647698	0.103856	0.103856	0.079797	0.079797	0.0774824	0.0774824	0.0762425	0.0762425	0.2852	0.2852	0.079797	0.079797	1.63362	1.63362	0.647698	0.647698	0.103856	0.103856	0.079797	0.079797	0.0774824	0.0774824	0.0762425	0.0762425	0.2852	0.2852	0.079797	0.079797	1.63362	1.63362	0.647698	0.647698	0.103856	0.103856	0.079797	0.079797	0.0774824	0.0774824	0.0762425	0.0762425	0.2852	0.2852	0.079797	0.079797	1.63362	1.63362	0.647698	0.647698	0.103856	0.103856	0.079797	0.079797	0.0774824	0.0774824	0.0762425	0.0762425	0.2852	0.2852	0.079797	0.079797	1.63362	1.63362	0.647698	0.647698	0.103856	0.103856	0.079797	0.079797	0.0774824	0.0774824	0.0762425	0.0762425	0.2852	0.2852	0.079797	0.079797	1.63362	1.63362	0.647698	0.647698	0.103856	0.103856	0.079797	0.079797	0.0774824	0.0774824	0.0762425	0.0762425	0.2852	0.2852	0.079797	0.079797	1.63362	1.63362	0.647698	0.647698	0.103856	0.103856	0.2852	0.0774824	0.079797	0.0762425	0.0774824	0.079797	1.63362	0.079797	0.0762425	0.103856	0.2852	0.647698	1.63362	0.103856	0.647698	0.079797	0.2852	0.0774824	0.079797	0.0762425	0.0774824	0.079797	1.63362	0.079797	0.0762425	0.103856	0.2852	0.647698	1.63362	0.103856	0.647698	0.079797	0.2852	0.0774824	0.079797	0.0762425	0.0774824	0.079797	1.63362	0.079797	0.0762425	0.103856	0.2852	0.647698	1.63362	0.103856	0.647698	0.079797	0.2852	0.0774824	0.079797	0.0762425	0.0774824	0.079797	1.63362	0.079797	0.0762425	0.103856	0.2852	0.647698	1.63362	0.103856	0.647698	0.079797	0.2852	0.0774824	0.079797	0.0762425	0.0774824	0.079797	1.63362	0.079797	0.0762425	0.103856	0.2852	0.647698	1.63362	0.103856	0.647698	0.079797	0.23669	0.0289718	0.0165322	0.0129777	0.0774824	0.079797	1.63362	0.079797	0.0215309	0.0491447	0.2852	0.647698	1.63362	0.103856	0.647698	0.079797	0.23669	0.0289718	0.0165322	0.0129777	0.0227708	0.0250854	1.7199	0.166071	0.0215309	0.0491447	0.371474	0.733972	1.8263	0.296535	0.647698	0.079797	0.23669	0.0289718	0.0165322	0.0129777	0.0227708	0.0250854	1.7199	0.166071	0.0215309	0.0491447	0.371474	0.733972	1.8263	0.296535	0.647698	0.079797	0.23669	0.0289718	0.0165322	0.0129777	0.00491252	0.00722711	1.7199	0.166071	0.0215309	0.0491447	0.371474	0.733972	1.8263	0.296535	0.647698	0.079797	0.23669	0.0289718	0.0165322	0.0129777	0.00491252	0.00722711	1.7199	0.166071	0.0215309	0.0491447	0.371474	0.733972	1.8263	0.296535	0.647698	0.079797	0.23669	0.0289718	0.00491252	0.00135803	0.00491252	0.00722711	1.7199	0.166071	0.00367262	0.0312864	0.371474	0.733972	1.8263	0.296535	0.733972	0.166071	0.244674	0.0040979	0.00491252	0.00135803	0.0019006	0.0042152	1.7199	0.166071	0.00367262	0.0312864	0.371474	1.14303	2.12895	0.599187	0.733972	0.0312864	0.21263	0.0040979	0.00491252	0.00135803	0.0019006	0.0042152	1.7199	0.166071	0.00367262	0.0312864	0.780531	1.14303	2.12895	0.599187	0.733972	0.0312864	0.21263	0.0040979	0.00491252	0.00135803	0.00135803	0.0042152	1.7199	0.166071	0.00367262	0.0312864	0.780531	1.14303	2.12895	0.599187	0.733972	0.0312864	0.21263	0.00491252	0.00491252	0.00135803	0.00135803	0.0042152	1.76646	0.21263	0.00367262	0.0312864	0.780531	1.14303	2.12895	0.599187	0.733972	0.0312864	0.21263	0.00491252	0.00491252	0.00135803	0.00135803	0.0042152	1.76646	0.21263	0.00367262	0.0312864	0.780531	1.14303	2.12895	0.599187	0.733972	0.0312864	0.21263	0.00491252	0.00491252	0.00135803	0.00135803	0.0042152	1.76646	0.21263	0.00367262	0.0312864	0.780531	1.78407	2.12895	0.599187	0.733972	0.0312864	0.21263	0.00491252	0.00491252	0.00135803	0.00135803	0.00367262	1.76646	0.21263	0.00367262	0.0312864	0.780531	1.78407	2.12895	0.599187	0.733972	0.0312864	0.21263	0.00491252	0.00491252	0.00135803	0.00135803	0.00367262	1.76646	0.0392706	0.00367262	0.0312864	0.780531	1.78407	2.12895	0.599187	0.733972	0.0312864	0.21263	0.00491252	0.00491252	0.00135803	0.00135803	0.00367262	1.76646	0.0392706	0.00367262	0.0312864	0.780531	1.78407	2.12895	0.599187	0.733972	0.0312864	0.21263	0.00491252	0.00491252	0.000135572	0.00135803	0.00367262	1.76646	0.0392706	0.00367262	0.0312864	0.780531	1.78407	2.12895	0.599187	0.733972	0.0312864	0.21263	0.00491252	0.00491252	0.000135572	0.00135803	0.00367262	1.76646	0.0392706	0.00367262	0.0312864	0.780531	1.78407	2.12895	0.599187	0.733972	0.0312864	0.21263	0.0015139	0.00491252	0.000135572	0.00135803	0.00367262	1.76646	0.0392706	0.00367262	0.0312864	0.780531	1.78407	2.12895	0.599187	0.733972	0.0312864	0.21263	0.0015139	0.00491252	0.000135572	0.00135803	0.00367262	1.76646	0.0392706	0.00367262	0.0312864	0.780531	1.78407	2.12895	0.599187	0.733972	0.0312864	0.21263	0.0015139	0.00491252	0.000135572	0.00135803	0.00367262	1.76646	0.0392706	0.00367262	0.0312864	0.780531	1.78407	2.12895	0.599187	0.733972	0.0312864	0.21263	0.0015139	0.00491252	0.000135572	0.00135803	0.00367262	1.76646	0.0392706	0.00367262	0.0312864	0.780531	1.78407	2.12895	0.19013	0.733972	0.0312864	0.21263	0.0015139	0.00491252	0.000135572	0.00135803	0.00361693	1.76646	0.0392706	0.00367262	0.0312864	0.780531	1.78407	2.12895	0.19013	0.733972	0.0312864	0.21263	0.0015139	0.00491252	0.000135572	0.00135803	0.00361693	1.7199	0.0392706	0.00367262	0.0312864	0.780531	2.12895	2.12895	0.19013	0.733972	0.0312864	0.21263	0.0015139	0.00491252	0.000135572	0.00135803	0.00361693	2.12895	0.0392706	0.00367262	0.0312864	0.780531	2.12895	2.12895	0.19013	0.780531	0.0312864	0.21263	0.0015139	0.00491252	0.000135572	0.00135803	0.00361693	2.12895	0.0392706	0.00367262	0.0312864	1.42157	2.12895	2.12895	0.19013	0.780531	0.0312864	0.21263	0.0015139	0.00491252	6.16629e-05	0.00135803	0.00361693	2.12895	0.0392706	0.00367262	0.0312864	1.42157	2.12895	2.12895	0.19013	0.780531	0.0312864	0	0	0	0	0	0	0	0	0	0	0	0	0	0	0	0	0	0	0	0	0	0	0	0	0	0	0	0	0	0	0	0	0	0	0	0	0	0	0	0	0	0	0	0	0	0	0	0	0	0	0	0	0	0	0	0	0	0	0	0	0	0	0	0	0	0	0	0	0	0	0	0	0	0	0	0	0	0	0	0	0	0	0	0	0	0	0	0	0	0	0	0	0	0	0	0	0	0	0	0	0	0	0	0	0	0	0	0	0	0	0	0	0	0	0	0	0	0	0	0	0	0	0	0	0	0	0	0	0	0	0	0	0	0	0	0	0	0	0	0	0	0	0	0	0.0131336	0.0131336	0.0129952	0.0129952	0.012922	0.012922	0.0485757	0.0485757	0.0135203	0.0135203	0.747449	0.747449	0.281781	0.281781	0.0258373	0.0258373	0.0131336	0.0131336	0.0129952	0.0129952	0.012922	0.012922	0.0485757	0.0485757	0.0135203	0.0135203	0.747449	0.747449	0.281781	0.281781	0.0258373	0.0258373	0.0131336	0.0131336	0.0129952	0.0129952	0.012922	0.012922	0.0485757	0.0485757	0.0135203	0.0135203	0.747449	0.747449	0.281781	0.281781	0.0258373	0.0258373	0.0131336	0.0131336	0.0129952	0.0129952	0.012922	0.012922	0.0485757	0.0485757	0.0135203	0.0135203	0.747449	0.747449	0.281781	0.281781	0.0258373	0.0258373	0.0131336	0.0131336	0.0129952	0.0129952	0.012922	0.012922	0.0485757	0.0485757	0.0135203	0.0135203	0.747449	0.747449	0.281781	0.281781	0.0258373	0.0258373	0.0131336	0.0131336	0.0129952	0.0129952	0.012922	0.012922	0.0485757	0.0485757	0.0135203	0.0135203	0.747449	0.747449	0.281781	0.281781	0.0258373	0.0258373	0.0131336	0.0131336	0.0129952	0.0129952	0.012922	0.012922	0.0485757	0.0485757	0.0135203	0.0135203	0.747449	0.747449	0.281781	0.281781	0.0258373	0.0258373	0.0131336	0.0131336	0.0129952	0.0129952	0.012922	0.012922	0.0485757	0.0485757	0.0135203	0.0135203	0.747449	0.747449	0.281781	0.281781	0.0258373	0.0258373	0.0131336	0.0131336	0.0129952	0.0129952	0.012922	0.012922	0.0485757	0.0485757	0.0135203	0.0135203	0.747449	0.747449	0.281781	0.281781	0.0258373	0.0258373	0.0131336	0.0131336	0.0129952	0.0129952	0.012922	0.012922	0.0485757	0.0485757	0.0135203	0.0135203	0.747449	0.747449	0.281781	0.281781	0.0258373	0.0258373	0.0485757	0.0129952	0.0131336	0.012922	0.0129952	0.0135203	0.747449	0.0131336	0.012922	0.0258373	0.0485757	0.281781	0.747449	0.0258373	0.281781	0.0135203	0.0485757	0.0129952	0.0131336	0.012922	0.0129952	0.0135203	0.747449	0.0131336	0.012922	0.0258373	0.0485757	0.281781	0.747449	0.0258373	0.281781	0.0135203	0.0485757	0.0129952	0.0131336	0.012922	0.0129952	0.0135203	0.747449	0.0131336	0.012922	0.0258373	0.0485757	0.281781	0.747449	0.0258373	0.281781	0.0135203	0.0485757	0.0129952	0.0131336	0.012922	0.0129952	0.0135203	0.747449	0.0131336	0.012922	0.0258373	0.0485757	0.281781	0.747449	0.0258373	0.281781	0.0135203	0.0485757	0.0129952	0.0131336	0.012922	0.0129952	0.0135203	0.747449	0.0131336	0.012922	0.0258373	0.0485757	0.281781	0.747449	0.0258373	0.281781	0.0135203	0.038456	0.00287545	0.0015139	0.00130234	0.0129952	0.0135203	0.747449	0.0131336	0.00361693	0.0165322	0.0485757	0.281781	0.747449	0.0258373	0.290334	0.0220735	0.038456	0.00287545	0.0015139	0.00130234	0.00369006	0.0042152	0.762203	0.0278878	0.00361693	0.0165322	0.06333	0.296535	0.810714	0.0891021	0.290334	0.0220735	0.038456	0.00287545	0.0015139	0.00130234	0.00369006	0.0042152	0.762203	0.0278878	0.00361693	0.0165322	0.06333	0.296535	0.810714	0.0891021	0.290334	0.0220735	0.038456	0.00287545	0.0015139	0.00130234	0.00043627	0.0009614	0.762203	0.0278878	0.00361693	0.0165322	0.06333	0.296535	0.810714	0.0891021	0.290334	0.0220735	0.038456	0.00287545	0.0015139	0.00130234	0.00043627	0.0009614	0.762203	0.0278878	0.00361693	0.0165322	0.06333	0.296535	0.810714	0.0891021	0.290334	0.0220735	0.038456	0.00287545	0.000291442	7.98854e-05	0.00043627	0.0009614	0.762203	0.0278878	0.000605016	0.0135203	0.06333	0.296535	0.810714	0.0891021	0.345046	0.0767851	0.0392706	0.000242583	0.000291442	7.98854e-05	0.000135572	0.000660703	0.762203	0.0278878	0.000605016	0.0135203	0.06333	0.43132	1.00339	0.281781	0.345046	0.0135203	0.035872	0.000242583	0.000291442	7.98854e-05	0.000135572	0.000660703	0.762203	0.0278878	0.000605016	0.0135203	0.198114	0.43132	1.00339	0.281781	0.345046	0.0135203	0.035872	0.000242583	0.000291442	7.98854e-05	7.98854e-05	0.000660703	0.762203	0.0278878	0.000605016	0.0135203	0.198114	0.43132	1.00339	0.281781	0.345046	0.0135203	0.035872	0.000291442	0.000291442	7.98854e-05	7.98854e-05	0.000660703	0.770187	0.035872	0.000605016	0.0135203	0.198114	0.43132	1.00339	0.281781	0.345046	0.0135203	0.035872	0.000291442	0.000291442	7.98854e-05	7.98854e-05	0.000660703	0.770187	0.035872	0.000605016	0.0135203	0.198114	0.43132	1.00339	0.281781	0.345046	0.0135203	0.035872	0.000291442	0.000291442	7.98854e-05	7.98854e-05	0.000660703	0.770187	0.035872	0.000605016	0.0135203	0.198114	0.840377	1.00339	0.281781	0.345046	0.0135203	0.035872	0.000291442	0.000291442	7.98854e-05	7.98854e-05	0.000607333	0.770187	0.035872	0.000605016	0.0135203	0.198114	0.840377	1.00339	0.281781	0.345046	0.0135203	0.035872	0.000291442	0.000291442	7.98854e-05	7.98854e-05	0.000607333	0.770187	0.00382849	0.000605016	0.0135203	0.198114	0.840377	1.00339	0.281781	0.345046	0.0135203	0.035872	0.000291442	0.000291442	7.98854e-05	7.98854e-05	0.000607333	0.770187	0.00382849	0.000605016	0.0135203	0.198114	0.840377	1.00339	0.281781	0.345046	0.0135203	0.035872	0.000291442	0.000291442	5.97585e-06	7.98854e-05	0.000607333	0.770187	0.00382849	0.000605016	0.0135203	0.198114	0.840377	1.00339	0.281781	0.345046	0.0135203	0.035872	0.000291442	0.000291442	5.97585e-06	7.98854e-05	0.000607333	0.770187	0.00382849	0.000605016	0.0135203	0.198114	0.840377	1.00339	0.281781	0.345046	0.0135203	0.035872	8.38985e-05	0.000291442	5.97585e-06	7.98854e-05	0.000607333	0.770187	0.00382849	0.000605016	0.0135203	0.198114	0.840377	1.00339	0.281781	0.345046	0.0135203	0.035872	8.38985e-05	0.000291442	5.97585e-06	7.98854e-05	0.000607333	0.770187	0.00382849	0.000605016	0.0135203	0.198114	0.840377	1.00339	0.281781	0.345046	0.0135203	0.035872	8.38985e-05	0.000291442	5.97585e-06	7.98854e-05	0.000607333	0.770187	0.00382849	0.000605016	0.0135203	0.198114	0.840377	1.00339	0.281781	0.345046	0.0135203	0.035872	8.38985e-05	0.000291442	5.97585e-06	7.98854e-05	0.000607333	0.770187	0.00382849	0.000605016	0.0135203	0.198114	0.840377	1.00339	0.0891021	0.345046	0.0135203	0.035872	8.38985e-05	0.000291442	5.97585e-06	7.98854e-05	0.000601958	0.770187	0.00382849	0.000605016	0.0135203	0.198114	0.840377	1.00339	0.0891021	0.345046	0.0135203	0.035872	8.38985e-05	0.000291442	5.97585e-06	7.98854e-05	0.000601958	0.762203	0.00382849	0.000605016	0.0135203	0.198114	1.48142	1.00339	0.0891021	0.345046	0.0135203	0.035872	8.38985e-05	0.000291442	5.97585e-06	7.98854e-05	0.000601958	0.896988	0.00382849	0.000605016	0.0135203	0.198114	1.48142	1.00339	0.0891021	0.43132	0.0135203	0.035872	8.38985e-05	0.000291442	5.97585e-06	7.98854e-05	0.000601958	0.896988	0.00382849	0.000605016	0.0135203	0.607171	1.48142	1.00339	0.0891021	0.43132	0.0135203	0.035872	8.38985e-05	0.000291442	3.42643e-06	7.98854e-05	0.000601958	0.896988	0.00382849	0.000605016	0.0135203	0.607171	1.48142	1.00339	0.0891021	0.43132	0.0135203	0	0	0	0	0	0	0	0	0	0	0	0	0	0	0	0	0	0	0	0	0	0	0	0	0	0	0	0	0	0	0	0	0	0	0	0	0	0	0	0	0	0	0	0	0	0	0	0	0	0	0	0	0	0	0	0	0	0	0	0	0	0	0	0	0	0	0	0	0	0	0	0	0	0	0	0	0	0	0	0	0	0	0	0	0	0	0	0	0	0	0	0	0	0	0	0	0	0	0	0	0	0	0	0	0	0	0	0	0	0	0	0	0	0	0	0	0	0	0	0	0	0	0	0	0	0	0	0	0	0	0	0	0	0	0	0	0	0	0	0	0	0	0	0	0.00130635	0.00130635	0.00130156	0.00130156	0.00129907	0.00129907	0.00491252	0.00491252	0.00135803	0.00135803	0.210316	0.210316	0.0774824	0.0774824	0.00491252	0.00491252	0.00130635	0.00130635	0.00130156	0.00130156	0.00129907	0.00129907	0.00491252	0.00491252	0.00135803	0.00135803	0.210316	0.210316	0.0774824	0.0774824	0.00491252	0.00491252	0.00130635	0.00130635	0.00130156	0.00130156	0.00129907	0.00129907	0.00491252	0.00491252	0.00135803	0.00135803	0.210316	0.210316	0.0774824	0.0774824	0.00491252	0.00491252	0.00130635	0.00130635	0.00130156	0.00130156	0.00129907	0.00129907	0.00491252	0.00491252	0.00135803	0.00135803	0.210316	0.210316	0.0774824	0.0774824	0.00491252	0.00491252	0.00130635	0.00130635	0.00130156	0.00130156	0.00129907	0.00129907	0.00491252	0.00491252	0.00135803	0.00135803	0.210316	0.210316	0.0774824	0.0774824	0.00491252	0.00491252	0.00130635	0.00130635	0.00130156	0.00130156	0.00129907	0.00129907	0.00491252	0.00491252	0.00135803	0.00135803	0.210316	0.210316	0.0774824	0.0774824	0.00491252	0.00491252	0.00130635	0.00130635	0.00130156	0.00130156	0.00129907	0.00129907	0.00491252	0.00491252	0.00135803	0.00135803	0.210316	0.210316	0.0774824	0.0774824	0.00491252	0.00491252	0.00130635	0.00130635	0.00130156	0.00130156	0.00129907	0.00129907	0.00491252	0.00491252	0.00135803	0.00135803	0.210316	0.210316	0.0774824	0.0774824	0.00491252	0.00491252	0.00130635	0.00130635	0.00130156	0.00130156	0.00129907	0.00129907	0.00491252	0.00491252	0.00135803	0.00135803	0.210316	0.210316	0.0774824	0.0774824	0.00491252	0.00491252	0.00130635	0.00130635	0.00130156	0.00130156	0.00129907	0.00129907	0.00491252	0.00491252	0.00135803	0.00135803	0.210316	0.210316	0.0774824	0.0774824	0.00491252	0.00491252	0.00491252	0.00130156	0.00130635	0.00129907	0.00130156	0.00135803	0.210316	0.00130635	0.00129907	0.00491252	0.00491252	0.0774824	0.210316	0.00491252	0.0774824	0.00135803	0.00491252	0.00130156	0.00130635	0.00129907	0.00130156	0.00135803	0.210316	0.00130635	0.00129907	0.00491252	0.00491252	0.0774824	0.210316	0.00491252	0.0774824	0.00135803	0.00491252	0.00130156	0.00130635	0.00129907	0.00130156	0.00135803	0.210316	0.00130635	0.00129907	0.00491252	0.00491252	0.0774824	0.210316	0.00491252	0.0774824	0.00135803	0.00491252	0.00130156	0.00130635	0.00129907	0.00130156	0.00135803	0.210316	0.00130635	0.00129907	0.00491252	0.00491252	0.0774824	0.210316	0.00491252	0.0774824	0.00135803	0.00491252	0.00130156	0.00130635	0.00129907	0.00130156	0.00135803	0.210316	0.00130635	0.00129907	0.00491252	0.00491252	0.0774824	0.210316	0.00491252	0.0774824	0.00135803	0.00377963	0.000168674	8.38985e-05	7.66195e-05	0.00130156	0.00135803	0.210316	0.00130635	0.000359871	0.00397332	0.00491252	0.0774824	0.210316	0.00491252	0.079797	0.00367262	0.00377963	0.000168674	8.38985e-05	7.66195e-05	0.00036236	0.000418824	0.211816	0.00280633	0.000359871	0.00397332	0.00641249	0.0789824	0.221935	0.0165322	0.079797	0.00367262	0.00377963	0.000168674	8.38985e-05	7.66195e-05	0.00036236	0.000418824	0.211816	0.00280633	0.000359871	0.00397332	0.00641249	0.0789824	0.221935	0.0165322	0.079797	0.00367262	0.00377963	0.000168674	8.38985e-05	7.66195e-05	2.35291e-05	7.99932e-05	0.211816	0.00280633	0.000359871	0.00397332	0.00641249	0.0789824	0.221935	0.0165322	0.079797	0.00367262	0.00377963	0.000168674	8.38985e-05	7.66195e-05	2.35291e-05	7.99932e-05	0.211816	0.00280633	0.000359871	0.00397332	0.00641249	0.0789824	0.221935	0.0165322	0.079797	0.00367262	0.00377963	0.000168674	9.98895e-06	2.71004e-06	2.35291e-05	7.99932e-05	0.211816	0.00280633	5.91741e-05	0.00367262	0.00641249	0.0789824	0.221935	0.0165322	0.0976553	0.0215309	0.00382849	8.29228e-06	9.98895e-06	2.71004e-06	5.97585e-06	6.244e-05	0.211816	0.00280633	5.91741e-05	0.00367262	0.00641249	0.103856	0.2852	0.079797	0.0976553	0.00367262	0.00362095	8.29228e-06	9.98895e-06	2.71004e-06	5.97585e-06	6.244e-05	0.211816	0.00280633	5.91741e-05	0.00367262	0.0312864	0.103856	0.2852	0.079797	0.0976553	0.00367262	0.00362095	8.29228e-06	9.98895e-06	2.71004e-06	2.71004e-06	6.244e-05	0.211816	0.00280633	5.91741e-05	0.00367262	0.0312864	0.103856	0.2852	0.079797	0.0976553	0.00367262	0.00362095	9.98895e-06	9.98895e-06	2.71004e-06	2.71004e-06	6.244e-05	0.21263	0.00362095	5.91741e-05	0.00367262	0.0312864	0.103856	0.2852	0.079797	0.0976553	0.00367262	0.00362095	9.98895e-06	9.98895e-06	2.71004e-06	2.71004e-06	6.244e-05	0.21263	0.00362095	5.91741e-05	0.00367262	0.0312864	0.103856	0.2852	0.079797	0.0976553	0.00367262	0.00362095	9.98895e-06	9.98895e-06	2.71004e-06	2.71004e-06	6.244e-05	0.21263	0.00362095	5.91741e-05	0.00367262	0.0312864	0.238641	0.2852	0.079797	0.0976553	0.00367262	0.00362095	9.98895e-06	9.98895e-06	2.71004e-06	2.71004e-06	5.93816e-05	0.21263	0.00362095	5.91741e-05	0.00367262	0.0312864	0.238641	0.2852	0.079797	0.0976553	0.00367262	0.00362095	9.98895e-06	9.98895e-06	2.71004e-06	2.71004e-06	5.93816e-05	0.21263	0.000222323	5.91741e-05	0.00367262	0.0312864	0.238641	0.2852	0.079797	0.0976553	0.00367262	0.00362095	9.98895e-06	9.98895e-06	2.71004e-06	2.71004e-06	5.93816e-05	0.21263	0.000222323	5.91741e-05	0.00367262	0.0312864	0.238641	0.2852	0.079797	0.0976553	0.00367262	0.00362095	9.98895e-06	9.98895e-06	1.60621e-07	2.71004e-06	5.93816e-05	0.21263	0.000222323	5.91741e-05	0.00367262	0.0312864	0.238641	0.2852	0.079797	0.0976553	0.00367262	0.00362095	9.98895e-06	9.98895e-06	1.60621e-07	2.71004e-06	5.93816e-05	0.21263	0.000222323	5.91741e-05	0.00367262	0.0312864	0.238641	0.2852	0.079797	0.0976553	0.00367262	0.00362095	2.74351e-06	9.98895e-06	1.60621e-07	2.71004e-06	5.93816e-05	0.21263	0.000222323	5.91741e-05	0.00367262	0.0312864	0.238641	0.2852	0.079797	0.0976553	0.00367262	0.00362095	2.74351e-06	9.98895e-06	1.60621e-07	2.71004e-06	5.93816e-05	0.21263	0.000222323	5.91741e-05	0.00367262	0.0312864	0.238641	0.2852	0.079797	0.0976553	0.00367262	0.00362095	2.74351e-06	9.98895e-06	1.60621e-07	2.71004e-06	5.93816e-05	0.21263	0.000222323	5.91741e-05	0.00367262	0.0312864	0.238641	0.2852	0.079797	0.0976553	0.00367262	0.00362095	2.74351e-06	9.98895e-06	1.60621e-07	2.71004e-06	5.93816e-05	0.21263	0.000222323	5.91741e-05	0.00367262	0.0312864	0.238641	0.2852	0.0250854	0.0976553	0.00367262	0.00362095	2.74351e-06	9.98895e-06	1.60621e-07	2.71004e-06	5.90808e-05	0.21263	0.000222323	5.91741e-05	0.00367262	0.0312864	0.238641	0.2852	0.0250854	0.0976553	0.00367262	0.00362095	2.74351e-06	9.98895e-06	1.60621e-07	2.71004e-06	5.90808e-05	0.211816	0.000222323	5.91741e-05	0.00367262	0.0312864	0.647698	0.2852	0.0250854	0.0976553	0.00367262	0.00362095	2.74351e-06	9.98895e-06	1.60621e-07	2.71004e-06	5.90808e-05	0.23669	0.000222323	5.91741e-05	0.00367262	0.0312864	0.647698	0.2852	0.0250854	0.152367	0.00367262	0.00362095	2.74351e-06	9.98895e-06	1.60621e-07	2.71004e-06	5.90808e-05	0.23669	0.000222323	5.91741e-05	0.00367262	0.166071	0.647698	0.2852	0.0250854	0.152367	0.00367262	0.00362095	2.74351e-06	9.98895e-06	1.11168e-07	2.71004e-06	5.90808e-05	0.23669	0.000222323	5.91741e-05	0.00367262	0.166071	0.647698	0.2852	0.0250854	0.152367	0.00367262	0	0	0	0	0	0	0	0	0	0	0	0	0	0	0	0	0	0	0	0	0	0	0	0	0	0	0	0	0	0	0	0	0	0	0	0	0	0	0	0	0	0	0	0	0	0	0	0	0	0	0	0	0	0	0	0	0	0	0	0	0	0	0	0	0	0	0	0	0	0	0	0	0	0	0	0	0	0	0	0	0	0	0	0	0	0	0	0	0	0	0	0	0	0	0	0	0	0	0	0	0	0	0	0	0	0	0	0	0	0	0	0	0	0	0	0	0	0	0	0	0	0	0	0	0	0	0	0	0	0	0	0	0	0	0	0	0	0	0	0	0	0	0	0	0.165256	0.165256	0.165256	0.165256	0.0242708	0.0242708	0.00559788	0.00559788	0.0031587	0.0031587	0.00280463	0.00280463	0.00280463	0.00280463	0.00279964	0.00279964	0.165256	0.165256	0.165256	0.165256	0.0242708	0.0242708	0.00559788	0.00559788	0.0031587	0.0031587	0.00280463	0.00280463	0.00280463	0.00280463	0.00279964	0.00279964	0.165256	0.165256	0.165256	0.165256	0.0242708	0.0242708	0.00559788	0.00559788	0.0031587	0.0031587	0.00280463	0.00280463	0.00280463	0.00280463	0.00279964	0.00279964	0.165256	0.165256	0.165256	0.165256	0.0242708	0.0242708	0.00559788	0.00559788	0.0031587	0.0031587	0.00280463	0.00280463	0.00280463	0.00280463	0.00279964	0.00279964	0.165256	0.165256	0.165256	0.165256	0.0242708	0.0242708	0.00559788	0.00559788	0.0031587	0.0031587	0.00280463	0.00280463	0.00280463	0.00280463	0.00279964	0.00279964	0.165256	0.165256	0.165256	0.165256	0.0242708	0.0242708	0.00559788	0.00559788	0.0031587	0.0031587	0.00280463	0.00280463	0.00280463	0.00280463	0.00279964	0.00279964	0.165256	0.165256	0.165256	0.165256	0.0242708	0.0242708	0.00559788	0.00559788	0.0031587	0.0031587	0.00280463	0.00280463	0.00280463	0.00280463	0.00279964	0.00279964	0.165256	0.165256	0.165256	0.165256	0.0242708	0.0242708	0.00559788	0.00559788	0.0031587	0.0031587	0.00280463	0.00280463	0.00280463	0.00280463	0.00279964	0.00279964	0.165256	0.165256	0.165256	0.165256	0.0242708	0.0242708	0.00559788	0.00559788	0.0031587	0.0031587	0.00280463	0.00280463	0.00280463	0.00280463	0.00279964	0.00279964	0.165256	0.165256	0.165256	0.165256	0.0242708	0.0242708	0.00559788	0.00559788	0.0031587	0.0031587	0.00280463	0.00280463	0.00280463	0.00280463	0.00279964	0.00279964	0.00559788	0.165256	0.165256	0.0242708	0.165256	0.0031587	0.00280463	0.165256	0.0242708	0.00279964	0.00559788	0.00280463	0.00280463	0.00279964	0.00280463	0.0031587	0.00559788	0.165256	0.165256	0.0242708	0.165256	0.0031587	0.00280463	0.165256	0.0242708	0.00279964	0.00559788	0.00280463	0.00280463	0.00279964	0.00280463	0.0031587	0.00559788	0.165256	0.165256	0.0242708	0.165256	0.0031587	0.00280463	0.165256	0.0242708	0.00279964	0.00559788	0.00280463	0.00280463	0.00279964	0.00280463	0.0031587	0.00559788	0.165256	0.165256	0.0242708	0.165256	0.0031587	0.00280463	0.165256	0.0242708	0.00279964	0.00559788	0.00280463	0.00280463	0.00279964	0.00280463	0.0031587	0.00559788	0.165256	0.165256	0.0242708	0.165256	0.0031587	0.00280463	0.165256	0.0242708	0.00279964	0.00559788	0.00280463	0.00280463	0.00279964	0.00280463	0.0031587	0.038456	0.198114	0.19013	0.0491447	0.165256	0.0031587	0.00280463	0.165256	0.0227708	0.00129966	0.00559788	0.00280463	0.00280463	0.00279964	8.22018e-05	0.00043627	0.038456	0.198114	0.19013	0.0491447	0.163756	0.00165872	0.00361925	0.166071	0.0227708	0.00129966	0.00641249	0.00361925	0.000171767	0.000166775	8.22018e-05	0.00043627	0.038456	0.198114	0.19013	0.0491447	0.163756	0.00165872	0.00361925	0.166071	0.0227708	0.00129966	0.00641249	0.00361925	0.000171767	0.000166775	8.22018e-05	0.00043627	0.038456	0.198114	0.19013	0.0491447	0.175376	0.0132784	0.00361925	0.166071	0.0227708	0.00129966	0.00641249	0.00361925	0.000171767	0.000166775	8.22018e-05	0.00043627	0.038456	0.198114	0.19013	0.0491447	0.175376	0.0132784	0.00361925	0.166071	0.0227708	0.00129966	0.00641249	0.00361925	0.000171767	0.000166775	8.22018e-05	0.00043627	0.038456	0.198114	0.324915	0.183929	0.175376	0.0132784	0.00361925	0.166071	0.0218316	0.000360461	0.00641249	0.00361925	0.000171767	0.000166775	8.29228e-06	0.00036236	0.0304718	0.371474	0.324915	0.183929	0.166071	0.00397332	0.00361925	0.166071	0.0218316	0.000360461	0.00641249	0.000220626	1.13858e-05	6.3934e-06	8.29228e-06	0.000360461	0.165256	0.371474	0.324915	0.183929	0.166071	0.00397332	0.00361925	0.166071	0.0218316	0.000360461	0.00301387	0.000220626	1.13858e-05	6.3934e-06	8.29228e-06	0.000360461	0.165256	0.371474	0.324915	0.183929	0.183929	0.00397332	0.00361925	0.166071	0.0218316	0.000360461	0.00301387	0.000220626	1.13858e-05	6.3934e-06	8.29228e-06	0.000360461	0.165256	0.324915	0.324915	0.183929	0.183929	0.00397332	0.00280463	0.165256	0.0218316	0.000360461	0.00301387	0.000220626	1.13858e-05	6.3934e-06	8.29228e-06	0.000360461	0.165256	0.324915	0.324915	0.183929	0.183929	0.00397332	0.00280463	0.165256	0.0218316	0.000360461	0.00301387	0.000220626	1.13858e-05	6.3934e-06	8.29228e-06	0.000360461	0.165256	0.324915	0.324915	0.183929	0.183929	0.00397332	0.00280463	0.165256	0.0218316	0.000360461	0.00301387	1.30824e-05	1.13858e-05	6.3934e-06	8.29228e-06	0.000360461	0.165256	0.324915	0.324915	0.183929	0.183929	0.0009614	0.00280463	0.165256	0.0218316	0.000360461	0.00301387	1.30824e-05	1.13858e-05	6.3934e-06	8.29228e-06	0.000360461	0.165256	0.324915	0.324915	0.183929	0.183929	0.0009614	0.00280463	0.19013	0.0218316	0.000360461	0.00301387	1.30824e-05	1.13858e-05	6.3934e-06	8.29228e-06	0.000360461	0.165256	0.324915	0.324915	0.183929	0.183929	0.0009614	0.00280463	0.19013	0.0218316	0.000360461	0.00301387	1.30824e-05	1.13858e-05	6.3934e-06	8.29228e-06	0.000360461	0.165256	0.324915	0.324915	0.592986	0.183929	0.0009614	0.00280463	0.19013	0.0218316	0.000360461	0.00301387	1.30824e-05	1.13858e-05	6.3934e-06	8.29228e-06	0.000360461	0.165256	0.324915	0.324915	0.592986	0.183929	0.0009614	0.00280463	0.19013	0.0218316	0.000360461	0.00301387	1.30824e-05	1.13858e-05	6.3934e-06	8.29228e-06	0.000360461	0.165256	0.733972	0.324915	0.592986	0.183929	0.0009614	0.00280463	0.19013	0.0218316	0.000360461	0.00301387	1.30824e-05	1.13858e-05	6.3934e-06	8.29228e-06	0.000360461	0.165256	0.733972	0.324915	0.592986	0.183929	0.0009614	0.00280463	0.19013	0.0218316	0.000360461	0.00301387	1.30824e-05	1.13858e-05	6.3934e-06	8.29228e-06	0.000360461	0.165256	0.733972	0.324915	0.592986	0.183929	0.0009614	0.00280463	0.19013	0.0218316	0.000360461	0.00301387	1.30824e-05	1.13858e-05	6.3934e-06	8.29228e-06	0.000360461	0.165256	0.733972	0.324915	0.592986	0.183929	0.0009614	0.00280463	0.19013	0.0218316	0.000360461	0.00301387	1.30824e-05	1.13858e-05	3.29992e-06	8.29228e-06	0.000360461	0.165256	0.733972	0.324915	0.592986	0.183929	0.000418824	0.00280463	0.19013	0.0218316	0.000360461	0.00301387	1.30824e-05	1.13858e-05	3.29992e-06	8.29228e-06	0.000360461	0.165256	0.733972	0.324915	0.592986	0.183929	0.000418824	0.00130466	0.19013	0.0218316	0.000360461	0.00301387	5.837e-06	1.13858e-05	3.29992e-06	8.29228e-06	0.000360461	0.165256	0.733972	0.324915	0.592986	0.183929	0.000418824	8.22018e-05	0.19013	0.0218316	0.000360461	0.00301387	5.837e-06	1.13858e-05	3.29992e-06	5.74287e-06	0.000360461	0.165256	0.733972	0.324915	0.592986	0.183929	0.000418824	8.22018e-05	0.19013	0.0218316	0.000360461	0.00280633	5.837e-06	1.13858e-05	3.29992e-06	5.74287e-06	0.000360461	0.165256	0.733972	0.324915	1.23403	0.183929	0.000418824	8.22018e-05	0.19013	0.0218316	0.000360461	0.00280633	5.837e-06	1.13858e-05	3.29992e-06	5.74287e-06	0.000360461	0	0	0	0	0	0	0	0	0	0	0	0	0	0	0	0	0	0	0	0	0	0	0	0	0	0	0	0	0	0	0	0	0	0	0	0	0	0	0	0	0	0	0	0	0	0	0	0	0	0	0	0	0	0	0	0	0	0	0	0	0	0	0	0	0	0	0	0	0	0	0	0	0	0	0	0	0	0	0	0	0	0	0	0	0	0	0	0	0	0	0	0	0	0	0	0	0	0	0	0	0	0	0	0	0	0	0	0	0	0	0	0	0	0	0	0	0	0	0	0	0	0	0	0	0	0	0	0	0	0	0	0	0	0	0	0	0	0	0	0	0	0	0	0	0.599187	0.599187	0.599187	0.599187	0.103856	0.103856	0.0553457	0.0553457	0.0312864	0.0312864	0.0278389	0.0278389	0.0278389	0.0278389	0.0276938	0.0276938	0.599187	0.599187	0.599187	0.599187	0.103856	0.103856	0.0553457	0.0553457	0.0312864	0.0312864	0.0278389	0.0278389	0.0278389	0.0278389	0.0276938	0.0276938	0.599187	0.599187	0.599187	0.599187	0.103856	0.103856	0.0553457	0.0553457	0.0312864	0.0312864	0.0278389	0.0278389	0.0278389	0.0278389	0.0276938	0.0276938	0.599187	0.599187	0.599187	0.599187	0.103856	0.103856	0.0553457	0.0553457	0.0312864	0.0312864	0.0278389	0.0278389	0.0278389	0.0278389	0.0276938	0.0276938	0.599187	0.599187	0.599187	0.599187	0.103856	0.103856	0.0553457	0.0553457	0.0312864	0.0312864	0.0278389	0.0278389	0.0278389	0.0278389	0.0276938	0.0276938	0.599187	0.599187	0.599187	0.599187	0.103856	0.103856	0.0553457	0.0553457	0.0312864	0.0312864	0.0278389	0.0278389	0.0278389	0.0278389	0.0276938	0.0276938	0.599187	0.599187	0.599187	0.599187	0.103856	0.103856	0.0553457	0.0553457	0.0312864	0.0312864	0.0278389	0.0278389	0.0278389	0.0278389	0.0276938	0.0276938	0.599187	0.599187	0.599187	0.599187	0.103856	0.103856	0.0553457	0.0553457	0.0312864	0.0312864	0.0278389	0.0278389	0.0278389	0.0278389	0.0276938	0.0276938	0.599187	0.599187	0.599187	0.599187	0.103856	0.103856	0.0553457	0.0553457	0.0312864	0.0312864	0.0278389	0.0278389	0.0278389	0.0278389	0.0276938	0.0276938	0.599187	0.599187	0.599187	0.599187	0.103856	0.103856	0.0553457	0.0553457	0.0312864	0.0312864	0.0278389	0.0278389	0.0278389	0.0278389	0.0276938	0.0276938	0.0553457	0.599187	0.599187	0.103856	0.599187	0.0312864	0.0278389	0.599187	0.103856	0.0276938	0.0553457	0.0278389	0.0278389	0.0276938	0.0278389	0.0312864	0.0553457	0.599187	0.599187	0.103856	0.599187	0.0312864	0.0278389	0.599187	0.103856	0.0276938	0.0553457	0.0278389	0.0278389	0.0276938	0.0278389	0.0312864	0.0553457	0.599187	0.599187	0.103856	0.599187	0.0312864	0.0278389	0.599187	0.103856	0.0276938	0.0553457	0.0278389	0.0278389	0.0276938	0.0278389	0.0312864	0.0553457	0.599187	0.599187	0.103856	0.599187	0.0312864	0.0278389	0.599187	0.103856	0.0276938	0.0553457	0.0278389	0.0278389	0.0276938	0.0278389	0.0312864	0.0553457	0.599187	0.599187	0.103856	0.599187	0.0312864	0.0278389	0.599187	0.103856	0.0276938	0.0553457	0.0278389	0.0278389	0.0276938	0.0278389	0.0312864	0.23669	0.780531	0.733972	0.238641	0.599187	0.0312864	0.0278389	0.599187	0.0891021	0.0129396	0.0553457	0.0278389	0.0278389	0.0276938	0.00146504	0.00491252	0.23669	0.780531	0.733972	0.238641	0.584433	0.0165322	0.0358232	0.607171	0.0891021	0.0129396	0.06333	0.0358232	0.00296501	0.00281987	0.00146504	0.00491252	0.23669	0.780531	0.733972	0.238641	0.584433	0.0165322	0.0358232	0.607171	0.0891021	0.0129396	0.06333	0.0358232	0.00296501	0.00281987	0.00146504	0.00491252	0.23669	0.780531	0.733972	0.238641	0.647698	0.079797	0.0358232	0.607171	0.0891021	0.0129396	0.06333	0.0358232	0.00296501	0.00281987	0.00146504	0.00491252	0.23669	0.780531	0.733972	0.238641	0.647698	0.079797	0.0358232	0.607171	0.0891021	0.0129396	0.06333	0.0358232	0.00296501	0.00281987	0.00146504	0.00491252	0.23669	0.780531	1.14303	0.647698	0.647698	0.079797	0.0358232	0.607171	0.079797	0.00363449	0.06333	0.0358232	0.00296501	0.00281987	0.000242583	0.00369006	0.19013	1.30604	1.14303	0.647698	0.592986	0.0250854	0.0358232	0.607171	0.079797	0.00363449	0.06333	0.00377963	0.000332148	0.000187004	0.000242583	0.00363449	0.599187	1.30604	1.14303	0.647698	0.592986	0.0250854	0.0358232	0.607171	0.079797	0.00363449	0.0312864	0.00377963	0.000332148	0.000187004	0.000242583	0.00363449	0.599187	1.30604	1.14303	0.647698	0.647698	0.0250854	0.0358232	0.607171	0.079797	0.00363449	0.0312864	0.00377963	0.000332148	0.000187004	0.000242583	0.00363449	0.599187	1.14303	1.14303	0.647698	0.647698	0.0250854	0.0278389	0.599187	0.079797	0.00363449	0.0312864	0.00377963	0.000332148	0.000187004	0.000242583	0.00363449	0.599187	1.14303	1.14303	0.647698	0.647698	0.0250854	0.0278389	0.599187	0.079797	0.00363449	0.0312864	0.00377963	0.000332148	0.000187004	0.000242583	0.00363449	0.599187	1.14303	1.14303	0.647698	0.647698	0.0250854	0.0278389	0.599187	0.079797	0.00363449	0.0312864	0.000381007	0.000332148	0.000187004	0.000242583	0.00363449	0.599187	1.14303	1.14303	0.647698	0.647698	0.00722711	0.0278389	0.599187	0.079797	0.00363449	0.0312864	0.000381007	0.000332148	0.000187004	0.000242583	0.00363449	0.599187	1.14303	1.14303	0.647698	0.647698	0.00722711	0.0278389	0.733972	0.079797	0.00363449	0.0312864	0.000381007	0.000332148	0.000187004	0.000242583	0.00363449	0.599187	1.14303	1.14303	0.647698	0.647698	0.00722711	0.0278389	0.733972	0.079797	0.00363449	0.0312864	0.000381007	0.000332148	0.000187004	0.000242583	0.00363449	0.599187	1.14303	1.14303	1.28874	0.647698	0.00722711	0.0278389	0.733972	0.079797	0.00363449	0.0312864	0.000381007	0.000332148	0.000187004	0.000242583	0.00363449	0.599187	1.14303	1.14303	1.28874	0.647698	0.00722711	0.0278389	0.733972	0.079797	0.00363449	0.0312864	0.000381007	0.000332148	0.000187004	0.000242583	0.00363449	0.599187	1.78407	1.14303	1.28874	0.647698	0.00722711	0.0278389	0.733972	0.079797	0.00363449	0.0312864	0.000381007	0.000332148	0.000187004	0.000242583	0.00363449	0.599187	1.78407	1.14303	1.28874	0.647698	0.00722711	0.0278389	0.733972	0.079797	0.00363449	0.0312864	0.000381007	0.000332148	0.000187004	0.000242583	0.00363449	0.599187	1.78407	1.14303	1.28874	0.647698	0.00722711	0.0278389	0.733972	0.079797	0.00363449	0.0312864	0.000381007	0.000332148	0.000187004	0.000242583	0.00363449	0.599187	1.78407	1.14303	1.28874	0.647698	0.00722711	0.0278389	0.733972	0.079797	0.00363449	0.0312864	0.000381007	0.000332148	9.74386e-05	0.000242583	0.00363449	0.599187	1.78407	1.14303	1.28874	0.647698	0.00397332	0.0278389	0.733972	0.079797	0.00363449	0.0312864	0.000381007	0.000332148	9.74386e-05	0.000242583	0.00363449	0.599187	1.78407	1.14303	1.28874	0.647698	0.00397332	0.0130847	0.733972	0.079797	0.00363449	0.0312864	0.000173464	0.000332148	9.74386e-05	0.000242583	0.00363449	0.599187	1.78407	1.14303	1.28874	0.647698	0.00397332	0.00146504	0.733972	0.079797	0.00363449	0.0312864	0.000173464	0.000332148	9.74386e-05	0.000168674	0.00363449	0.599187	1.78407	1.14303	1.28874	0.647698	0.00397332	0.00146504	0.733972	0.079797	0.00363449	0.0278878	0.000173464	0.000332148	9.74386e-05	0.000168674	0.00363449	0.599187	1.78407	1.14303	1.63362	0.647698	0.00397332	0.00146504	0.733972	0.079797	0.00363449	0.0278878	0.000173464	0.000332148	9.74386e-05	0.000168674	0.00363449	0	0	0	0	0	0	0	0	0	0	0	0	0	0	0	0	0	0	0	0	0	0	0	0	0	0	0	0	0	0	0	0	0	0	0	0	0	0	0	0	0	0	0	0	0	0	0	0	0	0	0	0	0	0	0	0	0	0	0	0	0	0	0	0	0	0	0	0	0	0	0	0	0	0	0	0	0	0	0	0	0	0	0	0	0	0	0	0	0	0	0	0	0	0	0	0	0	0	0	0	0	0	0	0	0	0	0	0	0	0	0	0	0	0	0	0	0	0	0	0	0	0	0	0	0	0	0	0	0	0	0	0	0	0	0	0	0	0	0	0	0	0	0	0	1.37501	1.37501	1.37501	1.37501	0.324915	0.324915	0.324915	0.324915	0.183929	0.183929	0.165256	0.165256	0.165256	0.165256	0.162817	0.162817	1.37501	1.37501	1.37501	1.37501	0.324915	0.324915	0.324915	0.324915	0.183929	0.183929	0.165256	0.165256	0.165256	0.165256	0.162817	0.162817	1.37501	1.37501	1.37501	1.37501	0.324915	0.324915	0.324915	0.324915	0.183929	0.183929	0.165256	0.165256	0.165256	0.165256	0.162817	0.162817	1.37501	1.37501	1.37501	1.37501	0.324915	0.324915	0.324915	0.324915	0.183929	0.183929	0.165256	0.165256	0.165256	0.165256	0.162817	0.162817	1.37501	1.37501	1.37501	1.37501	0.324915	0.324915	0.324915	0.324915	0.183929	0.183929	0.165256	0.165256	0.165256	0.165256	0.162817	0.162817	1.37501	1.37501	1.37501	1.37501	0.324915	0.324915	0.324915	0.324915	0.183929	0.183929	0.165256	0.165256	0.165256	0.165256	0.162817	0.162817	1.37501	1.37501	1.37501	1.37501	0.324915	0.324915	0.324915	0.324915	0.183929	0.183929	0.165256	0.165256	0.165256	0.165256	0.162817	0.162817	1.37501	1.37501	1.37501	1.37501	0.324915	0.324915	0.324915	0.324915	0.183929	0.183929	0.165256	0.165256	0.165256	0.165256	0.162817	0.162817	1.37501	1.37501	1.37501	1.37501	0.324915	0.324915	0.324915	0.324915	0.183929	0.183929	0.165256	0.165256	0.165256	0.165256	0.162817	0.162817	1.37501	1.37501	1.37501	1.37501	0.324915	0.324915	0.324915	0.324915	0.183929	0.183929	0.165256	0.165256	0.165256	0.165256	0.162817	0.162817	0.324915	1.37501	1.37501	0.324915	1.37501	0.183929	0.165256	1.37501	0.324915	0.162817	0.324915	0.165256	0.165256	0.162817	0.165256	0.183929	0.324915	1.37501	1.37501	0.324915	1.37501	0.183929	0.165256	1.37501	0.324915	0.162817	0.324915	0.165256	0.165256	0.162817	0.165256	0.183929	0.324915	1.37501	1.37501	0.324915	1.37501	0.183929	0.165256	1.37501	0.324915	0.162817	0.324915	0.165256	0.165256	0.162817	0.165256	0.183929	0.324915	1.37501	1.37501	0.324915	1.37501	0.183929	0.165256	1.37501	0.324915	0.162817	0.324915	0.165256	0.165256	0.162817	0.165256	0.183929	0.324915	1.37501	1.37501	0.324915	1.37501	0.183929	0.165256	1.37501	0.324915	0.162817	0.324915	0.165256	0.165256	0.162817	0.165256	0.183929	0.896988	1.94709	1.78407	0.733972	1.37501	0.183929	0.165256	1.37501	0.238641	0.0765432	0.324915	0.165256	0.165256	0.162817	0.0157176	0.0343905	0.896988	1.94709	1.78407	0.733972	1.28874	0.0976553	0.211816	1.42157	0.238641	0.0765432	0.371474	0.211816	0.0304718	0.0280326	0.0157176	0.0343905	0.896988	1.94709	1.78407	0.733972	1.28874	0.0976553	0.211816	1.42157	0.238641	0.0765432	0.371474	0.211816	0.0304718	0.0280326	0.0157176	0.0343905	0.896988	1.94709	1.78407	0.733972	1.48142	0.290334	0.211816	1.42157	0.238641	0.0765432	0.371474	0.211816	0.0304718	0.0280326	0.0157176	0.0343905	0.896988	1.94709	1.78407	0.733972	1.48142	0.290334	0.211816	1.42157	0.238641	0.0765432	0.371474	0.211816	0.0304718	0.0280326	0.0157176	0.0343905	0.896988	1.94709	2.42511	1.37501	1.48142	0.290334	0.211816	1.42157	0.183929	0.0218316	0.371474	0.211816	0.0304718	0.0280326	0.0040979	0.0227708	0.733972	2.76999	2.42511	1.37501	1.28874	0.0976553	0.211816	1.42157	0.183929	0.0218316	0.371474	0.038456	0.00559788	0.0031587	0.0040979	0.0218316	1.37501	2.76999	2.42511	1.37501	1.28874	0.0976553	0.211816	1.42157	0.183929	0.0218316	0.198114	0.038456	0.00559788	0.0031587	0.0040979	0.0218316	1.37501	2.76999	2.42511	1.37501	1.37501	0.0976553	0.211816	1.42157	0.183929	0.0218316	0.198114	0.038456	0.00559788	0.0031587	0.0040979	0.0218316	1.37501	2.42511	2.42511	1.37501	1.37501	0.0976553	0.165256	1.37501	0.183929	0.0218316	0.198114	0.038456	0.00559788	0.0031587	0.0040979	0.0218316	1.37501	2.42511	2.42511	1.37501	1.37501	0.0976553	0.165256	1.37501	0.183929	0.0218316	0.198114	0.038456	0.00559788	0.0031587	0.0040979	0.0218316	1.37501	2.42511	2.42511	1.37501	1.37501	0.0976553	0.165256	1.37501	0.183929	0.0218316	0.198114	0.00641249	0.00559788	0.0031587	0.0040979	0.0218316	1.37501	2.42511	2.42511	1.37501	1.37501	0.0343905	0.165256	1.37501	0.183929	0.0218316	0.198114	0.00641249	0.00559788	0.0031587	0.0040979	0.0218316	1.37501	2.42511	2.42511	1.37501	1.37501	0.0343905	0.165256	1.78407	0.183929	0.0218316	0.198114	0.00641249	0.00559788	0.0031587	0.0040979	0.0218316	1.37501	2.42511	2.42511	1.37501	1.37501	0.0343905	0.165256	1.78407	0.183929	0.0218316	0.198114	0.00641249	0.00559788	0.0031587	0.0040979	0.0218316	1.37501	2.42511	2.42511	1.7199	1.37501	0.0343905	0.165256	1.78407	0.183929	0.0218316	0.198114	0.00641249	0.00559788	0.0031587	0.0040979	0.0218316	1.37501	2.42511	2.42511	1.7199	1.37501	0.0343905	0.165256	1.78407	0.183929	0.0218316	0.198114	0.00641249	0.00559788	0.0031587	0.0040979	0.0218316	1.37501	2.76999	2.42511	1.7199	1.37501	0.0343905	0.165256	1.78407	0.183929	0.0218316	0.198114	0.00641249	0.00559788	0.0031587	0.0040979	0.0218316	1.37501	2.76999	2.42511	1.7199	1.37501	0.0343905	0.165256	1.78407	0.183929	0.0218316	0.198114	0.00641249	0.00559788	0.0031587	0.0040979	0.0218316	1.37501	2.76999	2.42511	1.7199	1.37501	0.0343905	0.165256	1.78407	0.183929	0.0218316	0.198114	0.00641249	0.00559788	0.0031587	0.0040979	0.0218316	1.37501	2.76999	2.42511	1.7199	1.37501	0.0343905	0.165256	1.78407	0.183929	0.0218316	0.198114	0.00641249	0.00559788	0.00165872	0.0040979	0.0218316	1.37501	2.76999	2.42511	1.7199	1.37501	0.0227708	0.165256	1.78407	0.183929	0.0218316	0.198114	0.00641249	0.00559788	0.00165872	0.0040979	0.0218316	1.37501	2.76999	2.42511	1.7199	1.37501	0.0227708	0.0789824	1.78407	0.183929	0.0218316	0.198114	0.00301387	0.00559788	0.00165872	0.0040979	0.0218316	1.37501	2.76999	2.42511	1.7199	1.37501	0.0227708	0.0157176	1.78407	0.183929	0.0218316	0.198114	0.00301387	0.00559788	0.00165872	0.00287545	0.0218316	1.37501	2.76999	2.42511	1.7199	1.37501	0.0227708	0.0157176	1.78407	0.183929	0.0218316	0.166071	0.00301387	0.00559788	0.00165872	0.00287545	0.0218316	1.37501	2.76999	2.42511	1.37501	1.37501	0.0227708	0.0157176	1.78407	0.183929	0.0218316	0.166071	0.00301387	0.00559788	0.00165872	0.00287545	0.0218316	0	0	0	0	0	0	0	0	0	0	0	0	0	0	0	0	0	0	0	0	0	0	0	0	0	0	0	0	0	0	0	0	0	0	0	0	0	0	0	0	0	0	0	0	0	0	0	0	0	0	0	0	0	0	0	0	0	0	0	0	0	0	0	0	0	0	0	0	0	0	0	0	0	0	0	0	0	0	0	0	0	0	0	0	0	0	0	0	0	0	0	0	0	0	0	0	0	0	0	0	0	0	0	0	0	0	0	0	0	0	0	0	0	0	0	0	0	0	0	0	0	0	0	0	0	0	0	0	0	0	0	0	0	0	0	0	0	0	0	0	0	0	0	0	2.12895	2.12895	2.12895	2.12895	0.780531	0.780531	1.14303	1.14303	0.647698	0.647698	0.599187	0.599187	0.599187	0.599187	0.575128	0.575128	2.12895	2.12895	2.12895	2.12895	0.780531	0.780531	1.14303	1.14303	0.647698	0.647698	0.599187	0.599187	0.599187	0.599187	0.575128	0.575128	2.12895	2.12895	2.12895	2.12895	0.780531	0.780531	1.14303	1.14303	0.647698	0.647698	0.599187	0.599187	0.599187	0.599187	0.575128	0.575128	2.12895	2.12895	2.12895	2.12895	0.780531	0.780531	1.14303	1.14303	0.647698	0.647698	0.599187	0.599187	0.599187	0.599187	0.575128	0.575128	2.12895	2.12895	2.12895	2.12895	0.780531	0.780531	1.14303	1.14303	0.647698	0.647698	0.599187	0.599187	0.599187	0.599187	0.575128	0.575128	2.12895	2.12895	2.12895	2.12895	0.780531	0.780531	1.14303	1.14303	0.647698	0.647698	0.599187	0.599187	0.599187	0.599187	0.575128	0.575128	2.12895	2.12895	2.12895	2.12895	0.780531	0.780531	1.14303	1.14303	0.647698	0.647698	0.599187	0.599187	0.599187	0.599187	0.575128	0.575128	2.12895	2.12895	2.12895	2.12895	0.780531	0.780531	1.14303	1.14303	0.647698	0.647698	0.599187	0.599187	0.599187	0.599187	0.575128	0.575128	2.12895	2.12895	2.12895	2.12895	0.780531	0.780531	1.14303	1.14303	0.647698	0.647698	0.599187	0.599187	0.599187	0.599187	0.575128	0.575128	2.12895	2.12895	2.12895	2.12895	0.780531	0.780531	1.14303	1.14303	0.647698	0.647698	0.599187	0.599187	0.599187	0.599187	0.575128	0.575128	1.14303	2.12895	2.12895	0.780531	2.12895	0.647698	0.599187	2.12895	0.780531	0.575128	1.14303	0.599187	0.599187	0.575128	0.599187	0.647698	1.14303	2.12895	2.12895	0.780531	2.12895	0.647698	0.599187	2.12895	0.780531	0.575128	1.14303	0.599187	0.599187	0.575128	0.599187	0.647698	1.14303	2.12895	2.12895	0.780531	2.12895	0.647698	0.599187	2.12895	0.780531	0.575128	1.14303	0.599187	0.599187	0.575128	0.599187	0.647698	1.14303	2.12895	2.12895	0.780531	2.12895	0.647698	0.599187	2.12895	0.780531	0.575128	1.14303	0.599187	0.599187	0.575128	0.599187	0.647698	1.14303	2.12895	2.12895	0.780531	2.12895	0.647698	0.599187	2.12895	0.780531	0.575128	1.14303	0.599187	0.599187	0.575128	0.599187	0.647698	2.12895	3.11488	2.76999	1.42157	2.12895	0.647698	0.599187	2.12895	0.477879	0.272476	1.14303	0.599187	0.599187	0.575128	0.103856	0.152367	2.12895	3.11488	2.76999	1.42157	1.8263	0.345046	0.762203	2.29197	0.477879	0.272476	1.30604	0.762203	0.19013	0.166071	0.103856	0.152367	2.12895	3.11488	2.76999	1.42157	1.8263	0.345046	0.762203	2.29197	0.477879	0.272476	1.30604	0.762203	0.19013	0.166071	0.103856	0.152367	2.12895	3.11488	2.76999	1.42157	2.12895	0.647698	0.762203	2.29197	0.477879	0.272476	1.30604	0.762203	0.19013	0.166071	0.103856	0.152367	2.12895	3.11488	2.76999	1.42157	2.12895	0.647698	0.762203	2.29197	0.477879	0.272476	1.30604	0.762203	0.19013	0.166071	0.103856	0.152367	2.12895	3.11488	3.11488	1.76646	2.12895	0.647698	0.762203	2.29197	0.2852	0.079797	1.30604	0.762203	0.19013	0.166071	0.0405915	0.0891021	1.78407	3.55744	3.11488	1.76646	1.7199	0.238641	0.762203	2.29197	0.2852	0.079797	1.30604	0.23669	0.0553457	0.0312864	0.0405915	0.079797	2.12895	3.55744	3.11488	1.76646	1.7199	0.238641	0.762203	2.29197	0.2852	0.079797	0.780531	0.23669	0.0553457	0.0312864	0.0405915	0.079797	2.12895	3.55744	3.11488	1.76646	1.76646	0.238641	0.762203	2.29197	0.2852	0.079797	0.780531	0.23669	0.0553457	0.0312864	0.0405915	0.079797	2.12895	3.11488	3.11488	1.76646	1.76646	0.238641	0.599187	2.12895	0.2852	0.079797	0.780531	0.23669	0.0553457	0.0312864	0.0405915	0.079797	2.12895	3.11488	3.11488	1.76646	1.76646	0.238641	0.599187	2.12895	0.2852	0.079797	0.780531	0.23669	0.0553457	0.0312864	0.0405915	0.079797	2.12895	3.11488	3.11488	1.76646	1.76646	0.238641	0.599187	2.12895	0.2852	0.079797	0.780531	0.06333	0.0553457	0.0312864	0.0405915	0.079797	2.12895	3.11488	3.11488	1.76646	1.76646	0.103856	0.599187	2.12895	0.2852	0.079797	0.780531	0.06333	0.0553457	0.0312864	0.0405915	0.079797	2.12895	3.11488	3.11488	1.76646	1.76646	0.103856	0.599187	2.76999	0.2852	0.079797	0.780531	0.06333	0.0553457	0.0312864	0.0405915	0.079797	2.12895	3.11488	3.11488	1.76646	1.76646	0.103856	0.599187	2.76999	0.2852	0.079797	0.780531	0.06333	0.0553457	0.0312864	0.0405915	0.079797	2.12895	3.11488	3.11488	1.42157	1.76646	0.103856	0.599187	2.76999	0.2852	0.079797	0.780531	0.06333	0.0553457	0.0312864	0.0405915	0.079797	2.12895	3.11488	3.11488	1.42157	1.76646	0.103856	0.599187	2.76999	0.2852	0.079797	0.780531	0.06333	0.0553457	0.0312864	0.0405915	0.079797	2.12895	2.76999	3.11488	1.42157	1.76646	0.103856	0.599187	2.76999	0.2852	0.079797	0.780531	0.06333	0.0553457	0.0312864	0.0405915	0.079797	2.12895	2.76999	3.11488	1.42157	1.76646	0.103856	0.599187	2.76999	0.2852	0.079797	0.780531	0.06333	0.0553457	0.0312864	0.0405915	0.079797	2.12895	2.76999	3.11488	1.42157	1.76646	0.103856	0.599187	2.76999	0.2852	0.079797	0.780531	0.06333	0.0553457	0.0312864	0.0405915	0.079797	2.12895	2.76999	3.11488	1.42157	1.76646	0.103856	0.599187	2.76999	0.2852	0.079797	0.780531	0.06333	0.0553457	0.0165322	0.0405915	0.079797	2.12895	2.76999	3.11488	1.42157	1.76646	0.0789824	0.599187	2.76999	0.2852	0.079797	0.780531	0.06333	0.0553457	0.0165322	0.0405915	0.079797	2.12895	2.76999	3.11488	1.42157	1.76646	0.0789824	0.296535	2.76999	0.2852	0.079797	0.780531	0.0312864	0.0553457	0.0165322	0.0405915	0.079797	2.12895	2.76999	3.11488	1.42157	1.76646	0.0789824	0.103856	2.76999	0.2852	0.079797	0.780531	0.0312864	0.0553457	0.0165322	0.0289718	0.079797	2.12895	2.76999	3.11488	1.42157	1.76646	0.0789824	0.103856	2.76999	0.2852	0.079797	0.607171	0.0312864	0.0553457	0.0165322	0.0289718	0.079797	2.12895	2.76999	3.11488	0.780531	1.76646	0.0789824	0.103856	2.76999	0.2852	0.079797	0.607171	0.0312864	0.0553457	0.0165322	0.0289718	0.079797	0	0	0	0	0	0	0	0	0	0	0	0	0	0	0	0	0	0	0	0	0	0	0	0	0	0	0	0	0	0	0	0	0	0	0	0	0	0	0	0	0	0	0	0	0	0	0	0	0	0	0	0	0	0	0	0	0	0	0	0	0	0	0	0	0	0	0	0	0	0	0	0	0	0	0	0	0	0	0	0	0	0	0	0	0	0	0	0	0	0	0	0	0	0	0	0	0	0	0	0	0	0	0	0	0	0	0	0	0	0	0	0	0	0	0	0	0	0	0	0	0	0	0	0	0	0	0	0	0	0	0	0	0	0	0	0	0	0	0	0	0	0	0	0	2.42511	2.42511	2.42511	2.42511	1.37501	1.37501	2.42511	2.42511	1.37501	1.37501	1.37501	1.37501	1.37501	1.37501	1.23403	1.23403	2.42511	2.42511	2.42511	2.42511	1.37501	1.37501	2.42511	2.42511	1.37501	1.37501	1.37501	1.37501	1.37501	1.37501	1.23403	1.23403	2.42511	2.42511	2.42511	2.42511	1.37501	1.37501	2.42511	2.42511	1.37501	1.37501	1.37501	1.37501	1.37501	1.37501	1.23403	1.23403	2.42511	2.42511	2.42511	2.42511	1.37501	1.37501	2.42511	2.42511	1.37501	1.37501	1.37501	1.37501	1.37501	1.37501	1.23403	1.23403	2.42511	2.42511	2.42511	2.42511	1.37501	1.37501	2.42511	2.42511	1.37501	1.37501	1.37501	1.37501	1.37501	1.37501	1.23403	1.23403	2.42511	2.42511	2.42511	2.42511	1.37501	1.37501	2.42511	2.42511	1.37501	1.37501	1.37501	1.37501	1.37501	1.37501	1.23403	1.23403	2.42511	2.42511	2.42511	2.42511	1.37501	1.37501	2.42511	2.42511	1.37501	1.37501	1.37501	1.37501	1.37501	1.37501	1.23403	1.23403	2.42511	2.42511	2.42511	2.42511	1.37501	1.37501	2.42511	2.42511	1.37501	1.37501	1.37501	1.37501	1.37501	1.37501	1.23403	1.23403	2.42511	2.42511	2.42511	2.42511	1.37501	1.37501	2.42511	2.42511	1.37501	1.37501	1.37501	1.37501	1.37501	1.37501	1.23403	1.23403	2.42511	2.42511	2.42511	2.42511	1.37501	1.37501	2.42511	2.42511	1.37501	1.37501	1.37501	1.37501	1.37501	1.37501	1.23403	1.23403	2.42511	2.42511	2.42511	1.37501	2.42511	1.37501	1.37501	2.42511	1.37501	1.23403	2.42511	1.37501	1.37501	1.23403	1.37501	1.37501	2.42511	2.42511	2.42511	1.37501	2.42511	1.37501	1.37501	2.42511	1.37501	1.23403	2.42511	1.37501	1.37501	1.23403	1.37501	1.37501	2.42511	2.42511	2.42511	1.37501	2.42511	1.37501	1.37501	2.42511	1.37501	1.23403	2.42511	1.37501	1.37501	1.23403	1.37501	1.37501	2.42511	2.42511	2.42511	1.37501	2.42511	1.37501	1.37501	2.42511	1.37501	1.23403	2.42511	1.37501	1.37501	1.23403	1.37501	1.37501	2.42511	2.42511	2.42511	1.37501	2.42511	1.37501	1.37501	2.42511	1.37501	1.23403	2.42511	1.37501	1.37501	1.23403	1.37501	1.37501	3.21256	3.21256	2.76999	1.7199	2.42511	1.37501	1.37501	2.42511	0.733972	0.592986	2.42511	1.37501	1.37501	1.23403	0.43132	0.43132	3.21256	3.21256	2.76999	1.7199	1.78407	0.733972	1.7199	2.76999	0.733972	0.592986	2.76999	1.7199	0.733972	0.592986	0.43132	0.43132	3.21256	3.21256	2.76999	1.7199	1.78407	0.733972	1.7199	2.76999	0.733972	0.592986	2.76999	1.7199	0.733972	0.592986	0.43132	0.43132	3.21256	3.21256	2.76999	1.7199	1.94709	0.896988	1.7199	2.76999	0.733972	0.592986	2.76999	1.7199	0.733972	0.592986	0.43132	0.43132	3.21256	3.21256	2.76999	1.7199	1.94709	0.896988	1.7199	2.76999	0.733972	0.592986	2.76999	1.7199	0.733972	0.592986	0.43132	0.43132	3.21256	3.21256	2.42511	1.37501	1.94709	0.896988	1.7199	2.76999	0.324915	0.183929	2.76999	1.7199	0.733972	0.592986	0.238641	0.238641	2.76999	2.76999	2.42511	1.37501	1.42157	0.371474	1.7199	2.76999	0.324915	0.183929	2.76999	0.896988	0.324915	0.183929	0.238641	0.183929	2.42511	2.76999	2.42511	1.37501	1.42157	0.371474	1.7199	2.76999	0.324915	0.183929	1.94709	0.896988	0.324915	0.183929	0.238641	0.183929	2.42511	2.76999	2.42511	1.37501	1.37501	0.371474	1.7199	2.76999	0.324915	0.183929	1.94709	0.896988	0.324915	0.183929	0.238641	0.183929	2.42511	2.42511	2.42511	1.37501	1.37501	0.371474	1.37501	2.42511	0.324915	0.183929	1.94709	0.896988	0.324915	0.183929	0.238641	0.183929	2.42511	2.42511	2.42511	1.37501	1.37501	0.371474	1.37501	2.42511	0.324915	0.183929	1.94709	0.896988	0.324915	0.183929	0.238641	0.183929	2.42511	2.42511	2.42511	1.37501	1.37501	0.371474	1.37501	2.42511	0.324915	0.183929	1.94709	0.371474	0.324915	0.183929	0.238641	0.183929	2.42511	2.42511	2.42511	1.37501	1.37501	0.198114	1.37501	2.42511	0.324915	0.183929	1.94709	0.371474	0.324915	0.183929	0.238641	0.183929	2.42511	2.42511	2.42511	1.37501	1.37501	0.198114	1.37501	2.76999	0.324915	0.183929	1.94709	0.371474	0.324915	0.183929	0.238641	0.183929	2.42511	2.42511	2.42511	1.37501	1.37501	0.198114	1.37501	2.76999	0.324915	0.183929	1.94709	0.371474	0.324915	0.183929	0.238641	0.183929	2.42511	2.42511	2.42511	0.733972	1.37501	0.198114	1.37501	2.76999	0.324915	0.183929	1.94709	0.371474	0.324915	0.183929	0.238641	0.183929	2.42511	2.42511	2.42511	0.733972	1.37501	0.198114	1.37501	2.76999	0.324915	0.183929	1.94709	0.371474	0.324915	0.183929	0.238641	0.183929	2.42511	1.78407	2.42511	0.733972	1.37501	0.198114	1.37501	2.76999	0.324915	0.183929	1.94709	0.371474	0.324915	0.183929	0.238641	0.183929	2.42511	1.78407	2.42511	0.733972	1.37501	0.198114	1.37501	2.76999	0.324915	0.183929	1.94709	0.371474	0.324915	0.183929	0.238641	0.183929	2.42511	1.78407	2.42511	0.733972	1.37501	0.198114	1.37501	2.76999	0.324915	0.183929	1.94709	0.371474	0.324915	0.183929	0.238641	0.183929	2.42511	1.78407	2.42511	0.733972	1.37501	0.198114	1.37501	2.76999	0.324915	0.183929	1.94709	0.371474	0.324915	0.0976553	0.238641	0.183929	2.42511	1.78407	2.42511	0.733972	1.37501	0.166071	1.37501	2.76999	0.324915	0.183929	1.94709	0.371474	0.324915	0.0976553	0.238641	0.183929	2.42511	1.78407	2.42511	0.733972	1.37501	0.166071	0.733972	2.76999	0.324915	0.183929	1.94709	0.198114	0.324915	0.0976553	0.238641	0.183929	2.42511	1.78407	2.42511	0.733972	1.37501	0.166071	0.43132	2.76999	0.324915	0.183929	1.94709	0.198114	0.324915	0.0976553	0.175376	0.183929	2.42511	1.78407	2.42511	0.733972	1.37501	0.166071	0.43132	2.76999	0.324915	0.183929	1.42157	0.198114	0.324915	0.0976553	0.175376	0.183929	2.42511	1.78407	2.42511	0.324915	1.37501	0.166071	0.43132	2.76999	0.324915	0.183929	1.42157	0.198114	0.324915	0.0976553	0.175376	0.183929	0	0	0	0	0	0	0	0	0	0	0	0	0	0	0	0	0	0	0	0	0	0	0	0	0	0	0	0	0	0	0	0	0	0	0	0	0	0	0	0	0	0	0	0	0	0	0	0	0	0	0	0	0	0	0	0	0	0	0	0	0	0	0	0	0	0	0	0	0	0	0	0	0	0	0	0	0	0	0	0	0	0	0	0	0	0	0	0	0	0	0	0	0	0	0	0	0	0	0	0	0	0	0	0	0	0	0	0	0	0	0	0	0	0	0	0	0	0	0	0	0	0	0	0	0	0	0	0	0	0	0	0	0	0	0	0	0	0	0	0	0	0	0	0	2.12895	2.12895	2.12895	2.12895	1.63362	1.63362	3.11488	3.11488	1.76646	1.76646	2.12895	2.12895	2.12895	2.12895	1.63362	1.63362	2.12895	2.12895	2.12895	2.12895	1.63362	1.63362	3.11488	3.11488	1.76646	1.76646	2.12895	2.12895	2.12895	2.12895	1.63362	1.63362	2.12895	2.12895	2.12895	2.12895	1.63362	1.63362	3.11488	3.11488	1.76646	1.76646	2.12895	2.12895	2.12895	2.12895	1.63362	1.63362	2.12895	2.12895	2.12895	2.12895	1.63362	1.63362	3.11488	3.11488	1.76646	1.76646	2.12895	2.12895	2.12895	2.12895	1.63362	1.63362	2.12895	2.12895	2.12895	2.12895	1.63362	1.63362	3.11488	3.11488	1.76646	1.76646	2.12895	2.12895	2.12895	2.12895	1.63362	1.63362	2.12895	2.12895	2.12895	2.12895	1.63362	1.63362	3.11488	3.11488	1.76646	1.76646	2.12895	2.12895	2.12895	2.12895	1.63362	1.63362	2.12895	2.12895	2.12895	2.12895	1.63362	1.63362	3.11488	3.11488	1.76646	1.76646	2.12895	2.12895	2.12895	2.12895	1.63362	1.63362	2.12895	2.12895	2.12895	2.12895	1.63362	1.63362	3.11488	3.11488	1.76646	1.76646	2.12895	2.12895	2.12895	2.12895	1.63362	1.63362	2.12895	2.12895	2.12895	2.12895	1.63362	1.63362	3.11488	3.11488	1.76646	1.76646	2.12895	2.12895	2.12895	2.12895	1.63362	1.63362	2.12895	2.12895	2.12895	2.12895	1.63362	1.63362	3.11488	3.11488	1.76646	1.76646	2.12895	2.12895	2.12895	2.12895	1.63362	1.63362	3.11488	2.12895	2.12895	1.63362	2.12895	1.76646	2.12895	2.12895	1.63362	1.63362	3.11488	2.12895	2.12895	1.63362	2.12895	1.76646	3.11488	2.12895	2.12895	1.63362	2.12895	1.76646	2.12895	2.12895	1.63362	1.63362	3.11488	2.12895	2.12895	1.63362	2.12895	1.76646	3.11488	2.12895	2.12895	1.63362	2.12895	1.76646	2.12895	2.12895	1.63362	1.63362	3.11488	2.12895	2.12895	1.63362	2.12895	1.76646	3.11488	2.12895	2.12895	1.63362	2.12895	1.76646	2.12895	2.12895	1.63362	1.63362	3.11488	2.12895	2.12895	1.63362	2.12895	1.76646	3.11488	2.12895	2.12895	1.63362	2.12895	1.76646	2.12895	2.12895	1.63362	1.63362	3.11488	2.12895	2.12895	1.63362	2.12895	1.76646	3.11488	2.12895	1.78407	1.28874	2.12895	1.76646	2.12895	2.12895	0.810714	0.810714	3.11488	2.12895	2.12895	1.63362	1.14303	0.780531	3.11488	2.12895	1.78407	1.28874	1.30604	0.943547	2.57151	2.57151	0.810714	0.810714	3.55744	2.57151	1.78407	1.28874	1.14303	0.780531	3.11488	2.12895	1.78407	1.28874	1.30604	0.943547	2.57151	2.57151	0.810714	0.810714	3.55744	2.57151	1.78407	1.28874	1.14303	0.780531	3.11488	2.12895	1.78407	1.28874	1.14303	0.780531	2.57151	2.57151	0.810714	0.810714	3.55744	2.57151	1.78407	1.28874	1.14303	0.780531	3.11488	2.12895	1.78407	1.28874	1.14303	0.780531	2.57151	2.57151	0.810714	0.810714	3.55744	2.57151	1.78407	1.28874	1.14303	0.780531	3.11488	2.12895	1.14303	0.647698	1.14303	0.780531	2.57151	2.57151	0.2852	0.2852	3.55744	2.57151	1.78407	1.28874	0.840377	0.477879	2.76999	1.30604	1.14303	0.647698	0.733972	0.371474	2.57151	2.57151	0.2852	0.2852	3.55744	2.12895	1.14303	0.647698	0.840377	0.2852	2.12895	1.30604	1.14303	0.647698	0.733972	0.371474	2.57151	2.57151	0.2852	0.2852	3.11488	2.12895	1.14303	0.647698	0.840377	0.2852	2.12895	1.30604	1.14303	0.647698	0.647698	0.371474	2.57151	2.57151	0.2852	0.2852	3.11488	2.12895	1.14303	0.647698	0.840377	0.2852	2.12895	1.14303	1.14303	0.647698	0.647698	0.371474	2.12895	2.12895	0.2852	0.2852	3.11488	2.12895	1.14303	0.647698	0.840377	0.2852	2.12895	1.14303	1.14303	0.647698	0.647698	0.371474	2.12895	2.12895	0.2852	0.2852	3.11488	2.12895	1.14303	0.647698	0.840377	0.2852	2.12895	1.14303	1.14303	0.647698	0.647698	0.371474	2.12895	2.12895	0.2852	0.2852	3.11488	1.30604	1.14303	0.647698	0.840377	0.2852	2.12895	1.14303	1.14303	0.647698	0.647698	0.23669	2.12895	2.12895	0.2852	0.2852	3.11488	1.30604	1.14303	0.647698	0.840377	0.2852	2.12895	1.14303	1.14303	0.647698	0.647698	0.23669	2.12895	1.78407	0.2852	0.2852	3.11488	1.30604	1.14303	0.647698	0.840377	0.2852	2.12895	1.14303	1.14303	0.647698	0.647698	0.23669	2.12895	1.78407	0.2852	0.2852	3.11488	1.30604	1.14303	0.647698	0.840377	0.2852	2.12895	1.14303	1.14303	0.238641	0.647698	0.23669	2.12895	1.78407	0.2852	0.2852	3.11488	1.30604	1.14303	0.647698	0.840377	0.2852	2.12895	1.14303	1.14303	0.238641	0.647698	0.23669	2.12895	1.78407	0.2852	0.2852	3.11488	1.30604	1.14303	0.647698	0.840377	0.2852	2.12895	0.733972	1.14303	0.238641	0.647698	0.23669	2.12895	1.78407	0.2852	0.2852	3.11488	1.30604	1.14303	0.647698	0.840377	0.2852	2.12895	0.733972	1.14303	0.238641	0.647698	0.23669	2.12895	1.78407	0.2852	0.2852	3.11488	1.30604	1.14303	0.647698	0.840377	0.2852	2.12895	0.733972	1.14303	0.238641	0.647698	0.23669	2.12895	1.78407	0.2852	0.2852	3.11488	1.30604	1.14303	0.647698	0.840377	0.2852	2.12895	0.733972	1.14303	0.238641	0.647698	0.23669	2.12895	1.78407	0.2852	0.2852	3.11488	1.30604	1.14303	0.345046	0.840377	0.2852	2.12895	0.733972	1.14303	0.238641	0.647698	0.211816	2.12895	1.78407	0.2852	0.2852	3.11488	1.30604	1.14303	0.345046	0.840377	0.2852	2.12895	0.733972	1.14303	0.238641	0.647698	0.211816	1.30604	1.78407	0.2852	0.2852	3.11488	0.780531	1.14303	0.345046	0.840377	0.2852	2.12895	0.733972	1.14303	0.238641	0.647698	0.211816	1.14303	1.78407	0.2852	0.2852	3.11488	0.780531	1.14303	0.345046	0.647698	0.2852	2.12895	0.733972	1.14303	0.238641	0.647698	0.211816	1.14303	1.78407	0.2852	0.2852	2.29197	0.780531	1.14303	0.345046	0.647698	0.2852	2.12895	0.733972	1.14303	0.103856	0.647698	0.211816	1.14303	1.78407	0.2852	0.2852	2.29197	0.780531	1.14303	0.345046	0.647698	0.2852	0	0	0	0	0	0	0	0	0	0	0	0	0	0	0	0	0	0	0	0	0	0	0	0	0	0	0	0	0	0	0	0	0	0	0	0	0	0	0	0	0	0	0	0	0	0	0	0	0	0	0	0	0	0	0	0	0	0	0	0	0	0	0	0	0	0	0	0	0	0	0	0	0	0	0	0	0	0	0	0	0	0	0	0	0	0	0	0	0	0	0	0	0	0	0	0	0	0	0	0	0	0	0	0	0	0	0	0	0	0	0	0	0	0	0	0	0	0	0	0	0	0	0	0	0	0	0	0	0	0	0	0	0	0	0	0	0	0	0	0	0	0	0	0	1.37501	1.37501	1.37501	1.37501	1.23403	1.23403	2.42511	2.42511	1.37501	1.37501	2.42511	2.42511	2.42511	2.42511	1.37501	1.37501	1.37501	1.37501	1.37501	1.37501	1.23403	1.23403	2.42511	2.42511	1.37501	1.37501	2.42511	2.42511	2.42511	2.42511	1.37501	1.37501	1.37501	1.37501	1.37501	1.37501	1.23403	1.23403	2.42511	2.42511	1.37501	1.37501	2.42511	2.42511	2.42511	2.42511	1.37501	1.37501	1.37501	1.37501	1.37501	1.37501	1.23403	1.23403	2.42511	2.42511	1.37501	1.37501	2.42511	2.42511	2.42511	2.42511	1.37501	1.37501	1.37501	1.37501	1.37501	1.37501	1.23403	1.23403	2.42511	2.42511	1.37501	1.37501	2.42511	2.42511	2.42511	2.42511	1.37501	1.37501	1.37501	1.37501	1.37501	1.37501	1.23403	1.23403	2.42511	2.42511	1.37501	1.37501	2.42511	2.42511	2.42511	2.42511	1.37501	1.37501	1.37501	1.37501	1.37501	1.37501	1.23403	1.23403	2.42511	2.42511	1.37501	1.37501	2.42511	2.42511	2.42511	2.42511	1.37501	1.37501	1.37501	1.37501	1.37501	1.37501	1.23403	1.23403	2.42511	2.42511	1.37501	1.37501	2.42511	2.42511	2.42511	2.42511	1.37501	1.37501	1.37501	1.37501	1.37501	1.37501	1.23403	1.23403	2.42511	2.42511	1.37501	1.37501	2.42511	2.42511	2.42511	2.42511	1.37501	1.37501	1.37501	1.37501	1.37501	1.37501	1.23403	1.23403	2.42511	2.42511	1.37501	1.37501	2.42511	2.42511	2.42511	2.42511	1.37501	1.37501	2.42511	1.37501	1.37501	1.23403	1.37501	1.37501	2.42511	1.37501	1.23403	1.37501	2.42511	2.42511	2.42511	1.37501	2.42511	1.37501	2.42511	1.37501	1.37501	1.23403	1.37501	1.37501	2.42511	1.37501	1.23403	1.37501	2.42511	2.42511	2.42511	1.37501	2.42511	1.37501	2.42511	1.37501	1.37501	1.23403	1.37501	1.37501	2.42511	1.37501	1.23403	1.37501	2.42511	2.42511	2.42511	1.37501	2.42511	1.37501	2.42511	1.37501	1.37501	1.23403	1.37501	1.37501	2.42511	1.37501	1.23403	1.37501	2.42511	2.42511	2.42511	1.37501	2.42511	1.37501	2.42511	1.37501	1.37501	1.23403	1.37501	1.37501	2.42511	1.37501	1.23403	1.37501	2.42511	2.42511	2.42511	1.37501	2.42511	1.37501	1.94709	0.896988	0.733972	0.592986	1.37501	1.37501	2.42511	1.37501	0.592986	0.733972	2.42511	2.42511	2.42511	1.37501	1.94709	0.896988	1.94709	0.896988	0.733972	0.592986	0.733972	0.733972	2.76999	1.7199	0.592986	0.733972	2.76999	2.76999	2.76999	1.7199	1.94709	0.896988	1.94709	0.896988	0.733972	0.592986	0.733972	0.733972	2.76999	1.7199	0.592986	0.733972	2.76999	2.76999	2.76999	1.7199	1.94709	0.896988	1.94709	0.896988	0.733972	0.592986	0.43132	0.43132	2.76999	1.7199	0.592986	0.733972	2.76999	2.76999	2.76999	1.7199	1.94709	0.896988	1.94709	0.896988	0.733972	0.592986	0.43132	0.43132	2.76999	1.7199	0.592986	0.733972	2.76999	2.76999	2.76999	1.7199	1.94709	0.896988	1.94709	0.896988	0.324915	0.183929	0.43132	0.43132	2.76999	1.7199	0.183929	0.324915	2.76999	2.76999	2.76999	1.7199	1.78407	0.733972	1.78407	0.371474	0.324915	0.183929	0.238641	0.238641	2.76999	1.7199	0.183929	0.324915	2.76999	3.21256	2.42511	1.37501	1.78407	0.324915	1.37501	0.371474	0.324915	0.183929	0.238641	0.238641	2.76999	1.7199	0.183929	0.324915	3.21256	3.21256	2.42511	1.37501	1.78407	0.324915	1.37501	0.371474	0.324915	0.183929	0.183929	0.238641	2.76999	1.7199	0.183929	0.324915	3.21256	3.21256	2.42511	1.37501	1.78407	0.324915	1.37501	0.324915	0.324915	0.183929	0.183929	0.238641	2.42511	1.37501	0.183929	0.324915	3.21256	3.21256	2.42511	1.37501	1.78407	0.324915	1.37501	0.324915	0.324915	0.183929	0.183929	0.238641	2.42511	1.37501	0.183929	0.324915	3.21256	3.21256	2.42511	1.37501	1.78407	0.324915	1.37501	0.324915	0.324915	0.183929	0.183929	0.238641	2.42511	1.37501	0.183929	0.324915	3.21256	2.76999	2.42511	1.37501	1.78407	0.324915	1.37501	0.324915	0.324915	0.183929	0.183929	0.175376	2.42511	1.37501	0.183929	0.324915	3.21256	2.76999	2.42511	1.37501	1.78407	0.324915	1.37501	0.324915	0.324915	0.183929	0.183929	0.175376	2.42511	0.733972	0.183929	0.324915	3.21256	2.76999	2.42511	1.37501	1.78407	0.324915	1.37501	0.324915	0.324915	0.183929	0.183929	0.175376	2.42511	0.733972	0.183929	0.324915	3.21256	2.76999	2.42511	1.37501	1.78407	0.324915	1.37501	0.324915	0.324915	0.0491447	0.183929	0.175376	2.42511	0.733972	0.183929	0.324915	3.21256	2.76999	2.42511	1.37501	1.78407	0.324915	1.37501	0.324915	0.324915	0.0491447	0.183929	0.175376	2.42511	0.733972	0.183929	0.324915	3.21256	2.76999	2.42511	1.37501	1.78407	0.324915	1.37501	0.19013	0.324915	0.0491447	0.183929	0.175376	2.42511	0.733972	0.183929	0.324915	3.21256	2.76999	2.42511	1.37501	1.78407	0.324915	1.37501	0.19013	0.324915	0.0491447	0.183929	0.175376	2.42511	0.733972	0.183929	0.324915	3.21256	2.76999	2.42511	1.37501	1.78407	0.324915	1.37501	0.19013	0.324915	0.0491447	0.183929	0.175376	2.42511	0.733972	0.183929	0.324915	3.21256	2.76999	2.42511	1.37501	1.78407	0.324915	1.37501	0.19013	0.324915	0.0491447	0.183929	0.175376	2.42511	0.733972	0.183929	0.324915	3.21256	2.76999	2.42511	0.733972	1.78407	0.324915	1.37501	0.19013	0.324915	0.0491447	0.183929	0.163756	2.42511	0.733972	0.183929	0.324915	3.21256	2.76999	2.42511	0.733972	1.78407	0.324915	1.37501	0.19013	0.324915	0.0491447	0.183929	0.163756	1.78407	0.733972	0.183929	0.324915	3.21256	1.94709	2.42511	0.733972	1.78407	0.324915	1.37501	0.19013	0.324915	0.0491447	0.183929	0.163756	1.94709	0.733972	0.183929	0.324915	3.21256	1.94709	2.42511	0.733972	1.48142	0.324915	1.37501	0.19013	0.324915	0.0491447	0.183929	0.163756	1.94709	0.733972	0.183929	0.324915	2.76999	1.94709	2.42511	0.733972	1.48142	0.324915	1.37501	0.19013	0.324915	0.0242708	0.183929	0.163756	1.94709	0.733972	0.183929	0.324915	2.76999	1.94709	2.42511	0.733972	1.48142	0.324915	0	0	0	0	0	0	0	0	0	0	0	0	0	0	0	0	0	0	0	0	0	0	0	0	0	0	0	0	0	0	0	0	0	0	0	0	0	0	0	0	0	0	0	0	0	0	0	0	0	0	0	0	0	0	0	0	0	0	0	0	0	0	0	0	0	0	0	0	0	0	0	0	0	0	0	0	0	0	0	0	0	0	0	0	0	0	0	0	0	0	0	0	0	0	0	0	0	0	0	0	0	0	0	0	0	0	0	0	0	0	0	0	0	0	0	0	0	0	0	0	0	0	0	0	0	0	0	0	0	0	0	0	0	0	0	0	0	0	0	0	0	0	0	0	0.599187	0.599187	0.599187	0.599187	0.575128	0.575128	1.14303	1.14303	0.647698	0.647698	2.12895	2.12895	2.12895	2.12895	0.780531	0.780531	0.599187	0.599187	0.599187	0.599187	0.575128	0.575128	1.14303	1.14303	0.647698	0.647698	2.12895	2.12895	2.12895	2.12895	0.780531	0.780531	0.599187	0.599187	0.599187	0.599187	0.575128	0.575128	1.14303	1.14303	0.647698	0.647698	2.12895	2.12895	2.12895	2.12895	0.780531	0.780531	0.599187	0.599187	0.599187	0.599187	0.575128	0.575128	1.14303	1.14303	0.647698	0.647698	2.12895	2.12895	2.12895	2.12895	0.780531	0.780531	0.599187	0.599187	0.599187	0.599187	0.575128	0.575128	1.14303	1.14303	0.647698	0.647698	2.12895	2.12895	2.12895	2.12895	0.780531	0.780531	0.599187	0.599187	0.599187	0.599187	0.575128	0.575128	1.14303	1.14303	0.647698	0.647698	2.12895	2.12895	2.12895	2.12895	0.780531	0.780531	0.599187	0.599187	0.599187	0.599187	0.575128	0.575128	1.14303	1.14303	0.647698	0.647698	2.12895	2.12895	2.12895	2.12895	0.780531	0.780531	0.599187	0.599187	0.599187	0.599187	0.575128	0.575128	1.14303	1.14303	0.647698	0.647698	2.12895	2.12895	2.12895	2.12895	0.780531	0.780531	0.599187	0.599187	0.599187	0.599187	0.575128	0.575128	1.14303	1.14303	0.647698	0.647698	2.12895	2.12895	2.12895	2.12895	0.780531	0.780531	0.599187	0.599187	0.599187	0.599187	0.575128	0.575128	1.14303	1.14303	0.647698	0.647698	2.12895	2.12895	2.12895	2.12895	0.780531	0.780531	1.14303	0.599187	0.599187	0.575128	0.599187	0.647698	2.12895	0.599187	0.575128	0.780531	1.14303	2.12895	2.12895	0.780531	2.12895	0.647698	1.14303	0.599187	0.599187	0.575128	0.599187	0.647698	2.12895	0.599187	0.575128	0.780531	1.14303	2.12895	2.12895	0.780531	2.12895	0.647698	1.14303	0.599187	0.599187	0.575128	0.599187	0.647698	2.12895	0.599187	0.575128	0.780531	1.14303	2.12895	2.12895	0.780531	2.12895	0.647698	1.14303	0.599187	0.599187	0.575128	0.599187	0.647698	2.12895	0.599187	0.575128	0.780531	1.14303	2.12895	2.12895	0.780531	2.12895	0.647698	1.14303	0.599187	0.599187	0.575128	0.599187	0.647698	2.12895	0.599187	0.575128	0.780531	1.14303	2.12895	2.12895	0.780531	2.12895	0.647698	0.780531	0.23669	0.19013	0.166071	0.599187	0.647698	2.12895	0.599187	0.272476	0.477879	1.14303	2.12895	2.12895	0.780531	2.12895	0.647698	0.780531	0.23669	0.19013	0.166071	0.296535	0.345046	2.29197	0.762203	0.272476	0.477879	1.30604	2.29197	2.76999	1.42157	2.12895	0.647698	0.780531	0.23669	0.19013	0.166071	0.296535	0.345046	2.29197	0.762203	0.272476	0.477879	1.30604	2.29197	2.76999	1.42157	2.12895	0.647698	0.780531	0.23669	0.19013	0.166071	0.103856	0.152367	2.29197	0.762203	0.272476	0.477879	1.30604	2.29197	2.76999	1.42157	2.12895	0.647698	0.780531	0.23669	0.19013	0.166071	0.103856	0.152367	2.29197	0.762203	0.272476	0.477879	1.30604	2.29197	2.76999	1.42157	2.12895	0.647698	0.780531	0.23669	0.0553457	0.0312864	0.103856	0.152367	2.29197	0.762203	0.079797	0.2852	1.30604	2.29197	2.76999	1.42157	2.29197	0.810714	0.733972	0.06333	0.0553457	0.0312864	0.0491447	0.0976553	2.29197	0.762203	0.079797	0.2852	1.30604	3.11488	3.11488	1.76646	2.29197	0.2852	0.599187	0.06333	0.0553457	0.0312864	0.0491447	0.0976553	2.29197	0.762203	0.079797	0.2852	2.12895	3.11488	3.11488	1.76646	2.29197	0.2852	0.599187	0.06333	0.0553457	0.0312864	0.0312864	0.0976553	2.29197	0.762203	0.079797	0.2852	2.12895	3.11488	3.11488	1.76646	2.29197	0.2852	0.599187	0.0553457	0.0553457	0.0312864	0.0312864	0.0976553	2.12895	0.599187	0.079797	0.2852	2.12895	3.11488	3.11488	1.76646	2.29197	0.2852	0.599187	0.0553457	0.0553457	0.0312864	0.0312864	0.0976553	2.12895	0.599187	0.079797	0.2852	2.12895	3.11488	3.11488	1.76646	2.29197	0.2852	0.599187	0.0553457	0.0553457	0.0312864	0.0312864	0.0976553	2.12895	0.599187	0.079797	0.2852	2.12895	3.55744	3.11488	1.76646	2.29197	0.2852	0.599187	0.0553457	0.0553457	0.0312864	0.0312864	0.079797	2.12895	0.599187	0.079797	0.2852	2.12895	3.55744	3.11488	1.76646	2.29197	0.2852	0.599187	0.0553457	0.0553457	0.0312864	0.0312864	0.079797	2.12895	0.19013	0.079797	0.2852	2.12895	3.55744	3.11488	1.76646	2.29197	0.2852	0.599187	0.0553457	0.0553457	0.0312864	0.0312864	0.079797	2.12895	0.19013	0.079797	0.2852	2.12895	3.55744	3.11488	1.76646	2.29197	0.2852	0.599187	0.0553457	0.0553457	0.00641249	0.0312864	0.079797	2.12895	0.19013	0.079797	0.2852	2.12895	3.55744	3.11488	1.76646	2.29197	0.2852	0.599187	0.0553457	0.0553457	0.00641249	0.0312864	0.079797	2.12895	0.19013	0.079797	0.2852	2.12895	3.55744	3.11488	1.76646	2.29197	0.2852	0.599187	0.0304718	0.0553457	0.00641249	0.0312864	0.079797	2.12895	0.19013	0.079797	0.2852	2.12895	3.55744	3.11488	1.76646	2.29197	0.2852	0.599187	0.0304718	0.0553457	0.00641249	0.0312864	0.079797	2.12895	0.19013	0.079797	0.2852	2.12895	3.55744	3.11488	1.76646	2.29197	0.2852	0.599187	0.0304718	0.0553457	0.00641249	0.0312864	0.079797	2.12895	0.19013	0.079797	0.2852	2.12895	3.55744	3.11488	1.76646	2.29197	0.2852	0.599187	0.0304718	0.0553457	0.00641249	0.0312864	0.079797	2.12895	0.19013	0.079797	0.2852	2.12895	3.55744	3.11488	0.943547	2.29197	0.2852	0.599187	0.0304718	0.0553457	0.00641249	0.0312864	0.0765432	2.12895	0.19013	0.079797	0.2852	2.12895	3.55744	3.11488	0.943547	2.29197	0.2852	0.599187	0.0304718	0.0553457	0.00641249	0.0312864	0.0765432	1.8263	0.19013	0.079797	0.2852	2.12895	3.11488	3.11488	0.943547	2.29197	0.2852	0.599187	0.0304718	0.0553457	0.00641249	0.0312864	0.0765432	2.12895	0.19013	0.079797	0.2852	2.12895	3.11488	3.11488	0.943547	2.12895	0.2852	0.599187	0.0304718	0.0553457	0.00641249	0.0312864	0.0765432	2.12895	0.19013	0.079797	0.2852	2.57151	3.11488	3.11488	0.943547	2.12895	0.2852	0.599187	0.0304718	0.0553457	0.00377963	0.0312864	0.0765432	2.12895	0.19013	0.079797	0.2852	2.57151	3.11488	3.11488	0.943547	2.12895	0.2852	0	0	0	0	0	0	0	0	0	0	0	0	0	0	0	0	0	0	0	0	0	0	0	0	0	0	0	0	0	0	0	0	0	0	0	0	0	0	0	0	0	0	0	0	0	0	0	0	0	0	0	0	0	0	0	0	0	0	0	0	0	0	0	0	0	0	0	0	0	0	0	0	0	0	0	0	0	0	0	0	0	0	0	0	0	0	0	0	0	0	0	0	0	0	0	0	0	0	0	0	0	0	0	0	0	0	0	0	0	0	0	0	0	0	0	0	0	0	0	0	0	0	0	0	0	0	0	0	0	0	0	0	0	0	0	0	0	0	0	0	0	0	0	0	0.165256	0.165256	0.165256	0.165256	0.162817	0.162817	0.324915	0.324915	0.183929	0.183929	1.37501	1.37501	1.37501	1.37501	0.324915	0.324915	0.165256	0.165256	0.165256	0.165256	0.162817	0.162817	0.324915	0.324915	0.183929	0.183929	1.37501	1.37501	1.37501	1.37501	0.324915	0.324915	0.165256	0.165256	0.165256	0.165256	0.162817	0.162817	0.324915	0.324915	0.183929	0.183929	1.37501	1.37501	1.37501	1.37501	0.324915	0.324915	0.165256	0.165256	0.165256	0.165256	0.162817	0.162817	0.324915	0.324915	0.183929	0.183929	1.37501	1.37501	1.37501	1.37501	0.324915	0.324915	0.165256	0.165256	0.165256	0.165256	0.162817	0.162817	0.324915	0.324915	0.183929	0.183929	1.37501	1.37501	1.37501	1.37501	0.324915	0.324915	0.165256	0.165256	0.165256	0.165256	0.162817	0.162817	0.324915	0.324915	0.183929	0.183929	1.37501	1.37501	1.37501	1.37501	0.324915	0.324915	0.165256	0.165256	0.165256	0.165256	0.162817	0.162817	0.324915	0.324915	0.183929	0.183929	1.37501	1.37501	1.37501	1.37501	0.324915	0.324915	0.165256	0.165256	0.165256	0.165256	0.162817	0.162817	0.324915	0.324915	0.183929	0.183929	1.37501	1.37501	1.37501	1.37501	0.324915	0.324915	0.165256	0.165256	0.165256	0.165256	0.162817	0.162817	0.324915	0.324915	0.183929	0.183929	1.37501	1.37501	1.37501	1.37501	0.324915	0.324915	0.165256	0.165256	0.165256	0.165256	0.162817	0.162817	0.324915	0.324915	0.183929	0.183929	1.37501	1.37501	1.37501	1.37501	0.324915	0.324915	0.324915	0.165256	0.165256	0.162817	0.165256	0.183929	1.37501	0.165256	0.162817	0.324915	0.324915	1.37501	1.37501	0.324915	1.37501	0.183929	0.324915	0.165256	0.165256	0.162817	0.165256	0.183929	1.37501	0.165256	0.162817	0.324915	0.324915	1.37501	1.37501	0.324915	1.37501	0.183929	0.324915	0.165256	0.165256	0.162817	0.165256	0.183929	1.37501	0.165256	0.162817	0.324915	0.324915	1.37501	1.37501	0.324915	1.37501	0.183929	0.324915	0.165256	0.165256	0.162817	0.165256	0.183929	1.37501	0.165256	0.162817	0.324915	0.324915	1.37501	1.37501	0.324915	1.37501	0.183929	0.324915	0.165256	0.165256	0.162817	0.165256	0.183929	1.37501	0.165256	0.162817	0.324915	0.324915	1.37501	1.37501	0.324915	1.37501	0.183929	0.198114	0.038456	0.0304718	0.0280326	0.165256	0.183929	1.37501	0.165256	0.0765432	0.238641	0.324915	1.37501	1.37501	0.324915	1.48142	0.290334	0.198114	0.038456	0.0304718	0.0280326	0.0789824	0.0976553	1.42157	0.211816	0.0765432	0.238641	0.371474	1.42157	1.78407	0.733972	1.48142	0.290334	0.198114	0.038456	0.0304718	0.0280326	0.0789824	0.0976553	1.42157	0.211816	0.0765432	0.238641	0.371474	1.42157	1.78407	0.733972	1.48142	0.290334	0.198114	0.038456	0.0304718	0.0280326	0.0157176	0.0343905	1.42157	0.211816	0.0765432	0.238641	0.371474	1.42157	1.78407	0.733972	1.48142	0.290334	0.198114	0.038456	0.0304718	0.0280326	0.0157176	0.0343905	1.42157	0.211816	0.0765432	0.238641	0.371474	1.42157	1.78407	0.733972	1.48142	0.290334	0.198114	0.038456	0.00559788	0.0031587	0.0157176	0.0343905	1.42157	0.211816	0.0218316	0.183929	0.371474	1.42157	1.78407	0.733972	1.78407	0.592986	0.19013	0.00641249	0.00559788	0.0031587	0.00641249	0.0250854	1.42157	0.211816	0.0218316	0.183929	0.371474	1.94709	2.42511	1.37501	1.78407	0.183929	0.165256	0.00641249	0.00559788	0.0031587	0.00641249	0.0250854	1.42157	0.211816	0.0218316	0.183929	0.896988	1.94709	2.42511	1.37501	1.78407	0.183929	0.165256	0.00641249	0.00559788	0.0031587	0.0031587	0.0250854	1.42157	0.211816	0.0218316	0.183929	0.896988	1.94709	2.42511	1.37501	1.78407	0.183929	0.165256	0.00559788	0.00559788	0.0031587	0.0031587	0.0250854	1.37501	0.165256	0.0218316	0.183929	0.896988	1.94709	2.42511	1.37501	1.78407	0.183929	0.165256	0.00559788	0.00559788	0.0031587	0.0031587	0.0250854	1.37501	0.165256	0.0218316	0.183929	0.896988	1.94709	2.42511	1.37501	1.78407	0.183929	0.165256	0.00559788	0.00559788	0.0031587	0.0031587	0.0250854	1.37501	0.165256	0.0218316	0.183929	0.896988	2.76999	2.42511	1.37501	1.78407	0.183929	0.165256	0.00559788	0.00559788	0.0031587	0.0031587	0.0220735	1.37501	0.165256	0.0218316	0.183929	0.896988	2.76999	2.42511	1.37501	1.78407	0.183929	0.165256	0.00559788	0.00559788	0.0031587	0.0031587	0.0220735	1.37501	0.0304718	0.0218316	0.183929	0.896988	2.76999	2.42511	1.37501	1.78407	0.183929	0.165256	0.00559788	0.00559788	0.0031587	0.0031587	0.0220735	1.37501	0.0304718	0.0218316	0.183929	0.896988	2.76999	2.42511	1.37501	1.78407	0.183929	0.165256	0.00559788	0.00559788	0.000525835	0.0031587	0.0220735	1.37501	0.0304718	0.0218316	0.183929	0.896988	2.76999	2.42511	1.37501	1.78407	0.183929	0.165256	0.00559788	0.00559788	0.000525835	0.0031587	0.0220735	1.37501	0.0304718	0.0218316	0.183929	0.896988	2.76999	2.42511	1.37501	1.78407	0.183929	0.165256	0.00296501	0.00559788	0.000525835	0.0031587	0.0220735	1.37501	0.0304718	0.0218316	0.183929	0.896988	2.76999	2.42511	1.37501	1.78407	0.183929	0.165256	0.00296501	0.00559788	0.000525835	0.0031587	0.0220735	1.37501	0.0304718	0.0218316	0.183929	0.896988	2.76999	2.42511	1.37501	1.78407	0.183929	0.165256	0.00296501	0.00559788	0.000525835	0.0031587	0.0220735	1.37501	0.0304718	0.0218316	0.183929	0.896988	2.76999	2.42511	1.37501	1.78407	0.183929	0.165256	0.00296501	0.00559788	0.000525835	0.0031587	0.0220735	1.37501	0.0304718	0.0218316	0.183929	0.896988	2.76999	2.42511	0.733972	1.78407	0.183929	0.165256	0.00296501	0.00559788	0.000525835	0.0031587	0.0215309	1.37501	0.0304718	0.0218316	0.183929	0.896988	2.76999	2.42511	0.733972	1.78407	0.183929	0.165256	0.00296501	0.00559788	0.000525835	0.0031587	0.0215309	1.28874	0.0304718	0.0218316	0.183929	0.896988	3.21256	2.42511	0.733972	1.78407	0.183929	0.165256	0.00296501	0.00559788	0.000525835	0.0031587	0.0215309	1.48142	0.0304718	0.0218316	0.183929	0.896988	3.21256	2.42511	0.733972	1.94709	0.183929	0.165256	0.00296501	0.00559788	0.000525835	0.0031587	0.0215309	1.48142	0.0304718	0.0218316	0.183929	1.7199	3.21256	2.42511	0.733972	1.94709	0.183929	0.165256	0.00296501	0.00559788	0.000365454	0.0031587	0.0215309	1.48142	0.0304718	0.0218316	0.183929	1.7199	3.21256	2.42511	0.733972	1.94709	0.183929	0	0	0	0	0	0	0	0	0	0	0	0	0	0	0	0	0	0	0	0	0	0	0	0	0	0	0	0	0	0	0	0	0	0	0	0	0	0	0	0	0	0	0	0	0	0	0	0	0	0	0	0	0	0	0	0	0	0	0	0	0	0	0	0	0	0	0	0	0	0	0	0	0	0	0	0	0	0	0	0	0	0	0	0	0	0	0	0	0	0	0	0	0	0	0	0	0	0	0	0	0	0	0	0	0	0	0	0	0	0	0	0	0	0	0	0	0	0	0	0	0	0	0	0	0	0	0	0	0	0	0	0	0	0	0	0	0	0	0	0	0	0	0	0	0.0278389	0.0278389	0.0278389	0.0278389	0.0276938	0.0276938	0.0553457	0.0553457	0.0312864	0.0312864	0.599187	0.599187	0.599187	0.599187	0.103856	0.103856	0.0278389	0.0278389	0.0278389	0.0278389	0.0276938	0.0276938	0.0553457	0.0553457	0.0312864	0.0312864	0.599187	0.599187	0.599187	0.599187	0.103856	0.103856	0.0278389	0.0278389	0.0278389	0.0278389	0.0276938	0.0276938	0.0553457	0.0553457	0.0312864	0.0312864	0.599187	0.599187	0.599187	0.599187	0.103856	0.103856	0.0278389	0.0278389	0.0278389	0.0278389	0.0276938	0.0276938	0.0553457	0.0553457	0.0312864	0.0312864	0.599187	0.599187	0.599187	0.599187	0.103856	0.103856	0.0278389	0.0278389	0.0278389	0.0278389	0.0276938	0.0276938	0.0553457	0.0553457	0.0312864	0.0312864	0.599187	0.599187	0.599187	0.599187	0.103856	0.103856	0.0278389	0.0278389	0.0278389	0.0278389	0.0276938	0.0276938	0.0553457	0.0553457	0.0312864	0.0312864	0.599187	0.599187	0.599187	0.599187	0.103856	0.103856	0.0278389	0.0278389	0.0278389	0.0278389	0.0276938	0.0276938	0.0553457	0.0553457	0.0312864	0.0312864	0.599187	0.599187	0.599187	0.599187	0.103856	0.103856	0.0278389	0.0278389	0.0278389	0.0278389	0.0276938	0.0276938	0.0553457	0.0553457	0.0312864	0.0312864	0.599187	0.599187	0.599187	0.599187	0.103856	0.103856	0.0278389	0.0278389	0.0278389	0.0278389	0.0276938	0.0276938	0.0553457	0.0553457	0.0312864	0.0312864	0.599187	0.599187	0.599187	0.599187	0.103856	0.103856	0.0278389	0.0278389	0.0278389	0.0278389	0.0276938	0.0276938	0.0553457	0.0553457	0.0312864	0.0312864	0.599187	0.599187	0.599187	0.599187	0.103856	0.103856	0.0553457	0.0278389	0.0278389	0.0276938	0.0278389	0.0312864	0.599187	0.0278389	0.0276938	0.103856	0.0553457	0.599187	0.599187	0.103856	0.599187	0.0312864	0.0553457	0.0278389	0.0278389	0.0276938	0.0278389	0.0312864	0.599187	0.0278389	0.0276938	0.103856	0.0553457	0.599187	0.599187	0.103856	0.599187	0.0312864	0.0553457	0.0278389	0.0278389	0.0276938	0.0278389	0.0312864	0.599187	0.0278389	0.0276938	0.103856	0.0553457	0.599187	0.599187	0.103856	0.599187	0.0312864	0.0553457	0.0278389	0.0278389	0.0276938	0.0278389	0.0312864	0.599187	0.0278389	0.0276938	0.103856	0.0553457	0.599187	0.599187	0.103856	0.599187	0.0312864	0.0553457	0.0278389	0.0278389	0.0276938	0.0278389	0.0312864	0.599187	0.0278389	0.0276938	0.103856	0.0553457	0.599187	0.599187	0.103856	0.599187	0.0312864	0.0312864	0.00377963	0.00296501	0.00281987	0.0278389	0.0312864	0.599187	0.0278389	0.0129396	0.0891021	0.0553457	0.599187	0.599187	0.103856	0.647698	0.079797	0.0312864	0.00377963	0.00296501	0.00281987	0.0130847	0.0165322	0.607171	0.0358232	0.0129396	0.0891021	0.06333	0.607171	0.733972	0.238641	0.647698	0.079797	0.0312864	0.00377963	0.00296501	0.00281987	0.0130847	0.0165322	0.607171	0.0358232	0.0129396	0.0891021	0.06333	0.607171	0.733972	0.238641	0.647698	0.079797	0.0312864	0.00377963	0.00296501	0.00281987	0.00146504	0.00491252	0.607171	0.0358232	0.0129396	0.0891021	0.06333	0.607171	0.733972	0.238641	0.647698	0.079797	0.0312864	0.00377963	0.00296501	0.00281987	0.00146504	0.00491252	0.607171	0.0358232	0.0129396	0.0891021	0.06333	0.607171	0.733972	0.238641	0.647698	0.079797	0.0312864	0.00377963	0.000332148	0.000187004	0.00146504	0.00491252	0.607171	0.0358232	0.00363449	0.079797	0.06333	0.607171	0.733972	0.238641	0.840377	0.272476	0.0304718	0.000381007	0.000332148	0.000187004	0.000525835	0.00397332	0.607171	0.0358232	0.00363449	0.079797	0.06333	0.780531	1.14303	0.647698	0.840377	0.079797	0.0278389	0.000381007	0.000332148	0.000187004	0.000525835	0.00397332	0.607171	0.0358232	0.00363449	0.079797	0.23669	0.780531	1.14303	0.647698	0.840377	0.079797	0.0278389	0.000381007	0.000332148	0.000187004	0.000187004	0.00397332	0.607171	0.0358232	0.00363449	0.079797	0.23669	0.780531	1.14303	0.647698	0.840377	0.079797	0.0278389	0.000332148	0.000332148	0.000187004	0.000187004	0.00397332	0.599187	0.0278389	0.00363449	0.079797	0.23669	0.780531	1.14303	0.647698	0.840377	0.079797	0.0278389	0.000332148	0.000332148	0.000187004	0.000187004	0.00397332	0.599187	0.0278389	0.00363449	0.079797	0.23669	0.780531	1.14303	0.647698	0.840377	0.079797	0.0278389	0.000332148	0.000332148	0.000187004	0.000187004	0.00397332	0.599187	0.0278389	0.00363449	0.079797	0.23669	1.30604	1.14303	0.647698	0.840377	0.079797	0.0278389	0.000332148	0.000332148	0.000187004	0.000187004	0.00367262	0.599187	0.0278389	0.00363449	0.079797	0.23669	1.30604	1.14303	0.647698	0.840377	0.079797	0.0278389	0.000332148	0.000332148	0.000187004	0.000187004	0.00367262	0.599187	0.00296501	0.00363449	0.079797	0.23669	1.30604	1.14303	0.647698	0.840377	0.079797	0.0278389	0.000332148	0.000332148	0.000187004	0.000187004	0.00367262	0.599187	0.00296501	0.00363449	0.079797	0.23669	1.30604	1.14303	0.647698	0.840377	0.079797	0.0278389	0.000332148	0.000332148	2.66226e-05	0.000187004	0.00367262	0.599187	0.00296501	0.00363449	0.079797	0.23669	1.30604	1.14303	0.647698	0.840377	0.079797	0.0278389	0.000332148	0.000332148	2.66226e-05	0.000187004	0.00367262	0.599187	0.00296501	0.00363449	0.079797	0.23669	1.30604	1.14303	0.647698	0.840377	0.079797	0.0278389	0.000171767	0.000332148	2.66226e-05	0.000187004	0.00367262	0.599187	0.00296501	0.00363449	0.079797	0.23669	1.30604	1.14303	0.647698	0.840377	0.079797	0.0278389	0.000171767	0.000332148	2.66226e-05	0.000187004	0.00367262	0.599187	0.00296501	0.00363449	0.079797	0.23669	1.30604	1.14303	0.647698	0.840377	0.079797	0.0278389	0.000171767	0.000332148	2.66226e-05	0.000187004	0.00367262	0.599187	0.00296501	0.00363449	0.079797	0.23669	1.30604	1.14303	0.647698	0.840377	0.079797	0.0278389	0.000171767	0.000332148	2.66226e-05	0.000187004	0.00367262	0.599187	0.00296501	0.00363449	0.079797	0.23669	1.30604	1.14303	0.345046	0.840377	0.079797	0.0278389	0.000171767	0.000332148	2.66226e-05	0.000187004	0.00361925	0.599187	0.00296501	0.00363449	0.079797	0.23669	1.30604	1.14303	0.345046	0.840377	0.079797	0.0278389	0.000171767	0.000332148	2.66226e-05	0.000187004	0.00361925	0.584433	0.00296501	0.00363449	0.079797	0.23669	2.12895	1.14303	0.345046	0.840377	0.079797	0.0278389	0.000171767	0.000332148	2.66226e-05	0.000187004	0.00361925	0.647698	0.00296501	0.00363449	0.079797	0.23669	2.12895	1.14303	0.345046	1.14303	0.079797	0.0278389	0.000171767	0.000332148	2.66226e-05	0.000187004	0.00361925	0.647698	0.00296501	0.00363449	0.079797	0.762203	2.12895	1.14303	0.345046	1.14303	0.079797	0.0278389	0.000171767	0.000332148	2.10403e-05	0.000187004	0.00361925	0.647698	0.00296501	0.00363449	0.079797	0.762203	2.12895	1.14303	0.345046	1.14303	0.079797	0	0	0	0	0	0	0	0	0	0	0	0	0	0	0	0	0	0	0	0	0	0	0	0	0	0	0	0	0	0	0	0	0	0	0	0	0	0	0	0	0	0	0	0	0	0	0	0	0	0	0	0	0	0	0	0	0	0	0	0	0	0	0	0	0	0	0	0	0	0	0	0	0	0	0	0	0	0	0	0	0	0	0	0	0	0	0	0	0	0	0	0	0	0	0	0	0	0	0	0	0	0	0	0	0	0	0	0	0	0	0	0	0	0	0	0	0	0	0	0	0	0	0	0	0	0	0	0	0	0	0	0	0	0	0	0	0	0	0	0	0	0	0	0	0.00280463	0.00280463	0.00280463	0.00280463	0.00279964	0.00279964	0.00559788	0.00559788	0.0031587	0.0031587	0.165256	0.165256	0.165256	0.165256	0.0242708	0.0242708	0.00280463	0.00280463	0.00280463	0.00280463	0.00279964	0.00279964	0.00559788	0.00559788	0.0031587	0.0031587	0.165256	0.165256	0.165256	0.165256	0.0242708	0.0242708	0.00280463	0.00280463	0.00280463	0.00280463	0.00279964	0.00279964	0.00559788	0.00559788	0.0031587	0.0031587	0.165256	0.165256	0.165256	0.165256	0.0242708	0.0242708	0.00280463	0.00280463	0.00280463	0.00280463	0.00279964	0.00279964	0.00559788	0.00559788	0.0031587	0.0031587	0.165256	0.165256	0.165256	0.165256	0.0242708	0.0242708	0.00280463	0.00280463	0.00280463	0.00280463	0.00279964	0.00279964	0.00559788	0.00559788	0.0031587	0.0031587	0.165256	0.165256	0.165256	0.165256	0.0242708	0.0242708	0.00280463	0.00280463	0.00280463	0.00280463	0.00279964	0.00279964	0.00559788	0.00559788	0.0031587	0.0031587	0.165256	0.165256	0.165256	0.165256	0.0242708	0.0242708	0.00280463	0.00280463	0.00280463	0.00280463	0.00279964	0.00279964	0.00559788	0.00559788	0.0031587	0.0031587	0.165256	0.165256	0.165256	0.165256	0.0242708	0.0242708	0.00280463	0.00280463	0.00280463	0.00280463	0.00279964	0.00279964	0.00559788	0.00559788	0.0031587	0.0031587	0.165256	0.165256	0.165256	0.165256	0.0242708	0.0242708	0.00280463	0.00280463	0.00280463	0.00280463	0.00279964	0.00279964	0.00559788	0.00559788	0.0031587	0.0031587	0.165256	0.165256	0.165256	0.165256	0.0242708	0.0242708	0.00280463	0.00280463	0.00280463	0.00280463	0.00279964	0.00279964	0.00559788	0.00559788	0.0031587	0.0031587	0.165256	0.165256	0.165256	0.165256	0.0242708	0.0242708	0.00559788	0.00280463	0.00280463	0.00279964	0.00280463	0.0031587	0.165256	0.00280463	0.00279964	0.0242708	0.00559788	0.165256	0.165256	0.0242708	0.165256	0.0031587	0.00559788	0.00280463	0.00280463	0.00279964	0.00280463	0.0031587	0.165256	0.00280463	0.00279964	0.0242708	0.00559788	0.165256	0.165256	0.0242708	0.165256	0.0031587	0.00559788	0.00280463	0.00280463	0.00279964	0.00280463	0.0031587	0.165256	0.00280463	0.00279964	0.0242708	0.00559788	0.165256	0.165256	0.0242708	0.165256	0.0031587	0.00559788	0.00280463	0.00280463	0.00279964	0.00280463	0.0031587	0.165256	0.00280463	0.00279964	0.0242708	0.00559788	0.165256	0.165256	0.0242708	0.165256	0.0031587	0.00559788	0.00280463	0.00280463	0.00279964	0.00280463	0.0031587	0.165256	0.00280463	0.00279964	0.0242708	0.00559788	0.165256	0.165256	0.0242708	0.165256	0.0031587	0.00301387	0.000220626	0.000171767	0.000166775	0.00280463	0.0031587	0.165256	0.00280463	0.00129966	0.0227708	0.00559788	0.165256	0.165256	0.0242708	0.175376	0.0132784	0.00301387	0.000220626	0.000171767	0.000166775	0.00130466	0.00165872	0.166071	0.00361925	0.00129966	0.0227708	0.00641249	0.166071	0.19013	0.0491447	0.175376	0.0132784	0.00301387	0.000220626	0.000171767	0.000166775	0.00130466	0.00165872	0.166071	0.00361925	0.00129966	0.0227708	0.00641249	0.166071	0.19013	0.0491447	0.175376	0.0132784	0.00301387	0.000220626	0.000171767	0.000166775	8.22018e-05	0.00043627	0.166071	0.00361925	0.00129966	0.0227708	0.00641249	0.166071	0.19013	0.0491447	0.175376	0.0132784	0.00301387	0.000220626	0.000171767	0.000166775	8.22018e-05	0.00043627	0.166071	0.00361925	0.00129966	0.0227708	0.00641249	0.166071	0.19013	0.0491447	0.175376	0.0132784	0.00301387	0.000220626	1.13858e-05	6.3934e-06	8.22018e-05	0.00043627	0.166071	0.00361925	0.000360461	0.0218316	0.00641249	0.166071	0.19013	0.0491447	0.238641	0.0765432	0.00296501	1.30824e-05	1.13858e-05	6.3934e-06	2.66226e-05	0.00038069	0.166071	0.00361925	0.000360461	0.0218316	0.00641249	0.198114	0.324915	0.183929	0.238641	0.0218316	0.00280463	1.30824e-05	1.13858e-05	6.3934e-06	2.66226e-05	0.00038069	0.166071	0.00361925	0.000360461	0.0218316	0.038456	0.198114	0.324915	0.183929	0.238641	0.0218316	0.00280463	1.30824e-05	1.13858e-05	6.3934e-06	6.3934e-06	0.00038069	0.166071	0.00361925	0.000360461	0.0218316	0.038456	0.198114	0.324915	0.183929	0.238641	0.0218316	0.00280463	1.13858e-05	1.13858e-05	6.3934e-06	6.3934e-06	0.00038069	0.165256	0.00280463	0.000360461	0.0218316	0.038456	0.198114	0.324915	0.183929	0.238641	0.0218316	0.00280463	1.13858e-05	1.13858e-05	6.3934e-06	6.3934e-06	0.00038069	0.165256	0.00280463	0.000360461	0.0218316	0.038456	0.198114	0.324915	0.183929	0.238641	0.0218316	0.00280463	1.13858e-05	1.13858e-05	6.3934e-06	6.3934e-06	0.00038069	0.165256	0.00280463	0.000360461	0.0218316	0.038456	0.371474	0.324915	0.183929	0.238641	0.0218316	0.00280463	1.13858e-05	1.13858e-05	6.3934e-06	6.3934e-06	0.000363137	0.165256	0.00280463	0.000360461	0.0218316	0.038456	0.371474	0.324915	0.183929	0.238641	0.0218316	0.00280463	1.13858e-05	1.13858e-05	6.3934e-06	6.3934e-06	0.000363137	0.165256	0.000171767	0.000360461	0.0218316	0.038456	0.371474	0.324915	0.183929	0.238641	0.0218316	0.00280463	1.13858e-05	1.13858e-05	6.3934e-06	6.3934e-06	0.000363137	0.165256	0.000171767	0.000360461	0.0218316	0.038456	0.371474	0.324915	0.183929	0.238641	0.0218316	0.00280463	1.13858e-05	1.13858e-05	8.11155e-07	6.3934e-06	0.000363137	0.165256	0.000171767	0.000360461	0.0218316	0.038456	0.371474	0.324915	0.183929	0.238641	0.0218316	0.00280463	1.13858e-05	1.13858e-05	8.11155e-07	6.3934e-06	0.000363137	0.165256	0.000171767	0.000360461	0.0218316	0.038456	0.371474	0.324915	0.183929	0.238641	0.0218316	0.00280463	5.80352e-06	1.13858e-05	8.11155e-07	6.3934e-06	0.000363137	0.165256	0.000171767	0.000360461	0.0218316	0.038456	0.371474	0.324915	0.183929	0.238641	0.0218316	0.00280463	5.80352e-06	1.13858e-05	8.11155e-07	6.3934e-06	0.000363137	0.165256	0.000171767	0.000360461	0.0218316	0.038456	0.371474	0.324915	0.183929	0.238641	0.0218316	0.00280463	5.80352e-06	1.13858e-05	8.11155e-07	6.3934e-06	0.000363137	0.165256	0.000171767	0.000360461	0.0218316	0.038456	0.371474	0.324915	0.183929	0.238641	0.0218316	0.00280463	5.80352e-06	1.13858e-05	8.11155e-07	6.3934e-06	0.000363137	0.165256	0.000171767	0.000360461	0.0218316	0.038456	0.371474	0.324915	0.0976553	0.238641	0.0218316	0.00280463	5.80352e-06	1.13858e-05	8.11155e-07	6.3934e-06	0.000360079	0.165256	0.000171767	0.000360461	0.0218316	0.038456	0.371474	0.324915	0.0976553	0.238641	0.0218316	0.00280463	5.80352e-06	1.13858e-05	8.11155e-07	6.3934e-06	0.000360079	0.163756	0.000171767	0.000360461	0.0218316	0.038456	0.896988	0.324915	0.0976553	0.238641	0.0218316	0.00280463	5.80352e-06	1.13858e-05	8.11155e-07	6.3934e-06	0.000360079	0.175376	0.000171767	0.000360461	0.0218316	0.038456	0.896988	0.324915	0.0976553	0.43132	0.0218316	0.00280463	5.80352e-06	1.13858e-05	8.11155e-07	6.3934e-06	0.000360079	0.175376	0.000171767	0.000360461	0.0218316	0.211816	0.896988	0.324915	0.0976553	0.43132	0.0218316	0.00280463	5.80352e-06	1.13858e-05	7.0171e-07	6.3934e-06	0.000360079	0.175376	0.000171767	0.000360461	0.0218316	0.211816	0.896988	0.324915	0.0976553	0.43132	0.0218316	0	0	0	0	0	0	0	0	0	0	0	0	0	0	0	0	0	0	0	0	0	0	0	0	0	0	0	0	0	0	0	0	0	0	0	0	0	0	0	0	0	0	0	0	0	0	0	0	0	0	0	0	0	0	0	0	0	0	0	0	0	0	0	0	0	0	0	0	0	0	0	0	0	0	0	0	0	0	0	0	0	0	0	0	0	0	0	0	0	0	0	0	0	0	0	0	0	0	0	0	0	0	0	0	0	0	0	0	0	0	0	0	0	0	0	0	0	0	0	0	0	0	0	0	0	0	0	0	0	0	0	0	0	0	0	0	0	0	0	0	0	0	0	0	0.079797	0.079797	0.21263	0.21263	0.079797	0.079797	0.00491252	0.00491252	0.00491252	0.00491252	0.00361615	0.00361615	0.00362095	0.00362095	0.00361615	0.00361615	0.079797	0.079797	0.21263	0.21263	0.079797	0.079797	0.00491252	0.00491252	0.00491252	0.00491252	0.00361615	0.00361615	0.00362095	0.00362095	0.00361615	0.00361615	0.079797	0.079797	0.21263	0.21263	0.079797	0.079797	0.00491252	0.00491252	0.00491252	0.00491252	0.00361615	0.00361615	0.00362095	0.00362095	0.00361615	0.00361615	0.079797	0.079797	0.21263	0.21263	0.079797	0.079797	0.00491252	0.00491252	0.00491252	0.00491252	0.00361615	0.00361615	0.00362095	0.00362095	0.00361615	0.00361615	0.079797	0.079797	0.21263	0.21263	0.079797	0.079797	0.00491252	0.00491252	0.00491252	0.00491252	0.00361615	0.00361615	0.00362095	0.00362095	0.00361615	0.00361615	0.079797	0.079797	0.21263	0.21263	0.079797	0.079797	0.00491252	0.00491252	0.00491252	0.00491252	0.00361615	0.00361615	0.00362095	0.00362095	0.00361615	0.00361615	0.079797	0.079797	0.21263	0.21263	0.079797	0.079797	0.00491252	0.00491252	0.00491252	0.00491252	0.00361615	0.00361615	0.00362095	0.00362095	0.00361615	0.00361615	0.079797	0.079797	0.21263	0.21263	0.079797	0.079797	0.00491252	0.00491252	0.00491252	0.00491252	0.00361615	0.00361615	0.00362095	0.00362095	0.00361615	0.00361615	0.079797	0.079797	0.21263	0.21263	0.079797	0.079797	0.00491252	0.00491252	0.00491252	0.00491252	0.00361615	0.00361615	0.00362095	0.00362095	0.00361615	0.00361615	0.079797	0.079797	0.21263	0.21263	0.079797	0.079797	0.00491252	0.00491252	0.00491252	0.00491252	0.00361615	0.00361615	0.00362095	0.00362095	0.00361615	0.00361615	0.00491252	0.21263	0.079797	0.079797	0.21263	0.00491252	0.00361615	0.079797	0.079797	0.00361615	0.00491252	0.00362095	0.00361615	0.00361615	0.00362095	0.00491252	0.00491252	0.21263	0.079797	0.079797	0.21263	0.00491252	0.00361615	0.079797	0.079797	0.00361615	0.00491252	0.00362095	0.00361615	0.00361615	0.00362095	0.00491252	0.00491252	0.21263	0.079797	0.079797	0.21263	0.00491252	0.00361615	0.079797	0.079797	0.00361615	0.00491252	0.00362095	0.00361615	0.00361615	0.00362095	0.00491252	0.00491252	0.21263	0.079797	0.079797	0.21263	0.00491252	0.00361615	0.079797	0.079797	0.00361615	0.00491252	0.00362095	0.00361615	0.00361615	0.00362095	0.00491252	0.00491252	0.21263	0.079797	0.079797	0.21263	0.00491252	0.00361615	0.079797	0.079797	0.00361615	0.00491252	0.00362095	0.00361615	0.00361615	0.00362095	0.00491252	0.0289718	0.23669	0.111841	0.111841	0.21263	0.00491252	0.00361615	0.079797	0.0789824	0.00280154	0.00491252	0.00362095	0.00361615	0.00361615	0.000173464	0.00146504	0.0289718	0.23669	0.111841	0.111841	0.211816	0.0040979	0.00280154	0.0789824	0.0789824	0.00280154	0.0040979	0.00280633	0.000217532	0.000217532	0.000173464	0.00146504	0.0289718	0.23669	0.111841	0.111841	0.211816	0.0040979	0.00280154	0.0789824	0.0789824	0.00280154	0.0040979	0.00280633	0.000217532	0.000217532	0.000173464	0.00146504	0.0289718	0.23669	0.111841	0.111841	0.23669	0.0289718	0.00280154	0.0789824	0.0789824	0.00280154	0.0040979	0.00280633	0.000217532	0.000217532	0.000173464	0.00146504	0.0289718	0.23669	0.111841	0.111841	0.23669	0.0289718	0.00280154	0.0789824	0.0789824	0.00280154	0.0040979	0.00280633	0.000217532	0.000217532	0.000173464	0.00146504	0.0289718	0.23669	0.2852	0.2852	0.23669	0.0289718	0.00280154	0.0789824	0.0774824	0.00130156	0.0040979	0.00280633	0.000217532	0.000217532	1.30824e-05	0.00130466	0.0142176	0.371474	0.2852	0.2852	0.221935	0.0142176	0.00280154	0.0789824	0.0774824	0.00130156	0.0040979	0.000173464	9.98895e-06	9.98895e-06	1.30824e-05	0.00130156	0.0774824	0.371474	0.2852	0.2852	0.221935	0.0142176	0.00280154	0.0789824	0.0774824	0.00130156	0.00146504	0.000173464	9.98895e-06	9.98895e-06	1.30824e-05	0.00130156	0.0774824	0.371474	0.2852	0.2852	0.2852	0.0142176	0.00280154	0.0789824	0.0774824	0.00130156	0.00146504	0.000173464	9.98895e-06	9.98895e-06	1.30824e-05	0.00130156	0.0774824	0.2852	0.2852	0.2852	0.2852	0.0142176	0.00130156	0.0774824	0.0774824	0.00130156	0.00146504	0.000173464	9.98895e-06	9.98895e-06	1.30824e-05	0.00130156	0.0774824	0.2852	0.2852	0.2852	0.2852	0.0142176	0.00130156	0.0774824	0.0774824	0.00130156	0.00146504	0.000173464	9.98895e-06	9.98895e-06	1.30824e-05	0.00130156	0.0774824	0.2852	0.2852	0.2852	0.2852	0.0142176	0.00130156	0.0774824	0.0774824	0.00130156	0.00146504	1.30824e-05	9.98895e-06	9.98895e-06	1.30824e-05	0.00130156	0.0774824	0.2852	0.2852	0.2852	0.2852	0.00491252	0.00130156	0.0774824	0.0774824	0.00130156	0.00146504	1.30824e-05	9.98895e-06	9.98895e-06	1.30824e-05	0.00130156	0.0774824	0.2852	0.2852	0.2852	0.2852	0.00491252	0.00130156	0.0891021	0.0774824	0.00130156	0.00146504	1.30824e-05	9.98895e-06	9.98895e-06	1.30824e-05	0.00130156	0.0774824	0.2852	0.2852	0.2852	0.2852	0.00491252	0.00130156	0.0891021	0.0774824	0.00130156	0.00146504	1.30824e-05	9.98895e-06	9.98895e-06	1.30824e-05	0.00130156	0.0774824	0.2852	0.2852	0.810714	0.2852	0.00491252	0.00130156	0.0891021	0.0774824	0.00130156	0.00146504	1.30824e-05	9.98895e-06	9.98895e-06	1.30824e-05	0.00130156	0.0774824	0.2852	0.2852	0.810714	0.2852	0.00491252	0.00130156	0.0891021	0.0774824	0.00130156	0.00146504	1.30824e-05	9.98895e-06	9.98895e-06	1.30824e-05	0.00130156	0.0774824	0.477879	0.2852	0.810714	0.2852	0.00491252	0.00130156	0.0891021	0.0774824	0.00130156	0.00146504	1.30824e-05	9.98895e-06	9.98895e-06	1.30824e-05	0.00130156	0.0774824	0.477879	0.2852	0.810714	0.2852	0.00491252	0.00130156	0.0891021	0.0774824	0.00130156	0.00146504	1.30824e-05	9.98895e-06	9.98895e-06	1.30824e-05	0.00130156	0.0774824	0.477879	0.2852	0.810714	0.2852	0.00491252	0.00130156	0.0891021	0.0774824	0.00130156	0.00146504	1.30824e-05	9.98895e-06	9.98895e-06	1.30824e-05	0.00130156	0.0774824	0.477879	0.2852	0.810714	0.2852	0.00491252	0.00130156	0.0891021	0.0774824	0.00130156	0.00146504	1.30824e-05	9.98895e-06	8.29228e-06	1.30824e-05	0.00130156	0.0774824	0.477879	0.2852	0.810714	0.2852	0.0019006	0.00130156	0.0891021	0.0774824	0.00130156	0.00146504	1.30824e-05	9.98895e-06	8.29228e-06	1.30824e-05	0.00130156	0.0774824	0.477879	0.2852	0.810714	0.2852	0.0019006	0.00036236	0.0891021	0.0774824	0.00130156	0.00146504	7.50019e-06	9.98895e-06	8.29228e-06	1.30824e-05	0.00130156	0.0774824	0.477879	0.2852	0.810714	0.2852	0.0019006	2.35291e-05	0.0891021	0.0774824	0.00130156	0.00146504	7.50019e-06	9.98895e-06	8.29228e-06	7.50019e-06	0.00130156	0.0774824	0.477879	0.2852	0.810714	0.2852	0.0019006	2.35291e-05	0.0891021	0.0774824	0.00130156	0.00130466	7.50019e-06	9.98895e-06	8.29228e-06	7.50019e-06	0.00130156	0.0774824	0.477879	0.2852	1.63362	0.2852	0.0019006	2.35291e-05	0.0891021	0.0774824	0.00130156	0.00130466	7.50019e-06	9.98895e-06	8.29228e-06	7.50019e-06	0.00130156	0	0	0	0	0	0	0	0	0	0	0	0	0	0	0	0	0	0	0	0	0	0	0	0	0	0	0	0	0	0	0	0	0	0	0	0	0	0	0	0	0	0	0	0	0	0	0	0	0	0	0	0	0	0	0	0	0	0	0	0	0	0	0	0	0	0	0	0	0	0	0	0	0	0	0	0	0	0	0	0	0	0	0	0	0	0	0	0	0	0	0	0	0	0	0	0	0	0	0	0	0	0	0	0	0	0	0	0	0	0	0	0	0	0	0	0	0	0	0	0	0	0	0	0	0	0	0	0	0	0	0	0	0	0	0	0	0	0	0	0	0	0	0	0	0.30452	0.30452	0.770187	0.770187	0.30452	0.30452	0.0485757	0.0485757	0.0485757	0.0485757	0.0357336	0.0357336	0.035872	0.035872	0.0357336	0.0357336	0.30452	0.30452	0.770187	0.770187	0.30452	0.30452	0.0485757	0.0485757	0.0485757	0.0485757	0.0357336	0.0357336	0.035872	0.035872	0.0357336	0.0357336	0.30452	0.30452	0.770187	0.770187	0.30452	0.30452	0.0485757	0.0485757	0.0485757	0.0485757	0.0357336	0.0357336	0.035872	0.035872	0.0357336	0.0357336	0.30452	0.30452	0.770187	0.770187	0.30452	0.30452	0.0485757	0.0485757	0.0485757	0.0485757	0.0357336	0.0357336	0.035872	0.035872	0.0357336	0.0357336	0.30452	0.30452	0.770187	0.770187	0.30452	0.30452	0.0485757	0.0485757	0.0485757	0.0485757	0.0357336	0.0357336	0.035872	0.035872	0.0357336	0.0357336	0.30452	0.30452	0.770187	0.770187	0.30452	0.30452	0.0485757	0.0485757	0.0485757	0.0485757	0.0357336	0.0357336	0.035872	0.035872	0.0357336	0.0357336	0.30452	0.30452	0.770187	0.770187	0.30452	0.30452	0.0485757	0.0485757	0.0485757	0.0485757	0.0357336	0.0357336	0.035872	0.035872	0.0357336	0.0357336	0.30452	0.30452	0.770187	0.770187	0.30452	0.30452	0.0485757	0.0485757	0.0485757	0.0485757	0.0357336	0.0357336	0.035872	0.035872	0.0357336	0.0357336	0.30452	0.30452	0.770187	0.770187	0.30452	0.30452	0.0485757	0.0485757	0.0485757	0.0485757	0.0357336	0.0357336	0.035872	0.035872	0.0357336	0.0357336	0.30452	0.30452	0.770187	0.770187	0.30452	0.30452	0.0485757	0.0485757	0.0485757	0.0485757	0.0357336	0.0357336	0.035872	0.035872	0.0357336	0.0357336	0.0485757	0.770187	0.30452	0.30452	0.770187	0.0485757	0.0357336	0.30452	0.30452	0.0357336	0.0485757	0.035872	0.0357336	0.0357336	0.035872	0.0485757	0.0485757	0.770187	0.30452	0.30452	0.770187	0.0485757	0.0357336	0.30452	0.30452	0.0357336	0.0485757	0.035872	0.0357336	0.0357336	0.035872	0.0485757	0.0485757	0.770187	0.30452	0.30452	0.770187	0.0485757	0.0357336	0.30452	0.30452	0.0357336	0.0485757	0.035872	0.0357336	0.0357336	0.035872	0.0485757	0.0485757	0.770187	0.30452	0.30452	0.770187	0.0485757	0.0357336	0.30452	0.30452	0.0357336	0.0485757	0.035872	0.0357336	0.0357336	0.035872	0.0485757	0.0485757	0.770187	0.30452	0.30452	0.770187	0.0485757	0.0357336	0.30452	0.30452	0.0357336	0.0485757	0.035872	0.0357336	0.0357336	0.035872	0.0485757	0.175376	0.896988	0.477879	0.477879	0.770187	0.0485757	0.0357336	0.30452	0.296535	0.0277494	0.0485757	0.035872	0.0357336	0.0357336	0.00301387	0.0157176	0.175376	0.896988	0.477879	0.477879	0.762203	0.0405915	0.0277494	0.296535	0.296535	0.0277494	0.0405915	0.0278878	0.00369006	0.00369006	0.00301387	0.0157176	0.175376	0.896988	0.477879	0.477879	0.762203	0.0405915	0.0277494	0.296535	0.296535	0.0277494	0.0405915	0.0278878	0.00369006	0.00369006	0.00301387	0.0157176	0.175376	0.896988	0.477879	0.477879	0.896988	0.175376	0.0277494	0.296535	0.296535	0.0277494	0.0405915	0.0278878	0.00369006	0.00369006	0.00301387	0.0157176	0.175376	0.896988	0.477879	0.477879	0.896988	0.175376	0.0277494	0.296535	0.296535	0.0277494	0.0405915	0.0278878	0.00369006	0.00369006	0.00301387	0.0157176	0.175376	0.896988	1.00339	1.00339	0.896988	0.175376	0.0277494	0.296535	0.281781	0.0129952	0.0405915	0.0278878	0.00369006	0.00369006	0.000381007	0.0130847	0.0891021	1.30604	1.00339	1.00339	0.810714	0.0891021	0.0277494	0.296535	0.281781	0.0129952	0.0405915	0.00301387	0.000291442	0.000291442	0.000381007	0.0129952	0.281781	1.30604	1.00339	1.00339	0.810714	0.0891021	0.0277494	0.296535	0.281781	0.0129952	0.0157176	0.00301387	0.000291442	0.000291442	0.000381007	0.0129952	0.281781	1.30604	1.00339	1.00339	1.00339	0.0891021	0.0277494	0.296535	0.281781	0.0129952	0.0157176	0.00301387	0.000291442	0.000291442	0.000381007	0.0129952	0.281781	1.00339	1.00339	1.00339	1.00339	0.0891021	0.0129952	0.281781	0.281781	0.0129952	0.0157176	0.00301387	0.000291442	0.000291442	0.000381007	0.0129952	0.281781	1.00339	1.00339	1.00339	1.00339	0.0891021	0.0129952	0.281781	0.281781	0.0129952	0.0157176	0.00301387	0.000291442	0.000291442	0.000381007	0.0129952	0.281781	1.00339	1.00339	1.00339	1.00339	0.0891021	0.0129952	0.281781	0.281781	0.0129952	0.0157176	0.000381007	0.000291442	0.000291442	0.000381007	0.0129952	0.281781	1.00339	1.00339	1.00339	1.00339	0.0343905	0.0129952	0.281781	0.281781	0.0129952	0.0157176	0.000381007	0.000291442	0.000291442	0.000381007	0.0129952	0.281781	1.00339	1.00339	1.00339	1.00339	0.0343905	0.0129952	0.345046	0.281781	0.0129952	0.0157176	0.000381007	0.000291442	0.000291442	0.000381007	0.0129952	0.281781	1.00339	1.00339	1.00339	1.00339	0.0343905	0.0129952	0.345046	0.281781	0.0129952	0.0157176	0.000381007	0.000291442	0.000291442	0.000381007	0.0129952	0.281781	1.00339	1.00339	1.8263	1.00339	0.0343905	0.0129952	0.345046	0.281781	0.0129952	0.0157176	0.000381007	0.000291442	0.000291442	0.000381007	0.0129952	0.281781	1.00339	1.00339	1.8263	1.00339	0.0343905	0.0129952	0.345046	0.281781	0.0129952	0.0157176	0.000381007	0.000291442	0.000291442	0.000381007	0.0129952	0.281781	1.30604	1.00339	1.8263	1.00339	0.0343905	0.0129952	0.345046	0.281781	0.0129952	0.0157176	0.000381007	0.000291442	0.000291442	0.000381007	0.0129952	0.281781	1.30604	1.00339	1.8263	1.00339	0.0343905	0.0129952	0.345046	0.281781	0.0129952	0.0157176	0.000381007	0.000291442	0.000291442	0.000381007	0.0129952	0.281781	1.30604	1.00339	1.8263	1.00339	0.0343905	0.0129952	0.345046	0.281781	0.0129952	0.0157176	0.000381007	0.000291442	0.000291442	0.000381007	0.0129952	0.281781	1.30604	1.00339	1.8263	1.00339	0.0343905	0.0129952	0.345046	0.281781	0.0129952	0.0157176	0.000381007	0.000291442	0.000242583	0.000381007	0.0129952	0.281781	1.30604	1.00339	1.8263	1.00339	0.0165322	0.0129952	0.345046	0.281781	0.0129952	0.0157176	0.000381007	0.000291442	0.000242583	0.000381007	0.0129952	0.281781	1.30604	1.00339	1.8263	1.00339	0.0165322	0.00369006	0.345046	0.281781	0.0129952	0.0157176	0.000220626	0.000291442	0.000242583	0.000381007	0.0129952	0.281781	1.30604	1.00339	1.8263	1.00339	0.0165322	0.00043627	0.345046	0.281781	0.0129952	0.0157176	0.000220626	0.000291442	0.000242583	0.000220626	0.0129952	0.281781	1.30604	1.00339	1.8263	1.00339	0.0165322	0.00043627	0.345046	0.281781	0.0129952	0.0130847	0.000220626	0.000291442	0.000242583	0.000220626	0.0129952	0.281781	1.30604	1.00339	2.26886	1.00339	0.0165322	0.00043627	0.345046	0.281781	0.0129952	0.0130847	0.000220626	0.000291442	0.000242583	0.000220626	0.0129952	0	0	0	0	0	0	0	0	0	0	0	0	0	0	0	0	0	0	0	0	0	0	0	0	0	0	0	0	0	0	0	0	0	0	0	0	0	0	0	0	0	0	0	0	0	0	0	0	0	0	0	0	0	0	0	0	0	0	0	0	0	0	0	0	0	0	0	0	0	0	0	0	0	0	0	0	0	0	0	0	0	0	0	0	0	0	0	0	0	0	0	0	0	0	0	0	0	0	0	0	0	0	0	0	0	0	0	0	0	0	0	0	0	0	0	0	0	0	0	0	0	0	0	0	0	0	0	0	0	0	0	0	0	0	0	0	0	0	0	0	0	0	0	0	0.780531	0.780531	1.76646	1.76646	0.780531	0.780531	0.2852	0.2852	0.2852	0.2852	0.210316	0.210316	0.21263	0.21263	0.210316	0.210316	0.780531	0.780531	1.76646	1.76646	0.780531	0.780531	0.2852	0.2852	0.2852	0.2852	0.210316	0.210316	0.21263	0.21263	0.210316	0.210316	0.780531	0.780531	1.76646	1.76646	0.780531	0.780531	0.2852	0.2852	0.2852	0.2852	0.210316	0.210316	0.21263	0.21263	0.210316	0.210316	0.780531	0.780531	1.76646	1.76646	0.780531	0.780531	0.2852	0.2852	0.2852	0.2852	0.210316	0.210316	0.21263	0.21263	0.210316	0.210316	0.780531	0.780531	1.76646	1.76646	0.780531	0.780531	0.2852	0.2852	0.2852	0.2852	0.210316	0.210316	0.21263	0.21263	0.210316	0.210316	0.780531	0.780531	1.76646	1.76646	0.780531	0.780531	0.2852	0.2852	0.2852	0.2852	0.210316	0.210316	0.21263	0.21263	0.210316	0.210316	0.780531	0.780531	1.76646	1.76646	0.780531	0.780531	0.2852	0.2852	0.2852	0.2852	0.210316	0.210316	0.21263	0.21263	0.210316	0.210316	0.780531	0.780531	1.76646	1.76646	0.780531	0.780531	0.2852	0.2852	0.2852	0.2852	0.210316	0.210316	0.21263	0.21263	0.210316	0.210316	0.780531	0.780531	1.76646	1.76646	0.780531	0.780531	0.2852	0.2852	0.2852	0.2852	0.210316	0.210316	0.21263	0.21263	0.210316	0.210316	0.780531	0.780531	1.76646	1.76646	0.780531	0.780531	0.2852	0.2852	0.2852	0.2852	0.210316	0.210316	0.21263	0.21263	0.210316	0.210316	0.2852	1.76646	0.780531	0.780531	1.76646	0.2852	0.210316	0.780531	0.780531	0.210316	0.2852	0.21263	0.210316	0.210316	0.21263	0.2852	0.2852	1.76646	0.780531	0.780531	1.76646	0.2852	0.210316	0.780531	0.780531	0.210316	0.2852	0.21263	0.210316	0.210316	0.21263	0.2852	0.2852	1.76646	0.780531	0.780531	1.76646	0.2852	0.210316	0.780531	0.780531	0.210316	0.2852	0.21263	0.210316	0.210316	0.21263	0.2852	0.2852	1.76646	0.780531	0.780531	1.76646	0.2852	0.210316	0.780531	0.780531	0.210316	0.2852	0.21263	0.210316	0.210316	0.21263	0.2852	0.2852	1.76646	0.780531	0.780531	1.76646	0.2852	0.210316	0.780531	0.780531	0.210316	0.2852	0.21263	0.210316	0.210316	0.21263	0.2852	0.647698	2.12895	1.30604	1.30604	1.76646	0.2852	0.210316	0.780531	0.733972	0.163756	0.2852	0.21263	0.210316	0.210316	0.0312864	0.103856	0.647698	2.12895	1.30604	1.30604	1.7199	0.238641	0.163756	0.733972	0.733972	0.163756	0.238641	0.166071	0.036956	0.036956	0.0312864	0.103856	0.647698	2.12895	1.30604	1.30604	1.7199	0.238641	0.163756	0.733972	0.733972	0.163756	0.238641	0.166071	0.036956	0.036956	0.0312864	0.103856	0.647698	2.12895	1.30604	1.30604	2.12895	0.647698	0.163756	0.733972	0.733972	0.163756	0.238641	0.166071	0.036956	0.036956	0.0312864	0.103856	0.647698	2.12895	1.30604	1.30604	2.12895	0.647698	0.163756	0.733972	0.733972	0.163756	0.238641	0.166071	0.036956	0.036956	0.0312864	0.103856	0.647698	2.12895	2.12895	2.12895	2.12895	0.647698	0.163756	0.733972	0.647698	0.0774824	0.238641	0.166071	0.036956	0.036956	0.00641249	0.0789824	0.345046	2.76999	2.12895	2.12895	1.8263	0.345046	0.163756	0.733972	0.647698	0.0774824	0.238641	0.0312864	0.00491252	0.00491252	0.00641249	0.0774824	0.647698	2.76999	2.12895	2.12895	1.8263	0.345046	0.163756	0.733972	0.647698	0.0774824	0.103856	0.0312864	0.00491252	0.00491252	0.00641249	0.0774824	0.647698	2.76999	2.12895	2.12895	2.12895	0.345046	0.163756	0.733972	0.647698	0.0774824	0.103856	0.0312864	0.00491252	0.00491252	0.00641249	0.0774824	0.647698	2.12895	2.12895	2.12895	2.12895	0.345046	0.0774824	0.647698	0.647698	0.0774824	0.103856	0.0312864	0.00491252	0.00491252	0.00641249	0.0774824	0.647698	2.12895	2.12895	2.12895	2.12895	0.345046	0.0774824	0.647698	0.647698	0.0774824	0.103856	0.0312864	0.00491252	0.00491252	0.00641249	0.0774824	0.647698	2.12895	2.12895	2.12895	2.12895	0.345046	0.0774824	0.647698	0.647698	0.0774824	0.103856	0.00641249	0.00491252	0.00491252	0.00641249	0.0774824	0.647698	2.12895	2.12895	2.12895	2.12895	0.152367	0.0774824	0.647698	0.647698	0.0774824	0.103856	0.00641249	0.00491252	0.00491252	0.00641249	0.0774824	0.647698	2.12895	2.12895	2.12895	2.12895	0.152367	0.0774824	0.840377	0.647698	0.0774824	0.103856	0.00641249	0.00491252	0.00491252	0.00641249	0.0774824	0.647698	2.12895	2.12895	2.12895	2.12895	0.152367	0.0774824	0.840377	0.647698	0.0774824	0.103856	0.00641249	0.00491252	0.00491252	0.00641249	0.0774824	0.647698	2.12895	2.12895	2.57151	2.12895	0.152367	0.0774824	0.840377	0.647698	0.0774824	0.103856	0.00641249	0.00491252	0.00491252	0.00641249	0.0774824	0.647698	2.12895	2.12895	2.57151	2.12895	0.152367	0.0774824	0.840377	0.647698	0.0774824	0.103856	0.00641249	0.00491252	0.00491252	0.00641249	0.0774824	0.647698	2.29197	2.12895	2.57151	2.12895	0.152367	0.0774824	0.840377	0.647698	0.0774824	0.103856	0.00641249	0.00491252	0.00491252	0.00641249	0.0774824	0.647698	2.29197	2.12895	2.57151	2.12895	0.152367	0.0774824	0.840377	0.647698	0.0774824	0.103856	0.00641249	0.00491252	0.00491252	0.00641249	0.0774824	0.647698	2.29197	2.12895	2.57151	2.12895	0.152367	0.0774824	0.840377	0.647698	0.0774824	0.103856	0.00641249	0.00491252	0.00491252	0.00641249	0.0774824	0.647698	2.29197	2.12895	2.57151	2.12895	0.152367	0.0774824	0.840377	0.647698	0.0774824	0.103856	0.00641249	0.00491252	0.0040979	0.00641249	0.0774824	0.647698	2.29197	2.12895	2.57151	2.12895	0.0891021	0.0774824	0.840377	0.647698	0.0774824	0.103856	0.00641249	0.00491252	0.0040979	0.00641249	0.0774824	0.647698	2.29197	2.12895	2.57151	2.12895	0.0891021	0.0227708	0.840377	0.647698	0.0774824	0.103856	0.00377963	0.00491252	0.0040979	0.00641249	0.0774824	0.647698	2.29197	2.12895	2.57151	2.12895	0.0891021	0.00491252	0.840377	0.647698	0.0774824	0.103856	0.00377963	0.00491252	0.0040979	0.00377963	0.0774824	0.647698	2.29197	2.12895	2.57151	2.12895	0.0891021	0.00491252	0.840377	0.647698	0.0774824	0.0789824	0.00377963	0.00491252	0.0040979	0.00377963	0.0774824	0.647698	2.29197	2.12895	2.12895	2.12895	0.0891021	0.00491252	0.840377	0.647698	0.0774824	0.0789824	0.00377963	0.00491252	0.0040979	0.00377963	0.0774824	0	0	0	0	0	0	0	0	0	0	0	0	0	0	0	0	0	0	0	0	0	0	0	0	0	0	0	0	0	0	0	0	0	0	0	0	0	0	0	0	0	0	0	0	0	0	0	0	0	0	0	0	0	0	0	0	0	0	0	0	0	0	0	0	0	0	0	0	0	0	0	0	0	0	0	0	0	0	0	0	0	0	0	0	0	0	0	0	0	0	0	0	0	0	0	0	0	0	0	0	0	0	0	0	0	0	0	0	0	0	0	0	0	0	0	0	0	0	0	0	0	0	0	0	0	0	0	0	0	0	0	0	0	0	0	0	0	0	0	0	0	0	0	0	1.46906	1.46906	2.73453	2.73453	1.46906	1.46906	1.00339	1.00339	1.00339	1.00339	0.747449	0.747449	0.770187	0.770187	0.747449	0.747449	1.46906	1.46906	2.73453	2.73453	1.46906	1.46906	1.00339	1.00339	1.00339	1.00339	0.747449	0.747449	0.770187	0.770187	0.747449	0.747449	1.46906	1.46906	2.73453	2.73453	1.46906	1.46906	1.00339	1.00339	1.00339	1.00339	0.747449	0.747449	0.770187	0.770187	0.747449	0.747449	1.46906	1.46906	2.73453	2.73453	1.46906	1.46906	1.00339	1.00339	1.00339	1.00339	0.747449	0.747449	0.770187	0.770187	0.747449	0.747449	1.46906	1.46906	2.73453	2.73453	1.46906	1.46906	1.00339	1.00339	1.00339	1.00339	0.747449	0.747449	0.770187	0.770187	0.747449	0.747449	1.46906	1.46906	2.73453	2.73453	1.46906	1.46906	1.00339	1.00339	1.00339	1.00339	0.747449	0.747449	0.770187	0.770187	0.747449	0.747449	1.46906	1.46906	2.73453	2.73453	1.46906	1.46906	1.00339	1.00339	1.00339	1.00339	0.747449	0.747449	0.770187	0.770187	0.747449	0.747449	1.46906	1.46906	2.73453	2.73453	1.46906	1.46906	1.00339	1.00339	1.00339	1.00339	0.747449	0.747449	0.770187	0.770187	0.747449	0.747449	1.46906	1.46906	2.73453	2.73453	1.46906	1.46906	1.00339	1.00339	1.00339	1.00339	0.747449	0.747449	0.770187	0.770187	0.747449	0.747449	1.46906	1.46906	2.73453	2.73453	1.46906	1.46906	1.00339	1.00339	1.00339	1.00339	0.747449	0.747449	0.770187	0.770187	0.747449	0.747449	1.00339	2.73453	1.46906	1.46906	2.73453	1.00339	0.747449	1.46906	1.46906	0.747449	1.00339	0.770187	0.747449	0.747449	0.770187	1.00339	1.00339	2.73453	1.46906	1.46906	2.73453	1.00339	0.747449	1.46906	1.46906	0.747449	1.00339	0.770187	0.747449	0.747449	0.770187	1.00339	1.00339	2.73453	1.46906	1.46906	2.73453	1.00339	0.747449	1.46906	1.46906	0.747449	1.00339	0.770187	0.747449	0.747449	0.770187	1.00339	1.00339	2.73453	1.46906	1.46906	2.73453	1.00339	0.747449	1.46906	1.46906	0.747449	1.00339	0.770187	0.747449	0.747449	0.770187	1.00339	1.00339	2.73453	1.46906	1.46906	2.73453	1.00339	0.747449	1.46906	1.46906	0.747449	1.00339	0.770187	0.747449	0.747449	0.770187	1.00339	1.48142	3.21256	2.29197	2.29197	2.73453	1.00339	0.747449	1.46906	1.30604	0.584433	1.00339	0.770187	0.747449	0.747449	0.198114	0.43132	1.48142	3.21256	2.29197	2.29197	2.57151	0.840377	0.584433	1.30604	1.30604	0.584433	0.840377	0.607171	0.221935	0.221935	0.198114	0.43132	1.48142	3.21256	2.29197	2.29197	2.57151	0.840377	0.584433	1.30604	1.30604	0.584433	0.840377	0.607171	0.221935	0.221935	0.198114	0.43132	1.48142	3.21256	2.29197	2.29197	3.21256	1.48142	0.584433	1.30604	1.30604	0.584433	0.840377	0.607171	0.221935	0.221935	0.198114	0.43132	1.48142	3.21256	2.29197	2.29197	3.21256	1.48142	0.584433	1.30604	1.30604	0.584433	0.840377	0.607171	0.221935	0.221935	0.198114	0.43132	1.48142	3.21256	2.73453	2.73453	3.21256	1.48142	0.584433	1.30604	1.00339	0.281781	0.840377	0.607171	0.221935	0.221935	0.06333	0.296535	0.840377	3.55744	2.73453	2.73453	2.57151	0.840377	0.584433	1.30604	1.00339	0.281781	0.840377	0.198114	0.0485757	0.0485757	0.06333	0.281781	1.00339	3.55744	2.73453	2.73453	2.57151	0.840377	0.584433	1.30604	1.00339	0.281781	0.43132	0.198114	0.0485757	0.0485757	0.06333	0.281781	1.00339	3.55744	2.73453	2.73453	2.73453	0.840377	0.584433	1.30604	1.00339	0.281781	0.43132	0.198114	0.0485757	0.0485757	0.06333	0.281781	1.00339	2.73453	2.73453	2.73453	2.73453	0.840377	0.281781	1.00339	1.00339	0.281781	0.43132	0.198114	0.0485757	0.0485757	0.06333	0.281781	1.00339	2.73453	2.73453	2.73453	2.73453	0.840377	0.281781	1.00339	1.00339	0.281781	0.43132	0.198114	0.0485757	0.0485757	0.06333	0.281781	1.00339	2.73453	2.73453	2.73453	2.73453	0.840377	0.281781	1.00339	1.00339	0.281781	0.43132	0.06333	0.0485757	0.0485757	0.06333	0.281781	1.00339	2.73453	2.73453	2.73453	2.73453	0.43132	0.281781	1.00339	1.00339	0.281781	0.43132	0.06333	0.0485757	0.0485757	0.06333	0.281781	1.00339	2.73453	2.73453	2.73453	2.73453	0.43132	0.281781	1.30604	1.00339	0.281781	0.43132	0.06333	0.0485757	0.0485757	0.06333	0.281781	1.00339	2.73453	2.73453	2.73453	2.73453	0.43132	0.281781	1.30604	1.00339	0.281781	0.43132	0.06333	0.0485757	0.0485757	0.06333	0.281781	1.00339	2.73453	2.73453	2.29197	2.73453	0.43132	0.281781	1.30604	1.00339	0.281781	0.43132	0.06333	0.0485757	0.0485757	0.06333	0.281781	1.00339	2.73453	2.73453	2.29197	2.73453	0.43132	0.281781	1.30604	1.00339	0.281781	0.43132	0.06333	0.0485757	0.0485757	0.06333	0.281781	1.00339	2.57151	2.73453	2.29197	2.73453	0.43132	0.281781	1.30604	1.00339	0.281781	0.43132	0.06333	0.0485757	0.0485757	0.06333	0.281781	1.00339	2.57151	2.73453	2.29197	2.73453	0.43132	0.281781	1.30604	1.00339	0.281781	0.43132	0.06333	0.0485757	0.0485757	0.06333	0.281781	1.00339	2.57151	2.73453	2.29197	2.73453	0.43132	0.281781	1.30604	1.00339	0.281781	0.43132	0.06333	0.0485757	0.0485757	0.06333	0.281781	1.00339	2.57151	2.73453	2.29197	2.73453	0.43132	0.281781	1.30604	1.00339	0.281781	0.43132	0.06333	0.0485757	0.0405915	0.06333	0.281781	1.00339	2.57151	2.73453	2.29197	2.73453	0.296535	0.281781	1.30604	1.00339	0.281781	0.43132	0.06333	0.0485757	0.0405915	0.06333	0.281781	1.00339	2.57151	2.73453	2.29197	2.73453	0.296535	0.0891021	1.30604	1.00339	0.281781	0.43132	0.038456	0.0485757	0.0405915	0.06333	0.281781	1.00339	2.57151	2.73453	2.29197	2.73453	0.296535	0.0343905	1.30604	1.00339	0.281781	0.43132	0.038456	0.0485757	0.0405915	0.038456	0.281781	1.00339	2.57151	2.73453	2.29197	2.73453	0.296535	0.0343905	1.30604	1.00339	0.281781	0.296535	0.038456	0.0485757	0.0405915	0.038456	0.281781	1.00339	2.57151	2.73453	1.46906	2.73453	0.296535	0.0343905	1.30604	1.00339	0.281781	0.296535	0.038456	0.0485757	0.0405915	0.038456	0.281781	0	0	0	0	0	0	0	0	0	0	0	0	0	0	0	0	0	0	0	0	0	0	0	0	0	0	0	0	0	0	0	0	0	0	0	0	0	0	0	0	0	0	0	0	0	0	0	0	0	0	0	0	0	0	0	0	0	0	0	0	0	0	0	0	0	0	0	0	0	0	0	0	0	0	0	0	0	0	0	0	0	0	0	0	0	0	0	0	0	0	0	0	0	0	0	0	0	0	0	0	0	0	0	0	0	0	0	0	0	0	0	0	0	0	0	0	0	0	0	0	0	0	0	0	0	0	0	0	0	0	0	0	0	0	0	0	0	0	0	0	0	0	0	0	2.12895	2.12895	3.11488	3.11488	2.12895	2.12895	2.12895	2.12895	2.12895	2.12895	1.63362	1.63362	1.76646	1.76646	1.63362	1.6336
[truncated: 414,595 more chars]
