# Supplementary material for: The Importance of Lateral Connections in the Parietal Cortex for Generating Motor Plans
Source: PLoS One. 2015 Aug 7;10(8):e0134669. doi: 10.1371/journal.pone.0134669 (PMC4529220; doi:10.1371/journal.pone.0134669)
Supplement: S1 Dataset — The complete dataset utilized in the data-dependent figures. (ZIP) [file pone.0134669.s001.zip › Champion_Data/Evolved_Jump_Task/TS_10/fblat_A10_2to4_9T1/sc_fire.txt]

0.18621	0.18621	0.18621	0.18621	0.18621	0.18621	0.18621	0.18621	0.18621	0.18621	0.18621	0.18621	0.18621	0.18621	0.18621	0.18621	0.187127	0.187127	0.187127	0.187127	0.187127	0.187127	0.187127	0.187127	0.187127	0.187127	0.187127	0.187127	0.187127	0.187127	0.187127	0.187127	0.187447	0.187447	0.187447	0.187447	0.187447	0.187447	0.187447	0.187447	0.187447	0.187447	0.187447	0.187447	0.187447	0.187447	0.187447	0.187447	0.186684	0.186684	0.186684	0.186684	0.186684	0.186684	0.186684	0.186684	0.186684	0.186684	0.186684	0.186684	0.186684	0.186684	0.186684	0.186684	0.186692	0.186692	0.186692	0.186692	0.186692	0.186692	0.186692	0.186692	0.186692	0.186692	0.186692	0.186692	0.186692	0.186692	0.186692	0.186692	0.18669	0.18669	0.18669	0.18669	0.18669	0.18669	0.18669	0.18669	0.18669	0.18669	0.18669	0.18669	0.18669	0.18669	0.18669	0.18669	0.18669	0.18669	0.18669	0.18669	0.18669	0.18669	0.18669	0.18669	0.18669	0.18669	0.18669	0.18669	0.18669	0.18669	0.18669	0.18669	0.18669	0.18669	0.18669	0.18669	0.18669	0.18669	0.18669	0.18669	0.18669	0.18669	0.18669	0.18669	0.18669	0.18669	0.18669	0.18669	0.18669	0.18669	0.18669	0.18669	0.18669	0.18669	0.18669	0.18669	0.18669	0.18669	0.18669	0.18669	0.18669	0.18669	0.18669	0.18669	0.000809446	0.000809446	0.0134182	0.0134182	0.0411892	0.0411892	0.119007	0.119007	0.171399	0.171399	0.00739479	0.00739479	0.0457923	0.0457923	0.678654	0.678654	1.4535e-07	1.4535e-07	0.000988233	0.000988233	0.0929222	0.0929222	0.00223272	0.00223272	0.0778309	0.0778309	0.733476	0.733476	0.918149	0.918149	0.999723	0.999723	2.32204e-09	2.32204e-09	0.000569163	0.000569163	0.0383878	0.0383878	0.0191936	0.0191936	0.00674857	0.00674857	0.134727	0.134727	0.985849	0.985849	0.997757	0.997757	1.84798e-08	1.84798e-08	7.09738e-05	7.09738e-05	0.0831924	0.0831924	0.00117208	0.00117208	0.000664145	0.000664145	0.460088	0.460088	0.999788	0.999788	0.99894	0.99894	3.67463e-09	3.67463e-09	3.55686e-06	3.55686e-06	0.0201452	0.0201452	0.0132094	0.0132094	0.000405617	0.000405617	0.00622247	0.00622247	0.998513	0.998513	0.999979	0.999979	3.99358e-08	3.99358e-08	1.52293e-06	1.52293e-06	0.0628943	0.0628943	0.00117098	0.00117098	0.00178724	0.00178724	0.463349	0.463349	0.999188	0.999188	0.99993	0.99993	6.81226e-09	6.81226e-09	1.63091e-06	1.63091e-06	6.23744e-05	6.23744e-05	0.0118119	0.0118119	0.0006072	0.0006072	0.0131327	0.0131327	0.999342	0.999342	0.999992	0.999992	3.91563e-08	3.91563e-08	3.08787e-07	3.08787e-07	0.000235077	0.000235077	0.00107813	0.00107813	0.000543959	0.000543959	0.85678	0.85678	0.999764	0.999764	0.999971	0.999971	6.85603e-09	6.85603e-09	9.61518e-08	9.61518e-08	3.34841e-06	3.34841e-06	0.0121621	0.0121621	0.000152465	0.000152465	0.145956	0.145956	0.99929	0.99929	0.999994	0.999994	2.36994e-08	2.36994e-08	5.16486e-08	5.16486e-08	0.000133235	0.000133235	0.00106911	0.00106911	0.000392807	0.000392807	0.887021	0.887021	0.999726	0.999726	0.999757	0.999757	8.88644e-07	4.38279e-07	5.25905e-09	2.07875e-06	0.000240863	1.85451e-05	0.00255331	0.000234546	0.000200814	0.000101721	0.629374	0.991616	0.987335	0.999545	0.997182	0.825756	8.24436e-07	3.12199e-08	3.59292e-09	3.79018e-06	8.4596e-06	0.000112501	0.0570132	9.83891e-05	0.0129882	6.71441e-05	0.623971	0.998628	0.992324	0.992343	0.231859	0.00951	8.3602e-07	1.50385e-08	1.0051e-09	0.0010349	3.16024e-05	5.03041e-05	0.0801903	1.34475e-05	0.00479315	6.43603e-05	0.625594	0.976519	0.600072	0.954594	0.270092	0.00234949	4.39487e-07	3.99842e-09	2.74113e-09	0.000633089	5.00484e-06	0.000413999	0.0692965	1.88405e-06	0.00230096	7.34265e-05	0.625192	0.991832	0.867601	0.171427	0.168176	0.0101788	1.13043e-06	3.54382e-09	5.87877e-09	0.00071201	1.42484e-06	7.85431e-05	0.085743	3.17615e-09	8.91328e-05	2.08872e-05	0.624984	0.995772	0.194366	0.00458997	0.897281	0.000166823	6.08039e-07	5.19635e-09	6.87494e-09	1.27902e-05	5.9823e-07	0.000168803	0.0621924	1.45135e-07	0.000127688	0.000175794	0.62487	0.997272	0.0959098	0.0038731	0.231239	0.00194723	0.00039793	9.03524e-09	8.03938e-08	1.17887e-05	6.43753e-08	5.33784e-05	0.0564159	1.86069e-10	6.05394e-06	0.000305823	0.425616	0.949989	0.03751	0.00075313	0.447876	0.000225359	3.60395e-05	9.4074e-08	1.78317e-07	7.31669e-06	1.33877e-10	0.000379872	0.063693	9.77775e-08	5.07558e-06	0.000396861	0.509647	0.953119	0.048179	9.98665e-05	0.263337	0.00356711	0.00885476	7.82018e-11	2.77161e-07	1.20083e-05	2.05748e-10	0.00135874	0.231813	9.50382e-10	6.05735e-06	0.000323428	0.573648	0.952306	0.00671572	0.000194666	0.19429	0.000214837	3.59627e-05	1.67436e-10	2.60843e-07	5.37998e-06	3.95089e-10	0.00134769	0.0704622	6.88074e-08	5.0623e-06	0.00039749	0.574116	0.953142	0.00918389	0.000111315	0.177291	0.00357128	0.00870456	9.0387e-11	2.18196e-07	1.16505e-05	1.66729e-10	0.00134794	0.324662	1.13534e-08	5.55066e-06	0.000398248	0.118042	0.319419	0.00654732	0.00019822	0.166582	0.00212709	5.67404e-05	2.15569e-10	1.51211e-07	4.65746e-06	2.59046e-10	1.97386e-05	0.0545802	1.90986e-08	4.72196e-06	0.00306857	0.0935064	0.183145	0.00587919	0.000128871	0.171173	0.00363834	0.000149015	9.39665e-11	1.88019e-07	1.13991e-05	1.57661e-10	4.01568e-05	0.392969	2.40436e-08	5.31745e-06	0.00215007	0.0551588	0.185782	0.00586959	0.000188708	0.168919	0.00290261	4.95125e-05	3.75634e-10	7.53649e-08	4.66455e-06	2.88308e-10	1.03225e-05	0.160095	2.67662e-08	4.6323e-06	0.00353267	0.0580036	0.186782	0.00571186	0.000130934	0.170351	0.00361403	0.000133782	1.52222e-10	1.49007e-07	0.000169498	1.35555e-10	3.39806e-05	0.715013	2.67388e-08	5.27097e-06	0.00214995	0.0474667	0.186521	0.0055342	0.000167502	0.169374	0.00295835	4.89765e-05	1.5612e-10	5.14428e-08	0.000330182	2.48703e-10	9.81646e-06	0.156658	2.67393e-08	4.61304e-06	0.00353267	0.0497226	0.186608	0.00557538	6.73335e-05	0.170102	0.00360219	0.0001299	1.12495e-10	1.14184e-07	0.000416406	1.10006e-10	3.31424e-05	0.916673	2.67393e-08	5.26057e-06	0.00214995	0.0413188	0.190317	0.0053609	5.43139e-05	0.169565	0.00298214	4.90652e-05	2.28655e-11	4.08983e-08	0.000352773	1.75374e-10	5.0808e-05	0.610056	2.67392e-08	4.60865e-06	0.00353267	0.0429913	0.190031	0.00539635	2.29375e-06	0.169974	0.00359492	0.000128146	9.3821e-12	9.85851e-08	0.000415201	5.18821e-11	5.40807e-05	0.995392	2.63066e-08	5.25818e-06	0.00214995	0.0351789	0.190049	0.00546763	4.08114e-06	0.169667	0.00299526	4.92001e-05	1.13984e-11	3.75139e-08	0.000352086	6.02617e-11	5.19099e-05	0.699261	2.64038e-08	4.60765e-06	0.00353267	0.0360801	0.190048	0.00522032	3.62575e-06	0.169901	0.00358976	0.000127106	9.63152e-12	9.49657e-08	0.000435378	2.77084e-11	7.13647e-06	0.999577	2.63799e-08	5.25763e-06	0.00214995	0.0288942	0.190048	0.00558741	3.659e-06	0.169725	0.0030038	4.93115e-05	1.19206e-11	3.68364e-08	0.000364549	5.71239e-11	3.51632e-05	0.995672	2.63859e-08	4.60742e-06	0.00353267	0.0297587	0.568185	0.00504976	3.65214e-06	0.169858	0.00358575	0.000126417	9.04342e-12	9.43371e-08	0.000436512	2.76529e-11	6.33197e-06	0.99754	2.63844e-08	5.2575e-06	0.00214995	0.0241274	0.187353	0.00570209	3.65405e-06	0.229099	0.00301004	4.93964e-05	1.02764e-11	3.67217e-08	0.000364245	5.72545e-11	2.428e-05	0.707642	2.63848e-08	4.60736e-06	0.00353267	0.967162	0.575096	0.0048888	3.65349e-06	0.162906	0.00358244	0.000125936	8.86394e-12	9.42351e-08	2.23207e-05	2.7643e-11	6.76741e-06	0.381914	2.63847e-08	5.25748e-06	0.00214995	0.109972	0.183049	0.00580833	3.65365e-06	0.248997	0.00301497	4.946e-05	1.02481e-11	3.67031e-08	2.24323e-06	5.73163e-11	2.38707e-05	0.19008	2.63847e-08	4.60735e-06	0.00353267	0.838753	0.572423	0.00474269	3.60031e-06	0.161372	0.0035796	0.000125591	8.87405e-12	9.42187e-08	8.13074e-06	2.76387e-11	2.2461e-05	0.0578349	2.63847e-08	5.25747e-06	0.00214995	0.0515998	0.18154	0.00590286	3.64688e-06	0.249624	0.00301908	4.95077e-05	1.02411e-11	3.67e-08	9.76222e-07	5.73437e-11	4.94047e-05	0.00163982	2.63847e-08	4.60735e-06	0.00353267	0.851598	0.178727	0.00461557	3.62688e-06	0.160967	0.0035771	0.000125339	8.88547e-12	9.4216e-08	8.27018e-06	2.76368e-11	2.32726e-05	0.00929145	2.63847e-08	5.25747e-06	0.00214995	0.0519916	0.183116	0.00598344	3.63539e-06	0.215052	0.00302263	4.95435e-05	1.02361e-11	3.66995e-08	1.03687e-06	5.73556e-11	5.0161e-05	0.00200263	2.63847e-08	4.60735e-06	0.00353267	0.449192	0.18144	0.0045095	3.06182e-06	0.167832	0.00357483	0.000125151	8.8931e-12	9.42155e-08	8.63618e-06	2.76361e-11	2.32474e-05	0.00834387	2.63847e-08	5.25747e-06	0.00214995	0.0574996	0.18207	0.00604939	3.5294e-06	0.20863	0.00302577	0.186438	0.186438	0.186438	0.186438	0.186438	0.186438	0.186438	0.186438	0.186438	0.186438	0.186438	0.186438	0.186438	0.186438	0.186438	0.186438	0.183975	0.183975	0.183975	0.183975	0.183975	0.183975	0.183975	0.183975	0.183975	0.183975	0.183975	0.183975	0.183975	0.183975	0.183975	0.183975	0.183373	0.183373	0.183373	0.183373	0.183373	0.183373	0.183373	0.183373	0.183373	0.183373	0.183373	0.183373	0.183373	0.183373	0.183373	0.183373	0.186503	0.186503	0.186503	0.186503	0.186503	0.186503	0.186503	0.186503	0.186503	0.186503	0.186503	0.186503	0.186503	0.186503	0.186503	0.186503	0.186501	0.186501	0.186501	0.186501	0.186501	0.186501	0.186501	0.186501	0.186501	0.186501	0.186501	0.186501	0.186501	0.186501	0.186501	0.186501	0.186501	0.186501	0.186501	0.186501	0.186501	0.186501	0.186501	0.186501	0.186501	0.186501	0.186501	0.186501	0.186501	0.186501	0.186501	0.186501	0.186501	0.186501	0.186501	0.186501	0.186501	0.186501	0.186501	0.186501	0.186501	0.186501	0.186501	0.186501	0.186501	0.186501	0.186501	0.186501	0.186501	0.186501	0.186501	0.186501	0.186501	0.186501	0.186501	0.186501	0.186501	0.186501	0.186501	0.186501	0.186501	0.186501	0.186501	0.186501	0.186501	0.186501	0.186501	0.186501	0.186501	0.186501	0.186501	0.186501	0.186501	0.186501	0.186501	0.186501	0.186501	0.186501	0.186501	0.186501	0.893302	0.893302	0.771748	0.771748	0.0781218	0.0781218	0.0158696	0.0158696	0.057563	0.057563	0.102209	0.102209	0.00820533	0.00820533	0.014834	0.014834	0.94368	0.94368	0.953445	0.953445	0.0302734	0.0302734	0.00038456	0.00038456	0.000283268	0.000283268	0.00255894	0.00255894	0.0756304	0.0756304	0.000120555	0.000120555	0.962922	0.962922	0.994089	0.994089	0.171894	0.171894	0.000236873	0.000236873	0.00394275	0.00394275	0.000138417	0.000138417	7.46135e-05	7.46135e-05	1.63516e-07	1.63516e-07	0.967906	0.967906	0.987566	0.987566	0.97828	0.97828	0.000376815	0.000376815	0.00211655	0.00211655	4.68572e-05	4.68572e-05	9.75709e-05	9.75709e-05	1.71127e-05	1.71127e-05	0.994642	0.994642	0.993358	0.993358	0.996741	0.996741	0.000855529	0.000855529	0.000130177	0.000130177	3.18677e-05	3.18677e-05	5.51464e-06	5.51464e-06	2.0591e-07	2.0591e-07	0.986817	0.986817	0.994814	0.994814	0.996612	0.996612	0.00116357	0.00116357	0.000281549	0.000281549	3.17767e-05	3.17767e-05	0.00114135	0.00114135	0.000195774	0.000195774	0.997398	0.997398	0.994963	0.994963	0.998234	0.998234	0.000755765	0.000755765	4.00977e-05	4.00977e-05	8.6149e-06	8.6149e-06	8.81895e-06	8.81895e-06	4.72992e-07	4.72992e-07	0.986664	0.986664	0.99542	0.99542	0.998076	0.998076	0.00137193	0.00137193	0.000247493	0.000247493	1.32928e-06	1.32928e-06	0.000570386	0.000570386	0.00022588	0.00022588	0.997407	0.997407	0.996358	0.996358	0.999613	0.999613	0.000746943	0.000746943	5.92753e-05	5.92753e-05	8.97042e-07	8.97042e-07	8.37523e-06	8.37523e-06	7.28182e-07	7.28182e-07	0.160619	0.160619	0.993332	0.993332	0.998417	0.998417	0.00138634	0.00138634	0.000395257	0.000395257	9.57007e-06	9.57007e-06	0.000510246	0.000510246	8.09263e-05	8.09263e-05	0.516314	0.55539	0.905547	0.928555	0.999888	0.994988	0.00111372	0.0686143	0.0175622	0.00364497	6.43801e-06	5.07149e-10	1.75992e-05	0.000182426	1.56338e-08	1.026e-05	0.434052	0.967533	0.0276403	0.861875	0.975828	0.425039	0.000248371	0.292688	0.536293	0.0137584	7.14629e-06	5.79585e-08	5.4243e-05	5.53658e-05	2.13723e-09	1.02218e-05	0.491592	0.926741	0.0303032	0.293532	0.991532	0.0115835	0.000128882	0.496273	0.760248	0.00889253	7.04477e-06	1.21276e-09	7.05583e-05	0.000189952	3.4202e-10	2.97332e-05	0.581808	0.391973	0.0249038	0.340491	0.836667	0.00483945	0.000198324	0.714816	0.596074	0.0155319	7.06282e-06	5.6518e-07	0.000304245	2.70386e-05	3.43893e-10	7.10011e-05	0.211082	0.440315	0.0122689	0.2374	0.781279	0.0055265	0.000129354	0.658191	0.0216045	8.42259e-06	7.06544e-06	6.2062e-10	0.000116501	2.94075e-06	9.07874e-10	1.56468e-06	0.553564	0.40394	0.0149639	0.142267	0.136363	0.0486766	0.000205024	0.961904	0.00207918	2.2419e-06	7.06875e-06	3.15051e-07	0.000587803	2.70201e-07	5.76107e-10	7.73643e-07	0.000598845	0.292191	0.00349203	0.562111	0.00178273	0.0239876	9.6362e-05	0.877674	0.00975707	4.01588e-07	2.60067e-07	1.24953e-06	0.000123297	1.35369e-08	5.96102e-10	9.80133e-09	0.00198415	0.0482389	0.00310053	0.618094	0.000189402	0.0105085	0.000502458	0.999685	0.00910362	2.55476e-07	7.24118e-08	1.31372e-06	9.77014e-06	3.85483e-10	4.28771e-10	2.52205e-07	3.55646e-05	0.455773	0.00114388	0.618622	0.0189895	0.00500318	1.59127e-06	0.946215	0.00975779	3.42162e-07	5.88517e-08	1.27329e-06	4.3654e-07	5.37947e-10	3.53762e-10	8.98078e-09	0.00189434	0.341051	0.00154483	0.624805	0.2864	0.00465595	1.38053e-05	0.439823	0.00909534	2.55754e-07	5.42002e-08	1.31083e-06	3.25251e-07	3.33552e-10	3.39336e-10	2.52454e-07	3.43734e-05	0.544888	0.00114877	0.619877	0.0594886	0.00494756	6.30744e-06	0.0832332	0.00950338	3.842e-07	1.32989e-07	5.9457e-09	3.19698e-07	5.54116e-10	3.48349e-10	1.28948e-07	0.00179118	0.399778	0.00321112	0.626395	0.0902839	4.11575e-06	8.58295e-06	0.119897	0.00895516	3.14192e-07	1.20498e-07	7.08149e-09	3.18559e-07	3.39703e-10	3.44587e-10	2.58693e-07	0.000424421	0.399779	0.00150943	0.617991	0.0529188	1.6572e-05	6.63278e-06	0.0944484	0.00939827	6.80434e-07	2.09817e-07	6.90428e-09	3.07753e-07	5.34067e-10	3.47414e-10	1.86551e-07	0.00184664	0.500425	0.0074328	0.626313	0.091287	1.73204e-06	5.04184e-06	0.0912609	0.00891132	3.36481e-07	2.44879e-07	6.95493e-09	3.44332e-07	2.26556e-10	3.45258e-10	2.57413e-07	0.00044388	0.336896	0.00233259	0.436587	0.0499029	1.44267e-05	6.85301e-06	0.0919303	0.00937707	6.80639e-07	2.86389e-07	6.93784e-09	2.40285e-07	3.68723e-10	3.46827e-10	1.89412e-07	0.00184732	0.341669	0.0134116	0.380582	0.0853328	1.60841e-06	2.84119e-06	0.0919325	0.00890179	3.36477e-07	3.26112e-07	6.94354e-09	3.65711e-07	1.28256e-10	3.45626e-10	2.56828e-07	0.000448144	0.373448	0.00379787	0.380484	0.045064	1.41741e-05	5.30046e-06	0.0919325	0.00937232	6.80639e-07	3.75232e-07	7.08684e-09	1.85131e-07	2.91314e-10	3.46519e-10	1.906e-07	0.00184591	0.16304	0.020121	0.375363	0.0727099	1.63232e-05	1.3651e-06	0.0919325	0.00889962	3.36477e-07	4.323e-07	7.082e-09	3.65748e-07	4.93661e-11	3.45836e-10	2.56515e-07	0.000449562	0.224186	0.00496439	0.382239	0.0311335	1.80467e-05	1.18071e-07	0.091824	0.00937122	6.80639e-07	5.10907e-07	7.08208e-09	1.82716e-07	1.35152e-10	3.46349e-10	1.9115e-07	0.00184479	0.115886	0.0233694	0.361293	0.044043	1.69976e-05	1.57787e-06	0.0920411	0.00889912	3.36477e-07	6.0915e-07	7.08211e-09	3.6411e-07	1.19688e-10	3.45959e-10	2.56316e-07	0.000450272	0.229551	0.00531292	0.387195	0.0227391	1.43758e-06	2.11617e-08	0.0919868	0.00937098	6.80639e-07	7.42636e-07	7.0821e-09	1.83178e-07	1.19482e-10	3.46254e-10	1.91457e-07	0.00184399	0.115276	0.0241028	0.374795	0.0432722	1.27638e-05	5.91851e-07	0.0920003	0.008899	3.36477e-07	8.88713e-07	7.40019e-10	3.6231e-07	1.19617e-10	3.4603e-10	2.5617e-07	0.000450713	0.146765	0.00537734	0.38708	0.0227093	1.07091e-06	2.82659e-08	0.0919969	0.00937091	6.80639e-07	1.04325e-06	6.59611e-09	1.8367e-07	1.1957e-10	3.4543e-11	1.91659e-07	0.00184341	0.118579	0.0242294	0.374859	0.0433633	9.66261e-06	1.47918e-05	0.0919978	0.00889898	3.36477e-07	1.54722e-08	7.67058e-10	3.60503e-07	1.19584e-10	3.43247e-10	2.56052e-07	0.000451018	0.146795	0.00538797	0.670868	0.0227035	1.11494e-06	6.59179e-09	0.0919976	0.0093709	6.80639e-07	3.86316e-08	6.2692e-09	1.84131e-07	1.1958e-10	3.82661e-11	1.91809e-07	0.00184299	0.118672	0.0242501	0.784929	0.0433982	9.79867e-06	2.50814e-07	0.0919976	0.00889897	3.36477e-07	3.8708e-10	7.86837e-10	3.58796e-07	1.16384e-10	3.40885e-10	2.55953e-07	0.000451236	0.146884	0.0053897	0.777088	0.022701	5.20984e-06	2.54201e-07	0.0919976	0.0093709	6.80639e-07	8.1796e-09	6.16493e-09	1.8454e-07	1.17959e-10	3.91324e-11	1.9193e-07	0.00184267	0.118645	0.0242534	0.785362	0.0434129	1.68404e-05	2.38675e-07	0.0919976	0.00889897	3.36477e-07	3.86872e-10	5.86244e-09	3.57266e-07	1.17309e-10	3.39587e-10	2.55866e-07	0.000451396	0.146972	0.00538997	0.769341	0.0227	5.5849e-06	3.7126e-07	0.0919976	0.0093709	6.80639e-07	8.17123e-09	6.33825e-09	1.84884e-07	1.17581e-10	3.13117e-10	1.92033e-07	0.00184244	0.118622	0.0242539	0.771365	0.0434193	1.7039e-05	5.44676e-08	0.0919976	0.00889897	3.36477e-07	1.12151e-09	6.10746e-09	3.55959e-07	1.06187e-10	3.21733e-10	2.55788e-07	0.000451515	0.147031	0.00539001	0.782071	0.0226995	5.58139e-06	4.63211e-07	0.0919976	0.0093709	6.80639e-07	9.1602e-09	6.22211e-09	1.85163e-07	1.14205e-10	3.26708e-10	1.92124e-07	0.186526	0.186526	0.186526	0.186526	0.186526	0.186526	0.186526	0.186526	0.186526	0.186526	0.186526	0.186526	0.186526	0.186526	0.186526	0.186526	0.185623	0.185623	0.185623	0.185623	0.185623	0.185623	0.185623	0.185623	0.185623	0.185623	0.185623	0.185623	0.185623	0.185623	0.185623	0.185623	0.184992	0.184992	0.184992	0.184992	0.184992	0.184992	0.184992	0.184992	0.184992	0.184992	0.184992	0.184992	0.184992	0.184992	0.184992	0.184992	0.186445	0.186445	0.186445	0.186445	0.186445	0.186445	0.186445	0.186445	0.186445	0.186445	0.186445	0.186445	0.186445	0.186445	0.186445	0.186445	0.186451	0.186451	0.186451	0.186451	0.186451	0.186451	0.186451	0.186451	0.186451	0.186451	0.186451	0.186451	0.186451	0.186451	0.186451	0.186451	0.186452	0.186452	0.186452	0.186452	0.186452	0.186452	0.186452	0.186452	0.186452	0.186452	0.186452	0.186452	0.186452	0.186452	0.186452	0.186452	0.186452	0.186452	0.186452	0.186452	0.186452	0.186452	0.186452	0.186452	0.186452	0.186452	0.186452	0.186452	0.186452	0.186452	0.186452	0.186452	0.186452	0.186452	0.186452	0.186452	0.186452	0.186452	0.186452	0.186452	0.186452	0.186452	0.186452	0.186452	0.186452	0.186452	0.186452	0.186452	0.186452	0.186452	0.186452	0.186452	0.186452	0.186452	0.186452	0.186452	0.186452	0.186452	0.186452	0.186452	0.186452	0.186452	0.186452	0.186452	0.960109	0.960109	0.0205829	0.0205829	0.00428744	0.00428744	0.869187	0.869187	0.0108597	0.0108597	0.997714	0.997714	0.457497	0.457497	0.000279676	0.000279676	0.999464	0.999464	0.00821053	0.00821053	0.00618824	0.00618824	0.827057	0.827057	0.17431	0.17431	0.21709	0.21709	0.0328191	0.0328191	1.57013e-06	1.57013e-06	0.999481	0.999481	0.00261639	0.00261639	0.00865261	0.00865261	0.981129	0.981129	0.00229857	0.00229857	0.979239	0.979239	0.0367593	0.0367593	4.90235e-07	4.90235e-07	0.998611	0.998611	0.0143648	0.0143648	0.00643117	0.00643117	0.752345	0.752345	0.0237916	0.0237916	0.870718	0.870718	0.00021523	0.00021523	1.82405e-07	1.82405e-07	0.999028	0.999028	0.00249784	0.00249784	0.000499668	0.000499668	0.932371	0.932371	0.000960954	0.000960954	0.99933	0.99933	0.000157225	0.000157225	9.86118e-08	9.86118e-08	0.993849	0.993849	0.000884935	0.000884935	0.000209656	0.000209656	0.429373	0.429373	0.00591561	0.00591561	0.90823	0.90823	2.03586e-05	2.03586e-05	1.48496e-08	1.48496e-08	0.996653	0.996653	0.0011139	0.0011139	0.00771569	0.00771569	0.908696	0.908696	0.00319105	0.00319105	0.998612	0.998612	0.000106558	0.000106558	2.44383e-08	2.44383e-08	0.994013	0.994013	0.000252016	0.000252016	0.00132278	0.00132278	0.447684	0.447684	0.0134584	0.0134584	0.546368	0.546368	3.86224e-05	3.86224e-05	1.04116e-09	1.04116e-09	0.996646	0.996646	0.000226981	0.000226981	0.000305366	0.000305366	0.910592	0.910592	0.00428126	0.00428126	0.969333	0.969333	0.000117059	0.000117059	7.55211e-09	7.55211e-09	0.995128	0.995128	0.000329876	0.000329876	0.000716368	0.000716368	0.448291	0.448291	0.0097943	0.0097943	0.0709973	0.0709973	4.51405e-05	4.51405e-05	2.33326e-09	2.33326e-09	0.0508838	0.0299658	0.0351351	1.93213e-05	0.0341691	0.00497778	0.86794	0.497616	5.65094e-05	6.59341e-06	0.0159556	0.000312656	0.0548747	2.28429e-06	1.49665e-07	2.4253e-08	0.579426	0.0110993	0.0256695	7.21404e-07	6.57824e-06	8.71314e-06	0.439209	0.259916	6.07472e-08	3.25353e-09	0.0177292	6.25871e-05	0.00198821	0.00147175	9.11849e-07	3.39955e-08	0.210971	0.0253246	0.0576248	1.67603e-06	0.000396648	0.000107613	0.541507	0.820549	4.96266e-08	3.39019e-10	0.0172489	9.94421e-07	0.813573	5.0215e-05	8.92922e-06	4.327e-08	0.680682	0.00234004	0.00913795	2.07013e-06	3.25344e-05	1.19163e-06	0.442851	0.91437	2.22928e-07	3.64133e-09	0.017173	2.45448e-06	0.0316786	0.000292704	3.98526e-06	9.88598e-09	0.438853	0.00364371	0.0182659	3.28503e-06	0.000494628	3.81043e-06	0.54137	0.999855	1.93129e-06	6.56592e-11	0.0171154	1.99933e-06	0.0448564	0.000993758	3.53454e-06	6.23811e-08	0.23111	0.00330524	0.00546589	1.72686e-07	0.000102653	7.38662e-08	0.479935	0.939492	3.06607e-07	2.26418e-09	0.0170924	1.16847e-05	0.00112744	0.00149962	3.6862e-06	3.26589e-08	0.0138839	0.00245956	0.00430092	2.70693e-08	6.11726e-06	5.70576e-08	0.789181	0.999764	5.10591e-06	3.28135e-10	0.00712599	0.000217182	0.00276962	0.00415799	2.50444e-06	2.58781e-09	0.0013801	0.000711323	0.000942634	1.35412e-08	3.01903e-05	3.44622e-07	0.924619	0.0694949	5.16911e-06	1.42489e-10	0.0347766	0.000231838	0.000509157	0.000595942	3.59027e-06	1.26144e-08	0.000520721	1.08758e-05	0.00155341	2.19495e-08	0.000287579	1.37935e-06	0.230538	0.948488	5.10998e-06	2.47253e-10	0.169212	0.000225841	0.00025988	0.000188119	4.36506e-06	2.1149e-09	0.00137866	0.000611439	0.00055718	9.17032e-09	0.000117897	1.45962e-06	0.349306	0.012858	5.16913e-06	1.42128e-10	0.131082	0.000229552	7.34632e-05	0.000106549	4.48237e-06	1.26227e-08	0.000505395	6.37237e-05	0.00215575	2.23797e-08	0.000503677	1.26999e-06	0.0723379	0.00619053	6.07842e-06	1.93561e-10	0.02025	4.19791e-05	0.000214064	0.000173861	4.62442e-06	1.07216e-08	0.00201377	0.000508466	0.000990372	9.27325e-09	0.000321963	1.08929e-05	0.36387	0.000516939	6.51847e-06	9.56198e-12	0.00714032	4.02897e-05	0.000188919	8.43919e-05	4.47528e-06	1.28043e-08	0.000305887	0.000300462	0.00271698	2.33453e-08	0.000498974	2.37816e-06	0.0432435	0.000520817	6.63685e-06	3.18659e-11	0.00752722	4.24276e-05	0.000293096	0.000106192	4.59326e-06	9.55733e-09	0.00171496	0.000378831	0.00202859	9.53762e-09	0.000333201	1.64562e-05	0.586583	0.000575901	6.77235e-06	8.35651e-12	0.00997987	4.22678e-05	0.000159888	1.17608e-05	4.49695e-06	1.25937e-08	0.000303509	0.000602604	0.00381708	8.44287e-09	0.000546871	1.74905e-06	0.0194317	0.000573175	6.75518e-06	3.18557e-11	0.00967484	4.23324e-05	0.00050714	5.6563e-06	4.56921e-06	9.88683e-09	0.00171469	0.000579051	0.00323841	4.32667e-09	0.000363669	1.74573e-05	0.891548	0.000573442	6.82889e-06	8.35673e-12	0.0122282	4.23112e-05	0.000142663	1.5767e-06	4.51317e-06	1.24632e-08	0.000300161	0.00044265	0.00560131	5.66694e-09	0.000618552	1.64643e-06	0.0682035	0.000573445	6.78202e-06	3.18557e-11	0.0118495	4.29551e-05	0.000851204	3.45576e-06	4.55508e-06	1.00989e-08	0.00171682	0.000635731	0.00441965	4.68287e-09	0.00044659	4.46379e-06	0.974962	0.000573445	6.84187e-06	8.35673e-12	0.0150781	4.29444e-05	0.000144041	3.43565e-07	4.52301e-06	1.23705e-08	0.000297892	0.000278928	0.0069826	5.69571e-09	0.000964239	4.18142e-06	0.0798402	0.000580292	6.7882e-06	3.18557e-11	0.0149024	4.2942e-05	0.000868632	1.07602e-06	4.5471e-06	1.02473e-08	0.00171942	0.000650304	0.00496167	4.45637e-09	0.00083631	4.34234e-06	0.985134	0.000578933	6.84485e-06	8.35673e-12	0.019509	4.29426e-05	0.000147081	1.11033e-06	4.52874e-06	1.22996e-08	0.000296391	0.000210441	0.00741606	5.96953e-09	0.00139461	5.85671e-06	0.411167	0.000579215	6.78961e-06	3.18557e-11	0.0196407	4.29425e-05	0.00085785	1.09332e-06	4.54257e-06	1.03593e-08	0.00172173	0.000653065	0.00508238	4.70889e-09	0.000860221	2.94286e-06	0.999928	0.00057915	6.84554e-06	8.35673e-12	0.0259249	0.000276389	0.000150464	1.09802e-06	4.53207e-06	1.22423e-08	0.000295367	0.000405698	0.00749902	5.94775e-09	0.0013962	1.03712e-05	0.661996	0.000579166	6.78996e-06	3.18557e-11	0.0251982	4.00697e-05	0.000846654	1.09664e-06	2.55698e-05	1.04483e-08	0.00172357	0.000680319	0.00510321	4.70289e-09	0.000858931	2.14177e-06	0.992195	0.000579162	6.8457e-06	8.35673e-12	0.0123202	0.000283409	0.000153941	1.09705e-06	4.1697e-06	1.21943e-08	0.000294647	0.000429496	0.00751283	4.56127e-08	0.00139648	1.32312e-05	0.0817998	0.000579163	6.79002e-06	3.18557e-11	0.000389142	3.97416e-05	0.000836224	1.09693e-06	4.42179e-05	1.05218e-08	0.00172496	0.000674904	0.00510659	6.08324e-08	0.000858433	1.53817e-06	0.280389	0.000579163	6.84574e-06	8.35673e-12	0.00151481	0.000278373	0.00015731	1.02293e-06	4.18948e-06	1.21529e-08	0.000294129	0.000437403	0.00751506	2.33269e-07	0.0013966	8.51155e-06	0.058303	0.000579163	6.79004e-06	3.18557e-11	0.000207767	3.98561e-05	0.000827067	1.03885e-06	4.37232e-05	1.05844e-08	0.00172602	0.000671904	0.00510713	2.55532e-08	0.000858222	3.70592e-06	0.454784	0.000579163	6.84575e-06	8.35673e-12	0.00162514	4.43914e-05	0.000160404	1.03289e-06	4.19852e-06	1.21162e-08	0.000293748	0.000441213	0.00751542	2.2816e-07	0.00139664	7.86351e-06	0.0102778	0.000579163	6.79004e-06	3.18557e-11	0.000202373	4.31439e-05	0.000819406	1.0353e-06	8.27969e-06	1.06391e-08	0.00172682	0.000670315	0.00510723	2.62122e-08	0.000858131	3.76246e-06	0.397273	0.000579163	6.84575e-06	8.35673e-12	0.000573544	4.37966e-05	0.000163105	8.57533e-07	4.45441e-06	1.20831e-08	0.000293467	0.000443216	0.00751547	2.13822e-07	0.00139667	7.84903e-06	0.0095364	0.000579163	6.79004e-06	3.18557e-11	0.000306548	4.34272e-05	0.000813242	1.03452e-06	7.81003e-06	1.06879e-08	0.186439	0.186439	0.186439	0.186439	0.186439	0.186439	0.186439	0.186439	0.186439	0.186439	0.186439	0.186439	0.186439	0.186439	0.186439	0.186439	0.18328	0.18328	0.18328	0.18328	0.18328	0.18328	0.18328	0.18328	0.18328	0.18328	0.18328	0.18328	0.18328	0.18328	0.18328	0.18328	0.182538	0.182538	0.182538	0.182538	0.182538	0.182538	0.182538	0.182538	0.182538	0.182538	0.182538	0.182538	0.182538	0.182538	0.182538	0.182538	0.187244	0.187244	0.187244	0.187244	0.187244	0.187244	0.187244	0.187244	0.187244	0.187244	0.187244	0.187244	0.187244	0.187244	0.187244	0.187244	0.187258	0.187258	0.187258	0.187258	0.187258	0.187258	0.187258	0.187258	0.187258	0.187258	0.187258	0.187258	0.187258	0.187258	0.187258	0.187258	0.187255	0.187255	0.187255	0.187255	0.187255	0.187255	0.187255	0.187255	0.187255	0.187255	0.187255	0.187255	0.187255	0.187255	0.187255	0.187255	0.187255	0.187255	0.187255	0.187255	0.187255	0.187255	0.187255	0.187255	0.187255	0.187255	0.187255	0.187255	0.187255	0.187255	0.187255	0.187255	0.187255	0.187255	0.187255	0.187255	0.187255	0.187255	0.187255	0.187255	0.187255	0.187255	0.187255	0.187255	0.187255	0.187255	0.187255	0.187255	0.187255	0.187255	0.187255	0.187255	0.187255	0.187255	0.187255	0.187255	0.187255	0.187255	0.187255	0.187255	0.187255	0.187255	0.187255	0.187255	0.00243531	0.00243531	0.0284623	0.0284623	0.176646	0.176646	0.081568	0.081568	0.780102	0.780102	0.00109786	0.00109786	0.0134746	0.0134746	0.80282	0.80282	2.91169e-05	2.91169e-05	0.0031304	0.0031304	0.518688	0.518688	0.0155124	0.0155124	0.889794	0.889794	0.00443499	0.00443499	0.288228	0.288228	0.999773	0.999773	5.17966e-06	5.17966e-06	0.00108573	0.00108573	0.950432	0.950432	0.00327177	0.00327177	0.991581	0.991581	8.30156e-07	8.30156e-07	0.000582144	0.000582144	0.997959	0.997959	1.01164e-06	1.01164e-06	0.00121283	0.00121283	0.997053	0.997053	0.00900054	0.00900054	0.997842	0.997842	0.0040892	0.0040892	5.09726e-05	5.09726e-05	0.998875	0.998875	3.79383e-06	3.79383e-06	0.000909505	0.000909505	0.999126	0.999126	0.00722796	0.00722796	0.998119	0.998119	1.76069e-06	1.76069e-06	2.90104e-05	2.90104e-05	0.967407	0.967407	4.97313e-06	4.97313e-06	0.00114221	0.00114221	0.999915	0.999915	0.023998	0.023998	0.99617	0.99617	0.00479341	0.00479341	0.00201225	0.00201225	0.999609	0.999609	9.9557e-06	9.9557e-06	0.000920174	0.000920174	0.999992	0.999992	0.00705792	0.00705792	0.999614	0.999614	1.06775e-06	1.06775e-06	0.000154186	0.000154186	0.996869	0.996869	4.8782e-06	4.8782e-06	0.000761474	0.000761474	0.999982	0.999982	0.0285817	0.0285817	0.998809	0.998809	0.00090633	0.00090633	0.001686	0.001686	0.999988	0.999988	9.88434e-06	9.88434e-06	0.000314627	0.000314627	0.999851	0.999851	0.00685797	0.00685797	0.999759	0.999759	2.83204e-06	2.83204e-06	0.000153525	0.000153525	0.998748	0.998748	8.67536e-09	8.67536e-09	8.26743e-05	8.26743e-05	0.999971	0.999971	0.0287604	0.0287604	0.997398	0.997398	0.00109875	0.00109875	0.0018262	0.0018262	0.995955	0.995955	1.99832e-05	5.5014e-05	2.00581e-07	7.30331e-06	0.949403	0.992725	0.0143562	0.00306783	0.924576	0.98613	0.000129497	3.56928e-06	0.000918306	0.201824	0.000529306	0.0946208	1.53469e-06	1.20947e-05	9.34723e-07	4.80784e-06	0.916299	0.988208	0.0024731	0.00233084	0.787902	0.939969	0.000100474	3.59916e-06	0.013529	0.0165275	2.86051e-05	0.522101	5.59121e-06	2.26111e-06	2.97518e-07	1.37872e-05	0.0334543	0.976144	0.000282995	0.000433555	0.73434	0.982278	9.94445e-05	7.69218e-06	0.0235946	0.941661	7.04012e-05	0.851886	1.43868e-06	6.6853e-07	1.06744e-06	2.42471e-05	0.0125683	0.982834	0.000918782	9.27069e-06	0.319301	0.947857	9.89183e-05	7.06944e-05	0.422623	0.0712428	0.000147948	0.94505	1.91319e-06	5.72636e-07	4.54844e-07	1.66222e-05	0.000850031	0.950984	0.000275954	3.16186e-06	7.9298e-05	0.00267506	9.86986e-05	8.26278e-06	0.0835724	0.0226551	2.95964e-05	0.464256	4.95431e-06	5.76283e-07	1.05694e-06	1.01495e-05	9.08218e-05	0.571717	0.000811306	4.8241e-06	2.6449e-05	0.00336331	9.8645e-05	8.98476e-05	0.0247719	0.705349	7.11261e-05	0.0951602	1.68228e-09	7.18808e-07	2.91803e-06	0.000113552	0.000270826	0.701657	0.00014456	4.26844e-06	0.000373475	0.00140296	4.12586e-05	0.00146698	0.00341126	0.18495	8.26235e-05	0.000129007	1.94563e-06	1.88124e-06	4.61646e-06	0.000114429	2.34625e-05	0.835455	0.00069123	0.00017179	0.000414525	0.00145738	0.000149477	0.00144536	0.000264883	0.0866798	0.000108299	0.0244598	5.33479e-09	1.90874e-06	2.35157e-06	0.000111693	6.11844e-06	0.920851	4.19079e-06	8.24269e-05	0.000373182	0.0012965	0.000208159	0.00146324	3.80503e-05	0.2332	0.000144388	8.74344e-05	2.13013e-06	4.97133e-06	2.48364e-06	0.000105046	8.9393e-06	0.916577	3.46957e-06	6.47494e-08	0.000415226	0.00146128	0.000219596	0.00147014	3.84637e-05	0.370247	0.000151953	0.024452	5.74439e-09	9.43228e-06	1.82607e-06	0.000115242	5.44095e-06	0.932184	8.75265e-06	3.84953e-06	0.000421612	0.00178094	3.03491e-05	0.000499736	3.47696e-05	0.25539	0.000155292	0.00861672	1.40507e-06	6.5596e-06	3.33907e-06	0.000117465	3.86301e-06	0.320755	3.05326e-06	6.6161e-06	0.000478052	0.0191875	1.0549e-05	0.00120499	2.29591e-05	0.372296	0.000157241	0.0243249	4.17658e-07	1.00875e-05	2.59893e-06	0.000118232	5.89879e-06	0.45273	1.67104e-05	1.24009e-05	0.000450944	0.017659	2.37131e-05	0.00123714	4.08225e-05	0.303757	0.000155218	0.0109678	1.4824e-06	8.8674e-06	3.57752e-06	0.000120064	2.71582e-06	0.21417	1.46347e-06	1.36954e-05	0.00049229	0.0234244	2.50469e-05	0.00124323	2.25733e-05	0.587603	0.000157015	0.0238338	4.3615e-07	5.26599e-06	3.91572e-06	0.00118463	6.3515e-06	0.366984	6.78864e-05	1.40026e-05	0.000457092	0.0176653	3.06553e-05	0.00124163	4.78949e-05	0.634743	0.00015562	0.0114752	1.46105e-06	5.25473e-06	5.13694e-06	0.00253707	2.88737e-06	0.207756	3.81179e-07	1.39968e-05	0.000495446	0.0234239	3.2405e-05	0.00124217	2.1852e-05	0.80631	0.00015671	0.0235376	4.45571e-07	1.23801e-05	6.02111e-06	0.00265117	6.95749e-06	0.350777	0.000147013	1.39967e-05	0.000458485	0.0176653	3.88529e-05	0.00124395	5.51232e-05	0.591491	0.000155889	0.0117952	1.45376e-06	2.36559e-05	7.27888e-06	0.002382	3.36055e-06	0.470638	2.73844e-07	1.39967e-05	0.00049617	0.0234239	4.15362e-05	0.00124439	2.1587e-05	0.663812	0.000156516	0.0233379	4.50751e-07	0.000206141	7.61909e-06	0.00272664	9.66337e-06	0.487026	0.000286007	1.36019e-05	0.000458805	0.0176653	5.09918e-05	0.00124439	5.60077e-05	0.459322	0.000156044	0.0120015	1.44947e-06	4.78277e-05	8.25248e-06	0.00189559	5.34158e-06	0.478702	4.05359e-07	1.36893e-05	0.000496336	0.0234239	5.61002e-05	0.00124438	2.1258e-05	0.42381	0.000156403	0.0231889	4.5396e-07	0.000209452	8.08394e-06	0.00296446	1.27149e-05	0.137212	0.00175946	1.36682e-05	0.000458878	0.0176653	7.09203e-05	0.00124438	5.65944e-05	0.426389	0.000156132	0.0121504	1.44645e-06	5.0335e-05	8.46093e-06	0.00235503	5.46625e-06	0.524604	1.77866e-08	1.36735e-05	0.000496374	0.0234239	7.80516e-05	7.42078e-05	2.08911e-05	0.425828	0.000156338	0.0230703	4.56113e-07	6.56307e-05	8.16924e-06	0.00295393	1.2714e-05	0.136184	0.00131366	1.36721e-05	0.000458896	0.0176653	9.57346e-05	0.00123743	5.72163e-05	0.425986	1.47595e-05	0.0122661	1.44424e-06	4.62594e-05	8.49617e-06	0.00235652	5.47834e-06	0.535736	4.65428e-07	1.36725e-05	0.000496383	0.0234239	5.61146e-08	7.38431e-05	2.05233e-05	0.425941	0.000165026	0.0229716	4.57624e-07	6.69029e-05	8.18333e-06	0.0198418	1.27113e-05	0.17346	3.52524e-05	1.36724e-05	0.0004589	0.0176653	5.15938e-06	0.00122237	5.78158e-05	0.425954	9.685e-06	0.0123606	1.44261e-06	4.57491e-05	8.50187e-06	0.0759521	5.48206e-06	0.422294	1.38152e-05	1.36724e-05	0.000496385	0.0234239	6.18942e-09	7.58164e-05	2.01786e-05	0.442068	0.000164291	0.0228866	4.58715e-07	6.82407e-05	8.18562e-06	0.0861808	1.27101e-05	0.339341	2.95378e-05	1.36724e-05	0.000458901	0.0176653	1.35391e-06	0.00121419	5.83566e-05	0.43799	9.83004e-06	0.0124407	1.44141e-06	4.55264e-05	8.5028e-06	0.0846358	5.48356e-06	0.486773	1.019e-08	1.36724e-05	0.000496385	0.0234239	5.96088e-09	0.00115927	1.98727e-05	0.43937	0.000163961	0.0228115	4.59517e-07	6.8927e-05	8.18599e-06	0.0872397	1.27096e-05	0.348663	1.88204e-06	1.36724e-05	0.000458901	0.0176653	1.4078e-06	0.00120374	5.88197e-05	0.438831	8.69524e-05	0.0125104	1.4405e-06	4.54059e-05	8.50296e-06	0.0850101	5.48418e-06	0.487379	1.34189e-09	1.36724e-05	0.000496385	0.0234239	4.14733e-08	0.0011806	1.96137e-05	0.438579	0.000155392	0.0227438	4.60114e-07	6.92897e-05	8.18605e-06	0.0833149	1.27094e-05	0.348594	2.36913e-06	1.36724e-05	0.000458901	0.0176653	9.60678e-07	0.00119324	5.91992e-05	0.427758	9.29325e-05	0.0125727	
