# Supplementary material for: The Importance of Lateral Connections in the Parietal Cortex for Generating Motor Plans
Source: PLoS One. 2015 Aug 7;10(8):e0134669. doi: 10.1371/journal.pone.0134669 (PMC4529220; doi:10.1371/journal.pone.0134669)
Supplement: S1 Dataset — The complete dataset utilized in the data-dependent figures. (ZIP) [file pone.0134669.s001.zip › Champion_Data/Evolved_Jump_Task/TS_10/ff_A10_2to4_9T24/fitness.txt]

35.3969  35.4385  35.4801  35.4751  35.4702  35.4652  35.4603  35.4554  35.4504  32.622  21.3529  19.8849  18.7316  17.9537  17.6011  17.6992  18.2408  19.1882  20.2693  20.2679  20.2665  20.2651  20.2637  20.2623  20.23  20.1981  20.1664  20.1351  20.1042  20.0735  20.0432  20.0133  19.8655  19.7179  19.5703  19.4227  19.2753  19.1279  19.1036  19.0793  19.0551  19.0308  19.0065  18.9823  18.958  18.9337  18.9095  18.8852  18.8609  18.8367  
35.3969  35.4385  35.4801  35.4751  35.4702  35.4652  35.4603  35.4554  35.4504  32.622  21.5094  20.0529  18.9098  18.1395  17.7906  17.8876  18.4236  19.3621  20.3038  18.9745  17.6536  16.3431  15.0458  13.7652  12.5432  11.5694  10.9106  10.6254  9.67822  8.73789  7.80685  6.88887  6.89077  6.89268  9.29967  11.7304  14.1725  16.6212  16.5745  15.6909  14.8691  14.1197  13.455  12.888  12.4321  11.6214  11.2249  11.2862  11.7982  12.7066  
25.0484  25.0969  25.1453  25.1435  25.1416  25.1398  25.1379  25.1361  25.1342  23.1345  32.5774  31.2345  29.9654  28.7799  27.6885  26.703  25.8354  25.098  24.696  22.3505  20.1294  18.0785  16.2624  16.2553  14.5587  12.8726  11.2016  9.55391  9.59197  10.5072  11.6754  13.0287  14.5154  16.0986  14.9565  13.9853  13.2229  12.7068  12.4676  12.5212  12.62  12.719  12.8181  12.9174  13.0169  13.1165  13.3146  13.6416  14.0886  14.6444  
25.0484  25.0969  25.1453  25.1435  25.1416  25.1398  25.1379  25.1361  25.1342  23.1345  32.8955  31.7307  30.6526  29.6707  28.7948  28.0349  27.4005  26.9006  26.511  24.5584  22.6141  20.6803  18.7604  16.8592  14.5094  12.2099  9.99516  7.93665  6.55818  5.18044  3.80423  2.43212  1.0799  0.474412  1.71932  3.25238  4.80529  6.36354  7.92397  9.48552  9.4369  8.77509  8.13124  7.50997  6.91739  6.3615  5.85277  4.71644  3.88702  6.12966  
35.3823  35.4094  35.4364  35.4388  35.4411  35.4434  35.4457  35.448  35.4504  32.6368  21.5506  20.1129  18.9859  18.2272  17.8838  17.9795  18.5075  19.4005  19.7536  19.6836  19.6137  19.5438  19.474  17.9418  15.5018  13.215  11.1761  9.54498  7.82791  6.16131  4.60036  6.31701  8.15294  10.0429  12.1219  14.2009  16.2799  16.2704  15.9342  15.5983  15.2627  14.9274  14.5924  14.2578  12.5627  11.0006  9.6362  8.56469  7.90599  8.99756  
35.3823  35.4094  35.4364  35.4388  35.4411  35.4434  35.4457  35.448  35.4504  32.6368  21.3453  19.8664  18.6964  17.8962  17.5165  17.5844  18.095  19.0414  18.9043  18.2977  17.8948  17.7096  17.749  18.01  18.4445  19.0669  19.8596  20.8032  20.8039  21.3649  21.9593  22.5845  23.2379  23.9173  24.9642  26.0577  27.5666  29.1344  30.5548  30.5548  30.5548  30.5548  30.5548  30.5548  30.5548  30.5548  30.5548  30.5548  30.5547  30.5547  
25.0104  25.0208  25.0314  25.0262  25.021  25.0159  25.0107  25.0056  25.0004  23.0009  32.4981  31.2175  30.0157  28.9024  27.8884  26.9846  26.2027  25.5537  25.6239  23.5092  21.3958  19.2843  17.1753  15.0699  12.7953  10.8045  8.81763  6.79187  5.08005  4.09669  4.36549  5.77932  7.75714  7.84678  7.93644  7.9364  7.93635  7.93631  7.88  7.95077  8.14531  8.7292  9.56688  10.5984  11.7728  13.0516  13.1057  13.1602  13.2151  13.2703  
25.0104  25.0208  25.0314  25.0262  25.021  25.0159  25.0107  25.0056  25.0004  23.0009  32.8023  31.5852  30.4509  29.409  28.4697  27.6434  26.9405  26.3709  26.119  23.7181  21.4217  19.2674  17.3083  16.972  15.5842  14.6179  14.1594  14.258  14.9721  15.0911  15.2105  15.3304  15.4508  15.5716  16.3625  17.5776  19.1361  20.9616  22.9907  24.987  25.0361  25.0361  25.0361  25.0361  25.0381  25.1531  25.344  25.609  25.9458  26.3518  
24.9897  24.9796  24.9695  24.9746  24.9798  24.9849  24.99  24.9952  25.0003  23.0004  32.7525  31.5076  30.3435  29.2699  28.2971  27.4358  26.6969  26.267  25.8636  23.4346  21.1004  18.896  16.8725  15.1089  14.0293  13.3328  13.0808  13.5381  14.0149  14.0188  14.7844  15.5862  16.4191  15.7146  15.1376  14.4259  13.9665  13.7845  13.8908  14.3612  14.8317  15.3022  15.7729  16.2436  16.7143  18.4337  20.1543  21.8761  23.5986  25.1249  
24.9897  24.9796  24.9695  24.9746  24.9798  24.9849  24.99  24.9952  25.0003  23.0004  32.547  31.2939  30.1215  29.0398  28.059  27.1902  26.4445  26.2774  26.1427  23.7123  21.3796  19.1805  17.1665  15.4145  14.0073  13.0615  12.6806  12.9148  12.0247  11.894  11.8077  11.7981  11.8656  12.0087  12.0309  13.4538  14.8785  16.3046  17.7316  19.1593  19.1479  20.7779  22.4503  24.1563  25.2946  25.4663  25.6759  25.8901  26.2838  26.7435  
35.3284  35.3015  35.2747  35.2723  35.27  35.2676  35.2653  35.2629  35.2606  32.4378  21.4137  19.9803  18.8631  18.1207  17.7999  17.9234  18.4824  19.3501  20.6751  20.2802  20.0775  20.073  20.2552  20.2665  20.6079  21.1017  21.7375  22.5034  22.6679  22.6695  22.671  22.6726  22.6741  22.6756  22.6772  22.7306  22.7846  22.8389  22.8937  22.9489  23.0046  23.0607  23.1172  23.1742  23.2316  23.2894  23.3476  23.4062  23.4652  23.5246  
35.3284  35.3015  35.2747  35.2723  35.27  35.2676  35.2653  35.2629  35.2606  32.4378  21.2477  19.7978  18.6647  17.9089  17.5791  17.699  18.2598  19.2618  20.4542  19.6239  18.9371  18.4101  16.4313  14.4814  12.4924  10.5051  8.52081  6.54226  5.85438  5.92615  7.61173  9.4235  11.3009  13.2161  13.2191  13.2221  13.2917  13.3622  13.4333  13.5052  13.4974  13.4897  13.4821  13.4744  13.4669  13.4593  13.4518  13.4443  13.4368  13.4294  
24.9516  24.9031  24.8547  24.8566  24.8584  24.8602  24.8621  24.8639  24.8658  22.8658  32.5644  31.3211  30.1592  29.0886  28.1196  27.2631  26.5301  25.9923  25.5412  23.2094  20.9821  18.8964  17.0044  15.0292  13.0598  11.0992  9.15307  7.92145  6.70478  7.41393  8.3364  9.40964  10.5879  9.83989  9.82923  9.81861  9.80802  9.80803  9.80804  9.80805  9.80807  9.80808  9.8081  9.80525  9.8024  9.79956  9.79673  9.79391  9.79109  9.78829  
24.9516  24.9031  24.8547  24.8566  24.8584  24.8602  24.8621  24.8639  24.8658  22.8658  32.5625  31.3181  30.1551  29.0833  28.1131  27.2553  26.5209  26.0882  25.7453  23.4177  21.1923  19.1047  17.2053  15.5002  14.0623  12.9806  12.3492  12.2378  11.1989  10.4403  10.0272  10.0025  10.369  10.3692  10.3694  10.3695  10.3696  10.3698  10.3699  11.0882  12.0943  13.3231  14.7191  16.2392  16.2432  16.2472  16.2512  16.2552  16.2592  16.2632  
35.3138  35.2723  35.2308  35.2358  35.2407  35.2457  35.2506  35.2556  35.2605  32.4405  21.269  19.8308  18.7098  17.9655  17.6455  17.7729  18.3383  19.2599  20.5218  20.1073  19.8829  19.8548  19.8586  19.8685  19.8797  19.8923  19.9062  19.9215  20.1972  20.6501  21.2687  22.0392  22.9463  22.9467  22.9471  22.9475  22.9479  22.9482  22.9486  23.009  23.0698  23.1311  23.1929  23.2551  23.3178  23.3809  23.4445  23.5085  23.5729  23.6378  
35.3138  35.2723  35.2308  35.2358  35.2407  35.2457  35.2506  35.2556  35.2605  32.4405  21.3985  19.9548  18.8254  18.0694  17.7346  17.8448  18.3918  19.3569  20.656  20.258  20.0498  20.0374  20.2184  20.5939  21.1523  21.8795  22.7595  23.7753  23.7805  24.8861  26.0905  27.3807  28.7451  30.1736  31.6977  32.0273  32.0273  32.0273  32.0273  32.0277  32.0277  32.0277  32.0277  32.0277  32.0277  32.0277  32.0277  32.0277  32.0277  32.0277  
