# Supplementary material for: The Importance of Lateral Connections in the Parietal Cortex for Generating Motor Plans
Source: PLoS One. 2015 Aug 7;10(8):e0134669. doi: 10.1371/journal.pone.0134669 (PMC4529220; doi:10.1371/journal.pone.0134669)
Supplement: S1 Dataset — The complete dataset utilized in the data-dependent figures. (ZIP) [file pone.0134669.s001.zip › Champion_Data/Evolved_Jump_Task/TS_10/ff_A10_2to4_9T24/movements.txt]

0.0103109  0.0484359  0.0206218  0.0968718  0.0309327  0.145308  0.0257837  0.143463  0.0206347  0.141618  0.0154857  0.139773  0.0103366  0.137928  0.00518762  0.136083  3.85903e-05  0.134238  -1.99995  -1.86576  -3.99993  -3.86576  -5.99991  -5.86576  -7.9999  -7.86576  -9.99988  -9.86576  -11.9999  -11.8658  -13.9998  -13.8658  -15.9998  -15.8658  -17.9998  -17.8658  -19.5512  -19.5232  -19.5563  -19.5232  -19.5615  -19.5232  -19.5667  -19.5232  -19.5719  -19.5232  -19.577  -19.5232  -19.6641  -19.5136  -19.7511  -19.5041  -19.8381  -19.4946  -19.9252  -19.4851  -20.0122  -19.4756  -20.0992  -19.4661  -20.1862  -19.4566  -20.2733  -19.4471  -20.2733  -19.295  -20.2733  -19.143  -20.2733  -18.9909  -20.2733  -18.8388  -20.2733  -18.6868  -20.2733  -18.5347  -20.2772  -18.5106  -20.2811  -18.4866  -20.285  -18.4625  -20.2889  -18.4385  -20.2928  -18.4144  -20.2967  -18.3904  -20.3006  -18.3663  -20.3045  -18.3423  -20.3084  -18.3182  -20.3123  -18.2941  -20.3162  -18.2701  -20.3201  -18.246  
0.0103109  0.0484359  0.0206218  0.0968718  0.0309327  0.145308  0.0257837  0.143463  0.0206347  0.141618  0.0154857  0.139773  0.0103366  0.137928  0.00518762  0.136083  3.85903e-05  0.134238  -1.99995  -1.86576  -3.99993  -3.86576  -5.99991  -5.86576  -7.9999  -7.86576  -9.99988  -9.86576  -11.9999  -11.8658  -13.9998  -13.8658  -15.9998  -15.8658  -17.9998  -17.8658  -19.5512  -19.5232  -18.1674  -19.525  -16.7837  -19.5267  -15.4  -19.5285  -14.0163  -19.5303  -12.6326  -19.5321  -12.0543  -21.532  -11.4759  -23.532  -10.8976  -25.532  -10.3193  -27.532  -9.34117  -27.5319  -8.36305  -27.5318  -7.38494  -27.5317  -6.40682  -27.5316  -6.40887  -27.5316  -6.41092  -27.5316  -8.4063  -28.9772  -10.4017  -30.4228  -12.3971  -31.8683  -14.3924  -33.3139  -14.3816  -33.2391  -14.0537  -31.9785  -13.7257  -30.7179  -13.3977  -29.4574  -13.0697  -28.1968  -12.7417  -26.9362  -12.4137  -25.6756  -11.3092  -27.6756  -10.2047  -29.6756  -9.10021  -31.6756  -7.99569  -33.6756  -6.89118  -35.6756  
0.0103109  0.0484359  0.0206218  0.0968718  0.0309327  0.145308  0.0257837  0.143463  0.0206347  0.141618  0.0154857  0.139773  0.0103366  0.137928  0.00518762  0.136083  3.85903e-05  0.134238  -0.104113  -1.86576  -0.208265  -3.86576  -0.312417  -5.86576  -0.416568  -7.86576  -0.52072  -9.86576  -0.624872  -11.8658  -0.729023  -13.8658  -0.833175  -15.8658  -0.937327  -17.8658  -0.929411  -19.4773  -2.92886  -21.477  -4.92832  -23.4767  -6.92777  -25.4764  -8.92722  -27.4761  -8.93439  -27.4761  -10.6682  -27.5604  -12.402  -27.6447  -14.1359  -27.729  -15.8697  -27.8133  -15.8298  -27.8131  -15.6232  -29.7409  -15.4165  -31.6687  -15.2099  -33.5965  -15.0032  -35.5243  -14.7966  -37.4521  -16.7151  -37.4522  -18.6336  -37.4523  -20.5522  -37.4524  -22.4707  -37.4525  -24.3893  -37.4526  -26.3078  -37.4527  -26.3639  -37.5461  -26.42  -37.6395  -26.4761  -37.7328  -26.5321  -37.8262  -26.5882  -37.9196  -26.6443  -38.013  -27.9814  -37.9765  -29.3185  -37.94  -30.6556  -37.9036  -31.9927  -37.8671  
0.0103109  0.0484359  0.0206218  0.0968718  0.0309327  0.145308  0.0257837  0.143463  0.0206347  0.141618  0.0154857  0.139773  0.0103366  0.137928  0.00518762  0.136083  3.85903e-05  0.134238  -0.104113  -1.86576  -0.208265  -3.86576  -0.312417  -5.86576  -0.416568  -7.86576  -0.52072  -9.86576  -0.624872  -11.8658  -0.729023  -13.8658  -0.833175  -15.8658  -0.937327  -17.8658  -0.929411  -19.4773  1.07049  -19.4779  3.07039  -19.4784  5.07029  -19.479  7.07019  -19.4795  9.07009  -19.4801  11.07  -20.9405  13.07  -22.4008  15.0699  -23.8612  17.0699  -25.3216  18.4497  -25.3216  19.8295  -25.3216  21.2094  -25.3215  22.5892  -25.3215  23.9691  -25.3215  25.3489  -25.3215  24.5304  -26.6539  23.7119  -27.9864  22.8934  -29.3189  22.0749  -30.6514  21.2564  -31.9839  20.4379  -33.3164  20.4263  -33.2545  20.4287  -32.4903  20.431  -31.7262  20.4334  -30.962  20.4358  -30.1979  20.4381  -29.4337  20.4405  -28.6696  22.0014  -28.6405  23.5622  -28.6113  22.441  -30.57  
0.0103109  0.0484359  0.0206218  0.0968718  0.0309327  0.145308  0.0257837  0.143463  0.0206347  0.141618  0.0154857  0.139773  0.0103366  0.137928  0.00518762  0.136083  3.85903e-05  0.134238  2.00003  -1.84479  4.00003  -3.82383  6.00002  -5.80286  8.00002  -7.78189  10  -9.76093  12  -11.74  14  -13.719  16  -15.698  17.9738  -17.6977  18.3543  -17.6977  18.279  -17.6977  18.2037  -17.6978  18.1284  -17.6978  18.0532  -17.6979  17.1325  -19.6721  15.1403  -21.6718  13.1481  -23.6715  11.1559  -25.6713  9.16366  -27.671  7.35867  -27.6695  5.55367  -27.6681  3.74868  -27.6666  5.72662  -27.6666  7.70455  -27.6665  9.68249  -27.6665  11.6821  -28.2355  13.6818  -28.8046  15.6814  -29.3737  15.6922  -29.2989  15.3507  -29.2727  15.0091  -29.2465  14.6676  -29.2203  14.3261  -29.1941  13.9845  -29.1679  13.643  -29.1417  11.6438  -29.7162  9.64468  -30.2908  7.64554  -30.8653  5.64639  -31.4399  3.64724  -32.0144  5.63523  -32.0143  
0.0103109  0.0484359  0.0206218  0.0968718  0.0309327  0.145308  0.0257837  0.143463  0.0206347  0.141618  0.0154857  0.139773  0.0103366  0.137928  0.00518762  0.136083  3.85903e-05  0.134238  2.00003  -1.84479  4.00003  -3.82383  6.00002  -5.80286  8.00002  -7.78189  10  -9.76093  12  -11.74  14  -13.719  16  -15.698  17.9738  -17.6977  18.3543  -17.6977  20.3529  -17.6977  22.3515  -17.6977  24.3501  -17.6977  26.3487  -17.6977  28.3396  -17.6977  30.2773  -17.6734  32.215  -17.6491  34.1528  -17.6248  36.0905  -17.6004  36.0917  -17.6004  37.115  -17.5979  38.1382  -17.5955  39.1615  -17.593  40.1847  -17.5905  41.208  -17.588  42.7269  -17.5775  44.2459  -17.567  46.2442  -17.567  48.2425  -17.567  50  -17.567  50  -17.5669  50  -17.5669  50  -17.5669  50  -17.5669  50  -17.5669  50  -17.5669  50  -17.5669  50  -17.5669  50  -17.5669  50  -17.5668  50  -17.5667  
0.0103109  0.0484359  0.0206218  0.0968718  0.0309327  0.145308  0.0257837  0.143463  0.0206347  0.141618  0.0154857  0.139773  0.0103366  0.137928  0.00518762  0.136083  3.85903e-05  0.134238  -1.99975  0.166467  -3.99953  0.198696  -5.99932  0.230925  -7.9991  0.263154  -9.99889  0.295383  -11.9987  0.327612  -13.9985  0.359841  -15.9982  0.39207  -17.998  0.424299  -18.3422  0.256204  -19.0505  2.25612  -19.7588  4.25604  -20.4672  6.25596  -21.1755  8.25588  -21.8839  10.2558  -23.8595  12.2556  -23.8644  14.2554  -23.8693  16.2552  -25.2189  18.2117  -26.5685  20.1682  -27.9181  22.1246  -29.2677  24.0811  -30.7148  24.139  -32.7095  24.1415  -32.7997  24.1415  -32.8899  24.1414  -32.8899  24.1419  -32.8899  24.1423  -32.8899  24.1427  -32.8787  25.1454  -32.8674  26.1481  -32.8562  27.1508  -32.8562  28.8051  -32.8562  30.4594  -32.8562  32.1137  -32.8562  33.768  -32.8562  35.4223  -32.9457  35.4224  -33.0351  35.4225  -33.1246  35.4226  -33.214  35.4226  
0.0103109  0.0484359  0.0206218  0.0968718  0.0309327  0.145308  0.0257837  0.143463  0.0206347  0.141618  0.0154857  0.139773  0.0103366  0.137928  0.00518762  0.136083  3.85903e-05  0.134238  -1.99975  0.166467  -3.99953  0.198696  -5.99932  0.230925  -7.9991  0.263154  -9.99889  0.295383  -11.9987  0.327612  -13.9985  0.359841  -15.9982  0.39207  -17.998  0.424299  -18.3422  0.256204  -20.3421  -1.7438  -22.3421  -3.74379  -24.3421  -5.74379  -26.3421  -7.74379  -28.3392  -8.35975  -30.3392  -10.3589  -32.3392  -12.3581  -34.3392  -14.3573  -36.3392  -16.3564  -37.225  -16.3564  -37.3704  -16.3563  -37.5158  -16.3562  -37.6612  -16.3561  -37.8066  -16.3561  -37.952  -16.356  -39.9519  -18.3537  -41.9517  -20.3514  -43.9516  -22.349  -45.9515  -24.3467  -47.9513  -26.3444  -49.9508  -26.3445  -50  -26.3446  -50  -26.3447  -50  -26.3448  -50  -26.3449  -50  -26.3811  -50  -27.7712  -50  -29.1613  -50  -30.5515  -50  -31.9416  -50  -33.3317  
0.0103109  0.0484359  0.0206218  0.0968718  0.0309327  0.145308  0.0257837  0.143463  0.0206347  0.141618  0.0154857  0.139773  0.0103366  0.137928  0.00518762  0.136083  3.85903e-05  0.134238  2.00004  0.134229  4.00004  0.134219  6.00004  0.134209  8.00004  0.134199  10  0.13419  12  0.13418  14  0.13417  16  0.13416  16.9236  -0.00550131  17.8471  -0.145163  19.8209  -2.14483  21.7946  -4.1445  23.7684  -6.14417  25.7421  -8.14384  27.7421  -10.142  29.636  -11.7589  31.5298  -13.3757  33.4237  -14.9926  34.1177  -14.9925  34.8116  -14.9925  34.8172  -14.9925  35.8899  -15.0007  36.9627  -15.0088  38.0355  -15.0169  38.2534  -16.5562  38.4713  -18.0955  38.5656  -20.0925  38.6599  -22.0896  38.7542  -24.0866  38.8485  -26.0836  39.3203  -26.0824  39.7922  -26.0812  40.2641  -26.08  40.7359  -26.0788  41.2078  -26.0776  41.6796  -26.0765  43.3833  -26.3615  45.087  -26.6466  46.7906  -26.9317  48.4943  -27.2167  50  -27.5018  
0.0103109  0.0484359  0.0206218  0.0968718  0.0309327  0.145308  0.0257837  0.143463  0.0206347  0.141618  0.0154857  0.139773  0.0103366  0.137928  0.00518762  0.136083  3.85903e-05  0.134238  2.00004  0.134229  4.00004  0.134219  6.00004  0.134209  8.00004  0.134199  10  0.13419  12  0.13418  14  0.13417  16  0.13416  16.9236  -0.00550131  17.8471  -0.145163  19.8459  1.85468  21.8447  3.85451  23.8434  5.85435  25.8422  7.85419  27.8422  9.84984  29.8189  11.8477  31.7957  13.8455  33.7724  15.8434  35.7492  17.8413  35.7581  19.6282  35.7584  19.9282  36.0494  20.8369  36.3404  21.7457  36.6314  22.6545  36.9224  23.5632  36.9448  23.5632  38.3769  23.5632  39.809  23.5632  41.2411  23.5632  42.6732  23.5632  44.1054  23.5632  44.1472  24.8425  45.7608  25.8442  47.3743  26.8459  48.9879  27.8476  50  28.8493  50  29.851  50  30.8527  50  31.7302  50  33.1142  50  34.4982  
0.0103109  0.0484359  0.0206218  0.0968718  0.0309327  0.145308  0.0257837  0.143463  0.0206347  0.141618  0.0154857  0.139773  0.0103366  0.137928  0.00518762  0.136083  3.85903e-05  0.134238  -1.99415  2.13208  -3.98833  4.12993  -5.98252  6.12777  -7.97671  8.12561  -9.97089  10.1235  -11.9651  12.1213  -13.9593  14.1191  -15.9535  16.117  -17.9531  18.0213  -19.8389  20.0206  -21.8383  20.0322  -23.8377  20.0439  -25.8371  20.0555  -27.837  20.0555  -27.9168  20.0555  -29.7393  20.0555  -31.5617  20.0555  -33.3842  20.0556  -35.2066  20.0556  -35.5645  20.0556  -35.5678  20.0556  -35.5711  20.0556  -35.5744  20.0556  -35.5777  20.0556  -35.581  20.0556  -35.5843  20.0556  -35.6984  20.0556  -35.8125  20.0556  -35.9265  20.0556  -36.0406  20.0556  -36.1547  20.0556  -36.2688  20.0556  -36.3829  20.0556  -36.497  20.0556  -36.611  20.0556  -36.7251  20.0556  -36.8392  20.0556  -36.9533  20.0556  -37.0674  20.0556  -37.1815  20.0556  -37.2955  20.0556  
0.0103109  0.0484359  0.0206218  0.0968718  0.0309327  0.145308  0.0257837  0.143463  0.0206347  0.141618  0.0154857  0.139773  0.0103366  0.137928  0.00518762  0.136083  3.85903e-05  0.134238  -1.99415  2.13208  -3.98833  4.12993  -5.98252  6.12777  -7.97671  8.12561  -9.97089  10.1235  -11.9651  12.1213  -13.9593  14.1191  -15.9535  16.117  -17.9531  18.0213  -19.8389  20.0206  -19.3614  21.8012  -18.884  23.5818  -18.4065  25.3624  -16.4272  25.363  -14.4704  25.5652  -12.4773  25.614  -10.4842  25.6627  -8.49106  25.7115  -6.49794  25.7602  -5.27239  27.5447  -4.04684  29.3292  -4.23297  31.3262  -4.4191  33.3231  -4.60523  35.32  -4.79136  37.3169  -4.79795  37.3176  -4.80453  37.3183  -4.7368  37.4191  -4.66907  37.5199  -4.60134  37.6207  -4.5336  37.7215  -4.51036  37.7215  -4.48713  37.7216  -4.46389  37.7216  -4.44065  37.7217  -4.41741  37.7217  -4.39417  37.7218  -4.37093  37.7218  -4.34769  37.7219  -4.32445  37.722  -4.30122  37.722  
0.0103109  0.0484359  0.0206218  0.0968718  0.0309327  0.145308  0.0257837  0.143463  0.0206347  0.141618  0.0154857  0.139773  0.0103366  0.137928  0.00518762  0.136083  3.85903e-05  0.134238  0.000641324  2.13424  0.00124406  4.13423  0.00184679  6.13423  0.00244952  8.13423  0.00305226  10.1342  0.00365499  12.1342  0.00425772  14.1342  0.00486046  16.1342  -0.0499177  17.7133  -0.104696  19.2925  -2.10433  21.1968  -4.10397  23.1011  -6.1036  25.0055  -8.10324  26.9098  -10.097  26.9438  -12.0909  26.9778  -14.0847  27.0118  -16.0785  27.0458  -17.3501  27.0562  -18.6216  27.0666  -18.4991  28.5643  -18.3765  30.0621  -18.254  31.5599  -18.1314  33.0577  -20.1163  33.5424  -20.1378  33.5424  -20.1593  33.5424  -20.1809  33.5424  -20.1808  33.5424  -20.1808  33.5424  -20.1808  33.5424  -20.1808  33.5424  -20.1808  33.5425  -20.1808  33.5425  -20.1896  33.5442  -20.1984  33.5459  -20.2072  33.5475  -20.216  33.5492  -20.2248  33.5509  -20.2336  33.5526  -20.2424  33.5543  
0.0103109  0.0484359  0.0206218  0.0968718  0.0309327  0.145308  0.0257837  0.143463  0.0206347  0.141618  0.0154857  0.139773  0.0103366  0.137928  0.00518762  0.136083  3.85903e-05  0.134238  0.000641324  2.13424  0.00124406  4.13423  0.00184679  6.13423  0.00244952  8.13423  0.00305226  10.1342  0.00365499  12.1342  0.00425772  14.1342  0.00486046  16.1342  -0.0499177  17.7133  -0.104696  19.2925  1.8953  21.1839  3.8953  23.0752  5.8953  24.9666  7.8953  26.858  9.8953  28.4793  11.8953  30.1005  13.8953  31.7218  15.8953  33.343  17.8953  34.9643  19.8883  34.9643  21.8834  34.9643  23.8785  34.9643  25.8736  34.9643  27.8687  34.9643  27.8693  34.9643  27.8696  34.9644  27.87  34.9644  27.8703  34.9645  27.8706  34.9645  27.871  34.9646  29.8599  34.9664  31.8488  34.9682  33.8377  34.9701  35.8266  34.9719  37.8154  34.9737  37.8197  34.9748  37.8239  34.9759  37.8281  34.977  37.8323  34.9781  37.8366  34.9792  37.8408  34.9802  
0.0103109  0.0484359  0.0206218  0.0968718  0.0309327  0.145308  0.0257837  0.143463  0.0206347  0.141618  0.0154857  0.139773  0.0103366  0.137928  0.00518762  0.136083  3.85903e-05  0.134238  2.00004  2.12238  4.00004  4.11052  6.00004  6.09866  8.00004  8.0868  10  10.0749  12  12.0631  14  14.0512  16  16.0394  17.954  18.0289  19.908  20.0185  19.8824  22.001  19.8569  23.9835  19.8313  25.9659  19.829  26.0842  19.8292  26.2487  19.8294  26.4131  19.8297  26.5776  19.8299  26.7421  19.8301  26.9066  19.8298  28.8348  19.8296  30.763  19.8294  32.6913  19.8291  34.6195  19.8289  36.5477  19.8293  36.5477  19.8297  36.5477  19.8302  36.5477  19.8306  36.5478  19.8311  36.5478  19.8315  36.5478  19.8312  36.6678  19.8309  36.7878  19.8307  36.9078  19.8304  37.0278  19.8301  37.1477  19.8298  37.2677  19.8295  37.3877  19.8293  37.5077  19.829  37.6277  19.8287  37.7477  19.8284  37.8677  
0.0103109  0.0484359  0.0206218  0.0968718  0.0309327  0.145308  0.0257837  0.143463  0.0206347  0.141618  0.0154857  0.139773  0.0103366  0.137928  0.00518762  0.136083  3.85903e-05  0.134238  2.00004  2.12238  4.00004  4.11052  6.00004  6.09866  8.00004  8.0868  10  10.0749  12  12.0631  14  14.0512  16  16.0394  17.954  18.0289  19.908  20.0185  21.8945  20.0186  23.881  20.0186  25.8675  20.0186  27.8352  20.0186  29.8335  20.0186  31.8317  20.0186  33.83  20.0186  35.8283  20.0186  37.8265  20.0186  37.8361  20.0186  39.7842  20.0186  41.7323  20.0186  43.6804  20.0186  45.6285  20.0186  47.5766  20.0186  49.5764  20.0186  50  20.0186  50  20.0186  50  20.0186  50  20.0186  50  20.0193  50  20.0193  50  20.0193  50  20.0193  50  20.0193  50  20.0193  50  20.0193  50  20.0193  50  20.0193  50  20.0193  50  20.0193  
